# Supplementary material for: An improved assembly and annotation of the allohexaploid wheat genome identifies complete families of agronomic genes and provides genomic evidence for chromosomal translocations
Source: Genome Res. 2017 May;27(5):885–96. doi: 10.1101/gr.217117.116 (PMC5411782; doi:10.1101/gr.217117.116)
Supplement: Supplemental Material [file supp_gr.217117.116_Supplemental_File_S2.xlsx]

## Sheet: Wheat_expanded (any subgenome)
GOBPID	Pvalue	OddsRatio	ExpCount	Count	Size	Term	FDR
GO:0006468	0	4.41815	536.22	1448	5130	protein phosphorylation	0
GO:0016310	5.49293e-250	3.48238	657.679	1504	6292	phosphorylation	2.97442e-247
GO:0036211	1.72962e-185	2.7381	880.947	1673	8428	protein modification process	4.68293e-183
GO:0006464	1.72962e-185	2.7381	880.947	1673	8428	cellular protein modification process	4.68293e-183
GO:0043412	7.03165e-175	2.63529	921.712	1700	8818	macromolecule modification	1.52305e-172
GO:0008037	1.40704e-170	17.7235	44.7372	283	428	cell recognition	1.90479e-168
GO:0009875	1.40704e-170	17.7235	44.7372	283	428	pollen-pistil interaction	1.90479e-168
GO:0048544	1.40704e-170	17.7235	44.7372	283	428	recognition of pollen	1.90479e-168
GO:0006796	1.33179e-168	2.68209	805.584	1537	7707	phosphate-containing compound metabolic process	1.60259e-166
GO:0006793	1.8313e-166	2.66322	809.451	1537	7744	phosphorus metabolic process	1.98329e-164
GO:0044706	7.61789e-151	13.0284	50.1726	283	480	multi-multicellular organism process	6.87514e-149
GO:0009856	7.61789e-151	13.0284	50.1726	283	480	pollination	6.87514e-149
GO:0015074	5.286e-142	7.55785	83.3074	360	797	DNA integration	4.40364e-140
GO:0044703	7.12231e-118	7.87876	64.9108	289	621	multi-organism reproductive process	5.50962e-116
GO:0019538	2.23049e-109	2.02884	1402.32	2083	13416	protein metabolic process	1.61042e-107
GO:0044267	5.00486e-96	1.99066	1167.14	1774	11166	cellular protein metabolic process	3.38766e-94
GO:0006259	4.42134e-88	3.05706	234.557	555	2244	DNA metabolic process	2.81665e-86
GO:0051704	1.20361e-70	3.90363	108.603	314	1039	multi-organism process	7.24173e-69
GO:0044260	3.99898e-65	1.6914	2134.11	2686	20417	cellular macromolecule metabolic process	2.27942e-63
GO:0043170	7.66888e-64	1.69258	2405.67	2950	23015	macromolecule metabolic process	4.1527e-62
GO:0007154	1.18184e-61	2.47361	270.932	549	2592	cell communication	6.09491e-60
GO:0044702	6.36917e-59	3.47948	111.843	299	1070	single organism reproductive process	3.13537e-57
GO:0022414	7.79881e-46	2.87534	129.717	302	1241	reproductive process	3.51921e-44
GO:0000003	7.79881e-46	2.87534	129.717	302	1241	reproduction	3.51921e-44
GO:0008152	7.74482e-43	1.82739	3833.81	4164	36678	metabolic process	3.35505e-41
GO:0032200	5.91706e-38	6.65964	24.1456	100	231	telomere organization	2.3734e-36
GO:0000723	5.91706e-38	6.65964	24.1456	100	231	telomere maintenance	2.3734e-36
GO:0044238	1.02931e-37	1.51753	2884.3	3284	27594	primary metabolic process	3.98124e-36
GO:0060249	2.30665e-37	6.51005	24.4591	100	234	anatomical structure homeostasis	8.61415e-36
GO:0071704	1.47828e-29	1.45111	3014.22	3360	28837	organic substance metabolic process	5.33659e-28
GO:0032508	6.11314e-29	4.24716	35.4344	111	339	DNA duplex unwinding	2.06891e-27
GO:0032392	6.11314e-29	4.24716	35.4344	111	339	DNA geometric change	2.06891e-27
GO:0009800	3.17313e-27	29.0361	5.01726	37	48	cinnamic acid biosynthetic process	1.01073e-25
GO:0009803	3.17313e-27	29.0361	5.01726	37	48	cinnamic acid metabolic process	1.01073e-25
GO:0006559	6.56791e-25	16.449	6.3761	40	61	L-phenylalanine catabolic process	1.97585e-23
GO:1902222	6.56791e-25	16.449	6.3761	40	61	erythrose 4-phosphate/phosphoenolpyruvate family amino acid catabolic process	1.97585e-23
GO:0032501	7.20934e-23	1.88482	210.098	352	2010	multicellular organismal process	2.11019e-21
GO:0044237	4.78035e-22	1.35606	2745.69	3051	26268	cellular metabolic process	1.3624e-20
GO:0009699	2.25958e-20	4.67184	20.5917	69	197	phenylpropanoid biosynthetic process	6.27467e-19
GO:0009074	2.34012e-19	9.08643	8.15305	40	78	aromatic amino acid family catabolic process	6.33588e-18
GO:0006558	2.81719e-19	8.63331	8.57115	41	82	L-phenylalanine metabolic process	7.26431e-18
GO:1902221	2.81719e-19	8.63331	8.57115	41	82	erythrose 4-phosphate/phosphoenolpyruvate family amino acid metabolic process	7.26431e-18
GO:0007166	1.38956e-18	3.55588	30.2081	84	289	cell surface receptor signaling pathway	3.49976e-17
GO:0071103	9.99087e-18	2.59699	57.803	127	553	DNA conformation change	2.45912e-16
GO:0042537	1.42095e-16	7.78438	8.15305	37	78	benzene-containing compound metabolic process	3.41976e-15
GO:0044550	6.27335e-16	2.75163	44.3191	102	424	secondary metabolite biosynthetic process	1.47697e-14
GO:0072330	3.60653e-14	2.41237	54.3536	113	520	monocarboxylic acid biosynthetic process	8.31036e-13
GO:0090502	8.94786e-13	2.92526	29.79	72	285	RNA phosphodiester bond hydrolysis, endonucleolytic	2.01886e-11
GO:0009698	1.30098e-10	2.62787	30.9398	69	296	phenylpropanoid metabolic process	2.87543e-09
GO:0090501	2.18741e-10	2.40662	37.943	79	363	RNA phosphodiester bond hydrolysis	4.73793e-09
GO:0000186	2.4273e-10	6.32748	6.16705	25	59	activation of MAPKK activity	5.15443e-09
GO:1901606	3.12912e-10	3.74807	13.7975	40	132	alpha-amino acid catabolic process	6.517e-09
GO:0043410	5.71805e-10	5.97566	6.3761	25	61	positive regulation of MAPK cascade	1.10583e-08
GO:0043405	5.71805e-10	5.97566	6.3761	25	61	regulation of MAP kinase activity	1.10583e-08
GO:0043408	5.71805e-10	5.97566	6.3761	25	61	regulation of MAPK cascade	1.10583e-08
GO:1902533	5.71805e-10	5.97566	6.3761	25	61	positive regulation of intracellular signal transduction	1.10583e-08
GO:0009063	1.35227e-09	3.51807	14.4246	40	138	cellular amino acid catabolic process	2.56931e-08
GO:0006430	4.33711e-09	31.4833	1.46337	11	14	lysyl-tRNA aminoacylation	8.09843e-08
GO:0031407	3.77142e-08	4.94524	6.58515	23	63	oxylipin metabolic process	6.80741e-07
GO:0031408	3.77142e-08	4.94524	6.58515	23	63	oxylipin biosynthetic process	6.80741e-07
GO:0019748	6.63906e-08	1.84148	63.761	107	610	secondary metabolic process	1.17871e-06
GO:0006281	7.23875e-08	1.70866	85.7115	135	820	DNA repair	1.26445e-06
GO:0006633	9.97883e-08	2.08321	40.3471	75	386	fatty acid biosynthetic process	1.71541e-06
GO:0032147	1.06152e-07	4.21654	7.94399	25	76	activation of protein kinase activity	1.7963e-06
GO:0071462	1.15732e-07	68.6505	0.940736	8	9	cellular response to water stimulus	1.89905e-06
GO:0042631	1.15732e-07	68.6505	0.940736	8	9	cellular response to water deprivation	1.89905e-06
GO:0006974	1.59014e-07	1.6708	89.2654	138	854	cellular response to DNA damage stimulus	2.57033e-06
GO:0042592	3.61049e-07	1.6522	88.1156	135	843	homeostatic process	5.75024e-06
GO:0009072	4.05595e-06	2.40161	19.6509	41	188	aromatic amino acid family metabolic process	6.36608e-05
GO:0006313	4.66999e-06	4.90867	4.59915	16	44	transposition, DNA-mediated	7.22514e-05
GO:0046395	6.12963e-06	2.3534	19.9645	41	191	carboxylic acid catabolic process	9.21999e-05
GO:0016054	6.12963e-06	2.3534	19.9645	41	191	organic acid catabolic process	9.21999e-05
GO:0051716	9.16665e-06	1.27723	334.17	408	3197	cellular response to stimulus	0.000135993
GO:0001934	1.04154e-05	3.07061	9.92999	25	95	positive regulation of protein phosphorylation	0.000147498
GO:0045860	1.04154e-05	3.07061	9.92999	25	95	positive regulation of protein kinase activity	0.000147498
GO:0023056	1.07593e-05	2.9808	10.5571	26	101	positive regulation of signaling	0.000147498
GO:0009967	1.07593e-05	2.9808	10.5571	26	101	positive regulation of signal transduction	0.000147498
GO:0006305	1.07593e-05	2.9808	10.5571	26	101	DNA alkylation	0.000147498
GO:0006306	1.07593e-05	2.9808	10.5571	26	101	DNA methylation	0.000147498
GO:1902531	1.56458e-05	2.76768	12.0205	28	115	regulation of intracellular signal transduction	0.000211804
GO:0032196	2.25489e-05	4.16442	5.12178	16	49	transposition	0.000301487
GO:0033674	2.70416e-05	2.86554	10.4526	25	100	positive regulation of kinase activity	0.000344542
GO:0042327	2.70416e-05	2.86554	10.4526	25	100	positive regulation of phosphorylation	0.000344542
GO:1903959	2.70416e-05	2.86554	10.4526	25	100	regulation of anion transmembrane transport	0.000344542
GO:0044070	2.70416e-05	2.86554	10.4526	25	100	regulation of anion transport	0.000344542
GO:0010647	3.21214e-05	2.75959	11.1843	26	107	positive regulation of cell communication	0.000403295
GO:0051347	3.23977e-05	2.82777	10.5571	25	101	positive regulation of transferase activity	0.000403295
GO:0031401	3.8691e-05	2.79098	10.6617	25	102	positive regulation of protein modification process	0.000476163
GO:0044728	4.51451e-05	2.69296	11.3934	26	109	DNA methylation or demethylation	0.000542244
GO:0006304	4.51451e-05	2.69296	11.3934	26	109	DNA modification	0.000542244
GO:0045937	4.60632e-05	2.75513	10.7662	25	103	positive regulation of phosphate metabolic process	0.000542244
GO:0010562	4.60632e-05	2.75513	10.7662	25	103	positive regulation of phosphorus metabolic process	0.000542244
GO:0000165	6.34951e-05	2.46885	13.5884	29	130	MAPK cascade	0.000737581
GO:0034762	6.47001e-05	2.68611	10.9753	25	105	regulation of transmembrane transport	0.000737581
GO:0034765	6.47001e-05	2.68611	10.9753	25	105	regulation of ion transmembrane transport	0.000737581
GO:0006631	8.53185e-05	1.6632	49.1273	76	470	fatty acid metabolic process	0.000954601
GO:0015977	8.54998e-05	3.61602	5.64442	16	54	carbon fixation	0.000954601
GO:0055114	8.78812e-05	1.18434	594.336	677	5686	oxidation-reduction process	0.000971177
GO:0006873	0.000225186	2.62527	9.82546	22	94	cellular ion homeostasis	0.0024634
GO:0033554	0.000250704	1.38999	110.902	147	1061	cellular response to stress	0.00271512
GO:0043269	0.000260219	2.41395	11.916	25	114	regulation of ion transport	0.00279027
GO:0009987	0.000324095	1.12771	3428.36	3527	32799	cellular process	0.00344113
GO:0044282	0.000886731	1.79902	24.7727	41	237	small molecule catabolic process	0.00932359
GO:0051049	0.0010972	2.14783	13.0658	25	125	regulation of transport	0.0114257
GO:0071900	0.00123511	2.12651	13.1703	25	126	regulation of protein serine/threonine kinase activity	0.0127393
GO:0009853	0.00144901	2.64156	7.10778	16	68	photorespiration	0.0144467
GO:0006855	0.00145401	1.74532	25.3999	41	243	drug transmembrane transport	0.0144467
GO:0042493	0.00145401	1.74532	25.3999	41	243	response to drug	0.0144467
GO:0015893	0.00145401	1.74532	25.3999	41	243	drug transport	0.0144467
GO:0006508	0.00165446	1.15926	466.71	525	4465	proteolysis	0.0162889
GO:0007165	0.00268145	1.21704	218.669	258	2092	signal transduction	0.0261623
GO:0065008	0.00315816	1.26451	142.365	174	1362	regulation of biological quality	0.0305383
GO:0023052	0.00366157	1.20806	220.028	258	2105	signaling	0.0347849
GO:0044700	0.00366157	1.20806	220.028	258	2105	single organism signaling	0.0347849
GO:0032879	0.00489721	1.8834	14.5291	25	139	regulation of localization	0.046119
GO:0018108	0.00581376	2.0647	10.2436	19	98	peptidyl-tyrosine phosphorylation	0.0538145
GO:0018212	0.00581376	2.0647	10.2436	19	98	peptidyl-tyrosine modification	0.0538145
GO:0016926	0.0074892	2.31038	6.89873	14	66	protein desumoylation	0.0687356
GO:0046394	0.00836161	1.2787	98.6728	122	944	carboxylic acid biosynthetic process	0.0754635
GO:0016053	0.00836161	1.2787	98.6728	122	944	organic acid biosynthetic process	0.0754635
GO:0048584	0.00886037	1.75805	15.9925	26	153	positive regulation of response to stimulus	0.0793039
GO:0009809	0.0101386	2.85921	3.76294	9	36	lignin biosynthetic process	0.0900006
GO:0071695	0.0149128	5.71532	1.04526	4	10	anatomical structure maturation	0.130246
GO:0009835	0.0149128	5.71532	1.04526	4	10	fruit ripening	0.130246
GO:1901565	0.0157133	1.44789	33.3439	46	319	organonitrogen compound catabolic process	0.13614
GO:0050801	0.0172011	1.73253	13.6929	22	131	ion homeostasis	0.147847
GO:0023051	0.0177622	1.58044	20.1736	30	193	regulation of signaling	0.150285
GO:0009966	0.0177622	1.58044	20.1736	30	193	regulation of signal transduction	0.150285
GO:0055082	0.0186631	1.71674	13.7975	22	132	cellular chemical homeostasis	0.156684
GO:0010646	0.0260209	1.5241	20.8007	30	199	regulation of cell communication	0.216774
GO:0032787	0.0296347	1.21364	102.331	121	979	monocarboxylic acid metabolic process	0.244995
GO:0001932	0.0350051	1.5437	17.1423	25	164	regulation of protein phosphorylation	0.285042
GO:0045859	0.0350051	1.5437	17.1423	25	164	regulation of protein kinase activity	0.285042
GO:0043549	0.0422285	1.51098	17.4559	25	167	regulation of kinase activity	0.341295
GO:0051276	0.0437842	1.1765	121.669	140	1164	chromosome organization	0.351246
GO:0006098	0.0498155	1.8868	6.3761	11	61	pentose-phosphate shunt	0.396693
GO:0042325	0.0504938	1.47961	17.7695	25	170	regulation of phosphorylation	0.399159
GO:0010439	0.0567686	8.57019	0.418105	2	4	regulation of glucosinolate biosynthetic process	0.443551
GO:0030422	0.0569285	1.90569	5.74894	10	55	production of siRNA involved in RNA interference	0.443551
GO:1900150	0.0591977	4.28558	0.940736	3	9	regulation of defense response to fungus	0.457937
GO:0051156	0.0797152	1.71506	6.89873	11	66	glucose 6-phosphate metabolic process	0.61228
GO:0034314	0.0818727	1.6598	7.73494	12	74	Arp2/3 complex-mediated actin nucleation	0.623558
GO:0070918	0.0840624	1.74995	6.16705	10	59	production of small RNA involved in gene silencing by RNA	0.623558
GO:0071359	0.0840624	1.74995	6.16705	10	59	cellular response to dsRNA	0.623558
GO:0043331	0.0840624	1.74995	6.16705	10	59	response to dsRNA	0.623558
GO:0031050	0.0840624	1.74995	6.16705	10	59	dsRNA fragmentation	0.623558
GO:0032270	0.0934325	1.36016	19.86	26	190	positive regulation of cellular protein metabolic process	0.68835
GO:0032204	0.0994223	3.21402	1.14979	3	11	regulation of telomere maintenance	0.713075
GO:0010199	0.0994223	3.21402	1.14979	3	11	organ boundary specification between lateral organs and the meristem	0.713075
GO:2000022	0.0994223	3.21402	1.14979	3	11	regulation of jasmonic acid mediated signaling pathway	0.713075
GO:0006471	0.0994223	3.21402	1.14979	3	11	protein ADP-ribosylation	0.713075
GO:1901699	0.100144	1.68124	6.3761	10	61	cellular response to nitrogen compound	0.713524
GO:0051247	0.107204	1.33563	20.1736	26	193	positive regulation of protein metabolic process	0.758835
GO:0090305	0.1157	1.15767	75.677	86	724	nucleic acid phosphodiester bond hydrolysis	0.813657
GO:0016246	0.117892	1.61772	6.58515	10	63	RNA interference	0.821467
GO:0030838	0.119086	1.53575	8.25757	12	79	positive regulation of actin filament polymerization	0.821467
GO:0045010	0.119086	1.53575	8.25757	12	79	actin nucleation	0.821467
GO:0006265	0.133471	1.44636	10.139	14	97	DNA topological change	0.914871
GO:0098656	0.135397	1.2527	27.0723	33	259	anion transmembrane transport	0.921195
GO:0051338	0.136095	1.29961	19.86	25	190	regulation of transferase activity	0.921195
GO:0023014	0.144367	1.26274	23.6229	29	226	signal transduction by protein phosphorylation	0.971114
GO:0042138	0.147664	2.57109	1.35884	3	13	meiotic DNA double-strand break formation	0.987162
GO:0019439	0.149156	1.18525	43.0648	50	412	aromatic compound catabolic process	0.991019
GO:0006739	0.156704	1.47355	7.83947	11	75	NADP metabolic process	1
GO:0001906	0.160918	1.33062	14.0065	18	134	cell killing	1
GO:0044364	0.160918	1.33062	14.0065	18	134	disruption of cells of other organism	1
GO:0031640	0.160918	1.33062	14.0065	18	134	killing of cells of other organism	1
GO:0043255	0.161019	3.42782	0.731684	2	7	regulation of carbohydrate biosynthetic process	1
GO:0010160	0.17411	2.3373	1.46337	3	14	formation of organ boundary	1
GO:0048859	0.17411	2.3373	1.46337	3	14	formation of anatomical boundary	1
GO:0048645	0.17411	2.3373	1.46337	3	14	organ formation	1
GO:0051495	0.174432	1.40931	8.88473	12	85	positive regulation of cytoskeleton organization	1
GO:0030041	0.174432	1.40931	8.88473	12	85	actin filament polymerization	1
GO:0030833	0.174432	1.40931	8.88473	12	85	regulation of actin filament polymerization	1
GO:0032273	0.174432	1.40931	8.88473	12	85	positive regulation of protein polymerization	1
GO:0032956	0.195258	1.37166	9.09378	12	87	regulation of actin cytoskeleton organization	1
GO:0032970	0.195258	1.37166	9.09378	12	87	regulation of actin filament-based process	1
GO:0008064	0.195258	1.37166	9.09378	12	87	regulation of actin polymerization or depolymerization	1
GO:0030832	0.195258	1.37166	9.09378	12	87	regulation of actin filament length	1
GO:2000031	0.198129	8.56858	0.209052	1	2	regulation of salicylic acid mediated signaling pathway	1
GO:0033385	0.198129	8.56858	0.209052	1	2	geranylgeranyl diphosphate metabolic process	1
GO:1901361	0.202406	1.14687	44.3191	50	424	organic cyclic compound catabolic process	1
GO:0071229	0.215654	1.30457	11.0798	14	106	cellular response to acid chemical	1
GO:0008610	0.219067	1.09154	94.4917	102	904	lipid biosynthetic process	1
GO:0010074	0.230289	1.97762	1.67242	3	16	maintenance of meristem identity	1
GO:0006310	0.236838	1.14348	35.5389	40	340	DNA recombination	1
GO:0000724	0.239999	1.30208	9.51189	12	91	double-strand break repair via homologous recombination	1
GO:0000725	0.239999	1.30208	9.51189	12	91	recombinational repair	1
GO:0032271	0.239999	1.30208	9.51189	12	91	regulation of protein polymerization	1
GO:1900376	0.240813	2.44832	0.940736	2	9	regulation of secondary metabolite biosynthetic process	1
GO:0009211	0.259507	1.83631	1.77695	3	17	pyrimidine deoxyribonucleoside triphosphate metabolic process	1
GO:0046080	0.259507	1.83631	1.77695	3	17	dUTP metabolic process	1
GO:0070646	0.260173	1.12689	36.8978	41	353	protein modification by small protein removal	1
GO:0035194	0.268822	1.29866	7.94399	10	76	posttranscriptional gene silencing by RNA	1
GO:0006557	0.281472	2.14223	1.04526	2	10	S-adenosylmethioninamine biosynthetic process	1
GO:0097359	0.281472	2.14223	1.04526	2	10	UDP-glucosylation	1
GO:0046499	0.281472	2.14223	1.04526	2	10	S-adenosylmethioninamine metabolic process	1
GO:0036068	0.281949	4.28418	0.313579	1	3	light-independent chlorophyll biosynthetic process	1
GO:0046688	0.281949	4.28418	0.313579	1	3	response to copper ion	1
GO:0045471	0.281949	4.28418	0.313579	1	3	response to ethanol	1
GO:0031334	0.288176	1.23921	9.92999	12	95	positive regulation of protein complex assembly	1
GO:0044089	0.288176	1.23921	9.92999	12	95	positive regulation of cellular component biogenesis	1
GO:0010212	0.291012	1.38974	4.49463	6	43	response to ionizing radiation	1
GO:0043094	0.303827	1.18227	13.7975	16	132	cellular metabolic compound salvage	1
GO:0031125	0.319035	1.60669	1.986	3	19	rRNA 3'-end processing	1
GO:0009825	0.319035	1.60669	1.986	3	19	multidimensional cell growth	1
GO:0006273	0.321927	1.90416	1.14979	2	11	lagging strand elongation	1
GO:0071496	0.336054	1.24652	6.58515	8	63	cellular response to external stimulus	1
GO:0031668	0.336054	1.24652	6.58515	8	63	cellular response to extracellular stimulus	1
GO:0016441	0.338556	1.20706	8.46662	10	81	posttranscriptional gene silencing	1
GO:0035821	0.344665	1.13438	16.097	18	154	modification of morphology or physiology of other organism	1
GO:0043247	0.348934	1.51215	2.09052	3	20	telomere maintenance in response to DNA damage	1
GO:0009200	0.348934	1.51215	2.09052	3	20	deoxyribonucleoside triphosphate metabolic process	1
GO:0090503	0.350961	1.24972	5.74894	7	55	RNA phosphodiester bond hydrolysis, exonucleolytic	1
GO:0006278	0.352346	1.22423	6.68968	8	64	RNA-dependent DNA replication	1
GO:0080188	0.357009	2.85605	0.418105	1	4	RNA-directed DNA methylation	1
GO:0048825	0.359938	1.37103	3.03126	4	29	cotyledon development	1
GO:0009162	0.361777	1.7137	1.25431	2	12	deoxyribonucleoside monophosphate metabolic process	1
GO:0009157	0.361777	1.7137	1.25431	2	12	deoxyribonucleoside monophosphate biosynthetic process	1
GO:0051493	0.364852	1.15549	10.5571	12	101	regulation of cytoskeleton organization	1
GO:0043254	0.364852	1.15549	10.5571	12	101	regulation of protein complex assembly	1
GO:0032844	0.378684	1.4281	2.19505	3	21	regulation of homeostatic process	1
GO:0006511	0.382866	1.0276	167.033	171	1598	ubiquitin-dependent protein catabolic process	1
GO:0006535	0.38676	1.26013	4.07652	5	39	cysteine biosynthetic process from serine	1
GO:0010638	0.391094	1.13004	10.7662	12	103	positive regulation of organelle organization	1
GO:0019941	0.399628	1.02388	167.556	171	1603	modification-dependent protein catabolic process	1
GO:0006597	0.400707	1.55787	1.35884	2	13	spermine biosynthetic process	1
GO:0043455	0.400707	1.55787	1.35884	2	13	regulation of secondary metabolic process	1
GO:0042762	0.400707	1.55787	1.35884	2	13	regulation of sulfur metabolic process	1
GO:0010675	0.400707	1.55787	1.35884	2	13	regulation of cellular carbohydrate metabolic process	1
GO:0008215	0.400707	1.55787	1.35884	2	13	spermine metabolic process	1
GO:0006109	0.400707	1.55787	1.35884	2	13	regulation of carbohydrate metabolic process	1
GO:0043044	0.408128	1.35291	2.29958	3	22	ATP-dependent chromatin remodeling	1
GO:0006284	0.417471	1.10569	10.9753	12	105	base-excision repair	1
GO:0009088	0.424225	2.14199	0.522631	1	5	threonine biosynthetic process	1
GO:0050832	0.426023	1.06014	22.7867	24	218	defense response to fungus	1
GO:0043632	0.426749	1.01798	168.392	171	1611	modification-dependent macromolecule catabolic process	1
GO:0045017	0.431488	1.06449	18.9192	20	181	glycerolipid biosynthetic process	1
GO:0019692	0.437133	1.28523	2.4041	3	23	deoxyribose phosphate metabolic process	1
GO:0009394	0.437133	1.28523	2.4041	3	23	2'-deoxyribonucleotide metabolic process	1
GO:0010150	0.437133	1.28523	2.4041	3	23	leaf senescence	1
GO:0010260	0.437133	1.28523	2.4041	3	23	organ senescence	1
GO:0009219	0.437133	1.28523	2.4041	3	23	pyrimidine deoxyribonucleotide metabolic process	1
GO:0019685	0.438473	1.42801	1.46337	2	14	photosynthesis, dark reaction	1
GO:0007568	0.457767	1.18181	3.44937	4	33	aging	1
GO:0007093	0.457767	1.18181	3.44937	4	33	mitotic cell cycle checkpoint	1
GO:0071407	0.462793	1.07104	10.3481	11	99	cellular response to organic cyclic compound	1
GO:0010332	0.465579	1.224	2.50863	3	24	response to gamma radiation	1
GO:0007267	0.465579	1.224	2.50863	3	24	cell-cell signaling	1
GO:2001057	0.474894	1.31813	1.56789	2	15	reactive nitrogen species metabolic process	1
GO:0042126	0.474894	1.31813	1.56789	2	15	nitrate metabolic process	1
GO:0042128	0.474894	1.31813	1.56789	2	15	nitrate assimilation	1
GO:0051174	0.476354	1.02984	24.3546	25	233	regulation of phosphorus metabolic process	1
GO:0019220	0.476354	1.02984	24.3546	25	233	regulation of phosphate metabolic process	1
GO:0090066	0.483231	1.04914	11.4979	12	110	regulation of anatomical structure size	1
GO:0032535	0.483231	1.04914	11.4979	12	110	regulation of cellular component size	1
GO:0009789	0.484415	1.71355	0.627157	1	6	positive regulation of abscisic acid-activated signaling pathway	1
GO:1901421	0.484415	1.71355	0.627157	1	6	positive regulation of response to alcohol	1
GO:0042549	0.484415	1.71355	0.627157	1	6	photosystem II stabilization	1
GO:0046473	0.484415	1.71355	0.627157	1	6	phosphatidic acid metabolic process	1
GO:0015940	0.484415	1.71355	0.627157	1	6	pantothenate biosynthetic process	1
GO:0015939	0.484415	1.71355	0.627157	1	6	pantothenate metabolic process	1
GO:0019682	0.49624	1.03852	11.6024	12	111	glyceraldehyde-3-phosphate metabolic process	1
GO:0009690	0.506061	1.04201	8.67568	9	83	cytokinin metabolic process	1
GO:0000288	0.509075	1.05216	6.68968	7	64	nuclear-transcribed mRNA catabolic process, deadenylation-dependent decay	1
GO:0006011	0.509837	1.22395	1.67242	2	16	UDP-glucose metabolic process	1
GO:0022616	0.509837	1.22395	1.67242	2	16	DNA strand elongation	1
GO:0006271	0.509837	1.22395	1.67242	2	16	DNA strand elongation involved in DNA replication	1
GO:0009262	0.520417	1.11751	2.71768	3	26	deoxyribonucleotide metabolic process	1
GO:0010267	0.520417	1.11751	2.71768	3	26	production of ta-siRNAs involved in RNA interference	1
GO:0043628	0.520417	1.11751	2.71768	3	26	ncRNA 3'-end processing	1
GO:0031146	0.522903	0.998426	81.1123	81	776	SCF-dependent proteasomal ubiquitin-dependent protein catabolic process	1
GO:0048878	0.528828	1.00253	21.9505	22	210	chemical homeostasis	1
GO:0046685	0.538314	1.42792	0.731684	1	7	response to arsenic-containing substance	1
GO:0043467	0.538314	1.42792	0.731684	1	7	regulation of generation of precursor metabolites and energy	1
GO:0032968	0.538314	1.42792	0.731684	1	7	positive regulation of transcription elongation from RNA polymerase II promoter	1
GO:0042548	0.538314	1.42792	0.731684	1	7	regulation of photosynthesis, light reaction	1
GO:0034243	0.538314	1.42792	0.731684	1	7	regulation of transcription elongation from RNA polymerase II promoter	1
GO:0044283	0.543522	0.992973	123.759	123	1184	small molecule biosynthetic process	1
GO:0008154	0.559874	0.988468	12.125	12	116	actin polymerization or depolymerization	1
GO:0010388	0.572034	1.02806	2.92673	3	28	cullin deneddylation	1
GO:0010104	0.572034	1.02806	2.92673	3	28	regulation of ethylene-activated signaling pathway	1
GO:0070297	0.572034	1.02806	2.92673	3	28	regulation of phosphorelay signal transduction system	1
GO:0000338	0.572034	1.02806	2.92673	3	28	protein deneddylation	1
GO:0009298	0.574971	1.0709	1.88147	2	18	GDP-mannose biosynthetic process	1
GO:0071941	0.574971	1.0709	1.88147	2	18	nitrogen cycle metabolic process	1
GO:0071214	0.5771	0.979048	8.15305	8	78	cellular response to abiotic stimulus	1
GO:0009620	0.579474	0.974312	24.5637	24	235	response to fungus	1
GO:0006353	0.58658	1.2239	0.83621	1	8	DNA-templated transcription, termination	1
GO:0031399	0.590055	0.968951	25.7135	25	246	regulation of protein modification process	1
GO:0006342	0.590996	0.969808	6.16705	6	59	chromatin silencing	1
GO:0006563	0.591275	0.967191	7.21231	7	69	L-serine metabolic process	1
GO:0019344	0.591367	0.973492	5.12178	5	49	cysteine biosynthetic process	1
GO:0045930	0.59286	0.979065	4.07652	4	39	negative regulation of mitotic cell cycle	1
GO:0005978	0.596507	0.98849	3.03126	3	29	glycogen biosynthetic process	1
GO:0002831	0.596507	0.98849	3.03126	3	29	regulation of response to biotic stimulus	1
GO:0015766	0.605082	1.00788	1.986	2	19	disaccharide transport	1
GO:0015770	0.605082	1.00788	1.986	2	19	sucrose transport	1
GO:0015772	0.605082	1.00788	1.986	2	19	oligosaccharide transport	1
GO:0009414	0.606548	0.951805	8.3621	8	80	response to water deprivation	1
GO:0045814	0.607823	0.951825	6.27157	6	60	negative regulation of gene expression, epigenetic	1
GO:0016579	0.609847	0.959554	28.013	27	268	protein deubiquitination	1
GO:1902589	0.626287	0.972989	126.999	124	1215	single-organism organelle organization	1
GO:0051603	0.628336	0.97611	176.649	173	1690	proteolysis involved in cellular protein catabolic process	1
GO:0051103	0.629801	1.07089	0.940736	1	9	DNA ligation involved in DNA repair	1
GO:0090333	0.629801	1.07089	0.940736	1	9	regulation of stomatal closure	1
GO:0043137	0.629801	1.07089	0.940736	1	9	DNA replication, removal of RNA primer	1
GO:0006013	0.629801	1.07089	0.940736	1	9	mannose metabolic process	1
GO:0048767	0.633542	0.951866	2.09052	2	20	root hair elongation	1
GO:0044257	0.637856	0.974108	176.963	173	1693	cellular protein catabolic process	1
GO:0000741	0.642628	0.917838	3.24031	3	31	karyogamy	1
GO:0006534	0.645078	0.911287	5.43536	5	52	cysteine metabolic process	1
GO:0034754	0.646481	0.917734	9.72094	9	93	cellular hormone metabolic process	1
GO:0009991	0.648651	0.913665	8.67568	8	83	response to extracellular stimulus	1
GO:0051130	0.654328	0.917681	12.9613	12	124	positive regulation of cellular component organization	1
GO:0071369	0.655912	0.901662	6.58515	6	63	cellular response to ethylene stimulus	1
GO:0009873	0.655912	0.901662	6.58515	6	63	ethylene-activated signaling pathway	1
GO:0098727	0.664245	0.886167	3.34484	3	32	maintenance of cell number	1
GO:0050826	0.664245	0.886167	3.34484	3	32	response to freezing	1
GO:0019827	0.664245	0.886167	3.34484	3	32	stem cell population maintenance	1
GO:0032786	0.668504	0.951876	1.04526	1	10	positive regulation of DNA-templated transcription, elongation	1
GO:0033567	0.668504	0.951876	1.04526	1	10	DNA replication, Okazaki fragment processing	1
GO:0010088	0.668504	0.951876	1.04526	1	10	phloem development	1
GO:0052695	0.67831	0.874048	5.64442	5	54	cellular glucuronidation	1
GO:0052696	0.67831	0.874048	5.64442	5	54	flavonoid glucuronidation	1
GO:0019585	0.67831	0.874048	5.64442	5	54	glucuronate metabolic process	1
GO:0031048	0.684892	0.856607	3.44937	3	33	chromatin silencing by small RNA	1
GO:0080147	0.685594	0.856637	2.29958	2	22	root hair cell development	1
GO:0051258	0.686721	0.893675	13.2748	12	127	protein polymerization	1
GO:0009225	0.688698	0.856576	4.59915	4	44	nucleotide-sugar metabolic process	1
GO:0000075	0.688698	0.856576	4.59915	4	44	cell cycle checkpoint	1
GO:0051052	0.693292	0.868919	7.94399	7	76	regulation of DNA metabolic process	1
GO:0021700	0.695868	0.875931	10.139	9	97	developmental maturation	1
GO:0044087	0.697109	0.885949	13.3794	12	128	regulation of cellular component biogenesis	1
GO:0009640	0.70017	0.856515	6.89873	6	66	photomorphogenesis	1
GO:0034620	0.703162	0.856667	1.14979	1	11	cellular response to unfolded protein	1
GO:0006566	0.703162	0.856667	1.14979	1	11	threonine metabolic process	1
GO:0071514	0.703162	0.856667	1.14979	1	11	genetic imprinting	1
GO:0006349	0.703162	0.856667	1.14979	1	11	regulation of gene expression by genetic imprinting	1
GO:0019253	0.703162	0.856667	1.14979	1	11	reductive pentose-phosphate cycle	1
GO:0030968	0.703162	0.856667	1.14979	1	11	endoplasmic reticulum unfolded protein response	1
GO:0006422	0.703162	0.856667	1.14979	1	11	aspartyl-tRNA aminoacylation	1
GO:0035967	0.703162	0.856667	1.14979	1	11	cellular response to topologically incorrect protein	1
GO:0009560	0.704575	0.828954	3.55389	3	34	embryo sac egg cell differentiation	1
GO:0007292	0.704575	0.828954	3.55389	3	34	female gamete generation	1
GO:0006275	0.705808	0.835663	4.70368	4	45	regulation of DNA replication	1
GO:0030163	0.708253	0.959722	188.565	182	1804	protein catabolic process	1
GO:0019673	0.709257	0.815825	2.4041	2	23	GDP-mannose metabolic process	1
GO:0016144	0.709257	0.815825	2.4041	2	23	S-glycoside biosynthetic process	1
GO:0009226	0.709257	0.815825	2.4041	2	23	nucleotide-sugar biosynthetic process	1
GO:0019761	0.709257	0.815825	2.4041	2	23	glucosinolate biosynthetic process	1
GO:0019758	0.709257	0.815825	2.4041	2	23	glycosinolate biosynthetic process	1
GO:0032101	0.723301	0.803029	3.65842	3	35	regulation of response to external stimulus	1
GO:0006063	0.724119	0.823561	5.95799	5	57	uronic acid metabolic process	1
GO:0015706	0.731409	0.778722	2.50863	2	24	nitrate transport	1
GO:0048469	0.731409	0.778722	2.50863	2	24	cell maturation	1
GO:0048764	0.731409	0.778722	2.50863	2	24	trichoblast maturation	1
GO:0048765	0.731409	0.778722	2.50863	2	24	root hair cell differentiation	1
GO:0000184	0.731409	0.778722	2.50863	2	24	nuclear-transcribed mRNA catabolic process, nonsense-mediated decay	1
GO:0071446	0.734197	0.778769	1.25431	1	12	cellular response to salicylic acid stimulus	1
GO:0090332	0.734197	0.778769	1.25431	1	12	stomatal closure	1
GO:0010109	0.734197	0.778769	1.25431	1	12	regulation of photosynthesis	1
GO:0009787	0.734197	0.778769	1.25431	1	12	regulation of abscisic acid-activated signaling pathway	1
GO:0009863	0.734197	0.778769	1.25431	1	12	salicylic acid mediated signaling pathway	1
GO:1901419	0.734197	0.778769	1.25431	1	12	regulation of response to alcohol	1
GO:2000243	0.734197	0.778769	1.25431	1	12	positive regulation of reproductive process	1
GO:0009911	0.734197	0.778769	1.25431	1	12	positive regulation of flower development	1
GO:0032447	0.734197	0.778769	1.25431	1	12	protein urmylation	1
GO:0006266	0.734197	0.778769	1.25431	1	12	DNA ligation	1
GO:0010053	0.752109	0.744846	2.61316	2	25	root epidermal cell differentiation	1
GO:0010054	0.752109	0.744846	2.61316	2	25	trichoblast differentiation	1
GO:0052889	0.752109	0.744846	2.61316	2	25	9,9'-di-cis-zeta-carotene desaturation to 7,9,7',9'-tetra-cis-lycopene	1
GO:0010182	0.757948	0.755754	3.86747	3	37	sugar mediated signaling pathway	1
GO:0009756	0.757948	0.755754	3.86747	3	37	carbohydrate mediated signaling	1
GO:0006302	0.760748	0.850549	17.3514	15	166	double-strand break repair	1
GO:0071423	0.761988	0.713854	1.35884	1	13	malate transmembrane transport	1
GO:0010114	0.77391	0.734143	3.972	3	38	response to red light	1
GO:0007129	0.77391	0.734143	3.972	3	38	synapsis	1
GO:0016567	0.774975	0.942371	177.904	169	1702	protein ubiquitination	1
GO:0046777	0.78106	0.744738	5.22631	4	50	protein autophosphorylation	1
GO:0006986	0.786873	0.658926	1.46337	1	14	response to unfolded protein	1
GO:0035999	0.786873	0.658926	1.46337	1	14	tetrahydrofolate interconversion	1
GO:0043687	0.788998	0.713733	4.07652	3	39	post-translational protein modification	1
GO:0008295	0.789397	0.685225	2.82221	2	27	spermidine biosynthetic process	1
GO:1901071	0.798603	0.755599	7.73494	6	74	glucosamine-containing compound metabolic process	1
GO:1901072	0.798603	0.755599	7.73494	6	74	glucosamine-containing compound catabolic process	1
GO:0006026	0.798603	0.755599	7.73494	6	74	aminoglycan catabolic process	1
GO:0006030	0.798603	0.755599	7.73494	6	74	chitin metabolic process	1
GO:0006032	0.798603	0.755599	7.73494	6	74	chitin catabolic process	1
GO:0046348	0.798603	0.755599	7.73494	6	74	amino sugar catabolic process	1
GO:0071322	0.803238	0.694425	4.18105	3	40	cellular response to carbohydrate stimulus	1
GO:0005977	0.803238	0.694425	4.18105	3	40	glycogen metabolic process	1
GO:0006112	0.803238	0.694425	4.18105	3	40	energy reserve metabolic process	1
GO:0070647	0.805061	0.940184	219.296	208	2098	protein modification by small protein conjugation or removal	1
GO:0016119	0.806117	0.658854	2.92673	2	28	carotene metabolic process	1
GO:0006207	0.806117	0.658854	2.92673	2	28	'de novo' pyrimidine nucleobase biosynthetic process	1
GO:0032504	0.80774	0.778393	11.2888	9	108	multicellular organism reproduction	1
GO:0043085	0.813749	0.845722	29.0583	25	278	positive regulation of catalytic activity	1
GO:0044093	0.813749	0.845722	29.0583	25	278	positive regulation of molecular function	1
GO:0040029	0.818061	0.784805	13.6929	11	131	regulation of gene expression, epigenetic	1
GO:0009070	0.818847	0.733974	7.94399	6	76	serine family amino acid biosynthetic process	1
GO:0006850	0.829112	0.571041	1.67242	1	16	mitochondrial pyruvate transport	1
GO:0006848	0.829112	0.571041	1.67242	1	16	pyruvate transport	1
GO:0070127	0.829112	0.571041	1.67242	1	16	tRNA aminoacylation for mitochondrial protein translation	1
GO:0070143	0.829112	0.571041	1.67242	1	16	mitochondrial alanyl-tRNA aminoacylation	1
GO:0022412	0.829297	0.658781	4.3901	3	42	cellular process involved in reproduction in multicellular organism	1
GO:0033043	0.831651	0.797522	18.3966	15	176	regulation of organelle organization	1
GO:0016143	0.836044	0.611762	3.13579	2	30	S-glycoside metabolic process	1
GO:0042214	0.836044	0.611762	3.13579	2	30	terpene metabolic process	1
GO:0090627	0.836044	0.611762	3.13579	2	30	plant epidermal cell differentiation	1
GO:0008216	0.836044	0.611762	3.13579	2	30	spermidine metabolic process	1
GO:0019760	0.836044	0.611762	3.13579	2	30	glucosinolate metabolic process	1
GO:0019757	0.836044	0.611762	3.13579	2	30	glycosinolate metabolic process	1
GO:0071395	0.841177	0.642296	4.49463	3	43	cellular response to jasmonic acid stimulus	1
GO:0071427	0.841177	0.642296	4.49463	3	43	mRNA-containing ribonucleoprotein complex export from nucleus	1
GO:0009867	0.841177	0.642296	4.49463	3	43	jasmonic acid mediated signaling pathway	1
GO:0006406	0.841177	0.642296	4.49463	3	43	mRNA export from nucleus	1
GO:0035235	0.850738	0.71349	9.51189	7	91	ionotropic glutamate receptor signaling pathway	1
GO:0007215	0.850738	0.71349	9.51189	7	91	glutamate receptor signaling pathway	1
GO:0010604	0.853977	0.834055	36.4797	31	349	positive regulation of macromolecule metabolic process	1
GO:0048583	0.855722	0.830669	35.4344	30	339	regulation of response to stimulus	1
GO:0044265	0.860041	0.920767	196.509	183	1880	cellular macromolecule catabolic process	1
GO:0043248	0.861725	0.57095	3.34484	2	32	proteasome assembly	1
GO:0031325	0.86194	0.828801	36.6887	31	351	positive regulation of cellular metabolic process	1
GO:0006040	0.862418	0.684958	8.46662	6	81	amino sugar metabolic process	1
GO:0071370	0.862981	0.503835	1.88147	1	18	cellular response to gibberellin stimulus	1
GO:0010476	0.862981	0.503835	1.88147	1	18	gibberellin mediated signaling pathway	1
GO:0009740	0.862981	0.503835	1.88147	1	18	gibberellic acid mediated signaling pathway	1
GO:0007015	0.864898	0.749756	15.5744	12	149	actin filament organization	1
GO:0000956	0.867365	0.720053	12.125	9	116	nuclear-transcribed mRNA catabolic process	1
GO:0032446	0.868722	0.915222	183.548	170	1756	protein modification by small protein conjugation	1
GO:0000911	0.872608	0.59744	4.80821	3	46	cytokinesis by cell plate formation	1
GO:0006022	0.877235	0.667133	8.67568	6	83	aminoglycan metabolic process	1
GO:0009739	0.877309	0.475832	1.986	1	19	response to gibberellin	1
GO:0048582	0.877309	0.475832	1.986	1	19	positive regulation of post-embryonic development	1
GO:1901698	0.877896	0.719319	13.4839	10	129	response to nitrogen compound	1
GO:0009639	0.879671	0.706806	12.3341	9	118	response to red or far red light	1
GO:0019856	0.883669	0.535239	3.55389	2	34	pyrimidine nucleobase biosynthetic process	1
GO:0006564	0.890139	0.450777	2.09052	1	20	L-serine biosynthetic process	1
GO:0051240	0.890139	0.450777	2.09052	1	20	positive regulation of multicellular organismal process	1
GO:0006086	0.890139	0.450777	2.09052	1	20	acetyl-CoA biosynthetic process from pyruvate	1
GO:0034227	0.890139	0.450777	2.09052	1	20	tRNA thio-modification	1
GO:0006419	0.890139	0.450777	2.09052	1	20	alanyl-tRNA aminoacylation	1
GO:0014070	0.892506	0.713246	14.9472	11	143	response to organic cyclic compound	1
GO:0051304	0.892789	0.600853	6.3761	4	61	chromosome separation	1
GO:0009404	0.897389	0.620393	7.73494	5	74	toxin metabolic process	1
GO:0009407	0.897389	0.620393	7.73494	5	74	toxin catabolic process	1
GO:0090487	0.897389	0.620393	7.73494	5	74	secondary metabolite catabolic process	1
GO:0071426	0.898398	0.558435	5.12178	3	49	ribonucleoprotein complex export from nucleus	1
GO:0071166	0.898398	0.558435	5.12178	3	49	ribonucleoprotein complex localization	1
GO:0007276	0.898398	0.558435	5.12178	3	49	gamete generation	1
GO:0006402	0.901474	0.681718	12.7522	9	122	mRNA catabolic process	1
GO:0009094	0.901627	0.428228	2.19505	1	21	L-phenylalanine biosynthetic process	1
GO:1902223	0.901627	0.428228	2.19505	1	21	erythrose 4-phosphate/phosphoenolpyruvate family amino acid biosynthetic process	1
GO:0010162	0.905888	0.54654	5.22631	3	50	seed dormancy process	1
GO:0048284	0.905888	0.54654	5.22631	3	50	organelle fusion	1
GO:0022611	0.905888	0.54654	5.22631	3	50	dormancy process	1
GO:0055085	0.907817	0.91668	276.681	257	2647	transmembrane transport	1
GO:0015718	0.911915	0.407826	2.29958	1	22	monocarboxylic acid transport	1
GO:0009880	0.911915	0.407826	2.29958	1	22	embryonic pattern specification	1
GO:0030036	0.913443	0.698578	16.6197	12	159	actin cytoskeleton organization	1
GO:0045786	0.918798	0.561397	6.7942	4	65	negative regulation of cell cycle	1
GO:0009933	0.919385	0.524206	5.43536	3	52	meristem structural organization	1
GO:0006405	0.919385	0.524206	5.43536	3	52	RNA export from nucleus	1
GO:0048532	0.919385	0.524206	5.43536	3	52	anatomical structure arrangement	1
GO:0048366	0.919859	0.658347	13.1703	9	126	leaf development	1
GO:0032784	0.921126	0.389279	2.4041	1	23	regulation of DNA-templated transcription, elongation	1
GO:0035966	0.921126	0.389279	2.4041	1	23	response to topologically incorrect protein	1
GO:0051094	0.921126	0.389279	2.4041	1	23	positive regulation of developmental process	1
GO:0006997	0.925448	0.513709	5.53989	3	53	nucleus organization	1
GO:0009095	0.929375	0.372344	2.50863	1	24	aromatic amino acid family biosynthetic process, prephenate pathway	1
GO:0016556	0.929375	0.372344	2.50863	1	24	mRNA modification	1
GO:0009147	0.931089	0.503624	5.64442	3	54	pyrimidine nucleoside triphosphate metabolic process	1
GO:0043900	0.931089	0.503624	5.64442	3	54	regulation of multi-organism process	1
GO:0006206	0.931594	0.450661	4.18105	2	40	pyrimidine nucleobase metabolic process	1
GO:0009909	0.935456	0.60516	11.0798	7	106	regulation of flower development	1
GO:0030433	0.936761	0.356821	2.61316	1	25	ER-associated ubiquitin-dependent protein catabolic process	1
GO:0036503	0.936761	0.356821	2.61316	1	25	ERAD pathway	1
GO:0045595	0.937488	0.439094	4.28558	2	41	regulation of cell differentiation	1
GO:0030029	0.937925	0.666709	17.3514	12	166	actin filament-based process	1
GO:0009808	0.938639	0.631287	13.6929	9	131	lignin metabolic process	1
GO:0010431	0.94121	0.484596	5.85347	3	56	seed maturation	1
GO:0006298	0.94121	0.484596	5.85347	3	56	mismatch repair	1
GO:0003333	0.942716	0.593147	11.2888	7	108	amino acid transmembrane transport	1
GO:0046653	0.943375	0.34254	2.71768	1	26	tetrahydrofolate metabolic process	1
GO:0000959	0.943375	0.34254	2.71768	1	26	mitochondrial RNA metabolic process	1
GO:0006085	0.943375	0.34254	2.71768	1	26	acetyl-CoA biosynthetic process	1
GO:1901605	0.945048	0.803408	63.2384	52	605	alpha-amino acid metabolic process	1
GO:1903825	0.945245	0.605843	12.6477	8	121	organic acid transmembrane transport	1
GO:0045143	0.945736	0.47561	5.95799	3	57	homologous chromosome segregation	1
GO:0043161	0.945768	0.837639	97.1049	83	929	proteasome-mediated ubiquitin-dependent protein catabolic process	1
GO:0048522	0.946259	0.788271	54.4582	44	521	positive regulation of cellular process	1
GO:0019252	0.947284	0.511047	7.42136	4	71	starch biosynthetic process	1
GO:0009723	0.947673	0.564302	10.139	6	97	response to ethylene	1
GO:0000097	0.947673	0.564302	10.139	6	97	sulfur amino acid biosynthetic process	1
GO:0044255	0.94928	0.850931	122.191	106	1169	cellular lipid metabolic process	1
GO:0006835	0.949297	0.329357	2.82221	1	27	dicarboxylic acid transport	1
GO:0015740	0.949297	0.329357	2.82221	1	27	C4-dicarboxylate transport	1
GO:0015743	0.949297	0.329357	2.82221	1	27	malate transport	1
GO:0009845	0.953832	0.458601	6.16705	3	59	seed germination	1
GO:0006401	0.955777	0.615514	15.5744	10	149	RNA catabolic process	1
GO:0006596	0.956576	0.398209	4.70368	2	45	polyamine biosynthetic process	1
GO:0010498	0.956786	0.827644	98.1501	83	939	proteasomal protein catabolic process	1
GO:0010073	0.957442	0.450544	6.27157	3	60	meristem maintenance	1
GO:0070192	0.957442	0.450544	6.27157	3	60	chromosome organization involved in meiotic cell cycle	1
GO:0006338	0.957442	0.450544	6.27157	3	60	chromatin remodeling	1
GO:0009069	0.957788	0.565099	11.8115	7	113	serine family amino acid metabolic process	1
GO:0048588	0.960392	0.389149	4.80821	2	46	developmental cell growth	1
GO:0034504	0.960787	0.442765	6.3761	3	61	protein localization to nucleus	1
GO:0051170	0.960787	0.442765	6.3761	3	61	nuclear import	1
GO:0032506	0.960787	0.442765	6.3761	3	61	cytokinetic process	1
GO:0006606	0.960787	0.442765	6.3761	3	61	protein import into nucleus	1
GO:0044744	0.960787	0.442765	6.3761	3	61	protein targeting to nucleus	1
GO:0007062	0.960787	0.442765	6.3761	3	61	sister chromatid cohesion	1
GO:1902410	0.960787	0.442765	6.3761	3	61	mitotic cytokinetic process	1
GO:1902593	0.960787	0.442765	6.3761	3	61	single-organism nuclear import	1
GO:1901701	0.961288	0.647265	20.8007	14	199	cellular response to oxygen-containing compound	1
GO:0042542	0.9636	0.295264	3.13579	1	30	response to hydrogen peroxide	1
GO:0016998	0.963675	0.475499	7.94399	4	76	cell wall macromolecule catabolic process	1
GO:0009415	0.963729	0.570403	13.3794	8	128	response to water	1
GO:0090351	0.963882	0.43525	6.48063	3	62	seedling development	1
GO:0048831	0.965013	0.549504	12.125	7	116	regulation of shoot system development	1
GO:0006749	0.96585	0.565675	13.4839	8	129	glutathione metabolic process	1
GO:0000281	0.966747	0.427985	6.58515	3	63	mitotic cytokinesis	1
GO:0048609	0.966906	0.523903	10.8707	6	104	multicellular organismal reproductive process	1
GO:0042445	0.966972	0.578917	14.8427	9	142	hormone metabolic process	1
GO:0006771	0.967408	0.285414	3.24031	1	31	riboflavin metabolic process	1
GO:0006526	0.967408	0.285414	3.24031	1	31	arginine biosynthetic process	1
GO:0009231	0.967408	0.285414	3.24031	1	31	riboflavin biosynthetic process	1
GO:0042726	0.967408	0.285414	3.24031	1	31	flavin-containing compound metabolic process	1
GO:0042727	0.967408	0.285414	3.24031	1	31	flavin-containing compound biosynthetic process	1
GO:0000023	0.967408	0.285414	3.24031	1	31	maltose metabolic process	1
GO:0006476	0.967408	0.285414	3.24031	1	31	protein deacetylation	1
GO:0051028	0.969396	0.420959	6.68968	3	64	mRNA transport	1
GO:0002098	0.970817	0.276201	3.34484	1	32	tRNA wobble uridine modification	1
GO:0035601	0.970817	0.276201	3.34484	1	32	protein deacylation	1
GO:0006865	0.971096	0.534746	12.4386	7	119	amino acid transport	1
GO:0051168	0.971844	0.414159	6.7942	3	65	nuclear export	1
GO:0009743	0.971844	0.414159	6.7942	3	65	response to carbohydrate	1
GO:0061640	0.971844	0.414159	6.7942	3	65	cytoskeleton-dependent cytokinesis	1
GO:0006368	0.972676	0.356685	5.22631	2	50	transcription elongation from RNA polymerase II promoter	1
GO:0006820	0.973122	0.732269	47.664	36	456	anion transport	1
GO:0006869	0.975288	0.607502	20.4871	13	196	lipid transport	1
GO:0009561	0.978122	0.395014	7.10778	3	68	megagametogenesis	1
GO:0033044	0.978122	0.395014	7.10778	3	68	regulation of chromosome organization	1
GO:0006544	0.97905	0.251811	3.65842	1	35	glycine metabolic process	1
GO:0002097	0.97905	0.251811	3.65842	1	35	tRNA wobble base modification	1
GO:0006541	0.979382	0.335678	5.53989	2	53	glutamine metabolic process	1
GO:0098542	0.979471	0.678214	35.5389	25	340	defense response to other organism	1
GO:0009753	0.9799	0.38902	7.21231	3	69	response to jasmonic acid	1
GO:0006081	0.980231	0.583052	19.6509	12	188	cellular aldehyde metabolic process	1
GO:0031047	0.981057	0.591271	21.0098	13	201	gene silencing by RNA	1
GO:0046112	0.981239	0.329215	5.64442	2	54	nucleobase biosynthetic process	1
GO:0009085	0.981242	0.244611	3.76294	1	36	lysine biosynthetic process	1
GO:0009089	0.981242	0.244611	3.76294	1	36	lysine biosynthetic process via diaminopimelate	1
GO:0046451	0.981242	0.244611	3.76294	1	36	diaminopimelate metabolic process	1
GO:0043414	0.982777	0.704857	46.6187	34	446	macromolecule methylation	1
GO:0003002	0.983051	0.377559	7.42136	3	71	regionalization	1
GO:0016042	0.983137	0.634358	28.7447	19	275	lipid catabolic process	1
GO:0071368	0.983204	0.23781	3.86747	1	37	cellular response to cytokinin stimulus	1
GO:0006553	0.983204	0.23781	3.86747	1	37	lysine metabolic process	1
GO:0035384	0.983204	0.23781	3.86747	1	37	thioester biosynthetic process	1
GO:0009736	0.983204	0.23781	3.86747	1	37	cytokinin-activated signaling pathway	1
GO:0071616	0.983204	0.23781	3.86747	1	37	acyl-CoA biosynthetic process	1
GO:0050790	0.983532	0.810922	127.522	106	1220	regulation of catalytic activity	1
GO:0017148	0.983937	0.530848	16.097	9	154	negative regulation of translation	1
GO:0034249	0.983937	0.530848	16.097	9	154	negative regulation of cellular amide metabolic process	1
GO:0031347	0.984523	0.412368	9.09378	4	87	regulation of defense response	1
GO:0010876	0.984757	0.578895	21.4279	13	205	lipid localization	1
GO:0009738	0.984961	0.231377	3.972	1	38	abscisic acid-activated signaling pathway	1
GO:0016558	0.984961	0.231377	3.972	1	38	protein import into peroxisome matrix	1
GO:0007346	0.985707	0.407449	9.19831	4	88	regulation of mitotic cell cycle	1
GO:0051236	0.985725	0.366754	7.63041	3	73	establishment of RNA localization	1
GO:0035825	0.985725	0.366754	7.63041	3	73	reciprocal DNA recombination	1
GO:0007131	0.985725	0.366754	7.63041	3	73	reciprocal meiotic recombination	1
GO:0050657	0.985725	0.366754	7.63041	3	73	nucleic acid transport	1
GO:0050658	0.985725	0.366754	7.63041	3	73	RNA transport	1
GO:0065009	0.986086	0.805715	128.254	106	1227	regulation of molecular function	1
GO:0000096	0.986512	0.462396	12.2296	6	117	sulfur amino acid metabolic process	1
GO:0032543	0.986534	0.225283	4.07652	1	39	mitochondrial translation	1
GO:0071215	0.986534	0.225283	4.07652	1	39	cellular response to abscisic acid stimulus	1
GO:0097502	0.986534	0.225283	4.07652	1	39	mannosylation	1
GO:0048507	0.987441	0.458256	12.3341	6	118	meristem development	1
GO:0005982	0.987822	0.397954	9.40736	4	90	starch metabolic process	1
GO:0051301	0.988785	0.649127	37.0023	25	354	cell division	1
GO:0051169	0.989074	0.492202	15.3654	8	147	nuclear transport	1
GO:0006913	0.989074	0.492202	15.3654	8	147	nucleocytoplasmic transport	1
GO:0009813	0.989163	0.423497	11.0798	5	106	flavonoid biosynthetic process	1
GO:0098732	0.989204	0.214008	4.28558	1	41	macromolecule deacylation	1
GO:0006595	0.989407	0.295114	6.27157	2	60	polyamine metabolic process	1
GO:0033014	0.989773	0.488675	15.4699	8	148	tetrapyrrole biosynthetic process	1
GO:0006625	0.990334	0.208783	4.3901	1	42	protein targeting to peroxisome	1
GO:0072662	0.990334	0.208783	4.3901	1	42	protein localization to peroxisome	1
GO:0072663	0.990334	0.208783	4.3901	1	42	establishment of protein localization to peroxisome	1
GO:0015936	0.990334	0.208783	4.3901	1	42	coenzyme A metabolic process	1
GO:0006403	0.990755	0.342261	8.15305	3	78	RNA localization	1
GO:0007389	0.991191	0.380229	9.82546	4	94	pattern specification process	1
GO:0016458	0.991782	0.547377	22.5777	13	216	gene silencing	1
GO:0006888	0.992245	0.333354	8.3621	3	80	ER to Golgi vesicle-mediated transport	1
GO:0010119	0.992251	0.199062	4.59915	1	44	regulation of stomatal movement	1
GO:0009751	0.992251	0.199062	4.59915	1	44	response to salicylic acid	1
GO:1990267	0.992251	0.199062	4.59915	1	44	response to transition metal nanoparticle	1
GO:0010015	0.992795	0.276047	6.68968	2	64	root morphogenesis	1
GO:0000910	0.992899	0.329073	8.46662	3	81	cytokinesis	1
GO:0043574	0.993061	0.194533	4.70368	1	45	peroxisomal transport	1
GO:0044699	0.993286	0.926411	2060.11	1981	19709	single-organism process	1
GO:0009793	0.993473	0.446708	14.7382	7	141	embryo development ending in seed dormancy	1
GO:1901136	0.993474	0.424076	13.2748	6	127	carbohydrate derivative catabolic process	1
GO:0006525	0.993787	0.190206	4.80821	1	46	arginine metabolic process	1
GO:0006084	0.993787	0.190206	4.80821	1	46	acetyl-CoA metabolic process	1
GO:0051128	0.993792	0.554882	25.7135	15	246	regulation of cellular component organization	1
GO:0006952	0.994156	0.752677	100.45	78	961	defense response	1
GO:0046942	0.994234	0.477903	17.7695	9	170	carboxylic acid transport	1
GO:0015849	0.994234	0.477903	17.7695	9	170	organic acid transport	1
GO:0010087	0.994437	0.186066	4.91273	1	47	phloem or xylem histogenesis	1
GO:0045944	0.994437	0.186066	4.91273	1	47	positive regulation of transcription from RNA polymerase II promoter	1
GO:0009112	0.994615	0.263287	7.00326	2	67	nucleobase metabolic process	1
GO:0090558	0.994615	0.263287	7.00326	2	67	plant epidermis development	1
GO:0009086	0.99502	0.182103	5.01726	1	48	methionine biosynthetic process	1
GO:0030488	0.99502	0.182103	5.01726	1	48	tRNA methylation	1
GO:0009812	0.995379	0.381799	12.2296	5	117	flavonoid metabolic process	1
GO:0006220	0.995379	0.381799	12.2296	5	117	pyrimidine nucleotide metabolic process	1
GO:0031123	0.995448	0.309211	8.98925	3	86	RNA 3'-end processing	1
GO:0009409	0.995451	0.349121	10.6617	4	102	response to cold	1
GO:0006418	0.995487	0.531667	24.9818	14	239	tRNA aminoacylation for protein translation	1
GO:0033865	0.995541	0.178305	5.12178	1	49	nucleoside bisphosphate metabolic process	1
GO:0033875	0.995541	0.178305	5.12178	1	49	ribonucleoside bisphosphate metabolic process	1
GO:0016117	0.995541	0.178305	5.12178	1	49	carotenoid biosynthetic process	1
GO:0016109	0.995541	0.178305	5.12178	1	49	tetraterpenoid biosynthetic process	1
GO:0034032	0.995541	0.178305	5.12178	1	49	purine nucleoside bisphosphate metabolic process	1
GO:0016125	0.995838	0.305522	9.09378	3	87	sterol metabolic process	1
GO:0009062	0.996007	0.174661	5.22631	1	50	fatty acid catabolic process	1
GO:0006635	0.996007	0.174661	5.22631	1	50	fatty acid beta-oxidation	1
GO:0019288	0.996007	0.174661	5.22631	1	50	isopentenyl diphosphate biosynthetic process, methylerythritol 4-phosphate pathway	1
GO:0006887	0.996153	0.342121	10.8707	4	104	exocytosis	1
GO:0045892	0.996419	0.397698	14.111	6	135	negative regulation of transcription, DNA-templated	1
GO:0006821	0.996425	0.171164	5.33084	1	51	chloride transport	1
GO:0006555	0.996425	0.171164	5.33084	1	51	methionine metabolic process	1
GO:0019395	0.996425	0.171164	5.33084	1	51	fatty acid oxidation	1
GO:0034440	0.996425	0.171164	5.33084	1	51	lipid oxidation	1
GO:0043086	0.996478	0.692401	70.9733	51	679	negative regulation of catalytic activity	1
GO:0045132	0.996824	0.294965	9.40736	3	90	meiotic chromosome segregation	1
GO:0010817	0.996849	0.452501	18.7102	9	179	regulation of hormone levels	1
GO:0044092	0.996968	0.687949	71.3914	51	683	negative regulation of molecular function	1
GO:0051707	0.997119	0.596112	40.0335	25	383	response to other organism	1
GO:0043207	0.997119	0.596112	40.0335	25	383	response to external biotic stimulus	1
GO:0016116	0.997134	0.164572	5.53989	1	53	carotenoid metabolic process	1
GO:0016108	0.997134	0.164572	5.53989	1	53	tetraterpenoid metabolic process	1
GO:0000154	0.997134	0.164572	5.53989	1	53	rRNA modification	1
GO:0010027	0.997434	0.161463	5.64442	1	54	thylakoid membrane organization	1
GO:0009668	0.997434	0.161463	5.64442	1	54	plastid membrane organization	1
GO:0009790	0.997435	0.444621	19.0238	9	182	embryo development	1
GO:0000209	0.997541	0.234387	7.83947	2	75	protein polyubiquitination	1
GO:0006857	0.997703	0.158469	5.74894	1	55	oligopeptide transport	1
GO:0015833	0.997703	0.158469	5.74894	1	55	peptide transport	1
GO:0042787	0.997772	0.231214	7.94399	2	76	protein ubiquitination involved in ubiquitin-dependent protein catabolic process	1
GO:0045493	0.997772	0.231214	7.94399	2	76	xylan catabolic process	1
GO:0048827	0.997915	0.43701	19.3374	9	185	phyllome development	1
GO:0009084	0.997943	0.155584	5.85347	1	56	glutamine family amino acid biosynthetic process	1
GO:0034976	0.997943	0.155584	5.85347	1	56	response to endoplasmic reticulum stress	1
GO:0015995	0.997943	0.155584	5.85347	1	56	chlorophyll biosynthetic process	1
GO:0032436	0.997943	0.155584	5.85347	1	56	positive regulation of proteasomal ubiquitin-dependent protein catabolic process	1
GO:0090304	0.998082	0.896076	1008.99	933	9653	nucleic acid metabolic process	1
GO:0072329	0.998158	0.152802	5.95799	1	57	monocarboxylic acid catabolic process	1
GO:0009611	0.998321	0.272952	10.139	3	97	response to wounding	1
GO:1903507	0.998344	0.368995	15.1563	6	145	negative regulation of nucleic acid-templated transcription	1
GO:1902679	0.998344	0.368995	15.1563	6	145	negative regulation of RNA biosynthetic process	1
GO:0006354	0.998344	0.222189	8.25757	2	79	DNA-templated transcription, elongation	1
GO:0046686	0.998351	0.150118	6.06252	1	58	response to cadmium ion	1
GO:0006637	0.998351	0.150118	6.06252	1	58	acyl-CoA metabolic process	1
GO:0035383	0.998351	0.150118	6.06252	1	58	thioester metabolic process	1
GO:0016573	0.998351	0.150118	6.06252	1	58	histone acetylation	1
GO:0006475	0.998351	0.150118	6.06252	1	58	internal protein amino acid acetylation	1
GO:0018393	0.998351	0.150118	6.06252	1	58	internal peptidyl-lysine acetylation	1
GO:0018394	0.998351	0.150118	6.06252	1	58	peptidyl-lysine acetylation	1
GO:0006760	0.998351	0.150118	6.06252	1	58	folic acid-containing compound metabolic process	1
GO:0019953	0.998469	0.36635	15.2608	6	146	sexual reproduction	1
GO:0042886	0.998524	0.147526	6.16705	1	59	amide transport	1
GO:0046470	0.998524	0.147526	6.16705	1	59	phosphatidylcholine metabolic process	1
GO:0007127	0.998603	0.267252	10.3481	3	99	meiosis I	1
GO:0033013	0.99865	0.404528	18.5011	8	177	tetrapyrrole metabolic process	1
GO:0042439	0.998678	0.145022	6.27157	1	60	ethanolamine-containing compound metabolic process	1
GO:0051253	0.998691	0.361173	15.4699	6	148	negative regulation of RNA metabolic process	1
GO:0097164	0.998726	0.26449	10.4526	3	100	ammonium ion metabolic process	1
GO:0034655	0.998727	0.435895	21.5324	10	206	nucleobase-containing compound catabolic process	1
GO:0043038	0.998729	0.486026	27.1768	14	260	amino acid activation	1
GO:0043039	0.998729	0.486026	27.1768	14	260	tRNA aminoacylation	1
GO:0048468	0.998771	0.213841	8.57115	2	82	cell development	1
GO:0009240	0.998817	0.142601	6.3761	1	61	isopentenyl diphosphate biosynthetic process	1
GO:0042558	0.998817	0.142601	6.3761	1	61	pteridine-containing compound metabolic process	1
GO:0046490	0.998817	0.142601	6.3761	1	61	isopentenyl diphosphate metabolic process	1
GO:0016114	0.998838	0.261785	10.5571	3	101	terpenoid biosynthetic process	1
GO:0046903	0.998936	0.297386	12.4386	4	119	secretion	1
GO:0032940	0.998936	0.297386	12.4386	4	119	secretion by cell	1
GO:0006730	0.99894	0.14026	6.48063	1	62	one-carbon metabolic process	1
GO:0010154	0.998976	0.443215	23.3093	11	223	fruit development	1
GO:0060560	0.998993	0.208615	8.7802	2	84	developmental growth involved in morphogenesis	1
GO:0071396	0.999089	0.206097	8.88473	2	85	cellular response to lipid	1
GO:0048580	0.999113	0.371545	17.5604	7	168	regulation of post-embryonic development	1
GO:0048646	0.99912	0.25399	10.8707	3	104	anatomical structure formation involved in morphogenesis	1
GO:0097306	0.999151	0.135801	6.68968	1	64	cellular response to alcohol	1
GO:0010118	0.999151	0.135801	6.68968	1	64	stomatal movement	1
GO:0015985	0.999176	0.203638	8.98925	2	86	energy coupled proton transport, down electrochemical gradient	1
GO:0015986	0.999176	0.203638	8.98925	2	86	ATP synthesis coupled proton transport	1
GO:2000241	0.99924	0.366968	17.7695	7	170	regulation of reproductive process	1
GO:0019725	0.999254	0.601569	55.5034	35	531	cellular homeostasis	1
GO:0009887	0.999269	0.249046	11.0798	3	106	organ morphogenesis	1
GO:0048513	0.999308	0.341842	16.3061	6	156	animal organ development	1
GO:0045732	0.999319	0.131616	6.89873	1	66	positive regulation of protein catabolic process	1
GO:0045862	0.999319	0.131616	6.89873	1	66	positive regulation of proteolysis	1
GO:1903052	0.999319	0.131616	6.89873	1	66	positive regulation of proteolysis involved in cellular protein catabolic process	1
GO:1903364	0.999319	0.131616	6.89873	1	66	positive regulation of cellular protein catabolic process	1
GO:1901800	0.999319	0.131616	6.89873	1	66	positive regulation of proteasomal protein catabolic process	1
GO:0006839	0.99939	0.129618	7.00326	1	67	mitochondrial transport	1
GO:0007031	0.99939	0.129618	7.00326	1	67	peroxisome organization	1
GO:0070588	0.99939	0.129618	7.00326	1	67	calcium ion transmembrane transport	1
GO:0012501	0.999454	0.12768	7.10778	1	68	programmed cell death	1
GO:0008643	0.99951	0.457923	28.7447	14	275	carbohydrate transport	1
GO:0009896	0.999511	0.1258	7.21231	1	69	positive regulation of catabolic process	1
GO:0031331	0.999511	0.1258	7.21231	1	69	positive regulation of cellular catabolic process	1
GO:0071806	0.999542	0.237487	11.6024	3	111	protein transmembrane transport	1
GO:0042364	0.999548	0.190034	9.61641	2	92	water-soluble vitamin biosynthetic process	1
GO:0006099	0.999548	0.190034	9.61641	2	92	tricarboxylic acid cycle	1
GO:0006101	0.999548	0.190034	9.61641	2	92	citrate metabolic process	1
GO:0006816	0.999562	0.123973	7.31684	1	70	calcium ion transport	1
GO:0015994	0.999562	0.123973	7.31684	1	70	chlorophyll metabolic process	1
GO:0018205	0.999565	0.492312	34.4937	18	330	peptidyl-lysine modification	1
GO:0016571	0.999607	0.326544	17.0378	6	163	histone methylation	1
GO:0017038	0.999607	0.300913	15.3654	5	147	protein import	1
GO:0051667	0.999608	0.122199	7.42136	1	71	establishment of plastid localization	1
GO:0051644	0.999608	0.122199	7.42136	1	71	plastid localization	1
GO:0009902	0.999608	0.122199	7.42136	1	71	chloroplast relocation	1
GO:0019750	0.999608	0.122199	7.42136	1	71	chloroplast localization	1
GO:0006334	0.999631	0.185894	9.82546	2	94	nucleosome assembly	1
GO:0031497	0.999631	0.185894	9.82546	2	94	chromatin assembly	1
GO:0080134	0.999631	0.269206	13.6929	4	131	regulation of response to stress	1
GO:0015711	0.999654	0.382418	21.9505	9	210	organic anion transport	1
GO:0015931	0.999655	0.231051	11.916	3	114	nucleobase-containing compound transport	1
GO:0071897	0.999666	0.18389	9.92999	2	95	DNA biosynthetic process	1
GO:0009073	0.999686	0.118799	7.63041	1	73	aromatic amino acid family biosynthetic process	1
GO:0006333	0.999698	0.181929	10.0345	2	96	chromatin assembly or disassembly	1
GO:0046486	0.999713	0.504574	39.3019	21	376	glycerolipid metabolic process	1
GO:0009309	0.999727	0.18001	10.139	2	97	amine biosynthetic process	1
GO:0042401	0.999727	0.18001	10.139	2	97	cellular biogenic amine biosynthetic process	1
GO:0034728	0.999727	0.18001	10.139	2	97	nucleosome organization	1
GO:0043623	0.999728	0.44256	29.6854	14	284	cellular protein complex assembly	1
GO:0044242	0.999748	0.115583	7.83947	1	75	cellular lipid catabolic process	1
GO:0009735	0.999748	0.115583	7.83947	1	75	response to cytokinin	1
GO:0006473	0.999748	0.115583	7.83947	1	75	protein acetylation	1
GO:0000819	0.999764	0.222992	12.3341	3	118	sister chromatid segregation	1
GO:0045491	0.999777	0.17629	10.3481	2	99	xylan metabolic process	1
GO:0009605	0.999784	0.563501	55.6079	33	532	response to external stimulus	1
GO:2000113	0.999796	0.44599	31.5669	15	302	negative regulation of cellular macromolecule biosynthetic process	1
GO:0006721	0.999805	0.21917	12.5431	3	120	terpenoid metabolic process	1
GO:0009553	0.999805	0.21917	12.5431	3	120	embryo sac development	1
GO:0044763	0.999821	0.886195	1419.26	1314	13578	single-organism cellular process	1
GO:0045934	0.999828	0.306914	18.083	6	173	negative regulation of nucleobase-containing compound metabolic process	1
GO:0006767	0.999836	0.170988	10.6617	2	102	water-soluble vitamin metabolic process	1
GO:0006367	0.999838	0.109644	8.25757	1	79	transcription initiation from RNA polymerase II promoter	1
GO:0032434	0.999838	0.109644	8.25757	1	79	regulation of proteasomal ubiquitin-dependent protein catabolic process	1
GO:0009110	0.999852	0.169291	10.7662	2	103	vitamin biosynthetic process	1
GO:0050896	0.999852	0.84654	645.136	566	6172	response to stimulus	1
GO:0044743	0.999855	0.108254	8.3621	1	80	intracellular protein transmembrane import	1
GO:0065002	0.999855	0.108254	8.3621	1	80	intracellular protein transmembrane transport	1
GO:0007059	0.999855	0.324916	19.9645	7	191	chromosome segregation	1
GO:0006575	0.999861	0.376077	24.7727	10	237	cellular modified amino acid metabolic process	1
GO:0006221	0.999866	0.167627	10.8707	2	104	pyrimidine nucleotide biosynthetic process	1
GO:0015979	0.999867	0.493622	42.0195	22	402	photosynthesis	1
GO:0016265	0.99987	0.106898	8.46662	1	81	death	1
GO:0008219	0.99987	0.106898	8.46662	1	81	cell death	1
GO:0009060	0.999879	0.165996	10.9753	2	105	aerobic respiration	1
GO:0010558	0.999895	0.430866	32.6122	15	312	negative regulation of macromolecule biosynthetic process	1
GO:0000302	0.999896	0.104285	8.67568	1	83	response to reactive oxygen species	1
GO:0019362	0.999896	0.39693	28.2221	12	270	pyridine nucleotide metabolic process	1
GO:0046496	0.999896	0.39693	28.2221	12	270	nicotinamide nucleotide metabolic process	1
GO:0016049	0.999901	0.270334	17.0378	5	163	cell growth	1
GO:0071804	0.999901	0.270334	17.0378	5	163	cellular potassium ion transport	1
GO:0071805	0.999901	0.270334	17.0378	5	163	potassium ion transmembrane transport	1
GO:0006520	0.999903	0.661968	112.784	78	1079	cellular amino acid metabolic process	1
GO:0009908	0.999905	0.367927	25.2953	10	242	flower development	1
GO:0010411	0.999909	0.205102	13.3794	3	128	xyloglucan metabolic process	1
GO:0006260	0.999922	0.501297	47.0368	25	450	DNA replication	1
GO:0072527	0.999924	0.265277	17.3514	5	166	pyrimidine-containing compound metabolic process	1
GO:0042398	0.999925	0.100597	8.98925	1	86	cellular modified amino acid biosynthetic process	1
GO:0009057	0.999933	0.75916	254.939	201	2439	macromolecule catabolic process	1
GO:0043543	0.999933	0.0994251	9.09378	1	87	protein acylation	1
GO:0090567	0.999934	0.36012	25.818	10	247	reproductive shoot system development	1
GO:0045893	0.999936	0.262009	17.5604	5	168	positive regulation of transcription, DNA-templated	1
GO:1903508	0.999936	0.262009	17.5604	5	168	positive regulation of nucleic acid-templated transcription	1
GO:1902680	0.999936	0.262009	17.5604	5	168	positive regulation of RNA biosynthetic process	1
GO:0001101	0.999939	0.419481	33.4484	15	320	response to acid chemical	1
GO:0051656	0.99994	0.0982799	9.19831	1	88	establishment of organelle localization	1
GO:0090662	0.99994	0.0982799	9.19831	1	88	ATP hydrolysis coupled transmembrane transport	1
GO:0015991	0.99994	0.0982799	9.19831	1	88	ATP hydrolysis coupled proton transport	1
GO:0015988	0.99994	0.0982799	9.19831	1	88	energy coupled proton transmembrane transport, against electrochemical gradient	1
GO:0010466	0.999943	0.4181	33.5529	15	321	negative regulation of peptidase activity	1
GO:0052547	0.999943	0.4181	33.5529	15	321	regulation of peptidase activity	1
GO:0052548	0.999943	0.4181	33.5529	15	321	regulation of endopeptidase activity	1
GO:0010951	0.999943	0.4181	33.5529	15	321	negative regulation of endopeptidase activity	1
GO:0008202	0.999944	0.197189	13.902	3	133	steroid metabolic process	1
GO:1903050	0.999947	0.0971607	9.30283	1	89	regulation of proteolysis involved in cellular protein catabolic process	1
GO:1903362	0.999947	0.0971607	9.30283	1	89	regulation of cellular protein catabolic process	1
GO:0061136	0.999947	0.0971607	9.30283	1	89	regulation of proteasomal protein catabolic process	1
GO:0009888	0.999948	0.339904	24.5637	9	235	tissue development	1
GO:0051254	0.999951	0.257254	17.874	5	171	positive regulation of RNA metabolic process	1
GO:0009893	0.999951	0.523808	55.9215	31	535	positive regulation of metabolic process	1
GO:0051346	0.999956	0.412664	33.971	15	325	negative regulation of hydrolase activity	1
GO:0009890	0.999956	0.412664	33.971	15	325	negative regulation of biosynthetic process	1
GO:0031327	0.999956	0.412664	33.971	15	325	negative regulation of cellular biosynthetic process	1
GO:0009064	0.999958	0.192727	14.2156	3	136	glutamine family amino acid metabolic process	1
GO:0006629	0.999958	0.715515	186.475	139	1784	lipid metabolic process	1
GO:0044272	0.999959	0.3652	28.013	11	268	sulfur compound biosynthetic process	1
GO:0031329	0.999962	0.0939506	9.61641	1	92	regulation of cellular catabolic process	1
GO:1903046	0.999962	0.191284	14.3201	3	137	meiotic cell cycle process	1
GO:0007126	0.999962	0.191284	14.3201	3	137	meiotic nuclear division	1
GO:0006261	0.999965	0.14863	12.2296	2	117	DNA-dependent DNA replication	1
GO:0006323	0.999968	0.147345	12.3341	2	118	DNA packaging	1
GO:0006754	0.999968	0.147345	12.3341	2	118	ATP biosynthetic process	1
GO:0000160	0.999969	0.415921	35.957	16	344	phosphorelay signal transduction system	1
GO:0051172	0.999969	0.406063	34.4937	15	330	negative regulation of nitrogen compound metabolic process	1
GO:0009067	0.999969	0.0919256	9.82546	1	94	aspartate family amino acid biosynthetic process	1
GO:0065004	0.999971	0.146082	12.4386	2	119	protein-DNA complex assembly	1
GO:0010228	0.999974	0.185721	14.7382	3	141	vegetative to reproductive phase transition of meristem	1
GO:0048316	0.999974	0.29148	22.1596	7	212	seed development	1
GO:0072524	0.999976	0.368191	30.3126	12	290	pyridine-containing compound metabolic process	1
GO:0006766	0.999976	0.14362	12.6477	2	121	vitamin metabolic process	1
GO:0051640	0.999978	0.0890463	10.139	1	97	organelle localization	1
GO:0071824	0.999979	0.142419	12.7522	2	122	protein-DNA complex subunit organization	1
GO:0042742	0.99998	0.0881261	10.2436	1	98	defense response to bacterium	1
GO:0042545	0.999981	0.181756	15.0518	3	144	cell wall modification	1
GO:0006352	0.999981	0.265397	20.8007	6	199	DNA-templated transcription, initiation	1
GO:0010629	0.999981	0.454918	45.3644	22	434	negative regulation of gene expression	1
GO:0072350	0.999983	0.140078	12.9613	2	124	tricarboxylic acid metabolic process	1
GO:0009737	0.999983	0.140078	12.9613	2	124	response to abscisic acid	1
GO:0044248	0.999983	0.766726	327.063	261	3129	cellular catabolic process	1
GO:0009408	0.999984	0.0863415	10.4526	1	100	response to heat	1
GO:0046700	0.999986	0.331929	27.9085	10	267	heterocycle catabolic process	1
GO:0045935	0.999986	0.237163	19.3374	5	185	positive regulation of nucleobase-containing compound metabolic process	1
GO:0006813	0.999987	0.235847	19.4419	5	186	potassium ion transport	1
GO:0009617	0.999987	0.0846275	10.6617	1	102	response to bacterium	1
GO:0045861	0.999988	0.388648	35.957	15	344	negative regulation of proteolysis	1
GO:0042176	0.999989	0.0837958	10.7662	1	103	regulation of protein catabolic process	1
GO:0051321	0.999989	0.207012	17.6649	4	169	meiotic cell cycle	1
GO:0010608	0.99999	0.422669	42.0195	19	402	posttranscriptional regulation of gene expression	1
GO:0044270	0.99999	0.32681	28.3266	10	271	cellular nitrogen compound catabolic process	1
GO:0008213	0.99999	0.256063	21.5324	6	206	protein alkylation	1
GO:0006479	0.99999	0.256063	21.5324	6	206	protein methylation	1
GO:0009066	0.99999	0.0829802	10.8707	1	104	aspartate family amino acid metabolic process	1
GO:0009607	0.99999	0.46377	50.5907	25	484	response to biotic stimulus	1
GO:0040008	0.999991	0.0821802	10.9753	1	105	regulation of growth	1
GO:0006733	0.999991	0.350415	31.776	12	304	oxidoreduction coenzyme metabolic process	1
GO:0009894	0.999992	0.0813956	11.0798	1	106	regulation of catabolic process	1
GO:0009145	0.999992	0.131431	13.7975	2	132	purine nucleoside triphosphate biosynthetic process	1
GO:0009206	0.999992	0.131431	13.7975	2	132	purine ribonucleoside triphosphate biosynthetic process	1
GO:0043436	0.999993	0.715637	228.808	171	2189	oxoacid metabolic process	1
GO:0034968	0.999993	0.169677	16.097	3	154	histone lysine methylation	1
GO:0045490	0.999993	0.169677	16.097	3	154	pectin catabolic process	1
GO:0009308	0.999993	0.346826	32.0895	12	307	amine metabolic process	1
GO:0035556	0.999993	0.556601	83.3074	49	797	intracellular signal transduction	1
GO:0019752	0.999994	0.711255	224.731	167	2150	carboxylic acid metabolic process	1
GO:0015980	0.999994	0.225819	20.2781	5	194	energy derivation by oxidation of organic compounds	1
GO:0010557	0.999994	0.224625	20.3826	5	195	positive regulation of macromolecule biosynthetic process	1
GO:0031328	0.999994	0.224625	20.3826	5	195	positive regulation of cellular biosynthetic process	1
GO:0006082	0.999994	0.712662	229.644	171	2197	organic acid metabolic process	1
GO:0009891	0.999995	0.223443	20.4871	5	196	positive regulation of biosynthetic process	1
GO:0010628	0.999995	0.223443	20.4871	5	196	positive regulation of gene expression	1
GO:0048518	0.999995	0.540125	78.7082	45	753	positive regulation of biological process	1
GO:0072528	0.999996	0.126548	14.3201	2	137	pyrimidine-containing compound biosynthetic process	1
GO:0043413	0.999996	0.221117	20.6962	5	198	macromolecule glycosylation	1
GO:0006486	0.999996	0.221117	20.6962	5	198	protein glycosylation	1
GO:0006400	0.999996	0.125614	14.4246	2	138	tRNA modification	1
GO:0097305	0.999996	0.163168	16.7242	3	160	response to alcohol	1
GO:2000026	0.999996	0.263087	24.4591	7	234	regulation of multicellular organismal development	1
GO:0010038	0.999996	0.0762951	11.8115	1	113	response to metal ion	1
GO:0007010	0.999996	0.370476	37.6294	15	360	cytoskeleton organization	1
GO:0044710	0.999997	0.85011	1211.77	1085	11593	single-organism metabolic process	1
GO:0000226	0.999997	0.159098	17.1423	3	164	microtubule cytoskeleton organization	1
GO:0048193	0.999997	0.159098	17.1423	3	164	Golgi vesicle transport	1
GO:0051173	0.999998	0.214418	21.3233	5	204	positive regulation of nitrogen compound metabolic process	1
GO:0009266	0.999998	0.214418	21.3233	5	204	response to temperature stimulus	1
GO:0048589	0.999998	0.121145	14.9472	2	143	developmental growth	1
GO:0006779	0.999998	0.0724049	12.4386	1	119	porphyrin-containing compound biosynthetic process	1
GO:0009100	0.999998	0.211218	21.6369	5	207	glycoprotein metabolic process	1
GO:0009101	0.999998	0.211218	21.6369	5	207	glycoprotein biosynthetic process	1
GO:0098813	0.999998	0.155226	17.5604	3	168	nuclear chromosome segregation	1
GO:0006457	0.999998	0.430876	52.0541	24	498	protein folding	1
GO:0018193	0.999998	0.499912	71.4959	38	684	peptidyl-amino acid modification	1
GO:0030154	0.999998	0.250858	25.6089	7	245	cell differentiation	1
GO:0018022	0.999999	0.153359	17.7695	3	170	peptidyl-lysine methylation	1
GO:0051726	0.999999	0.208111	21.9505	5	210	regulation of cell cycle	1
GO:0006970	0.999999	0.0706045	12.7522	1	122	response to osmotic stress	1
GO:0006950	0.999999	0.740441	343.264	266	3284	response to stress	1
GO:0051239	0.999999	0.243649	26.3406	7	252	regulation of multicellular organismal process	1
GO:0033993	0.999999	0.148019	18.3966	3	176	response to lipid	1
GO:0045333	0.999999	0.112347	16.097	2	154	cellular respiration	1
GO:1903047	0.999999	0.242652	26.4451	7	253	mitotic cell cycle process	1
GO:0008299	0.999999	0.17594	20.6962	4	198	isoprenoid biosynthetic process	1
GO:0009142	0.999999	0.11161	16.2016	2	155	nucleoside triphosphate biosynthetic process	1
GO:0009201	0.999999	0.11161	16.2016	2	155	ribonucleoside triphosphate biosynthetic process	1
GO:0001510	0.999999	0.11161	16.2016	2	155	RNA methylation	1
GO:0006720	1	0.218672	25.0863	6	240	isoprenoid metabolic process	1
GO:0006725	1	0.836072	1189.51	1052	11380	cellular aromatic compound metabolic process	1
GO:0007005	1	0.064215	14.0065	1	134	mitochondrion organization	1
GO:0006605	1	0.234035	27.3859	7	262	protein targeting	1
GO:1901575	1	0.729101	341.383	261	3266	organic substance catabolic process	1
GO:0015698	1	0.140667	19.3374	3	185	inorganic anion transport	1
GO:0009658	1	0.0637342	14.111	1	135	chloroplast organization	1
GO:0008654	1	0.168102	21.6369	4	207	phospholipid biosynthetic process	1
GO:0010410	1	0.192094	23.7275	5	227	hemicellulose metabolic process	1
GO:0051248	1	0.406558	54.9808	24	526	negative regulation of protein metabolic process	1
GO:0032269	1	0.406558	54.9808	24	526	negative regulation of cellular protein metabolic process	1
GO:0030162	1	0.345679	42.8558	16	410	regulation of proteolysis	1
GO:0006996	1	0.669046	220.341	155	2108	organelle organization	1
GO:0010383	1	0.190369	23.9365	5	229	cell wall polysaccharide metabolic process	1
GO:0005984	1	0.0623339	14.4246	1	138	disaccharide metabolic process	1
GO:0006790	1	0.368236	47.873	19	458	sulfur compound metabolic process	1
GO:0042451	1	0.164837	22.055	4	211	purine nucleoside biosynthetic process	1
GO:0046129	1	0.164837	22.055	4	211	purine ribonucleoside biosynthetic process	1
GO:0005996	1	0.209658	26.1316	6	250	monosaccharide metabolic process	1
GO:0009314	1	0.299696	36.8978	12	353	response to radiation	1
GO:0006357	1	0.102836	17.5604	2	168	regulation of transcription from RNA polymerase II promoter	1
GO:0048229	1	0.135434	20.069	3	192	gametophyte development	1
GO:0071705	1	0.309188	38.7792	13	371	nitrogen compound transport	1
GO:0050793	1	0.25819	31.985	9	306	regulation of developmental process	1
GO:0019318	1	0.0605596	14.8427	1	142	hexose metabolic process	1
GO:0042744	1	0.42264	61.775	28	591	hydrogen peroxide catabolic process	1
GO:0009892	1	0.563863	122.191	73	1169	negative regulation of metabolic process	1
GO:0040007	1	0.203776	26.8632	6	257	growth	1
GO:0044711	1	0.705008	310.338	230	2969	single-organism biosynthetic process	1
GO:0048367	1	0.303205	39.5109	13	378	shoot system development	1
GO:0006778	1	0.0584784	15.3654	1	147	porphyrin-containing compound metabolic process	1
GO:0000278	1	0.22013	29.0583	7	278	mitotic cell cycle	1
GO:0006576	1	0.130574	20.8007	3	199	cellular biogenic amine metabolic process	1
GO:0009124	1	0.157202	23.1003	4	221	nucleoside monophosphate biosynthetic process	1
GO:0006364	1	0.157202	23.1003	4	221	rRNA processing	1
GO:0006139	1	0.821612	1103.48	961	10557	nucleobase-containing compound metabolic process	1
GO:0044036	1	0.249718	33.0303	9	316	cell wall macromolecule metabolic process	1
GO:0006066	1	0.155047	23.4139	4	224	alcohol metabolic process	1
GO:0016072	1	0.155047	23.4139	4	224	rRNA metabolic process	1
GO:0046148	1	0.096419	18.7102	2	179	pigment biosynthetic process	1
GO:0042743	1	0.410796	63.4474	28	607	hydrogen peroxide metabolic process	1
GO:0009168	1	0.0958749	18.8147	2	180	purine ribonucleoside monophosphate biosynthetic process	1
GO:0009127	1	0.0958749	18.8147	2	180	purine nucleoside monophosphate biosynthetic process	1
GO:0019684	1	0.0561616	15.9925	1	153	photosynthesis, light reaction	1
GO:0009416	1	0.245685	33.5529	9	321	response to light stimulus	1
GO:0072594	1	0.151583	23.9365	4	229	establishment of protein localization to organelle	1
GO:0044106	1	0.124814	21.7415	3	208	cellular amine metabolic process	1
GO:0034248	1	0.24178	34.0755	9	326	regulation of cellular amide metabolic process	1
GO:0006417	1	0.24178	34.0755	9	326	regulation of translation	1
GO:0009250	1	0.14892	24.3546	4	233	glucan biosynthetic process	1
GO:0010393	1	0.122413	22.1596	3	212	galacturonan metabolic process	1
GO:0045488	1	0.122413	22.1596	3	212	pectin metabolic process	1
GO:1901659	1	0.189346	28.8492	6	276	glycosyl compound biosynthetic process	1
GO:0045454	1	0.286559	41.706	13	399	cell redox homeostasis	1
GO:0043648	1	0.0526818	17.0378	1	163	dicarboxylic acid metabolic process	1
GO:0099402	1	0.262248	38.4656	11	368	plant organ development	1
GO:0010035	1	0.235782	34.9118	9	334	response to inorganic substance	1
GO:0016570	1	0.204899	31.1488	7	298	histone modification	1
GO:0000413	1	0.0517201	17.3514	1	166	protein peptidyl-prolyl isomerization	1
GO:0048364	1	0.0879327	20.4871	2	196	root development	1
GO:0022622	1	0.0879327	20.4871	2	196	root system development	1
GO:0016569	1	0.200051	31.8805	7	305	covalent chromatin modification	1
GO:0033365	1	0.140875	25.7135	4	246	protein localization to organelle	1
GO:1901360	1	0.813728	1205.92	1047	11537	organic cyclic compound metabolic process	1
GO:0044712	1	0.569102	155.535	94	1488	single-organism catabolic process	1
GO:0006461	1	0.305672	48.1866	16	461	protein complex assembly	1
GO:0070085	1	0.18059	30.2081	6	289	glycosylation	1
GO:0070271	1	0.304979	48.2911	16	462	protein complex biogenesis	1
GO:0018208	1	0.0493186	18.1876	1	174	peptidyl-proline modification	1
GO:0033692	1	0.137446	26.3406	4	252	cellular polysaccharide biosynthetic process	1
GO:0009163	1	0.137446	26.3406	4	252	nucleoside biosynthetic process	1
GO:0042455	1	0.137446	26.3406	4	252	ribonucleoside biosynthetic process	1
GO:0009311	1	0.0487525	18.3966	1	176	oligosaccharide metabolic process	1
GO:0009657	1	0.0481993	18.6057	1	178	plastid organization	1
GO:0048519	1	0.533082	135.571	77	1297	negative regulation of biological process	1
GO:0009156	1	0.0823837	21.846	2	209	ribonucleoside monophosphate biosynthetic process	1
GO:0046031	1	0.0471294	19.0238	1	182	ADP metabolic process	1
GO:0006096	1	0.0471294	19.0238	1	182	glycolytic process	1
GO:0006757	1	0.0471294	19.0238	1	182	ATP generation from ADP	1
GO:0032268	1	0.465567	100.241	50	959	regulation of cellular protein metabolic process	1
GO:0042440	1	0.0804307	22.3686	2	214	pigment metabolic process	1
GO:0016482	1	0.254472	43.1693	12	413	cytoplasmic transport	1
GO:0072511	1	0.0463575	19.3374	1	185	divalent inorganic cation transport	1
GO:0070838	1	0.0463575	19.3374	1	185	divalent metal ion transport	1
GO:0009185	1	0.0456104	19.6509	1	188	ribonucleoside diphosphate metabolic process	1
GO:0009179	1	0.0456104	19.6509	1	188	purine ribonucleoside diphosphate metabolic process	1
GO:0009135	1	0.0456104	19.6509	1	188	purine nucleoside diphosphate metabolic process	1
GO:1901607	1	0.215084	38.1521	9	365	alpha-amino acid biosynthetic process	1
GO:0072522	1	0.129064	28.013	4	268	purine-containing compound biosynthetic process	1
GO:0008033	1	0.0778463	23.1003	2	221	tRNA processing	1
GO:0072593	1	0.369314	70.1371	28	671	reactive oxygen species metabolic process	1
GO:0007264	1	0.104762	25.818	3	247	small GTPase mediated signal transduction	1
GO:0051246	1	0.456823	102.018	50	976	regulation of protein metabolic process	1
GO:0032259	1	0.492927	121.355	64	1161	methylation	1
GO:0046939	1	0.103906	26.027	3	249	nucleotide phosphorylation	1
GO:0009152	1	0.0764424	23.5184	2	225	purine ribonucleotide biosynthetic process	1
GO:0042254	1	0.181061	35.1208	7	336	ribosome biogenesis	1
GO:0006165	1	0.0437305	20.4871	1	196	nucleoside diphosphate phosphorylation	1
GO:0006399	1	0.284334	51.636	16	494	tRNA metabolic process	1
GO:0006470	1	0.195013	37.3159	8	357	protein dephosphorylation	1
GO:0031324	1	0.372859	74.4227	30	712	negative regulation of cellular metabolic process	1
GO:0016071	1	0.272269	50.4862	15	483	mRNA metabolic process	1
GO:1901700	1	0.280767	52.2631	16	500	response to oxygen-containing compound	1
GO:0044724	1	0.0424188	21.1143	1	202	single-organism carbohydrate catabolic process	1
GO:0006164	1	0.0737803	24.3546	2	233	purine nucleotide biosynthetic process	1
GO:0044765	1	0.689386	411.52	301	3937	single-organism transport	1
GO:0000280	1	0.0990431	27.2813	3	261	nuclear division	1
GO:0009132	1	0.0413841	21.6369	1	207	nucleoside diphosphate metabolic process	1
GO:0070887	1	0.338627	68.0466	25	651	cellular response to chemical stimulus	1
GO:0008380	1	0.0975213	27.6994	3	265	RNA splicing	1
GO:0030258	1	0.040787	21.9505	1	210	lipid modification	1
GO:0051336	1	0.262614	52.2631	15	500	regulation of hydrolase activity	1
GO:1902580	1	0.117826	30.6262	4	293	single-organism cellular localization	1
GO:0048523	1	0.37626	83.5164	34	799	negative regulation of cellular process	1
GO:1902578	1	0.679922	416.328	301	3983	single-organism localization	1
GO:0010605	1	0.387008	88.4292	37	846	negative regulation of macromolecule metabolic process	1
GO:0044802	1	0.0385608	23.2048	1	222	single-organism membrane organization	1
GO:0006413	1	0.216313	46.3051	11	443	translational initiation	1
GO:0016568	1	0.204748	44.4236	10	425	chromatin modification	1
GO:0048869	1	0.16488	38.4656	7	368	cellular developmental process	1
GO:0000271	1	0.113095	31.8805	4	305	polysaccharide biosynthetic process	1
GO:0046483	1	0.782356	1162.85	980	11125	heterocycle metabolic process	1
GO:0006414	1	0.0378715	23.6229	1	226	translational elongation	1
GO:0009451	1	0.129274	34.9118	5	334	RNA modification	1
GO:0006397	1	0.129274	34.9118	5	334	mRNA processing	1
GO:0042546	1	0.0895998	30.1036	3	288	cell wall biogenesis	1
GO:0009056	1	0.67006	411.938	294	3941	catabolic process	1
GO:0071310	1	0.26706	58.2211	17	557	cellular response to organic substance	1
GO:0034637	1	0.110145	32.7167	4	313	cellular carbohydrate biosynthetic process	1
GO:1901615	1	0.110145	32.7167	4	313	organic hydroxy compound metabolic process	1
GO:0034220	1	0.423093	109.543	50	1048	ion transmembrane transport	1
GO:0006325	1	0.245201	55.817	15	534	chromatin organization	1
GO:0048285	1	0.0868375	31.0443	3	297	organelle fission	1
GO:0008652	1	0.181581	44.9463	9	430	cellular amino acid biosynthetic process	1
GO:0034622	1	0.251297	58.1166	16	556	cellular macromolecular complex assembly	1
GO:0022402	1	0.192551	47.1413	10	451	cell cycle process	1
GO:0006090	1	0.0621351	28.8492	2	276	pyruvate metabolic process	1
GO:0009260	1	0.0614576	29.1628	2	279	ribonucleotide biosynthetic process	1
GO:0046390	1	0.0614576	29.1628	2	279	ribose phosphate biosynthetic process	1
GO:0098869	1	0.343001	85.816	32	821	cellular oxidant detoxification	1
GO:1990748	1	0.343001	85.816	32	821	cellular detoxification	1
GO:0098754	1	0.342116	86.0251	32	823	detoxification	1
GO:0061458	1	0.209084	52.1586	12	499	reproductive system development	1
GO:0048608	1	0.209084	52.1586	12	499	reproductive structure development	1
GO:1901293	1	0.135245	40.0335	6	383	nucleoside phosphate biosynthetic process	1
GO:0016051	1	0.162935	44.4236	8	425	carbohydrate biosynthetic process	1
GO:0009108	1	0.0597205	29.999	2	287	coenzyme biosynthetic process	1
GO:0009636	1	0.338622	86.8613	32	831	response to toxic substance	1
GO:0006366	1	0.0804908	33.4484	3	320	transcription from RNA polymerase II promoter	1
GO:0006732	1	0.225382	60.5207	15	579	coenzyme metabolic process	1
GO:0071365	1	0.031061	28.7447	1	275	cellular response to auxin stimulus	1
GO:0009734	1	0.031061	28.7447	1	275	auxin-activated signaling pathway	1
GO:0006886	1	0.239993	64.4927	17	617	intracellular protein transport	1
GO:0006979	1	0.322209	88.2201	31	844	response to oxidative stress	1
GO:0000272	1	0.111191	40.4516	5	387	polysaccharide catabolic process	1
GO:0071822	1	0.230904	63.0293	16	603	protein complex subunit organization	1
GO:0006644	1	0.125182	43.1693	6	413	phospholipid metabolic process	1
GO:0009141	1	0.125182	43.1693	6	413	nucleoside triphosphate metabolic process	1
GO:1902600	1	0.0545157	32.8212	2	314	hydrogen ion transmembrane transport	1
GO:0061024	1	0.0296444	30.1036	1	288	membrane organization	1
GO:0009165	1	0.0908546	39.5109	4	378	nucleotide biosynthetic process	1
GO:0009628	1	0.272032	77.1404	23	738	response to abiotic stimulus	1
GO:0019693	1	0.21531	63.2384	15	605	ribose phosphate metabolic process	1
GO:0009755	1	0.146578	49.2318	8	471	hormone-mediated signaling pathway	1
GO:0022613	1	0.134085	47.0368	7	450	ribonucleoprotein complex biogenesis	1
GO:0046034	1	0.0722172	37.2113	3	356	ATP metabolic process	1
GO:0032870	1	0.146259	49.3364	8	472	cellular response to hormone stimulus	1
GO:0071495	1	0.145941	49.4409	8	473	cellular response to endogenous stimulus	1
GO:1902582	1	0.176898	56.2351	11	538	single-organism intracellular transport	1
GO:0065003	1	0.218076	66.5832	16	637	macromolecular complex assembly	1
GO:0009144	1	0.0694381	38.6747	3	370	purine nucleoside triphosphate metabolic process	1
GO:0009205	1	0.0694381	38.6747	3	370	purine ribonucleoside triphosphate metabolic process	1
GO:0009653	1	0.10177	44.1101	5	422	anatomical structure morphogenesis	1
GO:0006073	1	0.127949	49.2318	7	471	cellular glucan metabolic process	1
GO:0034470	1	0.114906	46.9323	6	449	ncRNA processing	1
GO:0016192	1	0.150156	54.0401	9	517	vesicle-mediated transport	1
GO:0006650	1	0.0268189	33.2393	1	318	glycerophospholipid metabolic process	1
GO:0034613	1	0.217846	70.7643	17	677	cellular protein localization	1
GO:0003006	1	0.177321	61.1478	12	585	developmental process involved in reproduction	1
GO:0007017	1	0.0975146	45.9915	5	440	microtubule-based process	1
GO:0009199	1	0.0653055	41.0788	3	393	ribonucleoside triphosphate metabolic process	1
GO:0070727	1	0.214867	71.705	17	686	cellular macromolecule localization	1
GO:0006753	1	0.247454	80.7988	22	773	nucleoside phosphate metabolic process	1

## Sheet: WheatA_expanded
GOBPID	Pvalue	OddsRatio	ExpCount	Count	Size	Term	FDR
GO:0006468	2.43572e-19	3.38873	36.9562	96	1564	protein phosphorylation	1.09364e-16
GO:0000186	9.65244e-17	50.2724	0.614362	14	26	activation of MAPKK activity	1.46849e-14
GO:0043410	1.96235e-16	46.4019	0.637991	14	27	positive regulation of MAPK cascade	1.46849e-14
GO:0043405	1.96235e-16	46.4019	0.637991	14	27	regulation of MAP kinase activity	1.46849e-14
GO:0043408	1.96235e-16	46.4019	0.637991	14	27	regulation of MAPK cascade	1.46849e-14
GO:1902533	1.96235e-16	46.4019	0.637991	14	27	positive regulation of intracellular signal transduction	1.46849e-14
GO:0007154	9.9766e-16	3.84847	18.9743	60	803	cell communication	6.39927e-14
GO:0032147	7.04675e-15	31.7349	0.779767	14	33	activation of protein kinase activity	3.95499e-13
GO:0035235	4.73602e-14	32.8371	0.708879	13	30	ionotropic glutamate receptor signaling pathway	1.80549e-12
GO:0007215	4.73602e-14	32.8371	0.708879	13	30	glutamate receptor signaling pathway	1.80549e-12
GO:0023056	4.82535e-14	26.2082	0.874284	14	37	positive regulation of signaling	1.80549e-12
GO:0009967	4.82535e-14	26.2082	0.874284	14	37	positive regulation of signal transduction	1.80549e-12
GO:0010647	7.47867e-14	25.1143	0.897913	14	38	positive regulation of cell communication	2.58302e-12
GO:0016310	9.08247e-14	2.6706	45.6282	97	1931	phosphorylation	2.91288e-12
GO:0001934	1.14202e-13	24.108	0.921542	14	39	positive regulation of protein phosphorylation	3.20478e-12
GO:0045860	1.14202e-13	24.108	0.921542	14	39	positive regulation of protein kinase activity	3.20478e-12
GO:0051347	1.71982e-13	23.1791	0.945172	14	40	positive regulation of transferase activity	4.0642e-12
GO:0033674	1.71982e-13	23.1791	0.945172	14	40	positive regulation of kinase activity	4.0642e-12
GO:0042327	1.71982e-13	23.1791	0.945172	14	40	positive regulation of phosphorylation	4.0642e-12
GO:0045937	3.75355e-13	21.5203	0.99243	14	42	positive regulation of phosphate metabolic process	8.02545e-12
GO:0010562	3.75355e-13	21.5203	0.99243	14	42	positive regulation of phosphorus metabolic process	8.02545e-12
GO:1902531	5.44801e-13	20.7767	1.01606	14	43	regulation of intracellular signal transduction	1.11189e-11
GO:0031401	7.82158e-13	20.0827	1.03969	14	44	positive regulation of protein modification process	1.52691e-11
GO:0071900	2.18029e-12	18.253	1.11058	14	47	regulation of protein serine/threonine kinase activity	4.07896e-11
GO:0000165	4.12913e-12	17.2075	1.15784	14	49	MAPK cascade	7.41591e-11
GO:0006817	9.117e-12	63.6692	0.354439	9	15	phosphate ion transport	1.57444e-10
GO:0048584	1.3497e-11	15.4381	1.25235	14	53	positive regulation of response to stimulus	2.2445e-10
GO:0006796	1.61017e-11	2.3345	56.663	106	2398	phosphate-containing compound metabolic process	2.58203e-10
GO:0006793	2.08523e-11	2.32234	56.8993	106	2408	phosphorus metabolic process	3.22851e-10
GO:0001932	1.06556e-10	12.8029	1.44139	14	61	regulation of protein phosphorylation	1.54334e-09
GO:0045859	1.06556e-10	12.8029	1.44139	14	61	regulation of protein kinase activity	1.54334e-09
GO:0043549	1.34728e-10	12.5353	1.46502	14	62	regulation of kinase activity	1.8904e-09
GO:0042325	1.69565e-10	12.2786	1.48865	14	63	regulation of phosphorylation	2.30711e-09
GO:0023051	3.29328e-10	11.5677	1.55953	14	66	regulation of signaling	4.22481e-09
GO:0009966	3.29328e-10	11.5677	1.55953	14	66	regulation of signal transduction	4.22481e-09
GO:0010646	4.07532e-10	11.3486	1.58316	14	67	regulation of cell communication	4.94545e-09
GO:0032270	4.07532e-10	11.3486	1.58316	14	67	positive regulation of cellular protein metabolic process	4.94545e-09
GO:0051338	5.02355e-10	11.1376	1.60679	14	68	regulation of transferase activity	5.78352e-09
GO:0051247	5.02355e-10	11.1376	1.60679	14	68	positive regulation of protein metabolic process	5.78352e-09
GO:0036211	5.89038e-10	2.16578	60.1365	106	2545	protein modification process	6.45068e-09
GO:0006464	5.89038e-10	2.16578	60.1365	106	2545	cellular protein modification process	6.45068e-09
GO:0008037	1.19986e-09	7.0897	3.02455	18	128	cell recognition	1.2244e-08
GO:0009875	1.19986e-09	7.0897	3.02455	18	128	pollen-pistil interaction	1.2244e-08
GO:0048544	1.19986e-09	7.0897	3.02455	18	128	recognition of pollen	1.2244e-08
GO:0007165	2.86659e-09	3.12109	15.359	42	650	signal transduction	2.86022e-08
GO:0023052	3.76172e-09	3.08919	15.5008	42	656	signaling	3.59364e-08
GO:0044700	3.76172e-09	3.08919	15.5008	42	656	single organism signaling	3.59364e-08
GO:0023014	7.82956e-09	8.70688	1.96123	14	83	signal transduction by protein phosphorylation	7.03094e-08
GO:0051174	7.82956e-09	8.70688	1.96123	14	83	regulation of phosphorus metabolic process	7.03094e-08
GO:0019220	7.82956e-09	8.70688	1.96123	14	83	regulation of phosphate metabolic process	7.03094e-08
GO:0043412	9.14833e-09	2.03753	63.0902	106	2670	macromolecule modification	7.76914e-08
GO:0044706	9.1707e-09	6.13306	3.42625	18	145	multi-multicellular organism process	7.76914e-08
GO:0009856	9.1707e-09	6.13306	3.42625	18	145	pollination	7.76914e-08
GO:0031399	1.71161e-08	8.11562	2.07938	14	88	regulation of protein modification process	1.41828e-07
GO:0051716	1.73731e-08	2.55391	24.1728	54	1023	cellular response to stimulus	1.41828e-07
GO:0007166	1.92075e-08	8.97432	1.7722	13	75	cell surface receptor signaling pathway	1.5392e-07
GO:0043085	1.98828e-08	8.00683	2.10301	14	89	positive regulation of catalytic activity	1.5392e-07
GO:0044093	1.98828e-08	8.00683	2.10301	14	89	positive regulation of molecular function	1.5392e-07
GO:0051704	4.59364e-08	3.8648	7.585	26	321	multi-organism process	3.49584e-07
GO:0010604	9.29878e-08	6.37822	2.741	15	116	positive regulation of macromolecule metabolic process	6.84451e-07
GO:0031325	9.29878e-08	6.37822	2.741	15	116	positive regulation of cellular metabolic process	6.84451e-07
GO:0044703	1.0376e-07	4.86537	4.44231	19	188	multi-organism reproductive process	7.51422e-07
GO:0048583	4.78186e-07	5.99419	2.69374	14	114	regulation of response to stimulus	3.40802e-06
GO:0016926	9.45792e-07	17.3571	0.567103	7	24	protein desumoylation	6.63532e-06
GO:0019538	2.706e-06	1.69911	97.0927	136	4109	protein metabolic process	1.86922e-05
GO:0015074	5.52937e-06	3.63942	5.76555	19	244	DNA integration	3.76165e-05
GO:0048522	7.43697e-06	4.33777	3.85157	15	163	positive regulation of cellular process	4.98388e-05
GO:0009893	8.6289e-06	4.27931	3.89883	15	165	positive regulation of metabolic process	5.69761e-05
GO:0015698	1.58686e-05	7.04974	1.48865	9	63	inorganic anion transport	0.000103261
GO:0006098	2.56898e-05	12.6046	0.614362	6	26	pentose-phosphate shunt	0.000164782
GO:0051156	4.03942e-05	11.457	0.66162	6	28	glucose 6-phosphate metabolic process	0.000255451
GO:0006739	7.43646e-05	10.08	0.732508	6	31	NADP metabolic process	0.000463746
GO:0050896	0.000108339	1.71076	46.1244	71	1952	response to stimulus	0.000666356
GO:0035556	0.000201741	2.91873	6.28539	17	266	intracellular signal transduction	0.00122408
GO:0044702	0.000317556	2.62498	7.77404	19	329	single organism reproductive process	0.0019011
GO:0043170	0.000357171	1.46957	169.044	200	7154	macromolecule metabolic process	0.00211013
GO:0048518	0.000364929	2.98545	5.41111	15	229	positive regulation of biological process	0.00212796
GO:0044238	0.000463933	1.48782	203.755	233	8623	primary metabolic process	0.00267059
GO:0006952	0.000477641	2.6079	7.39597	18	313	defense response	0.00271469
GO:0019682	0.000623053	6.45497	1.06332	6	45	glyceraldehyde-3-phosphate metabolic process	0.00349688
GO:0001906	0.000789505	6.1392	1.11058	6	47	cell killing	0.00422801
GO:0044364	0.000789505	6.1392	1.11058	6	47	disruption of cells of other organism	0.00422801
GO:0031640	0.000789505	6.1392	1.11058	6	47	killing of cells of other organism	0.00422801
GO:0044267	0.000790986	1.48059	80.4341	106	3404	cellular protein metabolic process	0.00422801
GO:0006259	0.000948416	1.94404	17.0367	31	721	DNA metabolic process	0.00500987
GO:0035821	0.00149941	5.35314	1.25235	6	53	modification of morphology or physiology of other organism	0.0078283
GO:0022414	0.00188784	2.23291	9.02639	19	382	reproductive process	0.00963225
GO:0000003	0.00188784	2.23291	9.02639	19	382	reproduction	0.00963225
GO:0044260	0.00328665	1.35965	150.022	175	6349	cellular macromolecule metabolic process	0.016581
GO:0018205	0.00383772	3.39642	2.52833	8	107	peptidyl-lysine modification	0.019146
GO:0071704	0.00427768	1.37845	212.971	236	9013	organic substance metabolic process	0.0211063
GO:0050790	0.00435547	2.10274	9.02639	18	382	regulation of catalytic activity	0.0212566
GO:0065009	0.00447437	2.09683	9.05002	18	383	regulation of molecular function	0.0214109
GO:0065007	0.00448246	1.39593	76.2281	97	3226	biological regulation	0.0214109
GO:0050794	0.00468304	1.41783	64.4607	84	2728	regulation of cellular process	0.0221335
GO:0006081	0.00613268	3.92635	1.65405	6	70	cellular aldehyde metabolic process	0.0286831
GO:0070646	0.00656211	3.08257	2.76463	8	117	protein modification by small protein removal	0.0303751
GO:0006811	0.00671115	1.86803	12.3817	22	524	ion transport	0.030748
GO:0050832	0.00801332	3.69431	1.74857	6	74	defense response to fungus	0.0363432
GO:0032268	0.0092229	2.14391	6.85249	14	290	regulation of cellular protein metabolic process	0.0414108
GO:0006820	0.00932285	2.68282	3.54439	9	150	anion transport	0.0414452
GO:0051246	0.0106123	2.10498	6.97064	14	295	regulation of protein metabolic process	0.0467147
GO:0009620	0.0115642	3.39329	1.89034	6	80	response to fungus	0.0504107
GO:0050789	0.0139568	1.33649	70.9351	88	3002	regulation of biological process	0.0602558
GO:0098542	0.0141029	2.90368	2.55196	7	108	defense response to other organism	0.0603066
GO:0009404	0.0163131	6.24517	0.543474	3	23	toxin metabolic process	0.06782
GO:0009407	0.0163131	6.24517	0.543474	3	23	toxin catabolic process	0.06782
GO:0090487	0.0163131	6.24517	0.543474	3	23	secondary metabolite catabolic process	0.06782
GO:0006310	0.0210048	2.66436	2.76463	7	117	DNA recombination	0.0865242
GO:0019362	0.0261663	2.78679	2.26841	6	96	pyridine nucleotide metabolic process	0.105844
GO:0046496	0.0261663	2.78679	2.26841	6	96	nicotinamide nucleotide metabolic process	0.105844
GO:0051707	0.0267353	2.52544	2.9064	7	123	response to other organism	0.106231
GO:0043207	0.0267353	2.52544	2.9064	7	123	response to external biotic stimulus	0.106231
GO:0032508	0.032259	2.4202	3.02455	7	128	DNA duplex unwinding	0.12595
GO:0032392	0.032259	2.4202	3.02455	7	128	DNA geometric change	0.12595
GO:0072524	0.0367175	2.5578	2.45745	6	104	pyridine-containing compound metabolic process	0.142122
GO:0006733	0.041286	2.48128	2.52833	6	107	oxidoreduction coenzyme metabolic process	0.15844
GO:0000724	0.0456246	4.02592	0.803396	3	34	double-strand break repair via homologous recombination	0.172147
GO:0000725	0.0456246	4.02592	0.803396	3	34	recombinational repair	0.172147
GO:0006749	0.064	3.46551	0.921542	3	39	glutathione metabolic process	0.239467
GO:0006281	0.079161	1.66885	6.78161	11	287	DNA repair	0.293746
GO:0009607	0.0811994	1.93511	3.73343	7	158	response to biotic stimulus	0.29884
GO:0007186	0.0870826	4.36969	0.496215	2	21	G-protein coupled receptor signaling pathway	0.317887
GO:0034620	0.0912289	13.8118	0.0945172	1	4	cellular response to unfolded protein	0.322534
GO:0010074	0.0912289	13.8118	0.0945172	1	4	maintenance of meristem identity	0.322534
GO:0030968	0.0912289	13.8118	0.0945172	1	4	endoplasmic reticulum unfolded protein response	0.322534
GO:0035967	0.0912289	13.8118	0.0945172	1	4	cellular response to topologically incorrect protein	0.322534
GO:0006974	0.0966582	1.60359	7.04153	11	298	cellular response to DNA damage stimulus	0.339059
GO:0006508	0.0981117	1.27345	31.5924	39	1337	proteolysis	0.341489
GO:0009605	0.10379	1.81359	3.96972	7	168	response to external stimulus	0.358473
GO:0006986	0.112709	10.3581	0.118146	1	5	response to unfolded protein	0.386307
GO:0044765	0.123865	1.25253	29.5366	36	1250	single-organism transport	0.421329
GO:0035966	0.133682	8.28589	0.141776	1	6	response to topologically incorrect protein	0.451303
GO:1902578	0.134863	1.2402	29.7965	36	1261	single-organism localization	0.451892
GO:0080090	0.138185	1.19268	46.6678	54	1975	regulation of primary metabolic process	0.459595
GO:0031323	0.143351	1.18837	46.8096	54	1981	regulation of cellular metabolic process	0.473268
GO:0032501	0.147546	1.32708	14.6265	19	619	multicellular organismal process	0.483564
GO:0031125	0.154161	6.9044	0.165405	1	7	rRNA 3'-end processing	0.496588
GO:0032200	0.154838	1.97937	2.07938	4	88	telomere organization	0.496588
GO:0000723	0.154838	1.97937	2.07938	4	88	telomere maintenance	0.496588
GO:0018193	0.156234	1.55805	5.2457	8	222	peptidyl-amino acid modification	0.497511
GO:0060249	0.159321	1.95594	2.10301	4	89	anatomical structure homeostasis	0.503769
GO:0033554	0.161081	1.41153	8.67195	12	367	cellular response to stress	0.50577
GO:0006302	0.168773	2.1854	1.41776	3	60	double-strand break repair	0.526245
GO:0060255	0.171931	1.1665	47.5421	54	2012	regulation of macromolecule metabolic process	0.532393
GO:0048825	0.174158	5.91763	0.189034	1	8	cotyledon development	0.535595
GO:0044763	0.181952	1.12065	101.96	110	4315	single-organism cellular process	0.555759
GO:0006950	0.1882	1.20962	25.307	30	1071	response to stress	0.557459
GO:0071103	0.189038	1.52537	4.6786	7	198	DNA conformation change	0.557459
GO:0010388	0.193683	5.17755	0.212664	1	9	cullin deneddylation	0.557459
GO:0098727	0.193683	5.17755	0.212664	1	9	maintenance of cell number	0.557459
GO:0030433	0.193683	5.17755	0.212664	1	9	ER-associated ubiquitin-dependent protein catabolic process	0.557459
GO:0036503	0.193683	5.17755	0.212664	1	9	ERAD pathway	0.557459
GO:0043628	0.193683	5.17755	0.212664	1	9	ncRNA 3'-end processing	0.557459
GO:0000338	0.193683	5.17755	0.212664	1	9	protein deneddylation	0.557459
GO:0019827	0.193683	5.17755	0.212664	1	9	stem cell population maintenance	0.557459
GO:0000741	0.212748	4.60194	0.236293	1	10	karyogamy	0.593315
GO:0006526	0.212748	4.60194	0.236293	1	10	arginine biosynthetic process	0.593315
GO:0016558	0.212748	4.60194	0.236293	1	10	protein import into peroxisome matrix	0.593315
GO:0009560	0.212748	4.60194	0.236293	1	10	embryo sac egg cell differentiation	0.593315
GO:0007292	0.212748	4.60194	0.236293	1	10	female gamete generation	0.593315
GO:0019222	0.223694	1.12883	52.5515	58	2224	regulation of metabolic process	0.618345
GO:0006260	0.228003	1.56181	3.26084	5	138	DNA replication	0.618345
GO:0008654	0.229352	1.85787	1.65405	3	70	phospholipid biosynthetic process	0.618345
GO:0006625	0.231363	4.14144	0.259922	1	11	protein targeting to peroxisome	0.618345
GO:0072662	0.231363	4.14144	0.259922	1	11	protein localization to peroxisome	0.618345
GO:0072663	0.231363	4.14144	0.259922	1	11	establishment of protein localization to peroxisome	0.618345
GO:0043687	0.231363	4.14144	0.259922	1	11	post-translational protein modification	0.618345
GO:0071427	0.24954	3.76467	0.283551	1	12	mRNA-containing ribonucleoprotein complex export from nucleus	0.651414
GO:0022412	0.24954	3.76467	0.283551	1	12	cellular process involved in reproduction in multicellular organism	0.651414
GO:0043574	0.24954	3.76467	0.283551	1	12	peroxisomal transport	0.651414
GO:0006406	0.24954	3.76467	0.283551	1	12	mRNA export from nucleus	0.651414
GO:0017038	0.252579	2.12573	0.968801	2	41	protein import	0.655539
GO:0006575	0.254635	1.75269	1.74857	3	74	cellular modified amino acid metabolic process	0.657076
GO:0010212	0.267287	3.4507	0.307181	1	13	response to ionizing radiation	0.685783
GO:0006525	0.284617	3.18503	0.33081	1	14	arginine metabolic process	0.721994
GO:0007276	0.284617	3.18503	0.33081	1	14	gamete generation	0.721994
GO:0019748	0.293604	1.35376	4.48956	6	190	secondary metabolic process	0.735817
GO:0009062	0.301538	2.95731	0.354439	1	15	fatty acid catabolic process	0.735817
GO:0071426	0.301538	2.95731	0.354439	1	15	ribonucleoprotein complex export from nucleus	0.735817
GO:0006635	0.301538	2.95731	0.354439	1	15	fatty acid beta-oxidation	0.735817
GO:0071166	0.301538	2.95731	0.354439	1	15	ribonucleoprotein complex localization	0.735817
GO:0048284	0.301538	2.95731	0.354439	1	15	organelle fusion	0.735817
GO:0006405	0.301538	2.95731	0.354439	1	15	RNA export from nucleus	0.735817
GO:0006732	0.310092	1.32457	4.58408	6	194	coenzyme metabolic process	0.739172
GO:0034504	0.318059	2.75996	0.378069	1	16	protein localization to nucleus	0.739172
GO:0051170	0.318059	2.75996	0.378069	1	16	nuclear import	0.739172
GO:0006606	0.318059	2.75996	0.378069	1	16	protein import into nucleus	0.739172
GO:0030422	0.318059	2.75996	0.378069	1	16	production of siRNA involved in RNA interference	0.739172
GO:0044744	0.318059	2.75996	0.378069	1	16	protein targeting to nucleus	0.739172
GO:0019395	0.318059	2.75996	0.378069	1	16	fatty acid oxidation	0.739172
GO:0034440	0.318059	2.75996	0.378069	1	16	lipid oxidation	0.739172
GO:1902593	0.318059	2.75996	0.378069	1	16	single-organism nuclear import	0.739172
GO:0072329	0.334191	2.58727	0.401698	1	17	monocarboxylic acid catabolic process	0.739172
GO:0070918	0.334191	2.58727	0.401698	1	17	production of small RNA involved in gene silencing by RNA	0.739172
GO:0009084	0.334191	2.58727	0.401698	1	17	glutamine family amino acid biosynthetic process	0.739172
GO:0071359	0.334191	2.58727	0.401698	1	17	cellular response to dsRNA	0.739172
GO:0034976	0.334191	2.58727	0.401698	1	17	response to endoplasmic reticulum stress	0.739172
GO:0043331	0.334191	2.58727	0.401698	1	17	response to dsRNA	0.739172
GO:0006997	0.334191	2.58727	0.401698	1	17	nucleus organization	0.739172
GO:0031050	0.334191	2.58727	0.401698	1	17	dsRNA fragmentation	0.739172
GO:1901699	0.334191	2.58727	0.401698	1	17	cellular response to nitrogen compound	0.739172
GO:0006278	0.334191	2.58727	0.401698	1	17	RNA-dependent DNA replication	0.739172
GO:0006457	0.346322	1.30393	3.8752	5	164	protein folding	0.762248
GO:0016246	0.349943	2.43491	0.425327	1	18	RNA interference	0.76274
GO:0051028	0.349943	2.43491	0.425327	1	18	mRNA transport	0.76274
GO:0065008	0.352788	1.15883	10.4441	12	442	regulation of biological quality	0.765226
GO:0055085	0.355824	1.10763	20.0376	22	848	transmembrane transport	0.768102
GO:0019693	0.360333	1.24399	4.86763	6	206	ribose phosphate metabolic process	0.774112
GO:0010073	0.365323	2.29947	0.448956	1	19	meristem maintenance	0.777393
GO:0007031	0.365323	2.29947	0.448956	1	19	peroxisome organization	0.777393
GO:0051168	0.38034	2.17828	0.472586	1	20	nuclear export	0.805531
GO:0008152	0.384091	1.05563	270.319	273	11440	metabolic process	0.809656
GO:0000209	0.395003	2.06922	0.496215	1	21	protein polyubiquitination	0.809846
GO:0051236	0.395003	2.06922	0.496215	1	21	establishment of RNA localization	0.809846
GO:0042787	0.395003	2.06922	0.496215	1	21	protein ubiquitination involved in ubiquitin-dependent protein catabolic process	0.809846
GO:0009640	0.395003	2.06922	0.496215	1	21	photomorphogenesis	0.809846
GO:0050657	0.395003	2.06922	0.496215	1	21	nucleic acid transport	0.809846
GO:0050658	0.395003	2.06922	0.496215	1	21	RNA transport	0.809846
GO:0035194	0.40932	1.97054	0.519844	1	22	posttranscriptional gene silencing by RNA	0.81682
GO:0016573	0.40932	1.97054	0.519844	1	22	histone acetylation	0.81682
GO:0009561	0.40932	1.97054	0.519844	1	22	megagametogenesis	0.81682
GO:0006475	0.40932	1.97054	0.519844	1	22	internal protein amino acid acetylation	0.81682
GO:0018393	0.40932	1.97054	0.519844	1	22	internal peptidyl-lysine acetylation	0.81682
GO:0018394	0.40932	1.97054	0.519844	1	22	peptidyl-lysine acetylation	0.81682
GO:0006403	0.423299	1.88084	0.543474	1	23	RNA localization	0.840979
GO:0016441	0.436948	1.79893	0.567103	1	24	posttranscriptional gene silencing	0.856724
GO:0044743	0.436948	1.79893	0.567103	1	24	intracellular protein transmembrane import	0.856724
GO:0065002	0.436948	1.79893	0.567103	1	24	intracellular protein transmembrane transport	0.856724
GO:0005975	0.449222	1.04805	21.0773	22	892	carbohydrate metabolic process	0.87521
GO:0044242	0.450275	1.72385	0.590732	1	25	cellular lipid catabolic process	0.87521
GO:0006355	0.469547	1.02444	39.1774	40	1658	regulation of transcription, DNA-templated	0.908736
GO:2001141	0.477657	1.02087	39.2955	40	1663	regulation of RNA biosynthetic process	0.915709
GO:1903506	0.477657	1.02087	39.2955	40	1663	regulation of nucleic acid-templated transcription	0.915709
GO:0072594	0.480057	1.25365	1.60679	2	68	establishment of protein localization to organelle	0.915709
GO:0009987	0.481308	1.01484	243.051	244	10286	cellular process	0.915709
GO:0031123	0.488399	1.53198	0.66162	1	28	RNA 3'-end processing	0.923937
GO:0000160	0.489748	1.14913	2.62285	3	111	phosphorelay signal transduction system	0.923937
GO:0051186	0.498378	1.06522	5.6474	6	239	cofactor metabolic process	0.932489
GO:0051252	0.500325	1.01097	39.6263	40	1677	regulation of RNA metabolic process	0.932489
GO:0042742	0.500512	1.47716	0.685249	1	29	defense response to bacterium	0.932489
GO:0033365	0.510308	1.18167	1.70131	2	72	protein localization to organelle	0.942787
GO:0009617	0.512339	1.42612	0.708879	1	30	response to bacterium	0.942787
GO:0006473	0.512339	1.42612	0.708879	1	30	protein acetylation	0.942787
GO:0071407	0.523886	1.37848	0.732508	1	31	cellular response to organic cyclic compound	0.960102
GO:0019219	0.529298	0.9985	40.0516	40	1695	regulation of nucleobase-containing compound metabolic process	0.966076
GO:0043543	0.54617	1.29214	0.779767	1	33	protein acylation	0.992835
GO:0009909	0.556919	1.25289	0.803396	1	34	regulation of flower development	1
GO:0048609	0.556919	1.25289	0.803396	1	34	multicellular organismal reproductive process	1
GO:0051276	0.560764	0.988748	9.09728	9	385	chromosome organization	1
GO:0032504	0.567414	1.21595	0.827025	1	35	multicellular organism reproduction	1
GO:0015931	0.567414	1.21595	0.827025	1	35	nucleobase-containing compound transport	1
GO:0009117	0.573325	0.983522	6.09636	6	258	nucleotide metabolic process	1
GO:0006605	0.574025	1.04636	1.91397	2	81	protein targeting	1
GO:0071806	0.577661	1.18112	0.850654	1	36	protein transmembrane transport	1
GO:0006753	0.580897	0.975634	6.14362	6	260	nucleoside phosphate metabolic process	1
GO:0009553	0.587666	1.14823	0.874284	1	37	embryo sac development	1
GO:0048831	0.587666	1.14823	0.874284	1	37	regulation of shoot system development	1
GO:0048507	0.587666	1.14823	0.874284	1	37	meristem development	1
GO:0090304	0.592679	0.976107	72.3293	71	3061	nucleic acid metabolic process	1
GO:0051169	0.597434	1.11712	0.897913	1	38	nuclear transport	1
GO:0006913	0.597434	1.11712	0.897913	1	38	nucleocytoplasmic transport	1
GO:0040029	0.597434	1.11712	0.897913	1	38	regulation of gene expression, epigenetic	1
GO:0044550	0.601784	0.96816	3.09544	3	131	secondary metabolite biosynthetic process	1
GO:0006644	0.606946	0.960585	3.11907	3	132	phospholipid metabolic process	1
GO:1901698	0.606972	1.08764	0.921542	1	39	response to nitrogen compound	1
GO:2000112	0.618205	0.960725	41.3985	40	1752	regulation of cellular macromolecule biosynthetic process	1
GO:1902580	0.619274	0.960703	2.07938	2	88	single-organism cellular localization	1
GO:0009639	0.625378	1.03311	0.968801	1	41	response to red or far red light	1
GO:0010556	0.625706	0.957532	41.5167	40	1757	regulation of macromolecule biosynthetic process	1
GO:0048366	0.634256	1.00784	0.99243	1	42	leaf development	1
GO:0009889	0.636106	0.953091	41.6821	40	1764	regulation of biosynthetic process	1
GO:0031326	0.636106	0.953091	41.6821	40	1764	regulation of cellular biosynthetic process	1
GO:0042592	0.6389	0.916734	6.52168	6	276	homeostatic process	1
GO:0014070	0.642924	0.983769	1.01606	1	43	response to organic cyclic compound	1
GO:0009793	0.642924	0.983769	1.01606	1	43	embryo development ending in seed dormancy	1
GO:0019953	0.651387	0.960821	1.03969	1	44	sexual reproduction	1
GO:0006139	0.655704	0.955681	79.6543	77	3371	nucleobase-containing compound metabolic process	1
GO:0009064	0.65965	0.938916	1.06332	1	45	glutamine family amino acid metabolic process	1
GO:0051171	0.6637	0.941219	42.131	40	1783	regulation of nitrogen compound metabolic process	1
GO:0019637	0.672747	0.895452	9.99519	9	423	organophosphate metabolic process	1
GO:0016570	0.677372	0.860003	2.31567	2	98	histone modification	1
GO:0006790	0.678951	0.85958	3.47351	3	147	sulfur compound metabolic process	1
GO:0016569	0.682767	0.851074	2.3393	2	99	covalent chromatin modification	1
GO:0010468	0.683389	0.932635	42.4618	40	1797	regulation of gene expression	1
GO:0006810	0.69541	0.924483	38.5394	36	1631	transport	1
GO:0045893	0.698127	0.842802	1.18146	1	50	positive regulation of transcription, DNA-templated	1
GO:1903508	0.698127	0.842802	1.18146	1	50	positive regulation of nucleic acid-templated transcription	1
GO:1902680	0.698127	0.842802	1.18146	1	50	positive regulation of RNA biosynthetic process	1
GO:0051254	0.705285	0.825886	1.20509	1	51	positive regulation of RNA metabolic process	1
GO:0006351	0.706499	0.922394	42.8635	40	1814	transcription, DNA-templated	1
GO:0016571	0.712275	0.809633	1.22872	1	52	histone methylation	1
GO:2000241	0.712275	0.809633	1.22872	1	52	regulation of reproductive process	1
GO:0097659	0.717056	0.917642	43.0526	40	1822	nucleic acid-templated transcription	1
GO:0048580	0.719098	0.794006	1.25235	1	53	regulation of post-embryonic development	1
GO:0055086	0.722286	0.834604	7.13605	6	302	nucleobase-containing small molecule metabolic process	1
GO:0051234	0.732415	0.907083	39.1774	36	1658	establishment of localization	1
GO:0032774	0.732494	0.910594	43.3361	40	1834	RNA biosynthetic process	1
GO:0044237	0.737991	0.93732	194.162	189	8217	cellular metabolic process	1
GO:0031047	0.738617	0.750532	1.32324	1	56	gene silencing by RNA	1
GO:0009891	0.744818	0.737076	1.34687	1	57	positive regulation of biosynthetic process	1
GO:0010557	0.744818	0.737076	1.34687	1	57	positive regulation of macromolecule biosynthetic process	1
GO:0010628	0.744818	0.737076	1.34687	1	57	positive regulation of gene expression	1
GO:0031328	0.744818	0.737076	1.34687	1	57	positive regulation of cellular biosynthetic process	1
GO:0043086	0.745072	0.788285	5.03304	4	213	negative regulation of catalytic activity	1
GO:0044092	0.745072	0.788285	5.03304	4	213	negative regulation of molecular function	1
GO:0045935	0.750872	0.724093	1.3705	1	58	positive regulation of nucleobase-containing compound metabolic process	1
GO:0009790	0.750872	0.724093	1.3705	1	58	embryo development	1
GO:0046395	0.750872	0.724093	1.3705	1	58	carboxylic acid catabolic process	1
GO:0016054	0.750872	0.724093	1.3705	1	58	organic acid catabolic process	1
GO:0051179	0.75683	0.895182	39.6263	36	1677	localization	1
GO:0048827	0.762554	0.699445	1.41776	1	60	phyllome development	1
GO:0016458	0.768189	0.687738	1.44139	1	61	gene silencing	1
GO:0048229	0.768189	0.687738	1.44139	1	61	gametophyte development	1
GO:0051173	0.77369	0.676414	1.46502	1	62	positive regulation of nitrogen compound metabolic process	1
GO:0030258	0.779061	0.665456	1.48865	1	63	lipid modification	1
GO:0055114	0.794099	0.877354	41.4221	37	1753	oxidation-reduction process	1
GO:0048316	0.794424	0.634604	1.55953	1	66	seed development	1
GO:0016482	0.798731	0.669899	2.95366	2	125	cytoplasmic transport	1
GO:0045454	0.802335	0.664448	2.97729	2	126	cell redox homeostasis	1
GO:0008213	0.804069	0.615571	1.60679	1	68	protein alkylation	1
GO:0006479	0.804069	0.615571	1.60679	1	68	protein methylation	1
GO:0010154	0.808721	0.606474	1.63042	1	69	fruit development	1
GO:0030154	0.813263	0.597641	1.65405	1	70	cell differentiation	1
GO:2000026	0.813263	0.597641	1.65405	1	70	regulation of multicellular organismal development	1
GO:0009888	0.813263	0.597641	1.65405	1	70	tissue development	1
GO:0006364	0.817697	0.58906	1.67768	1	71	rRNA processing	1
GO:0044282	0.822027	0.580722	1.70131	1	72	small molecule catabolic process	1
GO:0016072	0.822027	0.580722	1.70131	1	72	rRNA metabolic process	1
GO:0046483	0.828382	0.890297	83.9312	77	3552	heterocycle metabolic process	1
GO:0051239	0.830381	0.564729	1.74857	1	74	regulation of multicellular organismal process	1
GO:0016568	0.835333	0.614413	3.21358	2	136	chromatin modification	1
GO:1902589	0.843774	0.724639	9.5226	7	403	single-organism organelle organization	1
GO:0009908	0.845933	0.535237	1.84308	1	78	flower development	1
GO:0090567	0.849594	0.528336	1.86671	1	79	reproductive shoot system development	1
GO:0016579	0.875924	0.478909	2.05575	1	87	protein deubiquitination	1
GO:0006725	0.87737	0.866143	85.6325	77	3624	cellular aromatic compound metabolic process	1
GO:0050793	0.884565	0.462665	2.12664	1	90	regulation of developmental process	1
GO:0016042	0.88731	0.457491	2.15027	1	91	lipid catabolic process	1
GO:1901360	0.901804	0.851859	86.6722	77	3668	organic cyclic compound metabolic process	1
GO:0090407	0.902521	0.55693	5.29296	3	224	organophosphate biosynthetic process	1
GO:0071310	0.902905	0.507177	3.8752	2	164	cellular response to organic substance	1
GO:0034654	0.903544	0.814192	47.6366	40	2016	nucleobase-containing compound biosynthetic process	1
GO:0019725	0.906578	0.500918	3.92246	2	166	cellular homeostasis	1
GO:0009416	0.911424	0.411441	2.38656	1	101	response to light stimulus	1
GO:0006325	0.911845	0.491812	3.99335	2	169	chromatin organization	1
GO:1902582	0.915201	0.48592	4.04061	2	171	single-organism intracellular transport	1
GO:0009314	0.928692	0.377221	2.59922	1	110	response to radiation	1
GO:0042254	0.928692	0.377221	2.59922	1	110	ribosome biogenesis	1
GO:0009892	0.931781	0.573964	8.53017	5	361	negative regulation of metabolic process	1
GO:0051301	0.932048	0.37037	2.64648	1	112	cell division	1
GO:1901135	0.9333	0.594468	9.87704	6	418	carbohydrate derivative metabolic process	1
GO:0010608	0.936789	0.360545	2.71737	1	115	posttranscriptional regulation of gene expression	1
GO:0048869	0.936789	0.360545	2.71737	1	115	cellular developmental process	1
GO:0099402	0.938295	0.357383	2.741	1	116	plant organ development	1
GO:1901607	0.942601	0.348221	2.81189	1	119	alpha-amino acid biosynthetic process	1
GO:0006886	0.943889	0.431547	4.53682	2	192	intracellular protein transport	1
GO:0071705	0.943969	0.34527	2.83551	1	120	nitrogen compound transport	1
GO:0070887	0.944995	0.429256	4.56045	2	193	cellular response to chemical stimulus	1
GO:0048367	0.945304	0.342367	2.85914	1	121	shoot system development	1
GO:0070647	0.951314	0.61463	14.2721	9	604	protein modification by small protein conjugation or removal	1
GO:0010629	0.952675	0.325921	3.00092	1	127	negative regulation of gene expression	1
GO:0034613	0.959283	0.397561	4.91489	2	208	cellular protein localization	1
GO:0070727	0.962448	0.389874	5.00941	2	212	cellular macromolecule localization	1
GO:0048519	0.963859	0.511791	9.5226	5	403	negative regulation of biological process	1
GO:0018130	0.964899	0.750483	50.992	40	2158	heterocycle biosynthetic process	1
GO:0008652	0.966249	0.293029	3.33173	1	141	cellular amino acid biosynthetic process	1
GO:0006996	0.966341	0.598319	16.2333	10	687	organelle organization	1
GO:0034470	0.967054	0.290929	3.35536	1	142	ncRNA processing	1
GO:0008610	0.96719	0.432932	6.75798	3	286	lipid biosynthetic process	1
GO:0043414	0.968608	0.286818	3.40262	1	144	macromolecule methylation	1
GO:0022613	0.970089	0.282821	3.44988	1	146	ribonucleoprotein complex biogenesis	1
GO:0019438	0.970472	0.741369	51.5119	40	2180	aromatic compound biosynthetic process	1
GO:0006631	0.973494	0.273293	3.56802	1	151	fatty acid metabolic process	1
GO:0061458	0.977073	0.262667	3.7098	1	157	reproductive system development	1
GO:0048608	0.977073	0.262667	3.7098	1	157	reproductive structure development	1
GO:0044255	0.977447	0.443696	8.76647	4	371	cellular lipid metabolic process	1
GO:0034641	0.982346	0.770918	96.4784	80	4083	cellular nitrogen compound metabolic process	1
GO:0015031	0.984514	0.322587	6.02547	2	255	protein transport	1
GO:1901362	0.984672	0.710132	53.3786	40	2259	organic cyclic compound biosynthetic process	1
GO:0045184	0.986627	0.31374	6.19087	2	262	establishment of protein localization	1
GO:0003006	0.987175	0.227244	4.2769	1	181	developmental process involved in reproduction	1
GO:0046907	0.987177	0.311299	6.23813	2	264	intracellular transport	1
GO:0044712	0.988197	0.433928	11.153	5	472	single-organism catabolic process	1
GO:0008104	0.988936	0.303041	6.40354	2	271	protein localization	1
GO:0009791	0.990176	0.213984	4.53682	1	192	post-embryonic development	1
GO:1901605	0.991507	0.207375	4.6786	1	198	alpha-amino acid metabolic process	1
GO:0010033	0.994157	0.272031	7.11242	2	301	response to organic substance	1
GO:0044699	0.994471	0.75427	146.124	124	6184	single-organism process	1
GO:0016070	0.994734	0.66775	56.1432	40	2376	RNA metabolic process	1
GO:0048731	0.996189	0.17719	5.45837	1	231	system development	1
GO:0034645	0.996683	0.664186	62.9957	45	2666	cellular macromolecule biosynthetic process	1
GO:0034660	0.996706	0.172609	5.60014	1	237	ncRNA metabolic process	1
GO:0051649	0.996737	0.249002	7.75041	2	328	establishment of localization in cell	1
GO:0006807	0.996796	0.714862	102.787	81	4350	nitrogen compound metabolic process	1
GO:0009628	0.996938	0.170405	5.67103	1	240	response to abiotic stimulus	1
GO:0043161	0.997154	0.168255	5.74192	1	243	proteasome-mediated ubiquitin-dependent protein catabolic process	1
GO:0010498	0.997418	0.16547	5.83643	1	247	proteasomal protein catabolic process	1
GO:0010605	0.997418	0.16547	5.83643	1	247	negative regulation of macromolecule metabolic process	1
GO:0033036	0.997594	0.238501	8.08122	2	342	macromolecule localization	1
GO:0009059	0.997716	0.652468	63.8936	45	2704	macromolecule biosynthetic process	1
GO:0051641	0.998268	0.228169	8.43566	2	357	cellular localization	1
GO:0043933	0.998933	0.214503	8.9555	2	379	macromolecular complex subunit organization	1
GO:0006629	0.999356	0.287672	13.2797	4	562	lipid metabolic process	1
GO:0046394	0.999373	0.133327	7.20693	1	305	carboxylic acid biosynthetic process	1
GO:0016053	0.999373	0.133327	7.20693	1	305	organic acid biosynthetic process	1
GO:0032787	0.999521	0.128567	7.46686	1	316	monocarboxylic acid metabolic process	1
GO:0006396	0.999734	0.119252	8.03396	1	340	RNA processing	1
GO:0006520	0.99974	0.118892	8.05759	1	341	cellular amino acid metabolic process	1
GO:0048856	0.999792	0.115749	8.27025	1	350	anatomical structure development	1
GO:0032259	0.999859	0.110543	8.64832	1	366	methylation	1
GO:0044271	0.999869	0.566147	64.1299	40	2714	cellular nitrogen compound biosynthetic process	1
GO:0016567	0.999882	0.169004	11.2712	2	477	protein ubiquitination	1
GO:0044283	0.999898	0.106638	8.9555	1	379	small molecule biosynthetic process	1
GO:0071702	0.999906	0.165396	11.5075	2	487	organic substance transport	1
GO:0032446	0.999912	0.164342	11.5784	2	490	protein modification by small protein conjugation	1
GO:0010467	0.999923	0.555034	65.1459	40	2757	gene expression	1
GO:0044710	0.999936	0.593683	86.625	58	3666	single-organism metabolic process	1
GO:0016043	0.999946	0.357075	26.1813	10	1108	cellular component organization	1
GO:0044711	0.999975	0.29322	22.3533	7	946	single-organism biosynthetic process	1
GO:0044085	0.999976	0.0918355	10.3496	1	438	cellular component biogenesis	1
GO:0006511	0.999977	0.0914035	10.3969	1	440	ubiquitin-dependent protein catabolic process	1
GO:0019941	0.999978	0.0911889	10.4205	1	441	modification-dependent protein catabolic process	1
GO:0043632	0.999979	0.090551	10.4914	1	444	modification-dependent macromolecule catabolic process	1
GO:0051603	0.999989	0.0851767	11.1294	1	471	proteolysis involved in cellular protein catabolic process	1
GO:0044257	0.99999	0.0849894	11.153	1	472	cellular protein catabolic process	1
GO:0007275	0.999991	0.0840652	11.2712	1	477	multicellular organism development	1
GO:0044707	0.999992	0.0833396	11.3657	1	481	single-multicellular organism process	1
GO:0006518	0.999992	0.17301	16.3042	3	690	peptide metabolic process	1
GO:0071840	0.999994	0.319141	28.9931	10	1227	cellular component organization or biogenesis	1
GO:0009058	0.999994	0.546005	87.8064	55	3716	biosynthetic process	1
GO:0044281	0.999995	0.285602	25.9922	8	1100	small molecule metabolic process	1
GO:0030163	0.999996	0.0784203	12.0509	1	510	protein catabolic process	1
GO:0044249	0.999996	0.525748	81.521	49	3450	cellular biosynthetic process	1
GO:0043603	0.999997	0.162756	17.273	3	731	cellular amide metabolic process	1
GO:0044767	0.999997	0.0766979	12.3109	1	521	single-organism developmental process	1
GO:0044265	0.999998	0.0744632	12.6653	1	536	cellular macromolecule catabolic process	1
GO:0032502	0.999998	0.0743187	12.6889	1	537	developmental process	1
GO:1901576	0.999998	0.517238	82.5135	49	3492	organic substance biosynthetic process	1
GO:0044248	0.999998	0.213778	21.7626	5	921	cellular catabolic process	1
GO:0019752	0.999999	0.115169	16.257	2	688	carboxylic acid metabolic process	1
GO:0043436	0.999999	0.112915	16.5641	2	701	oxoacid metabolic process	1
GO:0042221	0.999999	0.112915	16.5641	2	701	response to chemical	1
GO:0006082	0.999999	0.112407	16.635	2	704	organic acid metabolic process	1
GO:1901564	1	0.272092	33.4591	10	1416	organonitrogen compound metabolic process	1
GO:0009057	1	0.0552055	16.8477	1	713	macromolecule catabolic process	1
GO:0009056	1	0.162851	27.9534	5	1183	catabolic process	1
GO:1901575	1	0.0793338	23.0622	2	976	organic substance catabolic process	1
GO:1901566	1	0.0373126	24.3145	1	1029	organonitrogen compound biosynthetic process	1

## Sheet: WheatB_expanded
GOBPID	Pvalue	OddsRatio	ExpCount	Count	Size	Term	FDR
GO:0015074	3.6744e-66	13.9601	12.4199	102	310	DNA integration	1.66451e-63
GO:0006259	1.25936e-59	6.92577	31.6909	147	791	DNA metabolic process	2.85244e-57
GO:0044260	2.86048e-38	3.08109	272.878	426	6811	cellular macromolecule metabolic process	4.31932e-36
GO:0006468	8.7559e-31	3.26359	69.5917	171	1737	protein phosphorylation	9.91605e-29
GO:0032200	1.35235e-30	23.4695	3.00482	36	75	telomere organization	1.02102e-28
GO:0000723	1.35235e-30	23.4695	3.00482	36	75	telomere maintenance	1.02102e-28
GO:0060249	2.47497e-30	22.8811	3.04489	36	76	anatomical structure homeostasis	1.60166e-28
GO:0043170	7.91065e-30	2.73626	307.173	440	7667	macromolecule metabolic process	4.47941e-28
GO:0009800	4.18263e-25	235.055	0.841351	19	21	cinnamic acid biosynthetic process	1.89473e-23
GO:0009803	4.18263e-25	235.055	0.841351	19	21	cinnamic acid metabolic process	1.89473e-23
GO:0032508	1.42219e-23	13.0368	4.12662	35	103	DNA duplex unwinding	5.36878e-22
GO:0032392	1.42219e-23	13.0368	4.12662	35	103	DNA geometric change	5.36878e-22
GO:0044238	1.75632e-22	2.52987	367.31	476	9168	primary metabolic process	6.1201e-21
GO:0006559	3.0349e-22	78.3299	1.00161	19	25	L-phenylalanine catabolic process	9.1654e-21
GO:1902222	3.0349e-22	78.3299	1.00161	19	25	erythrose 4-phosphate/phosphoenolpyruvate family amino acid catabolic process	9.1654e-21
GO:0044237	7.60725e-22	2.41567	348.56	458	8700	cellular metabolic process	2.1538e-20
GO:0016310	2.61208e-21	2.57361	84.736	172	2115	phosphorylation	6.96044e-20
GO:0071704	3.00882e-20	2.45238	383.255	484	9566	organic substance metabolic process	7.57221e-19
GO:0009074	1.93008e-19	39.1485	1.24199	19	31	aromatic amino acid family catabolic process	3.97422e-18
GO:0006558	1.93008e-19	39.1485	1.24199	19	31	L-phenylalanine metabolic process	3.97422e-18
GO:1902221	1.93008e-19	39.1485	1.24199	19	31	erythrose 4-phosphate/phosphoenolpyruvate family amino acid metabolic process	3.97422e-18
GO:0042537	1.93008e-19	39.1485	1.24199	19	31	benzene-containing compound metabolic process	3.97422e-18
GO:0036211	5.29817e-19	2.28592	114.183	204	2850	protein modification process	1.00003e-17
GO:0006464	5.29817e-19	2.28592	114.183	204	2850	cellular protein modification process	1.00003e-17
GO:0071103	1.63307e-17	7.03919	6.81093	37	170	DNA conformation change	2.95911e-16
GO:0009699	1.86778e-17	13.257	2.88463	25	72	phenylpropanoid biosynthetic process	3.25425e-16
GO:0043412	3.57227e-17	2.17555	119.231	205	2976	macromolecule modification	5.99348e-16
GO:0007166	1.0113e-16	9.31121	4.28688	29	107	cell surface receptor signaling pathway	1.63613e-15
GO:0006796	5.90669e-15	2.12331	102.645	178	2562	phosphate-containing compound metabolic process	9.22666e-14
GO:0044267	7.96187e-15	1.97955	150.882	235	3766	cellular protein metabolic process	1.20224e-13
GO:1901606	8.33464e-15	16.1802	1.92309	19	48	alpha-amino acid catabolic process	1.21793e-13
GO:0006793	8.61215e-15	2.11267	103.045	178	2572	phosphorus metabolic process	1.21916e-13
GO:0009063	2.03681e-14	15.1342	2.00322	19	50	cellular amino acid catabolic process	2.79599e-13
GO:0019538	7.98899e-14	1.89023	180.69	265	4510	protein metabolic process	1.06442e-12
GO:0009698	2.71952e-13	7.86942	4.16669	25	104	phenylpropanoid metabolic process	3.51984e-12
GO:1901360	5.4216e-13	1.88692	152.044	230	3795	organic cyclic compound metabolic process	6.82218e-12
GO:0006725	8.13061e-13	1.88152	149.961	227	3743	cellular aromatic compound metabolic process	9.9545e-12
GO:0006974	9.89984e-13	4.33646	10.9376	40	273	cellular response to DNA damage stimulus	1.18017e-11
GO:0006281	1.47464e-12	4.37302	10.577	39	264	DNA repair	1.71285e-11
GO:0009072	6.35707e-12	9.97093	2.64424	19	66	aromatic amino acid family metabolic process	6.85656e-11
GO:0046395	6.35707e-12	9.97093	2.64424	19	66	carboxylic acid catabolic process	6.85656e-11
GO:0016054	6.35707e-12	9.97093	2.64424	19	66	organic acid catabolic process	6.85656e-11
GO:0090304	1.08083e-11	1.86762	127.445	197	3181	nucleic acid metabolic process	1.13865e-10
GO:0008152	2.80407e-11	2.35414	487.102	544	12158	metabolic process	2.88692e-10
GO:0051716	4.20966e-11	2.37079	41.9473	87	1047	cellular response to stimulus	4.23773e-10
GO:0044282	1.57232e-10	7.93627	3.12502	19	78	small molecule catabolic process	1.54839e-09
GO:0042592	3.99209e-10	3.76014	11.0578	36	276	homeostatic process	3.8477e-09
GO:0033554	5.63877e-10	3.42184	13.3815	40	334	cellular response to stress	5.32159e-09
GO:0044550	1.09676e-09	4.99775	5.96958	25	149	secondary metabolite biosynthetic process	1.01394e-08
GO:0009987	1.16384e-09	1.86964	434.498	496	10845	cellular process	1.05444e-08
GO:0006139	4.45945e-09	1.7	138.983	200	3469	nucleobase-containing compound metabolic process	3.96104e-08
GO:0019439	1.44203e-08	4.89199	5.32855	22	133	aromatic compound catabolic process	1.25623e-07
GO:0006430	2.72977e-08	145.206	0.28045	6	7	lysyl-tRNA aminoacylation	2.33318e-07
GO:1901361	2.88818e-08	4.67948	5.52888	22	138	organic cyclic compound catabolic process	2.42287e-07
GO:1901565	5.02139e-08	5.25006	4.32695	19	108	organonitrogen compound catabolic process	4.1358e-07
GO:0051276	7.13588e-08	2.90541	14.6235	38	365	chromosome organization	5.77242e-07
GO:0046483	1.02484e-07	1.61021	146.195	202	3649	heterocycle metabolic process	8.1448e-07
GO:1902589	2.08939e-07	2.73031	15.8655	39	396	single-organism organelle organization	1.63188e-06
GO:0019748	3.17903e-07	3.49407	8.41351	26	210	secondary metabolic process	2.44085e-06
GO:0006807	4.15954e-07	1.54183	179.168	235	4472	nitrogen compound metabolic process	3.14046e-06
GO:0090501	7.91041e-07	4.28073	5.12823	19	128	RNA phosphodiester bond hydrolysis	5.87445e-06
GO:0007154	2.06205e-06	2.00721	34.3351	63	857	cell communication	1.50663e-05
GO:0090502	3.17788e-06	4.50006	4.12662	16	103	RNA phosphodiester bond hydrolysis, endonucleolytic	2.28505e-05
GO:0065008	3.87949e-06	2.39237	17.8286	39	445	regulation of biological quality	2.74595e-05
GO:0034641	8.75576e-06	1.46913	168.19	216	4198	cellular nitrogen compound metabolic process	6.10209e-05
GO:0072330	4.06672e-05	3.14405	6.69074	19	167	monocarboxylic acid biosynthetic process	0.000279125
GO:0008037	5.8749e-05	3.29801	5.7292	17	143	cell recognition	0.0003857
GO:0009875	5.8749e-05	3.29801	5.7292	17	143	pollen-pistil interaction	0.0003857
GO:0048544	5.8749e-05	3.29801	5.7292	17	143	recognition of pollen	0.0003857
GO:0017148	6.65399e-05	5.28024	2.2436	10	56	negative regulation of translation	0.000424544
GO:0034249	6.65399e-05	5.28024	2.2436	10	56	negative regulation of cellular amide metabolic process	0.000424544
GO:1901605	9.03584e-05	2.84783	7.69235	20	192	alpha-amino acid metabolic process	0.000568505
GO:0044706	0.000235716	2.90246	6.41029	17	160	multi-multicellular organism process	0.00144296
GO:0009856	0.000235716	2.90246	6.41029	17	160	pollination	0.00144296
GO:0051248	0.000280433	2.66935	7.73241	19	193	negative regulation of protein metabolic process	0.00167153
GO:0032269	0.000280433	2.66935	7.73241	19	193	negative regulation of cellular protein metabolic process	0.00167153
GO:0007165	0.000587982	1.75359	27.8848	46	696	signal transduction	0.00345916
GO:0023052	0.000644199	1.74515	28.005	46	699	signaling	0.00369395
GO:0044700	0.000644199	1.74515	28.005	46	699	single organism signaling	0.00369395
GO:0090305	0.00102888	2.26083	9.93595	21	248	nucleic acid phosphodiester bond hydrolysis	0.00582603
GO:0050896	0.00109687	1.42012	81.4508	108	2033	response to stimulus	0.00613434
GO:0006520	0.00174875	1.97713	13.9424	26	348	cellular amino acid metabolic process	0.0096608
GO:2000113	0.0023594	2.96457	4.0465	11	101	negative regulation of cellular macromolecule biosynthetic process	0.0128772
GO:0031324	0.00262892	2.12096	10.0161	20	250	negative regulation of cellular metabolic process	0.0141774
GO:0010558	0.00297373	2.86833	4.16669	11	104	negative regulation of macromolecule biosynthetic process	0.0158482
GO:0010605	0.00331703	1.99619	11.6587	22	291	negative regulation of macromolecule metabolic process	0.0174723
GO:0009890	0.00371067	2.77811	4.28688	11	107	negative regulation of biosynthetic process	0.0191015
GO:0031327	0.00371067	2.77811	4.28688	11	107	negative regulation of cellular biosynthetic process	0.0191015
GO:0006950	0.00414442	1.4848	42.5082	60	1061	response to stress	0.0210946
GO:0010629	0.00436473	2.46528	5.64907	13	141	negative regulation of gene expression	0.0219691
GO:0044703	0.00450411	2.15426	8.37344	17	209	multi-organism reproductive process	0.0224216
GO:0051172	0.00458682	2.69336	4.40707	11	110	negative regulation of nitrogen compound metabolic process	0.0225523
GO:0051052	0.00463982	5.24415	1.1218	5	28	regulation of DNA metabolic process	0.0225523
GO:0006388	0.00467972	48.0772	0.120193	2	3	tRNA splicing, via endonucleolytic cleavage and ligation	0.0225523
GO:0006275	0.00498365	6.88504	0.721158	4	18	regulation of DNA replication	0.0237641
GO:0006996	0.00539189	1.58728	27.0835	41	676	organelle organization	0.025443
GO:0010608	0.00635895	2.44512	5.24843	12	131	posttranscriptional regulation of gene expression	0.0296969
GO:0048523	0.00727397	1.91728	10.9776	20	274	negative regulation of cellular process	0.0336236
GO:0009211	0.00829742	9.02521	0.440707	3	11	pyrimidine deoxyribonucleoside triphosphate metabolic process	0.0372152
GO:0009200	0.00829742	9.02521	0.440707	3	11	deoxyribonucleoside triphosphate metabolic process	0.0372152
GO:0046080	0.00829742	9.02521	0.440707	3	11	dUTP metabolic process	0.0372152
GO:0035235	0.0107899	4.15741	1.36219	5	34	ionotropic glutamate receptor signaling pathway	0.0474547
GO:0007215	0.0107899	4.15741	1.36219	5	34	glutamate receptor signaling pathway	0.0474547
GO:0019692	0.0135495	7.21916	0.520836	3	13	deoxyribose phosphate metabolic process	0.0569687
GO:0009394	0.0135495	7.21916	0.520836	3	13	2'-deoxyribonucleotide metabolic process	0.0569687
GO:0009219	0.0135495	7.21916	0.520836	3	13	pyrimidine deoxyribonucleotide metabolic process	0.0569687
GO:0034248	0.0135819	2.3956	4.44714	10	111	regulation of cellular amide metabolic process	0.0569687
GO:0006417	0.0135819	2.3956	4.44714	10	111	regulation of translation	0.0569687
GO:0009262	0.0167398	6.56241	0.5609	3	14	deoxyribonucleotide metabolic process	0.0695699
GO:0090503	0.0286157	5.1551	0.681093	3	17	RNA phosphodiester bond hydrolysis, exonucleolytic	0.117845
GO:0000394	0.0294336	9.61275	0.28045	2	7	RNA splicing, via endonucleolytic cleavage and ligation	0.120121
GO:0046394	0.0323759	1.64639	11.9792	19	299	carboxylic acid biosynthetic process	0.12979
GO:0016053	0.0323759	1.64639	11.9792	19	299	organic acid biosynthetic process	0.12979
GO:0000288	0.0384472	4.51008	0.761222	3	19	nuclear-transcribed mRNA catabolic process, deadenylation-dependent decay	0.152777
GO:0080051	0.0400643	Inf	0.0400643	1	1	cutin transport	0.157819
GO:0032787	0.0489627	1.561	12.5802	19	314	monocarboxylic acid metabolic process	0.186324
GO:0010466	0.0495754	1.97503	4.76765	9	119	negative regulation of peptidase activity	0.186324
GO:0052547	0.0495754	1.97503	4.76765	9	119	regulation of peptidase activity	0.186324
GO:0052548	0.0495754	1.97503	4.76765	9	119	regulation of endopeptidase activity	0.186324
GO:0010951	0.0495754	1.97503	4.76765	9	119	negative regulation of endopeptidase activity	0.186324
GO:0009147	0.0497686	4.0084	0.841351	3	21	pyrimidine nucleoside triphosphate metabolic process	0.186324
GO:0051346	0.0517867	1.9571	4.80772	9	120	negative regulation of hydrolase activity	0.19229
GO:0032268	0.062941	1.50875	12.9808	19	324	regulation of cellular protein metabolic process	0.231704
GO:0065007	0.0634246	1.16528	134.135	150	3348	biological regulation	0.231704
GO:0009892	0.0674472	1.4489	15.6251	22	390	negative regulation of metabolic process	0.244429
GO:0031146	0.0702393	1.52347	11.4985	17	287	SCF-dependent proteasomal ubiquitin-dependent protein catabolic process	0.252527
GO:0051246	0.0725375	1.47901	13.2212	19	330	regulation of protein metabolic process	0.258736
GO:0045861	0.0746005	1.80917	5.1683	9	129	negative regulation of proteolysis	0.263104
GO:0009611	0.0749236	2.6734	1.60257	4	40	response to wounding	0.263104
GO:0036068	0.0785261	23.9983	0.0801286	1	2	light-independent chlorophyll biosynthetic process	0.271544
GO:0015908	0.0785261	23.9983	0.0801286	1	2	fatty acid transport	0.271544
GO:0044248	0.0850253	1.24389	42.9089	52	1071	cellular catabolic process	0.291791
GO:0006418	0.0922945	2.00676	3.12502	6	78	tRNA aminoacylation for protein translation	0.314356
GO:0016125	0.108478	2.7735	1.16187	3	29	sterol metabolic process	0.364003
GO:0034314	0.108478	2.7735	1.16187	3	29	Arp2/3 complex-mediated actin nucleation	0.364003
GO:0006353	0.115449	11.9983	0.120193	1	3	DNA-templated transcription, termination	0.384495
GO:0030838	0.117131	2.67059	1.20193	3	30	positive regulation of actin filament polymerization	0.384495
GO:0045010	0.117131	2.67059	1.20193	3	30	actin nucleation	0.384495
GO:0006511	0.123641	1.28161	23.1171	29	577	ubiquitin-dependent protein catabolic process	0.402946
GO:0019941	0.12925	1.27435	23.2373	29	580	modification-dependent protein catabolic process	0.412806
GO:0030422	0.132938	3.43097	0.641029	2	16	production of siRNA involved in RNA interference	0.412806
GO:0043632	0.133075	1.26956	23.3174	29	582	modification-dependent macromolecule catabolic process	0.412806
GO:0048519	0.134481	1.31638	17.0674	22	426	negative regulation of biological process	0.412806
GO:0051495	0.135166	2.48606	1.28206	3	32	positive regulation of cytoskeleton organization	0.412806
GO:0030041	0.135166	2.48606	1.28206	3	32	actin filament polymerization	0.412806
GO:0030833	0.135166	2.48606	1.28206	3	32	regulation of actin filament polymerization	0.412806
GO:0032273	0.135166	2.48606	1.28206	3	32	positive regulation of protein polymerization	0.412806
GO:0043038	0.13578	1.78266	3.4856	6	87	amino acid activation	0.412806
GO:0043039	0.13578	1.78266	3.4856	6	87	tRNA aminoacylation	0.412806
GO:0032956	0.144521	2.40303	1.32212	3	33	regulation of actin cytoskeleton organization	0.423707
GO:0032970	0.144521	2.40303	1.32212	3	33	regulation of actin filament-based process	0.423707
GO:0008064	0.144521	2.40303	1.32212	3	33	regulation of actin polymerization or depolymerization	0.423707
GO:0030832	0.144521	2.40303	1.32212	3	33	regulation of actin filament length	0.423707
GO:0070918	0.146848	3.20201	0.681093	2	17	production of small RNA involved in gene silencing by RNA	0.423707
GO:0071359	0.146848	3.20201	0.681093	2	17	cellular response to dsRNA	0.423707
GO:0043331	0.146848	3.20201	0.681093	2	17	response to dsRNA	0.423707
GO:0031050	0.146848	3.20201	0.681093	2	17	dsRNA fragmentation	0.423707
GO:0032204	0.150895	7.99832	0.160257	1	4	regulation of telomere maintenance	0.424569
GO:0019685	0.150895	7.99832	0.160257	1	4	photosynthesis, dark reaction	0.424569
GO:0042138	0.150895	7.99832	0.160257	1	4	meiotic DNA double-strand break formation	0.424569
GO:0006013	0.150895	7.99832	0.160257	1	4	mannose metabolic process	0.424569
GO:0032271	0.154081	2.32535	1.36219	3	34	regulation of protein polymerization	0.430856
GO:0030162	0.156913	1.51573	6.08978	9	152	regulation of proteolysis	0.436084
GO:0044265	0.160349	1.22521	26.6027	32	664	cellular macromolecule catabolic process	0.442116
GO:1901699	0.161036	3.00168	0.721158	2	18	cellular response to nitrogen compound	0.442116
GO:0031334	0.163833	2.25252	1.40225	3	35	positive regulation of protein complex assembly	0.443711
GO:0044089	0.163833	2.25252	1.40225	3	35	positive regulation of cellular component biogenesis	0.443711
GO:0044702	0.164555	1.31236	13.9824	18	349	single organism reproductive process	0.443711
GO:1901575	0.168218	1.16822	44.4714	51	1110	organic substance catabolic process	0.450903
GO:0044283	0.172282	1.29162	14.9841	19	374	small molecule biosynthetic process	0.459081
GO:0000956	0.173762	2.18411	1.44232	3	36	nuclear-transcribed mRNA catabolic process	0.460318
GO:0016246	0.175458	2.82491	0.761222	2	19	RNA interference	0.462107
GO:0051493	0.183856	2.11972	1.48238	3	37	regulation of cytoskeleton organization	0.468771
GO:0043254	0.183856	2.11972	1.48238	3	37	regulation of protein complex assembly	0.468771
GO:0006402	0.183856	2.11972	1.48238	3	37	mRNA catabolic process	0.468771
GO:0006284	0.183856	2.11972	1.48238	3	37	base-excision repair	0.468771
GO:0051603	0.184197	1.21463	24.279	29	606	proteolysis involved in cellular protein catabolic process	0.468771
GO:0016567	0.184197	1.21463	24.279	29	606	protein ubiquitination	0.468771
GO:0044257	0.186531	1.21244	24.319	29	607	cellular protein catabolic process	0.472058
GO:0006508	0.187764	1.13341	61.0981	68	1525	proteolysis	0.472538
GO:0010638	0.1941	2.05902	1.52244	3	38	positive regulation of organelle organization	0.485785
GO:0051704	0.202672	1.27271	13.5818	17	339	multi-organism process	0.504452
GO:0043161	0.216045	1.25674	13.7421	17	343	proteasome-mediated ubiquitin-dependent protein catabolic process	0.532801
GO:0015718	0.21759	4.79832	0.240386	1	6	monocarboxylic acid transport	0.532801
GO:0035999	0.21759	4.79832	0.240386	1	6	tetrahydrofolate interconversion	0.532801
GO:0010498	0.222878	1.2489	13.8222	17	345	proteasomal protein catabolic process	0.542817
GO:0010411	0.2256	1.89606	1.64264	3	41	xyloglucan metabolic process	0.543601
GO:0006220	0.2256	1.89606	1.64264	3	41	pyrimidine nucleotide metabolic process	0.543601
GO:0032446	0.228509	1.17634	25.0001	29	624	protein modification by small protein conjugation	0.547696
GO:0035194	0.234701	2.28619	0.921479	2	23	posttranscriptional gene silencing by RNA	0.559577
GO:0090066	0.247114	1.80101	1.72277	3	43	regulation of anatomical structure size	0.577024
GO:0032535	0.247114	1.80101	1.72277	3	43	regulation of cellular component size	0.577024
GO:0008154	0.247114	1.80101	1.72277	3	43	actin polymerization or depolymerization	0.577024
GO:0044087	0.247114	1.80101	1.72277	3	43	regulation of cellular component biogenesis	0.577024
GO:0043247	0.248949	3.99832	0.28045	1	7	telomere maintenance in response to DNA damage	0.577178
GO:0016441	0.249728	2.18212	0.961544	2	24	posttranscriptional gene silencing	0.577178
GO:0033043	0.254006	1.60135	2.56412	4	64	regulation of organelle organization	0.584084
GO:0051258	0.257988	1.75696	1.76283	3	44	protein polymerization	0.590245
GO:0051130	0.268924	1.71501	1.80289	3	45	positive regulation of cellular component organization	0.609113
GO:0008202	0.268924	1.71501	1.80289	3	45	steroid metabolic process	0.609113
GO:0051336	0.274247	1.2957	7.05132	9	176	regulation of hydrolase activity	0.618079
GO:0032844	0.279053	3.4269	0.320515	1	8	regulation of homeostatic process	0.625798
GO:0030163	0.282919	1.13643	25.8014	29	644	protein catabolic process	0.631341
GO:0006401	0.290938	1.63682	1.88302	3	47	RNA catabolic process	0.646054
GO:0010332	0.307953	2.99832	0.360579	1	9	response to gamma radiation	0.677198
GO:0031048	0.307953	2.99832	0.360579	1	9	chromatin silencing by small RNA	0.677198
GO:0006869	0.317137	1.43334	2.84457	4	71	lipid transport	0.692229
GO:0006399	0.317845	1.25623	6.45036	8	161	tRNA metabolic process	0.692229
GO:0006265	0.324763	1.7774	1.16187	2	29	DNA topological change	0.703912
GO:0046653	0.335696	2.66499	0.400643	1	10	tetrahydrofolate metabolic process	0.724145
GO:0032501	0.350706	1.09363	26.7229	29	667	multicellular organismal process	0.748775
GO:0010876	0.353819	1.35221	3.00482	4	75	lipid localization	0.748775
GO:0071407	0.354322	1.65459	1.24199	2	31	cellular response to organic cyclic compound	0.748775
GO:0022414	0.355379	1.12094	16.186	18	404	reproductive process	0.748775
GO:0000003	0.355379	1.12094	16.186	18	404	reproduction	0.748775
GO:0007015	0.368411	1.41147	2.16347	3	54	actin filament organization	0.77264
GO:0006952	0.370392	1.12864	12.5001	14	312	defense response	0.773215
GO:0006544	0.387896	2.18014	0.480772	1	12	glycine metabolic process	0.80604
GO:0030036	0.401275	1.33277	2.28367	3	57	actin cytoskeleton organization	0.826262
GO:0072527	0.401275	1.33277	2.28367	3	57	pyrimidine-containing compound metabolic process	0.826262
GO:0030029	0.412128	1.30845	2.32373	3	58	actin filament-based process	0.841598
GO:0007129	0.412439	1.99832	0.520836	1	13	synapsis	0.841598
GO:1901698	0.42593	1.41078	1.44232	2	36	response to nitrogen compound	0.86523
GO:0051128	0.435898	1.19933	3.3654	4	84	regulation of cellular component organization	0.877813
GO:0010212	0.436	1.84448	0.5609	1	14	response to ionizing radiation	0.877813
GO:0034655	0.454856	1.2194	2.48399	3	62	nucleobase-containing compound catabolic process	0.911724
GO:0031047	0.465339	1.19899	2.52405	3	63	gene silencing by RNA	0.923539
GO:0070647	0.466717	1.02982	29.2069	30	729	protein modification by small protein conjugation or removal	0.923539
GO:0040029	0.466866	1.29612	1.56251	2	39	regulation of gene expression, epigenetic	0.923539
GO:0044712	0.47624	1.03389	19.3911	20	484	single-organism catabolic process	0.937986
GO:0016458	0.496232	1.14166	2.64424	3	66	gene silencing	0.97313
GO:0045814	0.501172	1.49832	0.681093	1	17	negative regulation of gene expression, epigenetic	0.974381
GO:0006342	0.501172	1.49832	0.681093	1	17	chromatin silencing	0.974381
GO:0015995	0.52118	1.41009	0.721158	1	18	chlorophyll biosynthetic process	1
GO:0010410	0.535975	1.0732	2.8045	3	70	hemicellulose metabolic process	1
GO:0006760	0.540387	1.33166	0.761222	1	19	folic acid-containing compound metabolic process	1
GO:0014070	0.543253	1.1148	1.80289	2	45	response to organic cyclic compound	1
GO:0010383	0.54563	1.05734	2.84457	3	71	cell wall polysaccharide metabolic process	1
GO:0007062	0.558824	1.26148	0.801286	1	20	sister chromatid cohesion	1
GO:0042558	0.558824	1.26148	0.801286	1	20	pteridine-containing compound metabolic process	1
GO:0045143	0.558824	1.26148	0.801286	1	20	homologous chromosome segregation	1
GO:0016043	0.560868	0.98509	44.5916	44	1113	cellular component organization	1
GO:0008643	0.56445	1.0089	3.96637	4	99	carbohydrate transport	1
GO:0006066	0.564582	1.02699	2.9247	3	73	alcohol metabolic process	1
GO:0070192	0.576523	1.19832	0.841351	1	21	chromosome organization involved in meiotic cell cycle	1
GO:0043086	0.576686	0.97537	9.21479	9	230	negative regulation of catalytic activity	1
GO:0044092	0.587169	0.966486	9.29492	9	232	negative regulation of molecular function	1
GO:0006563	0.593513	1.14118	0.881415	1	22	L-serine metabolic process	1
GO:0035825	0.593513	1.14118	0.881415	1	22	reciprocal DNA recombination	1
GO:0015994	0.593513	1.14118	0.881415	1	22	chlorophyll metabolic process	1
GO:0007131	0.593513	1.14118	0.881415	1	22	reciprocal meiotic recombination	1
GO:0009056	0.60773	0.968341	53.4859	52	1335	catabolic process	1
GO:0006730	0.609823	1.08923	0.921479	1	23	one-carbon metabolic process	1
GO:0006260	0.617105	0.93899	6.37023	6	159	DNA replication	1
GO:0033044	0.625479	1.0418	0.961544	1	24	regulation of chromosome organization	1
GO:0050790	0.629733	0.93931	15.9055	15	397	regulation of catalytic activity	1
GO:0009404	0.640508	0.998325	1.00161	1	25	toxin metabolic process	1
GO:0009407	0.640508	0.998325	1.00161	1	25	toxin catabolic process	1
GO:0090487	0.640508	0.998325	1.00161	1	25	secondary metabolite catabolic process	1
GO:0065009	0.641271	0.93179	16.0257	15	400	regulation of molecular function	1
GO:0046700	0.643624	0.909414	3.28527	3	82	heterocycle catabolic process	1
GO:0019752	0.647862	0.939829	27.5242	26	687	carboxylic acid metabolic process	1
GO:0009057	0.649237	0.943541	33.7342	32	842	macromolecule catabolic process	1
GO:0044270	0.651751	0.897983	3.32534	3	83	cellular nitrogen compound catabolic process	1
GO:0071840	0.657494	0.947812	49.2791	47	1230	cellular component organization or biogenesis	1
GO:0006305	0.682078	0.887214	1.1218	1	28	DNA alkylation	1
GO:0006306	0.682078	0.887214	1.1218	1	28	DNA methylation	1
GO:0043436	0.68216	0.922261	28.005	26	699	oxoacid metabolic process	1
GO:0006082	0.690453	0.917967	28.1252	26	702	organic acid metabolic process	1
GO:0044728	0.69484	0.855468	1.16187	1	29	DNA methylation or demethylation	1
GO:0006304	0.69484	0.855468	1.16187	1	29	DNA modification	1
GO:0045132	0.69484	0.855468	1.16187	1	29	meiotic chromosome segregation	1
GO:0071897	0.707089	0.825911	1.20193	1	30	DNA biosynthetic process	1
GO:0009651	0.707089	0.825911	1.20193	1	30	response to salt stress	1
GO:0006278	0.707089	0.825911	1.20193	1	30	RNA-dependent DNA replication	1
GO:0042546	0.711982	0.81589	3.64585	3	91	cell wall biogenesis	1
GO:0040008	0.718848	0.798325	1.24199	1	31	regulation of growth	1
GO:0007127	0.718848	0.798325	1.24199	1	31	meiosis I	1
GO:0032504	0.740971	0.748325	1.32212	1	33	multicellular organism reproduction	1
GO:0043623	0.74536	0.771754	3.84617	3	96	cellular protein complex assembly	1
GO:1901615	0.751653	0.76349	3.88624	3	97	organic hydroxy compound metabolic process	1
GO:0044036	0.757819	0.7554	3.9263	3	98	cell wall macromolecule metabolic process	1
GO:0009069	0.770939	0.684039	1.44232	1	36	serine family amino acid metabolic process	1
GO:0006970	0.770939	0.684039	1.44232	1	36	response to osmotic stress	1
GO:0008033	0.783324	0.693464	2.84457	2	71	tRNA processing	1
GO:0006779	0.788969	0.646974	1.52244	1	38	porphyrin-containing compound biosynthetic process	1
GO:0000819	0.788969	0.646974	1.52244	1	38	sister chromatid segregation	1
GO:0034660	0.796138	0.782662	10.0962	8	252	ncRNA metabolic process	1
GO:0045892	0.813392	0.598325	1.64264	1	41	negative regulation of transcription, DNA-templated	1
GO:1903046	0.813392	0.598325	1.64264	1	41	meiotic cell cycle process	1
GO:0007126	0.813392	0.598325	1.64264	1	41	meiotic nuclear division	1
GO:0050794	0.826829	0.90748	114.384	106	2855	regulation of cellular process	1
GO:0042254	0.827187	0.663866	4.44714	3	111	ribosome biogenesis	1
GO:0006749	0.828085	0.569754	1.72277	1	43	glutathione metabolic process	1
GO:0006575	0.830809	0.621067	3.16508	2	79	cellular modified amino acid metabolic process	1
GO:1903507	0.834993	0.556464	1.76283	1	44	negative regulation of nucleic acid-templated transcription	1
GO:1902679	0.834993	0.556464	1.76283	1	44	negative regulation of RNA biosynthetic process	1
GO:0051253	0.841623	0.54378	1.80289	1	45	negative regulation of RNA metabolic process	1
GO:0006778	0.847988	0.531658	1.84296	1	46	porphyrin-containing compound metabolic process	1
GO:0019318	0.847988	0.531658	1.84296	1	46	hexose metabolic process	1
GO:0006470	0.853006	0.62866	4.68753	3	117	protein dephosphorylation	1
GO:0033014	0.854097	0.520064	1.88302	1	47	tetrapyrrole biosynthetic process	1
GO:0008380	0.855512	0.582992	3.3654	2	84	RNA splicing	1
GO:0006412	0.860653	0.806327	26.8431	22	670	translation	1
GO:0007010	0.860832	0.617734	4.76765	3	119	cytoskeleton organization	1
GO:0050789	0.867814	0.893766	125.361	115	3129	regulation of biological process	1
GO:0043043	0.869107	0.799861	27.0434	22	675	peptide biosynthetic process	1
GO:0051321	0.881156	0.468913	2.08334	1	52	meiotic cell cycle	1
GO:0045934	0.885934	0.459863	2.12341	1	53	negative regulation of nucleobase-containing compound metabolic process	1
GO:0098813	0.89052	0.451155	2.16347	1	54	nuclear chromosome segregation	1
GO:0046942	0.894923	0.442769	2.20354	1	55	carboxylic acid transport	1
GO:0015849	0.894923	0.442769	2.20354	1	55	organic acid transport	1
GO:0033013	0.894923	0.442769	2.20354	1	55	tetrapyrrole metabolic process	1
GO:0043604	0.899035	0.774956	27.8447	22	695	amide biosynthetic process	1
GO:0006518	0.906703	0.771785	29.2069	23	729	peptide metabolic process	1
GO:0007059	0.910833	0.412118	2.36379	1	59	chromosome segregation	1
GO:0046148	0.910833	0.412118	2.36379	1	59	pigment biosynthetic process	1
GO:0016192	0.917937	0.567581	6.89106	4	172	vesicle-mediated transport	1
GO:0043603	0.920411	0.762323	30.8095	24	769	cellular amide metabolic process	1
GO:0009141	0.923268	0.522272	5.609	3	140	nucleoside triphosphate metabolic process	1
GO:0022613	0.937552	0.496639	5.88945	3	147	ribonucleoprotein complex biogenesis	1
GO:0015711	0.938384	0.356534	2.72437	1	68	organic anion transport	1
GO:0006073	0.93938	0.493179	5.92952	3	148	cellular glucan metabolic process	1
GO:0042440	0.940864	0.351266	2.76444	1	69	pigment metabolic process	1
GO:1901564	0.947686	0.790809	57.7727	47	1442	organonitrogen compound metabolic process	1
GO:0016071	0.95085	0.470234	6.20997	3	155	mRNA metabolic process	1
GO:0044042	0.952313	0.467128	6.25003	3	156	glucan metabolic process	1
GO:0044264	0.953736	0.464062	6.2901	3	157	cellular polysaccharide metabolic process	1
GO:0048522	0.953736	0.464062	6.2901	3	157	positive regulation of cellular process	1
GO:0070271	0.955118	0.461036	6.33016	3	158	protein complex biogenesis	1
GO:0006461	0.955118	0.461036	6.33016	3	158	protein complex assembly	1
GO:0006414	0.959147	0.310013	3.12502	1	78	translational elongation	1
GO:0000280	0.963887	0.298325	3.24521	1	81	nuclear division	1
GO:0040007	0.963887	0.298325	3.24521	1	81	growth	1
GO:0006855	0.965342	0.294621	3.28527	1	82	drug transmembrane transport	1
GO:0042493	0.965342	0.294621	3.28527	1	82	response to drug	1
GO:0015893	0.965342	0.294621	3.28527	1	82	drug transport	1
GO:0005996	0.966738	0.291008	3.32534	1	83	monosaccharide metabolic process	1
GO:0016579	0.970599	0.280678	3.44553	1	86	protein deubiquitination	1
GO:0044281	0.9729	0.723702	44.1909	33	1103	small molecule metabolic process	1
GO:0006886	0.97434	0.452718	8.57376	4	214	intracellular protein transport	1
GO:0048285	0.975059	0.267988	3.60579	1	90	organelle fission	1
GO:0034470	0.981617	0.332872	5.80933	2	145	ncRNA processing	1
GO:0034622	0.981824	0.387578	7.49203	3	187	cellular macromolecular complex assembly	1
GO:0044763	0.984922	0.81891	176.964	154	4417	single-organism cellular process	1
GO:0006457	0.986157	0.315058	6.12984	2	153	protein folding	1
GO:0034613	0.986172	0.410949	9.41511	4	235	cellular protein localization	1
GO:1902600	0.986549	0.229094	4.20675	1	105	hydrogen ion transmembrane transport	1
GO:0070727	0.986977	0.407364	9.49524	4	237	cellular macromolecule localization	1
GO:0070646	0.988112	0.222624	4.32695	1	108	protein modification by small protein removal	1
GO:0006310	0.988592	0.220547	4.36701	1	109	DNA recombination	1
GO:0044711	0.989403	0.652587	38.4217	26	959	single-organism biosynthetic process	1
GO:0071822	0.989837	0.352592	8.21319	3	205	protein complex subunit organization	1
GO:0033036	0.990026	0.492373	15.7052	8	392	macromolecule localization	1
GO:0044262	0.991373	0.343953	8.41351	3	210	cellular carbohydrate metabolic process	1
GO:0009314	0.99145	0.207021	4.64746	1	116	response to radiation	1
GO:0007275	0.992824	0.521497	20.3527	11	508	multicellular organism development	1
GO:0065003	0.992922	0.334122	8.65389	3	216	macromolecular complex assembly	1
GO:0044707	0.993308	0.518256	20.4729	11	511	single-multicellular organism process	1
GO:0044085	0.993517	0.488016	17.7886	9	444	cellular component biogenesis	1
GO:0071555	0.994201	0.32483	8.89428	3	222	cell wall organization	1
GO:0006818	0.994339	0.190325	5.0481	1	126	hydrogen transport	1
GO:0015992	0.994339	0.190325	5.0481	1	126	proton transport	1
GO:0071310	0.994372	0.269829	7.13145	2	178	cellular response to organic substance	1
GO:0044710	0.994505	0.778948	151.563	126	3783	single-organism metabolic process	1
GO:0051188	0.994568	0.188801	5.08817	1	127	cofactor biosynthetic process	1
GO:0071702	0.99498	0.517882	22.3158	12	557	organic substance transport	1
GO:0016311	0.995254	0.316034	9.13466	3	228	dephosphorylation	1
GO:0015979	0.995394	0.18294	5.24843	1	131	photosynthesis	1
GO:0045229	0.995411	0.314613	9.17473	3	229	external encapsulating structure organization	1
GO:0048518	0.995562	0.313205	9.21479	3	230	positive regulation of biological process	1
GO:0016051	0.99558	0.181531	5.28849	1	132	carbohydrate biosynthetic process	1
GO:0022402	0.996253	0.176103	5.44875	1	136	cell cycle process	1
GO:0006820	0.996404	0.174796	5.48881	1	137	anion transport	1
GO:0043414	0.99655	0.173507	5.52888	1	138	macromolecule methylation	1
GO:0006790	0.996952	0.169754	5.64907	1	141	sulfur compound metabolic process	1
GO:0015031	0.997059	0.336628	11.4183	4	285	protein transport	1
GO:0046907	0.997327	0.333001	11.5385	4	288	intracellular transport	1
GO:0044767	0.997437	0.478478	22.0754	11	551	single-organism developmental process	1
GO:0009117	0.997669	0.288625	9.97602	3	249	nucleotide metabolic process	1
GO:0006753	0.997823	0.286256	10.0561	3	251	nucleoside phosphate metabolic process	1
GO:0045184	0.997998	0.322566	11.8991	4	297	establishment of protein localization	1
GO:0070887	0.998061	0.231183	8.29331	2	207	cellular response to chemical stimulus	1
GO:0032502	0.998145	0.466789	22.5963	11	564	developmental process	1
GO:0008104	0.998352	0.315958	12.1395	4	303	protein localization	1
GO:0019438	0.998365	0.691511	88.6623	65	2213	aromatic compound biosynthetic process	1
GO:0005976	0.998608	0.271747	10.577	3	264	polysaccharide metabolic process	1
GO:0071554	0.998687	0.308576	12.4199	4	310	cell wall organization or biogenesis	1
GO:0051186	0.99889	0.215192	8.89428	2	222	cofactor metabolic process	1
GO:0006325	0.999001	0.142038	6.73081	1	168	chromatin organization	1
GO:0060255	0.999028	0.668114	83.1735	59	2076	regulation of macromolecule metabolic process	1
GO:0022607	0.99905	0.260554	11.0177	3	275	cellular component assembly	1
GO:0009628	0.99908	0.210336	9.0946	2	227	response to abiotic stimulus	1
GO:0080090	0.999255	0.657837	81.5309	57	2035	regulation of primary metabolic process	1
GO:0055086	0.999282	0.252965	11.3382	3	283	nucleobase-containing small molecule metabolic process	1
GO:0006732	0.999283	0.135468	7.05132	1	176	coenzyme metabolic process	1
GO:0031323	0.999289	0.656681	81.6511	57	2038	regulation of cellular metabolic process	1
GO:0019222	0.999513	0.662302	91.8675	65	2293	regulation of metabolic process	1
GO:1901362	0.99952	0.661951	91.9075	65	2294	organic cyclic compound biosynthetic process	1
GO:0006396	0.999545	0.278724	13.702	4	342	RNA processing	1
GO:2000112	0.999557	0.625637	72.1959	48	1802	regulation of cellular macromolecule biosynthetic process	1
GO:0010556	0.999594	0.623611	72.3962	48	1807	regulation of macromolecule biosynthetic process	1
GO:0031326	0.999628	0.621596	72.5965	48	1812	regulation of cellular biosynthetic process	1
GO:0009889	0.999634	0.621194	72.6366	48	1813	regulation of biosynthetic process	1
GO:1901566	0.999657	0.522986	41.707	23	1041	organonitrogen compound biosynthetic process	1
GO:0051649	0.999664	0.27132	14.0626	4	351	establishment of localization in cell	1
GO:0051171	0.999714	0.615619	73.1975	48	1827	regulation of nitrogen compound metabolic process	1
GO:0015672	0.999735	0.118928	8.01286	1	200	monovalent inorganic cation transport	1
GO:0007049	0.999817	0.11371	8.37344	1	209	cell cycle	1
GO:0044699	0.999874	0.733219	259.657	217	6481	single-organism process	1
GO:0032259	0.999883	0.248517	15.3046	4	382	methylation	1
GO:0051641	0.999898	0.245844	15.4648	4	386	cellular localization	1
GO:0098662	0.999902	0.105948	8.97441	1	224	inorganic cation transmembrane transport	1
GO:0043933	0.999923	0.240663	15.7853	4	394	macromolecular complex subunit organization	1
GO:0006811	0.999927	0.314513	21.1139	7	527	ion transport	1
GO:0010468	0.99993	0.581107	73.8385	46	1843	regulation of gene expression	1
GO:0098660	0.999935	0.101329	9.37505	1	234	inorganic ion transmembrane transport	1
GO:0006629	0.999954	0.324315	23.3575	8	583	lipid metabolic process	1
GO:0016070	0.999956	0.615002	97.5967	65	2436	RNA metabolic process	1
GO:0035556	0.999962	0.0958859	9.89589	1	247	intracellular signal transduction	1
GO:0010033	0.999969	0.149767	12.6603	2	316	response to organic substance	1
GO:0098655	0.999974	0.0924426	10.2565	1	256	cation transmembrane transport	1
GO:0055114	0.999984	0.552284	75.5212	45	1885	oxidation-reduction process	1
GO:1901135	0.999989	0.177849	15.9456	3	398	carbohydrate derivative metabolic process	1
GO:0019637	0.999994	0.170729	16.5866	3	414	organophosphate metabolic process	1
GO:0019219	0.999995	0.510179	68.9106	38	1720	regulation of nucleobase-containing compound metabolic process	1
GO:0044723	0.999996	0.126944	14.8639	2	371	single-organism carbohydrate metabolic process	1
GO:0034220	0.999999	0.0687062	13.702	1	342	ion transmembrane transport	1
GO:0006812	0.999999	0.0674892	13.9424	1	348	cation transport	1
GO:0006355	0.999999	0.463198	67.4683	34	1684	regulation of transcription, DNA-templated	1
GO:2001141	1	0.461616	67.6686	34	1689	regulation of RNA biosynthetic process	1
GO:1903506	1	0.461616	67.6686	34	1689	regulation of nucleic acid-templated transcription	1
GO:0051252	1	0.458794	68.0292	34	1698	regulation of RNA metabolic process	1
GO:0006351	1	0.469301	74.0389	38	1848	transcription, DNA-templated	1
GO:0097659	1	0.467232	74.3193	38	1855	nucleic acid-templated transcription	1
GO:0032774	1	0.464012	74.76	38	1866	RNA biosynthetic process	1
GO:0044249	1	0.575036	141.587	92	3534	cellular biosynthetic process	1
GO:0034645	1	0.534286	110.818	66	2766	cellular macromolecule biosynthetic process	1
GO:0009059	1	0.525623	112.26	66	2802	macromolecule biosynthetic process	1
GO:1901576	1	0.562068	143.991	92	3594	organic substance biosynthetic process	1
GO:0055085	1	0.242289	34.4152	9	859	transmembrane transport	1
GO:0044271	1	0.500212	110.297	62	2753	cellular nitrogen compound biosynthetic process	1
GO:0034654	1	0.431299	81.4908	39	2034	nucleobase-containing compound biosynthetic process	1
GO:0005975	1	0.227171	36.5387	9	912	carbohydrate metabolic process	1
GO:0010467	1	0.492892	113.222	63	2826	gene expression	1
GO:0044765	1	0.317174	51.8833	18	1295	single-organism transport	1
GO:1902578	1	0.312865	52.5243	18	1311	single-organism localization	1
GO:0018130	1	0.41052	86.9396	40	2170	heterocycle biosynthetic process	1
GO:0009058	1	0.518475	152.725	92	3812	biosynthetic process	1
GO:0042221	1	0.0907697	30.3287	3	757	response to chemical	1
GO:0006810	1	0.289893	67.7087	22	1690	transport	1
GO:0051234	1	0.28315	69.1109	22	1725	establishment of localization	1
GO:0051179	1	0.280716	69.6318	22	1738	localization	1

## Sheet: WheatD_expanded
GOBPID	Pvalue	OddsRatio	ExpCount	Count	Size	Term	FDR
GO:0016310	8.69637e-59	8.32158	36.9559	148	1977	phosphorylation	1.93059e-56
GO:0006468	3.07878e-56	8.42876	30.1703	133	1614	protein phosphorylation	3.41745e-54
GO:0006796	1.17914e-47	6.50228	45.5359	149	2436	phosphate-containing compound metabolic process	8.7256e-46
GO:0006793	2.22895e-47	6.46169	45.7602	149	2448	phosphorus metabolic process	1.23707e-45
GO:0036211	2.07725e-33	4.75803	48.9941	135	2621	protein modification process	7.68582e-32
GO:0006464	2.07725e-33	4.75803	48.9941	135	2621	cellular protein modification process	7.68582e-32
GO:0043412	1.54036e-32	4.62215	51.3307	137	2746	macromolecule modification	4.88515e-31
GO:0044267	2.43068e-26	3.8283	64.9391	145	3474	cellular protein metabolic process	6.74515e-25
GO:0019538	4.6777e-18	2.95394	78.0429	145	4175	protein metabolic process	1.15383e-16
GO:0008037	2.64818e-13	9.6453	2.69178	21	144	cell recognition	4.89913e-12
GO:0009875	2.64818e-13	9.6453	2.69178	21	144	pollen-pistil interaction	4.89913e-12
GO:0048544	2.64818e-13	9.6453	2.69178	21	144	recognition of pollen	4.89913e-12
GO:0044706	2.46179e-12	8.46367	3.00956	21	161	multi-multicellular organism process	3.9037e-11
GO:0009856	2.46179e-12	8.46367	3.00956	21	161	pollination	3.9037e-11
GO:0044703	4.15004e-11	6.75249	3.85074	22	206	multi-organism reproductive process	6.14205e-10
GO:0009987	5.38628e-11	3.04632	192.574	236	10302	cellular process	7.47346e-10
GO:0044237	2.0611e-09	2.2354	153.955	200	8236	cellular metabolic process	2.69156e-08
GO:0044260	1.35124e-08	2.02046	118.737	164	6352	cellular macromolecule metabolic process	1.66653e-07
GO:0051704	5.30023e-07	3.81993	6.43036	22	344	multi-organism process	6.1929e-06
GO:0044702	3.07496e-06	3.51945	6.59859	21	353	single organism reproductive process	3.41321e-05
GO:0022414	9.71988e-06	3.14647	7.68278	22	411	reproductive process	9.59961e-05
GO:0000003	9.71988e-06	3.14647	7.68278	22	411	reproduction	9.59961e-05
GO:0044550	9.94555e-06	5.23049	2.56093	12	137	secondary metabolite biosynthetic process	9.59961e-05
GO:0009699	3.01726e-05	7.43438	1.23373	8	66	phenylpropanoid biosynthetic process	0.000279097
GO:0043170	0.00013094	1.59409	134.14	164	7176	macromolecule metabolic process	0.00116275
GO:0009690	0.000151879	11.6117	0.523401	5	28	cytokinin metabolic process	0.00129682
GO:0034754	0.000292779	9.88861	0.598173	5	32	cellular hormone metabolic process	0.0024073
GO:0019748	0.00035317	3.49962	3.70119	12	198	secondary metabolic process	0.00280013
GO:0009698	0.000461483	4.83407	1.81321	8	97	phenylpropanoid metabolic process	0.00353273
GO:0051301	0.00195842	3.80078	2.26184	8	121	cell division	0.0144923
GO:0042445	0.00214164	6.06061	0.915952	5	49	hormone metabolic process	0.0153369
GO:0018108	0.00252439	7.88069	0.57948	4	31	peptidyl-tyrosine phosphorylation	0.0169823
GO:0018212	0.00252439	7.88069	0.57948	4	31	peptidyl-tyrosine modification	0.0169823
GO:0010817	0.00519587	4.84465	1.12157	5	60	regulation of hormone levels	0.033926
GO:0032501	0.0105566	1.81717	12.1504	21	650	multicellular organismal process	0.0669591
GO:0055114	0.0166095	1.44937	34.5445	47	1848	oxidation-reduction process	0.102425
GO:0071704	0.0218629	1.31816	168.965	185	9039	organic substance metabolic process	0.131177
GO:0006265	0.0233131	5.2981	0.616866	3	33	DNA topological change	0.136198
GO:0008152	0.0430808	1.35886	215.866	227	11548	metabolic process	0.243743
GO:0009308	0.0439177	2.71053	1.92537	5	103	amine metabolic process	0.243743
GO:0080188	0.0550408	26.3434	0.0560787	1	3	RNA-directed DNA methylation	0.298026
GO:0033014	0.0799392	3.11183	1.00942	3	54	tetrapyrrole biosynthetic process	0.422536
GO:0015074	0.0887069	1.88874	3.81335	7	204	DNA integration	0.457975
GO:0007154	0.0924215	1.40484	15.403	21	824	cell communication	0.466309
GO:0055085	0.107881	1.37394	15.7207	21	841	transmembrane transport	0.532213
GO:0033013	0.121749	2.55771	1.21504	3	65	tetrapyrrole metabolic process	0.587572
GO:0016556	0.140149	7.52399	0.149543	1	8	mRNA modification	0.66198
GO:0000023	0.172014	5.85115	0.186929	1	10	maltose metabolic process	0.795563
GO:0044238	0.177982	1.1352	161.208	169	8624	primary metabolic process	0.806367
GO:0006511	0.18544	1.36846	8.93521	12	478	ubiquitin-dependent protein catabolic process	0.815079
GO:0019941	0.187248	1.36543	8.9539	12	479	modification-dependent protein catabolic process	0.815079
GO:0043632	0.192721	1.35641	9.00998	12	482	modification-dependent macromolecule catabolic process	0.822772
GO:0045454	0.206213	1.74664	2.33661	4	125	cell redox homeostasis	0.863762
GO:0051603	0.241035	1.28552	9.4773	12	507	proteolysis involved in cellular protein catabolic process	0.981077
GO:0044257	0.24306	1.28283	9.49599	12	508	cellular protein catabolic process	0.981077
GO:0016117	0.26072	3.50918	0.299086	1	16	carotenoid biosynthetic process	1
GO:0016109	0.26072	3.50918	0.299086	1	16	tetraterpenoid biosynthetic process	1
GO:0016116	0.274554	3.28962	0.317779	1	17	carotenoid metabolic process	1
GO:0016108	0.274554	3.28962	0.317779	1	17	tetraterpenoid metabolic process	1
GO:0019288	0.274554	3.28962	0.317779	1	17	isopentenyl diphosphate biosynthetic process, methylerythritol 4-phosphate pathway	1
GO:0010027	0.31453	2.76961	0.373858	1	20	thylakoid membrane organization	1
GO:0009240	0.31453	2.76961	0.373858	1	20	isopentenyl diphosphate biosynthetic process	1
GO:0009668	0.31453	2.76961	0.373858	1	20	plastid membrane organization	1
GO:0046490	0.31453	2.76961	0.373858	1	20	isopentenyl diphosphate metabolic process	1
GO:0030163	0.315296	1.1975	10.1316	12	542	protein catabolic process	1
GO:0065008	0.346272	1.19986	7.57063	9	405	regulation of biological quality	1
GO:0044265	0.369187	1.14358	10.5802	12	566	cellular macromolecule catabolic process	1
GO:0019725	0.384644	1.28468	3.14041	4	168	cellular homeostasis	1
GO:0006887	0.388017	2.104	0.486015	1	26	exocytosis	1
GO:0051667	0.388017	2.104	0.486015	1	26	establishment of plastid localization	1
GO:0051644	0.388017	2.104	0.486015	1	26	plastid localization	1
GO:0019252	0.388017	2.104	0.486015	1	26	starch biosynthetic process	1
GO:0009902	0.388017	2.104	0.486015	1	26	chloroplast relocation	1
GO:0019750	0.388017	2.104	0.486015	1	26	chloroplast localization	1
GO:0046903	0.443222	1.7527	0.57948	1	31	secretion	1
GO:0032940	0.443222	1.7527	0.57948	1	31	secretion by cell	1
GO:0051656	0.443222	1.7527	0.57948	1	31	establishment of organelle localization	1
GO:0050790	0.448243	1.09952	7.30892	8	391	regulation of catalytic activity	1
GO:0016114	0.453652	1.69604	0.598173	1	32	terpenoid biosynthetic process	1
GO:0005982	0.453652	1.69604	0.598173	1	32	starch metabolic process	1
GO:0065009	0.456732	1.09073	7.365	8	394	regulation of molecular function	1
GO:0051640	0.473933	1.59302	0.635559	1	34	organelle localization	1
GO:0006305	0.473933	1.59302	0.635559	1	34	DNA alkylation	1
GO:0006306	0.473933	1.59302	0.635559	1	34	DNA methylation	1
GO:0019682	0.502956	1.45996	0.691637	1	37	glyceraldehyde-3-phosphate metabolic process	1
GO:0044728	0.502956	1.45996	0.691637	1	37	DNA methylation or demethylation	1
GO:0006304	0.502956	1.45996	0.691637	1	37	DNA modification	1
GO:0006721	0.512271	1.4204	0.71033	1	38	terpenoid metabolic process	1
GO:0071103	0.529771	1.07959	2.78524	3	149	DNA conformation change	1
GO:0044699	0.550693	0.991628	117.541	117	6288	single-organism process	1
GO:0018193	0.577273	0.99035	4.03767	4	216	peptidyl-amino acid modification	1
GO:0005984	0.580797	1.16721	0.859874	1	46	disaccharide metabolic process	1
GO:0019953	0.588659	1.14176	0.878566	1	47	sexual reproduction	1
GO:0009658	0.596373	1.11738	0.897259	1	48	chloroplast organization	1
GO:0006457	0.603131	0.965803	3.10302	3	166	protein folding	1
GO:0006259	0.616103	0.944352	11.6083	11	621	DNA metabolic process	1
GO:0044765	0.64328	0.938471	23.2914	22	1246	single-organism transport	1
GO:0009311	0.65963	0.937197	1.0655	1	57	oligosaccharide metabolic process	1
GO:1902578	0.667075	0.925198	23.5904	22	1262	single-organism localization	1
GO:0042592	0.669424	0.876745	4.54238	4	243	homeostatic process	1
GO:0009657	0.690398	0.860068	1.15896	1	62	plastid organization	1
GO:0046148	0.690398	0.860068	1.15896	1	62	pigment biosynthetic process	1
GO:0006081	0.696211	0.846135	1.17765	1	63	cellular aldehyde metabolic process	1
GO:0008299	0.707512	0.819575	1.21504	1	65	isoprenoid biosynthetic process	1
GO:0008654	0.718394	0.794626	1.25242	1	67	phospholipid biosynthetic process	1
GO:0031047	0.743868	0.7384	1.34589	1	72	gene silencing by RNA	1
GO:0044802	0.74868	0.728092	1.36458	1	73	single-organism membrane organization	1
GO:0009057	0.754065	0.844265	14.0571	12	752	macromolecule catabolic process	1
GO:0042440	0.762583	0.698818	1.42066	1	76	pigment metabolic process	1
GO:0006720	0.771423	0.680568	1.45805	1	78	isoprenoid metabolic process	1
GO:0016458	0.771423	0.680568	1.45805	1	78	gene silencing	1
GO:0009250	0.771423	0.680568	1.45805	1	78	glucan biosynthetic process	1
GO:0006520	0.776617	0.767636	6.44905	5	345	cellular amino acid metabolic process	1
GO:0090502	0.784072	0.654906	1.51413	1	81	RNA phosphodiester bond hydrolysis, endonucleolytic	1
GO:0033692	0.803623	0.61616	1.60759	1	86	cellular polysaccharide biosynthetic process	1
GO:0006090	0.814496	0.595026	1.66367	1	89	pyruvate metabolic process	1
GO:0061024	0.831301	0.562832	1.75713	1	94	membrane organization	1
GO:0090501	0.852311	0.52317	1.88798	1	101	RNA phosphodiester bond hydrolysis	1
GO:0000271	0.860497	0.507822	1.94406	1	104	polysaccharide biosynthetic process	1
GO:0044710	0.861294	0.862322	69.1824	62	3701	single-organism metabolic process	1
GO:0034637	0.86823	0.493343	2.00014	1	107	cellular carbohydrate biosynthetic process	1
GO:0009451	0.86823	0.493343	2.00014	1	107	RNA modification	1
GO:0015031	0.869596	0.605978	4.87885	3	261	protein transport	1
GO:0006810	0.883949	0.794868	30.6003	25	1637	transport	1
GO:0045184	0.885461	0.582941	5.06578	3	271	establishment of protein localization	1
GO:0008104	0.896894	0.565713	5.21532	3	279	protein localization	1
GO:0051234	0.906724	0.775239	31.2732	25	1673	establishment of localization	1
GO:0051179	0.915637	0.766787	31.5723	25	1689	localization	1
GO:0006952	0.916738	0.53409	5.51441	3	295	defense response	1
GO:0031146	0.919884	0.47769	4.11244	2	220	SCF-dependent proteasomal ubiquitin-dependent protein catabolic process	1
GO:0044711	0.920557	0.700732	18.076	13	967	single-organism biosynthetic process	1
GO:0006644	0.924125	0.386555	2.54223	1	136	phospholipid metabolic process	1
GO:0044763	0.933474	0.81907	80.5664	70	4310	single-organism cellular process	1
GO:0010629	0.934854	0.364718	2.69178	1	144	negative regulation of gene expression	1
GO:0016051	0.934854	0.364718	2.69178	1	144	carbohydrate biosynthetic process	1
GO:0043414	0.936085	0.362159	2.71047	1	145	macromolecule methylation	1
GO:0016192	0.939638	0.354691	2.76655	1	148	vesicle-mediated transport	1
GO:0006073	0.944072	0.345196	2.84132	1	152	cellular glucan metabolic process	1
GO:0016071	0.947183	0.338397	2.8974	1	155	mRNA metabolic process	1
GO:0044042	0.952897	0.325566	3.00956	1	161	glucan metabolic process	1
GO:0044264	0.954661	0.3215	3.04694	1	163	cellular polysaccharide metabolic process	1
GO:0044248	0.960025	0.632876	18.3564	12	982	cellular catabolic process	1
GO:0051276	0.96073	0.448955	6.52382	3	349	chromosome organization	1
GO:0043161	0.963573	0.387155	5.04708	2	270	proteasome-mediated ubiquitin-dependent protein catabolic process	1
GO:0010498	0.965843	0.38135	5.12186	2	274	proteasomal protein catabolic process	1
GO:0033036	0.966473	0.43477	6.72944	3	360	macromolecule localization	1
GO:1901575	0.973609	0.603364	19.1789	12	1026	organic substance catabolic process	1
GO:0090407	0.980452	0.252024	3.86943	1	207	organophosphate biosynthetic process	1
GO:0090305	0.984166	0.239057	4.07505	1	218	nucleic acid phosphodiester bond hydrolysis	1
GO:0051649	0.985656	0.317925	6.11258	2	327	establishment of localization in cell	1
GO:0044262	0.986155	0.231469	4.2059	1	225	cellular carbohydrate metabolic process	1
GO:0019752	0.990662	0.44667	12.9355	6	692	carboxylic acid metabolic process	1
GO:0034660	0.990747	0.211305	4.59845	1	246	ncRNA metabolic process	1
GO:0051641	0.992019	0.286279	6.76683	2	362	cellular localization	1
GO:0043436	0.992212	0.437275	13.1972	6	706	oxoacid metabolic process	1
GO:0006082	0.992413	0.435963	13.2346	6	708	organic acid metabolic process	1
GO:0005976	0.994386	0.19067	5.08447	1	272	polysaccharide metabolic process	1
GO:0010605	0.994386	0.19067	5.08447	1	272	negative regulation of macromolecule metabolic process	1
GO:0071702	0.996307	0.305894	9.43992	3	505	organic substance transport	1
GO:0008610	0.996726	0.172462	5.60787	1	300	lipid biosynthetic process	1
GO:0009056	0.997489	0.486939	23.31	12	1247	catabolic process	1
GO:0032787	0.997642	0.162981	5.92565	1	317	monocarboxylic acid metabolic process	1
GO:0006996	0.998315	0.316289	12.0943	4	647	organelle organization	1
GO:1901564	0.9991	0.463335	26.3009	13	1407	organonitrogen compound metabolic process	1
GO:0009892	0.999137	0.139418	6.89768	1	369	negative regulation of metabolic process	1
GO:0032259	0.999137	0.139418	6.89768	1	369	methylation	1
GO:0016567	0.999171	0.207878	9.2156	2	493	protein ubiquitination	1
GO:0044255	0.999329	0.134532	7.14069	1	382	cellular lipid metabolic process	1
GO:0044723	0.999403	0.132387	7.25285	1	388	single-organism carbohydrate metabolic process	1
GO:0006508	0.999411	0.439273	25.5719	12	1368	proteolysis	1
GO:0032446	0.999418	0.199446	9.58946	2	513	protein modification by small protein conjugation	1
GO:1901135	0.999518	0.128624	7.45847	1	399	carbohydrate derivative metabolic process	1
GO:0048519	0.999595	0.125697	7.6267	1	408	negative regulation of biological process	1
GO:0019637	0.999603	0.125379	7.6454	1	409	organophosphate metabolic process	1
GO:0070647	0.999905	0.16528	11.4774	2	614	protein modification by small protein conjugation or removal	1
GO:0044281	0.999972	0.273378	20.4313	6	1093	small molecule metabolic process	1
GO:0006629	0.999986	0.0873931	10.8232	1	579	lipid metabolic process	1
GO:0019438	0.999997	0.385609	41.6852	18	2230	aromatic compound biosynthetic process	1
GO:0016043	0.999998	0.187579	19.721	4	1055	cellular component organization	1
GO:1901362	0.999999	0.367123	43.4236	18	2323	organic cyclic compound biosynthetic process	1
GO:1901566	0.999999	0.148038	18.7303	3	1002	organonitrogen compound biosynthetic process	1
GO:0006950	0.999999	0.147878	18.749	3	1003	response to stress	1
GO:0006725	1	0.448359	66.5841	35	3562	cellular aromatic compound metabolic process	1
GO:0071840	1	0.167103	21.9268	4	1173	cellular component organization or biogenesis	1
GO:0019222	1	0.329525	42.7507	16	2287	regulation of metabolic process	1
GO:0005975	1	0.0538159	17.1227	1	916	carbohydrate metabolic process	1
GO:0006355	1	0.197219	31.591	7	1690	regulation of transcription, DNA-templated	1
GO:2001141	1	0.196422	31.7032	7	1696	regulation of RNA biosynthetic process	1
GO:1903506	1	0.196422	31.7032	7	1696	regulation of nucleic acid-templated transcription	1
GO:0051252	1	0.194846	31.9275	7	1708	regulation of RNA metabolic process	1
GO:0019219	1	0.192778	32.2266	7	1724	regulation of nucleobase-containing compound metabolic process	1
GO:0065007	1	0.345428	60.7519	25	3250	biological regulation	1
GO:0010468	1	0.203549	34.6566	8	1854	regulation of gene expression	1
GO:1901360	1	0.367196	67.687	30	3621	organic cyclic compound metabolic process	1
GO:2000112	1	0.184168	33.5351	7	1794	regulation of cellular macromolecule biosynthetic process	1
GO:0010556	1	0.183461	33.6472	7	1800	regulation of macromolecule biosynthetic process	1
GO:0031326	1	0.182876	33.7407	7	1805	regulation of cellular biosynthetic process	1
GO:0009889	1	0.182759	33.7594	7	1806	regulation of biosynthetic process	1
GO:0046483	1	0.343885	65.0513	27	3480	heterocycle metabolic process	1
GO:0051171	1	0.180681	34.0959	7	1824	regulation of nitrogen compound metabolic process	1
GO:0006351	1	0.176976	34.7127	7	1857	transcription, DNA-templated	1
GO:0097659	1	0.17577	34.9183	7	1868	nucleic acid-templated transcription	1
GO:0032774	1	0.174363	35.1613	7	1881	RNA biosynthetic process	1
GO:0018130	1	0.21001	41.1244	10	2200	heterocycle biosynthetic process	1
GO:0050789	1	0.291535	57.2937	20	3065	regulation of biological process	1
GO:0090304	1	0.282687	56.1909	19	3006	nucleic acid metabolic process	1
GO:0060255	1	0.179285	38.6382	8	2067	regulation of macromolecule metabolic process	1
GO:0080090	1	0.16055	37.741	7	2019	regulation of primary metabolic process	1
GO:0031323	1	0.160271	37.797	7	2022	regulation of cellular metabolic process	1
GO:0034654	1	0.157794	38.3018	7	2049	nucleobase-containing compound biosynthetic process	1
GO:0006807	1	0.313839	79.8187	32	4270	nitrogen compound metabolic process	1
GO:0006139	1	0.251866	61.4249	19	3286	nucleobase-containing compound metabolic process	1
GO:0016070	1	0.168143	45.1621	9	2416	RNA metabolic process	1
GO:0009058	1	0.259882	70.1171	23	3751	biosynthetic process	1
GO:0050794	1	0.174875	51.8541	11	2774	regulation of cellular process	1
GO:0044249	1	0.233436	65.0513	19	3480	cellular biosynthetic process	1
GO:0050896	1	0.0719449	35.7782	3	1914	response to stimulus	1
GO:0044271	1	0.161551	51.0129	10	2729	cellular nitrogen compound biosynthetic process	1
GO:1901576	1	0.228495	66.0981	19	3536	organic substance biosynthetic process	1
GO:0034645	1	0.129896	50.4521	8	2699	cellular macromolecule biosynthetic process	1
GO:0034641	1	0.226977	74.6221	22	3992	cellular nitrogen compound metabolic process	1
GO:0009059	1	0.127423	51.2372	8	2741	macromolecule biosynthetic process	1

## Sheet: WheatA_singletons
GOBPID	Pvalue	OddsRatio	ExpCount	Count	Size	Term	FDR
GO:0015074	4.45126e-14	3.1125	32.798	78	244	DNA integration	7.59385e-11
GO:0006259	1.46024e-11	1.93017	96.9155	161	721	DNA metabolic process	1.24558e-08
GO:0071103	2.34497e-06	2.26814	26.6148	51	198	DNA conformation change	0.00133351
GO:0032508	2.23291e-05	2.45017	17.2055	35	128	DNA duplex unwinding	0.00761869
GO:0032392	2.23291e-05	2.45017	17.2055	35	128	DNA geometric change	0.00761869
GO:0032200	5.98697e-05	2.72402	11.8288	26	88	telomere organization	0.0145911
GO:0000723	5.98697e-05	2.72402	11.8288	26	88	telomere maintenance	0.0145911
GO:0060249	7.39057e-05	2.68056	11.9632	26	89	anatomical structure homeostasis	0.0157604
GO:0006278	0.000123319	7.27413	2.28511	9	17	RNA-dependent DNA replication	0.0233758
GO:0034641	0.000198331	1.20988	548.829	615	4083	cellular nitrogen compound metabolic process	0.0338352
GO:0043170	0.000234696	1.1901	961.627	1033	7154	macromolecule metabolic process	0.0363992
GO:0044260	0.000261565	1.18842	853.421	924	6349	cellular macromolecule metabolic process	0.0371858
GO:0006139	0.00033873	1.21351	453.123	513	3371	nucleobase-containing compound metabolic process	0.0444518
GO:0090304	0.000370341	1.2193	411.454	469	3061	nucleic acid metabolic process	0.0451287
GO:0030163	0.00049501	1.49905	68.5532	95	510	protein catabolic process	0.0562991
GO:0090502	0.000529826	2.4455	11.2911	23	84	RNA phosphodiester bond hydrolysis, endonucleolytic	0.0564927
GO:0006511	0.00073956	1.51984	59.144	83	440	ubiquitin-dependent protein catabolic process	0.0716442
GO:0019941	0.000793917	1.51547	59.2784	83	441	modification-dependent protein catabolic process	0.0716442
GO:0046483	0.000797914	1.19388	477.453	534	3552	heterocycle metabolic process	0.0716442
GO:0006807	0.000905491	1.18002	584.719	644	4350	nitrogen compound metabolic process	0.0726262
GO:0006508	0.000921475	1.28751	179.717	218	1337	proteolysis	0.0726262
GO:0090501	0.000949039	2.11297	15.3237	28	114	RNA phosphodiester bond hydrolysis	0.0726262
GO:0043632	0.000979134	1.50249	59.6816	83	444	modification-dependent macromolecule catabolic process	0.0726262
GO:0051603	0.00109373	1.48097	63.3109	87	471	proteolysis involved in cellular protein catabolic process	0.0777463
GO:0044257	0.00116851	1.477	63.4453	87	472	cellular protein catabolic process	0.079739
GO:2001293	0.00145312	25.8101	0.672091	4	5	malonyl-CoA metabolic process	0.0944683
GO:0006333	0.00160585	3.55651	4.16696	11	31	chromatin assembly or disassembly	0.0944683
GO:0006334	0.00160585	3.55651	4.16696	11	31	nucleosome assembly	0.0944683
GO:0031497	0.00160585	3.55651	4.16696	11	31	chromatin assembly	0.0944683
GO:0044265	0.00172545	1.42653	72.0481	96	536	cellular macromolecule catabolic process	0.0969035
GO:0031146	0.00176085	1.739	26.7492	42	199	SCF-dependent proteasomal ubiquitin-dependent protein catabolic process	0.0969035
GO:0006725	0.00200371	1.17462	487.131	539	3624	cellular aromatic compound metabolic process	0.106823
GO:0034728	0.00215365	3.38688	4.30138	11	32	nucleosome organization	0.111337
GO:0035337	0.00389374	12.904	0.806509	4	6	fatty-acyl-CoA metabolic process	0.190551
GO:0008152	0.00401532	1.18931	1537.74	1580	11440	metabolic process	0.190551
GO:1901360	0.004021	1.15951	493.046	541	3668	organic cyclic compound metabolic process	0.190551
GO:0090662	0.00437507	3.23148	4.03254	10	30	ATP hydrolysis coupled transmembrane transport	0.191381
GO:0015991	0.00437507	3.23148	4.03254	10	30	ATP hydrolysis coupled proton transport	0.191381
GO:0015988	0.00437507	3.23148	4.03254	10	30	energy coupled proton transmembrane transport, against electrochemical gradient	0.191381
GO:0006323	0.00495674	2.77096	5.37672	12	40	DNA packaging	0.211405
GO:0044248	0.00596899	1.27449	123.799	150	921	cellular catabolic process	0.248368
GO:0032196	0.00644203	4.1093	2.41953	7	18	transposition	0.261669
GO:0042592	0.0067962	1.5088	37.0994	52	276	homeostatic process	0.269635
GO:0016567	0.0073866	1.37283	64.1174	83	477	protein ubiquitination	0.277053
GO:0044237	0.00811669	1.12988	1104.51	1153	8217	cellular metabolic process	0.277053
GO:0051316	0.00811996	8.60197	0.940927	4	7	attachment of spindle microtubules to kinetochore involved in meiotic chromosome segregation	0.277053
GO:0051455	0.00811996	8.60197	0.940927	4	7	attachment of spindle microtubules to kinetochore involved in homologous chromosome segregation	0.277053
GO:0051754	0.00811996	8.60197	0.940927	4	7	meiotic sister chromatid cohesion, centromeric	0.277053
GO:0090172	0.00811996	8.60197	0.940927	4	7	microtubule cytoskeleton organization involved in homologous chromosome segregation	0.277053
GO:0034308	0.00811996	8.60197	0.940927	4	7	primary alcohol metabolic process	0.277053
GO:0009057	0.00853302	1.29542	95.8401	118	713	macromolecule catabolic process	0.285438
GO:2001295	0.00872481	19.3474	0.537672	3	4	malonyl-CoA biosynthetic process	0.286241
GO:0006313	0.00990335	4.30341	2.01627	6	15	transposition, DNA-mediated	0.318776
GO:0009056	0.0101677	1.2232	159.017	186	1183	catabolic process	0.321224
GO:0065004	0.0115066	2.5387	5.24231	11	39	protein-DNA complex assembly	0.356913
GO:0090305	0.0118082	1.51657	30.5129	43	227	nucleic acid phosphodiester bond hydrolysis	0.359728
GO:0071824	0.013991	2.45096	5.37672	11	40	protein-DNA complex subunit organization	0.382333
GO:0032446	0.0143499	1.32752	65.8649	83	490	protein modification by small protein conjugation	0.382333
GO:0051177	0.0145233	6.45095	1.07534	4	8	meiotic sister chromatid cohesion	0.382333
GO:0007135	0.0145233	6.45095	1.07534	4	8	meiosis II	0.382333
GO:0006474	0.0145233	6.45095	1.07534	4	8	N-terminal protein amino acid acetylation	0.382333
GO:0070681	0.0145233	6.45095	1.07534	4	8	glutaminyl-tRNAGln biosynthesis via transamidation	0.382333
GO:0070601	0.0145233	6.45095	1.07534	4	8	centromeric sister chromatid cohesion	0.382333
GO:0045144	0.0145233	6.45095	1.07534	4	8	meiotic sister chromatid segregation	0.382333
GO:0051276	0.0148827	1.36978	51.751	67	385	chromosome organization	0.382333
GO:0072351	0.0152395	4.60912	1.61302	5	12	tricarboxylic acid biosynthetic process	0.382333
GO:0030417	0.0152395	4.60912	1.61302	5	12	nicotianamine metabolic process	0.382333
GO:0030418	0.0152395	4.60912	1.61302	5	12	nicotianamine biosynthetic process	0.382333
GO:0045827	0.01806	Inf	0.268836	2	2	negative regulation of isoprenoid metabolic process	0.390004
GO:0030030	0.01806	Inf	0.268836	2	2	cell projection organization	0.390004
GO:0010322	0.01806	Inf	0.268836	2	2	regulation of isopentenyl diphosphate biosynthetic process, methylerythritol 4-phosphate pathway	0.390004
GO:0010323	0.01806	Inf	0.268836	2	2	negative regulation of isopentenyl diphosphate biosynthetic process, methylerythritol 4-phosphate pathway	0.390004
GO:0016120	0.01806	Inf	0.268836	2	2	carotene biosynthetic process	0.390004
GO:0016123	0.01806	Inf	0.268836	2	2	xanthophyll biosynthetic process	0.390004
GO:1903725	0.01806	Inf	0.268836	2	2	regulation of phospholipid metabolic process	0.390004
GO:1903726	0.01806	Inf	0.268836	2	2	negative regulation of phospholipid metabolic process	0.390004
GO:0019747	0.01806	Inf	0.268836	2	2	regulation of isoprenoid metabolic process	0.390004
GO:0071071	0.01806	Inf	0.268836	2	2	regulation of phospholipid biosynthetic process	0.390004
GO:0071072	0.01806	Inf	0.268836	2	2	negative regulation of phospholipid biosynthetic process	0.390004
GO:0006561	0.0196323	9.6729	0.672091	3	5	proline biosynthetic process	0.413491
GO:0046949	0.0196323	9.6729	0.672091	3	5	fatty-acyl-CoA biosynthetic process	0.413491
GO:0008608	0.0233936	5.16034	1.20976	4	9	attachment of spindle microtubules to kinetochore	0.486701
GO:0070647	0.0254497	1.26061	81.1885	98	604	protein modification by small protein conjugation or removal	0.523098
GO:0034622	0.0264889	1.50527	23.5232	33	175	cellular macromolecular complex assembly	0.537978
GO:1901659	0.0289327	1.70199	12.9041	20	96	glycosyl compound biosynthetic process	0.580697
GO:0010498	0.0296773	1.40513	33.2013	44	247	proteasomal protein catabolic process	0.588715
GO:0009415	0.0300359	2.22697	5.24231	10	39	response to water	0.58898
GO:1902600	0.0317071	1.63573	14.6516	22	109	hydrogen ion transmembrane transport	0.597454
GO:1901575	0.0318753	1.19404	131.192	151	976	organic substance catabolic process	0.597454
GO:0015985	0.0332603	2.45928	3.89813	8	29	energy coupled proton transport, down electrochemical gradient	0.597454
GO:0015986	0.0332603	2.45928	3.89813	8	29	ATP synthesis coupled proton transport	0.597454
GO:0006637	0.0334849	2.97831	2.55394	6	19	acyl-CoA metabolic process	0.597454
GO:0035383	0.0334849	2.97831	2.55394	6	19	thioester metabolic process	0.597454
GO:0043161	0.0345161	1.39339	32.6636	43	243	proteasome-mediated ubiquitin-dependent protein catabolic process	0.597454
GO:0019673	0.0349132	4.29993	1.34418	4	10	GDP-mannose metabolic process	0.597454
GO:0031365	0.0349132	4.29993	1.34418	4	10	N-terminal protein amino acid modification	0.597454
GO:0006560	0.0353709	6.44808	0.806509	3	6	proline metabolic process	0.597454
GO:0030490	0.0353709	6.44808	0.806509	3	6	maturation of SSU-rRNA	0.597454
GO:1903173	0.0353709	6.44808	0.806509	3	6	fatty alcohol metabolic process	0.597454
GO:0033306	0.0353709	6.44808	0.806509	3	6	phytol metabolic process	0.597454
GO:0000462	0.0353709	6.44808	0.806509	3	6	maturation of SSU-rRNA from tricistronic rRNA transcript (SSU-rRNA, 5.8S rRNA, LSU-rRNA)	0.597454
GO:0042451	0.038915	1.75264	10.0814	16	75	purine nucleoside biosynthetic process	0.644553
GO:0046129	0.038915	1.75264	10.0814	16	75	purine ribonucleoside biosynthetic process	0.644553
GO:0006754	0.0413599	2.08295	5.51114	10	41	ATP biosynthetic process	0.657466
GO:1901071	0.0425577	2.76535	2.68836	6	20	glucosamine-containing compound metabolic process	0.657466
GO:1901072	0.0425577	2.76535	2.68836	6	20	glucosamine-containing compound catabolic process	0.657466
GO:0006026	0.0425577	2.76535	2.68836	6	20	aminoglycan catabolic process	0.657466
GO:0006030	0.0425577	2.76535	2.68836	6	20	chitin metabolic process	0.657466
GO:0006032	0.0425577	2.76535	2.68836	6	20	chitin catabolic process	0.657466
GO:0046348	0.0425577	2.76535	2.68836	6	20	amino sugar catabolic process	0.657466
GO:0006281	0.0446832	1.3344	38.578	49	287	DNA repair	0.657466
GO:0065008	0.0460531	1.26306	59.4128	72	442	regulation of biological quality	0.657466
GO:0006818	0.0473499	1.52176	16.9367	24	126	hydrogen transport	0.657466
GO:0015992	0.0473499	1.52176	16.9367	24	126	proton transport	0.657466
GO:0009163	0.0477566	1.63859	11.9632	18	89	nucleoside biosynthetic process	0.657466
GO:0042455	0.0477566	1.63859	11.9632	18	89	ribonucleoside biosynthetic process	0.657466
GO:0006518	0.047785	1.2067	92.7485	108	690	peptide metabolic process	0.657466
GO:0032543	0.0491608	3.68535	1.4786	4	11	mitochondrial translation	0.657466
GO:0000244	0.0493292	12.8915	0.403254	2	3	spliceosomal tri-snRNP complex assembly	0.657466
GO:0016122	0.0493292	12.8915	0.403254	2	3	xanthophyll metabolic process	0.657466
GO:0045912	0.0493292	12.8915	0.403254	2	3	negative regulation of carbohydrate metabolic process	0.657466
GO:0010675	0.0493292	12.8915	0.403254	2	3	regulation of cellular carbohydrate metabolic process	0.657466
GO:0010677	0.0493292	12.8915	0.403254	2	3	negative regulation of cellular carbohydrate metabolic process	0.657466
GO:0070525	0.0493292	12.8915	0.403254	2	3	tRNA threonylcarbamoyladenosine metabolic process	0.657466
GO:0019287	0.0493292	12.8915	0.403254	2	3	isopentenyl diphosphate biosynthetic process, mevalonate pathway	0.657466
GO:0046246	0.0493292	12.8915	0.403254	2	3	terpene biosynthetic process	0.657466
GO:0006109	0.0493292	12.8915	0.403254	2	3	regulation of carbohydrate metabolic process	0.657466
GO:0002949	0.0493292	12.8915	0.403254	2	3	tRNA threonylcarbamoyladenosine modification	0.657466
GO:0019538	0.05111	1.09337	552.324	583	4109	protein metabolic process	0.67592
GO:0009152	0.0533526	1.66742	10.4846	16	78	purine ribonucleotide biosynthetic process	0.700151
GO:0006974	0.0556648	1.30634	40.0566	50	298	cellular response to DNA damage stimulus	0.724917
GO:0000398	0.0572842	1.86909	6.58649	11	49	mRNA splicing, via spliceosome	0.740354
GO:0065003	0.0632435	1.36443	27.018	35	201	macromolecular complex assembly	0.777953
GO:0006164	0.0648249	1.61505	10.7534	16	80	purine nucleotide biosynthetic process	0.777953
GO:0000377	0.0648974	1.82102	6.72091	11	50	RNA splicing, via transesterification reactions with bulged adenosine as nucleophile	0.777953
GO:0009240	0.0649338	2.41928	2.9572	6	22	isopentenyl diphosphate biosynthetic process	0.777953
GO:0006040	0.0649338	2.41928	2.9572	6	22	amino sugar metabolic process	0.777953
GO:0016998	0.0649338	2.41928	2.9572	6	22	cell wall macromolecule catabolic process	0.777953
GO:0046490	0.0649338	2.41928	2.9572	6	22	isopentenyl diphosphate metabolic process	0.777953
GO:0006576	0.0659488	1.67446	9.14043	14	68	cellular biogenic amine metabolic process	0.777953
GO:0033866	0.0661215	3.22442	1.61302	4	12	nucleoside bisphosphate biosynthetic process	0.777953
GO:0043248	0.0661215	3.22442	1.61302	4	12	proteasome assembly	0.777953
GO:0034030	0.0661215	3.22442	1.61302	4	12	ribonucleoside bisphosphate biosynthetic process	0.777953
GO:0034033	0.0661215	3.22442	1.61302	4	12	purine nucleoside bisphosphate biosynthetic process	0.777953
GO:0015937	0.0661215	3.22442	1.61302	4	12	coenzyme A biosynthetic process	0.777953
GO:0009225	0.067306	2.68755	2.28511	5	17	nucleotide-sugar metabolic process	0.786466
GO:0072522	0.0686528	1.55069	12.5009	18	93	purine-containing compound biosynthetic process	0.796746
GO:0006749	0.0699035	1.93628	5.24231	9	39	glutathione metabolic process	0.800372
GO:1901136	0.0699035	1.93628	5.24231	9	39	carbohydrate derivative catabolic process	0.800372
GO:0007264	0.0711421	1.59007	10.8879	16	81	small GTPase mediated signal transduction	0.802886
GO:0006413	0.0719048	1.43032	18.5497	25	138	translational initiation	0.802886
GO:0009145	0.0720056	1.84429	6.04881	10	45	purine nucleoside triphosphate biosynthetic process	0.802886
GO:0009206	0.0720056	1.84429	6.04881	10	45	purine ribonucleoside triphosphate biosynthetic process	0.802886
GO:0006950	0.0752169	1.14302	143.962	160	1071	response to stress	0.818887
GO:0071704	0.0752538	1.0785	1211.51	1240	9013	organic substance metabolic process	0.818887
GO:0006022	0.0782696	2.27679	3.09162	6	23	aminoglycan metabolic process	0.818887
GO:0043269	0.0799253	1.87366	5.37672	9	40	regulation of ion transport	0.818887
GO:0048511	0.0805807	3.86821	1.07534	3	8	rhythmic process	0.818887
GO:0015979	0.0808723	1.45915	15.3237	21	114	photosynthesis	0.818887
GO:0000375	0.0820128	1.7319	6.98974	11	52	RNA splicing, via transesterification reactions	0.818887
GO:0044238	0.0826901	1.07442	1159.09	1187	8623	primary metabolic process	0.818887
GO:0015977	0.0832838	2.48062	2.41953	5	18	carbon fixation	0.818887
GO:0010114	0.0856997	2.86592	1.74744	4	13	response to red light	0.818887
GO:0042274	0.0856997	2.86592	1.74744	4	13	ribosomal small subunit biogenesis	0.818887
GO:0043603	0.0879696	1.16236	98.2596	111	731	cellular amide metabolic process	0.818887
GO:0044106	0.0883756	1.58594	9.54369	14	71	cellular amine metabolic process	0.818887
GO:0009309	0.0887319	1.91183	4.70463	8	35	amine biosynthetic process	0.818887
GO:0042401	0.0887319	1.91183	4.70463	8	35	cellular biogenic amine biosynthetic process	0.818887
GO:1903959	0.0887319	1.91183	4.70463	8	35	regulation of anion transmembrane transport	0.818887
GO:0044070	0.0887319	1.91183	4.70463	8	35	regulation of anion transport	0.818887
GO:1901135	0.0896109	1.21487	56.1868	66	418	carbohydrate derivative metabolic process	0.818887
GO:0000737	0.0899337	6.44521	0.537672	2	4	DNA catabolic process, endonucleolytic	0.818887
GO:0045833	0.0899337	6.44521	0.537672	2	4	negative regulation of lipid metabolic process	0.818887
GO:0009166	0.0899337	6.44521	0.537672	2	4	nucleotide catabolic process	0.818887
GO:0034219	0.0899337	6.44521	0.537672	2	4	carbohydrate transmembrane transport	0.818887
GO:0006436	0.0899337	6.44521	0.537672	2	4	tryptophanyl-tRNA aminoacylation	0.818887
GO:0051055	0.0899337	6.44521	0.537672	2	4	negative regulation of lipid biosynthetic process	0.818887
GO:0031425	0.0899337	6.44521	0.537672	2	4	chloroplast RNA processing	0.818887
GO:0018344	0.0899337	6.44521	0.537672	2	4	protein geranylgeranylation	0.818887
GO:0022607	0.0907006	1.27118	36.0241	44	268	cellular component assembly	0.818887
GO:0043043	0.091096	1.17101	86.162	98	641	peptide biosynthetic process	0.818887
GO:0071826	0.0915273	1.69053	7.12416	11	53	ribonucleoprotein complex subunit organization	0.818887
GO:0022618	0.0915273	1.69053	7.12416	11	53	ribonucleoprotein complex assembly	0.818887
GO:0016926	0.0930228	2.15012	3.22603	6	24	protein desumoylation	0.818887
GO:0006412	0.0938283	1.16968	85.3555	97	635	translation	0.818887
GO:1901657	0.0992521	1.29345	29.0343	36	216	glycosyl compound metabolic process	0.818887
GO:0006310	0.100076	1.4132	15.7269	21	117	DNA recombination	0.818887
GO:0006302	0.100386	1.61374	8.06509	12	60	double-strand break repair	0.818887
GO:0007062	0.101069	2.30324	2.55394	5	19	sister chromatid cohesion	0.818887
GO:0034762	0.101306	1.8434	4.83905	8	36	regulation of transmembrane transport	0.818887
GO:0034765	0.101306	1.8434	4.83905	8	36	regulation of ion transmembrane transport	0.818887
GO:0009142	0.101681	1.65108	7.25858	11	54	nucleoside triphosphate biosynthetic process	0.818887
GO:0009201	0.101681	1.65108	7.25858	11	54	ribonucleoside triphosphate biosynthetic process	0.818887
GO:0008380	0.103096	1.5133	10.619	15	79	RNA splicing	0.818887
GO:0016036	0.109174	3.22325	1.20976	3	9	cellular response to phosphate starvation	0.818887
GO:0009071	0.109174	3.22325	1.20976	3	9	serine family amino acid catabolic process	0.818887
GO:0006546	0.109174	3.22325	1.20976	3	9	glycine catabolic process	0.818887
GO:0016101	0.109174	3.22325	1.20976	3	9	diterpenoid metabolic process	0.818887
GO:0051049	0.114919	1.70792	5.77998	9	43	regulation of transport	0.818887
GO:0019344	0.120573	2.14952	2.68836	5	20	cysteine biosynthetic process	0.818887
GO:0009168	0.121135	1.54894	8.33392	12	62	purine ribonucleoside monophosphate biosynthetic process	0.818887
GO:0009127	0.121135	1.54894	8.33392	12	62	purine nucleoside monophosphate biosynthetic process	0.818887
GO:0006790	0.126094	1.32383	19.7595	25	147	sulfur compound metabolic process	0.818887
GO:0009664	0.126307	1.6131	6.72091	10	50	plant-type cell wall organization	0.818887
GO:0009611	0.126618	1.93479	3.49487	6	26	response to wounding	0.818887
GO:0009260	0.13151	1.40712	12.7697	17	95	ribonucleotide biosynthetic process	0.818887
GO:0046390	0.13151	1.40712	12.7697	17	95	ribose phosphate biosynthetic process	0.818887
GO:0005985	0.132013	2.34446	2.01627	4	15	sucrose metabolic process	0.818887
GO:0015936	0.132013	2.34446	2.01627	4	15	coenzyme A metabolic process	0.818887
GO:0033869	0.134418	Inf	0.134418	1	1	nucleoside bisphosphate catabolic process	0.818887
GO:0060294	0.134418	Inf	0.134418	1	1	cilium movement involved in cell motility	0.818887
GO:0080148	0.134418	Inf	0.134418	1	1	negative regulation of response to water deprivation	0.818887
GO:0060285	0.134418	Inf	0.134418	1	1	cilium-dependent cell motility	0.818887
GO:0060271	0.134418	Inf	0.134418	1	1	cilium morphogenesis	0.818887
GO:0030031	0.134418	Inf	0.134418	1	1	cell projection assembly	0.818887
GO:0035082	0.134418	Inf	0.134418	1	1	axoneme assembly	0.818887
GO:0006657	0.134418	Inf	0.134418	1	1	CDP-choline pathway	0.818887
GO:0070076	0.134418	Inf	0.134418	1	1	histone lysine demethylation	0.818887
GO:0010430	0.134418	Inf	0.134418	1	1	fatty acid omega-oxidation	0.818887
GO:0036115	0.134418	Inf	0.134418	1	1	fatty-acyl-CoA catabolic process	0.818887
GO:0003341	0.134418	Inf	0.134418	1	1	cilium movement	0.818887
GO:0009190	0.134418	Inf	0.134418	1	1	cyclic nucleotide biosynthetic process	0.818887
GO:0042384	0.134418	Inf	0.134418	1	1	cilium assembly	0.818887
GO:0009154	0.134418	Inf	0.134418	1	1	purine ribonucleotide catabolic process	0.818887
GO:0009187	0.134418	Inf	0.134418	1	1	cyclic nucleotide metabolic process	0.818887
GO:0032990	0.134418	Inf	0.134418	1	1	cell part morphogenesis	0.818887
GO:0045927	0.134418	Inf	0.134418	1	1	positive regulation of growth	0.818887
GO:0009109	0.134418	Inf	0.134418	1	1	coenzyme catabolic process	0.818887
GO:0044782	0.134418	Inf	0.134418	1	1	cilium organization	0.818887
GO:0009261	0.134418	Inf	0.134418	1	1	ribonucleotide catabolic process	0.818887
GO:2001294	0.134418	Inf	0.134418	1	1	malonyl-CoA catabolic process	0.818887
GO:0051674	0.134418	Inf	0.134418	1	1	localization of cell	0.818887
GO:0098507	0.134418	Inf	0.134418	1	1	polynucleotide 5' dephosphorylation	0.818887
GO:0034031	0.134418	Inf	0.134418	1	1	ribonucleoside bisphosphate catabolic process	0.818887
GO:0034034	0.134418	Inf	0.134418	1	1	purine nucleoside bisphosphate catabolic process	0.818887
GO:0016577	0.134418	Inf	0.134418	1	1	histone demethylation	0.818887
GO:0009806	0.134418	Inf	0.134418	1	1	lignan metabolic process	0.818887
GO:0009807	0.134418	Inf	0.134418	1	1	lignan biosynthetic process	0.818887
GO:0042780	0.134418	Inf	0.134418	1	1	tRNA 3'-end processing	0.818887
GO:0042779	0.134418	Inf	0.134418	1	1	tRNA 3'-trailer cleavage	0.818887
GO:1902124	0.134418	Inf	0.134418	1	1	(+)-pinoresinol metabolic process	0.818887
GO:1902125	0.134418	Inf	0.134418	1	1	(+)-pinoresinol catabolic process	0.818887
GO:1902130	0.134418	Inf	0.134418	1	1	(+)-lariciresinol metabolic process	0.818887
GO:1902131	0.134418	Inf	0.134418	1	1	(+)-lariciresinol catabolic process	0.818887
GO:1902132	0.134418	Inf	0.134418	1	1	(+)-lariciresinol biosynthetic process	0.818887
GO:1902136	0.134418	Inf	0.134418	1	1	(-)-secoisolariciresinol metabolic process	0.818887
GO:1902138	0.134418	Inf	0.134418	1	1	(-)-secoisolariciresinol biosynthetic process	0.818887
GO:0040010	0.134418	Inf	0.134418	1	1	positive regulation of growth rate	0.818887
GO:0040009	0.134418	Inf	0.134418	1	1	regulation of growth rate	0.818887
GO:0034310	0.134418	Inf	0.134418	1	1	primary alcohol catabolic process	0.818887
GO:0034311	0.134418	Inf	0.134418	1	1	diol metabolic process	0.818887
GO:0034312	0.134418	Inf	0.134418	1	1	diol biosynthetic process	0.818887
GO:0045004	0.134418	Inf	0.134418	1	1	DNA replication proofreading	0.818887
GO:0034309	0.134418	Inf	0.134418	1	1	primary alcohol biosynthetic process	0.818887
GO:0048858	0.134418	Inf	0.134418	1	1	cell projection morphogenesis	0.818887
GO:0007143	0.134418	Inf	0.134418	1	1	female meiotic division	0.818887
GO:0048870	0.134418	Inf	0.134418	1	1	cell motility	0.818887
GO:0034214	0.134418	Inf	0.134418	1	1	protein hexamerization	0.818887
GO:0001578	0.134418	Inf	0.134418	1	1	microtubule bundle formation	0.818887
GO:0046130	0.134418	Inf	0.134418	1	1	purine ribonucleoside catabolic process	0.818887
GO:0015938	0.134418	Inf	0.134418	1	1	coenzyme A catabolic process	0.818887
GO:0001539	0.134418	Inf	0.134418	1	1	cilium or flagellum-dependent cell motility	0.818887
GO:0006195	0.134418	Inf	0.134418	1	1	purine nucleotide catabolic process	0.818887
GO:0034720	0.134418	Inf	0.134418	1	1	histone H3-K4 demethylation	0.818887
GO:0046273	0.134418	Inf	0.134418	1	1	lignan catabolic process	0.818887
GO:0006297	0.134418	Inf	0.134418	1	1	nucleotide-excision repair, DNA gap filling	0.818887
GO:1901502	0.134418	Inf	0.134418	1	1	ether catabolic process	0.818887
GO:1901503	0.134418	Inf	0.134418	1	1	ether biosynthetic process	0.818887
GO:0017007	0.134418	Inf	0.134418	1	1	protein-bilin linkage	0.818887
GO:0017009	0.134418	Inf	0.134418	1	1	protein-phycocyanobilin linkage	0.818887
GO:0060359	0.134418	Inf	0.134418	1	1	response to ammonium ion	0.818887
GO:0006287	0.134418	Inf	0.134418	1	1	base-excision repair, gap-filling	0.818887
GO:0018343	0.134418	Inf	0.134418	1	1	protein farnesylation	0.818887
GO:0009308	0.135872	1.38352	13.7106	18	102	amine metabolic process	0.818887
GO:0042744	0.136218	1.2753	24.4641	30	182	hydrogen peroxide catabolic process	0.818887
GO:0006569	0.136801	4.29645	0.672091	2	5	tryptophan catabolic process	0.818887
GO:0042436	0.136801	4.29645	0.672091	2	5	indole-containing compound catabolic process	0.818887
GO:0070189	0.136801	4.29645	0.672091	2	5	kynurenine metabolic process	0.818887
GO:0019464	0.136801	4.29645	0.672091	2	5	glycine decarboxylation via glycine cleavage system	0.818887
GO:0019441	0.136801	4.29645	0.672091	2	5	tryptophan catabolic process to kynurenine	0.818887
GO:1901292	0.136801	4.29645	0.672091	2	5	nucleoside phosphate catabolic process	0.818887
GO:0048767	0.136801	4.29645	0.672091	2	5	root hair elongation	0.818887
GO:0000387	0.136801	4.29645	0.672091	2	5	spliceosomal snRNP assembly	0.818887
GO:0046218	0.136801	4.29645	0.672091	2	5	indolalkylamine catabolic process	0.818887
GO:0046890	0.136801	4.29645	0.672091	2	5	regulation of lipid biosynthetic process	0.818887
GO:0043604	0.140993	1.13539	89.2536	99	664	amide biosynthetic process	0.824933
GO:0009452	0.141	2.76256	1.34418	3	10	7-methylguanosine RNA capping	0.824933
GO:0036260	0.141	2.76256	1.34418	3	10	RNA capping	0.824933
GO:0045936	0.141	2.76256	1.34418	3	10	negative regulation of phosphate metabolic process	0.824933
GO:0010563	0.141	2.76256	1.34418	3	10	negative regulation of phosphorus metabolic process	0.824933
GO:0046364	0.141	2.76256	1.34418	3	10	monosaccharide biosynthetic process	0.824933
GO:0006534	0.14168	2.01501	2.82278	5	21	cysteine metabolic process	0.824933
GO:0035335	0.14168	2.01501	2.82278	5	21	peptidyl-tyrosine dephosphorylation	0.824933
GO:0045132	0.145334	1.84251	3.62929	6	27	meiotic chromosome segregation	0.843331
GO:0006284	0.145842	1.73642	4.4358	7	33	base-excision repair	0.843411
GO:0044267	0.150472	1.06252	457.559	476	3404	cellular protein metabolic process	0.867245
GO:0043038	0.157252	1.41167	10.4846	14	78	amino acid activation	0.89713
GO:0043039	0.157252	1.41167	10.4846	14	78	tRNA aminoacylation	0.89713
GO:0006568	0.158286	2.14891	2.15069	4	16	tryptophan metabolic process	0.89713
GO:0006586	0.158286	2.14891	2.15069	4	16	indolalkylamine metabolic process	0.89713
GO:0006383	0.158286	2.14891	2.15069	4	16	transcription from RNA polymerase III promoter	0.89713
GO:0070271	0.162699	1.2808	19.4906	24	145	protein complex biogenesis	0.89879
GO:0006461	0.162699	1.2808	19.4906	24	145	protein complex assembly	0.89879
GO:0000724	0.16366	1.67197	4.57022	7	34	double-strand break repair via homologous recombination	0.89879
GO:0000725	0.16366	1.67197	4.57022	7	34	recombinational repair	0.89879
GO:0009853	0.164252	1.89632	2.9572	5	22	photorespiration	0.89879
GO:0033554	0.168931	1.16436	49.3314	56	367	cellular response to stress	0.89879
GO:0046034	0.170969	1.3041	15.9958	20	119	ATP metabolic process	0.89879
GO:0042743	0.172224	1.23417	25.1362	30	187	hydrogen peroxide metabolic process	0.89879
GO:0009636	0.17258	1.19663	34.411	40	256	response to toxic substance	0.89879
GO:0006979	0.179528	1.188	35.4864	41	264	response to oxidative stress	0.89879
GO:0000097	0.182393	1.61212	4.70463	7	35	sulfur amino acid biosynthetic process	0.89879
GO:0033865	0.18628	1.98345	2.28511	4	17	nucleoside bisphosphate metabolic process	0.89879
GO:0033875	0.18628	1.98345	2.28511	4	17	ribonucleoside bisphosphate metabolic process	0.89879
GO:0006821	0.18628	1.98345	2.28511	4	17	chloride transport	0.89879
GO:0006535	0.18628	1.98345	2.28511	4	17	cysteine biosynthetic process from serine	0.89879
GO:0034032	0.18628	1.98345	2.28511	4	17	purine nucleoside bisphosphate metabolic process	0.89879
GO:0042255	0.18628	1.98345	2.28511	4	17	ribosome assembly	0.89879
GO:0007623	0.187516	3.22208	0.806509	2	6	circadian rhythm	0.89879
GO:0080147	0.187516	3.22208	0.806509	2	6	root hair cell development	0.89879
GO:0009310	0.187516	3.22208	0.806509	2	6	amine catabolic process	0.89879
GO:0016144	0.187516	3.22208	0.806509	2	6	S-glycoside biosynthetic process	0.89879
GO:0072523	0.187516	3.22208	0.806509	2	6	purine-containing compound catabolic process	0.89879
GO:0042402	0.187516	3.22208	0.806509	2	6	cellular biogenic amine catabolic process	0.89879
GO:0042816	0.187516	3.22208	0.806509	2	6	vitamin B6 metabolic process	0.89879
GO:0042819	0.187516	3.22208	0.806509	2	6	vitamin B6 biosynthetic process	0.89879
GO:0019761	0.187516	3.22208	0.806509	2	6	glucosinolate biosynthetic process	0.89879
GO:0019758	0.187516	3.22208	0.806509	2	6	glycosinolate biosynthetic process	0.89879
GO:0002943	0.187516	3.22208	0.806509	2	6	tRNA dihydrouridine synthesis	0.89879
GO:0009404	0.188136	1.79082	3.09162	5	23	toxin metabolic process	0.89879
GO:0009407	0.188136	1.79082	3.09162	5	23	toxin catabolic process	0.89879
GO:0090487	0.188136	1.79082	3.09162	5	23	secondary metabolite catabolic process	0.89879
GO:0034314	0.188136	1.79082	3.09162	5	23	Arp2/3 complex-mediated actin nucleation	0.89879
GO:0006575	0.188483	1.37491	9.94694	13	74	cellular modified amino acid metabolic process	0.89879
GO:0032879	0.188708	1.48835	6.45207	9	48	regulation of localization	0.89879
GO:1901566	0.191035	1.08868	138.316	148	1029	organonitrogen compound biosynthetic process	0.89879
GO:0046128	0.192052	1.23428	21.7757	26	162	purine ribonucleoside metabolic process	0.89879
GO:0019748	0.19611	1.21073	25.5394	30	190	secondary metabolic process	0.89879
GO:0009116	0.196834	1.20591	26.4804	31	197	nucleoside metabolic process	0.89879
GO:0098869	0.199798	1.17719	34.0078	39	253	cellular oxidant detoxification	0.89879
GO:1990748	0.199798	1.17719	34.0078	39	253	cellular detoxification	0.89879
GO:0009141	0.205016	1.24555	18.2809	22	136	nucleoside triphosphate metabolic process	0.89879
GO:0098754	0.207062	1.17161	34.1422	39	254	detoxification	0.89879
GO:0006473	0.208103	1.6118	4.03254	6	30	protein acetylation	0.89879
GO:0009150	0.210116	1.21619	22.0446	26	164	purine ribonucleotide metabolic process	0.89879
GO:0042278	0.210116	1.21619	22.0446	26	164	purine nucleoside metabolic process	0.89879
GO:0009144	0.211834	1.25305	16.5334	20	123	purine nucleoside triphosphate metabolic process	0.89879
GO:0009205	0.211834	1.25305	16.5334	20	123	purine ribonucleoside triphosphate metabolic process	0.89879
GO:0030838	0.213166	1.69643	3.22603	5	24	positive regulation of actin filament polymerization	0.89879
GO:0045010	0.213166	1.69643	3.22603	5	24	actin nucleation	0.89879
GO:1901565	0.213595	1.29034	12.9041	16	96	organonitrogen compound catabolic process	0.89879
GO:0046903	0.213789	1.47387	5.77998	8	43	secretion	0.89879
GO:0032940	0.213789	1.47387	5.77998	8	43	secretion by cell	0.89879
GO:0009124	0.215543	1.33105	10.2158	13	76	nucleoside monophosphate biosynthetic process	0.89879
GO:0042594	0.215708	1.84162	2.41953	4	18	response to starvation	0.89879
GO:0015995	0.215708	1.84162	2.41953	4	18	chlorophyll biosynthetic process	0.89879
GO:0045143	0.215708	1.84162	2.41953	4	18	homologous chromosome segregation	0.89879
GO:0010035	0.216427	1.27538	13.8451	17	103	response to inorganic substance	0.89879
GO:0001101	0.216427	1.27538	13.8451	17	103	response to acid chemical	0.89879
GO:0072521	0.221212	1.19239	25.0018	29	186	purine-containing compound metabolic process	0.89879
GO:0009987	0.221437	1.04545	1382.62	1397	10286	cellular process	0.89879
GO:1901137	0.222264	1.17712	28.7655	33	214	carbohydrate derivative biosynthetic process	0.89879
GO:0044550	0.224233	1.23192	17.6088	21	131	secondary metabolite biosynthetic process	0.89879
GO:0006260	0.22553	1.22387	18.5497	22	138	DNA replication	0.89879
GO:0006163	0.228968	1.19862	22.3134	26	166	purine nucleotide metabolic process	0.89879
GO:0009119	0.229893	1.189	24.1953	28	180	ribonucleoside metabolic process	0.89879
GO:0043094	0.23281	1.43282	5.9144	8	44	cellular metabolic compound salvage	0.89879
GO:0009199	0.235081	1.22072	17.7432	21	132	ribonucleoside triphosphate metabolic process	0.89879
GO:0046700	0.236264	1.2731	12.232	15	91	heterocycle catabolic process	0.89879
GO:0022613	0.236981	1.20663	19.625	23	146	ribonucleoprotein complex biogenesis	0.89879
GO:0010053	0.240199	2.57745	0.940927	2	7	root epidermal cell differentiation	0.89879
GO:0010054	0.240199	2.57745	0.940927	2	7	trichoblast differentiation	0.89879
GO:0097354	0.240199	2.57745	0.940927	2	7	prenylation	0.89879
GO:0016233	0.240199	2.57745	0.940927	2	7	telomere capping	0.89879
GO:0043101	0.240199	2.57745	0.940927	2	7	purine-containing compound salvage	0.89879
GO:0009298	0.240199	2.57745	0.940927	2	7	GDP-mannose biosynthetic process	0.89879
GO:0048469	0.240199	2.57745	0.940927	2	7	cell maturation	0.89879
GO:0048764	0.240199	2.57745	0.940927	2	7	trichoblast maturation	0.89879
GO:0048765	0.240199	2.57745	0.940927	2	7	root hair cell differentiation	0.89879
GO:0046219	0.240199	2.57745	0.940927	2	7	indolalkylamine biosynthetic process	0.89879
GO:0000162	0.240199	2.57745	0.940927	2	7	tryptophan biosynthetic process	0.89879
GO:0018342	0.240199	2.57745	0.940927	2	7	protein prenylation	0.89879
GO:0009156	0.240393	1.31169	9.54369	12	71	ribonucleoside monophosphate biosynthetic process	0.89879
GO:0044728	0.243309	1.45575	5.10789	7	38	DNA methylation or demethylation	0.89879
GO:0006304	0.243309	1.45575	5.10789	7	38	DNA modification	0.89879
GO:0045454	0.245189	1.21728	16.9367	20	126	cell redox homeostasis	0.89879
GO:0042430	0.246278	1.71871	2.55394	4	19	indole-containing compound metabolic process	0.89879
GO:0042273	0.246278	1.71871	2.55394	4	19	ribosomal large subunit biogenesis	0.89879
GO:0070192	0.246278	1.71871	2.55394	4	19	chromosome organization involved in meiotic cell cycle	0.89879
GO:0019288	0.246278	1.71871	2.55394	4	19	isopentenyl diphosphate biosynthetic process, methylerythritol 4-phosphate pathway	0.89879
GO:0006544	0.249734	1.93332	1.74744	3	13	glycine metabolic process	0.89879
GO:0035384	0.249734	1.93332	1.74744	3	13	thioester biosynthetic process	0.89879
GO:0071616	0.249734	1.93332	1.74744	3	13	acyl-CoA biosynthetic process	0.89879
GO:0042593	0.249734	1.93332	1.74744	3	13	glucose homeostasis	0.89879
GO:0006308	0.249734	1.93332	1.74744	3	13	DNA catabolic process	0.89879
GO:0001678	0.249734	1.93332	1.74744	3	13	cellular glucose homeostasis	0.89879
GO:0000289	0.250776	6.44234	0.268836	1	2	nuclear-transcribed mRNA poly(A) tail shortening	0.89879
GO:1900111	0.250776	6.44234	0.268836	1	2	positive regulation of histone H3-K9 dimethylation	0.89879
GO:1900109	0.250776	6.44234	0.268836	1	2	regulation of histone H3-K9 dimethylation	0.89879
GO:0043066	0.250776	6.44234	0.268836	1	2	negative regulation of apoptotic process	0.89879
GO:0018196	0.250776	6.44234	0.268836	1	2	peptidyl-asparagine modification	0.89879
GO:0080119	0.250776	6.44234	0.268836	1	2	ER body organization	0.89879
GO:1901968	0.250776	6.44234	0.268836	1	2	regulation of polynucleotide 3'-phosphatase activity	0.89879
GO:1901969	0.250776	6.44234	0.268836	1	2	positive regulation of polynucleotide 3'-phosphatase activity	0.89879
GO:1901971	0.250776	6.44234	0.268836	1	2	regulation of DNA-5-methylcytosine glycosylase activity	0.89879
GO:1901972	0.250776	6.44234	0.268836	1	2	positive regulation of DNA-5-methylcytosine glycosylase activity	0.89879
GO:0018279	0.250776	6.44234	0.268836	1	2	protein N-linked glycosylation via asparagine	0.89879
GO:0071472	0.250776	6.44234	0.268836	1	2	cellular response to salt stress	0.89879
GO:0006651	0.250776	6.44234	0.268836	1	2	diacylglycerol biosynthetic process	0.89879
GO:0036123	0.250776	6.44234	0.268836	1	2	histone H3-K9 dimethylation	0.89879
GO:0035306	0.250776	6.44234	0.268836	1	2	positive regulation of dephosphorylation	0.89879
GO:0035307	0.250776	6.44234	0.268836	1	2	positive regulation of protein dephosphorylation	0.89879
GO:0042391	0.250776	6.44234	0.268836	1	2	regulation of membrane potential	0.89879
GO:0044273	0.250776	6.44234	0.268836	1	2	sulfur compound catabolic process	0.89879
GO:0052543	0.250776	6.44234	0.268836	1	2	callose deposition in cell wall	0.89879
GO:0052545	0.250776	6.44234	0.268836	1	2	callose localization	0.89879
GO:0010155	0.250776	6.44234	0.268836	1	2	regulation of proton transport	0.89879
GO:0006915	0.250776	6.44234	0.268836	1	2	apoptotic process	0.89879
GO:0009149	0.250776	6.44234	0.268836	1	2	pyrimidine nucleoside triphosphate catabolic process	0.89879
GO:0010135	0.250776	6.44234	0.268836	1	2	ureide metabolic process	0.89879
GO:0010136	0.250776	6.44234	0.268836	1	2	ureide catabolic process	0.89879
GO:0009223	0.250776	6.44234	0.268836	1	2	pyrimidine deoxyribonucleotide catabolic process	0.89879
GO:0009213	0.250776	6.44234	0.268836	1	2	pyrimidine deoxyribonucleoside triphosphate catabolic process	0.89879
GO:0000918	0.250776	6.44234	0.268836	1	2	barrier septum site selection	0.89879
GO:0072600	0.250776	6.44234	0.268836	1	2	establishment of protein localization to Golgi	0.89879
GO:0005986	0.250776	6.44234	0.268836	1	2	sucrose biosynthetic process	0.89879
GO:2000070	0.250776	6.44234	0.268836	1	2	regulation of response to water deprivation	0.89879
GO:0034067	0.250776	6.44234	0.268836	1	2	protein localization to Golgi apparatus	0.89879
GO:0009789	0.250776	6.44234	0.268836	1	2	positive regulation of abscisic acid-activated signaling pathway	0.89879
GO:0098501	0.250776	6.44234	0.268836	1	2	polynucleotide dephosphorylation	0.89879
GO:0009718	0.250776	6.44234	0.268836	1	2	anthocyanin-containing compound biosynthetic process	0.89879
GO:0009749	0.250776	6.44234	0.268836	1	2	response to glucose	0.89879
GO:0071695	0.250776	6.44234	0.268836	1	2	anatomical structure maturation	0.89879
GO:0009835	0.250776	6.44234	0.268836	1	2	fruit ripening	0.89879
GO:0007008	0.250776	6.44234	0.268836	1	2	outer mitochondrial membrane organization	0.89879
GO:0046081	0.250776	6.44234	0.268836	1	2	dUTP catabolic process	0.89879
GO:0046078	0.250776	6.44234	0.268836	1	2	dUMP metabolic process	0.89879
GO:0042752	0.250776	6.44234	0.268836	1	2	regulation of circadian rhythm	0.89879
GO:0033037	0.250776	6.44234	0.268836	1	2	polysaccharide localization	0.89879
GO:0010528	0.250776	6.44234	0.268836	1	2	regulation of transposition	0.89879
GO:0010529	0.250776	6.44234	0.268836	1	2	negative regulation of transposition	0.89879
GO:0009695	0.250776	6.44234	0.268836	1	2	jasmonic acid biosynthetic process	0.89879
GO:0040011	0.250776	6.44234	0.268836	1	2	locomotion	0.89879
GO:1901421	0.250776	6.44234	0.268836	1	2	positive regulation of response to alcohol	0.89879
GO:0045040	0.250776	6.44234	0.268836	1	2	protein import into mitochondrial outer membrane	0.89879
GO:0019336	0.250776	6.44234	0.268836	1	2	phenol-containing compound catabolic process	0.89879
GO:0009635	0.250776	6.44234	0.268836	1	2	response to herbicide	0.89879
GO:0019499	0.250776	6.44234	0.268836	1	2	cyanide metabolic process	0.89879
GO:0000042	0.250776	6.44234	0.268836	1	2	protein targeting to Golgi	0.89879
GO:0046386	0.250776	6.44234	0.268836	1	2	deoxyribose phosphate catabolic process	0.89879
GO:0046339	0.250776	6.44234	0.268836	1	2	diacylglycerol metabolic process	0.89879
GO:0031023	0.250776	6.44234	0.268836	1	2	microtubule organizing center organization	0.89879
GO:0008214	0.250776	6.44234	0.268836	1	2	protein dealkylation	0.89879
GO:0046473	0.250776	6.44234	0.268836	1	2	phosphatidic acid metabolic process	0.89879
GO:0010922	0.250776	6.44234	0.268836	1	2	positive regulation of phosphatase activity	0.89879
GO:0046164	0.250776	6.44234	0.268836	1	2	alcohol catabolic process	0.89879
GO:0018027	0.250776	6.44234	0.268836	1	2	peptidyl-lysine dimethylation	0.89879
GO:0009934	0.250776	6.44234	0.268836	1	2	regulation of meristem structural organization	0.89879
GO:1902544	0.250776	6.44234	0.268836	1	2	regulation of DNA N-glycosylase activity	0.89879
GO:1902546	0.250776	6.44234	0.268836	1	2	positive regulation of DNA N-glycosylase activity	0.89879
GO:0048830	0.250776	6.44234	0.268836	1	2	adventitious root development	0.89879
GO:0006482	0.250776	6.44234	0.268836	1	2	protein demethylation	0.89879
GO:0006428	0.250776	6.44234	0.268836	1	2	isoleucyl-tRNA aminoacylation	0.89879
GO:0000451	0.250776	6.44234	0.268836	1	2	rRNA 2'-O-methylation	0.89879
GO:0000453	0.250776	6.44234	0.268836	1	2	enzyme-directed rRNA 2'-O-methylation	0.89879
GO:0006145	0.250776	6.44234	0.268836	1	2	purine nucleobase catabolic process	0.89879
GO:0042981	0.250776	6.44234	0.268836	1	2	regulation of apoptotic process	0.89879
GO:0019852	0.250776	6.44234	0.268836	1	2	L-ascorbic acid metabolic process	0.89879
GO:0019853	0.250776	6.44234	0.268836	1	2	L-ascorbic acid biosynthetic process	0.89879
GO:0045168	0.250776	6.44234	0.268836	1	2	cell-cell signaling involved in cell fate commitment	0.89879
GO:0006226	0.250776	6.44234	0.268836	1	2	dUMP biosynthetic process	0.89879
GO:0006244	0.250776	6.44234	0.268836	1	2	pyrimidine nucleotide catabolic process	0.89879
GO:0052386	0.250776	6.44234	0.268836	1	2	cell wall thickening	0.89879
GO:0032264	0.250776	6.44234	0.268836	1	2	IMP salvage	0.89879
GO:0008614	0.250776	6.44234	0.268836	1	2	pyridoxine metabolic process	0.89879
GO:0008615	0.250776	6.44234	0.268836	1	2	pyridoxine biosynthetic process	0.89879
GO:0006397	0.253453	1.23209	14.2483	17	106	mRNA processing	0.906481
GO:0010638	0.25439	1.48757	4.30138	6	32	positive regulation of organelle organization	0.907928
GO:0051495	0.265965	1.53461	3.49487	5	26	positive regulation of cytoskeleton organization	0.941363
GO:0030041	0.265965	1.53461	3.49487	5	26	actin filament polymerization	0.941363
GO:0030833	0.265965	1.53461	3.49487	5	26	regulation of actin filament polymerization	0.941363
GO:0032273	0.265965	1.53461	3.49487	5	26	positive regulation of protein polymerization	0.941363
GO:0009167	0.269122	1.18269	19.0874	22	142	purine ribonucleoside monophosphate metabolic process	0.9486
GO:0009126	0.269122	1.18269	19.0874	22	142	purine nucleoside monophosphate metabolic process	0.9486
GO:0006996	0.274497	1.07531	92.3452	98	687	organelle organization	0.965551
GO:0072593	0.275441	1.14084	28.6311	32	213	reactive oxygen species metabolic process	0.966876
GO:0043543	0.278512	1.43236	4.4358	6	33	protein acylation	0.975649
GO:0044712	0.285284	1.08698	63.4453	68	472	single-organism catabolic process	0.979549
GO:0006887	0.287007	1.3673	5.37672	7	40	exocytosis	0.979549
GO:0009069	0.287007	1.3673	5.37672	7	40	serine family amino acid metabolic process	0.979549
GO:0033500	0.288461	1.75742	1.88185	3	14	carbohydrate homeostasis	0.979549
GO:0009267	0.288461	1.75742	1.88185	3	14	cellular response to starvation	0.979549
GO:0010927	0.288461	1.75742	1.88185	3	14	cellular component assembly involved in morphogenesis	0.979549
GO:0009070	0.293382	1.46474	3.62929	5	27	serine family amino acid biosynthetic process	0.979549
GO:0018298	0.293382	1.46474	3.62929	5	27	protein-chromophore linkage	0.979549
GO:0032956	0.293382	1.46474	3.62929	5	27	regulation of actin cytoskeleton organization	0.979549
GO:0032970	0.293382	1.46474	3.62929	5	27	regulation of actin filament-based process	0.979549
GO:0008064	0.293382	1.46474	3.62929	5	27	regulation of actin polymerization or depolymerization	0.979549
GO:0030832	0.293382	1.46474	3.62929	5	27	regulation of actin filament length	0.979549
GO:0016143	0.293405	2.1477	1.07534	2	8	S-glycoside metabolic process	0.979549
GO:0006094	0.293405	2.1477	1.07534	2	8	gluconeogenesis	0.979549
GO:0042822	0.293405	2.1477	1.07534	2	8	pyridoxal phosphate metabolic process	0.979549
GO:0042823	0.293405	2.1477	1.07534	2	8	pyridoxal phosphate biosynthetic process	0.979549
GO:0019319	0.293405	2.1477	1.07534	2	8	hexose biosynthetic process	0.979549
GO:0000027	0.293405	2.1477	1.07534	2	8	ribosomal large subunit assembly	0.979549
GO:0019216	0.293405	2.1477	1.07534	2	8	regulation of lipid metabolic process	0.979549
GO:0046184	0.293405	2.1477	1.07534	2	8	aldehyde biosynthetic process	0.979549
GO:0015976	0.293405	2.1477	1.07534	2	8	carbon utilization	0.979549
GO:0019760	0.293405	2.1477	1.07534	2	8	glucosinolate metabolic process	0.979549
GO:0019757	0.293405	2.1477	1.07534	2	8	glycosinolate metabolic process	0.979549
GO:0000184	0.293405	2.1477	1.07534	2	8	nuclear-transcribed mRNA catabolic process, nonsense-mediated decay	0.979549
GO:0019725	0.301279	1.14364	22.3134	25	166	cellular homeostasis	0.986215
GO:0006305	0.303123	1.38109	4.57022	6	34	DNA alkylation	0.986215
GO:0006306	0.303123	1.38109	4.57022	6	34	DNA methylation	0.986215
GO:1901564	0.304266	1.04537	190.336	197	1416	organonitrogen compound metabolic process	0.986215
GO:0044272	0.305827	1.20353	11.9632	14	89	sulfur compound biosynthetic process	0.986215
GO:0006721	0.309514	1.32698	5.51114	7	41	terpenoid metabolic process	0.986215
GO:0000096	0.309514	1.32698	5.51114	7	41	sulfur amino acid metabolic process	0.986215
GO:0009259	0.309963	1.13086	24.3297	27	181	ribonucleotide metabolic process	0.986215
GO:0000160	0.319889	1.16607	14.9204	17	111	phosphorelay signal transduction system	0.986215
GO:0032271	0.321243	1.40094	3.76371	5	28	regulation of protein polymerization	0.986215
GO:0031669	0.327573	1.61083	2.01627	3	15	cellular response to nutrient levels	0.986215
GO:1903046	0.332338	1.28896	5.64556	7	42	meiotic cell cycle process	0.986215
GO:0007005	0.332338	1.28896	5.64556	7	42	mitochondrion organization	0.986215
GO:0007126	0.332338	1.28896	5.64556	7	42	meiotic nuclear division	0.986215
GO:0010466	0.336482	1.17208	12.232	14	91	negative regulation of peptidase activity	0.986215
GO:0052547	0.336482	1.17208	12.232	14	91	regulation of peptidase activity	0.986215
GO:0052548	0.336482	1.17208	12.232	14	91	regulation of endopeptidase activity	0.986215
GO:0010951	0.336482	1.17208	12.232	14	91	negative regulation of endopeptidase activity	0.986215
GO:0006829	0.342034	1.4319	2.9572	4	22	zinc II ion transport	0.986215
GO:0031667	0.342034	1.4319	2.9572	4	22	response to nutrient levels	0.986215
GO:0071577	0.342034	1.4319	2.9572	4	22	zinc II ion transmembrane transport	0.986215
GO:0090503	0.342034	1.4319	2.9572	4	22	RNA phosphodiester bond hydrolysis, exonucleolytic	0.986215
GO:0032776	0.346043	1.84073	1.20976	2	9	DNA methylation on cytosine	0.986215
GO:0009226	0.346043	1.84073	1.20976	2	9	nucleotide-sugar biosynthetic process	0.986215
GO:0042435	0.346043	1.84073	1.20976	2	9	indole-containing compound biosynthetic process	0.986215
GO:0090116	0.346043	1.84073	1.20976	2	9	C-5 methylation of cytosine	0.986215
GO:0010565	0.346043	1.84073	1.20976	2	9	regulation of cellular ketone metabolic process	0.986215
GO:0090627	0.346043	1.84073	1.20976	2	9	plant epidermal cell differentiation	0.986215
GO:0019693	0.347082	1.0992	27.6901	30	206	ribose phosphate metabolic process	0.986215
GO:0044085	0.349218	1.06391	58.8751	62	438	cellular component biogenesis	0.986215
GO:0042742	0.349382	1.34246	3.89813	5	29	defense response to bacterium	0.986215
GO:0007127	0.349382	1.34246	3.89813	5	29	meiosis I	0.986215
GO:0031334	0.349382	1.34246	3.89813	5	29	positive regulation of protein complex assembly	0.986215
GO:0044089	0.349382	1.34246	3.89813	5	29	positive regulation of cellular component biogenesis	0.986215
GO:0009123	0.349908	1.11499	20.9692	23	156	nucleoside monophosphate metabolic process	0.986215
GO:0016071	0.349908	1.11499	20.9692	23	156	mRNA metabolic process	0.986215
GO:0033566	0.3515	3.22091	0.403254	1	3	gamma-tubulin complex localization	0.986215
GO:0033559	0.3515	3.22091	0.403254	1	3	unsaturated fatty acid metabolic process	0.986215
GO:0035065	0.3515	3.22091	0.403254	1	3	regulation of histone acetylation	0.986215
GO:0035067	0.3515	3.22091	0.403254	1	3	negative regulation of histone acetylation	0.986215
GO:1901983	0.3515	3.22091	0.403254	1	3	regulation of protein acetylation	0.986215
GO:1901984	0.3515	3.22091	0.403254	1	3	negative regulation of protein acetylation	0.986215
GO:0071470	0.3515	3.22091	0.403254	1	3	cellular response to osmotic stress	0.986215
GO:0006656	0.3515	3.22091	0.403254	1	3	phosphatidylcholine biosynthetic process	0.986215
GO:0006636	0.3515	3.22091	0.403254	1	3	unsaturated fatty acid biosynthetic process	0.986215
GO:0009306	0.3515	3.22091	0.403254	1	3	protein secretion	0.986215
GO:0070084	0.3515	3.22091	0.403254	1	3	protein initiator methionine removal	0.986215
GO:0010193	0.3515	3.22091	0.403254	1	3	response to ozone	0.986215
GO:0009176	0.3515	3.22091	0.403254	1	3	pyrimidine deoxyribonucleoside monophosphate metabolic process	0.986215
GO:0035428	0.3515	3.22091	0.403254	1	3	hexose transmembrane transport	0.986215
GO:0009177	0.3515	3.22091	0.403254	1	3	pyrimidine deoxyribonucleoside monophosphate biosynthetic process	0.986215
GO:0009143	0.3515	3.22091	0.403254	1	3	nucleoside triphosphate catabolic process	0.986215
GO:0010143	0.3515	3.22091	0.403254	1	3	cutin biosynthetic process	0.986215
GO:0090333	0.3515	3.22091	0.403254	1	3	regulation of stomatal closure	0.986215
GO:1903310	0.3515	3.22091	0.403254	1	3	positive regulation of chromatin modification	0.986215
GO:0009292	0.3515	3.22091	0.403254	1	3	genetic transfer	0.986215
GO:0009294	0.3515	3.22091	0.403254	1	3	DNA mediated transformation	0.986215
GO:0042454	0.3515	3.22091	0.403254	1	3	ribonucleoside catabolic process	0.986215
GO:0009264	0.3515	3.22091	0.403254	1	3	deoxyribonucleotide catabolic process	0.986215
GO:1903309	0.3515	3.22091	0.403254	1	3	negative regulation of chromatin modification	0.986215
GO:0051574	0.3515	3.22091	0.403254	1	3	positive regulation of histone H3-K9 methylation	0.986215
GO:0010224	0.3515	3.22091	0.403254	1	3	response to UV-B	0.986215
GO:0009211	0.3515	3.22091	0.403254	1	3	pyrimidine deoxyribonucleoside triphosphate metabolic process	0.986215
GO:0009204	0.3515	3.22091	0.403254	1	3	deoxyribonucleoside triphosphate catabolic process	0.986215
GO:0090151	0.3515	3.22091	0.403254	1	3	establishment of protein localization to mitochondrial membrane	0.986215
GO:0034080	0.3515	3.22091	0.403254	1	3	CENP-A containing nucleosome assembly	0.986215
GO:0015758	0.3515	3.22091	0.403254	1	3	glucose transport	0.986215
GO:0015749	0.3515	3.22091	0.403254	1	3	monosaccharide transport	0.986215
GO:0046080	0.3515	3.22091	0.403254	1	3	dUTP metabolic process	0.986215
GO:0006013	0.3515	3.22091	0.403254	1	3	mannose metabolic process	0.986215
GO:0045005	0.3515	3.22091	0.403254	1	3	DNA-dependent DNA replication maintenance of fidelity	0.986215
GO:0047484	0.3515	3.22091	0.403254	1	3	regulation of response to osmotic stress	0.986215
GO:1904659	0.3515	3.22091	0.403254	1	3	glucose transmembrane transport	0.986215
GO:0046323	0.3515	3.22091	0.403254	1	3	glucose import	0.986215
GO:0031062	0.3515	3.22091	0.403254	1	3	positive regulation of histone methylation	0.986215
GO:0031055	0.3515	3.22091	0.403254	1	3	chromatin remodeling at centromere	0.986215
GO:0031057	0.3515	3.22091	0.403254	1	3	negative regulation of histone modification	0.986215
GO:0031058	0.3515	3.22091	0.403254	1	3	positive regulation of histone modification	0.986215
GO:0006336	0.3515	3.22091	0.403254	1	3	DNA replication-independent nucleosome assembly	0.986215
GO:0006422	0.3515	3.22091	0.403254	1	3	aspartyl-tRNA aminoacylation	0.986215
GO:2000756	0.3515	3.22091	0.403254	1	3	regulation of peptidyl-lysine acetylation	0.986215
GO:2000757	0.3515	3.22091	0.403254	1	3	negative regulation of peptidyl-lysine acetylation	0.986215
GO:0046116	0.3515	3.22091	0.403254	1	3	queuosine metabolic process	0.986215
GO:0000301	0.3515	3.22091	0.403254	1	3	retrograde transport, vesicle recycling within Golgi	0.986215
GO:0034724	0.3515	3.22091	0.403254	1	3	DNA replication-independent nucleosome organization	0.986215
GO:0006166	0.3515	3.22091	0.403254	1	3	purine ribonucleoside salvage	0.986215
GO:0006152	0.3515	3.22091	0.403254	1	3	purine nucleoside catabolic process	0.986215
GO:0000480	0.3515	3.22091	0.403254	1	3	endonucleolytic cleavage in 5'-ETS of tricistronic rRNA transcript (SSU-rRNA, 5.8S rRNA, LSU-rRNA)	0.986215
GO:0000478	0.3515	3.22091	0.403254	1	3	endonucleolytic cleavage involved in rRNA processing	0.986215
GO:0000479	0.3515	3.22091	0.403254	1	3	endonucleolytic cleavage of tricistronic rRNA transcript (SSU-rRNA, 5.8S rRNA, LSU-rRNA)	0.986215
GO:1901616	0.3515	3.22091	0.403254	1	3	organic hydroxy compound catabolic process	0.986215
GO:1901642	0.3515	3.22091	0.403254	1	3	nucleoside transmembrane transport	0.986215
GO:0032261	0.3515	3.22091	0.403254	1	3	purine nucleotide salvage	0.986215
GO:0008616	0.3515	3.22091	0.403254	1	3	queuosine biosynthetic process	0.986215
GO:0061641	0.3515	3.22091	0.403254	1	3	CENP-A containing chromatin organization	0.986215
GO:0008645	0.3515	3.22091	0.403254	1	3	hexose transport	0.986215
GO:0051346	0.352055	1.15696	12.3665	14	92	negative regulation of hydrolase activity	0.986215
GO:0044270	0.352055	1.15696	12.3665	14	92	cellular nitrogen compound catabolic process	0.986215
GO:0000819	0.353329	1.28881	4.83905	6	36	sister chromatid segregation	0.986545
GO:0071806	0.353329	1.28881	4.83905	6	36	protein transmembrane transport	0.986545
GO:0019684	0.355389	1.25305	5.77998	7	43	photosynthesis, light reaction	0.989156
GO:0034655	0.355424	1.18162	9.54369	11	71	nucleobase-containing compound catabolic process	0.989156
GO:0007059	0.356463	1.20839	7.66183	9	57	chromosome segregation	0.990432
GO:1902589	0.359404	1.06272	54.1705	57	403	single-organism organelle organization	0.99698
GO:0009767	0.366639	1.4868	2.15069	3	16	photosynthetic electron transport chain	1
GO:0035556	0.368568	1.07474	35.7552	38	266	intracellular signal transduction	1
GO:0009165	0.371135	1.11341	17.3399	19	129	nucleotide biosynthetic process	1
GO:0009414	0.374433	1.35643	3.09162	4	23	response to water deprivation	1
GO:0015994	0.374433	1.35643	3.09162	4	23	chlorophyll metabolic process	1
GO:0006446	0.374433	1.35643	3.09162	4	23	regulation of translational initiation	1
GO:0009161	0.376537	1.09936	20.2971	22	151	ribonucleoside monophosphate metabolic process	1
GO:0009699	0.376561	1.18363	7.79625	9	58	phenylpropanoid biosynthetic process	1
GO:0009617	0.377637	1.28865	4.03254	5	30	response to bacterium	1
GO:0005984	0.378579	1.21909	5.9144	7	44	disaccharide metabolic process	1
GO:0070925	0.37869	1.24713	4.97347	6	37	organelle assembly	1
GO:0051130	0.37869	1.24713	4.97347	6	37	positive regulation of cellular component organization	1
GO:0090407	0.383634	1.0745	30.1097	32	224	organophosphate biosynthetic process	1
GO:0006399	0.388986	1.09081	20.4316	22	152	tRNA metabolic process	1
GO:0000741	0.397303	1.61051	1.34418	2	10	karyogamy	1
GO:0016119	0.397303	1.61051	1.34418	2	10	carotene metabolic process	1
GO:0007093	0.397303	1.61051	1.34418	2	10	mitotic cell cycle checkpoint	1
GO:0000023	0.397303	1.61051	1.34418	2	10	maltose metabolic process	1
GO:0006465	0.397303	1.61051	1.34418	2	10	signal peptide processing	1
GO:0007267	0.397303	1.61051	1.34418	2	10	cell-cell signaling	1
GO:0007205	0.397303	1.61051	1.34418	2	10	protein kinase C-activating G-protein coupled receptor signaling pathway	1
GO:1901293	0.39805	1.09334	17.6088	19	131	nucleoside phosphate biosynthetic process	1
GO:0019682	0.401824	1.18691	6.04881	7	45	glyceraldehyde-3-phosphate metabolic process	1
GO:0016043	0.403549	1.02592	148.935	152	1108	cellular component organization	1
GO:0009084	0.405288	1.38049	2.28511	3	17	glutamine family amino acid biosynthetic process	1
GO:0043254	0.40586	1.23899	4.16696	5	31	regulation of protein complex assembly	1
GO:0001731	0.406687	1.2885	3.22603	4	24	formation of translation preinitiation complex	1
GO:0042254	0.408031	1.0969	14.786	16	110	ribosome biogenesis	1
GO:0071669	0.413171	1.13042	9.00601	10	67	plant-type cell wall organization or biogenesis	1
GO:0000226	0.420905	1.14541	7.12416	8	53	microtubule cytoskeleton organization	1
GO:0051321	0.420905	1.14541	7.12416	8	53	meiotic cell cycle	1
GO:0006400	0.425041	1.15638	6.18323	7	46	tRNA modification	1
GO:0051258	0.429376	1.17135	5.24231	6	39	protein polymerization	1
GO:0055086	0.430997	1.04113	40.5943	42	302	nucleobase-containing small molecule metabolic process	1
GO:0045861	0.431282	1.08682	13.0386	14	97	negative regulation of proteolysis	1
GO:0021700	0.43391	1.193	4.30138	5	32	developmental maturation	1
GO:0006352	0.437142	1.11507	8.1995	9	61	DNA-templated transcription, initiation	1
GO:0060560	0.438595	1.22704	3.36045	4	25	developmental growth involved in morphogenesis	1
GO:0016024	0.438688	2.14709	0.537672	1	4	CDP-diacylglycerol biosynthetic process	1
GO:0018307	0.438688	2.14709	0.537672	1	4	enzyme active site formation	1
GO:0018192	0.438688	2.14709	0.537672	1	4	enzyme active site formation via cysteine modification to L-cysteine persulfide	1
GO:0080111	0.438688	2.14709	0.537672	1	4	DNA demethylation	1
GO:0006556	0.438688	2.14709	0.537672	1	4	S-adenosylmethionine biosynthetic process	1
GO:0010387	0.438688	2.14709	0.537672	1	4	COP9 signalosome assembly	1
GO:0043450	0.438688	2.14709	0.537672	1	4	alkene biosynthetic process	1
GO:0043455	0.438688	2.14709	0.537672	1	4	regulation of secondary metabolic process	1
GO:0043486	0.438688	2.14709	0.537672	1	4	histone exchange	1
GO:1900673	0.438688	2.14709	0.537672	1	4	olefin metabolic process	1
GO:1900674	0.438688	2.14709	0.537672	1	4	olefin biosynthetic process	1
GO:0043449	0.438688	2.14709	0.537672	1	4	cellular alkene metabolic process	1
GO:0009164	0.438688	2.14709	0.537672	1	4	nucleoside catabolic process	1
GO:0090332	0.438688	2.14709	0.537672	1	4	stomatal closure	1
GO:0098822	0.438688	2.14709	0.537672	1	4	peptidyl-cysteine modification to L-cysteine persulfide	1
GO:0009263	0.438688	2.14709	0.537672	1	4	deoxyribonucleotide biosynthetic process	1
GO:0009265	0.438688	2.14709	0.537672	1	4	2'-deoxyribonucleotide biosynthetic process	1
GO:1903308	0.438688	2.14709	0.537672	1	4	regulation of chromatin modification	1
GO:0051570	0.438688	2.14709	0.537672	1	4	regulation of histone H3-K9 methylation	1
GO:0009221	0.438688	2.14709	0.537672	1	4	pyrimidine deoxyribonucleotide biosynthetic process	1
GO:0009245	0.438688	2.14709	0.537672	1	4	lipid A biosynthetic process	1
GO:2001252	0.438688	2.14709	0.537672	1	4	positive regulation of chromosome organization	1
GO:0009200	0.438688	2.14709	0.537672	1	4	deoxyribonucleoside triphosphate metabolic process	1
GO:0009746	0.438688	2.14709	0.537672	1	4	response to hexose	1
GO:0042256	0.438688	2.14709	0.537672	1	4	mature ribosome assembly	1
GO:0002143	0.438688	2.14709	0.537672	1	4	tRNA wobble position uridine thiolation	1
GO:0007006	0.438688	2.14709	0.537672	1	4	mitochondrial membrane organization	1
GO:0006011	0.438688	2.14709	0.537672	1	4	UDP-glucose metabolic process	1
GO:0009692	0.438688	2.14709	0.537672	1	4	ethylene metabolic process	1
GO:0009693	0.438688	2.14709	0.537672	1	4	ethylene biosynthetic process	1
GO:0009694	0.438688	2.14709	0.537672	1	4	jasmonic acid metabolic process	1
GO:0035510	0.438688	2.14709	0.537672	1	4	DNA dealkylation	1
GO:1902275	0.438688	2.14709	0.537672	1	4	regulation of chromatin organization	1
GO:0000028	0.438688	2.14709	0.537672	1	4	ribosomal small subunit assembly	1
GO:0046385	0.438688	2.14709	0.537672	1	4	deoxyribose phosphate biosynthetic process	1
GO:0046341	0.438688	2.14709	0.537672	1	4	CDP-diacylglycerol metabolic process	1
GO:1901269	0.438688	2.14709	0.537672	1	4	lipooligosaccharide metabolic process	1
GO:1901271	0.438688	2.14709	0.537672	1	4	lipooligosaccharide biosynthetic process	1
GO:0031060	0.438688	2.14709	0.537672	1	4	regulation of histone methylation	1
GO:0019184	0.438688	2.14709	0.537672	1	4	nonribosomal peptide biosynthetic process	1
GO:0031056	0.438688	2.14709	0.537672	1	4	regulation of histone modification	1
GO:0046493	0.438688	2.14709	0.537672	1	4	lipid A metabolic process	1
GO:0006360	0.438688	2.14709	0.537672	1	4	transcription from RNA polymerase I promoter	1
GO:0006384	0.438688	2.14709	0.537672	1	4	transcription initiation from RNA polymerase III promoter	1
GO:0006370	0.438688	2.14709	0.537672	1	4	7-methylguanosine mRNA capping	1
GO:0006376	0.438688	2.14709	0.537672	1	4	mRNA splice site selection	1
GO:0007140	0.438688	2.14709	0.537672	1	4	male meiosis	1
GO:0034284	0.438688	2.14709	0.537672	1	4	response to monosaccharide	1
GO:0080036	0.438688	2.14709	0.537672	1	4	regulation of cytokinin-activated signaling pathway	1
GO:0080038	0.438688	2.14709	0.537672	1	4	positive regulation of cytokinin-activated signaling pathway	1
GO:0018026	0.438688	2.14709	0.537672	1	4	peptidyl-lysine monomethylation	1
GO:0046173	0.438688	2.14709	0.537672	1	4	polyol biosynthetic process	1
GO:2000762	0.438688	2.14709	0.537672	1	4	regulation of phenylpropanoid metabolic process	1
GO:0046113	0.438688	2.14709	0.537672	1	4	nucleobase catabolic process	1
GO:0006421	0.438688	2.14709	0.537672	1	4	asparaginyl-tRNA aminoacylation	1
GO:0000463	0.438688	2.14709	0.537672	1	4	maturation of LSU-rRNA from tricistronic rRNA transcript (SSU-rRNA, 5.8S rRNA, LSU-rRNA)	1
GO:1901658	0.438688	2.14709	0.537672	1	4	glycosyl compound catabolic process	1
GO:0006750	0.438688	2.14709	0.537672	1	4	glutathione biosynthetic process	1
GO:0051304	0.443204	1.28835	2.41953	3	18	chromosome separation	1
GO:0046686	0.443204	1.28835	2.41953	3	18	response to cadmium ion	1
GO:0046777	0.443204	1.28835	2.41953	3	18	protein autophosphorylation	1
GO:0000154	0.443204	1.28835	2.41953	3	18	rRNA modification	1
GO:0007568	0.446606	1.43145	1.4786	2	11	aging	1
GO:0010075	0.446606	1.43145	1.4786	2	11	regulation of meristem growth	1
GO:0045930	0.446606	1.43145	1.4786	2	11	negative regulation of mitotic cell cycle	1
GO:0009772	0.446606	1.43145	1.4786	2	11	photosynthetic electron transport in photosystem II	1
GO:0042214	0.446606	1.43145	1.4786	2	11	terpene metabolic process	1
GO:0046434	0.446606	1.43145	1.4786	2	11	organophosphate catabolic process	1
GO:0001906	0.448154	1.12738	6.31765	7	47	cell killing	1
GO:0044364	0.448154	1.12738	6.31765	7	47	disruption of cells of other organism	1
GO:0031640	0.448154	1.12738	6.31765	7	47	killing of cells of other organism	1
GO:0016042	0.452379	1.07375	12.232	13	91	lipid catabolic process	1
GO:0043412	0.457891	1.00837	358.896	361	2670	macromolecule modification	1
GO:0051493	0.461659	1.1503	4.4358	5	33	regulation of cytoskeleton organization	1
GO:0036211	0.462083	1.00787	342.094	344	2545	protein modification process	1
GO:0006464	0.462083	1.00787	342.094	344	2545	cellular protein modification process	1
GO:0009311	0.463804	1.09649	7.393	8	55	oligosaccharide metabolic process	1
GO:0043062	0.469983	1.17117	3.49487	4	26	extracellular structure organization	1
GO:0006563	0.469983	1.17117	3.49487	4	26	L-serine metabolic process	1
GO:0030198	0.469983	1.17117	3.49487	4	26	extracellular matrix organization	1
GO:0006418	0.470226	1.07363	9.40927	10	70	tRNA aminoacylation for protein translation	1
GO:0008654	0.470226	1.07363	9.40927	10	70	phospholipid biosynthetic process	1
GO:1901606	0.479355	1.10424	5.51114	6	41	alpha-amino acid catabolic process	1
GO:0031407	0.480127	1.20773	2.55394	3	19	oxylipin metabolic process	1
GO:0031408	0.480127	1.20773	2.55394	3	19	oxylipin biosynthetic process	1
GO:0042439	0.480127	1.20773	2.55394	3	19	ethanolamine-containing compound metabolic process	1
GO:0046470	0.480127	1.20773	2.55394	3	19	phosphatidylcholine metabolic process	1
GO:0098662	0.481199	1.0241	30.3785	31	226	inorganic cation transmembrane transport	1
GO:0006869	0.48502	1.07356	7.52741	8	56	lipid transport	1
GO:0090066	0.488993	1.11054	4.57022	5	34	regulation of anatomical structure size	1
GO:0032535	0.488993	1.11054	4.57022	5	34	regulation of cellular component size	1
GO:0098656	0.492169	1.04452	11.56	12	86	anion transmembrane transport	1
GO:0007010	0.496895	1.03057	15.5925	16	116	cytoskeleton organization	1
GO:0006720	0.499589	1.04192	10.619	11	79	isoprenoid metabolic process	1
GO:0009690	0.500696	1.12016	3.62929	4	27	cytokinin metabolic process	1
GO:0009991	0.500696	1.12016	3.62929	4	27	response to extracellular stimulus	1
GO:0006090	0.501656	1.03373	12.6353	13	94	pyruvate metabolic process	1
GO:0072350	0.503858	1.07348	5.64556	6	42	tricarboxylic acid metabolic process	1
GO:0009063	0.503858	1.07348	5.64556	6	42	cellular amino acid catabolic process	1
GO:0006402	0.503858	1.07348	5.64556	6	42	mRNA catabolic process	1
GO:0048589	0.503858	1.07348	5.64556	6	42	developmental growth	1
GO:0009117	0.504555	1.01088	34.6799	35	258	nucleotide metabolic process	1
GO:0071840	0.511539	1.00053	164.931	165	1227	cellular component organization or biogenesis	1
GO:0019692	0.51416	1.61019	0.672091	1	5	deoxyribose phosphate metabolic process	1
GO:0000245	0.51416	1.61019	0.672091	1	5	spliceosomal complex assembly	1
GO:1900140	0.51416	1.61019	0.672091	1	5	regulation of seedling development	1
GO:0034629	0.51416	1.61019	0.672091	1	5	cellular protein complex localization	1
GO:0045739	0.51416	1.61019	0.672091	1	5	positive regulation of DNA repair	1
GO:0009052	0.51416	1.61019	0.672091	1	5	pentose-phosphate shunt, non-oxidative branch	1
GO:0010082	0.51416	1.61019	0.672091	1	5	regulation of root meristem growth	1
GO:0043069	0.51416	1.61019	0.672091	1	5	negative regulation of programmed cell death	1
GO:0010020	0.51416	1.61019	0.672091	1	5	chloroplast fission	1
GO:0010029	0.51416	1.61019	0.672091	1	5	regulation of seed germination	1
GO:0018198	0.51416	1.61019	0.672091	1	5	peptidyl-cysteine modification	1
GO:0046500	0.51416	1.61019	0.672091	1	5	S-adenosylmethionine metabolic process	1
GO:0000712	0.51416	1.61019	0.672091	1	5	resolution of meiotic recombination intermediates	1
GO:2001022	0.51416	1.61019	0.672091	1	5	positive regulation of response to DNA damage stimulus	1
GO:0033609	0.51416	1.61019	0.672091	1	5	oxalate metabolic process	1
GO:0006638	0.51416	1.61019	0.672091	1	5	neutral lipid metabolic process	1
GO:0006639	0.51416	1.61019	0.672091	1	5	acylglycerol metabolic process	1
GO:0009394	0.51416	1.61019	0.672091	1	5	2'-deoxyribonucleotide metabolic process	1
GO:0010390	0.51416	1.61019	0.672091	1	5	histone monoubiquitination	1
GO:0071139	0.51416	1.61019	0.672091	1	5	resolution of recombination intermediates	1
GO:0031503	0.51416	1.61019	0.672091	1	5	protein complex localization	1
GO:0060548	0.51416	1.61019	0.672091	1	5	negative regulation of cell death	1
GO:0009162	0.51416	1.61019	0.672091	1	5	deoxyribonucleoside monophosphate metabolic process	1
GO:0010167	0.51416	1.61019	0.672091	1	5	response to nitrate	1
GO:0009157	0.51416	1.61019	0.672091	1	5	deoxyribonucleoside monophosphate biosynthetic process	1
GO:1903320	0.51416	1.61019	0.672091	1	5	regulation of protein modification by small protein conjugation or removal	1
GO:0009219	0.51416	1.61019	0.672091	1	5	pyrimidine deoxyribonucleotide metabolic process	1
GO:0010207	0.51416	1.61019	0.672091	1	5	photosystem II assembly	1
GO:0009787	0.51416	1.61019	0.672091	1	5	regulation of abscisic acid-activated signaling pathway	1
GO:0007023	0.51416	1.61019	0.672091	1	5	post-chaperonin tubulin folding pathway	1
GO:0070417	0.51416	1.61019	0.672091	1	5	cellular response to cold	1
GO:0043572	0.51416	1.61019	0.672091	1	5	plastid fission	1
GO:1901419	0.51416	1.61019	0.672091	1	5	regulation of response to alcohol	1
GO:0046460	0.51416	1.61019	0.672091	1	5	neutral lipid biosynthetic process	1
GO:0046463	0.51416	1.61019	0.672091	1	5	acylglycerol biosynthetic process	1
GO:0006359	0.51416	1.61019	0.672091	1	5	regulation of transcription from RNA polymerase III promoter	1
GO:0046189	0.51416	1.61019	0.672091	1	5	phenol-containing compound biosynthetic process	1
GO:0035999	0.51416	1.61019	0.672091	1	5	tetrahydrofolate interconversion	1
GO:0051054	0.51416	1.61019	0.672091	1	5	positive regulation of DNA metabolic process	1
GO:0031396	0.51416	1.61019	0.672091	1	5	regulation of protein ubiquitination	1
GO:0017006	0.51416	1.61019	0.672091	1	5	protein-tetrapyrrole linkage	1
GO:0006266	0.51416	1.61019	0.672091	1	5	DNA ligation	1
GO:0009651	0.515809	1.07344	4.70463	5	35	response to salt stress	1
GO:0071496	0.515849	1.13659	2.68836	3	20	cellular response to external stimulus	1
GO:0031668	0.515849	1.13659	2.68836	3	20	cellular response to extracellular stimulus	1
GO:0098813	0.516159	1.04846	6.72091	7	50	nuclear chromosome segregation	1
GO:0009620	0.517254	1.02674	10.7534	11	80	response to fungus	1
GO:0034660	0.518309	1.00527	31.8571	32	237	ncRNA metabolic process	1
GO:0098660	0.518309	1.00527	31.8571	32	237	inorganic ion transmembrane transport	1
GO:0006753	0.52424	1.00173	34.9487	35	260	nucleoside phosphate metabolic process	1
GO:0043623	0.52594	1.01687	11.8288	12	88	cellular protein complex assembly	1
GO:0010876	0.526721	1.03044	7.79625	8	58	lipid localization	1
GO:0009737	0.527934	1.04438	5.77998	6	43	response to abscisic acid	1
GO:0022900	0.527934	1.04438	5.77998	6	43	electron transport chain	1
GO:0051156	0.530605	1.0734	3.76371	4	28	glucose 6-phosphate metabolic process	1
GO:0070988	0.537882	1.17099	1.74744	2	13	demethylation	1
GO:0031167	0.537882	1.17099	1.74744	2	13	rRNA methylation	1
GO:0010215	0.537882	1.17099	1.74744	2	13	cellulose microfibril organization	1
GO:0010208	0.537882	1.17099	1.74744	2	13	pollen wall assembly	1
GO:0035266	0.537882	1.17099	1.74744	2	13	meristem growth	1
GO:0071668	0.537882	1.17099	1.74744	2	13	plant-type cell wall assembly	1
GO:0006084	0.537882	1.17099	1.74744	2	13	acetyl-CoA metabolic process	1
GO:0070726	0.537882	1.17099	1.74744	2	13	cell wall assembly	1
GO:0085029	0.537882	1.17099	1.74744	2	13	extracellular matrix assembly	1
GO:0006487	0.537882	1.17099	1.74744	2	13	protein N-linked glycosylation	1
GO:0048588	0.537882	1.17099	1.74744	2	13	developmental cell growth	1
GO:0016049	0.538173	1.02455	6.85532	7	51	cell growth	1
GO:0019439	0.53981	0.999221	18.012	18	134	aromatic compound catabolic process	1
GO:0009698	0.542567	1.00358	11.9632	12	89	phenylpropanoid metabolic process	1
GO:0050832	0.544379	1.0062	9.94694	10	74	defense response to fungus	1
GO:0034645	0.544759	0.99461	358.359	357	2666	cellular macromolecule biosynthetic process	1
GO:0010467	0.549957	0.99385	370.591	369	2757	gene expression	1
GO:0010015	0.550206	1.07336	2.82278	3	21	root morphogenesis	1
GO:0009735	0.550206	1.07336	2.82278	3	21	response to cytokinin	1
GO:0070588	0.550206	1.07336	2.82278	3	21	calcium ion transmembrane transport	1
GO:0007186	0.550206	1.07336	2.82278	3	21	G-protein coupled receptor signaling pathway	1
GO:0071555	0.554656	0.987882	29.3031	29	218	cell wall organization	1
GO:0006888	0.5596	1.03038	3.89813	4	29	ER to Golgi vesicle-mediated transport	1
GO:0044036	0.565496	0.984756	13.173	13	98	cell wall macromolecule metabolic process	1
GO:0008154	0.567535	1.00618	4.97347	5	37	actin polymerization or depolymerization	1
GO:0006396	0.569593	0.981863	45.7022	45	340	RNA processing	1
GO:0045229	0.56993	0.98032	30.5129	30	227	external encapsulating structure organization	1
GO:0016070	0.573222	0.98969	319.377	317	2376	RNA metabolic process	1
GO:0071822	0.578507	0.975354	25.5394	25	190	protein complex subunit organization	1
GO:0042026	0.579452	1.07332	1.88185	2	14	protein refolding	1
GO:0009765	0.579452	1.07332	1.88185	2	14	photosynthesis, light harvesting	1
GO:0009751	0.579452	1.07332	1.88185	2	14	response to salicylic acid	1
GO:0042773	0.579452	1.07332	1.88185	2	14	ATP synthesis coupled electron transport	1
GO:0000075	0.579452	1.07332	1.88185	2	14	cell cycle checkpoint	1
GO:0006119	0.579452	1.07332	1.88185	2	14	oxidative phosphorylation	1
GO:0034508	0.579489	1.28805	0.806509	1	6	centromere complex assembly	1
GO:0046836	0.579489	1.28805	0.806509	1	6	glycolipid transport	1
GO:0009097	0.579489	1.28805	0.806509	1	6	isoleucine biosynthetic process	1
GO:0033523	0.579489	1.28805	0.806509	1	6	histone H2B ubiquitination	1
GO:0051307	0.579489	1.28805	0.806509	1	6	meiotic chromosome separation	1
GO:0006549	0.579489	1.28805	0.806509	1	6	isoleucine metabolic process	1
GO:0051418	0.579489	1.28805	0.806509	1	6	microtubule nucleation by microtubule organizing center	1
GO:0071446	0.579489	1.28805	0.806509	1	6	cellular response to salicylic acid stimulus	1
GO:0044210	0.579489	1.28805	0.806509	1	6	'de novo' CTP biosynthetic process	1
GO:0072529	0.579489	1.28805	0.806509	1	6	pyrimidine-containing compound catabolic process	1
GO:0036265	0.579489	1.28805	0.806509	1	6	RNA (guanine-N7)-methylation	1
GO:0009262	0.579489	1.28805	0.806509	1	6	deoxyribonucleotide metabolic process	1
GO:0000917	0.579489	1.28805	0.806509	1	6	barrier septum assembly	1
GO:0009785	0.579489	1.28805	0.806509	1	6	blue light signaling pathway	1
GO:0016574	0.579489	1.28805	0.806509	1	6	histone ubiquitination	1
GO:0009863	0.579489	1.28805	0.806509	1	6	salicylic acid mediated signaling pathway	1
GO:0009825	0.579489	1.28805	0.806509	1	6	multidimensional cell growth	1
GO:0015858	0.579489	1.28805	0.806509	1	6	nucleoside transport	1
GO:0030522	0.579489	1.28805	0.806509	1	6	intracellular receptor signaling pathway	1
GO:0015689	0.579489	1.28805	0.806509	1	6	molybdate ion transport	1
GO:0090529	0.579489	1.28805	0.806509	1	6	cell septum assembly	1
GO:0001708	0.579489	1.28805	0.806509	1	6	cell fate specification	1
GO:2000280	0.579489	1.28805	0.806509	1	6	regulation of root development	1
GO:0048571	0.579489	1.28805	0.806509	1	6	long-day photoperiodism	1
GO:0046283	0.579489	1.28805	0.806509	1	6	anthocyanin-containing compound metabolic process	1
GO:0000466	0.579489	1.28805	0.806509	1	6	maturation of 5.8S rRNA from tricistronic rRNA transcript (SSU-rRNA, 5.8S rRNA, LSU-rRNA)	1
GO:0000470	0.579489	1.28805	0.806509	1	6	maturation of LSU-rRNA	1
GO:0044271	0.580337	0.989017	364.811	362	2714	cellular nitrogen compound biosynthetic process	1
GO:0035821	0.5809	0.979846	7.12416	7	53	modification of morphology or physiology of other organism	1
GO:0043086	0.581582	0.974243	28.6311	28	213	negative regulation of catalytic activity	1
GO:0044092	0.581582	0.974243	28.6311	28	213	negative regulation of molecular function	1
GO:0006816	0.583075	1.01679	2.9572	3	22	calcium ion transport	1
GO:0061025	0.583075	1.01679	2.9572	3	22	membrane fusion	1
GO:0046031	0.586755	0.971878	8.1995	8	61	ADP metabolic process	1
GO:0006096	0.586755	0.971878	8.1995	8	61	glycolytic process	1
GO:0006757	0.586755	0.971878	8.1995	8	61	ATP generation from ADP	1
GO:0034754	0.587595	0.990669	4.03254	4	30	cellular hormone metabolic process	1
GO:0006265	0.587595	0.990669	4.03254	4	30	DNA topological change	1
GO:1901361	0.592809	0.965595	18.5497	18	138	organic cyclic compound catabolic process	1
GO:0006081	0.610208	0.949849	9.40927	9	70	cellular aldehyde metabolic process	1
GO:0046835	0.614371	0.965867	3.09162	3	23	carbohydrate phosphorylation	1
GO:0031163	0.614371	0.965867	3.09162	3	23	metallo-sulfur cluster assembly	1
GO:0009074	0.614371	0.965867	3.09162	3	23	aromatic amino acid family catabolic process	1
GO:0016226	0.614371	0.965867	3.09162	3	23	iron-sulfur cluster assembly	1
GO:0009753	0.614371	0.965867	3.09162	3	23	response to jasmonic acid	1
GO:0042180	0.614518	0.953899	4.16696	4	31	cellular ketone metabolic process	1
GO:0040008	0.614518	0.953899	4.16696	4	31	regulation of growth	1
GO:0030244	0.616261	0.946842	5.24231	5	39	cellulose biosynthetic process	1
GO:0031400	0.618203	0.990678	2.01627	2	15	negative regulation of protein modification process	1
GO:0034614	0.618203	0.990678	2.01627	2	15	cellular response to reactive oxygen species	1
GO:0009086	0.618203	0.990678	2.01627	2	15	methionine biosynthetic process	1
GO:0071450	0.618203	0.990678	2.01627	2	15	cellular response to oxygen radical	1
GO:0071451	0.618203	0.990678	2.01627	2	15	cellular response to superoxide	1
GO:0052695	0.618203	0.990678	2.01627	2	15	cellular glucuronidation	1
GO:0052696	0.618203	0.990678	2.01627	2	15	flavonoid glucuronidation	1
GO:0046040	0.618203	0.990678	2.01627	2	15	IMP metabolic process	1
GO:0009691	0.618203	0.990678	2.01627	2	15	cytokinin biosynthetic process	1
GO:0048284	0.618203	0.990678	2.01627	2	15	organelle fusion	1
GO:0019430	0.618203	0.990678	2.01627	2	15	removal of superoxide radicals	1
GO:0000303	0.618203	0.990678	2.01627	2	15	response to superoxide	1
GO:0000305	0.618203	0.990678	2.01627	2	15	response to oxygen radical	1
GO:0006188	0.618203	0.990678	2.01627	2	15	IMP biosynthetic process	1
GO:0022904	0.618203	0.990678	2.01627	2	15	respiratory electron transport chain	1
GO:0019585	0.618203	0.990678	2.01627	2	15	glucuronate metabolic process	1
GO:0070646	0.619492	0.94656	15.7269	15	117	protein modification by small protein removal	1
GO:0046148	0.62161	0.938865	7.393	7	55	pigment biosynthetic process	1
GO:0009185	0.624659	0.936383	8.46834	8	63	ribonucleoside diphosphate metabolic process	1
GO:0009179	0.624659	0.936383	8.46834	8	63	purine ribonucleoside diphosphate metabolic process	1
GO:0009135	0.624659	0.936383	8.46834	8	63	purine nucleoside diphosphate metabolic process	1
GO:0015698	0.624659	0.936383	8.46834	8	63	inorganic anion transport	1
GO:0006364	0.627796	0.934452	9.54369	9	71	rRNA processing	1
GO:0040007	0.630964	0.932904	10.619	10	79	growth	1
GO:0015672	0.632927	0.946275	26.2115	25	195	monovalent inorganic cation transport	1
GO:0046514	0.636037	1.07328	0.940927	1	7	ceramide catabolic process	1
GO:2001020	0.636037	1.07328	0.940927	1	7	regulation of response to DNA damage stimulus	1
GO:0006513	0.636037	1.07328	0.940927	1	7	protein monoubiquitination	1
GO:0071483	0.636037	1.07328	0.940927	1	7	cellular response to blue light	1
GO:0006680	0.636037	1.07328	0.940927	1	7	glucosylceramide catabolic process	1
GO:0006687	0.636037	1.07328	0.940927	1	7	glycosphingolipid metabolic process	1
GO:0006677	0.636037	1.07328	0.940927	1	7	glycosylceramide metabolic process	1
GO:0006678	0.636037	1.07328	0.940927	1	7	glucosylceramide metabolic process	1
GO:0071265	0.636037	1.07328	0.940927	1	7	L-methionine biosynthetic process	1
GO:0071267	0.636037	1.07328	0.940927	1	7	L-methionine salvage	1
GO:0010449	0.636037	1.07328	0.940927	1	7	root meristem growth	1
GO:0010197	0.636037	1.07328	0.940927	1	7	polar nucleus fusion	1
GO:0043173	0.636037	1.07328	0.940927	1	7	nucleotide salvage	1
GO:0043174	0.636037	1.07328	0.940927	1	7	nucleoside salvage	1
GO:0043102	0.636037	1.07328	0.940927	1	7	amino acid salvage	1
GO:0007076	0.636037	1.07328	0.940927	1	7	mitotic chromosome condensation	1
GO:0009850	0.636037	1.07328	0.940927	1	7	auxin metabolic process	1
GO:0007030	0.636037	1.07328	0.940927	1	7	Golgi organization	1
GO:0009559	0.636037	1.07328	0.940927	1	7	embryo sac central cell differentiation	1
GO:0019377	0.636037	1.07328	0.940927	1	7	glycolipid catabolic process	1
GO:0046477	0.636037	1.07328	0.940927	1	7	glycosylceramide catabolic process	1
GO:0046479	0.636037	1.07328	0.940927	1	7	glycosphingolipid catabolic process	1
GO:0034227	0.636037	1.07328	0.940927	1	7	tRNA thio-modification	1
GO:0019751	0.636037	1.07328	0.940927	1	7	polyol metabolic process	1
GO:0000460	0.636037	1.07328	0.940927	1	7	maturation of 5.8S rRNA	1
GO:0000469	0.636037	1.07328	0.940927	1	7	cleavage involved in rRNA processing	1
GO:0006282	0.636037	1.07328	0.940927	1	7	regulation of DNA repair	1
GO:0019509	0.636037	1.07328	0.940927	1	7	L-methionine biosynthetic process from methylthioadenosine	1
GO:0055082	0.63937	0.919714	5.37672	5	40	cellular chemical homeostasis	1
GO:0044087	0.63937	0.919714	5.37672	5	40	regulation of cellular component biogenesis	1
GO:0007015	0.639844	0.919671	6.45207	6	48	actin filament organization	1
GO:0016485	0.64404	0.919798	3.22603	3	24	protein processing	1
GO:0009059	0.644302	0.97864	363.467	358	2704	macromolecule biosynthetic process	1
GO:0016072	0.644952	0.919544	9.6781	9	72	rRNA metabolic process	1
GO:1901607	0.646468	0.928203	15.9958	15	119	alpha-amino acid biosynthetic process	1
GO:0006801	0.65414	0.91984	2.15069	2	16	superoxide metabolic process	1
GO:0006555	0.65414	0.91984	2.15069	2	16	methionine metabolic process	1
GO:0016117	0.65414	0.91984	2.15069	2	16	carotenoid biosynthetic process	1
GO:0016109	0.65414	0.91984	2.15069	2	16	tetraterpenoid biosynthetic process	1
GO:0009147	0.65414	0.91984	2.15069	2	16	pyrimidine nucleoside triphosphate metabolic process	1
GO:0006063	0.65414	0.91984	2.15069	2	16	uronic acid metabolic process	1
GO:0010921	0.65414	0.91984	2.15069	2	16	regulation of phosphatase activity	1
GO:0048509	0.65414	0.91984	2.15069	2	16	regulation of meristem development	1
GO:0072524	0.654534	0.919373	13.9795	13	104	pyridine-containing compound metabolic process	1
GO:0051248	0.658055	0.926155	20.2971	19	151	negative regulation of protein metabolic process	1
GO:0032269	0.658055	0.926155	20.2971	19	151	negative regulation of cellular protein metabolic process	1
GO:0008299	0.660601	0.903379	8.73718	8	65	isoprenoid biosynthetic process	1
GO:0006165	0.660601	0.903379	8.73718	8	65	nucleoside diphosphate phosphorylation	1
GO:0006952	0.660929	0.942298	42.0729	40	313	defense response	1
GO:0018108	0.664962	0.887967	4.4358	4	33	peptidyl-tyrosine phosphorylation	1
GO:0018212	0.664962	0.887967	4.4358	4	33	peptidyl-tyrosine modification	1
GO:0016114	0.664962	0.887967	4.4358	4	33	terpenoid biosynthetic process	1
GO:1901700	0.672035	0.919073	21.5069	20	160	response to oxygen-containing compound	1
GO:0009312	0.672056	0.877917	3.36045	3	25	oligosaccharide biosynthetic process	1
GO:0007034	0.672056	0.877917	3.36045	3	25	vacuolar transport	1
GO:0006367	0.672056	0.877917	3.36045	3	25	transcription initiation from RNA polymerase II promoter	1
GO:0046939	0.678476	0.893812	11.0223	10	82	nucleotide phosphorylation	1
GO:0006401	0.67987	0.877724	6.72091	6	50	RNA catabolic process	1
GO:0006970	0.68291	0.869857	5.64556	5	42	response to osmotic stress	1
GO:0000041	0.68291	0.869857	5.64556	5	42	transition metal ion transport	1
GO:0006777	0.684985	0.919883	1.07534	1	8	Mo-molybdopterin cofactor biosynthetic process	1
GO:0006835	0.684985	0.919883	1.07534	1	8	dicarboxylic acid transport	1
GO:0001933	0.684985	0.919883	1.07534	1	8	negative regulation of protein phosphorylation	1
GO:0043044	0.684985	0.919883	1.07534	1	8	ATP-dependent chromatin remodeling	1
GO:0071368	0.684985	0.919883	1.07534	1	8	cellular response to cytokinin stimulus	1
GO:0033673	0.684985	0.919883	1.07534	1	8	negative regulation of kinase activity	1
GO:0006623	0.684985	0.919883	1.07534	1	8	protein targeting to vacuole	1
GO:0051187	0.684985	0.919883	1.07534	1	8	cofactor catabolic process	1
GO:0051189	0.684985	0.919883	1.07534	1	8	prosthetic group metabolic process	1
GO:0010150	0.684985	0.919883	1.07534	1	8	leaf senescence	1
GO:0042326	0.684985	0.919883	1.07534	1	8	negative regulation of phosphorylation	1
GO:0009129	0.684985	0.919883	1.07534	1	8	pyrimidine nucleoside monophosphate metabolic process	1
GO:0009130	0.684985	0.919883	1.07534	1	8	pyrimidine nucleoside monophosphate biosynthetic process	1
GO:0044764	0.684985	0.919883	1.07534	1	8	multi-organism cellular process	1
GO:0009107	0.684985	0.919883	1.07534	1	8	lipoate biosynthetic process	1
GO:0030149	0.684985	0.919883	1.07534	1	8	sphingolipid catabolic process	1
GO:0072665	0.684985	0.919883	1.07534	1	8	protein localization to vacuole	1
GO:0072666	0.684985	0.919883	1.07534	1	8	establishment of protein localization to vacuole	1
GO:0010260	0.684985	0.919883	1.07534	1	8	organ senescence	1
GO:2001251	0.684985	0.919883	1.07534	1	8	negative regulation of chromosome organization	1
GO:2000028	0.684985	0.919883	1.07534	1	8	regulation of photoperiodism, flowering	1
GO:0009736	0.684985	0.919883	1.07534	1	8	cytokinin-activated signaling pathway	1
GO:0015740	0.684985	0.919883	1.07534	1	8	C4-dicarboxylate transport	1
GO:0015743	0.684985	0.919883	1.07534	1	8	malate transport	1
GO:0035725	0.684985	0.919883	1.07534	1	8	sodium ion transmembrane transport	1
GO:0018958	0.684985	0.919883	1.07534	1	8	phenol-containing compound metabolic process	1
GO:0043545	0.684985	0.919883	1.07534	1	8	molybdopterin cofactor metabolic process	1
GO:0008284	0.684985	0.919883	1.07534	1	8	positive regulation of cell proliferation	1
GO:0046466	0.684985	0.919883	1.07534	1	8	membrane lipid catabolic process	1
GO:0009926	0.684985	0.919883	1.07534	1	8	auxin polar transport	1
GO:0006469	0.684985	0.919883	1.07534	1	8	negative regulation of protein kinase activity	1
GO:0032324	0.684985	0.919883	1.07534	1	8	molybdopterin cofactor biosynthetic process	1
GO:0019720	0.684985	0.919883	1.07534	1	8	Mo-molybdopterin cofactor metabolic process	1
GO:0045165	0.684985	0.919883	1.07534	1	8	cell fate commitment	1
GO:0045814	0.687321	0.858447	2.28511	2	17	negative regulation of gene expression, epigenetic	1
GO:0016116	0.687321	0.858447	2.28511	2	17	carotenoid metabolic process	1
GO:0016108	0.687321	0.858447	2.28511	2	17	tetraterpenoid metabolic process	1
GO:0006997	0.687321	0.858447	2.28511	2	17	nucleus organization	1
GO:0072525	0.687321	0.858447	2.28511	2	17	pyridine-containing compound biosynthetic process	1
GO:0009965	0.687321	0.858447	2.28511	2	17	leaf morphogenesis	1
GO:0044724	0.694421	0.872613	9.00601	8	67	single-organism carbohydrate catabolic process	1
GO:0030162	0.696128	0.891803	15.4581	14	115	regulation of proteolysis	1
GO:0018904	0.698413	0.839678	3.49487	3	26	ether metabolic process	1
GO:0006098	0.698413	0.839678	3.49487	3	26	pentose-phosphate shunt	1
GO:0010411	0.703301	0.846896	5.77998	5	43	xyloglucan metabolic process	1
GO:0043413	0.713024	0.849944	8.06509	7	60	macromolecule glycosylation	1
GO:0072511	0.713024	0.849944	8.06509	7	60	divalent inorganic cation transport	1
GO:0070838	0.713024	0.849944	8.06509	7	60	divalent metal ion transport	1
GO:0006486	0.713024	0.849944	8.06509	7	60	protein glycosylation	1
GO:0030036	0.716893	0.839424	6.98974	6	52	actin cytoskeleton organization	1
GO:0035303	0.717835	0.804729	2.41953	2	18	regulation of dephosphorylation	1
GO:0035304	0.717835	0.804729	2.41953	2	18	regulation of protein dephosphorylation	1
GO:1901264	0.717835	0.804729	2.41953	2	18	carbohydrate derivative transport	1
GO:0034599	0.717835	0.804729	2.41953	2	18	cellular response to oxidative stress	1
GO:0051274	0.722761	0.825113	5.9144	5	44	beta-glucan biosynthetic process	1
GO:0042545	0.722761	0.825113	5.9144	5	44	cell wall modification	1
GO:0007346	0.723128	0.804626	3.62929	3	27	regulation of mitotic cell cycle	1
GO:0008643	0.723691	0.85158	10.3502	9	77	carbohydrate transport	1
GO:0009132	0.726013	0.843864	9.27485	8	69	nucleoside diphosphate metabolic process	1
GO:0097035	0.727352	0.804831	1.20976	1	9	regulation of membrane lipid distribution	1
GO:0006885	0.727352	0.804831	1.20976	1	9	regulation of pH	1
GO:0046653	0.727352	0.804831	1.20976	1	9	tetrahydrofolate metabolic process	1
GO:0010388	0.727352	0.804831	1.20976	1	9	cullin deneddylation	1
GO:0030261	0.727352	0.804831	1.20976	1	9	chromosome condensation	1
GO:0015706	0.727352	0.804831	1.20976	1	9	nitrate transport	1
GO:0042793	0.727352	0.804831	1.20976	1	9	transcription from plastid promoter	1
GO:0006012	0.727352	0.804831	1.20976	1	9	galactose metabolic process	1
GO:0043628	0.727352	0.804831	1.20976	1	9	ncRNA 3'-end processing	1
GO:0031048	0.727352	0.804831	1.20976	1	9	chromatin silencing by small RNA	1
GO:0045332	0.727352	0.804831	1.20976	1	9	phospholipid translocation	1
GO:0015914	0.727352	0.804831	1.20976	1	9	phospholipid transport	1
GO:0034204	0.727352	0.804831	1.20976	1	9	lipid translocation	1
GO:0000338	0.727352	0.804831	1.20976	1	9	protein deneddylation	1
GO:0006144	0.727352	0.804831	1.20976	1	9	purine nucleobase metabolic process	1
GO:0034220	0.728243	0.914954	46.3742	43	345	ion transmembrane transport	1
GO:0098655	0.730768	0.90167	33.8734	31	252	cation transmembrane transport	1
GO:0034470	0.732985	0.874647	19.0874	17	142	ncRNA processing	1
GO:0009607	0.734141	0.879006	21.2381	19	158	response to biotic stimulus	1
GO:0033043	0.734254	0.821497	7.12416	6	53	regulation of organelle organization	1
GO:0008033	0.740956	0.830185	9.40927	8	70	tRNA processing	1
GO:0009064	0.741288	0.80442	6.04881	5	45	glutamine family amino acid metabolic process	1
GO:0006730	0.745801	0.75733	2.55394	2	19	one-carbon metabolic process	1
GO:0045786	0.745801	0.75733	2.55394	2	19	negative regulation of cell cycle	1
GO:0010073	0.745801	0.75733	2.55394	2	19	meristem maintenance	1
GO:0006541	0.745801	0.75733	2.55394	2	19	glutamine metabolic process	1
GO:0009743	0.745801	0.75733	2.55394	2	19	response to carbohydrate	1
GO:0009845	0.745801	0.75733	2.55394	2	19	seed germination	1
GO:0090558	0.745801	0.75733	2.55394	2	19	plant epidermis development	1
GO:0006338	0.745801	0.75733	2.55394	2	19	chromatin remodeling	1
GO:0042398	0.74623	0.772377	3.76371	3	28	cellular modified amino acid biosynthetic process	1
GO:0097305	0.750845	0.804316	7.25858	6	54	response to alcohol	1
GO:0006779	0.751692	0.780079	4.97347	4	37	porphyrin-containing compound biosynthetic process	1
GO:0006468	0.752464	0.949699	210.23	202	1564	protein phosphorylation	1
GO:0072330	0.754064	0.868818	22.5822	20	168	monocarboxylic acid biosynthetic process	1
GO:0006414	0.755325	0.81694	9.54369	8	71	translational elongation	1
GO:0019362	0.759302	0.832373	12.9041	11	96	pyridine nucleotide metabolic process	1
GO:0046496	0.759302	0.832373	12.9041	11	96	nicotinamide nucleotide metabolic process	1
GO:0009100	0.76016	0.804213	8.46834	7	63	glycoprotein metabolic process	1
GO:0009101	0.76016	0.804213	8.46834	7	63	glycoprotein biosynthetic process	1
GO:0071554	0.762417	0.894221	41.804	38	311	cell wall organization or biogenesis	1
GO:0006325	0.763311	0.862916	22.7167	20	169	chromatin organization	1
GO:0000726	0.764025	0.715347	1.34418	1	10	non-recombinational repair	1
GO:0006526	0.764025	0.715347	1.34418	1	10	arginine biosynthetic process	1
GO:0009106	0.764025	0.715347	1.34418	1	10	lipoate metabolic process	1
GO:1902358	0.764025	0.715347	1.34418	1	10	sulfate transmembrane transport	1
GO:0060918	0.764025	0.715347	1.34418	1	10	auxin transport	1
GO:0010639	0.764025	0.715347	1.34418	1	10	negative regulation of organelle organization	1
GO:0006303	0.764025	0.715347	1.34418	1	10	double-strand break repair via nonhomologous end joining	1
GO:0009914	0.764025	0.715347	1.34418	1	10	hormone transport	1
GO:0006450	0.764025	0.715347	1.34418	1	10	regulation of translational fidelity	1
GO:0030029	0.766669	0.787837	7.393	6	55	actin filament-based process	1
GO:0042364	0.767765	0.74261	3.89813	3	29	water-soluble vitamin biosynthetic process	1
GO:0051604	0.767765	0.74261	3.89813	3	29	protein maturation	1
GO:0009813	0.767765	0.74261	3.89813	3	29	flavonoid biosynthetic process	1
GO:0000302	0.767765	0.74261	3.89813	3	29	response to reactive oxygen species	1
GO:0046271	0.767765	0.74261	3.89813	3	29	phenylpropanoid catabolic process	1
GO:0006857	0.771351	0.715197	2.68836	2	20	oligopeptide transport	1
GO:0090351	0.771351	0.715197	2.68836	2	20	seedling development	1
GO:0015833	0.771351	0.715197	2.68836	2	20	peptide transport	1
GO:0006006	0.771351	0.715197	2.68836	2	20	glucose metabolic process	1
GO:0046351	0.771351	0.715197	2.68836	2	20	disaccharide biosynthetic process	1
GO:0048638	0.771351	0.715197	2.68836	2	20	regulation of developmental growth	1
GO:0006732	0.772586	0.864488	26.0771	23	194	coenzyme metabolic process	1
GO:0006351	0.776107	0.94719	243.834	234	1814	transcription, DNA-templated	1
GO:0006605	0.777695	0.804006	10.8879	9	81	protein targeting	1
GO:0019637	0.779041	0.899826	56.8589	52	423	organophosphate metabolic process	1
GO:0009451	0.780037	0.820929	14.2483	12	106	RNA modification	1
GO:0033993	0.781735	0.772017	7.52741	6	56	response to lipid	1
GO:0009733	0.782009	0.84459	20.8348	18	155	response to auxin	1
GO:0016311	0.782261	0.869111	31.5883	28	235	dephosphorylation	1
GO:0009067	0.787784	0.715047	4.03254	3	30	aspartate family amino acid biosynthetic process	1
GO:0000956	0.788065	0.735383	5.24231	4	39	nuclear-transcribed mRNA catabolic process	1
GO:1901698	0.788065	0.735383	5.24231	4	39	response to nitrogen compound	1
GO:0006066	0.788315	0.776354	8.73718	7	65	alcohol metabolic process	1
GO:0048869	0.788395	0.819482	15.4581	13	115	cellular developmental process	1
GO:0000280	0.789928	0.792927	11.0223	9	82	nuclear division	1
GO:0006733	0.790763	0.812221	14.3827	12	107	oxidoreduction coenzyme metabolic process	1
GO:0045490	0.791353	0.748113	6.45207	5	48	pectin catabolic process	1
GO:0044249	0.792873	0.955345	463.742	450	3450	cellular biosynthetic process	1
GO:0006644	0.794514	0.824186	17.7432	15	132	phospholipid metabolic process	1
GO:0006595	0.79463	0.6775	2.82278	2	21	polyamine metabolic process	1
GO:0010431	0.79463	0.6775	2.82278	2	21	seed maturation	1
GO:0042886	0.79463	0.6775	2.82278	2	21	amide transport	1
GO:0006672	0.795766	0.64376	1.4786	1	11	ceramide metabolic process	1
GO:0051129	0.795766	0.64376	1.4786	1	11	negative regulation of cellular component organization	1
GO:0051259	0.795766	0.64376	1.4786	1	11	protein oligomerization	1
GO:0055067	0.795766	0.64376	1.4786	1	11	monovalent inorganic cation homeostasis	1
GO:0010182	0.795766	0.64376	1.4786	1	11	sugar mediated signaling pathway	1
GO:0051567	0.795766	0.64376	1.4786	1	11	histone H3-K9 methylation	1
GO:0009756	0.795766	0.64376	1.4786	1	11	carbohydrate mediated signaling	1
GO:0042127	0.795766	0.64376	1.4786	1	11	regulation of cell proliferation	1
GO:0009809	0.795766	0.64376	1.4786	1	11	lignin biosynthetic process	1
GO:0043687	0.795766	0.64376	1.4786	1	11	post-translational protein modification	1
GO:0009637	0.795766	0.64376	1.4786	1	11	response to blue light	1
GO:0008272	0.795766	0.64376	1.4786	1	11	sulfate transport	1
GO:0034755	0.795766	0.64376	1.4786	1	11	iron ion transmembrane transport	1
GO:0061647	0.795766	0.64376	1.4786	1	11	histone H3-K9 modification	1
GO:0009072	0.796052	0.756817	7.66183	6	57	aromatic amino acid family metabolic process	1
GO:0097659	0.798893	0.941711	244.91	234	1822	nucleic acid-templated transcription	1
GO:0098542	0.80111	0.803694	14.5172	12	108	defense response to other organism	1
GO:0042440	0.801429	0.763133	8.8716	7	66	pigment metabolic process	1
GO:0050896	0.801687	0.942632	262.384	251	1952	response to stimulus	1
GO:0008652	0.802122	0.82276	18.953	16	141	cellular amino acid biosynthetic process	1
GO:0006766	0.804587	0.714897	5.37672	4	40	vitamin metabolic process	1
GO:0006633	0.805796	0.810792	16.8023	14	125	fatty acid biosynthetic process	1
GO:0006739	0.806348	0.689453	4.16696	3	31	NADP metabolic process	1
GO:0042221	0.809177	0.908232	94.2271	87	701	response to chemical	1
GO:0006820	0.809338	0.821493	20.1627	17	150	anion transport	1
GO:0046395	0.809634	0.742202	7.79625	6	58	carboxylic acid catabolic process	1
GO:0016054	0.809634	0.742202	7.79625	6	58	organic acid catabolic process	1
GO:0034654	0.810343	0.941234	270.987	259	2016	nucleobase-containing compound biosynthetic process	1
GO:0032506	0.815785	0.643572	2.9572	2	22	cytokinetic process	1
GO:0016573	0.815785	0.643572	2.9572	2	22	histone acetylation	1
GO:0009826	0.815785	0.643572	2.9572	2	22	unidimensional cell growth	1
GO:1902410	0.815785	0.643572	2.9572	2	22	mitotic cytokinetic process	1
GO:0009648	0.815785	0.643572	2.9572	2	22	photoperiodism	1
GO:0006475	0.815785	0.643572	2.9572	2	22	internal protein amino acid acetylation	1
GO:0018393	0.815785	0.643572	2.9572	2	22	internal peptidyl-lysine acetylation	1
GO:0018394	0.815785	0.643572	2.9572	2	22	peptidyl-lysine acetylation	1
GO:0009639	0.820045	0.695518	5.51114	4	41	response to red or far red light	1
GO:0032989	0.822498	0.728139	7.93067	6	59	cellular component morphogenesis	1
GO:0072348	0.82324	0.585188	1.61302	1	12	sulfur compound transport	1
GO:0006891	0.82324	0.585188	1.61302	1	12	intra-Golgi vesicle-mediated transport	1
GO:0009082	0.82324	0.585188	1.61302	1	12	branched-chain amino acid biosynthetic process	1
GO:0009085	0.82324	0.585188	1.61302	1	12	lysine biosynthetic process	1
GO:0009089	0.82324	0.585188	1.61302	1	12	lysine biosynthetic process via diaminopimelate	1
GO:0071322	0.82324	0.585188	1.61302	1	12	cellular response to carbohydrate stimulus	1
GO:0006553	0.82324	0.585188	1.61302	1	12	lysine metabolic process	1
GO:0071427	0.82324	0.585188	1.61302	1	12	mRNA-containing ribonucleoprotein complex export from nucleus	1
GO:0002098	0.82324	0.585188	1.61302	1	12	tRNA wobble uridine modification	1
GO:0009411	0.82324	0.585188	1.61302	1	12	response to UV	1
GO:0098661	0.82324	0.585188	1.61302	1	12	inorganic anion transmembrane transport	1
GO:0046451	0.82324	0.585188	1.61302	1	12	diaminopimelate metabolic process	1
GO:1990542	0.82324	0.585188	1.61302	1	12	mitochondrial transmembrane transport	1
GO:0006406	0.82324	0.585188	1.61302	1	12	mRNA export from nucleus	1
GO:0010038	0.823523	0.665624	4.30138	3	32	response to metal ion	1
GO:0018130	0.823786	0.939465	290.074	277	2158	heterocycle biosynthetic process	1
GO:0046394	0.824015	0.859119	40.9975	36	305	carboxylic acid biosynthetic process	1
GO:0016053	0.824015	0.859119	40.9975	36	305	organic acid biosynthetic process	1
GO:0051336	0.827608	0.803278	19.3562	16	144	regulation of hydrolase activity	1
GO:0009108	0.828703	0.765369	12.6353	10	94	coenzyme biosynthetic process	1
GO:0006470	0.829902	0.779147	14.9204	12	111	protein dephosphorylation	1
GO:0032774	0.830243	0.933595	246.523	234	1834	RNA biosynthetic process	1
GO:0000281	0.834967	0.612876	3.09162	2	23	mitotic cytokinesis	1
GO:0000288	0.834967	0.612876	3.09162	2	23	nuclear-transcribed mRNA catabolic process, deadenylation-dependent decay	1
GO:0009073	0.834967	0.612876	3.09162	2	23	aromatic amino acid family biosynthetic process	1
GO:0007051	0.834967	0.612876	3.09162	2	23	spindle organization	1
GO:0042537	0.834967	0.612876	3.09162	2	23	benzene-containing compound metabolic process	1
GO:0043933	0.837343	0.864382	50.9445	45	379	macromolecular complex subunit organization	1
GO:0048285	0.838313	0.756303	12.7697	10	95	organelle fission	1
GO:0009066	0.839379	0.643384	4.4358	3	33	aspartate family amino acid metabolic process	1
GO:0097164	0.839379	0.643384	4.4358	3	33	ammonium ion metabolic process	1
GO:0003333	0.839379	0.643384	4.4358	3	33	amino acid transmembrane transport	1
GO:0009110	0.839379	0.643384	4.4358	3	33	vitamin biosynthetic process	1
GO:0009812	0.839379	0.643384	4.4358	3	33	flavonoid metabolic process	1
GO:0006767	0.839379	0.643384	4.4358	3	33	water-soluble vitamin metabolic process	1
GO:0009058	0.843329	0.946066	499.498	482	3716	biosynthetic process	1
GO:0048878	0.846146	0.701546	8.1995	6	61	chemical homeostasis	1
GO:0006897	0.84702	0.536379	1.74744	1	13	endocytosis	1
GO:0031109	0.84702	0.536379	1.74744	1	13	microtubule polymerization or depolymerization	1
GO:0002097	0.84702	0.536379	1.74744	1	13	tRNA wobble base modification	1
GO:0051225	0.84702	0.536379	1.74744	1	13	spindle assembly	1
GO:0071215	0.84702	0.536379	1.74744	1	13	cellular response to abscisic acid stimulus	1
GO:0009148	0.84702	0.536379	1.74744	1	13	pyrimidine nucleoside triphosphate biosynthetic process	1
GO:0009208	0.84702	0.536379	1.74744	1	13	pyrimidine ribonucleoside triphosphate metabolic process	1
GO:0009209	0.84702	0.536379	1.74744	1	13	pyrimidine ribonucleoside triphosphate biosynthetic process	1
GO:0009738	0.84702	0.536379	1.74744	1	13	abscisic acid-activated signaling pathway	1
GO:0034047	0.84702	0.536379	1.74744	1	13	regulation of protein phosphatase type 2A activity	1
GO:0007052	0.84702	0.536379	1.74744	1	13	mitotic spindle organization	1
GO:0007020	0.84702	0.536379	1.74744	1	13	microtubule nucleation	1
GO:0046036	0.84702	0.536379	1.74744	1	13	CTP metabolic process	1
GO:0006448	0.84702	0.536379	1.74744	1	13	regulation of translational elongation	1
GO:0006189	0.84702	0.536379	1.74744	1	13	'de novo' IMP biosynthetic process	1
GO:0046785	0.84702	0.536379	1.74744	1	13	microtubule polymerization	1
GO:0006289	0.84702	0.536379	1.74744	1	13	nucleotide-excision repair	1
GO:0006241	0.84702	0.536379	1.74744	1	13	CTP biosynthetic process	1
GO:0030154	0.847721	0.714445	9.40927	7	70	cell differentiation	1
GO:0032259	0.851262	0.853962	49.197	43	366	methylation	1
GO:0012501	0.852324	0.58497	3.22603	2	24	programmed cell death	1
GO:0048468	0.852324	0.58497	3.22603	2	24	cell development	1
GO:0046854	0.852324	0.58497	3.22603	2	24	phosphatidylinositol phosphorylation	1
GO:0061640	0.852324	0.58497	3.22603	2	24	cytoskeleton-dependent cytokinesis	1
GO:0009725	0.853223	0.827341	34.1422	29	254	response to hormone	1
GO:0009555	0.853988	0.622579	4.57022	3	34	pollen development	1
GO:0050801	0.853988	0.622579	4.57022	3	34	ion homeostasis	1
GO:0000413	0.857543	0.66991	7.12416	5	53	protein peptidyl-prolyl isomerization	1
GO:0051707	0.85942	0.759382	16.5334	13	123	response to other organism	1
GO:0043207	0.85942	0.759382	16.5334	13	123	response to external biotic stimulus	1
GO:1901605	0.859551	0.802649	26.6148	22	198	alpha-amino acid metabolic process	1
GO:0019318	0.860452	0.643196	5.9144	4	44	hexose metabolic process	1
GO:0009719	0.863981	0.819915	34.411	29	256	response to endogenous stimulus	1
GO:0044282	0.86738	0.692348	9.6781	7	72	small molecule catabolic process	1
GO:0018205	0.8676	0.73633	14.3827	11	107	peptidyl-lysine modification	1
GO:0006826	0.867603	0.495078	1.88185	1	14	iron ion transport	1
GO:0006814	0.867603	0.495078	1.88185	1	14	sodium ion transport	1
GO:0043067	0.867603	0.495078	1.88185	1	14	regulation of programmed cell death	1
GO:0051348	0.867603	0.495078	1.88185	1	14	negative regulation of transferase activity	1
GO:0006525	0.867603	0.495078	1.88185	1	14	arginine metabolic process	1
GO:0006626	0.867603	0.495078	1.88185	1	14	protein targeting to mitochondrion	1
GO:0010119	0.867603	0.495078	1.88185	1	14	regulation of stomatal movement	1
GO:0072655	0.867603	0.495078	1.88185	1	14	establishment of protein localization to mitochondrion	1
GO:0006002	0.867603	0.495078	1.88185	1	14	fructose 6-phosphate metabolic process	1
GO:0043666	0.867603	0.495078	1.88185	1	14	regulation of phosphoprotein phosphatase activity	1
GO:0070585	0.867603	0.495078	1.88185	1	14	protein localization to mitochondrion	1
GO:0010941	0.867603	0.495078	1.88185	1	14	regulation of cell death	1
GO:0009933	0.867603	0.495078	1.88185	1	14	meristem structural organization	1
GO:0048532	0.867603	0.495078	1.88185	1	14	anatomical structure arrangement	1
GO:0061615	0.867603	0.495078	1.88185	1	14	glycolytic process through fructose-6-phosphate	1
GO:0046834	0.868	0.559491	3.36045	2	25	lipid phosphorylation	1
GO:0006662	0.868	0.559491	3.36045	2	25	glycerol ether metabolic process	1
GO:0071214	0.868	0.559491	3.36045	2	25	cellular response to abiotic stimulus	1
GO:0045493	0.868	0.559491	3.36045	2	25	xylan catabolic process	1
GO:0048193	0.868431	0.656184	7.25858	5	54	Golgi vesicle transport	1
GO:0010228	0.872078	0.627457	6.04881	4	45	vegetative to reproductive phase transition of meristem	1
GO:0033014	0.872078	0.627457	6.04881	4	45	tetrapyrrole biosynthetic process	1
GO:0006886	0.872788	0.788475	25.8083	21	192	intracellular protein transport	1
GO:0010383	0.876398	0.681802	9.81252	7	73	cell wall polysaccharide metabolic process	1
GO:0010410	0.876398	0.681802	9.81252	7	73	hemicellulose metabolic process	1
GO:0018208	0.878607	0.643008	7.393	5	55	peptidyl-proline modification	1
GO:0006355	0.881086	0.914356	222.865	208	1658	regulation of transcription, DNA-templated	1
GO:0007275	0.881706	0.852201	64.1174	56	477	multicellular organism development	1
GO:0006873	0.882132	0.536135	3.49487	2	26	cellular ion homeostasis	1
GO:0016265	0.882132	0.536135	3.49487	2	26	death	1
GO:0008219	0.882132	0.536135	3.49487	2	26	cell death	1
GO:0006520	0.88249	0.828058	45.8366	39	341	cellular amino acid metabolic process	1
GO:0006778	0.882858	0.612467	6.18323	4	46	porphyrin-containing compound metabolic process	1
GO:0019438	0.88485	0.922143	293.031	276	2180	aromatic compound biosynthetic process	1
GO:0006817	0.885417	0.459678	2.01627	1	15	phosphate ion transport	1
GO:0071426	0.885417	0.459678	2.01627	1	15	ribonucleoprotein complex export from nucleus	1
GO:0006613	0.885417	0.459678	2.01627	1	15	cotranslational protein targeting to membrane	1
GO:0006614	0.885417	0.459678	2.01627	1	15	SRP-dependent cotranslational protein targeting to membrane	1
GO:0071166	0.885417	0.459678	2.01627	1	15	ribonucleoprotein complex localization	1
GO:0009396	0.885417	0.459678	2.01627	1	15	folic acid-containing compound biosynthetic process	1
GO:0072599	0.885417	0.459678	2.01627	1	15	establishment of protein localization to endoplasmic reticulum	1
GO:0010243	0.885417	0.459678	2.01627	1	15	response to organonitrogen compound	1
GO:0010200	0.885417	0.459678	2.01627	1	15	response to chitin	1
GO:0045047	0.885417	0.459678	2.01627	1	15	protein targeting to ER	1
GO:0001522	0.885417	0.459678	2.01627	1	15	pseudouridine synthesis	1
GO:0046132	0.885417	0.459678	2.01627	1	15	pyrimidine ribonucleoside biosynthetic process	1
GO:0046134	0.885417	0.459678	2.01627	1	15	pyrimidine nucleoside biosynthetic process	1
GO:0006405	0.885417	0.459678	2.01627	1	15	RNA export from nucleus	1
GO:0006270	0.885417	0.459678	2.01627	1	15	DNA replication initiation	1
GO:0034248	0.886015	0.69682	12.3665	9	92	regulation of cellular amide metabolic process	1
GO:0006417	0.886015	0.69682	12.3665	9	92	regulation of translation	1
GO:0070727	0.890724	0.780988	28.4966	23	212	cellular macromolecule localization	1
GO:2001141	0.89088	0.910791	223.537	208	1663	regulation of RNA biosynthetic process	1
GO:1903506	0.89088	0.910791	223.537	208	1663	regulation of nucleic acid-templated transcription	1
GO:0023056	0.891051	0.567506	4.97347	3	37	positive regulation of signaling	1
GO:0006865	0.891051	0.567506	4.97347	3	37	amino acid transport	1
GO:0009967	0.891051	0.567506	4.97347	3	37	positive regulation of signal transduction	1
GO:0022402	0.892364	0.740971	19.4906	15	145	cell cycle process	1
GO:0042445	0.892839	0.598175	6.31765	4	47	hormone metabolic process	1
GO:0000902	0.892839	0.598175	6.31765	4	47	cell morphogenesis	1
GO:0008037	0.893352	0.726066	17.2055	13	128	cell recognition	1
GO:0009875	0.893352	0.726066	17.2055	13	128	pollen-pistil interaction	1
GO:0048544	0.893352	0.726066	17.2055	13	128	recognition of pollen	1
GO:0006664	0.894853	0.514647	3.62929	2	27	glycolipid metabolic process	1
GO:1903509	0.894853	0.514647	3.62929	2	27	liposaccharide metabolic process	1
GO:1901576	0.894986	0.9316	469.388	448	3492	organic substance biosynthetic process	1
GO:0044707	0.895207	0.843894	64.6551	56	481	single-multicellular organism process	1
GO:0010817	0.896956	0.618175	7.66183	5	57	regulation of hormone levels	1
GO:0051188	0.899268	0.719748	17.3399	13	129	cofactor biosynthetic process	1
GO:1901615	0.900064	0.680312	12.6353	9	94	organic hydroxy compound metabolic process	1
GO:0051186	0.900312	0.783071	32.1259	26	239	cofactor metabolic process	1
GO:0005996	0.900442	0.651998	10.2158	7	76	monosaccharide metabolic process	1
GO:0034504	0.900835	0.428998	2.15069	1	16	protein localization to nucleus	1
GO:0070972	0.900835	0.428998	2.15069	1	16	protein localization to endoplasmic reticulum	1
GO:0071395	0.900835	0.428998	2.15069	1	16	cellular response to jasmonic acid stimulus	1
GO:0006596	0.900835	0.428998	2.15069	1	16	polyamine biosynthetic process	1
GO:0051170	0.900835	0.428998	2.15069	1	16	nuclear import	1
GO:0006606	0.900835	0.428998	2.15069	1	16	protein import into nucleus	1
GO:0030422	0.900835	0.428998	2.15069	1	16	production of siRNA involved in RNA interference	1
GO:0044744	0.900835	0.428998	2.15069	1	16	protein targeting to nucleus	1
GO:0010256	0.900835	0.428998	2.15069	1	16	endomembrane system organization	1
GO:0000911	0.900835	0.428998	2.15069	1	16	cytokinesis by cell plate formation	1
GO:0009867	0.900835	0.428998	2.15069	1	16	jasmonic acid mediated signaling pathway	1
GO:0019395	0.900835	0.428998	2.15069	1	16	fatty acid oxidation	1
GO:0042559	0.900835	0.428998	2.15069	1	16	pteridine-containing compound biosynthetic process	1
GO:0034440	0.900835	0.428998	2.15069	1	16	lipid oxidation	1
GO:0006342	0.900835	0.428998	2.15069	1	16	chromatin silencing	1
GO:1902593	0.900835	0.428998	2.15069	1	16	single-organism nuclear import	1
GO:0006298	0.900835	0.428998	2.15069	1	16	mismatch repair	1
GO:0055114	0.900879	0.908815	235.635	219	1753	oxidation-reduction process	1
GO:0040029	0.901389	0.551246	5.10789	3	38	regulation of gene expression, epigenetic	1
GO:0010647	0.901389	0.551246	5.10789	3	38	positive regulation of cell communication	1
GO:1903825	0.901389	0.551246	5.10789	3	38	organic acid transmembrane transport	1
GO:1901362	0.901919	0.917307	303.651	285	2259	organic cyclic compound biosynthetic process	1
GO:0001510	0.902065	0.584532	6.45207	4	48	RNA methylation	1
GO:0051252	0.902369	0.906507	225.419	209	1677	regulation of RNA metabolic process	1
GO:0006457	0.902814	0.742396	22.0446	17	164	protein folding	1
GO:0016192	0.90294	0.752775	24.3297	19	181	vesicle-mediated transport	1
GO:0009628	0.904541	0.779346	32.2603	26	240	response to abiotic stimulus	1
GO:0006091	0.905235	0.745398	23.2543	18	173	generation of precursor metabolites and energy	1
GO:0010016	0.906285	0.494812	3.76371	2	28	shoot system morphogenesis	1
GO:0000910	0.906285	0.494812	3.76371	2	28	cytokinesis	1
GO:0046274	0.906285	0.494812	3.76371	2	28	lignin catabolic process	1
GO:0019219	0.906837	0.90504	227.839	211	1695	regulation of nucleobase-containing compound metabolic process	1
GO:0007049	0.908879	0.764548	29.0343	23	216	cell cycle	1
GO:0034613	0.910566	0.758866	27.959	22	208	cellular protein localization	1
GO:0000165	0.910581	0.571496	6.58649	4	49	MAPK cascade	1
GO:0048646	0.910833	0.53589	5.24231	3	39	anatomical structure formation involved in morphogenesis	1
GO:0032787	0.911093	0.798355	42.4761	35	316	monocarboxylic acid metabolic process	1
GO:0007018	0.912851	0.595182	7.93067	5	59	microtubule-based movement	1
GO:0016579	0.91302	0.650628	11.6944	8	87	protein deubiquitination	1
GO:0070918	0.91418	0.402152	2.28511	1	17	production of small RNA involved in gene silencing by RNA	1
GO:0010027	0.91418	0.402152	2.28511	1	17	thylakoid membrane organization	1
GO:0071359	0.91418	0.402152	2.28511	1	17	cellular response to dsRNA	1
GO:0006559	0.91418	0.402152	2.28511	1	17	L-phenylalanine catabolic process	1
GO:0071482	0.91418	0.402152	2.28511	1	17	cellular response to light stimulus	1
GO:0006665	0.91418	0.402152	2.28511	1	17	sphingolipid metabolic process	1
GO:0043331	0.91418	0.402152	2.28511	1	17	response to dsRNA	1
GO:0006914	0.91418	0.402152	2.28511	1	17	autophagy	1
GO:0005992	0.91418	0.402152	2.28511	1	17	trehalose biosynthetic process	1
GO:0009668	0.91418	0.402152	2.28511	1	17	plastid membrane organization	1
GO:1902222	0.91418	0.402152	2.28511	1	17	erythrose 4-phosphate/phosphoenolpyruvate family amino acid catabolic process	1
GO:0048278	0.91418	0.402152	2.28511	1	17	vesicle docking	1
GO:0022603	0.91418	0.402152	2.28511	1	17	regulation of anatomical structure morphogenesis	1
GO:0031050	0.91418	0.402152	2.28511	1	17	dsRNA fragmentation	1
GO:0006368	0.91418	0.402152	2.28511	1	17	transcription elongation from RNA polymerase II promoter	1
GO:1901699	0.91418	0.402152	2.28511	1	17	cellular response to nitrogen compound	1
GO:0006796	0.915225	0.914185	322.335	302	2398	phosphate-containing compound metabolic process	1
GO:0033036	0.915806	0.800953	45.971	38	342	macromolecule localization	1
GO:0009250	0.916335	0.612058	9.27485	6	69	glucan biosynthetic process	1
GO:0009889	0.918565	0.901417	237.114	219	1764	regulation of biosynthetic process	1
GO:0031326	0.918565	0.901417	237.114	219	1764	regulation of cellular biosynthetic process	1
GO:0031324	0.918701	0.750668	28.2278	22	210	negative regulation of cellular metabolic process	1
GO:0070085	0.919018	0.642442	11.8288	8	88	glycosylation	1
GO:0009808	0.919447	0.521364	5.37672	3	40	lignin metabolic process	1
GO:0009605	0.921301	0.722491	22.5822	17	168	response to external stimulus	1
GO:0006631	0.922648	0.70793	20.2971	15	151	fatty acid metabolic process	1
GO:2000112	0.92353	0.898775	235.501	217	1752	regulation of cellular macromolecule biosynthetic process	1
GO:0044262	0.92451	0.748776	29.572	23	220	cellular carbohydrate metabolic process	1
GO:0009081	0.92573	0.378465	2.41953	1	18	branched-chain amino acid metabolic process	1
GO:0080135	0.92573	0.378465	2.41953	1	18	regulation of cellular response to stress	1
GO:0010162	0.92573	0.378465	2.41953	1	18	seed dormancy process	1
GO:0016246	0.92573	0.378465	2.41953	1	18	RNA interference	1
GO:0033044	0.92573	0.378465	2.41953	1	18	regulation of chromosome organization	1
GO:0022611	0.92573	0.378465	2.41953	1	18	dormancy process	1
GO:0051028	0.92573	0.378465	2.41953	1	18	mRNA transport	1
GO:0006108	0.92573	0.378465	2.41953	1	18	malate metabolic process	1
GO:0045491	0.925743	0.459393	4.03254	2	30	xylan metabolic process	1
GO:0030243	0.926549	0.573832	8.1995	5	61	cellulose metabolic process	1
GO:0048229	0.926549	0.573832	8.1995	5	61	gametophyte development	1
GO:0006793	0.927975	0.908947	323.679	302	2408	phosphorus metabolic process	1
GO:0006812	0.928523	0.787424	45.4333	37	338	cation transport	1
GO:0015031	0.928946	0.759147	34.2766	27	255	protein transport	1
GO:0006366	0.928954	0.642253	13.3074	9	99	transcription from RNA polymerase II promoter	1
GO:0043414	0.930094	0.691206	19.3562	14	144	macromolecule methylation	1
GO:0010556	0.930392	0.895438	236.173	217	1757	regulation of macromolecule biosynthetic process	1
GO:0048523	0.931652	0.748972	32.1259	25	239	negative regulation of cellular process	1
GO:0045017	0.932305	0.535645	6.98974	4	52	glycerolipid biosynthetic process	1
GO:0006928	0.932652	0.563718	8.33392	5	62	movement of cell or subcellular component	1
GO:0071407	0.933977	0.443516	4.16696	2	31	cellular response to organic cyclic compound	1
GO:0051171	0.93406	0.894129	239.667	220	1783	regulation of nitrogen compound metabolic process	1
GO:0048366	0.934434	0.494546	5.64556	3	42	leaf development	1
GO:0000278	0.934921	0.619068	12.232	8	91	mitotic cell cycle	1
GO:0046839	0.935726	0.35741	2.55394	1	19	phospholipid dephosphorylation	1
GO:0036065	0.935726	0.35741	2.55394	1	19	fucosylation	1
GO:0071478	0.935726	0.35741	2.55394	1	19	cellular response to radiation	1
GO:0022406	0.935726	0.35741	2.55394	1	19	membrane docking	1
GO:0005991	0.935726	0.35741	2.55394	1	19	trehalose metabolic process	1
GO:0035825	0.935726	0.35741	2.55394	1	19	reciprocal DNA recombination	1
GO:0007131	0.935726	0.35741	2.55394	1	19	reciprocal meiotic recombination	1
GO:0046131	0.935726	0.35741	2.55394	1	19	pyrimidine ribonucleoside metabolic process	1
GO:0006213	0.935726	0.35741	2.55394	1	19	pyrimidine nucleoside metabolic process	1
GO:0006760	0.935726	0.35741	2.55394	1	19	folic acid-containing compound metabolic process	1
GO:0046856	0.935726	0.35741	2.55394	1	19	phosphatidylinositol dephosphorylation	1
GO:0044767	0.93701	0.816664	70.0318	59	521	single-organism developmental process	1
GO:0009416	0.93831	0.628187	13.5762	9	101	response to light stimulus	1
GO:0065007	0.938331	0.913825	433.633	408	3226	biological regulation	1
GO:0046942	0.938408	0.524671	7.12416	4	53	carboxylic acid transport	1
GO:0015849	0.938408	0.524671	7.12416	4	53	organic acid transport	1
GO:0048584	0.938408	0.524671	7.12416	4	53	positive regulation of response to stimulus	1
GO:0033692	0.939532	0.575328	9.81252	6	73	cellular polysaccharide biosynthetic process	1
GO:0042546	0.939579	0.611648	12.3665	8	92	cell wall biogenesis	1
GO:0017148	0.940921	0.482143	5.77998	3	43	negative regulation of translation	1
GO:0014070	0.940921	0.482143	5.77998	3	43	response to organic cyclic compound	1
GO:0034249	0.940921	0.482143	5.77998	3	43	negative regulation of cellular amide metabolic process	1
GO:0009408	0.941341	0.428697	4.30138	2	32	response to heat	1
GO:0042446	0.941341	0.428697	4.30138	2	32	hormone biosynthetic process	1
GO:0009832	0.941341	0.428697	4.30138	2	32	plant-type cell wall biogenesis	1
GO:0023014	0.941526	0.591605	11.1567	7	83	signal transduction by protein phosphorylation	1
GO:0051174	0.941526	0.591605	11.1567	7	83	regulation of phosphorus metabolic process	1
GO:0019220	0.941526	0.591605	11.1567	7	83	regulation of phosphate metabolic process	1
GO:0043436	0.942789	0.834219	94.2271	81	701	oxoacid metabolic process	1
GO:0034637	0.943941	0.604402	12.5009	8	93	cellular carbohydrate biosynthetic process	1
GO:0051128	0.944352	0.566821	9.94694	6	74	regulation of cellular component organization	1
GO:0051168	0.944377	0.338572	2.68836	1	20	nuclear export	1
GO:0097306	0.944377	0.338572	2.68836	1	20	cellular response to alcohol	1
GO:0009112	0.944377	0.338572	2.68836	1	20	nucleobase metabolic process	1
GO:0009247	0.944377	0.338572	2.68836	1	20	glycolipid biosynthetic process	1
GO:0051667	0.944377	0.338572	2.68836	1	20	establishment of plastid localization	1
GO:0051644	0.944377	0.338572	2.68836	1	20	plastid localization	1
GO:0015748	0.944377	0.338572	2.68836	1	20	organophosphate ester transport	1
GO:0010501	0.944377	0.338572	2.68836	1	20	RNA secondary structure unwinding	1
GO:0042558	0.944377	0.338572	2.68836	1	20	pteridine-containing compound metabolic process	1
GO:0008283	0.944377	0.338572	2.68836	1	20	cell proliferation	1
GO:0019252	0.944377	0.338572	2.68836	1	20	starch biosynthetic process	1
GO:0009902	0.944377	0.338572	2.68836	1	20	chloroplast relocation	1
GO:0019750	0.944377	0.338572	2.68836	1	20	chloroplast localization	1
GO:0048573	0.944377	0.338572	2.68836	1	20	photoperiodism, flowering	1
GO:0009892	0.944852	0.775324	48.5249	39	361	negative regulation of metabolic process	1
GO:1903047	0.945964	0.583874	11.2911	7	84	mitotic cell cycle process	1
GO:0031401	0.946809	0.470345	5.9144	3	44	positive regulation of protein modification process	1
GO:0080134	0.946809	0.470345	5.9144	3	44	regulation of response to stress	1
GO:0006082	0.947703	0.829987	94.6304	81	704	organic acid metabolic process	1
GO:0019752	0.947768	0.82819	92.4797	79	688	carboxylic acid metabolic process	1
GO:0006221	0.947919	0.414834	4.4358	2	33	pyrimidine nucleotide biosynthetic process	1
GO:0044283	0.947931	0.776292	50.9445	41	379	small molecule biosynthetic process	1
GO:0015711	0.94833	0.5354	8.73718	5	65	organic anion transport	1
GO:0045184	0.948687	0.736104	35.2175	27	262	establishment of protein localization	1
GO:0033013	0.949136	0.504013	7.393	4	55	tetrapyrrole metabolic process	1
GO:0018022	0.949136	0.504013	7.393	4	55	peptidyl-lysine methylation	1
GO:0008104	0.949904	0.738138	36.4273	28	271	protein localization	1
GO:0010468	0.949909	0.885029	241.549	220	1797	regulation of gene expression	1
GO:0032502	0.951832	0.803801	72.1825	60	537	developmental process	1
GO:0006839	0.951864	0.321617	2.82278	1	21	mitochondrial transport	1
GO:0051236	0.951864	0.321617	2.82278	1	21	establishment of RNA localization	1
GO:0010118	0.951864	0.321617	2.82278	1	21	stomatal movement	1
GO:0009220	0.951864	0.321617	2.82278	1	21	pyrimidine ribonucleotide biosynthetic process	1
GO:0009218	0.951864	0.321617	2.82278	1	21	pyrimidine ribonucleotide metabolic process	1
GO:0042787	0.951864	0.321617	2.82278	1	21	protein ubiquitination involved in ubiquitin-dependent protein catabolic process	1
GO:0050657	0.951864	0.321617	2.82278	1	21	nucleic acid transport	1
GO:0050658	0.951864	0.321617	2.82278	1	21	RNA transport	1
GO:0010393	0.952769	0.52658	8.8716	5	66	galacturonan metabolic process	1
GO:0045488	0.952769	0.52658	8.8716	5	66	pectin metabolic process	1
GO:0071229	0.95379	0.401837	4.57022	2	34	cellular response to acid chemical	1
GO:0072657	0.95379	0.401837	4.57022	2	34	protein localization to membrane	1
GO:0090150	0.95379	0.401837	4.57022	2	34	establishment of protein localization to membrane	1
GO:0006220	0.95379	0.401837	4.57022	2	34	pyrimidine nucleotide metabolic process	1
GO:0048609	0.95379	0.401837	4.57022	2	34	multicellular organismal reproductive process	1
GO:0031047	0.95383	0.494279	7.52741	4	56	gene silencing by RNA	1
GO:1901617	0.95383	0.494279	7.52741	4	56	organic hydroxy compound biosynthetic process	1
GO:0050790	0.953891	0.769269	51.3477	41	382	regulation of catalytic activity	1
GO:0032268	0.954461	0.738893	38.9813	30	290	regulation of cellular protein metabolic process	1
GO:0018193	0.955659	0.704925	29.8408	22	222	peptidyl-amino acid modification	1
GO:0065009	0.955745	0.766955	51.4821	41	383	regulation of molecular function	1
GO:0010608	0.955983	0.611237	15.4581	10	115	posttranscriptional regulation of gene expression	1
GO:0051273	0.956859	0.518044	9.00601	5	67	beta-glucan metabolic process	1
GO:0080090	0.957083	0.884513	265.476	242	1975	regulation of primary metabolic process	1
GO:0006558	0.958344	0.306276	2.9572	1	22	L-phenylalanine metabolic process	1
GO:0035194	0.958344	0.306276	2.9572	1	22	posttranscriptional gene silencing by RNA	1
GO:0009561	0.958344	0.306276	2.9572	1	22	megagametogenesis	1
GO:1902221	0.958344	0.306276	2.9572	1	22	erythrose 4-phosphate/phosphoenolpyruvate family amino acid metabolic process	1
GO:0000070	0.958344	0.306276	2.9572	1	22	mitotic sister chromatid segregation	1
GO:0032504	0.959024	0.389629	4.70463	2	35	multicellular organism reproduction	1
GO:0009887	0.959024	0.389629	4.70463	2	35	organ morphogenesis	1
GO:0015931	0.959024	0.389629	4.70463	2	35	nucleobase-containing compound transport	1
GO:0016310	0.95915	0.881921	259.561	236	1931	phosphorylation	1
GO:0010033	0.9595	0.735024	40.4599	31	301	response to organic substance	1
GO:1902582	0.959856	0.661872	22.9855	16	171	single-organism intracellular transport	1
GO:0007017	0.960376	0.625878	18.1464	12	135	microtubule-based process	1
GO:0072594	0.960622	0.509779	9.14043	5	68	establishment of protein localization to organelle	1
GO:0031399	0.96086	0.554858	11.8288	7	88	regulation of protein modification process	1
GO:0048519	0.961434	0.763814	54.1705	43	403	negative regulation of biological process	1
GO:0031323	0.961982	0.880958	266.282	242	1981	regulation of cellular metabolic process	1
GO:0045935	0.962044	0.475895	7.79625	4	58	positive regulation of nucleobase-containing compound metabolic process	1
GO:0051649	0.962328	0.740049	44.0891	34	328	establishment of localization in cell	1
GO:0044706	0.962537	0.63167	19.4906	13	145	multi-multicellular organism process	1
GO:0009856	0.962537	0.63167	19.4906	13	145	pollination	1
GO:0009409	0.963687	0.378138	4.83905	2	36	response to cold	1
GO:0046165	0.963687	0.378138	4.83905	2	36	alcohol biosynthetic process	1
GO:0006261	0.963687	0.378138	4.83905	2	36	DNA-dependent DNA replication	1
GO:0046467	0.963952	0.292331	3.09162	1	23	membrane lipid biosynthetic process	1
GO:0006403	0.963952	0.292331	3.09162	1	23	RNA localization	1
GO:0048585	0.963952	0.292331	3.09162	1	23	negative regulation of response to stimulus	1
GO:0051246	0.964058	0.724649	39.6533	30	295	regulation of protein metabolic process	1
GO:0032501	0.964359	0.800621	83.2048	69	619	multicellular organismal process	1
GO:0045333	0.965308	0.428396	6.45207	3	48	cellular respiration	1
GO:0016051	0.966116	0.603123	17.2055	11	128	carbohydrate biosynthetic process	1
GO:0006643	0.967838	0.367304	4.97347	2	37	membrane lipid metabolic process	1
GO:0009553	0.967838	0.367304	4.97347	2	37	embryo sac development	1
GO:0046474	0.967838	0.367304	4.97347	2	37	glycerophospholipid biosynthetic process	1
GO:0048507	0.967838	0.367304	4.97347	2	37	meristem development	1
GO:0009314	0.968312	0.571786	14.786	9	110	response to radiation	1
GO:0046486	0.968312	0.571786	14.786	9	110	glycerolipid metabolic process	1
GO:0006612	0.968806	0.279598	3.22603	1	24	protein targeting to membrane	1
GO:0016441	0.968806	0.279598	3.22603	1	24	posttranscriptional gene silencing	1
GO:0055080	0.968806	0.279598	3.22603	1	24	cation homeostasis	1
GO:0098771	0.968806	0.279598	3.22603	1	24	inorganic ion homeostasis	1
GO:0044743	0.968806	0.279598	3.22603	1	24	intracellular protein transmembrane import	1
GO:0065002	0.968806	0.279598	3.22603	1	24	intracellular protein transmembrane transport	1
GO:0061024	0.969476	0.534909	12.232	7	91	membrane organization	1
GO:0009653	0.969884	0.605966	18.6841	12	139	anatomical structure morphogenesis	1
GO:0010605	0.970415	0.689111	33.2013	24	247	negative regulation of macromolecule metabolic process	1
GO:0051169	0.97153	0.357072	5.10789	2	38	nuclear transport	1
GO:0006913	0.97153	0.357072	5.10789	2	38	nucleocytoplasmic transport	1
GO:0016458	0.971854	0.450737	8.1995	4	61	gene silencing	1
GO:0034968	0.972097	0.410099	6.72091	3	50	histone lysine methylation	1
GO:0006855	0.972851	0.479187	9.6781	5	72	drug transmembrane transport	1
GO:0042493	0.972851	0.479187	9.6781	5	72	response to drug	1
GO:0015893	0.972851	0.479187	9.6781	5	72	drug transport	1
GO:0033365	0.972851	0.479187	9.6781	5	72	protein localization to organelle	1
GO:0044242	0.973006	0.267926	3.36045	1	25	cellular lipid catabolic process	1
GO:0051052	0.973006	0.267926	3.36045	1	25	regulation of DNA metabolic process	1
GO:0071702	0.973313	0.763298	65.4616	52	487	organic substance transport	1
GO:0051173	0.974557	0.442929	8.33392	4	62	positive regulation of nitrogen compound metabolic process	1
GO:0048364	0.974557	0.442929	8.33392	4	62	root development	1
GO:0022622	0.974557	0.442929	8.33392	4	62	root system development	1
GO:0048513	0.974999	0.401522	6.85532	3	51	animal organ development	1
GO:0071396	0.976641	0.257188	3.49487	1	26	cellular response to lipid	1
GO:0006354	0.976641	0.257188	3.49487	1	26	DNA-templated transcription, elongation	1
GO:0000186	0.976641	0.257188	3.49487	1	26	activation of MAPKK activity	1
GO:0060255	0.976777	0.867634	270.449	243	2012	regulation of macromolecule metabolic process	1
GO:0016052	0.97697	0.633178	25.405	17	189	carbohydrate catabolic process	1
GO:0030258	0.977015	0.435386	8.46834	4	63	lipid modification	1
GO:0016571	0.977613	0.393296	6.98974	3	52	histone methylation	1
GO:0006650	0.978273	0.510427	12.7697	7	95	glycerophospholipid metabolic process	1
GO:0051641	0.978438	0.716818	47.9873	36	357	cellular localization	1
GO:0050794	0.97864	0.880382	366.693	335	2728	regulation of cellular process	1
GO:0051716	0.978911	0.820536	137.51	117	1023	cellular response to stimulus	1
GO:0016482	0.979024	0.557626	16.8023	10	125	cytoplasmic transport	1
GO:0048522	0.97923	0.602119	21.9102	14	163	positive regulation of cellular process	1
GO:1901701	0.979249	0.428094	8.60276	4	64	cellular response to oxygen-containing compound	1
GO:0043410	0.979786	0.247276	3.62929	1	27	positive regulation of MAPK cascade	1
GO:0043405	0.979786	0.247276	3.62929	1	27	regulation of MAP kinase activity	1
GO:0043408	0.979786	0.247276	3.62929	1	27	regulation of MAPK cascade	1
GO:0005982	0.979786	0.247276	3.62929	1	27	starch metabolic process	1
GO:0051656	0.979786	0.247276	3.62929	1	27	establishment of organelle localization	1
GO:1902533	0.979786	0.247276	3.62929	1	27	positive regulation of intracellular signal transduction	1
GO:0017038	0.980311	0.329524	5.51114	2	41	protein import	1
GO:0044711	0.980983	0.810576	127.16	107	946	single-organism biosynthetic process	1
GO:0046907	0.981129	0.669233	35.4864	25	264	intracellular transport	1
GO:0043648	0.98208	0.37781	7.25858	3	54	dicarboxylic acid metabolic process	1
GO:0031123	0.982509	0.238098	3.76371	1	28	RNA 3'-end processing	1
GO:0009723	0.982509	0.238098	3.76371	1	28	response to ethylene	1
GO:0044710	0.982529	0.88785	492.777	456	3666	single-organism metabolic process	1
GO:0045937	0.982604	0.321259	5.64556	2	42	positive regulation of phosphate metabolic process	1
GO:0010562	0.982604	0.321259	5.64556	2	42	positive regulation of phosphorus metabolic process	1
GO:0009658	0.982604	0.321259	5.64556	2	42	chloroplast organization	1
GO:0044255	0.983386	0.707662	49.8691	37	371	cellular lipid metabolic process	1
GO:0008610	0.98515	0.666558	38.4436	27	286	lipid biosynthetic process	1
GO:0071705	0.985669	0.519845	16.1302	9	120	nitrogen compound transport	1
GO:0009266	0.986292	0.401206	9.14043	4	68	response to temperature stimulus	1
GO:0008213	0.986292	0.401206	9.14043	4	68	protein alkylation	1
GO:0006479	0.986292	0.401206	9.14043	4	68	protein methylation	1
GO:0019953	0.986439	0.305911	5.9144	2	44	sexual reproduction	1
GO:0072528	0.986439	0.305911	5.9144	2	44	pyrimidine-containing compound biosynthetic process	1
GO:0007067	0.986439	0.305911	5.9144	2	44	mitotic nuclear division	1
GO:0000271	0.986529	0.458252	12.0976	6	90	polysaccharide biosynthetic process	1
GO:0071897	0.986903	0.221641	4.03254	1	30	DNA biosynthetic process	1
GO:0006099	0.986903	0.221641	4.03254	1	30	tricarboxylic acid cycle	1
GO:0006101	0.986903	0.221641	4.03254	1	30	citrate metabolic process	1
GO:0010154	0.987659	0.395002	9.27485	4	69	fruit development	1
GO:0006811	0.988559	0.732245	70.4351	54	524	ion transport	1
GO:0046488	0.988592	0.350218	7.79625	3	58	phosphatidylinositol metabolic process	1
GO:0051640	0.988667	0.214236	4.16696	1	31	organelle localization	1
GO:2000026	0.988896	0.388985	9.40927	4	70	regulation of multicellular organismal development	1
GO:0044802	0.988896	0.388985	9.40927	4	70	single-organism membrane organization	1
GO:0009888	0.988896	0.388985	9.40927	4	70	tissue development	1
GO:0019222	0.988983	0.854443	298.946	266	2224	regulation of metabolic process	1
GO:0050789	0.989595	0.868833	403.523	366	3002	regulation of biological process	1
GO:0044723	0.990144	0.67914	48.9282	35	364	single-organism carbohydrate metabolic process	1
GO:0045087	0.990194	0.207308	4.30138	1	32	innate immune response	1
GO:0048827	0.990925	0.337874	8.06509	3	60	phyllome development	1
GO:0016568	0.991241	0.508482	18.2809	10	136	chromatin modification	1
GO:0000272	0.991308	0.492942	16.9367	9	126	polysaccharide catabolic process	1
GO:0044281	0.991354	0.797599	147.86	123	1100	small molecule metabolic process	1
GO:0009060	0.991515	0.200813	4.4358	1	33	aerobic respiration	1
GO:0032147	0.991515	0.200813	4.4358	1	33	activation of protein kinase activity	1
GO:0001932	0.991911	0.332022	8.1995	3	61	regulation of protein phosphorylation	1
GO:0045859	0.991911	0.332022	8.1995	3	61	regulation of protein kinase activity	1
GO:0015980	0.991911	0.332022	8.1995	3	61	energy derivation by oxidation of organic compounds	1
GO:0006073	0.992561	0.514226	19.8939	11	148	cellular glucan metabolic process	1
GO:0006955	0.992658	0.194712	4.57022	1	34	immune response	1
GO:0051239	0.992756	0.366637	9.94694	4	74	regulation of multicellular organismal process	1
GO:0043549	0.992794	0.326367	8.33392	3	62	regulation of kinase activity	1
GO:0044703	0.993076	0.554821	25.2706	15	188	multi-organism reproductive process	1
GO:0042325	0.993583	0.320901	8.46834	3	63	regulation of phosphorylation	1
GO:0045893	0.993635	0.26754	6.72091	2	50	positive regulation of transcription, DNA-templated	1
GO:1903508	0.993635	0.26754	6.72091	2	50	positive regulation of nucleic acid-templated transcription	1
GO:1902680	0.993635	0.26754	6.72091	2	50	positive regulation of RNA biosynthetic process	1
GO:0009890	0.993718	0.418128	13.173	6	98	negative regulation of biosynthetic process	1
GO:0016570	0.993718	0.418128	13.173	6	98	histone modification	1
GO:0031327	0.993718	0.418128	13.173	6	98	negative regulation of cellular biosynthetic process	1
GO:0051726	0.994288	0.315615	8.60276	3	64	regulation of cell cycle	1
GO:0016569	0.994301	0.413598	13.3074	6	99	covalent chromatin modification	1
GO:0051254	0.994395	0.262059	6.85532	2	51	positive regulation of RNA metabolic process	1
GO:0072527	0.994395	0.262059	6.85532	2	51	pyrimidine-containing compound metabolic process	1
GO:1902580	0.994408	0.386305	11.8288	5	88	single-organism cellular localization	1
GO:0051704	0.994423	0.63395	43.1482	29	321	multi-organism process	1
GO:0051345	0.995244	0.178442	4.97347	1	37	positive regulation of hydrolase activity	1
GO:0051301	0.995335	0.427188	15.0548	7	112	cell division	1
GO:0023051	0.995479	0.305545	8.8716	3	66	regulation of signaling	1
GO:0048316	0.995479	0.305545	8.8716	3	66	seed development	1
GO:0009966	0.995479	0.305545	8.8716	3	66	regulation of signal transduction	1
GO:0055085	0.995482	0.752875	113.987	90	848	transmembrane transport	1
GO:0006629	0.99557	0.703943	75.543	56	562	lipid metabolic process	1
GO:0048580	0.995659	0.251741	7.12416	2	53	regulation of post-embryonic development	1
GO:0010646	0.995981	0.300746	9.00601	3	67	regulation of cell communication	1
GO:0032270	0.995981	0.300746	9.00601	3	67	positive regulation of cellular protein metabolic process	1
GO:0044264	0.996137	0.485533	20.9692	11	156	cellular polysaccharide metabolic process	1
GO:0048583	0.996142	0.419134	15.3237	7	114	regulation of response to stimulus	1
GO:0051338	0.996428	0.296095	9.14043	3	68	regulation of transferase activity	1
GO:0051247	0.996428	0.296095	9.14043	3	68	positive regulation of protein metabolic process	1
GO:0001934	0.99644	0.169022	5.24231	1	39	positive regulation of protein phosphorylation	1
GO:0045860	0.99644	0.169022	5.24231	1	39	positive regulation of protein kinase activity	1
GO:0002376	0.99644	0.169022	5.24231	1	39	immune system process	1
GO:0044042	0.996447	0.482168	21.1036	11	157	glucan metabolic process	1
GO:0099402	0.996814	0.411376	15.5925	7	116	plant organ development	1
GO:0010629	0.996854	0.430508	17.0711	8	127	negative regulation of gene expression	1
GO:0051347	0.99692	0.164675	5.37672	1	40	positive regulation of transferase activity	1
GO:0033674	0.99692	0.164675	5.37672	1	40	positive regulation of kinase activity	1
GO:0042327	0.99692	0.164675	5.37672	1	40	positive regulation of phosphorylation	1
GO:0071365	0.997301	0.324627	11.1567	4	83	cellular response to auxin stimulus	1
GO:0009734	0.997301	0.324627	11.1567	4	83	auxin-activated signaling pathway	1
GO:0009891	0.997404	0.233356	7.66183	2	57	positive regulation of biosynthetic process	1
GO:0010557	0.997404	0.233356	7.66183	2	57	positive regulation of macromolecule biosynthetic process	1
GO:0009657	0.997404	0.233356	7.66183	2	57	plastid organization	1
GO:0010628	0.997404	0.233356	7.66183	2	57	positive regulation of gene expression	1
GO:0031328	0.997404	0.233356	7.66183	2	57	positive regulation of cellular biosynthetic process	1
GO:0045892	0.997694	0.156616	5.64556	1	42	negative regulation of transcription, DNA-templated	1
GO:0009790	0.997719	0.22917	7.79625	2	58	embryo development	1
GO:0009793	0.998005	0.152875	5.77998	1	43	embryo development ending in seed dormancy	1
GO:1902531	0.998005	0.152875	5.77998	1	43	regulation of intracellular signal transduction	1
GO:0044702	0.998053	0.593023	44.2236	28	329	single organism reproductive process	1
GO:1903507	0.998507	0.145902	6.04881	1	45	negative regulation of nucleic acid-templated transcription	1
GO:1902679	0.998507	0.145902	6.04881	1	45	negative regulation of RNA biosynthetic process	1
GO:0061458	0.998565	0.435086	21.1036	10	157	reproductive system development	1
GO:0048608	0.998565	0.435086	21.1036	10	157	reproductive structure development	1
GO:2000113	0.998627	0.301564	11.9632	4	89	negative regulation of cellular macromolecule biosynthetic process	1
GO:0051253	0.998708	0.142648	6.18323	1	46	negative regulation of RNA metabolic process	1
GO:0022414	0.998738	0.601977	51.3477	33	382	reproductive process	1
GO:0000003	0.998738	0.601977	51.3477	33	382	reproduction	1
GO:0050793	0.998775	0.298033	12.0976	4	90	regulation of developmental process	1
GO:0030001	0.998855	0.466649	25.6739	13	191	metal ion transport	1
GO:0071900	0.998882	0.139536	6.31765	1	47	regulation of protein serine/threonine kinase activity	1
GO:0009908	0.998922	0.256405	10.4846	3	78	flower development	1
GO:0010604	0.99898	0.349189	15.5925	6	116	positive regulation of macromolecule metabolic process	1
GO:0031325	0.99898	0.349189	15.5925	6	116	positive regulation of cellular metabolic process	1
GO:0010558	0.999025	0.291211	12.3665	4	92	negative regulation of macromolecule biosynthetic process	1
GO:0090567	0.999045	0.25301	10.619	3	79	reproductive shoot system development	1
GO:0005976	0.999215	0.518466	35.7552	20	266	polysaccharide metabolic process	1
GO:0006357	0.999276	0.13096	6.72091	1	50	regulation of transcription from RNA polymerase II promoter	1
GO:0071804	0.999374	0.128331	6.85532	1	51	cellular potassium ion transport	1
GO:0071805	0.999374	0.128331	6.85532	1	51	potassium ion transmembrane transport	1
GO:0048367	0.999397	0.333869	16.2646	6	121	shoot system development	1
GO:0023052	0.999444	0.661074	88.1783	62	656	signaling	1
GO:0044700	0.999444	0.661074	88.1783	62	656	single organism signaling	1
GO:2000241	0.999458	0.125804	6.98974	1	52	regulation of reproductive process	1
GO:0048731	0.999469	0.474794	31.0506	16	231	system development	1
GO:0051172	0.999513	0.272489	13.173	4	98	negative regulation of nitrogen compound metabolic process	1
GO:0045934	0.999595	0.121037	7.25858	1	54	negative regulation of nucleobase-containing compound metabolic process	1
GO:0007154	0.999623	0.679647	107.938	78	803	cell communication	1
GO:0007165	0.9997	0.643607	87.3718	60	650	signal transduction	1
GO:0048518	0.999735	0.446999	30.7817	15	229	positive regulation of biological process	1
GO:0006813	0.999738	0.114525	7.66183	1	57	potassium ion transport	1
GO:0032870	0.999768	0.331436	19.0874	7	142	cellular response to hormone stimulus	1
GO:0071495	0.999768	0.331436	19.0874	7	142	cellular response to endogenous stimulus	1
GO:0009755	0.999768	0.331436	19.0874	7	142	hormone-mediated signaling pathway	1
GO:0044765	0.999799	0.722164	168.023	129	1250	single-organism transport	1
GO:0003006	0.999849	0.373279	24.3297	10	181	developmental process involved in reproduction	1
GO:0005975	0.999858	0.672255	119.901	86	892	carbohydrate metabolic process	1
GO:1902578	0.999874	0.714439	169.501	129	1261	single-organism localization	1
GO:0071310	0.999919	0.327397	22.0446	8	164	cellular response to organic substance	1
GO:0048856	0.999944	0.488615	47.0463	25	350	anatomical structure development	1
GO:0009791	0.999949	0.350398	25.8083	10	192	post-embryonic development	1
GO:0070887	0.999954	0.348455	25.9427	10	193	cellular response to chemical stimulus	1
GO:0043085	0.999962	0.147136	11.9632	2	89	positive regulation of catalytic activity	1
GO:0044093	0.999962	0.147136	11.9632	2	89	positive regulation of molecular function	1
GO:0007166	0.999981	0.0865391	10.0814	1	75	cell surface receptor signaling pathway	1
GO:0006810	0.999994	0.698596	219.236	165	1631	transport	1
GO:0009893	0.999996	0.240601	22.179	6	165	positive regulation of metabolic process	1
GO:0051179	0.999998	0.689461	225.419	168	1677	localization	1
GO:0051234	0.999998	0.684242	222.865	165	1658	establishment of localization	1
GO:0044763	0.999999	0.77369	580.014	494	4315	single-organism cellular process	1
GO:0044699	1	0.769811	831.242	727	6184	single-organism process	1

## Sheet: WheatB_singletons
GOBPID	Pvalue	OddsRatio	ExpCount	Count	Size	Term	FDR
GO:0015074	1.32724e-10	2.37585	46.4605	90	310	DNA integration	1.57665e-07
GO:0006278	1.98818e-10	11.438	4.49618	20	30	RNA-dependent DNA replication	1.57665e-07
GO:0019941	3.40443e-10	1.91463	86.9262	143	580	modification-dependent protein catabolic process	1.57665e-07
GO:0043632	4.38826e-10	1.9056	87.2259	143	582	modification-dependent macromolecule catabolic process	1.57665e-07
GO:0006511	4.49958e-10	1.90938	86.4766	142	577	ubiquitin-dependent protein catabolic process	1.57665e-07
GO:0051603	6.46831e-10	1.87407	90.8229	147	606	proteolysis involved in cellular protein catabolic process	1.82897e-07
GO:0044257	7.30753e-10	1.86984	90.9727	147	607	cellular protein catabolic process	1.82897e-07
GO:0030163	1.38158e-09	1.8239	96.518	153	644	protein catabolic process	3.02565e-07
GO:0006508	1.73779e-09	1.51921	228.556	310	1525	proteolysis	3.3829e-07
GO:0044265	3.97181e-09	1.78148	99.5155	155	664	cellular macromolecule catabolic process	6.95862e-07
GO:0070647	7.29225e-09	1.72638	109.257	166	729	protein modification by small protein conjugation or removal	1.16146e-06
GO:0006259	8.90372e-09	1.68976	118.549	177	791	DNA metabolic process	1.29994e-06
GO:0032446	9.7493e-09	1.7837	93.5206	146	624	protein modification by small protein conjugation	1.31391e-06
GO:0016567	1.4152e-08	1.78581	90.8229	142	606	protein ubiquitination	1.77102e-06
GO:0031146	5.42565e-08	2.1573	43.0135	78	287	SCF-dependent proteasomal ubiquitin-dependent protein catabolic process	6.33716e-06
GO:0043161	2.78474e-07	1.96525	51.4063	87	343	proteasome-mediated ubiquitin-dependent protein catabolic process	3.04929e-05
GO:0010498	3.65088e-07	1.9497	51.7061	87	345	proteasomal protein catabolic process	3.76255e-05
GO:0009057	2.03403e-06	1.52968	126.193	175	842	macromolecule catabolic process	0.000197979
GO:0043170	7.22503e-06	1.22215	1149.07	1244	7667	macromolecule metabolic process	0.000666224
GO:0006260	5.67687e-05	2.12428	23.8298	43	159	DNA replication	0.00497294
GO:0044260	7.14134e-05	1.1921	1020.78	1104	6811	cellular macromolecule metabolic process	0.00595792
GO:0045861	0.00011082	2.2153	19.3336	36	129	negative regulation of proteolysis	0.00882529
GO:0010466	0.000238875	2.19421	17.8349	33	119	negative regulation of peptidase activity	0.0160965
GO:0052547	0.000238875	2.19421	17.8349	33	119	regulation of peptidase activity	0.0160965
GO:0052548	0.000238875	2.19421	17.8349	33	119	regulation of endopeptidase activity	0.0160965
GO:0010951	0.000238875	2.19421	17.8349	33	119	negative regulation of endopeptidase activity	0.0160965
GO:0051346	0.000282842	2.16882	17.9847	33	120	negative regulation of hydrolase activity	0.0183533
GO:0051248	0.000397057	1.84375	28.9254	47	193	negative regulation of protein metabolic process	0.0233213
GO:0032269	0.000397057	1.84375	28.9254	47	193	negative regulation of cellular protein metabolic process	0.0233213
GO:0030162	0.000399336	1.9747	22.7807	39	152	regulation of proteolysis	0.0233213
GO:0019538	0.000569795	1.17507	675.926	742	4510	protein metabolic process	0.0322026
GO:0044248	0.000893868	1.30544	160.514	197	1071	cellular catabolic process	0.0489393
GO:1901575	0.00132864	1.2879	166.359	202	1110	organic substance catabolic process	0.0705389
GO:0009611	0.00136986	3.06727	5.99491	14	40	response to wounding	0.0705879
GO:0009813	0.00179714	2.95343	6.14478	14	41	flavonoid biosynthetic process	0.0899599
GO:0044267	0.00229507	1.15999	564.421	619	3766	cellular protein metabolic process	0.111694
GO:0009812	0.00378452	2.65746	6.5944	14	44	flavonoid metabolic process	0.179202
GO:0006119	0.00585614	3.79154	2.99745	8	20	oxidative phosphorylation	0.269999
GO:0009056	0.00800445	1.20839	200.08	231	1335	catabolic process	0.359585
GO:0052695	0.0112711	3.24938	3.2972	8	22	cellular glucuronidation	0.439675
GO:0052696	0.0112711	3.24938	3.2972	8	22	flavonoid glucuronidation	0.439675
GO:0019585	0.0112711	3.24938	3.2972	8	22	glucuronate metabolic process	0.439675
GO:0032543	0.0117157	3.61786	2.69771	7	18	mitochondrial translation	0.439675
GO:0008608	0.0120459	7.57486	1.04911	4	7	attachment of spindle microtubules to kinetochore	0.439675
GO:0051316	0.0120459	7.57486	1.04911	4	7	attachment of spindle microtubules to kinetochore involved in meiotic chromosome segregation	0.439675
GO:0051455	0.0120459	7.57486	1.04911	4	7	attachment of spindle microtubules to kinetochore involved in homologous chromosome segregation	0.439675
GO:0051754	0.0120459	7.57486	1.04911	4	7	meiotic sister chromatid cohesion, centromeric	0.439675
GO:0090172	0.0120459	7.57486	1.04911	4	7	microtubule cytoskeleton organization involved in homologous chromosome segregation	0.439675
GO:0006063	0.0150573	3.03251	3.44707	8	23	uronic acid metabolic process	0.532187
GO:0009211	0.0157955	4.73529	1.6486	5	11	pyrimidine deoxyribonucleoside triphosphate metabolic process	0.532187
GO:0009200	0.0157955	4.73529	1.6486	5	11	deoxyribonucleoside triphosphate metabolic process	0.532187
GO:0046080	0.0157955	4.73529	1.6486	5	11	dUTP metabolic process	0.532187
GO:0009751	0.0166918	3.78903	2.24809	6	15	response to salicylic acid	0.551773
GO:0031324	0.0184412	1.42764	37.4682	50	250	negative regulation of cellular metabolic process	0.598314
GO:0071704	0.0200893	1.10517	1433.68	1477	9566	organic substance metabolic process	0.610545
GO:0090304	0.0203526	1.12101	476.745	514	3181	nucleic acid metabolic process	0.610545
GO:0006749	0.0210993	2.20219	6.44453	12	43	glutathione metabolic process	0.610545
GO:0051177	0.0212576	5.6807	1.19898	4	8	meiotic sister chromatid cohesion	0.610545
GO:0007135	0.0212576	5.6807	1.19898	4	8	meiosis II	0.610545
GO:0070601	0.0212576	5.6807	1.19898	4	8	centromeric sister chromatid cohesion	0.610545
GO:0045144	0.0212576	5.6807	1.19898	4	8	meiotic sister chromatid segregation	0.610545
GO:0009816	0.0224533	Inf	0.299745	2	2	defense response to bacterium, incompatible interaction	0.625924
GO:0044238	0.0225076	1.1009	1374.03	1417	9168	primary metabolic process	0.625924
GO:0043086	0.023017	1.42686	34.4707	46	230	negative regulation of catalytic activity	0.630092
GO:0009141	0.0252168	1.55443	20.9822	30	140	nucleoside triphosphate metabolic process	0.673555
GO:0044092	0.0264608	1.41129	34.7705	46	232	negative regulation of molecular function	0.673555
GO:0042372	0.026527	8.51858	0.749364	3	5	phylloquinone biosynthetic process	0.673555
GO:0042374	0.026527	8.51858	0.749364	3	5	phylloquinone metabolic process	0.673555
GO:0010167	0.026527	8.51858	0.749364	3	5	response to nitrate	0.673555
GO:0006139	0.0272144	1.11001	519.908	556	3469	nucleobase-containing compound metabolic process	0.681138
GO:0051130	0.0297868	2.0684	6.74427	12	45	positive regulation of cellular component organization	0.73502
GO:0042773	0.0316684	3.09963	2.54784	6	17	ATP synthesis coupled electron transport	0.770598
GO:0034641	0.0323718	1.09908	629.166	666	4198	cellular nitrogen compound metabolic process	0.7733
GO:0070681	0.0337901	4.5442	1.34885	4	9	glutaminyl-tRNAGln biosynthesis via transamidation	0.7733
GO:0019692	0.0339864	3.55091	1.94835	5	13	deoxyribose phosphate metabolic process	0.7733
GO:0009394	0.0339864	3.55091	1.94835	5	13	2'-deoxyribonucleotide metabolic process	0.7733
GO:0009219	0.0339864	3.55091	1.94835	5	13	pyrimidine deoxyribonucleotide metabolic process	0.7733
GO:0010605	0.0384785	1.33006	43.613	55	291	negative regulation of macromolecule metabolic process	0.864287
GO:0022900	0.0399183	1.89598	7.79338	13	52	electron transport chain	0.885277
GO:0048523	0.0404236	1.33648	41.0651	52	274	negative regulation of cellular process	0.885277
GO:0046686	0.0416448	2.8411	2.69771	6	18	response to cadmium ion	0.900761
GO:0051336	0.0460326	1.41451	26.3776	35	176	regulation of hydrolase activity	0.981764
GO:0009262	0.0465105	3.15611	2.09822	5	14	deoxyribonucleotide metabolic process	0.981764
GO:0046034	0.047384	1.51435	17.8349	25	119	ATP metabolic process	0.988296
GO:0006333	0.0490579	2.13168	4.9458	9	33	chromatin assembly or disassembly	1
GO:0022904	0.053391	2.62235	2.84758	6	19	respiratory electron transport chain	1
GO:0044237	0.0535957	1.07927	1303.89	1339	8700	cellular metabolic process	1
GO:1901360	0.059196	1.0862	568.767	599	3795	organic cyclic compound metabolic process	1
GO:0071108	0.0606347	11.3539	0.449618	2	3	protein K48-linked deubiquitination	1
GO:0042450	0.0606347	11.3539	0.449618	2	3	arginine biosynthetic process via ornithine	1
GO:0036211	0.0626953	1.09385	427.137	454	2850	protein modification process	1
GO:0006464	0.0626953	1.09385	427.137	454	2850	cellular protein modification process	1
GO:0009144	0.066098	1.45207	18.4343	25	123	purine nucleoside triphosphate metabolic process	1
GO:0009205	0.066098	1.45207	18.4343	25	123	purine ribonucleoside triphosphate metabolic process	1
GO:0008152	0.0666664	1.0962	1822.15	1848	12158	metabolic process	1
GO:0016925	0.0691915	3.24535	1.6486	4	11	protein sumoylation	1
GO:0050832	0.0761119	1.60946	10.1913	15	68	defense response to fungus	1
GO:0046483	0.0782533	1.07914	546.886	574	3649	heterocycle metabolic process	1
GO:0006725	0.0806907	1.07754	560.974	588	3743	cellular aromatic compound metabolic process	1
GO:0006518	0.0809501	1.16012	109.257	123	729	peptide metabolic process	1
GO:0001906	0.0878914	1.77607	6.29465	10	42	cell killing	1
GO:0044364	0.0878914	1.77607	6.29465	10	42	disruption of cells of other organism	1
GO:0031640	0.0878914	1.77607	6.29465	10	42	killing of cells of other organism	1
GO:0010035	0.0912594	1.43929	15.5868	21	104	response to inorganic substance	1
GO:0006284	0.0917415	1.82657	5.54529	9	37	base-excision repair	1
GO:0010114	0.0918923	2.83945	1.79847	4	12	response to red light	1
GO:0006807	0.094534	1.06873	670.231	697	4472	nitrogen compound metabolic process	1
GO:0035821	0.094798	1.68976	7.19389	11	48	modification of morphology or physiology of other organism	1
GO:0071103	0.0990606	1.3199	25.4784	32	170	DNA conformation change	1
GO:0009199	0.102915	1.36765	19.3336	25	129	ribonucleoside triphosphate metabolic process	1
GO:0046836	0.104946	3.40662	1.19898	3	8	glycolipid transport	1
GO:0070127	0.104946	3.40662	1.19898	3	8	tRNA aminoacylation for mitochondrial protein translation	1
GO:0070143	0.104946	3.40662	1.19898	3	8	mitochondrial alanyl-tRNA aminoacylation	1
GO:0000819	0.105009	1.76345	5.69516	9	38	sister chromatid segregation	1
GO:0010638	0.105009	1.76345	5.69516	9	38	positive regulation of organelle organization	1
GO:0005996	0.108112	1.46459	12.4394	17	83	monosaccharide metabolic process	1
GO:0006591	0.109329	5.67651	0.599491	2	4	ornithine metabolic process	1
GO:0045901	0.109329	5.67651	0.599491	2	4	positive regulation of translational elongation	1
GO:0045905	0.109329	5.67651	0.599491	2	4	positive regulation of translational termination	1
GO:0043243	0.109329	5.67651	0.599491	2	4	positive regulation of protein complex disassembly	1
GO:0006312	0.109329	5.67651	0.599491	2	4	mitotic recombination	1
GO:0019287	0.109329	5.67651	0.599491	2	4	isopentenyl diphosphate biosynthetic process, mevalonate pathway	1
GO:0006452	0.109329	5.67651	0.599491	2	4	translational frameshifting	1
GO:0006422	0.109329	5.67651	0.599491	2	4	aspartyl-tRNA aminoacylation	1
GO:0006449	0.109329	5.67651	0.599491	2	4	regulation of translational termination	1
GO:0009699	0.112528	1.49604	10.7908	15	72	phenylpropanoid biosynthetic process	1
GO:0007067	0.11278	1.67133	6.5944	10	44	mitotic nuclear division	1
GO:0051306	0.117628	2.52376	1.94835	4	13	mitotic sister chromatid separation	1
GO:0030071	0.117628	2.52376	1.94835	4	13	regulation of mitotic metaphase/anaphase transition	1
GO:1902099	0.117628	2.52376	1.94835	4	13	regulation of metaphase/anaphase transition of cell cycle	1
GO:0044784	0.117628	2.52376	1.94835	4	13	metaphase/anaphase transition of cell cycle	1
GO:0042181	0.117628	2.52376	1.94835	4	13	ketone biosynthetic process	1
GO:0007091	0.117628	2.52376	1.94835	4	13	metaphase/anaphase transition of mitotic cell cycle	1
GO:0007088	0.117628	2.52376	1.94835	4	13	regulation of mitotic nuclear division	1
GO:0033045	0.117628	2.52376	1.94835	4	13	regulation of sister chromatid segregation	1
GO:0033047	0.117628	2.52376	1.94835	4	13	regulation of mitotic sister chromatid segregation	1
GO:0051983	0.117628	2.52376	1.94835	4	13	regulation of chromosome segregation	1
GO:0010965	0.117628	2.52376	1.94835	4	13	regulation of mitotic sister chromatid separation	1
GO:1901661	0.117628	2.52376	1.94835	4	13	quinone metabolic process	1
GO:1901663	0.117628	2.52376	1.94835	4	13	quinone biosynthetic process	1
GO:1901071	0.118342	2.00469	3.44707	6	23	glucosamine-containing compound metabolic process	1
GO:1901072	0.118342	2.00469	3.44707	6	23	glucosamine-containing compound catabolic process	1
GO:0006026	0.118342	2.00469	3.44707	6	23	aminoglycan catabolic process	1
GO:0006030	0.118342	2.00469	3.44707	6	23	chitin metabolic process	1
GO:0006032	0.118342	2.00469	3.44707	6	23	chitin catabolic process	1
GO:0046348	0.118342	2.00469	3.44707	6	23	amino sugar catabolic process	1
GO:0006857	0.1201	2.18431	2.69771	5	18	oligopeptide transport	1
GO:0051302	0.1201	2.18431	2.69771	5	18	regulation of cell division	1
GO:0015833	0.1201	2.18431	2.69771	5	18	peptide transport	1
GO:0043412	0.120219	1.07051	446.021	467	2976	macromolecule modification	1
GO:0043603	0.122368	1.12945	115.252	127	769	cellular amide metabolic process	1
GO:0009620	0.123019	1.47013	10.9407	15	73	response to fungus	1
GO:0009892	0.124557	1.18207	58.4504	67	390	negative regulation of metabolic process	1
GO:0006575	0.125484	1.44377	11.8399	16	79	cellular modified amino acid metabolic process	1
GO:0043043	0.127667	1.13519	101.164	112	675	peptide biosynthetic process	1
GO:0032508	0.131463	1.37014	15.4369	20	103	DNA duplex unwinding	1
GO:0032392	0.131463	1.37014	15.4369	20	103	DNA geometric change	1
GO:0006412	0.132562	1.13294	100.415	111	670	translation	1
GO:0010038	0.134587	1.64942	5.99491	9	40	response to metal ion	1
GO:0016579	0.1379	1.40057	12.8891	17	86	protein deubiquitination	1
GO:0033044	0.138849	1.89317	3.59694	6	24	regulation of chromosome organization	1
GO:0016998	0.138849	1.89317	3.59694	6	24	cell wall macromolecule catabolic process	1
GO:0006772	0.140524	2.83863	1.34885	3	9	thiamine metabolic process	1
GO:0007568	0.140524	2.83863	1.34885	3	9	aging	1
GO:0000741	0.140524	2.83863	1.34885	3	9	karyogamy	1
GO:0045841	0.140524	2.83863	1.34885	3	9	negative regulation of mitotic metaphase/anaphase transition	1
GO:0045839	0.140524	2.83863	1.34885	3	9	negative regulation of mitotic nuclear division	1
GO:0051784	0.140524	2.83863	1.34885	3	9	negative regulation of nuclear division	1
GO:2001251	0.140524	2.83863	1.34885	3	9	negative regulation of chromosome organization	1
GO:0042723	0.140524	2.83863	1.34885	3	9	thiamine-containing compound metabolic process	1
GO:0033046	0.140524	2.83863	1.34885	3	9	negative regulation of sister chromatid segregation	1
GO:0033048	0.140524	2.83863	1.34885	3	9	negative regulation of mitotic sister chromatid segregation	1
GO:1902100	0.140524	2.83863	1.34885	3	9	negative regulation of metaphase/anaphase transition of cell cycle	1
GO:0051985	0.140524	2.83863	1.34885	3	9	negative regulation of chromosome segregation	1
GO:2000280	0.140524	2.83863	1.34885	3	9	regulation of root development	1
GO:0006419	0.140524	2.83863	1.34885	3	9	alanyl-tRNA aminoacylation	1
GO:2000816	0.140524	2.83863	1.34885	3	9	negative regulation of mitotic sister chromatid separation	1
GO:0031365	0.140524	2.83863	1.34885	3	9	N-terminal protein amino acid modification	1
GO:0046128	0.140705	1.27879	23.6799	29	158	purine ribonucleoside metabolic process	1
GO:0031334	0.143048	1.68313	5.24554	8	35	positive regulation of protein complex assembly	1
GO:0044089	0.143048	1.68313	5.24554	8	35	positive regulation of cellular component biogenesis	1
GO:1901990	0.143925	2.02813	2.84758	5	19	regulation of mitotic cell cycle phase transition	1
GO:1901987	0.143925	2.02813	2.84758	5	19	regulation of cell cycle phase transition	1
GO:0042273	0.143925	2.02813	2.84758	5	19	ribosomal large subunit biogenesis	1
GO:0042886	0.143925	2.02813	2.84758	5	19	amide transport	1
GO:0051783	0.146075	2.2712	2.09822	4	14	regulation of nuclear division	1
GO:0009814	0.146075	2.2712	2.09822	4	14	defense response, incompatible interaction	1
GO:0044000	0.149873	Inf	0.149873	1	1	movement in host	1
GO:0036066	0.149873	Inf	0.149873	1	1	protein O-linked fucosylation	1
GO:0010071	0.149873	Inf	0.149873	1	1	root meristem specification	1
GO:0052192	0.149873	Inf	0.149873	1	1	movement in environment of other organism involved in symbiotic interaction	1
GO:0010048	0.149873	Inf	0.149873	1	1	vernalization response	1
GO:0052126	0.149873	Inf	0.149873	1	1	movement in host environment	1
GO:0045840	0.149873	Inf	0.149873	1	1	positive regulation of mitotic nuclear division	1
GO:0045842	0.149873	Inf	0.149873	1	1	positive regulation of mitotic metaphase/anaphase transition	1
GO:0046688	0.149873	Inf	0.149873	1	1	response to copper ion	1
GO:1901992	0.149873	Inf	0.149873	1	1	positive regulation of mitotic cell cycle phase transition	1
GO:0071345	0.149873	Inf	0.149873	1	1	cellular response to cytokine stimulus	1
GO:0030030	0.149873	Inf	0.149873	1	1	cell projection organization	1
GO:0006517	0.149873	Inf	0.149873	1	1	protein deglycosylation	1
GO:1901989	0.149873	Inf	0.149873	1	1	positive regulation of cell cycle phase transition	1
GO:1901970	0.149873	Inf	0.149873	1	1	positive regulation of mitotic sister chromatid separation	1
GO:0090068	0.149873	Inf	0.149873	1	1	positive regulation of cell cycle process	1
GO:0071249	0.149873	Inf	0.149873	1	1	cellular response to nitrate	1
GO:0051781	0.149873	Inf	0.149873	1	1	positive regulation of cell division	1
GO:0051785	0.149873	Inf	0.149873	1	1	positive regulation of nuclear division	1
GO:0051814	0.149873	Inf	0.149873	1	1	movement in other organism involved in symbiotic interaction	1
GO:0044766	0.149873	Inf	0.149873	1	1	multi-organism transport	1
GO:2001252	0.149873	Inf	0.149873	1	1	positive regulation of chromosome organization	1
GO:0034097	0.149873	Inf	0.149873	1	1	response to cytokine	1
GO:0009786	0.149873	Inf	0.149873	1	1	regulation of asymmetric cell division	1
GO:0009720	0.149873	Inf	0.149873	1	1	detection of hormone stimulus	1
GO:0009722	0.149873	Inf	0.149873	1	1	detection of cytokinin stimulus	1
GO:0009726	0.149873	Inf	0.149873	1	1	detection of endogenous stimulus	1
GO:0009593	0.149873	Inf	0.149873	1	1	detection of chemical stimulus	1
GO:0009558	0.149873	Inf	0.149873	1	1	embryo sac cellularization	1
GO:0002229	0.149873	Inf	0.149873	1	1	defense response to oomycetes	1
GO:1902170	0.149873	Inf	0.149873	1	1	cellular response to reactive nitrogen species	1
GO:0002230	0.149873	Inf	0.149873	1	1	positive regulation of defense response to virus by host	1
GO:0002237	0.149873	Inf	0.149873	1	1	response to molecule of bacterial origin	1
GO:0002239	0.149873	Inf	0.149873	1	1	response to oomycetes	1
GO:1902101	0.149873	Inf	0.149873	1	1	positive regulation of metaphase/anaphase transition of cell cycle	1
GO:1902290	0.149873	Inf	0.149873	1	1	positive regulation of defense response to oomycetes	1
GO:0043692	0.149873	Inf	0.149873	1	1	monoterpene metabolic process	1
GO:0043693	0.149873	Inf	0.149873	1	1	monoterpene biosynthetic process	1
GO:0051984	0.149873	Inf	0.149873	1	1	positive regulation of chromosome segregation	1
GO:1902288	0.149873	Inf	0.149873	1	1	regulation of defense response to oomycetes	1
GO:0045037	0.149873	Inf	0.149873	1	1	protein import into chloroplast stroma	1
GO:0033383	0.149873	Inf	0.149873	1	1	geranyl diphosphate metabolic process	1
GO:0009962	0.149873	Inf	0.149873	1	1	regulation of flavonoid biosynthetic process	1
GO:0009963	0.149873	Inf	0.149873	1	1	positive regulation of flavonoid biosynthetic process	1
GO:0050691	0.149873	Inf	0.149873	1	1	regulation of defense response to virus by host	1
GO:1902579	0.149873	Inf	0.149873	1	1	multi-organism localization	1
GO:0006480	0.149873	Inf	0.149873	1	1	N-terminal protein amino acid methylation	1
GO:0045471	0.149873	Inf	0.149873	1	1	response to ethanol	1
GO:0046246	0.149873	Inf	0.149873	1	1	terpene biosynthetic process	1
GO:0046794	0.149873	Inf	0.149873	1	1	transport of virus	1
GO:0046739	0.149873	Inf	0.149873	1	1	transport of virus in multicellular host	1
GO:0006413	0.150388	1.28576	21.1321	26	141	translational initiation	1
GO:0006790	0.150388	1.28576	21.1321	26	141	sulfur compound metabolic process	1
GO:0030838	0.151876	1.72864	4.49618	7	30	positive regulation of actin filament polymerization	1
GO:0045010	0.151876	1.72864	4.49618	7	30	actin nucleation	1
GO:0033043	0.153496	1.44849	9.59185	13	64	regulation of organelle organization	1
GO:0042278	0.156909	1.25906	23.9796	29	160	purine nucleoside metabolic process	1
GO:0009167	0.159216	1.27458	21.2819	26	142	purine ribonucleoside monophosphate metabolic process	1
GO:0009126	0.159216	1.27458	21.2819	26	142	purine nucleoside monophosphate metabolic process	1
GO:0009404	0.160874	1.79339	3.74682	6	25	toxin metabolic process	1
GO:0009407	0.160874	1.79339	3.74682	6	25	toxin catabolic process	1
GO:0090487	0.160874	1.79339	3.74682	6	25	secondary metabolite catabolic process	1
GO:0006040	0.160874	1.79339	3.74682	6	25	amino sugar metabolic process	1
GO:0061077	0.164531	3.78404	0.749364	2	5	chaperone-mediated protein folding	1
GO:0008356	0.164531	3.78404	0.749364	2	5	asymmetric cell division	1
GO:0016973	0.164531	3.78404	0.749364	2	5	poly(A)+ mRNA export from nucleus	1
GO:0045324	0.164531	3.78404	0.749364	2	5	late endosome to vacuole transport	1
GO:0006474	0.164531	3.78404	0.749364	2	5	N-terminal protein amino acid acetylation	1
GO:0044770	0.169585	1.89277	2.99745	5	20	cell cycle phase transition	1
GO:0044772	0.169585	1.89277	2.99745	5	20	mitotic cell cycle phase transition	1
GO:0006334	0.172354	1.65648	4.64605	7	31	nucleosome assembly	1
GO:0031497	0.172354	1.65648	4.64605	7	31	chromatin assembly	1
GO:0051246	0.172443	1.1634	49.458	56	330	regulation of protein metabolic process	1
GO:0006163	0.172859	1.23628	25.1786	30	168	purine nucleotide metabolic process	1
GO:0032268	0.174266	1.1638	48.5588	55	324	regulation of cellular protein metabolic process	1
GO:0009607	0.176565	1.24814	22.4809	27	150	response to biotic stimulus	1
GO:0033866	0.179416	2.43292	1.49873	3	10	nucleoside bisphosphate biosynthetic process	1
GO:1901991	0.179416	2.43292	1.49873	3	10	negative regulation of mitotic cell cycle phase transition	1
GO:1901988	0.179416	2.43292	1.49873	3	10	negative regulation of cell cycle phase transition	1
GO:0033609	0.179416	2.43292	1.49873	3	10	oxalate metabolic process	1
GO:1903051	0.179416	2.43292	1.49873	3	10	negative regulation of proteolysis involved in cellular protein catabolic process	1
GO:0044403	0.179416	2.43292	1.49873	3	10	symbiosis, encompassing mutualism through parasitism	1
GO:0051782	0.179416	2.43292	1.49873	3	10	negative regulation of cell division	1
GO:1903363	0.179416	2.43292	1.49873	3	10	negative regulation of cellular protein catabolic process	1
GO:0009107	0.179416	2.43292	1.49873	3	10	lipoate biosynthetic process	1
GO:0042177	0.179416	2.43292	1.49873	3	10	negative regulation of protein catabolic process	1
GO:0034030	0.179416	2.43292	1.49873	3	10	ribonucleoside bisphosphate biosynthetic process	1
GO:0034033	0.179416	2.43292	1.49873	3	10	purine nucleoside bisphosphate biosynthetic process	1
GO:0009895	0.179416	2.43292	1.49873	3	10	negative regulation of catabolic process	1
GO:1901799	0.179416	2.43292	1.49873	3	10	negative regulation of proteasomal protein catabolic process	1
GO:0015937	0.179416	2.43292	1.49873	3	10	coenzyme A biosynthetic process	1
GO:0032435	0.179416	2.43292	1.49873	3	10	negative regulation of proteasomal ubiquitin-dependent protein catabolic process	1
GO:0031330	0.179416	2.43292	1.49873	3	10	negative regulation of cellular catabolic process	1
GO:0043254	0.180363	1.56681	5.54529	8	37	regulation of protein complex assembly	1
GO:0070646	0.183133	1.29177	16.1863	20	108	protein modification by small protein removal	1
GO:0051128	0.18393	1.33708	12.5893	16	84	regulation of cellular component organization	1
GO:0006022	0.184284	1.70359	3.89669	6	26	aminoglycan metabolic process	1
GO:0007346	0.184284	1.70359	3.89669	6	26	regulation of mitotic cell cycle	1
GO:0009150	0.19233	1.22137	24.5791	29	164	purine ribonucleotide metabolic process	1
GO:0051495	0.193946	1.5901	4.79593	7	32	positive regulation of cytoskeleton organization	1
GO:0030041	0.193946	1.5901	4.79593	7	32	actin filament polymerization	1
GO:0030833	0.193946	1.5901	4.79593	7	32	regulation of actin filament polymerization	1
GO:0034728	0.193946	1.5901	4.79593	7	32	nucleosome organization	1
GO:0032273	0.193946	1.5901	4.79593	7	32	positive regulation of protein polymerization	1
GO:0009161	0.195673	1.22797	22.7807	27	152	ribonucleoside monophosphate metabolic process	1
GO:0001101	0.196157	1.2948	14.5377	18	97	response to acid chemical	1
GO:0009147	0.196856	1.77433	3.14733	5	21	pyrimidine nucleoside triphosphate metabolic process	1
GO:0006313	0.196856	1.77433	3.14733	5	21	transposition, DNA-mediated	1
GO:0032196	0.196856	1.77433	3.14733	5	21	transposition	1
GO:0006323	0.200457	1.51446	5.69516	8	38	DNA packaging	1
GO:0042787	0.208928	1.62233	4.04656	6	27	protein ubiquitination involved in ubiquitin-dependent protein catabolic process	1
GO:0043604	0.211025	1.09444	104.162	112	695	amide biosynthetic process	1
GO:0032956	0.216541	1.52882	4.9458	7	33	regulation of actin cytoskeleton organization	1
GO:0032970	0.216541	1.52882	4.9458	7	33	regulation of actin filament-based process	1
GO:0008064	0.216541	1.52882	4.9458	7	33	regulation of actin polymerization or depolymerization	1
GO:0030832	0.216541	1.52882	4.9458	7	33	regulation of actin filament length	1
GO:0009119	0.21901	1.19258	25.928	30	173	ribonucleoside metabolic process	1
GO:0006526	0.220751	2.12864	1.6486	3	11	arginine biosynthetic process	1
GO:0051129	0.220751	2.12864	1.6486	3	11	negative regulation of cellular component organization	1
GO:0044419	0.220751	2.12864	1.6486	3	11	interspecies interaction between organisms	1
GO:0009225	0.220751	2.12864	1.6486	3	11	nucleotide-sugar metabolic process	1
GO:0010639	0.220751	2.12864	1.6486	3	11	negative regulation of organelle organization	1
GO:0065004	0.221401	1.46549	5.84504	8	39	protein-DNA complex assembly	1
GO:0016032	0.223197	2.83781	0.899236	2	6	viral process	1
GO:0010014	0.223197	2.83781	0.899236	2	6	meristem initiation	1
GO:0051701	0.223197	2.83781	0.899236	2	6	interaction with host	1
GO:0042357	0.223197	2.83781	0.899236	2	6	thiamine diphosphate metabolic process	1
GO:0010150	0.223197	2.83781	0.899236	2	6	leaf senescence	1
GO:0016236	0.223197	2.83781	0.899236	2	6	macroautophagy	1
GO:0010260	0.223197	2.83781	0.899236	2	6	organ senescence	1
GO:0009228	0.223197	2.83781	0.899236	2	6	thiamine biosynthetic process	1
GO:0009229	0.223197	2.83781	0.899236	2	6	thiamine diphosphate biosynthetic process	1
GO:0043244	0.223197	2.83781	0.899236	2	6	regulation of protein complex disassembly	1
GO:0042724	0.223197	2.83781	0.899236	2	6	thiamine-containing compound biosynthetic process	1
GO:0006011	0.223197	2.83781	0.899236	2	6	UDP-glucose metabolic process	1
GO:0015689	0.223197	2.83781	0.899236	2	6	molybdate ion transport	1
GO:0022616	0.223197	2.83781	0.899236	2	6	DNA strand elongation	1
GO:0035999	0.223197	2.83781	0.899236	2	6	tetrahydrofolate interconversion	1
GO:0045492	0.223197	2.83781	0.899236	2	6	xylan biosynthetic process	1
GO:0006271	0.223197	2.83781	0.899236	2	6	DNA strand elongation involved in DNA replication	1
GO:0072521	0.223784	1.18126	27.8763	32	186	purine-containing compound metabolic process	1
GO:0006298	0.2255	1.66983	3.2972	5	22	mismatch repair	1
GO:0000280	0.225588	1.29112	12.1397	15	81	nuclear division	1
GO:0032200	0.226504	1.30375	11.2405	14	75	telomere organization	1
GO:0000723	0.226504	1.30375	11.2405	14	75	telomere maintenance	1
GO:0044550	0.228635	1.20137	22.331	26	149	secondary metabolite biosynthetic process	1
GO:0098542	0.232934	1.24083	15.8865	19	106	defense response to other organism	1
GO:0050790	0.235641	1.11385	59.4995	65	397	regulation of catalytic activity	1
GO:0009123	0.236833	1.18952	23.3801	27	156	nucleoside monophosphate metabolic process	1
GO:0032271	0.240023	1.47208	5.09567	7	34	regulation of protein polymerization	1
GO:0009733	0.241835	1.17728	25.3285	29	169	response to auxin	1
GO:0060249	0.242031	1.28262	11.3903	14	76	anatomical structure homeostasis	1
GO:0071824	0.243105	1.41958	5.99491	8	40	protein-DNA complex subunit organization	1
GO:0015977	0.243813	1.74667	2.54784	4	17	carbon fixation	1
GO:0019318	0.244691	1.38129	6.89414	9	46	hexose metabolic process	1
GO:0006950	0.250511	1.0644	159.015	167	1061	response to stress	1
GO:0006730	0.255266	1.57694	3.44707	5	23	one-carbon metabolic process	1
GO:0061025	0.255266	1.57694	3.44707	5	23	membrane fusion	1
GO:0000070	0.255266	1.57694	3.44707	5	23	mitotic sister chromatid segregation	1
GO:0065009	0.256141	1.10361	59.9491	65	400	regulation of molecular function	1
GO:0048519	0.257898	1.0994	63.8458	69	426	negative regulation of biological process	1
GO:0034314	0.261261	1.48103	4.34631	6	29	Arp2/3 complex-mediated actin nucleation	1
GO:0006544	0.263704	1.89197	1.79847	3	12	glycine metabolic process	1
GO:0009106	0.263704	1.89197	1.79847	3	12	lipoate metabolic process	1
GO:0045930	0.263704	1.89197	1.79847	3	12	negative regulation of mitotic cell cycle	1
GO:0000959	0.263704	1.89197	1.79847	3	12	mitochondrial RNA metabolic process	1
GO:0043687	0.263704	1.89197	1.79847	3	12	post-translational protein modification	1
GO:0010948	0.263704	1.89197	1.79847	3	12	negative regulation of cell cycle process	1
GO:0048285	0.268394	1.22808	13.4885	16	90	organelle fission	1
GO:0006952	0.270651	1.11091	46.7603	51	312	defense response	1
GO:0006310	0.273229	1.19918	16.3361	19	109	DNA recombination	1
GO:0052305	0.277292	5.67442	0.299745	1	2	positive regulation by organism of innate immune response in other organism involved in symbiotic interaction	1
GO:0052306	0.277292	5.67442	0.299745	1	2	modulation by organism of innate immune response in other organism involved in symbiotic interaction	1
GO:0052308	0.277292	5.67442	0.299745	1	2	pathogen-associated molecular pattern dependent modulation by organism of innate immune response in other organism involved in symbiotic interaction	1
GO:0045740	0.277292	5.67442	0.299745	1	2	positive regulation of DNA replication	1
GO:0043066	0.277292	5.67442	0.299745	1	2	negative regulation of apoptotic process	1
GO:0052166	0.277292	5.67442	0.299745	1	2	positive regulation by symbiont of host innate immune response	1
GO:0052167	0.277292	5.67442	0.299745	1	2	modulation by symbiont of host innate immune response	1
GO:0052169	0.277292	5.67442	0.299745	1	2	pathogen-associated molecular pattern dependent modulation by symbiont of host innate immune response	1
GO:0052173	0.277292	5.67442	0.299745	1	2	response to defenses of other organism involved in symbiotic interaction	1
GO:0018131	0.277292	5.67442	0.299745	1	2	oxazole or thiazole biosynthetic process	1
GO:0006572	0.277292	5.67442	0.299745	1	2	tyrosine catabolic process	1
GO:0052255	0.277292	5.67442	0.299745	1	2	modulation by organism of defense response of other organism involved in symbiotic interaction	1
GO:0052257	0.277292	5.67442	0.299745	1	2	pathogen-associated molecular pattern dependent induction by organism of innate immune response of other organism involved in symbiotic interaction	1
GO:0071480	0.277292	5.67442	0.299745	1	2	cellular response to gamma radiation	1
GO:0071481	0.277292	5.67442	0.299745	1	2	cellular response to X-ray	1
GO:0071479	0.277292	5.67442	0.299745	1	2	cellular response to ionizing radiation	1
GO:0052200	0.277292	5.67442	0.299745	1	2	response to host defenses	1
GO:0032511	0.277292	5.67442	0.299745	1	2	late endosome to vacuole transport via multivesicular body sorting pathway	1
GO:0032509	0.277292	5.67442	0.299745	1	2	endosome transport via multivesicular body sorting pathway	1
GO:0051262	0.277292	5.67442	0.299745	1	2	protein tetramerization	1
GO:1990066	0.277292	5.67442	0.299745	1	2	energy quenching	1
GO:0043328	0.277292	5.67442	0.299745	1	2	protein targeting to vacuole involved in ubiquitin-dependent protein catabolic process via the multivesicular body sorting pathway	1
GO:0052837	0.277292	5.67442	0.299745	1	2	thiazole biosynthetic process	1
GO:0052838	0.277292	5.67442	0.299745	1	2	thiazole metabolic process	1
GO:0070070	0.277292	5.67442	0.299745	1	2	proton-transporting V-type ATPase complex assembly	1
GO:0070072	0.277292	5.67442	0.299745	1	2	vacuolar proton-transporting V-type ATPase complex assembly	1
GO:0009423	0.277292	5.67442	0.299745	1	2	chorismate biosynthetic process	1
GO:0010448	0.277292	5.67442	0.299745	1	2	vegetative meristem growth	1
GO:0052564	0.277292	5.67442	0.299745	1	2	response to immune response of other organism involved in symbiotic interaction	1
GO:0052552	0.277292	5.67442	0.299745	1	2	modulation by organism of immune response of other organism involved in symbiotic interaction	1
GO:0052553	0.277292	5.67442	0.299745	1	2	modulation by symbiont of host immune response	1
GO:0052555	0.277292	5.67442	0.299745	1	2	positive regulation by organism of immune response of other organism involved in symbiotic interaction	1
GO:0052556	0.277292	5.67442	0.299745	1	2	positive regulation by symbiont of host immune response	1
GO:1902047	0.277292	5.67442	0.299745	1	2	polyamine transmembrane transport	1
GO:0052572	0.277292	5.67442	0.299745	1	2	response to host immune response	1
GO:0052510	0.277292	5.67442	0.299745	1	2	positive regulation by organism of defense response of other organism involved in symbiotic interaction	1
GO:0010196	0.277292	5.67442	0.299745	1	2	nonphotochemical quenching	1
GO:0052509	0.277292	5.67442	0.299745	1	2	positive regulation by symbiont of host defense response	1
GO:0006915	0.277292	5.67442	0.299745	1	2	apoptotic process	1
GO:0043162	0.277292	5.67442	0.299745	1	2	ubiquitin-dependent protein catabolic process via the multivesicular body sorting pathway	1
GO:0072512	0.277292	5.67442	0.299745	1	2	trivalent inorganic cation transport	1
GO:0048033	0.277292	5.67442	0.299745	1	2	heme o metabolic process	1
GO:0048034	0.277292	5.67442	0.299745	1	2	heme O biosynthetic process	1
GO:0045931	0.277292	5.67442	0.299745	1	2	positive regulation of mitotic cell cycle	1
GO:2001293	0.277292	5.67442	0.299745	1	2	malonyl-CoA metabolic process	1
GO:2001295	0.277292	5.67442	0.299745	1	2	malonyl-CoA biosynthetic process	1
GO:0009233	0.277292	5.67442	0.299745	1	2	menaquinone metabolic process	1
GO:0009234	0.277292	5.67442	0.299745	1	2	menaquinone biosynthetic process	1
GO:2000024	0.277292	5.67442	0.299745	1	2	regulation of leaf development	1
GO:0030242	0.277292	5.67442	0.299745	1	2	pexophagy	1
GO:2000031	0.277292	5.67442	0.299745	1	2	regulation of salicylic acid mediated signaling pathway	1
GO:0009749	0.277292	5.67442	0.299745	1	2	response to glucose	1
GO:0009804	0.277292	5.67442	0.299745	1	2	coumarin metabolic process	1
GO:0009805	0.277292	5.67442	0.299745	1	2	coumarin biosynthetic process	1
GO:0015846	0.277292	5.67442	0.299745	1	2	polyamine transport	1
GO:0042759	0.277292	5.67442	0.299745	1	2	long-chain fatty acid biosynthetic process	1
GO:0010587	0.277292	5.67442	0.299745	1	2	miRNA catabolic process	1
GO:0075136	0.277292	5.67442	0.299745	1	2	response to host	1
GO:0009695	0.277292	5.67442	0.299745	1	2	jasmonic acid biosynthetic process	1
GO:0015690	0.277292	5.67442	0.299745	1	2	aluminum cation transport	1
GO:0007349	0.277292	5.67442	0.299745	1	2	cellularization	1
GO:0022610	0.277292	5.67442	0.299745	1	2	biological adhesion	1
GO:0031086	0.277292	5.67442	0.299745	1	2	nuclear-transcribed mRNA catabolic process, deadenylation-independent decay	1
GO:0031087	0.277292	5.67442	0.299745	1	2	deadenylation-independent decapping of nuclear-transcribed mRNA	1
GO:0046484	0.277292	5.67442	0.299745	1	2	oxazole or thiazole metabolic process	1
GO:0002697	0.277292	5.67442	0.299745	1	2	regulation of immune effector process	1
GO:0007155	0.277292	5.67442	0.299745	1	2	cell adhesion	1
GO:0006493	0.277292	5.67442	0.299745	1	2	protein O-linked glycosylation	1
GO:0050688	0.277292	5.67442	0.299745	1	2	regulation of defense response to virus	1
GO:0052031	0.277292	5.67442	0.299745	1	2	modulation by symbiont of host defense response	1
GO:0052033	0.277292	5.67442	0.299745	1	2	pathogen-associated molecular pattern dependent induction by symbiont of host innate immune response	1
GO:1902602	0.277292	5.67442	0.299745	1	2	aluminum ion transmembrane transport	1
GO:0042981	0.277292	5.67442	0.299745	1	2	regulation of apoptotic process	1
GO:0006272	0.277292	5.67442	0.299745	1	2	leading strand elongation	1
GO:1900424	0.277292	5.67442	0.299745	1	2	regulation of defense response to bacterium	1
GO:1900426	0.277292	5.67442	0.299745	1	2	positive regulation of defense response to bacterium	1
GO:0034645	0.27754	1.03678	414.548	425	2766	cellular macromolecule biosynthetic process	1
GO:0042255	0.27916	1.62178	2.69771	4	18	ribosome assembly	1
GO:0090558	0.27916	1.62178	2.69771	4	18	plant epidermis development	1
GO:0045727	0.283051	2.27007	1.04911	2	7	positive regulation of translation	1
GO:0010053	0.283051	2.27007	1.04911	2	7	root epidermal cell differentiation	1
GO:0010054	0.283051	2.27007	1.04911	2	7	trichoblast differentiation	1
GO:0080147	0.283051	2.27007	1.04911	2	7	root hair cell development	1
GO:0060548	0.283051	2.27007	1.04911	2	7	negative regulation of cell death	1
GO:0048469	0.283051	2.27007	1.04911	2	7	cell maturation	1
GO:0048764	0.283051	2.27007	1.04911	2	7	trichoblast maturation	1
GO:0048765	0.283051	2.27007	1.04911	2	7	root hair cell differentiation	1
GO:0048767	0.283051	2.27007	1.04911	2	7	root hair elongation	1
GO:0070592	0.283051	2.27007	1.04911	2	7	cell wall polysaccharide biosynthetic process	1
GO:0034250	0.283051	2.27007	1.04911	2	7	positive regulation of cellular amide metabolic process	1
GO:0006122	0.283051	2.27007	1.04911	2	7	mitochondrial electron transport, ubiquinol to cytochrome c	1
GO:0031349	0.283051	2.27007	1.04911	2	7	positive regulation of defense response	1
GO:0006888	0.285902	1.49382	3.59694	5	24	ER to Golgi vesicle-mediated transport	1
GO:0009116	0.28815	1.13636	27.8763	31	186	nucleoside metabolic process	1
GO:0009617	0.288608	1.41921	4.49618	6	30	response to bacterium	1
GO:0015985	0.288608	1.41921	4.49618	6	30	energy coupled proton transport, down electrochemical gradient	1
GO:0015986	0.288608	1.41921	4.49618	6	30	ATP synthesis coupled proton transport	1
GO:0009259	0.292164	1.13629	26.9771	30	180	ribonucleotide metabolic process	1
GO:0050896	0.299392	1.03748	304.691	313	2033	response to stimulus	1
GO:0070988	0.307526	1.70264	1.94835	3	13	demethylation	1
GO:0071427	0.307526	1.70264	1.94835	3	13	mRNA-containing ribonucleoprotein complex export from nucleus	1
GO:0051259	0.307526	1.70264	1.94835	3	13	protein oligomerization	1
GO:0015936	0.307526	1.70264	1.94835	3	13	coenzyme A metabolic process	1
GO:0006406	0.307526	1.70264	1.94835	3	13	mRNA export from nucleus	1
GO:0042545	0.308662	1.27739	7.34376	9	49	cell wall modification	1
GO:0090066	0.311807	1.2976	6.44453	8	43	regulation of anatomical structure size	1
GO:0032535	0.311807	1.2976	6.44453	8	43	regulation of cellular component size	1
GO:0044087	0.311807	1.2976	6.44453	8	43	regulation of cellular component biogenesis	1
GO:0051493	0.314527	1.32456	5.54529	7	37	regulation of cytoskeleton organization	1
GO:0009415	0.314527	1.32456	5.54529	7	37	response to water	1
GO:0006826	0.315222	1.51354	2.84758	4	19	iron ion transport	1
GO:0006006	0.315222	1.51354	2.84758	4	19	glucose metabolic process	1
GO:0048468	0.317159	1.41902	3.74682	5	25	cell development	1
GO:0043038	0.319944	1.18296	13.0389	15	87	amino acid activation	1
GO:0043039	0.319944	1.18296	13.0389	15	87	tRNA aminoacylation	1
GO:0051707	0.325179	1.14724	17.8349	20	119	response to other organism	1
GO:0043207	0.325179	1.14724	17.8349	20	119	response to external biotic stimulus	1
GO:0017148	0.326043	1.23416	8.39287	10	56	negative regulation of translation	1
GO:0046031	0.326043	1.23416	8.39287	10	56	ADP metabolic process	1
GO:0006096	0.326043	1.23416	8.39287	10	56	glycolytic process	1
GO:0034249	0.326043	1.23416	8.39287	10	56	negative regulation of cellular amide metabolic process	1
GO:0006757	0.326043	1.23416	8.39287	10	56	ATP generation from ADP	1
GO:0007005	0.330798	1.24614	7.49364	9	50	mitochondrion organization	1
GO:0051258	0.335571	1.26145	6.5944	8	44	protein polymerization	1
GO:0007166	0.335821	1.14841	16.0364	18	107	cell surface receptor signaling pathway	1
GO:0042176	0.340285	1.28173	5.69516	7	38	regulation of protein catabolic process	1
GO:0006261	0.340285	1.28173	5.69516	7	38	DNA-dependent DNA replication	1
GO:0006352	0.341225	1.2009	9.44198	11	63	DNA-templated transcription, initiation	1
GO:0034661	0.342419	1.89157	1.19898	2	8	ncRNA catabolic process	1
GO:0051260	0.342419	1.89157	1.19898	2	8	protein homooligomerization	1
GO:0044764	0.342419	1.89157	1.19898	2	8	multi-organism cellular process	1
GO:0043101	0.342419	1.89157	1.19898	2	8	purine-containing compound salvage	1
GO:0042775	0.342419	1.89157	1.19898	2	8	mitochondrial ATP synthesis coupled electron transport	1
GO:0000027	0.342419	1.89157	1.19898	2	8	ribosomal large subunit assembly	1
GO:0090627	0.342419	1.89157	1.19898	2	8	plant epidermal cell differentiation	1
GO:0000103	0.342419	1.89157	1.19898	2	8	sulfate assimilation	1
GO:0000291	0.342419	1.89157	1.19898	2	8	nuclear-transcribed mRNA catabolic process, exonucleolytic	1
GO:0006879	0.351558	1.54773	2.09822	3	14	cellular iron ion homeostasis	1
GO:0071241	0.351558	1.54773	2.09822	3	14	cellular response to inorganic substance	1
GO:0046777	0.351558	1.54773	2.09822	3	14	protein autophosphorylation	1
GO:0051304	0.351632	1.41883	2.99745	4	20	chromosome separation	1
GO:0007062	0.351632	1.41883	2.99745	4	20	sister chromatid cohesion	1
GO:0045143	0.351632	1.41883	2.99745	4	20	homologous chromosome segregation	1
GO:0043094	0.359597	1.22726	6.74427	8	45	cellular metabolic compound salvage	1
GO:0000041	0.359597	1.22726	6.74427	8	45	transition metal ion transport	1
GO:0006281	0.361807	1.07454	39.5664	42	264	DNA repair	1
GO:0070925	0.36629	1.24158	5.84504	7	39	organelle assembly	1
GO:0009894	0.36629	1.24158	5.84504	7	39	regulation of catabolic process	1
GO:0009185	0.368332	1.18255	8.69262	10	58	ribonucleoside diphosphate metabolic process	1
GO:0009179	0.368332	1.18255	8.69262	10	58	purine ribonucleoside diphosphate metabolic process	1
GO:0009135	0.368332	1.18255	8.69262	10	58	purine nucleoside diphosphate metabolic process	1
GO:0009059	0.370656	1.02101	419.943	426	2802	macromolecule biosynthetic process	1
GO:0042221	0.371392	1.03901	113.454	117	757	response to chemical	1
GO:1903050	0.373293	1.26122	4.9458	6	33	regulation of proteolysis involved in cellular protein catabolic process	1
GO:1903362	0.373293	1.26122	4.9458	6	33	regulation of cellular protein catabolic process	1
GO:0061136	0.373293	1.26122	4.9458	6	33	regulation of proteasomal protein catabolic process	1
GO:1900150	0.385621	2.83699	0.449618	1	3	regulation of defense response to fungus	1
GO:0045739	0.385621	2.83699	0.449618	1	3	positive regulation of DNA repair	1
GO:0034644	0.385621	2.83699	0.449618	1	3	cellular response to UV	1
GO:0045898	0.385621	2.83699	0.449618	1	3	regulation of RNA polymerase II transcriptional preinitiation complex assembly	1
GO:0045899	0.385621	2.83699	0.449618	1	3	positive regulation of RNA polymerase II transcriptional preinitiation complex assembly	1
GO:0080186	0.385621	2.83699	0.449618	1	3	developmental vegetative growth	1
GO:0010044	0.385621	2.83699	0.449618	1	3	response to aluminum ion	1
GO:0060260	0.385621	2.83699	0.449618	1	3	regulation of transcription initiation from RNA polymerase II promoter	1
GO:0060261	0.385621	2.83699	0.449618	1	3	positive regulation of transcription initiation from RNA polymerase II promoter	1
GO:2001022	0.385621	2.83699	0.449618	1	3	positive regulation of response to DNA damage stimulus	1
GO:0046685	0.385621	2.83699	0.449618	1	3	response to arsenic-containing substance	1
GO:0006570	0.385621	2.83699	0.449618	1	3	tyrosine metabolic process	1
GO:0006515	0.385621	2.83699	0.449618	1	3	misfolded or incompletely synthesized protein catabolic process	1
GO:0051415	0.385621	2.83699	0.449618	1	3	interphase microtubule nucleation by interphase microtubule organizing center	1
GO:0006501	0.385621	2.83699	0.449618	1	3	C-terminal protein lipidation	1
GO:0051123	0.385621	2.83699	0.449618	1	3	RNA polymerase II transcriptional preinitiation complex assembly	1
GO:1903008	0.385621	2.83699	0.449618	1	3	organelle disassembly	1
GO:0010497	0.385621	2.83699	0.449618	1	3	plasmodesmata-mediated intercellular transport	1
GO:0070071	0.385621	2.83699	0.449618	1	3	proton-transporting two-sector ATPase complex assembly	1
GO:0046949	0.385621	2.83699	0.449618	1	3	fatty-acyl-CoA biosynthetic process	1
GO:0035337	0.385621	2.83699	0.449618	1	3	fatty-acyl-CoA metabolic process	1
GO:0036172	0.385621	2.83699	0.449618	1	3	thiamine salvage	1
GO:0042391	0.385621	2.83699	0.449618	1	3	regulation of membrane potential	1
GO:0031647	0.385621	2.83699	0.449618	1	3	regulation of protein stability	1
GO:0006984	0.385621	2.83699	0.449618	1	3	ER-nucleus signaling pathway	1
GO:0010165	0.385621	2.83699	0.449618	1	3	response to X-ray	1
GO:0010152	0.385621	2.83699	0.449618	1	3	pollen maturation	1
GO:0044205	0.385621	2.83699	0.449618	1	3	'de novo' UMP biosynthetic process	1
GO:0090307	0.385621	2.83699	0.449618	1	3	mitotic spindle assembly	1
GO:0090421	0.385621	2.83699	0.449618	1	3	embryonic meristem initiation	1
GO:0044804	0.385621	2.83699	0.449618	1	3	nucleophagy	1
GO:0009746	0.385621	2.83699	0.449618	1	3	response to hexose	1
GO:0071695	0.385621	2.83699	0.449618	1	3	anatomical structure maturation	1
GO:0090296	0.385621	2.83699	0.449618	1	3	regulation of mitochondrial DNA replication	1
GO:0010821	0.385621	2.83699	0.449618	1	3	regulation of mitochondrion organization	1
GO:0070407	0.385621	2.83699	0.449618	1	3	oxidation-dependent protein catabolic process	1
GO:0009835	0.385621	2.83699	0.449618	1	3	fruit ripening	1
GO:0015886	0.385621	2.83699	0.449618	1	3	heme transport	1
GO:0009694	0.385621	2.83699	0.449618	1	3	jasmonic acid metabolic process	1
GO:0040011	0.385621	2.83699	0.449618	1	3	locomotion	1
GO:0032042	0.385621	2.83699	0.449618	1	3	mitochondrial DNA metabolic process	1
GO:0000045	0.385621	2.83699	0.449618	1	3	autophagosome assembly	1
GO:0019478	0.385621	2.83699	0.449618	1	3	D-amino acid catabolic process	1
GO:0002833	0.385621	2.83699	0.449618	1	3	positive regulation of response to biotic stimulus	1
GO:0000002	0.385621	2.83699	0.449618	1	3	mitochondrial genome maintenance	1
GO:0050821	0.385621	2.83699	0.449618	1	3	protein stabilization	1
GO:2000142	0.385621	2.83699	0.449618	1	3	regulation of DNA-templated transcription, initiation	1
GO:2000144	0.385621	2.83699	0.449618	1	3	positive regulation of DNA-templated transcription, initiation	1
GO:1902850	0.385621	2.83699	0.449618	1	3	microtubule cytoskeleton organization involved in mitosis	1
GO:0046416	0.385621	2.83699	0.449618	1	3	D-amino acid metabolic process	1
GO:0034284	0.385621	2.83699	0.449618	1	3	response to monosaccharide	1
GO:0048829	0.385621	2.83699	0.449618	1	3	root cap development	1
GO:0061726	0.385621	2.83699	0.449618	1	3	mitochondrion disassembly	1
GO:1901858	0.385621	2.83699	0.449618	1	3	regulation of mitochondrial DNA metabolic process	1
GO:0048508	0.385621	2.83699	0.449618	1	3	embryonic meristem development	1
GO:0051054	0.385621	2.83699	0.449618	1	3	positive regulation of DNA metabolic process	1
GO:0000422	0.385621	2.83699	0.449618	1	3	mitophagy	1
GO:0006264	0.385621	2.83699	0.449618	1	3	mitochondrial DNA replication	1
GO:1901678	0.385621	2.83699	0.449618	1	3	iron coordination entity transport	1
GO:0032264	0.385621	2.83699	0.449618	1	3	IMP salvage	1
GO:0006829	0.38805	1.33527	3.14733	4	21	zinc II ion transport	1
GO:0071577	0.38805	1.33527	3.14733	4	21	zinc II ion transmembrane transport	1
GO:0009853	0.38805	1.33527	3.14733	4	21	photorespiration	1
GO:0070192	0.38805	1.33527	3.14733	4	21	chromosome organization involved in meiotic cell cycle	1
GO:0009561	0.38805	1.33527	3.14733	4	21	megagametogenesis	1
GO:0006754	0.39242	1.20386	5.99491	7	40	ATP biosynthetic process	1
GO:1903047	0.393293	1.13519	10.7908	12	72	mitotic cell cycle process	1
GO:0071426	0.395233	1.41864	2.24809	3	15	ribonucleoprotein complex export from nucleus	1
GO:0006637	0.395233	1.41864	2.24809	3	15	acyl-CoA metabolic process	1
GO:0071166	0.395233	1.41864	2.24809	3	15	ribonucleoprotein complex localization	1
GO:0055072	0.395233	1.41864	2.24809	3	15	iron ion homeostasis	1
GO:0035383	0.395233	1.41864	2.24809	3	15	thioester metabolic process	1
GO:0090305	0.398252	1.05951	37.1684	39	248	nucleic acid phosphodiester bond hydrolysis	1
GO:0072351	0.400103	1.62122	1.34885	2	9	tricarboxylic acid biosynthetic process	1
GO:0044038	0.400103	1.62122	1.34885	2	9	cell wall macromolecule biosynthetic process	1
GO:0016197	0.400103	1.62122	1.34885	2	9	endosomal transport	1
GO:0030490	0.400103	1.62122	1.34885	2	9	maturation of SSU-rRNA	1
GO:0030417	0.400103	1.62122	1.34885	2	9	nicotianamine metabolic process	1
GO:0030418	0.400103	1.62122	1.34885	2	9	nicotianamine biosynthetic process	1
GO:0009772	0.400103	1.62122	1.34885	2	9	photosynthetic electron transport in photosystem II	1
GO:0009615	0.400103	1.62122	1.34885	2	9	response to virus	1
GO:0042542	0.400103	1.62122	1.34885	2	9	response to hydrogen peroxide	1
GO:0070589	0.400103	1.62122	1.34885	2	9	cellular component macromolecule biosynthetic process	1
GO:0000462	0.400103	1.62122	1.34885	2	9	maturation of SSU-rRNA from tricistronic rRNA transcript (SSU-rRNA, 5.8S rRNA, LSU-rRNA)	1
GO:0031329	0.40185	1.21608	5.09567	6	34	regulation of cellular catabolic process	1
GO:0000398	0.408047	1.16414	7.04402	8	47	mRNA splicing, via spliceosome	1
GO:0006165	0.411165	1.13507	8.99236	10	60	nucleoside diphosphate phosphorylation	1
GO:0042742	0.412311	1.23364	4.19644	5	28	defense response to bacterium	1
GO:0008643	0.413508	1.09413	14.8374	16	99	carbohydrate transport	1
GO:0098813	0.421229	1.13501	8.09313	9	54	nuclear chromosome segregation	1
GO:0045333	0.421229	1.13501	8.09313	9	54	cellular respiration	1
GO:0048364	0.42228	1.11477	10.0415	11	67	root development	1
GO:0022622	0.42228	1.11477	10.0415	11	67	root system development	1
GO:0000278	0.422466	1.10119	11.9898	13	80	mitotic cell cycle	1
GO:0044724	0.432621	1.11273	9.14224	10	61	single-organism carbohydrate catabolic process	1
GO:0033865	0.438077	1.30941	2.39796	3	16	nucleoside bisphosphate metabolic process	1
GO:0033875	0.438077	1.30941	2.39796	3	16	ribonucleoside bisphosphate metabolic process	1
GO:0006525	0.438077	1.30941	2.39796	3	16	arginine metabolic process	1
GO:0045595	0.438077	1.30941	2.39796	3	16	regulation of cell differentiation	1
GO:0016126	0.438077	1.30941	2.39796	3	16	sterol biosynthetic process	1
GO:0006997	0.438077	1.30941	2.39796	3	16	nucleus organization	1
GO:0034032	0.438077	1.30941	2.39796	3	16	purine nucleoside bisphosphate metabolic process	1
GO:0048284	0.438077	1.30941	2.39796	3	16	organelle fusion	1
GO:0006405	0.438077	1.30941	2.39796	3	16	RNA export from nucleus	1
GO:0034755	0.438077	1.30941	2.39796	3	16	iron ion transmembrane transport	1
GO:0048588	0.438077	1.30941	2.39796	3	16	developmental cell growth	1
GO:0042451	0.442649	1.09513	10.1913	11	68	purine nucleoside biosynthetic process	1
GO:0046129	0.442649	1.09513	10.1913	11	68	purine ribonucleoside biosynthetic process	1
GO:0019693	0.444574	1.04458	28.9254	30	193	ribose phosphate metabolic process	1
GO:0006979	0.446378	1.03417	41.8145	43	279	response to oxidative stress	1
GO:0006974	0.452593	1.03193	40.9152	42	273	cellular response to DNA damage stimulus	1
GO:0010090	0.455275	1.41846	1.49873	2	10	trichome morphogenesis	1
GO:0046578	0.455275	1.41846	1.49873	2	10	regulation of Ras protein signal transduction	1
GO:0010026	0.455275	1.41846	1.49873	2	10	trichome differentiation	1
GO:0046653	0.455275	1.41846	1.49873	2	10	tetrahydrofolate metabolic process	1
GO:0009627	0.455275	1.41846	1.49873	2	10	systemic acquired resistance	1
GO:0032011	0.455275	1.41846	1.49873	2	10	ARF protein signal transduction	1
GO:0032012	0.455275	1.41846	1.49873	2	10	regulation of ARF protein signal transduction	1
GO:0002831	0.455275	1.41846	1.49873	2	10	regulation of response to biotic stimulus	1
GO:0007265	0.455275	1.41846	1.49873	2	10	Ras protein signal transduction	1
GO:0001676	0.455275	1.41846	1.49873	2	10	long-chain fatty acid metabolic process	1
GO:0051056	0.455275	1.41846	1.49873	2	10	regulation of small GTPase mediated signal transduction	1
GO:0000377	0.456401	1.10718	7.34376	8	49	RNA splicing, via transesterification reactions with bulged adenosine as nucleophile	1
GO:1901698	0.45855	1.13483	5.39542	6	36	response to nitrogen compound	1
GO:0006091	0.459415	1.03856	27.127	28	181	generation of precursor metabolites and energy	1
GO:0006855	0.459706	1.0691	12.2896	13	82	drug transmembrane transport	1
GO:0042493	0.459706	1.0691	12.2896	13	82	response to drug	1
GO:0015893	0.459706	1.0691	12.2896	13	82	drug transport	1
GO:0008154	0.470405	1.10328	6.44453	7	43	actin polymerization or depolymerization	1
GO:1901657	0.473153	1.02871	30.2743	31	202	glycosyl compound metabolic process	1
GO:0010564	0.474813	1.13477	4.49618	5	30	regulation of cell cycle process	1
GO:0032434	0.474813	1.13477	4.49618	5	30	regulation of proteasomal ubiquitin-dependent protein catabolic process	1
GO:0000160	0.476027	1.0422	17.3852	18	116	phosphorelay signal transduction system	1
GO:0016024	0.477718	1.89117	0.599491	1	4	CDP-diacylglycerol biosynthetic process	1
GO:0000255	0.477718	1.89117	0.599491	1	4	allantoin metabolic process	1
GO:0000256	0.477718	1.89117	0.599491	1	4	allantoin catabolic process	1
GO:0007584	0.477718	1.89117	0.599491	1	4	response to nutrient	1
GO:0019673	0.477718	1.89117	0.599491	1	4	GDP-mannose metabolic process	1
GO:0018410	0.477718	1.89117	0.599491	1	4	C-terminal protein amino acid modification	1
GO:0006850	0.477718	1.89117	0.599491	1	4	mitochondrial pyruvate transport	1
GO:0043096	0.477718	1.89117	0.599491	1	4	purine nucleobase salvage	1
GO:0033567	0.477718	1.89117	0.599491	1	4	DNA replication, Okazaki fragment processing	1
GO:0033559	0.477718	1.89117	0.599491	1	4	unsaturated fatty acid metabolic process	1
GO:0006848	0.477718	1.89117	0.599491	1	4	pyruvate transport	1
GO:0043069	0.477718	1.89117	0.599491	1	4	negative regulation of programmed cell death	1
GO:0018196	0.477718	1.89117	0.599491	1	4	peptidyl-asparagine modification	1
GO:0006556	0.477718	1.89117	0.599491	1	4	S-adenosylmethionine biosynthetic process	1
GO:0051418	0.477718	1.89117	0.599491	1	4	microtubule nucleation by microtubule organizing center	1
GO:0018279	0.477718	1.89117	0.599491	1	4	protein N-linked glycosylation via asparagine	1
GO:0044375	0.477718	1.89117	0.599491	1	4	regulation of peroxisome size	1
GO:0071446	0.477718	1.89117	0.599491	1	4	cellular response to salicylic acid stimulus	1
GO:0051181	0.477718	1.89117	0.599491	1	4	cofactor transport	1
GO:0006636	0.477718	1.89117	0.599491	1	4	unsaturated fatty acid biosynthetic process	1
GO:0097359	0.477718	1.89117	0.599491	1	4	UDP-glucosylation	1
GO:0019985	0.477718	1.89117	0.599491	1	4	translesion synthesis	1
GO:0006607	0.477718	1.89117	0.599491	1	4	NLS-bearing protein import into nucleus	1
GO:0051131	0.477718	1.89117	0.599491	1	4	chaperone-mediated protein complex assembly	1
GO:0010315	0.477718	1.89117	0.599491	1	4	auxin efflux	1
GO:0009303	0.477718	1.89117	0.599491	1	4	rRNA transcription	1
GO:0010496	0.477718	1.89117	0.599491	1	4	intercellular transport	1
GO:0009405	0.477718	1.89117	0.599491	1	4	pathogenesis	1
GO:0098781	0.477718	1.89117	0.599491	1	4	ncRNA transcription	1
GO:0072596	0.477718	1.89117	0.599491	1	4	establishment of protein localization to chloroplast	1
GO:0072598	0.477718	1.89117	0.599491	1	4	protein localization to chloroplast	1
GO:0043137	0.477718	1.89117	0.599491	1	4	DNA replication, removal of RNA primer	1
GO:0009298	0.477718	1.89117	0.599491	1	4	GDP-mannose biosynthetic process	1
GO:0010252	0.477718	1.89117	0.599491	1	4	auxin homeostasis	1
GO:0010224	0.477718	1.89117	0.599491	1	4	response to UV-B	1
GO:0009249	0.477718	1.89117	0.599491	1	4	protein lipoylation	1
GO:0030259	0.477718	1.89117	0.599491	1	4	lipid glycosylation	1
GO:0016559	0.477718	1.89117	0.599491	1	4	peroxisome fission	1
GO:0009863	0.477718	1.89117	0.599491	1	4	salicylic acid mediated signaling pathway	1
GO:0009846	0.477718	1.89117	0.599491	1	4	pollen germination	1
GO:0046083	0.477718	1.89117	0.599491	1	4	adenine metabolic process	1
GO:0046084	0.477718	1.89117	0.599491	1	4	adenine biosynthetic process	1
GO:0010586	0.477718	1.89117	0.599491	1	4	miRNA metabolic process	1
GO:0001172	0.477718	1.89117	0.599491	1	4	transcription, RNA-templated	1
GO:0006013	0.477718	1.89117	0.599491	1	4	mannose metabolic process	1
GO:0045036	0.477718	1.89117	0.599491	1	4	protein targeting to chloroplast	1
GO:0046341	0.477718	1.89117	0.599491	1	4	CDP-diacylglycerol metabolic process	1
GO:0019184	0.477718	1.89117	0.599491	1	4	nonribosomal peptide biosynthetic process	1
GO:0070813	0.477718	1.89117	0.599491	1	4	hydrogen sulfide metabolic process	1
GO:0070814	0.477718	1.89117	0.599491	1	4	hydrogen sulfide biosynthetic process	1
GO:0006301	0.477718	1.89117	0.599491	1	4	postreplication repair	1
GO:0006425	0.477718	1.89117	0.599491	1	4	glutaminyl-tRNA aminoacylation	1
GO:0043902	0.477718	1.89117	0.599491	1	4	positive regulation of multi-organism process	1
GO:0006436	0.477718	1.89117	0.599491	1	4	tryptophanyl-tRNA aminoacylation	1
GO:0006168	0.477718	1.89117	0.599491	1	4	adenine salvage	1
GO:0006273	0.477718	1.89117	0.599491	1	4	lagging strand elongation	1
GO:0032261	0.477718	1.89117	0.599491	1	4	purine nucleotide salvage	1
GO:0006750	0.477718	1.89117	0.599491	1	4	glutathione biosynthetic process	1
GO:1990267	0.479705	1.21579	2.54784	3	17	response to transition metal nanoparticle	1
GO:0016926	0.479705	1.21579	2.54784	3	17	protein desumoylation	1
GO:0009933	0.479705	1.21579	2.54784	3	17	meristem structural organization	1
GO:0048532	0.479705	1.21579	2.54784	3	17	anatomical structure arrangement	1
GO:0006732	0.479946	1.02821	26.3776	27	176	coenzyme metabolic process	1
GO:0009664	0.480326	1.08073	7.49364	8	50	plant-type cell wall organization	1
GO:0010033	0.483979	1.01629	47.3598	48	316	response to organic substance	1
GO:0072527	0.488877	1.06382	8.54274	9	57	pyrimidine-containing compound metabolic process	1
GO:0019748	0.489079	1.02003	31.4733	32	210	secondary metabolic process	1
GO:0046939	0.490202	1.04745	11.5402	12	77	nucleotide phosphorylation	1
GO:0009414	0.494496	1.13471	3.59694	4	24	response to water deprivation	1
GO:0006914	0.494496	1.13471	3.59694	4	24	autophagy	1
GO:0009735	0.494496	1.13471	3.59694	4	24	response to cytokinin	1
GO:0009145	0.495914	1.07337	6.5944	7	44	purine nucleoside triphosphate biosynthetic process	1
GO:0009206	0.495914	1.07337	6.5944	7	44	purine ribonucleoside triphosphate biosynthetic process	1
GO:0009132	0.49641	1.05066	9.59185	10	64	nucleoside diphosphate metabolic process	1
GO:0015979	0.501746	1.02224	19.6333	20	131	photosynthesis	1
GO:0006869	0.503159	1.04012	10.641	11	71	lipid transport	1
GO:0009074	0.505257	1.09104	4.64605	5	31	aromatic amino acid family catabolic process	1
GO:0009408	0.505257	1.09104	4.64605	5	31	response to heat	1
GO:0042180	0.505257	1.09104	4.64605	5	31	cellular ketone metabolic process	1
GO:0009723	0.505257	1.09104	4.64605	5	31	response to ethylene	1
GO:0007127	0.505257	1.09104	4.64605	5	31	meiosis I	1
GO:0070271	0.505806	1.01611	23.6799	24	158	protein complex biogenesis	1
GO:0006461	0.505806	1.01611	23.6799	24	158	protein complex assembly	1
GO:0009725	0.507157	1.00857	39.7163	40	265	response to hormone	1
GO:0006880	0.507391	1.26075	1.6486	2	11	intracellular sequestering of iron ion	1
GO:0006817	0.507391	1.26075	1.6486	2	11	phosphate ion transport	1
GO:0071368	0.507391	1.26075	1.6486	2	11	cellular response to cytokinin stimulus	1
GO:0030026	0.507391	1.26075	1.6486	2	11	cellular manganese ion homeostasis	1
GO:0071281	0.507391	1.26075	1.6486	2	11	cellular response to iron ion	1
GO:0055071	0.507391	1.26075	1.6486	2	11	manganese ion homeostasis	1
GO:0009411	0.507391	1.26075	1.6486	2	11	response to UV	1
GO:0009736	0.507391	1.26075	1.6486	2	11	cytokinin-activated signaling pathway	1
GO:0097577	0.507391	1.26075	1.6486	2	11	sequestering of iron ion	1
GO:0009809	0.507391	1.26075	1.6486	2	11	lignin biosynthetic process	1
GO:0090626	0.507391	1.26075	1.6486	2	11	plant epidermis morphogenesis	1
GO:1902600	0.5132	1.01989	15.7366	16	105	hydrogen ion transmembrane transport	1
GO:0006383	0.519814	1.13465	2.69771	3	18	transcription from RNA polymerase III promoter	1
GO:0014070	0.521025	1.04504	6.74427	7	45	response to organic cyclic compound	1
GO:0009719	0.527835	0.999521	40.016	40	267	response to endogenous stimulus	1
GO:0006559	0.528275	1.08059	3.74682	4	25	L-phenylalanine catabolic process	1
GO:1902222	0.528275	1.08059	3.74682	4	25	erythrose 4-phosphate/phosphoenolpyruvate family amino acid catabolic process	1
GO:0007059	0.532852	1.0211	8.84249	9	59	chromosome segregation	1
GO:0006694	0.540652	1.03142	5.84504	6	39	steroid biosynthetic process	1
GO:0009793	0.545657	1.01817	6.89414	7	46	embryo development ending in seed dormancy	1
GO:0006302	0.545657	1.01817	6.89414	7	46	double-strand break repair	1
GO:0009163	0.546826	1.001	11.9898	12	80	nucleoside biosynthetic process	1
GO:0042455	0.546826	1.001	11.9898	12	80	ribonucleoside biosynthetic process	1
GO:0006357	0.550177	1.00844	7.94325	8	53	regulation of transcription from RNA polymerase II promoter	1
GO:0000375	0.550177	1.00844	7.94325	8	53	RNA splicing, via transesterification reactions	1
GO:0009117	0.550356	0.989813	37.3183	37	249	nucleotide metabolic process	1
GO:1901700	0.552296	0.990311	22.1812	22	148	response to oxygen-containing compound	1
GO:0044003	0.556015	1.41827	0.749364	1	5	modification by symbiont of host morphology or physiology	1
GO:0031126	0.556015	1.41827	0.749364	1	5	snoRNA 3'-end processing	1
GO:0046500	0.556015	1.41827	0.749364	1	5	S-adenosylmethionine metabolic process	1
GO:2001020	0.556015	1.41827	0.749364	1	5	regulation of response to DNA damage stimulus	1
GO:0006561	0.556015	1.41827	0.749364	1	5	proline biosynthetic process	1
GO:0006569	0.556015	1.41827	0.749364	1	5	tryptophan catabolic process	1
GO:0042023	0.556015	1.41827	0.749364	1	5	DNA endoreduplication	1
GO:0043450	0.556015	1.41827	0.749364	1	5	alkene biosynthetic process	1
GO:1900673	0.556015	1.41827	0.749364	1	5	olefin metabolic process	1
GO:1900674	0.556015	1.41827	0.749364	1	5	olefin biosynthetic process	1
GO:0043449	0.556015	1.41827	0.749364	1	5	cellular alkene metabolic process	1
GO:0010197	0.556015	1.41827	0.749364	1	5	polar nucleus fusion	1
GO:0043144	0.556015	1.41827	0.749364	1	5	snoRNA processing	1
GO:0044786	0.556015	1.41827	0.749364	1	5	cell cycle DNA replication	1
GO:0009269	0.556015	1.41827	0.749364	1	5	response to desiccation	1
GO:0009226	0.556015	1.41827	0.749364	1	5	nucleotide-sugar biosynthetic process	1
GO:0042436	0.556015	1.41827	0.749364	1	5	indole-containing compound catabolic process	1
GO:0042256	0.556015	1.41827	0.749364	1	5	mature ribosome assembly	1
GO:0007076	0.556015	1.41827	0.749364	1	5	mitotic chromosome condensation	1
GO:0097503	0.556015	1.41827	0.749364	1	5	sialylation	1
GO:0070189	0.556015	1.41827	0.749364	1	5	kynurenine metabolic process	1
GO:0009559	0.556015	1.41827	0.749364	1	5	embryo sac central cell differentiation	1
GO:0009692	0.556015	1.41827	0.749364	1	5	ethylene metabolic process	1
GO:0009693	0.556015	1.41827	0.749364	1	5	ethylene biosynthetic process	1
GO:0045089	0.556015	1.41827	0.749364	1	5	positive regulation of innate immune response	1
GO:0050778	0.556015	1.41827	0.749364	1	5	positive regulation of immune response	1
GO:0043605	0.556015	1.41827	0.749364	1	5	cellular amide catabolic process	1
GO:0034475	0.556015	1.41827	0.749364	1	5	U4 snRNA 3'-end processing	1
GO:0019441	0.556015	1.41827	0.749364	1	5	tryptophan catabolic process to kynurenine	1
GO:0070897	0.556015	1.41827	0.749364	1	5	DNA-templated transcriptional preinitiation complex assembly	1
GO:0046417	0.556015	1.41827	0.749364	1	5	chorismate metabolic process	1
GO:0002684	0.556015	1.41827	0.749364	1	5	positive regulation of immune system process	1
GO:0018065	0.556015	1.41827	0.749364	1	5	protein-cofactor linkage	1
GO:0034227	0.556015	1.41827	0.749364	1	5	tRNA thio-modification	1
GO:0009934	0.556015	1.41827	0.749364	1	5	regulation of meristem structural organization	1
GO:0046218	0.556015	1.41827	0.749364	1	5	indolalkylamine catabolic process	1
GO:0071051	0.556015	1.41827	0.749364	1	5	polyadenylation-dependent snoRNA 3'-end processing	1
GO:0045116	0.556015	1.41827	0.749364	1	5	protein neddylation	1
GO:0071027	0.556015	1.41827	0.749364	1	5	nuclear RNA surveillance	1
GO:0071028	0.556015	1.41827	0.749364	1	5	nuclear mRNA surveillance	1
GO:0006282	0.556015	1.41827	0.749364	1	5	regulation of DNA repair	1
GO:0032103	0.556015	1.41827	0.749364	1	5	positive regulation of response to external stimulus	1
GO:0016074	0.556015	1.41827	0.749364	1	5	snoRNA metabolic process	1
GO:0006885	0.556129	1.13459	1.79847	2	12	regulation of pH	1
GO:0006828	0.556129	1.13459	1.79847	2	12	manganese ion transport	1
GO:0010039	0.556129	1.13459	1.79847	2	12	response to iron ion	1
GO:0071421	0.556129	1.13459	1.79847	2	12	manganese ion transmembrane transport	1
GO:0006623	0.556129	1.13459	1.79847	2	12	protein targeting to vacuole	1
GO:0051205	0.556129	1.13459	1.79847	2	12	protein insertion into membrane	1
GO:0071248	0.556129	1.13459	1.79847	2	12	cellular response to metal ion	1
GO:0072665	0.556129	1.13459	1.79847	2	12	protein localization to vacuole	1
GO:0072666	0.556129	1.13459	1.79847	2	12	establishment of protein localization to vacuole	1
GO:0009560	0.556129	1.13459	1.79847	2	12	embryo sac egg cell differentiation	1
GO:0006084	0.556129	1.13459	1.79847	2	12	acetyl-CoA metabolic process	1
GO:0007292	0.556129	1.13459	1.79847	2	12	female gamete generation	1
GO:0032101	0.556129	1.13459	1.79847	2	12	regulation of response to external stimulus	1
GO:0046916	0.558175	1.06365	2.84758	3	19	cellular transition metal ion homeostasis	1
GO:0035335	0.558175	1.06365	2.84758	3	19	peptidyl-tyrosine dephosphorylation	1
GO:0000904	0.558175	1.06365	2.84758	3	19	cell morphogenesis involved in differentiation	1
GO:0045087	0.560908	1.03139	3.89669	4	26	innate immune response	1
GO:0021700	0.560908	1.03139	3.89669	4	26	developmental maturation	1
GO:0031347	0.560908	1.03139	3.89669	4	26	regulation of defense response	1
GO:0002376	0.563844	1.01294	4.9458	5	33	immune system process	1
GO:0006090	0.565213	0.986419	12.1397	12	81	pyruvate metabolic process	1
GO:0046903	0.56681	1.001	5.99491	6	40	secretion	1
GO:0032940	0.56681	1.001	5.99491	6	40	secretion by cell	1
GO:1901136	0.56681	1.001	5.99491	6	40	carbohydrate derivative catabolic process	1
GO:0006401	0.569739	0.992635	7.04402	7	47	RNA catabolic process	1
GO:0006753	0.571369	0.980406	37.618	37	251	nucleoside phosphate metabolic process	1
GO:0015980	0.578102	0.977889	10.1913	10	68	energy derivation by oxidation of organic compounds	1
GO:0009152	0.580737	0.974808	11.2405	11	75	purine ribonucleotide biosynthetic process	1
GO:0010876	0.580737	0.974808	11.2405	11	75	lipid localization	1
GO:0044272	0.5833	0.97225	12.2896	12	82	sulfur compound biosynthetic process	1
GO:0009605	0.58445	0.9721	24.5791	24	164	response to external stimulus	1
GO:0072522	0.585792	0.970093	13.3387	13	89	purine-containing compound biosynthetic process	1
GO:0090502	0.590586	0.966651	15.4369	15	103	RNA phosphodiester bond hydrolysis, endonucleolytic	1
GO:0006887	0.591774	0.977938	5.09567	5	34	exocytosis	1
GO:1903046	0.592225	0.972325	6.14478	6	41	meiotic cell cycle process	1
GO:0007126	0.592225	0.972325	6.14478	6	41	meiotic nuclear division	1
GO:0006220	0.592225	0.972325	6.14478	6	41	pyrimidine nucleotide metabolic process	1
GO:0060560	0.592268	0.986468	4.04656	4	27	developmental growth involved in morphogenesis	1
GO:0006955	0.592268	0.986468	4.04656	4	27	immune response	1
GO:0051301	0.592894	0.965254	16.486	16	110	cell division	1
GO:1901606	0.593208	0.968347	7.19389	7	48	alpha-amino acid catabolic process	1
GO:0045786	0.594623	1.001	2.99745	3	20	negative regulation of cell cycle	1
GO:0009084	0.594623	1.001	2.99745	3	20	glutamine family amino acid biosynthetic process	1
GO:0010015	0.594623	1.001	2.99745	3	20	root morphogenesis	1
GO:0051168	0.594623	1.001	2.99745	3	20	nuclear export	1
GO:0034976	0.594623	1.001	2.99745	3	20	response to endoplasmic reticulum stress	1
GO:0055076	0.594623	1.001	2.99745	3	20	transition metal ion homeostasis	1
GO:1901264	0.594623	1.001	2.99745	3	20	carbohydrate derivative transport	1
GO:0006487	0.594623	1.001	2.99745	3	20	protein N-linked glycosylation	1
GO:0051028	0.594623	1.001	2.99745	3	20	mRNA transport	1
GO:0009085	0.601329	1.03136	1.94835	2	13	lysine biosynthetic process	1
GO:0009089	0.601329	1.03136	1.94835	2	13	lysine biosynthetic process via diaminopimelate	1
GO:0006553	0.601329	1.03136	1.94835	2	13	lysine metabolic process	1
GO:0010215	0.601329	1.03136	1.94835	2	13	cellulose microfibril organization	1
GO:0071668	0.601329	1.03136	1.94835	2	13	plant-type cell wall assembly	1
GO:0006002	0.601329	1.03136	1.94835	2	13	fructose 6-phosphate metabolic process	1
GO:0070726	0.601329	1.03136	1.94835	2	13	cell wall assembly	1
GO:0046451	0.601329	1.03136	1.94835	2	13	diaminopimelate metabolic process	1
GO:0061615	0.601329	1.03136	1.94835	2	13	glycolytic process through fructose-6-phosphate	1
GO:0009108	0.602828	0.957418	13.4885	13	90	coenzyme biosynthetic process	1
GO:0009698	0.606399	0.955714	15.5868	15	104	phenylpropanoid metabolic process	1
GO:0034622	0.615286	0.956683	28.0262	27	187	cellular macromolecular complex assembly	1
GO:0009790	0.615843	0.945192	8.39287	8	56	embryo development	1
GO:0010154	0.6167	0.945143	10.4911	10	70	fruit development	1
GO:0007264	0.6175	0.945118	11.5402	11	77	small GTPase mediated signal transduction	1
GO:0007034	0.622261	0.94529	4.19644	4	28	vacuolar transport	1
GO:0046854	0.622261	0.94529	4.19644	4	28	phosphatidylinositol phosphorylation	1
GO:0031125	0.622578	1.13453	0.899236	1	6	rRNA 3'-end processing	1
GO:0010091	0.622578	1.13453	0.899236	1	6	trichome branching	1
GO:0072488	0.622578	1.13453	0.899236	1	6	ammonium transmembrane transport	1
GO:0009071	0.622578	1.13453	0.899236	1	6	serine family amino acid catabolic process	1
GO:0006560	0.622578	1.13453	0.899236	1	6	proline metabolic process	1
GO:0006546	0.622578	1.13453	0.899236	1	6	glycine catabolic process	1
GO:0010389	0.622578	1.13453	0.899236	1	6	regulation of G2/M transition of mitotic cell cycle	1
GO:0009310	0.622578	1.13453	0.899236	1	6	amine catabolic process	1
GO:0009306	0.622578	1.13453	0.899236	1	6	protein secretion	1
GO:0051817	0.622578	1.13453	0.899236	1	6	modification of morphology or physiology of other organism involved in symbiotic interaction	1
GO:0090329	0.622578	1.13453	0.899236	1	6	regulation of DNA-dependent DNA replication	1
GO:0042402	0.622578	1.13453	0.899236	1	6	cellular biogenic amine catabolic process	1
GO:0051606	0.622578	1.13453	0.899236	1	6	detection of stimulus	1
GO:0015718	0.622578	1.13453	0.899236	1	6	monocarboxylic acid transport	1
GO:0015706	0.622578	1.13453	0.899236	1	6	nitrate transport	1
GO:0006094	0.622578	1.13453	0.899236	1	6	gluconeogenesis	1
GO:0019319	0.622578	1.13453	0.899236	1	6	hexose biosynthetic process	1
GO:0048268	0.622578	1.13453	0.899236	1	6	clathrin coat assembly	1
GO:0042538	0.622578	1.13453	0.899236	1	6	hyperosmotic salinity response	1
GO:0034472	0.622578	1.13453	0.899236	1	6	snRNA 3'-end processing	1
GO:0034427	0.622578	1.13453	0.899236	1	6	nuclear-transcribed mRNA catabolic process, exonucleolytic, 3'-5'	1
GO:1902749	0.622578	1.13453	0.899236	1	6	regulation of cell cycle G2/M phase transition	1
GO:0006346	0.622578	1.13453	0.899236	1	6	methylation-dependent chromatin silencing	1
GO:0009958	0.622578	1.13453	0.899236	1	6	positive gravitropism	1
GO:0006491	0.622578	1.13453	0.899236	1	6	N-glycan processing	1
GO:0007267	0.622578	1.13453	0.899236	1	6	cell-cell signaling	1
GO:0046219	0.622578	1.13453	0.899236	1	6	indolalkylamine biosynthetic process	1
GO:0000470	0.622578	1.13453	0.899236	1	6	maturation of LSU-rRNA	1
GO:0000162	0.622578	1.13453	0.899236	1	6	tryptophan biosynthetic process	1
GO:0002943	0.622578	1.13453	0.899236	1	6	tRNA dihydrouridine synthesis	1
GO:0016075	0.622578	1.13453	0.899236	1	6	rRNA catabolic process	1
GO:0071555	0.624105	0.954691	33.2717	32	222	cell wall organization	1
GO:0045229	0.625791	0.954362	34.3208	33	229	external encapsulating structure organization	1
GO:0006875	0.629052	0.945315	3.14733	3	21	cellular metal ion homeostasis	1
GO:0006399	0.632777	0.944821	24.1295	23	161	tRNA metabolic process	1
GO:0065003	0.633168	0.949803	32.3725	31	216	macromolecular complex assembly	1
GO:0006418	0.635267	0.930938	11.6901	11	78	tRNA aminoacylation for protein translation	1
GO:0006164	0.635267	0.930938	11.6901	11	78	purine nucleotide biosynthetic process	1
GO:0009063	0.638097	0.923162	7.49364	7	50	cellular amino acid catabolic process	1
GO:0009142	0.638097	0.923162	7.49364	7	50	nucleoside triphosphate biosynthetic process	1
GO:0009201	0.638097	0.923162	7.49364	7	50	ribonucleoside triphosphate biosynthetic process	1
GO:0010243	0.642958	0.945339	2.09822	2	14	response to organonitrogen compound	1
GO:0010200	0.642958	0.945339	2.09822	2	14	response to chitin	1
GO:0035266	0.642958	0.945339	2.09822	2	14	meristem growth	1
GO:0051651	0.642958	0.945339	2.09822	2	14	maintenance of location in cell	1
GO:0042274	0.642958	0.945339	2.09822	2	14	ribosomal small subunit biogenesis	1
GO:0002682	0.642958	0.945339	2.09822	2	14	regulation of immune system process	1
GO:0006289	0.642958	0.945339	2.09822	2	14	nucleotide-excision repair	1
GO:0034599	0.642958	0.945339	2.09822	2	14	cellular response to oxidative stress	1
GO:0009069	0.644511	0.914701	5.39542	5	36	serine family amino acid metabolic process	1
GO:0055080	0.644511	0.914701	5.39542	5	36	cation homeostasis	1
GO:0000956	0.644511	0.914701	5.39542	5	36	nuclear-transcribed mRNA catabolic process	1
GO:0046834	0.650818	0.907407	4.34631	4	29	lipid phosphorylation	1
GO:0045132	0.650818	0.907407	4.34631	4	29	meiotic chromosome segregation	1
GO:0006265	0.650818	0.907407	4.34631	4	29	DNA topological change	1
GO:0009891	0.656661	0.907241	8.69262	8	58	positive regulation of biosynthetic process	1
GO:0006563	0.661402	0.895491	3.2972	3	22	L-serine metabolic process	1
GO:0042158	0.661402	0.895491	3.2972	3	22	lipoprotein biosynthetic process	1
GO:0006497	0.661402	0.895491	3.2972	3	22	protein lipidation	1
GO:1901659	0.668306	0.907074	13.0389	12	87	glycosyl compound biosynthetic process	1
GO:0035556	0.668684	0.93546	37.0186	35	247	intracellular signal transduction	1
GO:0098771	0.669212	0.886047	5.54529	5	37	inorganic ion homeostasis	1
GO:0009737	0.669212	0.886047	5.54529	5	37	response to abscisic acid	1
GO:0006402	0.669212	0.886047	5.54529	5	37	mRNA catabolic process	1
GO:0030154	0.669452	0.903811	11.9898	11	80	cell differentiation	1
GO:0009072	0.673186	0.895209	9.8916	9	66	aromatic amino acid family metabolic process	1
GO:0071897	0.677896	0.872438	4.49618	4	30	DNA biosynthetic process	1
GO:0006767	0.677896	0.872438	4.49618	4	30	water-soluble vitamin metabolic process	1
GO:0032784	0.679166	0.945364	1.04911	1	7	regulation of DNA-templated transcription, elongation	1
GO:0071265	0.679166	0.945364	1.04911	1	7	L-methionine biosynthetic process	1
GO:0071267	0.679166	0.945364	1.04911	1	7	L-methionine salvage	1
GO:0010449	0.679166	0.945364	1.04911	1	7	root meristem growth	1
GO:0009173	0.679166	0.945364	1.04911	1	7	pyrimidine ribonucleoside monophosphate metabolic process	1
GO:0009174	0.679166	0.945364	1.04911	1	7	pyrimidine ribonucleoside monophosphate biosynthetic process	1
GO:0035428	0.679166	0.945364	1.04911	1	7	hexose transmembrane transport	1
GO:0006900	0.679166	0.945364	1.04911	1	7	membrane budding	1
GO:0006901	0.679166	0.945364	1.04911	1	7	vesicle coating	1
GO:0043102	0.679166	0.945364	1.04911	1	7	amino acid salvage	1
GO:0010267	0.679166	0.945364	1.04911	1	7	production of ta-siRNAs involved in RNA interference	1
GO:0042435	0.679166	0.945364	1.04911	1	7	indole-containing compound biosynthetic process	1
GO:0030261	0.679166	0.945364	1.04911	1	7	chromosome condensation	1
GO:0044839	0.679166	0.945364	1.04911	1	7	cell cycle G2/M phase transition	1
GO:0015758	0.679166	0.945364	1.04911	1	7	glucose transport	1
GO:0015749	0.679166	0.945364	1.04911	1	7	monosaccharide transport	1
GO:0046049	0.679166	0.945364	1.04911	1	7	UMP metabolic process	1
GO:0010584	0.679166	0.945364	1.04911	1	7	pollen exine formation	1
GO:0015696	0.679166	0.945364	1.04911	1	7	ammonium transport	1
GO:0043650	0.679166	0.945364	1.04911	1	7	dicarboxylic acid biosynthetic process	1
GO:0000086	0.679166	0.945364	1.04911	1	7	G2/M transition of mitotic cell cycle	1
GO:1904659	0.679166	0.945364	1.04911	1	7	glucose transmembrane transport	1
GO:0046323	0.679166	0.945364	1.04911	1	7	glucose import	1
GO:0034219	0.679166	0.945364	1.04911	1	7	carbohydrate transmembrane transport	1
GO:0031348	0.679166	0.945364	1.04911	1	7	negative regulation of defense response	1
GO:0006222	0.679166	0.945364	1.04911	1	7	UMP biosynthetic process	1
GO:0000184	0.679166	0.945364	1.04911	1	7	nuclear-transcribed mRNA catabolic process, nonsense-mediated decay	1
GO:0008655	0.679166	0.945364	1.04911	1	7	pyrimidine-containing compound salvage	1
GO:0008645	0.679166	0.945364	1.04911	1	7	hexose transport	1
GO:0019509	0.679166	0.945364	1.04911	1	7	L-methionine biosynthetic process from methylthioadenosine	1
GO:0051321	0.679991	0.881993	7.79338	7	52	meiotic cell cycle	1
GO:0006568	0.681069	0.872552	2.24809	2	15	tryptophan metabolic process	1
GO:0006586	0.681069	0.872552	2.24809	2	15	indolalkylamine metabolic process	1
GO:0006505	0.681069	0.872552	2.24809	2	15	GPI anchor metabolic process	1
GO:0006506	0.681069	0.872552	2.24809	2	15	GPI anchor biosynthetic process	1
GO:0051225	0.681069	0.872552	2.24809	2	15	spindle assembly	1
GO:0051238	0.681069	0.872552	2.24809	2	15	sequestering of metal ion	1
GO:0055067	0.681069	0.872552	2.24809	2	15	monovalent inorganic cation homeostasis	1
GO:0022412	0.681069	0.872552	2.24809	2	15	cellular process involved in reproduction in multicellular organism	1
GO:0010941	0.681069	0.872552	2.24809	2	15	regulation of cell death	1
GO:0001522	0.681069	0.872552	2.24809	2	15	pseudouridine synthesis	1
GO:0008202	0.685325	0.872324	6.74427	6	45	steroid metabolic process	1
GO:0048589	0.685325	0.872324	6.74427	6	45	developmental growth	1
GO:0048316	0.691031	0.879705	10.0415	9	67	seed development	1
GO:0045732	0.691653	0.850649	3.44707	3	23	positive regulation of protein catabolic process	1
GO:0009073	0.691653	0.850649	3.44707	3	23	aromatic amino acid family biosynthetic process	1
GO:0043062	0.691653	0.850649	3.44707	3	23	extracellular structure organization	1
GO:0045862	0.691653	0.850649	3.44707	3	23	positive regulation of proteolysis	1
GO:1903052	0.691653	0.850649	3.44707	3	23	positive regulation of proteolysis involved in cellular protein catabolic process	1
GO:0051236	0.691653	0.850649	3.44707	3	23	establishment of RNA localization	1
GO:0030198	0.691653	0.850649	3.44707	3	23	extracellular matrix organization	1
GO:1903364	0.691653	0.850649	3.44707	3	23	positive regulation of cellular protein catabolic process	1
GO:0042157	0.691653	0.850649	3.44707	3	23	lipoprotein metabolic process	1
GO:0007031	0.691653	0.850649	3.44707	3	23	peroxisome organization	1
GO:0009826	0.691653	0.850649	3.44707	3	23	unidimensional cell growth	1
GO:0050657	0.691653	0.850649	3.44707	3	23	nucleic acid transport	1
GO:0050658	0.691653	0.850649	3.44707	3	23	RNA transport	1
GO:0000302	0.691653	0.850649	3.44707	3	23	response to reactive oxygen species	1
GO:1901800	0.691653	0.850649	3.44707	3	23	positive regulation of proteasomal protein catabolic process	1
GO:0009553	0.692755	0.859129	5.69516	5	38	embryo sac development	1
GO:0009058	0.696334	0.97446	571.315	562	3812	biosynthetic process	1
GO:0001510	0.699745	0.862751	7.94325	7	53	RNA methylation	1
GO:0032259	0.703073	0.932223	57.2514	54	382	methylation	1
GO:0006558	0.703472	0.840059	4.64605	4	31	L-phenylalanine metabolic process	1
GO:1902221	0.703472	0.840059	4.64605	4	31	erythrose 4-phosphate/phosphoenolpyruvate family amino acid metabolic process	1
GO:0033554	0.705168	0.927392	50.0575	47	334	cellular response to stress	1
GO:0006400	0.706275	0.850448	6.89414	6	46	tRNA modification	1
GO:0006468	0.710693	0.962846	260.329	253	1737	protein phosphorylation	1
GO:0009168	0.712839	0.855685	9.14224	8	61	purine ribonucleoside monophosphate biosynthetic process	1
GO:0009127	0.712839	0.855685	9.14224	8	61	purine nucleoside monophosphate biosynthetic process	1
GO:0080134	0.715124	0.833795	5.84504	5	39	regulation of response to stress	1
GO:0009081	0.715782	0.810163	2.39796	2	16	branched-chain amino acid metabolic process	1
GO:0006415	0.715782	0.810163	2.39796	2	16	translational termination	1
GO:0098754	0.716187	0.915797	40.9152	38	273	detoxification	1
GO:0098869	0.716187	0.915797	40.9152	38	273	cellular oxidant detoxification	1
GO:1990748	0.716187	0.915797	40.9152	38	273	cellular detoxification	1
GO:0006818	0.718525	0.883792	18.884	17	126	hydrogen transport	1
GO:0015992	0.718525	0.883792	18.884	17	126	proton transport	1
GO:0071826	0.718681	0.844328	8.09313	7	54	ribonucleoprotein complex subunit organization	1
GO:0007015	0.718681	0.844328	8.09313	7	54	actin filament organization	1
GO:0022618	0.718681	0.844328	8.09313	7	54	ribonucleoprotein complex assembly	1
GO:0030003	0.719818	0.810078	3.59694	3	24	cellular cation homeostasis	1
GO:0009896	0.719818	0.810078	3.59694	3	24	positive regulation of catabolic process	1
GO:0006403	0.719818	0.810078	3.59694	3	24	RNA localization	1
GO:0031331	0.719818	0.810078	3.59694	3	24	positive regulation of cellular catabolic process	1
GO:0044036	0.725845	0.866758	14.6875	13	98	cell wall macromolecule metabolic process	1
GO:0006771	0.727273	0.810248	1.19898	1	8	riboflavin metabolic process	1
GO:0045787	0.727273	0.810248	1.19898	1	8	positive regulation of cell cycle	1
GO:0031122	0.727273	0.810248	1.19898	1	8	cytoplasmic microtubule organization	1
GO:0009095	0.727273	0.810248	1.19898	1	8	aromatic amino acid family biosynthetic process, prephenate pathway	1
GO:0001933	0.727273	0.810248	1.19898	1	8	negative regulation of protein phosphorylation	1
GO:0018105	0.727273	0.810248	1.19898	1	8	peptidyl-serine phosphorylation	1
[truncated: 724 more rows]

## Sheet: WheatD_singletons
GOBPID	Pvalue	OddsRatio	ExpCount	Count	Size	Term	FDR
[truncated: 1,614 more rows]

## Sheet: WheatA_specific
GOBPID	Pvalue	OddsRatio	ExpCount	Count	Size	Term	FDR
[truncated: 423 more rows]

[truncated: 2 more sheets: WheatB_specific, WheatD_specific]
