# Supplementary material for: An improved assembly and annotation of the allohexaploid wheat genome identifies complete families of agronomic genes and provides genomic evidence for chromosomal translocations
Source: Genome Res. 2017 May;27(5):885–96. doi: 10.1101/gr.217117.116 (PMC5411782; doi:10.1101/gr.217117.116)
Supplement: Supplemental Material [file supp_gr.217117.116_Supplemental_File_S3.xlsx]

## Sheet: translocation_table
OrthoMCL groups	Source	Destination	Properly mapped	Total mapped	Different subgenome	Validated by PCR	Type	Triads	Extended Triads
267	4AL	5AL	71	75	No	Yes	known (Devos et al., 1995)	248	19		Legend
249	5AL	4AL	118	122	No	Yes	known (Devos et al., 1995)	213	36		OrthoMCL groups	Number of supporting triads/extended triads
116	7BS	4AL	54	54	Yes	Yes	known (Devos et al., 1995)	93	23		Source	Source chromosome arm
10	5AL	7BS	6	6	Yes	Yes	known (Ma et al., 2013)	10	0		Destination	Destination chromosome arm
1	5BL	4BS	1	1	No	Yes	novel	1	0		Properly mapped	Groups anchored to TGACv1 map without disagreeing chromosome assignment
5	7AL	3AL	0	0	No	No (could not be confirmed)	novel	5	0		Total mapped	Groups anchored to TGACv1 map
7	1BL	3B	1	1	No	No	novel	7	0		Different subgenome	Translocation across subgenomes
7	3B	7BL	1	4	No	No	novel	6	1		Validated by PCR	At least one sequence on destination was validated by PCR absence test on deletion stocks.
7	7BS	3B	2	2	No	No	novel	5	2		Type	known or novel translocation event
6	3B	5BL	0	0	No	No	novel	5	1		Triads	Number of supporting triads
6	7DL	3DS	5	5	No	No	novel	6	0		Extended triads	Number of supporting extended triads (more than one copy possible; either on one of the triad-chromosomes or on the destination)
5	3AL	4AS	0	0	No	No	novel	5	0
5	5AL	1AL	0	0	No	No	novel	3	2
5	7AL	4AL	1	1	No	No	novel	3	2
4	1AL	2AS	2	2	No	No	novel	4	0
4	1AL	6AL	3	3	No	No	novel	4	0
4	1BL	6BS	2	2	No	No	novel	3	1
4	2AL	4AL	1	1	No	No	novel	4	0
4	2DL	6DS	0	0	No	No	novel	4	0
4	2DS	5DL	1	1	No	No	novel	4	0
4	3B	6BL	1	1	No	No	novel	4	0
4	3DL	7DS	2	2	No	No	novel	4	0
4	4AL	6AL	0	0	No	No	novel	4	0
4	4AS	6AL	1	1	No	No	novel	3	1
4	5AL	2AL	1	2	No	No	novel	4	0
4	6AL	4AL	2	2	No	No	novel	4	0
4	6DS	1DL	0	0	No	No	novel	4	0
4	6DS	3DS	0	0	No	No	novel	4	0
4	6DS	7DL	0	0	No	No	novel	3	1
4	7AS	5AS	0	0	No	No	novel	4	0
3	1AS	4AL	1	1	No	No	novel	3	0
3	1BS	5BL	0	0	No	No	novel	3	0
3	1DL	3DS	0	0	No	No	novel	3	0
3	2AL	1AL	1	1	No	No	novel	2	1
3	2AL	3AS	0	0	No	No	novel	3	0
3	2AL	5AL	1	1	No	No	novel	1	2
3	2BL	3B	2	2	No	No	novel	3	0
3	2DL	5DL	1	1	No	No	novel	2	1
3	2DS	3DL	1	2	No	No	novel	2	1
3	2DS	6DS	0	0	No	No	novel	2	1
3	3AL	1AS	0	0	No	No	novel	2	1
3	3AL	1BS	2	3	Yes	No	novel	2	1
3	3AL	5AS	0	1	No	No	novel	2	1
3	3AS	4AL	0	0	No	No	novel	2	1
3	3AS	6AL	0	0	No	No	novel	2	1
3	3DL	5DL	0	0	No	No	novel	3	0
3	3DS	1DL	0	0	No	No	novel	2	1
3	3DS	7DS	1	1	No	No	novel	2	1
3	5AS	4AL	1	1	No	No	novel	2	1
3	5BL	3B	0	0	No	No	novel	3	0
3	5BL	6BL	0	0	No	No	novel	1	2
3	5BS	3B	0	0	No	No	novel	3	0
3	6AL	3AL	1	1	No	No	novel	3	0
3	6AL	4AS	3	3	No	No	novel	3	0
3	6BL	7BL	1	1	No	No	novel	3	0
3	6BS	5BL	1	1	No	No	novel	3	0
3	6DL	5DL	1	1	No	No	novel	3	0
3	6DS	5DL	0	0	No	No	novel	3	0
3	7AL	5AL	2	2	No	No	novel	2	1
3	7BL	1BL	1	1	No	No	novel	3	0
3	7BL	3B	3	3	No	No	novel	3	0
3	7BS	1BL	0	0	No	No	novel	3	0
3	7BS	5BL	0	0	No	No	novel	3	0
2	1AL	2AL	2	2	No	No	novel	2	0
2	1AL	4AL	0	0	No	No	novel	2	0
2	1AL	5AL	2	2	No	No	novel	2	0
2	1AL	5AS	0	0	No	No	novel	2	0
2	1AL	7AL	1	1	No	No	novel	2	0
2	1BL	2DS	0	0	Yes	No	novel	2	0
2	1BS	4BS	0	0	No	No	novel	1	1
2	1BS	7BL	1	1	No	No	novel	2	0
2	1DL	2DS	0	0	No	No	novel	1	1
2	1DL	4DL	0	0	No	No	novel	2	0
2	2AL	3B	0	0	Yes	No	novel	2	0
2	2AL	6AL	0	0	No	No	novel	2	0
2	2AS	1AL	1	1	No	No	novel	1	1
2	2AS	6AL	0	0	No	No	novel	2	0
2	2AS	6AS	2	2	No	No	novel	1	1
2	2BL	7BS	0	0	No	No	novel	2	0
2	2BS	1BL	0	0	No	No	novel	2	0
2	2BS	1BS	0	0	No	No	novel	2	0
2	2BS	5BL	0	1	No	No	novel	1	1
2	2DL	1DL	1	1	No	No	novel	2	0
2	2DL	3B	0	0	Yes	No	novel	2	0
2	2DL	4DS	0	0	No	No	novel	1	1
2	2DS	7BS	0	0	Yes	No	novel	0	2
2	3AL	1AL	0	0	No	No	novel	2	0
2	3AL	2BL	0	0	Yes	No	novel	2	0
2	3AL	4AL	1	1	No	No	novel	2	0
2	3AL	6BL	0	0	Yes	No	novel	2	0
2	3AL	6DL	0	0	Yes	No	novel	2	0
2	3AL	7AL	0	0	No	No	novel	2	0
2	3AS	2AL	0	0	No	No	novel	2	0
2	3B	1BL	2	2	No	No	novel	2	0
2	3B	4BS	1	1	No	No	novel	2	0
2	3B	7BS	0	0	No	No	novel	2	0
2	3DL	2DL	1	1	No	No	novel	1	1
2	3DL	2DS	0	0	No	No	novel	2	0
2	3DS	1DS	0	0	No	No	novel	2	0
2	3DS	2DS	2	2	No	No	novel	1	1
2	4AL	5DL	1	1	Yes	No	novel	2	0
2	4AS	7AS	0	0	No	No	novel	2	0
2	4DL	3DS	1	1	No	No	novel	1	1
2	5AL	1AS	1	1	No	No	novel	1	1
2	5AL	2BL	0	0	Yes	No	novel	2	0
2	5AL	3AL	0	0	No	No	novel	2	0
2	5AL	6AL	1	1	No	No	novel	2	0
2	5AL	6AS	1	1	No	No	novel	1	1
2	5AL	7AL	0	0	No	No	novel	1	1
2	5AL	7AS	2	2	No	No	novel	2	0
2	5AS	4AS	2	2	No	No	novel	2	0
2	5BL	1BL	1	1	No	No	novel	1	1
2	5BL	7BL	1	1	No	No	novel	2	0
2	5DL	2DS	0	0	No	No	novel	2	0
2	5DL	7BL	1	1	Yes	No	novel	1	1
2	5DL	7BS	1	1	Yes	No	novel	1	1
2	5DL	7DS	0	0	No	No	novel	2	0
2	5DS	1DL	0	0	No	No	novel	2	0
2	5DS	1DS	0	0	No	No	novel	2	0
2	5DS	6DL	0	0	No	No	novel	2	0
2	6AS	4AL	0	0	No	No	novel	2	0
2	6BL	1BL	1	1	No	No	novel	2	0
2	6BL	1BS	0	0	No	No	novel	1	1
2	6BL	2BL	0	0	No	No	novel	1	1
2	6BS	1BL	1	1	No	No	novel	2	0
2	6DS	3DL	1	1	No	No	novel	2	0
2	7AL	3DS	0	0	Yes	No	novel	2	0
2	7AL	5AS	0	1	No	No	novel	2	0
2	7AS	2AS	0	0	No	No	novel	2	0
2	7AS	5BL	0	0	Yes	No	novel	2	0
2	7BL	6BS	0	0	No	No	novel	2	0
2	7BS	1DL	1	1	Yes	No	novel	0	2
2	7BS	3DL	0	0	Yes	No	novel	2	0
2	7BS	4BL	0	0	No	No	novel	1	1
1	1AL	2DS	0	0	Yes	No	novel	0	1
1	1AL	3B	1	1	Yes	No	novel	1	0
1	1AL	4AS	1	1	No	No	novel	1	0
1	1AL	4BS	0	0	Yes	No	novel	1	0
1	1AL	5BL	1	1	Yes	No	novel	1	0
1	1AL	5BS	0	0	Yes	No	novel	1	0
1	1AL	6AS	0	0	No	No	novel	1	0
1	1AL	6BL	0	0	Yes	No	novel	1	0
1	1AS	2DS	0	0	Yes	No	novel	1	0
1	1AS	3AL	0	0	No	No	novel	1	0
1	1AS	3AS	1	1	No	No	novel	1	0
1	1AS	3B	0	0	Yes	No	novel	1	0
1	1AS	6AS	0	0	No	No	novel	1	0
1	1AS	7AL	0	0	No	No	novel	1	0
1	1BL	2BL	1	1	No	No	novel	1	0
1	1BL	2BS	0	0	No	No	novel	1	0
1	1BL	2DL	1	1	Yes	No	novel	0	1
1	1BL	4AL	0	0	Yes	No	novel	1	0
1	1BL	4BS	0	0	No	No	novel	1	0
1	1BL	6BL	1	1	No	No	novel	1	0
1	1BL	7BL	0	0	No	No	novel	1	0
1	1BS	2AS	1	1	Yes	No	novel	1	0
1	1BS	2BS	0	0	No	No	novel	1	0
1	1BS	3B	0	0	No	No	novel	0	1
1	1BS	4DL	0	0	Yes	No	novel	1	0
1	1BS	5BS	1	1	No	No	novel	1	0
1	1BS	7BS	0	0	No	No	novel	1	0
1	1DL	2BL	0	0	Yes	No	novel	1	0
1	1DL	3AS	0	0	Yes	No	novel	1	0
1	1DL	4AL	1	1	Yes	No	novel	0	1
1	1DL	4DS	0	0	No	No	novel	1	0
1	1DL	5AL	1	1	Yes	No	novel	1	0
1	1DL	5DL	1	1	No	No	novel	1	0
1	1DL	6AS	1	1	Yes	No	novel	1	0
1	1DL	6DS	0	0	No	No	novel	0	1
1	1DS	2AS	0	0	Yes	No	novel	1	0
1	1DS	2DL	1	1	No	No	novel	0	1
1	1DS	2DS	1	1	No	No	novel	0	1
1	1DS	3DS	1	1	No	No	novel	1	0
1	1DS	4BL	0	0	Yes	No	novel	1	0
1	1DS	4DL	0	0	No	No	novel	1	0
1	1DS	4DS	0	0	No	No	novel	1	0
1	1DS	5DL	0	0	No	No	novel	1	0
1	1DS	7DL	1	1	No	No	novel	1	0
1	2AL	1BS	1	1	Yes	No	novel	1	0
1	2AL	6AS	0	1	No	No	novel	1	0
1	2AL	7AL	0	0	No	No	novel	1	0
1	2AL	7AS	0	0	No	No	novel	0	1
1	2AL	7BL	0	0	Yes	No	novel	1	0
1	2AS	3DL	1	1	Yes	No	novel	1	0
1	2AS	4AL	1	1	No	No	novel	1	0
1	2AS	5AS	0	0	No	No	novel	1	0
1	2AS	5BS	0	0	Yes	No	novel	1	0
1	2AS	7AL	0	0	No	No	novel	1	0
1	2BL	4AS	0	0	Yes	No	novel	1	0
1	2BL	4BS	1	1	No	No	novel	1	0
1	2BL	5DS	1	1	Yes	No	novel	1	0
1	2BL	6AL	1	1	Yes	No	novel	1	0
1	2BL	6BL	1	1	No	No	novel	1	0
1	2BL	7AS	0	0	Yes	No	novel	1	0
1	2BS	4BL	0	0	No	No	novel	1	0
1	2BS	5BS	0	0	No	No	novel	1	0
1	2BS	7BL	1	1	No	No	novel	1	0
1	2DL	1BL	0	0	Yes	No	novel	1	0
1	2DL	1DS	0	0	No	No	novel	1	0
1	2DL	3AL	0	0	Yes	No	novel	1	0
1	2DL	5DS	0	1	No	No	novel	1	0
1	2DL	7DL	0	0	No	No	novel	1	0
1	2DL	7DS	0	0	No	No	novel	1	0
1	2DS	3DS	0	0	No	No	novel	1	0
1	2DS	4DS	0	0	No	No	novel	1	0
1	2DS	6AS	0	0	Yes	No	novel	1	0
1	2DS	7DS	0	0	No	No	novel	1	0
1	3AL	1DS	0	0	Yes	No	novel	1	0
1	3AL	2AL	0	0	No	No	novel	1	0
1	3AL	2AS	0	0	No	No	novel	1	0
1	3AL	5AL	0	0	No	No	novel	1	0
1	3AL	5BL	1	1	Yes	No	novel	0	1
1	3AL	5BS	0	0	Yes	No	novel	0	1
1	3AL	6AL	0	0	No	No	novel	1	0
1	3AL	6AS	0	0	No	No	novel	1	0
1	3AL	6BS	0	0	Yes	No	novel	0	1
1	3AL	7DL	1	1	Yes	No	novel	1	0
1	3AS	1BL	0	0	Yes	No	novel	0	1
1	3AS	2AS	0	0	No	No	novel	1	0
1	3AS	2BS	0	0	Yes	No	novel	1	0
1	3AS	2DS	0	0	Yes	No	novel	1	0
1	3AS	5AL	1	1	No	No	novel	1	0
1	3AS	5AS	0	0	No	No	novel	1	0
1	3AS	6BL	0	0	Yes	No	novel	1	0
1	3AS	7AL	0	0	No	No	novel	1	0
1	3AS	7AS	0	0	No	No	novel	1	0
1	3AS	7BL	0	0	Yes	No	novel	1	0
1	3B	1BS	0	0	No	No	novel	1	0
1	3B	2AS	0	0	Yes	No	novel	1	0
1	3B	2BL	0	0	No	No	novel	1	0
1	3B	4AL	0	0	Yes	No	novel	1	0
1	3B	5AS	0	0	Yes	No	novel	1	0
1	3B	6AL	0	0	Yes	No	novel	1	0
1	3B	6BS	1	1	No	No	novel	1	0
1	3DL	1DS	1	1	No	No	novel	1	0
1	3DL	4BL	1	1	Yes	No	novel	1	0
1	3DL	4BS	0	0	Yes	No	novel	0	1
1	3DL	4DL	1	1	No	No	novel	1	0
1	3DL	5BL	0	0	Yes	No	novel	1	0
1	3DL	7AL	1	1	Yes	No	novel	1	0
1	3DL	7AS	0	0	Yes	No	novel	1	0
1	3DL	7BL	1	1	Yes	No	novel	1	0
1	3DS	1AL	0	0	Yes	No	novel	1	0
1	3DS	5DL	1	1	No	No	novel	0	1
1	3DS	6DS	1	1	No	No	novel	1	0
1	3DS	7DL	0	0	No	No	novel	0	1
1	4AL	1AL	1	1	No	No	novel	1	0
1	4AL	1DS	0	0	Yes	No	novel	1	0
1	4AL	2AL	1	1	No	No	novel	1	0
1	4AL	3AL	0	0	No	No	novel	1	0
1	4AL	3AS	0	0	No	No	novel	1	0
1	4AL	3B	0	0	Yes	No	novel	1	0
1	4AL	5AS	0	0	No	No	novel	1	0
1	4AL	7AL	1	1	No	No	novel	1	0
1	4AL	7BS	1	1	Yes	No	known (Devos et al. 1995)	1	0
1	4AS	1AS	0	0	No	No	novel	1	0
1	4AS	1BS	0	0	Yes	No	novel	0	1
1	4AS	2AL	0	0	No	No	novel	1	0
1	4AS	2AS	1	1	No	No	novel	1	0
1	4BL	6BS	1	1	No	No	novel	1	0
1	4BS	7BL	1	1	No	No	novel	1	0
1	4DL	1BL	0	0	Yes	No	novel	1	0
1	4DL	2DL	0	0	No	No	novel	1	0
1	4DL	2DS	0	0	No	No	novel	0	1
1	4DL	5DS	1	1	No	No	novel	1	0
1	4DS	3DS	0	0	No	No	novel	1	0
1	5AL	2DL	0	0	Yes	No	novel	1	0
1	5AL	3AS	0	0	No	No	novel	1	0
1	5AL	3B	0	0	Yes	No	novel	1	0
1	5AL	4AS	0	0	No	No	novel	1	0
1	5AL	4BS	1	1	Yes	No	novel	1	0
1	5AL	6BS	0	0	Yes	No	novel	1	0
1	5AL	7BL	1	1	Yes	No	novel	1	0
1	5AS	2AL	1	1	No	No	novel	0	1
1	5AS	2BL	0	0	Yes	No	novel	1	0
1	5AS	7AS	0	0	No	No	novel	1	0
1	5BL	2AL	0	0	Yes	No	novel	1	0
1	5BL	2BL	0	0	No	No	novel	1	0
1	5BL	2BS	0	0	No	No	novel	1	0
1	5BL	2DS	1	1	Yes	No	novel	1	0
1	5BL	4BL	1	1	No	No	novel	1	0
1	5BL	7AS	0	0	Yes	No	novel	1	0
1	5BL	7BS	1	1	No	No	novel	1	0
1	5BL	7DL	0	0	Yes	No	novel	1	0
1	5BS	1BL	0	0	No	No	novel	1	0
1	5BS	2BL	0	0	No	No	novel	1	0
1	5BS	2BS	0	0	No	No	novel	1	0
1	5BS	3AS	0	0	Yes	No	novel	1	0
1	5BS	4BL	0	0	No	No	novel	1	0
1	5BS	6BL	0	0	No	No	novel	1	0
1	5BS	7AL	0	0	Yes	No	novel	1	0
1	5BS	7BL	0	0	No	No	novel	0	1
1	5BS	7BS	0	0	No	No	novel	1	0
1	5DL	2BL	1	1	Yes	No	novel	1	0
1	5DL	3DS	0	0	No	No	novel	1	0
1	5DL	6AL	0	0	Yes	No	novel	1	0
1	5DS	3DL	0	0	No	No	novel	1	0
1	5DS	3DS	0	0	No	No	novel	1	0
1	5DS	4AS	0	0	Yes	No	novel	1	0
1	5DS	4DS	0	0	No	No	novel	1	0
1	5DS	7BL	0	0	Yes	No	novel	1	0
1	5DS	7DS	0	0	No	No	novel	1	0
1	6AL	1AL	0	0	No	No	novel	0	1
1	6AL	2AL	0	0	No	No	novel	1	0
1	6AL	3B	0	0	Yes	No	novel	1	0
1	6AL	4BL	1	1	Yes	No	novel	1	0
1	6AL	4DL	0	0	Yes	No	novel	0	1
1	6AL	5AL	1	1	No	No	novel	1	0
1	6AL	5BL	0	0	Yes	No	novel	0	1
1	6AL	7BL	0	0	Yes	No	novel	1	0
1	6AS	1BL	0	0	Yes	No	novel	1	0
1	6AS	2BL	0	0	Yes	No	novel	1	0
1	6AS	2BS	0	0	Yes	No	novel	1	0
1	6AS	2DL	1	1	Yes	No	novel	1	0
1	6AS	3AL	1	1	No	No	novel	1	0
1	6AS	3AS	0	0	No	No	novel	1	0
1	6AS	7AL	1	1	No	No	novel	0	1
1	6BL	3B	0	0	No	No	novel	1	0
1	6BL	3DL	0	0	Yes	No	novel	1	0
1	6BL	3DS	0	0	Yes	No	novel	1	0
1	6BL	5BL	0	0	No	No	novel	1	0
1	6BS	2BS	1	1	No	No	novel	1	0
1	6BS	3AS	0	0	Yes	No	novel	1	0
1	6BS	3B	0	0	No	No	novel	1	0
1	6BS	5BS	0	0	No	No	novel	1	0
1	6BS	7BL	1	1	No	No	novel	1	0
1	6BS	7DS	0	0	Yes	No	novel	1	0
1	6DL	4BS	0	0	Yes	No	novel	1	0
1	6DL	4DS	1	1	No	No	novel	1	0
1	6DL	7DL	1	1	No	No	novel	1	0
1	6DS	2AL	0	0	Yes	No	novel	1	0
1	6DS	2DL	1	1	No	No	novel	1	0
1	6DS	4DL	1	1	No	No	novel	1	0
1	6DS	5BL	1	1	Yes	No	novel	1	0
1	6DS	7BL	1	1	Yes	No	novel	1	0
1	7AL	1AS	1	1	No	No	novel	1	0
1	7AL	2AS	1	1	No	No	novel	1	0
1	7AL	3B	0	0	Yes	No	novel	1	0
1	7AL	3DL	1	1	Yes	No	novel	0	1
1	7AL	4BL	0	1	Yes	No	novel	1	0
1	7AL	4BS	0	0	Yes	No	novel	1	0
1	7AL	5BL	1	1	Yes	No	novel	1	0
1	7AL	5BS	1	1	Yes	No	novel	1	0
1	7AL	6BL	0	0	Yes	No	novel	1	0
1	7AL	6BS	1	1	Yes	No	novel	0	1
1	7AS	1DL	1	1	Yes	No	novel	1	0
1	7AS	2BL	1	1	Yes	No	novel	1	0
1	7AS	3AL	0	0	No	No	novel	1	0
1	7AS	4AL	1	1	No	No	novel	0	1
1	7AS	6AS	1	1	No	No	novel	1	0
1	7BL	1BS	1	1	No	No	novel	1	0
1	7BL	2BL	0	0	No	No	novel	1	0
1	7BL	4BL	1	1	No	No	novel	1	0
1	7BL	4BS	0	0	No	No	novel	1	0
1	7BL	5DL	0	0	Yes	No	novel	1	0
1	7BS	1BS	1	1	No	No	novel	1	0
1	7BS	2BS	1	1	No	No	novel	0	1
1	7BS	3AL	0	0	Yes	No	novel	0	1
1	7BS	4BS	0	0	No	No	novel	1	0
1	7BS	6BL	0	0	No	No	novel	1	0
1	7BS	6BS	0	0	No	No	novel	1	0
1	7DL	1AS	0	0	Yes	No	novel	1	0
1	7DL	1DL	0	0	No	No	novel	1	0
1	7DL	2AS	1	1	Yes	No	novel	0	1
1	7DL	2DS	1	1	No	No	novel	1	0
1	7DL	3AS	0	0	Yes	No	novel	1	0
1	7DL	4DL	1	1	No	No	novel	1	0
1	7DL	5BS	0	0	Yes	No	novel	1	0
1	7DL	5DL	1	1	No	No	novel	1	0
1	7DS	4DL	0	0	No	No	novel	1	0
1	7DS	4DS	0	0	No	No	novel	1	0
1	7DS	5AL	0	0	Yes	No	novel	1	0
1	7DS	6BL	0	0	Yes	No	novel	1	0
			146	152
