# Supplementary material for: An improved assembly and annotation of the allohexaploid wheat genome identifies complete families of agronomic genes and provides genomic evidence for chromosomal translocations
Source: Genome Res. 2017 May;27(5):885–96. doi: 10.1101/gr.217117.116 (PMC5411782; doi:10.1101/gr.217117.116)
Supplement: Supplemental Material [file supp_gr.217117.116_Supplemental_File_S4.tsv]

## Sheet: Supplemental_File_S4.tsv
1A	0	0
1A	1.7075	1.7075
1A	3.415	3.415
1A	12.608	12.608
1A	14.7975	14.7975
1A	16.987	16.987
1A	18.213	18.213
1A	19.439	20.586
1A	20.0125	20.586
1A	20.586	20.586
1A	21.1595	20.586
1A	21.733	20.586
1A	22.87	22.87
1A	24.007	24.007
1A	25.144	25.144
1A	26.281	26.858
1A	26.858	26.858
1A	27.435	26.858
1A	28.574	28.574
1A	30.867	31.435
1A	31.435	31.435
1A	32.003	31.435
1A	33.1405	34.2774
1A	33.7085	34.2774
1A	34.278	34.2774
1A	34.846	34.2774
1A	35.414	34.2774
1A	35.9825	36.8349
1A	36.551	36.8349
1A	37.119	36.8349
1A	37.687	36.8349
1A	38.8245	38.8245
1A	39.962	40.53
1A	40.53	40.53
1A	41.098	40.53
1A	42.237	42.521
1A	42.805	42.521
1A	44.512	44.512
1A	45.6495	45.6495
1A	46.7865	46.7867
1A	46.787	46.7867
1A	47.924	49.2504
1A	48.4925	49.2504
1A	49.061	49.2504
1A	49.6295	49.2504
1A	50.1975	49.2504
1A	50.198	49.2504
1A	50.766	51.6184
1A	51.334	51.6184
1A	51.9025	51.6184
1A	52.471	51.6184
1A	53.608	53.608
1A	54.745	55.8817
1A	55.3135	55.8817
1A	55.882	55.8817
1A	56.45	55.8817
1A	57.018	55.8817
1A	57.5865	58.723
1A	58.155	58.723
1A	58.723	58.723
1A	59.291	58.723
1A	59.8595	58.723
1A	60.4275	61.4019
1A	60.428	61.4019
1A	60.996	61.4019
1A	61.564	61.4019
1A	61.5645	61.4019
1A	62.1325	61.4019
1A	62.701	61.4019
1A	64.408	64.408
1A	66.115	67.2517
1A	66.6835	67.2517
1A	67.2515	67.2517
1A	67.252	67.2517
1A	67.82	67.2517
1A	68.388	67.2517
1A	68.9565	69.2408
1A	69.525	69.2408
1A	70.6635	70.6635
1A	72.939	74.076
1A	73.5075	74.076
1A	74.076	74.076
1A	74.6445	74.076
1A	75.213	74.076
1A	75.781	76.6334
1A	76.349	76.6334
1A	76.9175	76.6334
1A	77.486	76.6334
1A	79.193	79.193
1A	80.9	80.9
1A	82.037	82.037
1A	83.174	83.1757
1A	83.1775	83.1757
1A	84.3145	84.3145
1A	85.455	85.455
1A	86.5955	86.5955
1A	87.736	87.736
1A	96.127	97.024
1A	97.024	97.024
1A	97.921	97.024
1A	105.085	105.085
1A	106.82	106.82
1A	108.554	109.69
1A	109.122	109.69
1A	109.69	109.69
1A	110.258	109.69
1A	110.827	109.69
1A	111.395	112.532
1A	111.964	112.532
1A	112.532	112.532
1A	113.1	112.532
1A	113.668	112.532
1A	114.237	114.862
1A	114.862	114.862
1A	115.488	114.862
1A	116.683	116.683
1A	117.878	117.878
1B	0	0
1B	1.137	1.137
1B	2.274	2.274
1B	5.689	6.8253
1B	6.257	6.8253
1B	6.825	6.8253
1B	7.3935	6.8253
1B	7.962	6.8253
1B	9.1005	9.38475
1B	9.669	9.38475
1B	11.376	11.376
1B	12.513	12.513
1B	13.65	13.65
1B	15.3575	15.3575
1B	17.065	18.2013
1B	17.633	18.2013
1B	18.201	18.2013
1B	18.7695	18.2013
1B	19.338	18.2013
1B	20.475	20.475
1B	21.612	21.612
1B	23.3195	23.3195
1B	24.456	25.6893
1B	25.027	25.6893
1B	25.595	25.6893
1B	26.163	25.6893
1B	26.1635	25.6893
1B	26.7315	25.6893
1B	27.3	28.437
1B	27.8685	28.437
1B	28.437	28.437
1B	29.0055	28.437
1B	29.574	28.437
1B	30.1425	31.1842
1B	30.7105	31.1842
1B	30.711	31.1842
1B	31.279	31.1842
1B	31.847	31.1842
1B	32.4155	31.1842
1B	32.984	32.984
1B	34.691	34.691
1B	36.398	37.5428
1B	36.9665	37.5428
1B	37.535	37.5428
1B	38.123	37.5428
1B	38.6915	37.5428
1B	39.848	39.848
1B	41.5745	41.8588
1B	42.143	41.8588
1B	43.301	44.6001
1B	43.8695	44.6001
1B	44.4375	44.6001
1B	44.438	44.6001
1B	45.006	44.6001
1B	45.574	44.6001
1B	45.5745	44.6001
1B	46.1425	47.1844
1B	46.7105	47.1844
1B	46.711	47.1844
1B	47.279	47.1844
1B	47.847	47.1844
1B	48.4165	47.1844
1B	48.9845	50.1214
1B	49.5525	50.1214
1B	50.122	50.1214
1B	50.69	50.1214
1B	51.258	50.1214
1B	52.395	52.395
1B	53.532	54.669
1B	54.1005	54.669
1B	54.669	54.669
1B	55.2375	54.669
1B	55.806	54.669
1B	56.3745	56.6587
1B	56.943	56.6587
1B	58.08	58.08
1B	59.787	59.787
1B	61.494	62.6307
1B	62.0625	62.6307
1B	62.6305	62.6307
1B	62.631	62.6307
1B	63.199	62.6307
1B	63.767	62.6307
1B	64.3365	64.6205
1B	64.9045	64.6205
1B	66.042	66.042
1B	68.321	68.321
1B	70.6	70.6
1B	71.737	71.737
1B	72.874	72.874
1B	74.011	75.148
1B	74.5795	75.148
1B	75.148	75.148
1B	75.7165	75.148
1B	76.285	75.148
1B	76.853	77.7054
1B	77.421	77.7054
1B	77.9895	77.7054
1B	78.558	77.7054
1B	79.695	79.695
1B	80.832	80.832
1B	81.9695	81.9695
1B	83.107	83.107
1B	84.814	84.814
1B	86.521	87.0895
1B	87.0895	87.0895
1B	87.658	87.0895
1B	88.795	89.9316
1B	89.363	89.9316
1B	89.932	89.9316
1B	90.5	89.9316
1B	91.068	89.9316
1B	91.6365	91.9207
1B	92.205	91.9207
1B	93.912	93.912
1B	95.619	95.619
1B	97.3265	97.3265
1B	99.034	99.602
1B	99.602	99.602
1B	100.17	99.602
1B	101.308	101.308
1B	102.445	102.445
1B	103.582	103.582
1B	104.719	105.855
1B	105.287	105.855
1B	105.855	105.855
1B	106.424	105.855
1B	106.992	105.855
1B	107.561	107.845
1B	108.129	107.845
1B	109.266	109.266
1B	110.403	111.54
1B	110.971	111.54
1B	111.539	111.54
1B	112.108	111.54
1B	112.677	111.54
1B	113.814	113.814
1D	0	1.1363
1D	0.568	1.1363
1D	1.136	1.1363
1D	1.7045	1.1363
1D	2.273	1.1363
1D	2.8415	3.12575
1D	3.41	3.12575
1D	5.684	6.5225
1D	6.5225	6.5225
1D	7.361	6.5225
1D	8.2275	8.66075
1D	9.094	8.66075
1D	10.2315	10.2315
1D	11.369	11.937
1D	11.937	11.937
1D	12.505	11.937
1D	13.642	13.642
1D	14.779	14.779
1D	16.4865	16.4865
1D	18.194	18.762
1D	18.762	18.762
1D	19.33	18.762
1D	20.4675	20.4675
1D	21.605	21.605
1D	22.742	22.742
1D	23.879	25.2052
1D	24.4475	25.2052
1D	25.016	25.2052
1D	25.584	25.2052
1D	26.152	25.2052
1D	26.1525	25.2052
1D	26.7205	27.0048
1D	27.289	27.0048
1D	28.4275	28.7117
1D	28.996	28.7117
1D	30.703	30.703
1D	32.982	32.982
1D	35.261	35.8295
1D	35.8295	35.8295
1D	36.398	35.8295
1D	37.535	37.535
1D	38.672	38.672
1D	39.809	39.809
1D	40.946	41.8315
1D	41.8315	41.8315
1D	42.717	41.8315
1D	43.537	44.6575
1D	44.357	44.6575
1D	45.242	44.6575
1D	45.494	44.6575
1D	46.631	47.7673
1D	47.199	47.7673
1D	47.767	47.7673
1D	47.7675	47.7673
1D	48.3355	47.7673
1D	48.904	47.7673
1D	49.472	50.4669
1D	49.4725	50.4669
1D	50.0405	50.4669
1D	50.041	50.4669
1D	50.609	50.4669
1D	51.177	50.4669
1D	51.1775	50.4669
1D	51.7455	50.4669
1D	52.314	52.314
1D	53.451	53.451
1D	54.588	55.7247
1D	55.1565	55.7247
1D	55.725	55.7247
1D	56.293	55.7247
1D	56.861	55.7247
1D	57.998	57.998
1D	59.135	59.135
1D	60.2725	61.4094
1D	60.8405	61.4094
1D	61.41	61.4094
1D	61.978	61.4094
1D	62.546	61.4094
1D	63.6835	63.6835
1D	64.821	65.9573
1D	65.389	65.9573
1D	65.957	65.9573
1D	66.5255	65.9573
1D	67.094	65.9573
1D	67.662	68.7985
1D	68.23	68.7985
1D	68.7985	68.7985
1D	69.367	68.7985
1D	69.935	68.7985
1D	70.503	71.6397
1D	71.0715	71.6397
1D	71.64	71.6397
1D	72.208	71.6397
1D	72.776	71.6397
1D	73.9135	75.0504
1D	74.4815	75.0504
1D	75.051	75.0504
1D	75.619	75.0504
1D	76.187	75.0504
1D	76.7555	77.7785
1D	77.324	77.7785
1D	77.892	77.7785
1D	78.46	77.7785
1D	78.461	77.7785
1D	79.5975	79.5975
1D	80.735	80.735
1D	81.872	81.872
1D	83.009	84.1457
1D	83.5775	84.1457
1D	84.146	84.1457
1D	84.714	84.1457
1D	85.282	84.1457
1D	85.8505	86.1347
1D	86.419	86.1347
1D	87.556	87.556
1D	88.693	89.2615
1D	89.2615	89.2615
1D	89.83	89.2615
1D	90.9685	91.2528
1D	91.537	91.2528
1D	93.244	93.8125
1D	93.8125	93.8125
1D	94.381	93.8125
1D	95.518	95.518
1D	96.655	97.223
1D	97.223	97.223
1D	97.791	97.223
1D	98.9285	98.9285
1D	100.066	100.066
1D	101.203	101.203
1D	102.34	103.477
1D	102.909	103.477
1D	103.477	103.477
1D	104.045	103.477
1D	104.613	103.477
1D	106.899	106.899
1D	109.185	109.761
1D	109.761	109.761
1D	110.336	109.761
1D	111.473	111.473
1D	112.61	112.61
1D	113.747	113.747
1D	114.884	114.884
1D	116.021	117.158
1D	116.59	117.158
1D	117.158	117.158
1D	117.727	117.158
1D	118.295	117.158
1D	118.864	120
1D	119.432	120
1D	120	120
1D	120.568	120
1D	121.136	120
1D	121.705	122.841
1D	122.273	122.841
1D	122.841	122.841
1D	123.409	122.841
1D	123.978	122.841
1D	124.546	125.683
1D	125.114	125.683
1D	125.683	125.683
1D	126.251	125.683
1D	126.819	125.683
1D	127.387	127.387
1D	128.524	128.524
1D	129.662	129.662
1D	130.799	130.799
1D	131.936	131.936
1D	133.643	133.643
1D	135.35	135.918
1D	135.918	135.918
1D	136.487	135.918
2A	0	0.5685
2A	0.5685	0.5685
2A	1.137	0.5685
2A	2.274	2.274
2A	3.411	3.979
2A	3.979	3.979
2A	4.547	3.979
2A	10.254	10.822
2A	10.822	10.822
2A	11.39	10.822
2A	13.0975	13.0975
2A	14.805	14.805
2A	16.512	16.512
2A	18.219	18.219
2A	19.3565	19.3565
2A	20.494	21.4022
2A	21.062	21.4022
2A	21.63	21.4022
2A	22.423	21.4022
2A	23.216	24.1285
2A	24.1285	24.1285
2A	25.041	24.1285
2A	29.599	29.599
2A	30.736	30.736
2A	31.873	33.0093
2A	32.441	33.0093
2A	33.009	33.0093
2A	33.5775	33.0093
2A	34.146	33.0093
2A	36.425	36.425
2A	38.704	39.8407
2A	39.2725	39.8407
2A	39.841	39.8407
2A	40.409	39.8407
2A	40.977	39.8407
2A	41.5455	41.8297
2A	42.114	41.8297
2A	48.975	48.975
2A	50.112	51.2486
2A	50.68	51.2486
2A	51.249	51.2486
2A	51.817	51.2486
2A	52.385	51.2486
2A	58.092	59.234
2A	58.66	59.234
2A	59.228	59.234
2A	59.811	59.234
2A	60.379	59.234
2A	60.97	61.8332
2A	61.53	61.8332
2A	62.121	61.8332
2A	62.712	61.8332
2A	64.428	64.428
2A	66.144	66.144
2A	68.4745	68.4745
2A	70.805	70.805
2A	71.9935	71.9935
2A	73.13	74.2347
2A	73.182	74.2347
2A	73.6985	74.2347
2A	73.7505	74.2347
2A	74.319	74.2347
2A	74.887	74.2347
2A	75.455	74.2347
2A	75.4555	74.2347
2A	76.0235	76.3077
2A	76.592	76.3077
2A	78.871	78.871
2A	81.15	82.2867
2A	81.7185	82.2867
2A	82.2865	82.2867
2A	82.287	82.2867
2A	82.855	82.2867
2A	83.423	82.2867
2A	83.9915	85.1282
2A	84.56	85.1282
2A	85.128	85.1282
2A	85.696	85.1282
2A	86.2655	85.1282
2A	86.8335	86.8335
2A	87.971	89.2967
2A	88.539	89.2967
2A	89.107	89.2967
2A	89.6755	89.2967
2A	90.2435	89.2967
2A	90.244	89.2967
2A	90.812	91.6076
2A	91.38	91.6076
2A	91.3805	91.6076
2A	91.9485	91.6076
2A	92.517	91.6076
2B	0	0
2B	2.279	2.279
2B	4.558	4.558
2B	5.695	5.695
2B	6.832	7.4005
2B	7.4005	7.4005
2B	7.969	7.4005
2B	9.106	9.106
2B	10.243	10.243
2B	11.9505	11.9505
2B	13.658	14.7943
2B	14.226	14.7943
2B	14.794	14.7943
2B	14.7945	14.7943
2B	15.3625	14.7943
2B	15.931	14.7943
2B	16.499	17.6355
2B	17.067	17.6355
2B	17.6355	17.6355
2B	18.204	17.6355
2B	18.772	17.6355
2B	19.34	19.34
2B	20.4775	20.4775
2B	21.615	22.183
2B	22.183	22.183
2B	22.751	22.183
2B	23.8885	23.8885
2B	25.026	25.594
2B	25.594	25.594
2B	26.162	25.594
2B	33.023	34.1597
2B	33.5915	34.1597
2B	34.1595	34.1597
2B	34.16	34.1597
2B	34.728	34.1597
2B	35.296	34.1597
2B	35.8645	37.001
2B	36.433	37.001
2B	37.001	37.001
2B	37.569	37.001
2B	38.1375	37.001
2B	38.706	39.274
2B	39.274	39.274
2B	39.842	39.274
2B	40.9795	40.9795
2B	42.117	42.117
2B	44.396	44.396
2B	46.675	46.675
2B	48.382	48.382
2B	50.089	51.3881
2B	50.6575	51.3881
2B	51.2255	51.3881
2B	51.226	51.3881
2B	51.794	51.3881
2B	52.362	51.3881
2B	52.3625	51.3881
2B	53.499	54.636
2B	54.0675	54.636
2B	54.636	54.636
2B	55.2045	54.636
2B	55.773	54.636
2B	56.3415	57.4784
2B	56.91	57.4784
2B	57.4785	57.4784
2B	58.047	57.4784
2B	58.615	57.4784
2B	59.184	60.4016
2B	59.752	60.4016
2B	60.32	60.4016
2B	60.3205	60.4016
2B	60.8885	60.4016
2B	60.889	60.4016
2B	61.457	60.4016
2B	62.0255	62.9726
2B	62.5935	62.9726
2B	62.594	62.9726
2B	63.162	62.9726
2B	63.73	62.9726
2B	63.7305	62.9726
2B	64.867	65.8146
2B	64.8675	65.8146
2B	65.4355	65.8146
2B	66.004	65.8146
2B	66.5725	65.8146
2B	67.141	65.8146
2B	67.709	68.6024
2B	67.7095	68.6024
2B	68.2775	68.6024
2B	68.278	68.6024
2B	68.846	68.6024
2B	69.414	68.6024
2B	69.983	68.6024
2B	70.551	71.4986
2B	70.5515	71.4986
2B	71.1195	71.4986
2B	71.688	71.4986
2B	72.2565	71.4986
2B	72.825	71.4986
2B	75.104	75.3882
2B	75.6725	75.3882
2B	77.383	77.9515
2B	77.9515	77.9515
2B	78.52	77.9515
2B	79.657	79.657
2B	80.794	80.794
2B	81.931	81.931
2B	83.068	83.6365
2B	83.6365	83.6365
2B	84.205	83.6365
2B	85.342	85.342
2B	86.479	86.479
2B	88.186	88.186
2B	89.893	90.4615
2B	90.4615	90.4615
2B	91.03	90.4615
2B	92.479	92.479
2B	93.928	93.928
2B	95.323	95.323
2B	96.718	97.8543
2B	97.286	97.8543
2B	97.854	97.8543
2B	98.4225	97.8543
2B	98.991	97.8543
2B	99.5595	100.696
2B	100.128	100.696
2B	100.696	100.696
2B	101.264	100.696
2B	101.833	100.696
2B	102.401	102.401
2B	103.538	104.675
2B	104.106	104.675
2B	104.675	104.675
2B	105.243	104.675
2B	105.812	104.675
2B	106.38	106.664
2B	106.948	106.664
2B	108.659	108.943
2B	109.227	108.943
2B	111.506	111.506
2D	0	1.1367
2D	0.5685	1.1367
2D	1.137	1.1367
2D	1.705	1.1367
2D	2.273	1.1367
2D	2.8415	3.69387
2D	3.41	3.69387
2D	3.978	3.69387
2D	4.546	3.69387
2D	5.6835	5.6835
2D	6.821	7.389
2D	7.389	7.389
2D	7.957	7.389
2D	9.094	10.231
2D	9.6625	10.231
2D	10.231	10.231
2D	10.7995	10.231
2D	11.368	10.231
2D	11.9365	12.2208
2D	12.505	12.2208
2D	13.642	13.642
2D	14.7795	14.7795
2D	15.917	15.917
2D	17.624	17.624
2D	19.331	20.3292
2D	19.899	20.3292
2D	20.467	20.3292
2D	20.6905	20.3292
2D	21.2585	20.3292
2D	22.05	22.05
2D	23.411	23.411
2D	24.772	24.772
2D	25.909	25.909
2D	27.046	27.6145
2D	27.6145	27.6145
2D	28.183	27.6145
2D	29.32	30.261
2D	30.065	30.261
2D	30.457	30.261
2D	31.202	30.261
2D	31.947	31.947
2D	32.907	32.907
2D	33.867	34.4355
2D	34.4355	34.4355
2D	35.004	34.4355
2D	36.141	36.141
2D	37.278	37.278
2D	38.415	38.415
2D	39.552	40.1205
2D	40.1205	40.1205
2D	40.689	40.1205
2D	42.396	42.6803
2D	42.9645	42.6803
2D	44.103	44.6715
2D	44.6715	44.6715
2D	45.24	44.6715
2D	46.377	46.377
2D	47.514	48.6507
2D	48.0825	48.6507
2D	48.651	48.6507
2D	49.219	48.6507
2D	49.787	48.6507
2D	50.9245	50.9245
2D	52.062	53.1983
2D	52.63	53.1983
2D	53.198	53.1983
2D	53.7665	53.1983
2D	54.335	53.1983
2D	55.472	55.472
2D	56.609	56.609
2D	57.746	57.746
2D	58.883	60.0197
2D	59.4515	60.0197
2D	60.02	60.0197
2D	60.588	60.0197
2D	61.156	60.0197
2D	61.7245	62.9425
2D	62.293	62.9425
2D	62.861	62.9425
2D	62.8615	62.9425
2D	63.4295	62.9425
2D	63.43	62.9425
2D	63.998	62.9425
2D	64.566	65.7027
2D	64.5665	65.7027
2D	65.1345	65.7027
2D	65.7025	65.7027
2D	65.703	65.7027
2D	66.271	65.7027
2D	66.839	65.7027
2D	66.8395	65.7027
2D	67.4075	67.692
2D	67.408	67.692
2D	67.976	67.692
2D	67.9765	67.692
2D	69.113	69.113
2D	70.25	71.5762
2D	70.8185	71.5762
2D	71.387	71.5762
2D	71.955	71.5762
2D	72.523	71.5762
2D	72.5235	71.5762
2D	73.0915	74.3227
2D	73.66	74.3227
2D	74.228	74.3227
2D	74.796	74.3227
2D	74.7965	74.3227
2D	75.3645	74.3227
2D	75.933	77.0693
2D	76.501	77.0693
2D	77.069	77.0693
2D	77.6375	77.0693
2D	78.206	77.0693
2D	78.7745	80.0058
2D	79.343	80.0058
2D	79.911	80.0058
2D	80.479	80.0058
2D	80.4795	80.0058
2D	81.0475	80.0058
2D	81.616	81.616
2D	82.753	83.89
2D	83.3215	83.89
2D	83.89	83.89
2D	84.4585	83.89
2D	85.027	83.89
3A	0	0
3A	2.279	2.279
3A	4.558	4.558
3A	6.837	6.837
3A	9.116	9.116
3A	10.2535	10.2535
3A	11.391	11.391
3A	12.528	12.528
3A	13.665	13.665
3A	15.372	15.372
3A	17.079	18.216
3A	17.6475	18.216
3A	18.216	18.216
3A	18.7845	18.216
3A	19.353	18.216
3A	20.49	20.49
3A	22.1975	22.1975
3A	23.905	23.905
3A	26.19	26.19
3A	28.475	29.0675
3A	29.0675	29.0675
3A	29.66	29.0675
3A	31.385	31.385
3A	32.848	33.8046
3A	33.11	33.8046
3A	33.678	33.8046
3A	34.246	33.8046
3A	35.141	33.8046
3A	36.036	37.2511
3A	36.8945	37.2511
3A	37.753	37.2511
3A	38.321	37.2511
3A	38.889	40.026
3A	39.4575	40.026
3A	40.026	40.026
3A	40.5945	40.026
3A	41.163	40.026
3A	42.3	42.3
3A	43.437	43.437
3A	44.574	44.574
3A	45.711	46.8477
3A	46.2795	46.8477
3A	46.848	46.8477
3A	47.416	46.8477
3A	47.984	46.8477
3A	49.1215	49.6903
3A	49.6905	49.6903
3A	50.259	49.6903
3A	51.396	52.695
3A	51.964	52.695
3A	52.5325	52.695
3A	52.533	52.695
3A	53.101	52.695
3A	53.669	52.695
3A	53.6695	52.695
3A	54.2375	55.2798
3A	54.806	55.2798
3A	54.8065	55.2798
3A	55.3745	55.2798
3A	55.943	55.2798
3A	56.5115	55.2798
3A	57.08	57.6485
3A	57.6485	57.6485
3A	58.217	57.6485
3A	59.3555	59.6397
3A	59.924	59.6397
3A	61.631	61.631
3A	62.7685	62.7685
3A	63.906	65.0423
3A	64.474	65.0423
3A	65.042	65.0423
3A	65.6105	65.0423
3A	66.179	65.0423
3A	66.747	67.8835
3A	67.315	67.8835
3A	67.8835	67.8835
3A	68.452	67.8835
3A	69.02	67.8835
3A	69.588	70.7247
3A	70.1565	70.7247
3A	70.725	70.7247
3A	71.293	70.7247
3A	71.861	70.7247
3A	73.5685	73.5685
3A	74.705	75.8435
3A	75.276	75.8435
3A	75.844	75.8435
3A	76.412	75.8435
3A	76.9805	75.8435
3A	77.549	77.549
3A	78.686	78.686
3A	79.823	79.823
3A	80.9605	82.0974
3A	81.5285	82.0974
3A	82.098	82.0974
3A	82.666	82.0974
3A	83.234	82.0974
3A	88.941	89.509
3A	89.509	89.509
3A	90.077	89.509
3A	91.214	91.214
3A	92.351	92.9195
3A	92.9195	92.9195
3A	93.488	92.9195
3A	95.195	95.195
3A	96.902	97.4705
3A	97.4705	97.4705
3A	98.039	97.4705
3A	106.062	106.63
3A	106.63	106.63
3A	107.198	106.63
3A	108.905	108.905
3A	110.613	111.749
3A	111.181	111.749
3A	111.749	111.749
3A	112.317	111.749
3A	112.886	111.749
3A	113.454	114.591
3A	114.022	114.591
3A	114.591	114.591
3A	115.159	114.591
3A	115.727	114.591
3A	116.295	116.295
3A	117.433	117.433
3A	118.57	119.707
3A	119.138	119.707
3A	119.706	119.707
3A	119.707	119.707
3A	120.275	119.707
3A	120.843	119.707
3A	121.411	121.695
3A	121.979	121.695
3A	123.117	123.117
3A	124.254	124.254
3A	128.812	129.948
3A	129.38	129.948
3A	129.948	129.948
3A	130.517	129.948
3A	131.085	129.948
3A	131.653	131.937
3A	132.221	131.937
3A	133.928	133.928
3A	135.636	135.636
3A	137.343	137.343
3A	139.05	139.05
3A	142.465	143.033
3A	143.033	143.033
3A	143.601	143.033
3A	152.794	152.794
3A	153.931	153.931
3A	155.068	155.637
3A	155.637	155.637
3A	156.205	155.637
3A	163.066	163.635
3A	163.635	163.635
3A	164.203	163.635
3A	171.063	171.631
3A	171.631	171.631
3A	172.2	171.631
3B	0	0.5685
3B	0.5685	0.5685
3B	1.137	0.5685
3B	6.843	7.4115
3B	7.4115	7.4115
3B	7.98	7.4115
3B	9.687	9.687
3B	11.394	11.394
3B	12.531	12.531
3B	13.668	13.668
3B	14.8055	14.8055
3B	15.943	15.943
3B	17.08	17.08
3B	18.217	18.785
3B	18.785	18.785
3B	19.353	18.785
3B	20.4905	20.4905
3B	21.628	22.7643
3B	22.196	22.7643
3B	22.764	22.7643
3B	23.3325	22.7643
3B	23.901	22.7643
3B	25.038	25.038
3B	26.175	26.175
3B	29.0285	29.0285
3B	31.882	31.882
3B	33.019	33.019
3B	34.156	34.156
3B	35.293	35.293
3B	36.43	36.9985
3B	36.9985	36.9985
3B	37.567	36.9985
3B	38.704	39.841
3B	39.2725	39.841
3B	39.841	39.841
3B	40.4095	39.841
3B	40.978	39.841
3B	41.546	42.588
3B	42.114	42.588
3B	42.1145	42.588
3B	42.6825	42.588
3B	43.251	42.588
3B	43.82	42.588
3B	44.388	45.7144
3B	44.9565	45.7144
3B	45.525	45.7144
3B	46.0935	45.7144
3B	46.6615	45.7144
3B	46.662	45.7144
3B	47.23	48.2719
3B	47.798	48.2719
3B	47.7985	48.2719
3B	48.3665	48.2719
3B	48.935	48.2719
3B	49.5035	48.2719
3B	50.072	51.3984
3B	50.6405	51.3984
3B	51.209	51.3984
3B	51.7775	51.3984
3B	52.3455	51.3984
3B	52.346	51.3984
3B	52.914	54.0505
3B	53.482	54.0505
3B	53.4825	54.0505
3B	54.0505	54.0505
3B	54.6185	54.0505
3B	54.619	54.0505
3B	55.187	54.0505
3B	55.755	56.8917
3B	56.3235	56.8917
3B	56.8915	56.8917
3B	56.892	56.8917
3B	57.46	56.8917
3B	58.028	56.8917
3B	58.5975	58.8815
3B	59.1655	58.8815
3B	60.303	61.4393
3B	60.871	61.4393
3B	61.439	61.4393
3B	61.4395	61.4393
3B	62.0075	61.4393
3B	62.576	61.4393
3B	63.1465	63.1465
3B	64.283	64.283
3B	65.4195	66.6527
3B	65.99	66.6527
3B	66.5585	66.6527
3B	67.1265	66.6527
3B	67.127	66.6527
3B	67.695	66.6527
3B	68.263	69.3997
3B	68.8315	69.3997
3B	69.4	69.3997
3B	69.968	69.3997
3B	70.536	69.3997
3B	72.2435	72.2435
3B	73.951	75.0873
3B	74.519	75.0873
3B	75.087	75.0873
3B	75.0875	75.0873
3B	75.6555	75.0873
3B	76.224	75.0873
3B	76.7925	77.0768
3B	77.361	77.0768
3B	78.498	78.498
3B	79.635	79.635
3B	80.772	81.4865
3B	81.4865	81.4865
3B	82.201	81.4865
3B	85.908	85.908
3B	88.187	88.187
3B	90.466	91.6027
3B	91.0345	91.6027
3B	91.603	91.6027
3B	92.171	91.6027
3B	92.739	91.6027
3B	93.3075	93.5918
3B	93.876	93.5918
3B	104.238	104.825
3B	104.825	104.825
3B	105.412	104.825
3B	107.104	107.397
3B	107.691	107.397
3B	109.97	111.106
3B	110.538	111.106
3B	111.106	111.106
3B	111.674	111.106
3B	112.243	111.106
3B	112.811	113.948
3B	113.379	113.948
3B	113.948	113.948
3B	114.516	113.948
3B	115.085	113.948
3B	115.653	115.653
3B	117.36	117.36
3B	119.067	119.067
3B	120.204	120.204
3B	121.341	121.909
3B	121.909	121.909
3B	122.478	121.909
3D	0	0.5685
3D	0.5685	0.5685
3D	1.137	0.5685
3D	2.274	2.274
3D	3.411	4.54767
3D	3.9795	4.54767
3D	4.5475	4.54767
3D	4.548	4.54767
3D	5.116	4.54767
3D	5.684	4.54767
3D	6.2525	7.13225
3D	6.821	7.13225
3D	7.4255	7.13225
3D	8.03	7.13225
3D	9.2035	9.2035
3D	10.377	11.5133
3D	10.945	11.5133
3D	11.513	11.5133
3D	12.0815	11.5133
3D	12.65	11.5133
3D	13.218	14.3545
3D	13.786	14.3545
3D	14.3545	14.3545
3D	14.923	14.3545
3D	15.491	14.3545
3D	16.059	16.059
3D	17.1965	17.1965
3D	18.334	18.334
3D	19.471	19.471
3D	20.608	20.608
3D	21.745	21.745
3D	22.882	22.882
3D	30.905	30.905
3D	33.184	33.184
3D	35.463	36.5997
3D	36.0315	36.5997
3D	36.5995	36.5997
3D	36.6	36.5997
3D	37.168	36.5997
3D	37.736	36.5997
3D	38.3045	39.441
3D	38.873	39.441
3D	39.441	39.441
3D	40.009	39.441
3D	40.5775	39.441
3D	41.146	42.2823
3D	41.714	42.2823
3D	42.282	42.2823
3D	42.8505	42.2823
3D	43.419	42.2823
3D	43.9875	44.8402
3D	44.556	44.8402
3D	45.1245	44.8402
3D	45.693	44.8402
3D	46.83	46.83
3D	49.683	49.683
3D	52.536	53.673
3D	53.1045	53.673
3D	53.673	53.673
3D	54.2415	53.673
3D	54.81	53.673
3D	55.3785	56.5155
3D	55.947	56.5155
3D	56.5155	56.5155
3D	57.084	56.5155
3D	57.6525	56.5155
3D	58.221	58.221
3D	59.358	59.358
3D	60.495	60.495
3D	61.632	62.7687
3D	62.2005	62.7687
3D	62.7685	62.7687
3D	62.769	62.7687
3D	63.337	62.7687
3D	63.905	62.7687
3D	64.4745	64.7585
3D	65.0425	64.7585
3D	66.18	66.748
3D	66.748	66.748
3D	67.316	66.748
3D	68.4535	69.7528
3D	69.0215	69.7528
3D	69.59	69.7528
3D	69.591	69.7528
3D	70.159	69.7528
3D	70.727	69.7528
3D	70.7275	69.7528
3D	71.2955	71.5798
3D	71.864	71.5798
3D	73.001	73.001
3D	74.138	74.138
3D	75.275	76.4119
3D	75.8435	76.4119
3D	76.4115	76.4119
3D	76.412	76.4119
3D	76.9805	76.4119
3D	77.549	76.4119
3D	78.117	79.2536
3D	78.685	79.2536
3D	79.2535	79.2536
3D	79.822	79.2536
3D	80.3905	79.2536
3D	80.959	82.0953
3D	81.527	82.0953
3D	82.095	82.0953
3D	82.6635	82.0953
3D	83.232	82.0953
3D	84.369	84.369
3D	85.506	85.791
3D	86.076	85.791
3D	87.213	87.213
3D	88.92	88.92
3D	90.6275	90.6275
3D	92.335	92.903
3D	92.903	92.903
3D	93.471	92.903
3D	95.1785	95.4625
3D	95.7465	95.4625
3D	96.886	98.0223
3D	97.454	98.0223
3D	98.022	98.0223
3D	98.5905	98.0223
3D	99.159	98.0223
3D	100.296	100.296
3D	101.433	101.433
3D	102.57	102.57
3D	103.707	104.844
3D	104.275	104.844
3D	104.844	104.844
3D	105.412	104.844
3D	105.981	104.844
3D	106.549	106.833
3D	107.117	106.833
3D	108.254	108.254
3D	109.391	109.391
3D	110.529	110.529
3D	111.666	112.802
3D	112.234	112.802
3D	112.802	112.802
3D	113.37	112.802
3D	113.939	112.802
3D	114.507	115.359
3D	115.075	115.359
3D	115.644	115.359
3D	116.212	115.359
3D	117.349	117.349
3D	118.486	118.771
3D	119.056	118.771
3D	120.194	120.194
3D	121.901	121.901
3D	123.038	123.038
3D	124.175	125.311
3D	124.743	125.311
3D	125.311	125.311
3D	125.88	125.311
3D	126.448	125.311
4A	0	0
4A	1.7075	1.7075
4A	3.415	3.983
4A	3.983	3.983
4A	4.551	3.983
4A	6.83	6.83
4A	9.109	9.109
4A	11.9625	11.9625
4A	14.816	15.384
4A	15.384	15.384
4A	15.952	15.384
4A	17.0895	17.0895
4A	18.227	18.795
4A	18.795	18.795
4A	19.363	18.795
4A	20.5025	20.7865
4A	21.0705	20.7865
4A	22.778	23.346
4A	23.346	23.346
4A	23.914	23.346
4A	25.051	25.051
4A	26.188	26.188
4A	28.064	28.064
4A	29.94	29.94
4A	34.837	35.9733
4A	35.405	35.9733
4A	35.973	35.9733
4A	36.5415	35.9733
4A	37.11	35.9733
4A	37.678	38.5304
4A	38.246	38.5304
4A	38.8145	38.5304
4A	39.383	38.5304
4A	43.941	43.941
4A	45.9315	45.9315
4A	47.922	47.922
4A	49.917	49.917
4A	51.912	51.912
4A	53.0495	53.0495
4A	54.187	54.4718
4A	54.7565	54.4718
4A	55.894	55.894
4A	57.601	57.601
4A	59.308	59.5922
4A	59.8765	59.5922
4A	61.015	62.3141
4A	61.5835	62.3141
4A	62.1515	62.3141
4A	62.152	62.3141
4A	62.72	62.3141
4A	63.288	62.3141
4A	63.2885	62.3141
4A	63.8565	64.5388
4A	63.857	64.5388
4A	64.425	64.5388
4A	64.9935	64.5388
4A	65.562	64.5388
4A	72.422	73.559
4A	72.9905	73.559
4A	73.559	73.559
4A	74.1275	73.559
4A	74.696	73.559
4A	75.264	76.4952
4A	75.832	76.4952
4A	76.4005	76.4952
4A	76.9685	76.4952
4A	76.969	76.4952
4A	77.537	76.4952
4A	78.105	78.105
4A	79.2425	79.2425
4A	80.38	81.5163
4A	80.948	81.5163
4A	81.516	81.5163
4A	82.0845	81.5163
4A	82.653	81.5163
4A	83.221	83.505
4A	83.789	83.505
4A	90.65	91.7867
4A	91.2185	91.7867
4A	91.787	91.7867
4A	92.355	91.7867
4A	92.923	91.7867
4A	94.642	94.642
4A	96.361	96.361
4A	98.0795	98.0795
4A	99.798	100.435
4A	100.435	100.435
4A	101.073	100.435
4A	103.282	103.282
4A	105.491	106.059
4A	106.059	106.059
4A	106.628	106.059
4A	108.335	108.335
4A	110.042	111.179
4A	110.611	111.179
4A	111.179	111.179
4A	111.747	111.179
4A	112.315	111.179
4A	112.883	113.263
4A	113.452	113.263
4A	113.453	113.263
4A	114.589	114.589
4A	115.726	116.294
4A	116.294	116.294
4A	116.863	116.294
4A	118	118
4A	119.137	120.274
4A	119.706	120.274
4A	120.274	120.274
4A	120.842	120.274
4A	121.41	120.274
4A	121.978	122.263
4A	122.547	122.263
4A	123.684	123.684
4A	124.821	125.957
4A	125.389	125.957
4A	125.957	125.957
4A	125.958	125.957
4A	126.526	125.957
4A	127.094	125.957
4A	128.231	128.231
4A	129.369	130.505
4A	129.937	130.505
4A	130.505	130.505
4A	131.073	130.505
4A	131.642	130.505
4A	132.779	132.779
4A	133.916	133.916
4A	135.053	135.053
4A	136.19	136.758
4A	136.758	136.758
4A	137.327	136.758
4A	138.464	138.464
4A	139.601	140.169
4A	140.169	140.169
4A	140.738	140.169
4A	141.875	141.875
4A	143.012	143.012
4A	144.719	144.719
4A	146.426	146.994
4A	146.994	146.994
4A	147.563	146.994
4A	149.842	149.842
4A	152.121	152.121
4A	154.4	154.4
4A	156.679	156.679
4B	0	0.5685
4B	0.5685	0.5685
4B	1.137	0.5685
4B	3.99	3.99
4B	6.843	6.843
4B	8.6265	8.6265
4B	10.41	10.41
4B	11.6235	11.6235
4B	12.837	12.837
4B	13.974	13.974
4B	15.111	15.111
4B	18.525	19.0935
4B	19.0935	19.0935
4B	19.662	19.0935
4B	21.936	21.936
4B	23.6435	23.6435
4B	25.351	25.351
4B	27.058	27.058
4B	28.765	28.765
4B	31.039	32.1757
4B	31.6075	32.1757
4B	32.176	32.1757
4B	32.744	32.1757
4B	33.312	32.1757
4B	33.8805	34.7332
4B	34.449	34.7332
4B	35.0175	34.7332
4B	35.586	34.7332
4B	37.293	37.293
4B	39	39
4B	40.707	40.707
4B	42.414	42.414
4B	43.5515	43.5515
4B	44.689	45.8253
4B	45.257	45.8253
4B	45.825	45.8253
4B	45.8255	45.8253
4B	46.3935	45.8253
4B	46.962	45.8253
4B	47.5325	48.1007
4B	48.1005	48.1007
4B	48.669	48.1007
4B	50.376	50.376
4B	51.513	51.513
4B	52.65	52.9353
4B	53.2205	52.9353
4B	54.3575	55.495
4B	54.9255	55.495
4B	55.494	55.495
4B	56.065	55.495
4B	56.633	55.495
4B	57.201	58.2569
4B	57.2015	58.2569
4B	57.7695	58.2569
4B	58.338	58.2569
4B	58.9065	58.2569
4B	58.907	58.2569
4B	59.475	58.2569
4B	60.0435	60.8963
4B	60.612	60.8963
4B	61.1805	60.8963
4B	61.749	60.8963
4B	63.456	63.456
4B	65.163	66.4892
4B	65.7315	66.4892
4B	66.3	66.4892
4B	66.868	66.4892
4B	67.436	66.4892
4B	67.4365	66.4892
4B	68.0045	68.2887
4B	68.573	68.2887
4B	69.71	69.71
4B	70.847	71.4155
4B	71.4155	71.4155
4B	71.984	71.4155
4B	73.121	73.121
4B	74.258	75.5842
4B	74.8265	75.5842
4B	75.395	75.5842
4B	75.963	75.5842
4B	76.531	75.5842
4B	76.5315	75.5842
4B	77.0995	77.3838
4B	77.668	77.3838
4B	79.947	79.947
4B	82.226	82.226
4B	83.363	83.363
4B	84.5	85.0685
4B	85.0685	85.0685
4B	85.637	85.0685
4B	87.344	87.344
4B	89.051	89.6195
4B	89.6195	89.6195
4B	90.188	89.6195
4B	92.462	93.03
4B	93.03	93.03
4B	93.598	93.03
4B	95.0355	95.0355
4B	96.473	96.473
4B	97.8795	97.8795
4B	99.286	100.423
4B	99.8545	100.423
4B	100.423	100.423
4B	100.991	100.423
4B	101.559	100.423
4B	102.127	102.412
4B	102.696	102.412
4D	0	0.5685
4D	0.5685	0.5685
4D	1.137	0.5685
4D	2.844	2.844
4D	4.551	5.1195
4D	5.1195	5.1195
4D	5.688	5.1195
4D	7.395	7.395
4D	9.102	9.102
4D	10.809	10.809
4D	12.516	12.516
4D	17.074	17.074
4D	22.781	22.781
4D	30.803	30.803
4D	33.0825	33.0825
4D	35.362	35.362
4D	37.081	37.081
4D	38.8	38.8
4D	41.0915	41.0915
4D	43.383	43.9515
4D	43.9515	43.9515
4D	44.52	43.9515
4D	45.657	45.657
4D	46.794	46.794
4D	47.931	47.931
4D	49.068	49.068
4D	50.7755	50.7755
4D	52.483	53.6193
4D	53.051	53.6193
4D	53.619	53.6193
4D	53.6195	53.6193
4D	54.1875	53.6193
4D	54.756	53.6193
4D	55.8945	56.463
4D	56.463	56.463
4D	57.0315	56.463
4D	58.17	59.4962
4D	58.7385	59.4962
4D	59.307	59.4962
4D	59.875	59.4962
4D	60.443	59.4962
4D	60.4435	59.4962
4D	61.0115	61.2957
4D	61.58	61.2957
4D	63.859	63.859
4D	66.138	67.2746
4D	66.706	67.2746
4D	67.274	67.2746
4D	67.8435	67.2746
4D	68.4115	67.2746
4D	69.549	69.549
4D	78.742	78.742
4D	80.449	80.449
4D	82.156	82.156
4D	83.2935	83.2935
4D	84.431	84.431
4D	86.138	86.138
4D	87.845	87.845
4D	88.982	88.982
4D	90.119	90.119
5A	0	0
5A	1.137	2.487
5A	1.7055	2.487
5A	2.2735	2.487
5A	2.274	2.487
5A	2.842	2.487
5A	2.8425	2.487
5A	3.4105	2.487
5A	3.411	2.487
5A	3.979	5.02083
5A	4.547	5.02083
5A	4.5475	5.02083
5A	5.1155	5.02083
5A	5.684	5.02083
5A	6.252	5.02083
5A	6.82	7.79436
5A	6.8205	7.79436
5A	7.3885	7.79436
5A	7.9565	7.79436
5A	7.957	7.79436
5A	8.525	7.79436
5A	9.093	7.79436
5A	9.6615	9.94575
5A	10.23	9.94575
5A	11.367	12.5039
5A	11.935	12.5039
5A	12.504	12.5039
5A	13.0725	12.5039
5A	13.641	12.5039
5A	14.209	15.3531
5A	14.777	15.3531
5A	15.3455	15.3531
5A	15.914	15.3531
5A	16.52	15.3531
5A	17.126	17.126
5A	19.941	19.941
5A	22.756	24.0822
5A	23.3245	24.0822
5A	23.893	24.0822
5A	24.461	24.0822
5A	25.029	24.0822
5A	25.03	24.0822
5A	26.1665	26.1665
5A	27.304	27.304
5A	28.441	28.441
5A	29.578	30.7143
5A	30.146	30.7143
5A	30.714	30.7143
5A	30.7145	30.7143
5A	31.2825	30.7143
5A	31.851	30.7143
5A	32.988	32.988
5A	34.125	34.125
5A	35.3165	35.3165
5A	36.508	36.508
5A	37.7	37.7
5A	38.892	39.46
5A	39.46	39.46
5A	40.028	39.46
5A	41.1655	41.1655
5A	42.303	43.4393
5A	42.871	43.4393
5A	43.439	43.4393
5A	44.0075	43.4393
5A	44.576	43.4393
5A	46.283	46.283
5A	47.99	48.5585
5A	48.5585	48.5585
5A	49.127	48.5585
5A	50.264	50.264
5A	51.401	51.969
5A	51.969	51.969
5A	52.537	51.969
5A	54.2445	54.2445
5A	55.952	57.0883
5A	56.52	57.0883
5A	57.088	57.0883
5A	57.6565	57.0883
5A	58.225	57.0883
5A	59.362	59.362
5A	60.499	60.499
5A	63.3525	63.3525
5A	66.206	67.3423
5A	66.774	67.3423
5A	67.342	67.3423
5A	67.9105	67.3423
5A	68.479	67.3423
5A	71.367	71.367
5A	74.255	74.255
5A	75.9965	75.9965
5A	77.738	78.3065
5A	78.3065	78.3065
5A	78.875	78.3065
5A	80.012	80.012
5A	81.149	82.2857
5A	81.7175	82.2857
5A	82.286	82.2857
5A	82.854	82.2857
5A	83.422	82.2857
5A	85.701	85.701
5A	87.98	89.1167
5A	88.5485	89.1167
5A	89.117	89.1167
5A	89.685	89.1167
5A	90.253	89.1167
5A	90.8215	91.2007
5A	91.39	91.2007
5A	91.3905	91.2007
5A	92.527	92.527
5A	93.664	94.846
5A	94.255	94.846
5A	94.846	94.846
5A	95.437	94.846
5A	96.028	94.846
5A	96.5965	96.968
5A	97.1425	96.968
5A	97.165	96.968
5A	98.302	98.302
5A	99.439	99.439
5A	100.576	100.576
5A	101.713	101.713
5A	102.85	102.85
5A	103.987	103.987
5A	106.84	106.84
5A	109.694	110.83
5A	110.262	110.83
5A	110.83	110.83
5A	111.398	110.83
5A	111.967	110.83
5B	0	0
5B	1.707	1.707
5B	3.414	3.9825
5B	3.9825	3.9825
5B	4.551	3.9825
5B	10.257	10.8255
5B	10.8255	10.8255
5B	11.394	10.8255
5B	12.5325	12.8168
5B	13.101	12.8168
5B	14.808	15.3765
5B	15.3765	15.3765
5B	15.945	15.3765
5B	17.082	17.082
5B	18.219	18.219
5B	26.242	26.242
5B	29.095	29.095
5B	31.948	31.948
5B	33.0855	33.0855
5B	34.223	35.5216
5B	34.791	35.5216
5B	35.359	35.5216
5B	35.3595	35.5216
5B	35.9275	35.5216
5B	36.4955	35.5216
5B	36.496	35.5216
5B	37.064	38.3427
5B	37.632	38.3427
5B	37.6325	38.3427
5B	38.2005	38.3427
5B	38.7685	38.3427
5B	38.769	38.3427
5B	39.337	38.3427
5B	39.338	38.3427
5B	39.905	39.9055
5B	39.906	39.9055
5B	41.0425	41.0425
5B	42.18	42.4648
5B	42.7495	42.4648
5B	43.887	43.887
5B	45.594	45.594
5B	46.731	46.731
5B	47.868	49.005
5B	48.4365	49.005
5B	49.005	49.005
5B	49.5735	49.005
5B	50.142	49.005
5B	50.71	50.994
5B	51.278	50.994
5B	52.4275	52.4275
5B	53.577	53.577
5B	55.869	55.869
5B	58.161	58.161
5B	60.44	60.44
5B	62.719	63.8553
5B	63.287	63.8553
5B	63.855	63.8553
5B	63.8555	63.8553
5B	64.4235	63.8553
5B	64.992	63.8553
5B	65.5625	65.5625
5B	66.699	66.699
5B	67.8365	68.1213
5B	68.406	68.1213
5B	69.5435	69.5435
5B	70.681	70.681
5B	72.96	72.96
5B	75.239	76.3753
5B	75.807	76.3753
5B	76.375	76.3753
5B	76.9435	76.3753
5B	77.512	76.3753
5B	78.649	78.649
5B	79.786	80.9227
5B	80.3545	80.9227
5B	80.923	80.9227
5B	81.491	80.9227
5B	82.059	80.9227
5B	82.6275	82.9117
5B	83.196	82.9117
5B	84.903	84.903
5B	86.61	87.1785
5B	87.1785	87.1785
5B	87.747	87.1785
5B	89.454	89.454
5B	91.161	92.2977
5B	91.7295	92.2977
5B	92.298	92.2977
5B	92.866	92.2977
5B	93.434	92.2977
5B	94.0025	95.0443
5B	94.5705	95.0443
5B	94.571	95.0443
5B	95.139	95.0443
5B	95.707	95.0443
5B	96.2755	95.0443
5B	96.844	96.844
5B	97.981	97.981
5B	99.118	100.255
5B	99.6865	100.255
5B	100.255	100.255
5B	100.823	100.255
5B	101.391	100.255
5B	102.529	102.529
5B	103.666	104.802
5B	104.234	104.802
5B	104.802	104.802
5B	105.37	104.802
5B	105.939	104.802
5B	107.076	108.213
5B	107.644	108.213
5B	108.213	108.213
5B	108.781	108.213
5B	109.35	108.213
5B	109.918	110.96
5B	110.486	110.96
5B	110.487	110.96
5B	111.055	110.96
5B	111.623	110.96
5B	112.191	110.96
5B	112.759	113.907
5B	113.328	113.907
5B	113.896	113.907
5B	114.482	113.907
5B	115.068	113.907
5B	124.298	124.298
5B	126.005	126.005
5B	127.712	127.712
5B	128.849	129.986
5B	129.417	129.986
5B	129.986	129.986
5B	130.554	129.986
5B	131.123	129.986
5B	132.26	133.397
5B	132.828	133.397
5B	133.397	133.397
5B	133.965	133.397
5B	134.534	133.397
5B	135.102	135.386
5B	135.67	135.386
5B	136.808	136.808
5B	137.945	139.081
5B	138.513	139.081
5B	139.081	139.081
5B	139.649	139.081
5B	140.218	139.081
5B	140.786	141.07
5B	141.354	141.07
5B	142.491	142.491
5B	143.628	144.765
5B	144.196	144.765
5B	144.765	144.765
5B	145.333	144.765
5B	145.902	144.765
5B	147.039	147.039
5B	148.177	148.177
5B	149.885	150.169
5B	150.453	150.169
5B	151.593	152.161
5B	152.161	152.161
5B	152.73	152.161
5B	153.867	153.867
5B	155.004	155.004
5D	0	0
5D	1.137	1.137
5D	2.274	2.8425
5D	2.8425	2.8425
5D	3.411	2.8425
5D	4.548	4.548
5D	5.685	5.685
5D	6.822	6.822
5D	7.959	8.5275
5D	8.5275	8.5275
5D	9.096	8.5275
5D	10.233	10.233
5D	11.37	11.3703
5D	11.3705	11.3703
5D	12.5075	12.5075
5D	13.645	13.645
5D	14.782	14.782
5D	15.919	16.487
5D	16.487	16.487
5D	17.055	16.487
5D	18.1925	18.1925
5D	19.33	19.898
5D	19.898	19.898
5D	20.466	19.898
5D	21.6035	21.6035
5D	22.741	24.0398
5D	23.309	24.0398
5D	23.877	24.0398
5D	23.8775	24.0398
5D	24.4455	24.0398
5D	25.014	24.0398
5D	25.0145	24.0398
5D	25.5825	26.9089
5D	26.151	26.9089
5D	26.7195	26.9089
5D	27.288	26.9089
5D	27.856	26.9089
5D	27.8565	26.9089
5D	28.4245	29.4903
5D	28.425	29.4903
5D	28.993	29.4903
5D	29.561	29.4903
5D	29.5615	29.4903
5D	30.1295	29.4903
5D	30.13	29.4903
5D	30.698	29.4903
5D	31.2665	32.4035
5D	31.835	32.4035
5D	32.4035	32.4035
5D	32.972	32.4035
5D	33.5405	32.4035
5D	34.109	35.2453
5D	34.677	35.2453
5D	35.245	35.2453
5D	35.2455	35.2453
5D	35.8135	35.2453
5D	36.382	35.2453
5D	36.95	37.8028
5D	37.518	37.8028
5D	38.0875	37.8028
5D	38.6555	37.8028
5D	39.793	40.9293
5D	40.361	40.9293
5D	40.929	40.9293
5D	41.4975	40.9293
5D	42.066	40.9293
5D	42.634	43.4864
5D	43.202	43.4864
5D	43.7705	43.4864
5D	44.339	43.4864
5D	45.476	45.476
5D	46.613	46.613
5D	47.75	47.75
5D	48.887	49.676
5D	49.676	49.676
5D	50.465	49.676
5D	51.4005	51.8683
5D	52.336	51.8683
5D	60.359	60.359
5D	61.4995	62.6414
5D	62.0715	62.6414
5D	62.64	62.6414
5D	63.212	62.6414
5D	63.784	62.6414
5D	64.352	65.1476
5D	64.92	65.1476
5D	64.9205	65.1476
5D	65.4885	65.1476
5D	66.057	65.1476
5D	68.91	68.91
5D	71.763	71.763
5D	72.9005	72.9005
5D	74.038	75.1743
5D	74.606	75.1743
5D	75.174	75.1743
5D	75.1745	75.1743
5D	75.7425	75.1743
5D	76.311	75.1743
5D	76.879	78.0155
5D	77.447	78.0155
5D	78.0155	78.0155
5D	78.584	78.0155
5D	79.152	78.0155
5D	79.72	80.8567
5D	80.2885	80.8567
5D	80.857	80.8567
5D	81.425	80.8567
5D	81.993	80.8567
5D	82.5615	82.8457
5D	83.13	82.8457
5D	84.267	84.267
5D	85.404	85.404
5D	86.5415	86.5415
5D	87.679	87.679
5D	88.816	88.816
5D	89.953	89.953
5D	91.09	91.09
5D	92.227	92.227
5D	93.364	93.364
5D	94.501	94.501
5D	95.6385	95.6385
5D	96.776	97.9123
5D	97.344	97.9123
5D	97.912	97.9123
5D	98.4805	97.9123
5D	99.049	97.9123
5D	99.617	99.901
5D	100.185	99.901
5D	101.322	101.322
5D	102.46	103.596
5D	103.028	103.596
5D	103.596	103.596
5D	104.165	103.596
5D	104.733	103.596
5D	105.301	106.438
5D	105.869	106.438
5D	106.438	106.438
5D	107.006	106.438
5D	107.575	106.438
5D	108.143	109.279
5D	108.711	109.279
5D	109.279	109.279
5D	109.848	109.279
5D	110.416	109.279
5D	111.553	112.121
5D	112.121	112.121
5D	112.69	112.121
5D	113.827	113.827
5D	114.964	114.964
5D	116.102	116.102
5D	117.239	117.807
5D	117.807	117.807
5D	118.375	117.807
5D	119.512	119.512
5D	120.649	120.65
5D	120.65	120.65
5D	121.787	122.924
5D	122.355	122.924
5D	122.924	122.924
[truncated: 923 more rows]
