# Supplementary material for: An improved assembly and annotation of the allohexaploid wheat genome identifies complete families of agronomic genes and provides genomic evidence for chromosomal translocations
Source: Genome Res. 2017 May;27(5):885–96. doi: 10.1101/gr.217117.116 (PMC5411782; doi:10.1101/gr.217117.116)
Supplement: Supplemental Material [file supp_gr.217117.116_Supplemental_File_S5.tsv]

TRIAE_CS42_1AS_TGACv1_019071	1A	0.0
TRIAE_CS42_1AS_TGACv1_019350	1A	0.0
TRIAE_CS42_1AS_TGACv1_019448	1A	0.0
TRIAE_CS42_1AS_TGACv1_019562	1A	0.0
TRIAE_CS42_1AS_TGACv1_019601	1A	0.0
TRIAE_CS42_1AS_TGACv1_019727	1A	0.0
TRIAE_CS42_1AS_TGACv1_020092	1A	0.0
TRIAE_CS42_1AS_TGACv1_020456	1A	0.0
TRIAE_CS42_1AS_TGACv1_020580	1A	0.0
TRIAE_CS42_1AS_TGACv1_020742	1A	0.0
TRIAE_CS42_1AS_TGACv1_020792	1A	0.0
TRIAE_CS42_1AS_TGACv1_020920	1A	0.0
TRIAE_CS42_1AS_TGACv1_021779	1A	0.0
TRIAE_CS42_1AS_TGACv1_019078	1A	3.415
TRIAE_CS42_1AS_TGACv1_019647	1A	3.415
TRIAE_CS42_1AS_TGACv1_019686	1A	3.415
TRIAE_CS42_1AS_TGACv1_019696	1A	3.415
TRIAE_CS42_1AS_TGACv1_019801	1A	3.415
TRIAE_CS42_1AS_TGACv1_020541	1A	3.415
TRIAE_CS42_1AS_TGACv1_020558	1A	3.415
TRIAE_CS42_1AS_TGACv1_020817	1A	3.415
TRIAE_CS42_1AS_TGACv1_020873	1A	3.415
TRIAE_CS42_1AS_TGACv1_021146	1A	3.415
TRIAE_CS42_1AS_TGACv1_021535	1A	3.415
TRIAE_CS42_U_TGACv1_643756	1A	3.415
TRIAE_CS42_1AS_TGACv1_019270	1A	12.608
TRIAE_CS42_1AS_TGACv1_019305	1A	12.608
TRIAE_CS42_1AS_TGACv1_019540	1A	12.608
TRIAE_CS42_1AS_TGACv1_019763	1A	12.608
TRIAE_CS42_1AS_TGACv1_019835	1A	12.608
TRIAE_CS42_1AS_TGACv1_019907	1A	12.608
TRIAE_CS42_1AS_TGACv1_019993	1A	12.608
TRIAE_CS42_1AS_TGACv1_020010	1A	12.608
TRIAE_CS42_1AS_TGACv1_020101	1A	12.608
TRIAE_CS42_1AS_TGACv1_020506	1A	12.608
TRIAE_CS42_1AS_TGACv1_020999	1A	12.608
TRIAE_CS42_1AS_TGACv1_021773	1A	12.608
TRIAE_CS42_1AS_TGACv1_021778	1A	12.608
TRIAE_CS42_1AS_TGACv1_022616	1A	12.608
TRIAE_CS42_U_TGACv1_643960	1A	12.608
TRIAE_CS42_1AS_TGACv1_019551	1A	14.7975
TRIAE_CS42_1AS_TGACv1_021300	1A	14.7975
TRIAE_CS42_1AS_TGACv1_019415	1A	16.987
TRIAE_CS42_1AS_TGACv1_020200	1A	16.987
TRIAE_CS42_1AS_TGACv1_020905	1A	16.987
TRIAE_CS42_1AS_TGACv1_019565	1A	18.213
TRIAE_CS42_1AS_TGACv1_020062	1A	18.213
TRIAE_CS42_1AS_TGACv1_019067	1A	20.586
TRIAE_CS42_1AS_TGACv1_019176	1A	20.586
TRIAE_CS42_1AS_TGACv1_019182	1A	20.586
TRIAE_CS42_1AS_TGACv1_019203	1A	20.586
TRIAE_CS42_1AS_TGACv1_019213	1A	20.586
TRIAE_CS42_1AS_TGACv1_019355	1A	20.586
TRIAE_CS42_1AS_TGACv1_019378	1A	20.586
TRIAE_CS42_1AS_TGACv1_019387	1A	20.586
TRIAE_CS42_1AS_TGACv1_019420	1A	20.586
TRIAE_CS42_1AS_TGACv1_019702	1A	20.586
TRIAE_CS42_1AS_TGACv1_019783	1A	20.586
TRIAE_CS42_1AS_TGACv1_019844	1A	20.586
TRIAE_CS42_1AS_TGACv1_019887	1A	20.586
TRIAE_CS42_1AS_TGACv1_019922	1A	20.586
TRIAE_CS42_1AS_TGACv1_019995	1A	20.586
TRIAE_CS42_1AS_TGACv1_020014	1A	20.586
TRIAE_CS42_1AS_TGACv1_020036	1A	20.586
TRIAE_CS42_1AS_TGACv1_020143	1A	20.586
TRIAE_CS42_1AS_TGACv1_020181	1A	20.586
TRIAE_CS42_1AS_TGACv1_020214	1A	20.586
TRIAE_CS42_1AS_TGACv1_020277	1A	20.586
TRIAE_CS42_1AS_TGACv1_020342	1A	20.586
TRIAE_CS42_1AS_TGACv1_020713	1A	20.586
TRIAE_CS42_1AS_TGACv1_020737	1A	20.586
TRIAE_CS42_1AS_TGACv1_020751	1A	20.586
TRIAE_CS42_1AS_TGACv1_020890	1A	20.586
TRIAE_CS42_1AS_TGACv1_021205	1A	20.586
TRIAE_CS42_1AS_TGACv1_021332	1A	20.586
TRIAE_CS42_1AS_TGACv1_021755	1A	20.586
TRIAE_CS42_1AS_TGACv1_021831	1A	20.586
TRIAE_CS42_1AS_TGACv1_022056	1A	20.586
TRIAE_CS42_1AS_TGACv1_022094	1A	20.586
TRIAE_CS42_3B_TGACv1_223494	1A	20.586
TRIAE_CS42_1AS_TGACv1_019055	1A	24.007
TRIAE_CS42_1AS_TGACv1_019069	1A	24.007
TRIAE_CS42_1AS_TGACv1_019626	1A	24.007
TRIAE_CS42_1AS_TGACv1_021427	1A	25.144
TRIAE_CS42_1AS_TGACv1_019058	1A	26.858
TRIAE_CS42_1AS_TGACv1_019165	1A	26.858
TRIAE_CS42_1AS_TGACv1_019252	1A	26.858
TRIAE_CS42_1AS_TGACv1_019803	1A	26.858
TRIAE_CS42_1AS_TGACv1_019860	1A	26.858
TRIAE_CS42_1AS_TGACv1_020050	1A	26.858
TRIAE_CS42_1AS_TGACv1_020199	1A	26.858
TRIAE_CS42_1AS_TGACv1_020213	1A	26.858
TRIAE_CS42_1AS_TGACv1_019193	1A	31.435
TRIAE_CS42_1AS_TGACv1_019688	1A	31.435
TRIAE_CS42_1AS_TGACv1_019761	1A	31.435
TRIAE_CS42_1AS_TGACv1_019956	1A	31.435
TRIAE_CS42_1AS_TGACv1_019990	1A	31.435
TRIAE_CS42_1AS_TGACv1_020149	1A	31.435
TRIAE_CS42_1AS_TGACv1_020206	1A	31.435
TRIAE_CS42_1AS_TGACv1_020278	1A	31.435
TRIAE_CS42_1AS_TGACv1_020373	1A	31.435
TRIAE_CS42_1AS_TGACv1_020457	1A	31.435
TRIAE_CS42_1AS_TGACv1_020973	1A	31.435
TRIAE_CS42_1AS_TGACv1_021116	1A	31.435
TRIAE_CS42_1AS_TGACv1_021219	1A	31.435
TRIAE_CS42_1AS_TGACv1_021903	1A	31.435
TRIAE_CS42_1AS_TGACv1_022077	1A	31.435
TRIAE_CS42_1AS_TGACv1_019065	1A	34.2774
TRIAE_CS42_1AS_TGACv1_019081	1A	34.2774
TRIAE_CS42_1AS_TGACv1_019083	1A	34.2774
TRIAE_CS42_1AS_TGACv1_019110	1A	34.2774
TRIAE_CS42_1AS_TGACv1_019118	1A	34.2774
TRIAE_CS42_1AS_TGACv1_019180	1A	34.2774
TRIAE_CS42_1AS_TGACv1_019214	1A	34.2774
TRIAE_CS42_1AS_TGACv1_019230	1A	34.2774
TRIAE_CS42_1AS_TGACv1_019235	1A	34.2774
TRIAE_CS42_1AS_TGACv1_019249	1A	34.2774
TRIAE_CS42_1AS_TGACv1_019281	1A	34.2774
TRIAE_CS42_1AS_TGACv1_019292	1A	34.2774
TRIAE_CS42_1AS_TGACv1_019316	1A	34.2774
TRIAE_CS42_1AS_TGACv1_019359	1A	34.2774
TRIAE_CS42_1AS_TGACv1_019478	1A	34.2774
TRIAE_CS42_1AS_TGACv1_019485	1A	34.2774
TRIAE_CS42_1AS_TGACv1_019490	1A	34.2774
TRIAE_CS42_1AS_TGACv1_019500	1A	34.2774
TRIAE_CS42_1AS_TGACv1_019511	1A	34.2774
TRIAE_CS42_1AS_TGACv1_019531	1A	34.2774
TRIAE_CS42_1AS_TGACv1_019545	1A	34.2774
TRIAE_CS42_1AS_TGACv1_019557	1A	34.2774
TRIAE_CS42_1AS_TGACv1_019610	1A	34.2774
TRIAE_CS42_1AS_TGACv1_019616	1A	34.2774
TRIAE_CS42_1AS_TGACv1_019645	1A	34.2774
TRIAE_CS42_1AS_TGACv1_019657	1A	34.2774
TRIAE_CS42_1AS_TGACv1_019659	1A	34.2774
TRIAE_CS42_1AS_TGACv1_019677	1A	34.2774
TRIAE_CS42_1AS_TGACv1_019705	1A	34.2774
TRIAE_CS42_1AS_TGACv1_019713	1A	34.2774
TRIAE_CS42_1AS_TGACv1_019762	1A	34.2774
TRIAE_CS42_1AS_TGACv1_019770	1A	34.2774
TRIAE_CS42_1AS_TGACv1_019779	1A	34.2774
TRIAE_CS42_1AS_TGACv1_019785	1A	34.2774
TRIAE_CS42_1AS_TGACv1_019816	1A	34.2774
TRIAE_CS42_1AS_TGACv1_019833	1A	34.2774
TRIAE_CS42_1AS_TGACv1_019842	1A	34.2774
TRIAE_CS42_1AS_TGACv1_019848	1A	34.2774
TRIAE_CS42_1AS_TGACv1_019865	1A	34.2774
TRIAE_CS42_1AS_TGACv1_019884	1A	34.2774
TRIAE_CS42_1AS_TGACv1_019893	1A	34.2774
TRIAE_CS42_1AS_TGACv1_019916	1A	34.2774
TRIAE_CS42_1AS_TGACv1_019949	1A	34.2774
TRIAE_CS42_1AS_TGACv1_019958	1A	34.2774
TRIAE_CS42_1AS_TGACv1_019959	1A	34.2774
TRIAE_CS42_1AS_TGACv1_019967	1A	34.2774
TRIAE_CS42_1AS_TGACv1_019977	1A	34.2774
TRIAE_CS42_1AS_TGACv1_019979	1A	34.2774
TRIAE_CS42_1AS_TGACv1_019992	1A	34.2774
TRIAE_CS42_1AS_TGACv1_020002	1A	34.2774
TRIAE_CS42_1AS_TGACv1_020012	1A	34.2774
TRIAE_CS42_1AS_TGACv1_020025	1A	34.2774
TRIAE_CS42_1AS_TGACv1_020026	1A	34.2774
TRIAE_CS42_1AS_TGACv1_020030	1A	34.2774
TRIAE_CS42_1AS_TGACv1_020042	1A	34.2774
TRIAE_CS42_1AS_TGACv1_020043	1A	34.2774
TRIAE_CS42_1AS_TGACv1_020069	1A	34.2774
TRIAE_CS42_1AS_TGACv1_020073	1A	34.2774
TRIAE_CS42_1AS_TGACv1_020075	1A	34.2774
TRIAE_CS42_1AS_TGACv1_020110	1A	34.2774
TRIAE_CS42_1AS_TGACv1_020129	1A	34.2774
TRIAE_CS42_1AS_TGACv1_020154	1A	34.2774
TRIAE_CS42_1AS_TGACv1_020194	1A	34.2774
TRIAE_CS42_1AS_TGACv1_020234	1A	34.2774
TRIAE_CS42_1AS_TGACv1_020295	1A	34.2774
TRIAE_CS42_1AS_TGACv1_020302	1A	34.2774
TRIAE_CS42_1AS_TGACv1_020315	1A	34.2774
TRIAE_CS42_1AS_TGACv1_020327	1A	34.2774
TRIAE_CS42_1AS_TGACv1_020371	1A	34.2774
TRIAE_CS42_1AS_TGACv1_020392	1A	34.2774
TRIAE_CS42_1AS_TGACv1_020409	1A	34.2774
TRIAE_CS42_1AS_TGACv1_020424	1A	34.2774
TRIAE_CS42_1AS_TGACv1_020434	1A	34.2774
TRIAE_CS42_1AS_TGACv1_020471	1A	34.2774
TRIAE_CS42_1AS_TGACv1_020524	1A	34.2774
TRIAE_CS42_1AS_TGACv1_020525	1A	34.2774
TRIAE_CS42_1AS_TGACv1_020532	1A	34.2774
TRIAE_CS42_1AS_TGACv1_020535	1A	34.2774
TRIAE_CS42_1AS_TGACv1_020539	1A	34.2774
TRIAE_CS42_1AS_TGACv1_020544	1A	34.2774
TRIAE_CS42_1AS_TGACv1_020557	1A	34.2774
TRIAE_CS42_1AS_TGACv1_020577	1A	34.2774
TRIAE_CS42_1AS_TGACv1_020588	1A	34.2774
TRIAE_CS42_1AS_TGACv1_020611	1A	34.2774
TRIAE_CS42_1AS_TGACv1_020631	1A	34.2774
TRIAE_CS42_1AS_TGACv1_020632	1A	34.2774
TRIAE_CS42_1AS_TGACv1_020646	1A	34.2774
TRIAE_CS42_1AS_TGACv1_020650	1A	34.2774
TRIAE_CS42_1AS_TGACv1_020675	1A	34.2774
TRIAE_CS42_1AS_TGACv1_020729	1A	34.2774
TRIAE_CS42_1AS_TGACv1_020765	1A	34.2774
TRIAE_CS42_1AS_TGACv1_020797	1A	34.2774
TRIAE_CS42_1AS_TGACv1_020799	1A	34.2774
TRIAE_CS42_1AS_TGACv1_020801	1A	34.2774
TRIAE_CS42_1AS_TGACv1_020802	1A	34.2774
TRIAE_CS42_1AS_TGACv1_020818	1A	34.2774
TRIAE_CS42_1AS_TGACv1_020845	1A	34.2774
TRIAE_CS42_1AS_TGACv1_020851	1A	34.2774
TRIAE_CS42_1AS_TGACv1_020852	1A	34.2774
TRIAE_CS42_1AS_TGACv1_020868	1A	34.2774
TRIAE_CS42_1AS_TGACv1_020881	1A	34.2774
TRIAE_CS42_1AS_TGACv1_020884	1A	34.2774
TRIAE_CS42_1AS_TGACv1_020902	1A	34.2774
TRIAE_CS42_1AS_TGACv1_020949	1A	34.2774
TRIAE_CS42_1AS_TGACv1_020957	1A	34.2774
TRIAE_CS42_1AS_TGACv1_020974	1A	34.2774
TRIAE_CS42_1AS_TGACv1_020985	1A	34.2774
TRIAE_CS42_1AS_TGACv1_020987	1A	34.2774
TRIAE_CS42_1AS_TGACv1_021011	1A	34.2774
TRIAE_CS42_1AS_TGACv1_021021	1A	34.2774
TRIAE_CS42_1AS_TGACv1_021022	1A	34.2774
TRIAE_CS42_1AS_TGACv1_021024	1A	34.2774
TRIAE_CS42_1AS_TGACv1_021034	1A	34.2774
TRIAE_CS42_1AS_TGACv1_021078	1A	34.2774
TRIAE_CS42_1AS_TGACv1_021085	1A	34.2774
TRIAE_CS42_1AS_TGACv1_021105	1A	34.2774
TRIAE_CS42_1AS_TGACv1_021134	1A	34.2774
TRIAE_CS42_1AS_TGACv1_021199	1A	34.2774
TRIAE_CS42_1AS_TGACv1_021201	1A	34.2774
TRIAE_CS42_1AS_TGACv1_021235	1A	34.2774
TRIAE_CS42_1AS_TGACv1_021389	1A	34.2774
TRIAE_CS42_1AS_TGACv1_021413	1A	34.2774
TRIAE_CS42_1AS_TGACv1_021481	1A	34.2774
TRIAE_CS42_1AS_TGACv1_021519	1A	34.2774
TRIAE_CS42_1AS_TGACv1_021569	1A	34.2774
TRIAE_CS42_1AS_TGACv1_021597	1A	34.2774
TRIAE_CS42_1AS_TGACv1_021636	1A	34.2774
TRIAE_CS42_1AS_TGACv1_021646	1A	34.2774
TRIAE_CS42_1AS_TGACv1_021693	1A	34.2774
TRIAE_CS42_1AS_TGACv1_021736	1A	34.2774
TRIAE_CS42_1AS_TGACv1_021860	1A	34.2774
TRIAE_CS42_1AS_TGACv1_021936	1A	34.2774
TRIAE_CS42_1AS_TGACv1_021963	1A	34.2774
TRIAE_CS42_1AS_TGACv1_022098	1A	34.2774
TRIAE_CS42_1AS_TGACv1_022271	1A	34.2774
TRIAE_CS42_1AS_TGACv1_022463	1A	34.2774
TRIAE_CS42_1AS_TGACv1_022669	1A	34.2774
TRIAE_CS42_1AS_TGACv1_022827	1A	34.2774
TRIAE_CS42_1AS_TGACv1_023082	1A	34.2774
TRIAE_CS42_1AS_TGACv1_023583	1A	34.2774
TRIAE_CS42_1AS_TGACv1_023611	1A	34.2774
TRIAE_CS42_1AS_TGACv1_024222	1A	34.2774
TRIAE_CS42_1AS_TGACv1_026196	1A	34.2774
TRIAE_CS42_1AS_TGACv1_026587	1A	34.2774
TRIAE_CS42_1AL_TGACv1_007909	1A	36.834875
TRIAE_CS42_1AS_TGACv1_019047	1A	36.834875
TRIAE_CS42_1AS_TGACv1_019062	1A	36.834875
TRIAE_CS42_1AS_TGACv1_019066	1A	36.834875
TRIAE_CS42_1AS_TGACv1_019070	1A	36.834875
TRIAE_CS42_1AS_TGACv1_019074	1A	36.834875
TRIAE_CS42_1AS_TGACv1_019079	1A	36.834875
TRIAE_CS42_1AS_TGACv1_019121	1A	36.834875
TRIAE_CS42_1AS_TGACv1_019134	1A	36.834875
TRIAE_CS42_1AS_TGACv1_019175	1A	36.834875
TRIAE_CS42_1AS_TGACv1_019236	1A	36.834875
TRIAE_CS42_1AS_TGACv1_019258	1A	36.834875
TRIAE_CS42_1AS_TGACv1_019261	1A	36.834875
TRIAE_CS42_1AS_TGACv1_019349	1A	36.834875
TRIAE_CS42_1AS_TGACv1_019383	1A	36.834875
TRIAE_CS42_1AS_TGACv1_019472	1A	36.834875
TRIAE_CS42_1AS_TGACv1_019486	1A	36.834875
TRIAE_CS42_1AS_TGACv1_019525	1A	36.834875
TRIAE_CS42_1AS_TGACv1_019569	1A	36.834875
TRIAE_CS42_1AS_TGACv1_019584	1A	36.834875
TRIAE_CS42_1AS_TGACv1_019600	1A	36.834875
TRIAE_CS42_1AS_TGACv1_019604	1A	36.834875
TRIAE_CS42_1AS_TGACv1_019624	1A	36.834875
TRIAE_CS42_1AS_TGACv1_019629	1A	36.834875
TRIAE_CS42_1AS_TGACv1_019676	1A	36.834875
TRIAE_CS42_1AS_TGACv1_019700	1A	36.834875
TRIAE_CS42_1AS_TGACv1_019718	1A	36.834875
TRIAE_CS42_1AS_TGACv1_019784	1A	36.834875
TRIAE_CS42_1AS_TGACv1_019809	1A	36.834875
TRIAE_CS42_1AS_TGACv1_019810	1A	36.834875
TRIAE_CS42_1AS_TGACv1_019944	1A	36.834875
TRIAE_CS42_1AS_TGACv1_019966	1A	36.834875
TRIAE_CS42_1AS_TGACv1_019988	1A	36.834875
TRIAE_CS42_1AS_TGACv1_020018	1A	36.834875
TRIAE_CS42_1AS_TGACv1_020049	1A	36.834875
TRIAE_CS42_1AS_TGACv1_020052	1A	36.834875
TRIAE_CS42_1AS_TGACv1_020054	1A	36.834875
TRIAE_CS42_1AS_TGACv1_020099	1A	36.834875
TRIAE_CS42_1AS_TGACv1_020119	1A	36.834875
TRIAE_CS42_1AS_TGACv1_020157	1A	36.834875
TRIAE_CS42_1AS_TGACv1_020185	1A	36.834875
TRIAE_CS42_1AS_TGACv1_020195	1A	36.834875
TRIAE_CS42_1AS_TGACv1_020208	1A	36.834875
TRIAE_CS42_1AS_TGACv1_020220	1A	36.834875
TRIAE_CS42_1AS_TGACv1_020228	1A	36.834875
TRIAE_CS42_1AS_TGACv1_020257	1A	36.834875
TRIAE_CS42_1AS_TGACv1_020294	1A	36.834875
TRIAE_CS42_1AS_TGACv1_020334	1A	36.834875
TRIAE_CS42_1AS_TGACv1_020390	1A	36.834875
TRIAE_CS42_1AS_TGACv1_020396	1A	36.834875
TRIAE_CS42_1AS_TGACv1_020446	1A	36.834875
TRIAE_CS42_1AS_TGACv1_020461	1A	36.834875
TRIAE_CS42_1AS_TGACv1_020519	1A	36.834875
TRIAE_CS42_1AS_TGACv1_020529	1A	36.834875
TRIAE_CS42_1AS_TGACv1_020547	1A	36.834875
TRIAE_CS42_1AS_TGACv1_020642	1A	36.834875
TRIAE_CS42_1AS_TGACv1_020685	1A	36.834875
TRIAE_CS42_1AS_TGACv1_020688	1A	36.834875
TRIAE_CS42_1AS_TGACv1_020814	1A	36.834875
TRIAE_CS42_1AS_TGACv1_020826	1A	36.834875
TRIAE_CS42_1AS_TGACv1_020830	1A	36.834875
TRIAE_CS42_1AS_TGACv1_020876	1A	36.834875
TRIAE_CS42_1AS_TGACv1_020896	1A	36.834875
TRIAE_CS42_1AS_TGACv1_020919	1A	36.834875
TRIAE_CS42_1AS_TGACv1_020943	1A	36.834875
TRIAE_CS42_1AS_TGACv1_020945	1A	36.834875
TRIAE_CS42_1AS_TGACv1_020975	1A	36.834875
TRIAE_CS42_1AS_TGACv1_021015	1A	36.834875
TRIAE_CS42_1AS_TGACv1_021091	1A	36.834875
TRIAE_CS42_1AS_TGACv1_021154	1A	36.834875
TRIAE_CS42_1AS_TGACv1_021161	1A	36.834875
TRIAE_CS42_1AS_TGACv1_021176	1A	36.834875
TRIAE_CS42_1AS_TGACv1_021191	1A	36.834875
TRIAE_CS42_1AS_TGACv1_021211	1A	36.834875
TRIAE_CS42_1AS_TGACv1_021234	1A	36.834875
TRIAE_CS42_1AS_TGACv1_021288	1A	36.834875
TRIAE_CS42_1AS_TGACv1_021306	1A	36.834875
TRIAE_CS42_1AS_TGACv1_021505	1A	36.834875
TRIAE_CS42_1AS_TGACv1_021506	1A	36.834875
TRIAE_CS42_1AS_TGACv1_021516	1A	36.834875
TRIAE_CS42_1AS_TGACv1_021626	1A	36.834875
TRIAE_CS42_1AS_TGACv1_021653	1A	36.834875
TRIAE_CS42_1AS_TGACv1_021725	1A	36.834875
TRIAE_CS42_1AS_TGACv1_021870	1A	36.834875
TRIAE_CS42_1AS_TGACv1_021907	1A	36.834875
TRIAE_CS42_1AS_TGACv1_022047	1A	36.834875
TRIAE_CS42_1AS_TGACv1_022062	1A	36.834875
TRIAE_CS42_1AS_TGACv1_022835	1A	36.834875
TRIAE_CS42_1AS_TGACv1_023446	1A	36.834875
TRIAE_CS42_1AS_TGACv1_023453	1A	36.834875
TRIAE_CS42_2DL_TGACv1_161878	1A	36.834875
TRIAE_CS42_1AS_TGACv1_019831	1A	38.8245
TRIAE_CS42_1AS_TGACv1_020526	1A	38.8245
TRIAE_CS42_1AL_TGACv1_002103	1A	40.53
TRIAE_CS42_1AL_TGACv1_003695	1A	40.53
TRIAE_CS42_1AL_TGACv1_004135	1A	40.53
TRIAE_CS42_1AL_TGACv1_004755	1A	40.53
TRIAE_CS42_1AL_TGACv1_005462	1A	40.53
TRIAE_CS42_1AL_TGACv1_005636	1A	40.53
TRIAE_CS42_1AL_TGACv1_006202	1A	40.53
TRIAE_CS42_1AL_TGACv1_007632	1A	40.53
TRIAE_CS42_1AS_TGACv1_018963	1A	40.53
TRIAE_CS42_1AS_TGACv1_019017	1A	40.53
TRIAE_CS42_1AS_TGACv1_019048	1A	40.53
TRIAE_CS42_1AS_TGACv1_019151	1A	40.53
TRIAE_CS42_1AS_TGACv1_019205	1A	40.53
TRIAE_CS42_1AS_TGACv1_019237	1A	40.53
TRIAE_CS42_1AS_TGACv1_019250	1A	40.53
TRIAE_CS42_1AS_TGACv1_019259	1A	40.53
TRIAE_CS42_1AS_TGACv1_019276	1A	40.53
TRIAE_CS42_1AS_TGACv1_019286	1A	40.53
TRIAE_CS42_1AS_TGACv1_019339	1A	40.53
TRIAE_CS42_1AS_TGACv1_019354	1A	40.53
TRIAE_CS42_1AS_TGACv1_019405	1A	40.53
TRIAE_CS42_1AS_TGACv1_019414	1A	40.53
TRIAE_CS42_1AS_TGACv1_019436	1A	40.53
TRIAE_CS42_1AS_TGACv1_019442	1A	40.53
TRIAE_CS42_1AS_TGACv1_019454	1A	40.53
TRIAE_CS42_1AS_TGACv1_019460	1A	40.53
TRIAE_CS42_1AS_TGACv1_019477	1A	40.53
TRIAE_CS42_1AS_TGACv1_019516	1A	40.53
TRIAE_CS42_1AS_TGACv1_019544	1A	40.53
TRIAE_CS42_1AS_TGACv1_019566	1A	40.53
TRIAE_CS42_1AS_TGACv1_019570	1A	40.53
TRIAE_CS42_1AS_TGACv1_019583	1A	40.53
TRIAE_CS42_1AS_TGACv1_019690	1A	40.53
TRIAE_CS42_1AS_TGACv1_019717	1A	40.53
TRIAE_CS42_1AS_TGACv1_019723	1A	40.53
TRIAE_CS42_1AS_TGACv1_019729	1A	40.53
TRIAE_CS42_1AS_TGACv1_019730	1A	40.53
TRIAE_CS42_1AS_TGACv1_019733	1A	40.53
TRIAE_CS42_1AS_TGACv1_019746	1A	40.53
TRIAE_CS42_1AS_TGACv1_019771	1A	40.53
TRIAE_CS42_1AS_TGACv1_019912	1A	40.53
TRIAE_CS42_1AS_TGACv1_019961	1A	40.53
TRIAE_CS42_1AS_TGACv1_019974	1A	40.53
TRIAE_CS42_1AS_TGACv1_019984	1A	40.53
TRIAE_CS42_1AS_TGACv1_020013	1A	40.53
TRIAE_CS42_1AS_TGACv1_020035	1A	40.53
TRIAE_CS42_1AS_TGACv1_020041	1A	40.53
TRIAE_CS42_1AS_TGACv1_020045	1A	40.53
TRIAE_CS42_1AS_TGACv1_020128	1A	40.53
TRIAE_CS42_1AS_TGACv1_020191	1A	40.53
TRIAE_CS42_1AS_TGACv1_020270	1A	40.53
TRIAE_CS42_1AS_TGACv1_020303	1A	40.53
TRIAE_CS42_1AS_TGACv1_020318	1A	40.53
TRIAE_CS42_1AS_TGACv1_020319	1A	40.53
TRIAE_CS42_1AS_TGACv1_020330	1A	40.53
TRIAE_CS42_1AS_TGACv1_020344	1A	40.53
TRIAE_CS42_1AS_TGACv1_020356	1A	40.53
TRIAE_CS42_1AS_TGACv1_020387	1A	40.53
TRIAE_CS42_1AS_TGACv1_020411	1A	40.53
TRIAE_CS42_1AS_TGACv1_020415	1A	40.53
TRIAE_CS42_1AS_TGACv1_020416	1A	40.53
TRIAE_CS42_1AS_TGACv1_020540	1A	40.53
TRIAE_CS42_1AS_TGACv1_020593	1A	40.53
TRIAE_CS42_1AS_TGACv1_020604	1A	40.53
TRIAE_CS42_1AS_TGACv1_020620	1A	40.53
TRIAE_CS42_1AS_TGACv1_020626	1A	40.53
TRIAE_CS42_1AS_TGACv1_020638	1A	40.53
TRIAE_CS42_1AS_TGACv1_020649	1A	40.53
TRIAE_CS42_1AS_TGACv1_020687	1A	40.53
TRIAE_CS42_1AS_TGACv1_020695	1A	40.53
TRIAE_CS42_1AS_TGACv1_020740	1A	40.53
TRIAE_CS42_1AS_TGACv1_020757	1A	40.53
TRIAE_CS42_1AS_TGACv1_020764	1A	40.53
TRIAE_CS42_1AS_TGACv1_020766	1A	40.53
TRIAE_CS42_1AS_TGACv1_020777	1A	40.53
TRIAE_CS42_1AS_TGACv1_020794	1A	40.53
TRIAE_CS42_1AS_TGACv1_020837	1A	40.53
TRIAE_CS42_1AS_TGACv1_020853	1A	40.53
TRIAE_CS42_1AS_TGACv1_020887	1A	40.53
TRIAE_CS42_1AS_TGACv1_020898	1A	40.53
TRIAE_CS42_1AS_TGACv1_020904	1A	40.53
TRIAE_CS42_1AS_TGACv1_020938	1A	40.53
TRIAE_CS42_1AS_TGACv1_020942	1A	40.53
TRIAE_CS42_1AS_TGACv1_020961	1A	40.53
TRIAE_CS42_1AS_TGACv1_020964	1A	40.53
TRIAE_CS42_1AS_TGACv1_021007	1A	40.53
TRIAE_CS42_1AS_TGACv1_021089	1A	40.53
TRIAE_CS42_1AS_TGACv1_021090	1A	40.53
TRIAE_CS42_1AS_TGACv1_021165	1A	40.53
TRIAE_CS42_1AS_TGACv1_021168	1A	40.53
TRIAE_CS42_1AS_TGACv1_021190	1A	40.53
TRIAE_CS42_1AS_TGACv1_021218	1A	40.53
TRIAE_CS42_1AS_TGACv1_021240	1A	40.53
TRIAE_CS42_1AS_TGACv1_021255	1A	40.53
TRIAE_CS42_1AS_TGACv1_021558	1A	40.53
TRIAE_CS42_1AS_TGACv1_021559	1A	40.53
TRIAE_CS42_1AS_TGACv1_021582	1A	40.53
TRIAE_CS42_1AS_TGACv1_021584	1A	40.53
TRIAE_CS42_1AS_TGACv1_021589	1A	40.53
TRIAE_CS42_1AS_TGACv1_021630	1A	40.53
TRIAE_CS42_1AS_TGACv1_021688	1A	40.53
TRIAE_CS42_1AS_TGACv1_021792	1A	40.53
TRIAE_CS42_1AS_TGACv1_021922	1A	40.53
TRIAE_CS42_1AS_TGACv1_021933	1A	40.53
TRIAE_CS42_1AS_TGACv1_022046	1A	40.53
TRIAE_CS42_1AS_TGACv1_022118	1A	40.53
TRIAE_CS42_1AS_TGACv1_022235	1A	40.53
TRIAE_CS42_1AL_TGACv1_002647	1A	42.521
TRIAE_CS42_1AL_TGACv1_003460	1A	42.521
TRIAE_CS42_1AL_TGACv1_004334	1A	42.521
TRIAE_CS42_1AL_TGACv1_004501	1A	42.521
TRIAE_CS42_1AL_TGACv1_005693	1A	42.521
TRIAE_CS42_1AL_TGACv1_008498	1A	42.521
TRIAE_CS42_1AL_TGACv1_009642	1A	42.521
TRIAE_CS42_1AS_TGACv1_021014	1A	42.521
TRIAE_CS42_1AS_TGACv1_021110	1A	42.521
TRIAE_CS42_1AS_TGACv1_021194	1A	42.521
TRIAE_CS42_1AS_TGACv1_021796	1A	42.521
TRIAE_CS42_1AS_TGACv1_024624	1A	42.521
TRIAE_CS42_1AL_TGACv1_000001	1A	44.512
TRIAE_CS42_1AL_TGACv1_000003	1A	44.512
TRIAE_CS42_1AL_TGACv1_000004	1A	44.512
TRIAE_CS42_1AL_TGACv1_000009	1A	44.512
TRIAE_CS42_1AL_TGACv1_000011	1A	44.512
TRIAE_CS42_1AL_TGACv1_000012	1A	44.512
TRIAE_CS42_1AL_TGACv1_000013	1A	44.512
TRIAE_CS42_1AL_TGACv1_000023	1A	44.512
TRIAE_CS42_1AL_TGACv1_000024	1A	44.512
TRIAE_CS42_1AL_TGACv1_000025	1A	44.512
TRIAE_CS42_1AL_TGACv1_000027	1A	44.512
TRIAE_CS42_1AL_TGACv1_000028	1A	44.512
TRIAE_CS42_1AL_TGACv1_000034	1A	44.512
TRIAE_CS42_1AL_TGACv1_000037	1A	44.512
TRIAE_CS42_1AL_TGACv1_000038	1A	44.512
TRIAE_CS42_1AL_TGACv1_000039	1A	44.512
TRIAE_CS42_1AL_TGACv1_000042	1A	44.512
TRIAE_CS42_1AL_TGACv1_000046	1A	44.512
TRIAE_CS42_1AL_TGACv1_000047	1A	44.512
TRIAE_CS42_1AL_TGACv1_000049	1A	44.512
TRIAE_CS42_1AL_TGACv1_000052	1A	44.512
TRIAE_CS42_1AL_TGACv1_000057	1A	44.512
TRIAE_CS42_1AL_TGACv1_000062	1A	44.512
TRIAE_CS42_1AL_TGACv1_000063	1A	44.512
TRIAE_CS42_1AL_TGACv1_000064	1A	44.512
TRIAE_CS42_1AL_TGACv1_000065	1A	44.512
TRIAE_CS42_1AL_TGACv1_000069	1A	44.512
TRIAE_CS42_1AL_TGACv1_000070	1A	44.512
TRIAE_CS42_1AL_TGACv1_000071	1A	44.512
TRIAE_CS42_1AL_TGACv1_000076	1A	44.512
TRIAE_CS42_1AL_TGACv1_000078	1A	44.512
TRIAE_CS42_1AL_TGACv1_000079	1A	44.512
TRIAE_CS42_1AL_TGACv1_000081	1A	44.512
TRIAE_CS42_1AL_TGACv1_000082	1A	44.512
TRIAE_CS42_1AL_TGACv1_000083	1A	44.512
TRIAE_CS42_1AL_TGACv1_000085	1A	44.512
TRIAE_CS42_1AL_TGACv1_000086	1A	44.512
TRIAE_CS42_1AL_TGACv1_000087	1A	44.512
TRIAE_CS42_1AL_TGACv1_000093	1A	44.512
TRIAE_CS42_1AL_TGACv1_000094	1A	44.512
TRIAE_CS42_1AL_TGACv1_000095	1A	44.512
TRIAE_CS42_1AL_TGACv1_000097	1A	44.512
TRIAE_CS42_1AL_TGACv1_000098	1A	44.512
TRIAE_CS42_1AL_TGACv1_000100	1A	44.512
TRIAE_CS42_1AL_TGACv1_000101	1A	44.512
TRIAE_CS42_1AL_TGACv1_000102	1A	44.512
TRIAE_CS42_1AL_TGACv1_000104	1A	44.512
TRIAE_CS42_1AL_TGACv1_000108	1A	44.512
TRIAE_CS42_1AL_TGACv1_000111	1A	44.512
TRIAE_CS42_1AL_TGACv1_000113	1A	44.512
TRIAE_CS42_1AL_TGACv1_000114	1A	44.512
TRIAE_CS42_1AL_TGACv1_000119	1A	44.512
TRIAE_CS42_1AL_TGACv1_000121	1A	44.512
TRIAE_CS42_1AL_TGACv1_000122	1A	44.512
TRIAE_CS42_1AL_TGACv1_000123	1A	44.512
TRIAE_CS42_1AL_TGACv1_000125	1A	44.512
TRIAE_CS42_1AL_TGACv1_000126	1A	44.512
TRIAE_CS42_1AL_TGACv1_000128	1A	44.512
TRIAE_CS42_1AL_TGACv1_000133	1A	44.512
TRIAE_CS42_1AL_TGACv1_000134	1A	44.512
TRIAE_CS42_1AL_TGACv1_000139	1A	44.512
TRIAE_CS42_1AL_TGACv1_000143	1A	44.512
TRIAE_CS42_1AL_TGACv1_000148	1A	44.512
TRIAE_CS42_1AL_TGACv1_000150	1A	44.512
TRIAE_CS42_1AL_TGACv1_000151	1A	44.512
TRIAE_CS42_1AL_TGACv1_000154	1A	44.512
TRIAE_CS42_1AL_TGACv1_000155	1A	44.512
TRIAE_CS42_1AL_TGACv1_000156	1A	44.512
TRIAE_CS42_1AL_TGACv1_000158	1A	44.512
TRIAE_CS42_1AL_TGACv1_000163	1A	44.512
TRIAE_CS42_1AL_TGACv1_000167	1A	44.512
TRIAE_CS42_1AL_TGACv1_000170	1A	44.512
TRIAE_CS42_1AL_TGACv1_000174	1A	44.512
TRIAE_CS42_1AL_TGACv1_000177	1A	44.512
TRIAE_CS42_1AL_TGACv1_000179	1A	44.512
TRIAE_CS42_1AL_TGACv1_000180	1A	44.512
TRIAE_CS42_1AL_TGACv1_000186	1A	44.512
TRIAE_CS42_1AL_TGACv1_000189	1A	44.512
TRIAE_CS42_1AL_TGACv1_000193	1A	44.512
TRIAE_CS42_1AL_TGACv1_000200	1A	44.512
TRIAE_CS42_1AL_TGACv1_000201	1A	44.512
TRIAE_CS42_1AL_TGACv1_000203	1A	44.512
TRIAE_CS42_1AL_TGACv1_000205	1A	44.512
TRIAE_CS42_1AL_TGACv1_000209	1A	44.512
TRIAE_CS42_1AL_TGACv1_000217	1A	44.512
TRIAE_CS42_1AL_TGACv1_000220	1A	44.512
TRIAE_CS42_1AL_TGACv1_000222	1A	44.512
TRIAE_CS42_1AL_TGACv1_000225	1A	44.512
TRIAE_CS42_1AL_TGACv1_000227	1A	44.512
TRIAE_CS42_1AL_TGACv1_000228	1A	44.512
TRIAE_CS42_1AL_TGACv1_000231	1A	44.512
TRIAE_CS42_1AL_TGACv1_000235	1A	44.512
TRIAE_CS42_1AL_TGACv1_000238	1A	44.512
TRIAE_CS42_1AL_TGACv1_000240	1A	44.512
TRIAE_CS42_1AL_TGACv1_000241	1A	44.512
TRIAE_CS42_1AL_TGACv1_000242	1A	44.512
TRIAE_CS42_1AL_TGACv1_000243	1A	44.512
TRIAE_CS42_1AL_TGACv1_000252	1A	44.512
TRIAE_CS42_1AL_TGACv1_000253	1A	44.512
TRIAE_CS42_1AL_TGACv1_000260	1A	44.512
TRIAE_CS42_1AL_TGACv1_000263	1A	44.512
TRIAE_CS42_1AL_TGACv1_000264	1A	44.512
TRIAE_CS42_1AL_TGACv1_000265	1A	44.512
TRIAE_CS42_1AL_TGACv1_000266	1A	44.512
TRIAE_CS42_1AL_TGACv1_000267	1A	44.512
TRIAE_CS42_1AL_TGACv1_000271	1A	44.512
TRIAE_CS42_1AL_TGACv1_000273	1A	44.512
TRIAE_CS42_1AL_TGACv1_000279	1A	44.512
TRIAE_CS42_1AL_TGACv1_000281	1A	44.512
TRIAE_CS42_1AL_TGACv1_000283	1A	44.512
TRIAE_CS42_1AL_TGACv1_000289	1A	44.512
TRIAE_CS42_1AL_TGACv1_000290	1A	44.512
TRIAE_CS42_1AL_TGACv1_000296	1A	44.512
TRIAE_CS42_1AL_TGACv1_000298	1A	44.512
TRIAE_CS42_1AL_TGACv1_000299	1A	44.512
TRIAE_CS42_1AL_TGACv1_000302	1A	44.512
TRIAE_CS42_1AL_TGACv1_000304	1A	44.512
TRIAE_CS42_1AL_TGACv1_000305	1A	44.512
TRIAE_CS42_1AL_TGACv1_000311	1A	44.512
TRIAE_CS42_1AL_TGACv1_000312	1A	44.512
TRIAE_CS42_1AL_TGACv1_000314	1A	44.512
TRIAE_CS42_1AL_TGACv1_000321	1A	44.512
TRIAE_CS42_1AL_TGACv1_000323	1A	44.512
TRIAE_CS42_1AL_TGACv1_000329	1A	44.512
TRIAE_CS42_1AL_TGACv1_000338	1A	44.512
TRIAE_CS42_1AL_TGACv1_000348	1A	44.512
TRIAE_CS42_1AL_TGACv1_000358	1A	44.512
TRIAE_CS42_1AL_TGACv1_000364	1A	44.512
TRIAE_CS42_1AL_TGACv1_000368	1A	44.512
TRIAE_CS42_1AL_TGACv1_000369	1A	44.512
TRIAE_CS42_1AL_TGACv1_000370	1A	44.512
TRIAE_CS42_1AL_TGACv1_000374	1A	44.512
TRIAE_CS42_1AL_TGACv1_000376	1A	44.512
TRIAE_CS42_1AL_TGACv1_000380	1A	44.512
TRIAE_CS42_1AL_TGACv1_000382	1A	44.512
TRIAE_CS42_1AL_TGACv1_000386	1A	44.512
TRIAE_CS42_1AL_TGACv1_000391	1A	44.512
TRIAE_CS42_1AL_TGACv1_000393	1A	44.512
TRIAE_CS42_1AL_TGACv1_000395	1A	44.512
TRIAE_CS42_1AL_TGACv1_000397	1A	44.512
TRIAE_CS42_1AL_TGACv1_000408	1A	44.512
TRIAE_CS42_1AL_TGACv1_000409	1A	44.512
TRIAE_CS42_1AL_TGACv1_000410	1A	44.512
TRIAE_CS42_1AL_TGACv1_000412	1A	44.512
TRIAE_CS42_1AL_TGACv1_000413	1A	44.512
TRIAE_CS42_1AL_TGACv1_000416	1A	44.512
TRIAE_CS42_1AL_TGACv1_000419	1A	44.512
TRIAE_CS42_1AL_TGACv1_000421	1A	44.512
TRIAE_CS42_1AL_TGACv1_000424	1A	44.512
TRIAE_CS42_1AL_TGACv1_000426	1A	44.512
TRIAE_CS42_1AL_TGACv1_000428	1A	44.512
TRIAE_CS42_1AL_TGACv1_000432	1A	44.512
TRIAE_CS42_1AL_TGACv1_000437	1A	44.512
TRIAE_CS42_1AL_TGACv1_000440	1A	44.512
TRIAE_CS42_1AL_TGACv1_000446	1A	44.512
TRIAE_CS42_1AL_TGACv1_000450	1A	44.512
TRIAE_CS42_1AL_TGACv1_000451	1A	44.512
TRIAE_CS42_1AL_TGACv1_000452	1A	44.512
TRIAE_CS42_1AL_TGACv1_000461	1A	44.512
TRIAE_CS42_1AL_TGACv1_000462	1A	44.512
TRIAE_CS42_1AL_TGACv1_000463	1A	44.512
TRIAE_CS42_1AL_TGACv1_000464	1A	44.512
TRIAE_CS42_1AL_TGACv1_000472	1A	44.512
TRIAE_CS42_1AL_TGACv1_000474	1A	44.512
TRIAE_CS42_1AL_TGACv1_000476	1A	44.512
TRIAE_CS42_1AL_TGACv1_000478	1A	44.512
TRIAE_CS42_1AL_TGACv1_000479	1A	44.512
TRIAE_CS42_1AL_TGACv1_000480	1A	44.512
TRIAE_CS42_1AL_TGACv1_000483	1A	44.512
TRIAE_CS42_1AL_TGACv1_000486	1A	44.512
TRIAE_CS42_1AL_TGACv1_000488	1A	44.512
TRIAE_CS42_1AL_TGACv1_000489	1A	44.512
TRIAE_CS42_1AL_TGACv1_000493	1A	44.512
TRIAE_CS42_1AL_TGACv1_000495	1A	44.512
TRIAE_CS42_1AL_TGACv1_000497	1A	44.512
TRIAE_CS42_1AL_TGACv1_000498	1A	44.512
TRIAE_CS42_1AL_TGACv1_000502	1A	44.512
TRIAE_CS42_1AL_TGACv1_000504	1A	44.512
TRIAE_CS42_1AL_TGACv1_000508	1A	44.512
TRIAE_CS42_1AL_TGACv1_000514	1A	44.512
TRIAE_CS42_1AL_TGACv1_000520	1A	44.512
TRIAE_CS42_1AL_TGACv1_000523	1A	44.512
TRIAE_CS42_1AL_TGACv1_000528	1A	44.512
TRIAE_CS42_1AL_TGACv1_000529	1A	44.512
TRIAE_CS42_1AL_TGACv1_000531	1A	44.512
TRIAE_CS42_1AL_TGACv1_000532	1A	44.512
TRIAE_CS42_1AL_TGACv1_000537	1A	44.512
TRIAE_CS42_1AL_TGACv1_000542	1A	44.512
TRIAE_CS42_1AL_TGACv1_000544	1A	44.512
TRIAE_CS42_1AL_TGACv1_000551	1A	44.512
TRIAE_CS42_1AL_TGACv1_000552	1A	44.512
TRIAE_CS42_1AL_TGACv1_000553	1A	44.512
TRIAE_CS42_1AL_TGACv1_000555	1A	44.512
TRIAE_CS42_1AL_TGACv1_000559	1A	44.512
TRIAE_CS42_1AL_TGACv1_000560	1A	44.512
TRIAE_CS42_1AL_TGACv1_000568	1A	44.512
TRIAE_CS42_1AL_TGACv1_000570	1A	44.512
TRIAE_CS42_1AL_TGACv1_000572	1A	44.512
TRIAE_CS42_1AL_TGACv1_000576	1A	44.512
TRIAE_CS42_1AL_TGACv1_000577	1A	44.512
TRIAE_CS42_1AL_TGACv1_000578	1A	44.512
TRIAE_CS42_1AL_TGACv1_000586	1A	44.512
TRIAE_CS42_1AL_TGACv1_000587	1A	44.512
TRIAE_CS42_1AL_TGACv1_000589	1A	44.512
TRIAE_CS42_1AL_TGACv1_000590	1A	44.512
TRIAE_CS42_1AL_TGACv1_000593	1A	44.512
TRIAE_CS42_1AL_TGACv1_000598	1A	44.512
TRIAE_CS42_1AL_TGACv1_000604	1A	44.512
TRIAE_CS42_1AL_TGACv1_000607	1A	44.512
TRIAE_CS42_1AL_TGACv1_000610	1A	44.512
TRIAE_CS42_1AL_TGACv1_000611	1A	44.512
TRIAE_CS42_1AL_TGACv1_000624	1A	44.512
TRIAE_CS42_1AL_TGACv1_000625	1A	44.512
TRIAE_CS42_1AL_TGACv1_000626	1A	44.512
TRIAE_CS42_1AL_TGACv1_000628	1A	44.512
TRIAE_CS42_1AL_TGACv1_000629	1A	44.512
TRIAE_CS42_1AL_TGACv1_000630	1A	44.512
TRIAE_CS42_1AL_TGACv1_000631	1A	44.512
TRIAE_CS42_1AL_TGACv1_000632	1A	44.512
TRIAE_CS42_1AL_TGACv1_000634	1A	44.512
TRIAE_CS42_1AL_TGACv1_000635	1A	44.512
TRIAE_CS42_1AL_TGACv1_000637	1A	44.512
TRIAE_CS42_1AL_TGACv1_000638	1A	44.512
TRIAE_CS42_1AL_TGACv1_000641	1A	44.512
TRIAE_CS42_1AL_TGACv1_000646	1A	44.512
TRIAE_CS42_1AL_TGACv1_000648	1A	44.512
TRIAE_CS42_1AL_TGACv1_000651	1A	44.512
TRIAE_CS42_1AL_TGACv1_000653	1A	44.512
TRIAE_CS42_1AL_TGACv1_000662	1A	44.512
TRIAE_CS42_1AL_TGACv1_000663	1A	44.512
TRIAE_CS42_1AL_TGACv1_000665	1A	44.512
TRIAE_CS42_1AL_TGACv1_000670	1A	44.512
TRIAE_CS42_1AL_TGACv1_000674	1A	44.512
TRIAE_CS42_1AL_TGACv1_000679	1A	44.512
TRIAE_CS42_1AL_TGACv1_000683	1A	44.512
TRIAE_CS42_1AL_TGACv1_000689	1A	44.512
TRIAE_CS42_1AL_TGACv1_000690	1A	44.512
TRIAE_CS42_1AL_TGACv1_000694	1A	44.512
TRIAE_CS42_1AL_TGACv1_000699	1A	44.512
TRIAE_CS42_1AL_TGACv1_000700	1A	44.512
TRIAE_CS42_1AL_TGACv1_000701	1A	44.512
TRIAE_CS42_1AL_TGACv1_000703	1A	44.512
TRIAE_CS42_1AL_TGACv1_000707	1A	44.512
TRIAE_CS42_1AL_TGACv1_000709	1A	44.512
TRIAE_CS42_1AL_TGACv1_000723	1A	44.512
TRIAE_CS42_1AL_TGACv1_000725	1A	44.512
TRIAE_CS42_1AL_TGACv1_000726	1A	44.512
TRIAE_CS42_1AL_TGACv1_000733	1A	44.512
TRIAE_CS42_1AL_TGACv1_000740	1A	44.512
TRIAE_CS42_1AL_TGACv1_000742	1A	44.512
TRIAE_CS42_1AL_TGACv1_000745	1A	44.512
TRIAE_CS42_1AL_TGACv1_000748	1A	44.512
TRIAE_CS42_1AL_TGACv1_000751	1A	44.512
TRIAE_CS42_1AL_TGACv1_000758	1A	44.512
TRIAE_CS42_1AL_TGACv1_000760	1A	44.512
TRIAE_CS42_1AL_TGACv1_000766	1A	44.512
TRIAE_CS42_1AL_TGACv1_000768	1A	44.512
TRIAE_CS42_1AL_TGACv1_000770	1A	44.512
TRIAE_CS42_1AL_TGACv1_000778	1A	44.512
TRIAE_CS42_1AL_TGACv1_000779	1A	44.512
TRIAE_CS42_1AL_TGACv1_000784	1A	44.512
TRIAE_CS42_1AL_TGACv1_000787	1A	44.512
TRIAE_CS42_1AL_TGACv1_000793	1A	44.512
TRIAE_CS42_1AL_TGACv1_000795	1A	44.512
TRIAE_CS42_1AL_TGACv1_000797	1A	44.512
TRIAE_CS42_1AL_TGACv1_000798	1A	44.512
TRIAE_CS42_1AL_TGACv1_000801	1A	44.512
TRIAE_CS42_1AL_TGACv1_000802	1A	44.512
TRIAE_CS42_1AL_TGACv1_000803	1A	44.512
TRIAE_CS42_1AL_TGACv1_000808	1A	44.512
TRIAE_CS42_1AL_TGACv1_000810	1A	44.512
TRIAE_CS42_1AL_TGACv1_000817	1A	44.512
TRIAE_CS42_1AL_TGACv1_000821	1A	44.512
TRIAE_CS42_1AL_TGACv1_000824	1A	44.512
TRIAE_CS42_1AL_TGACv1_000826	1A	44.512
TRIAE_CS42_1AL_TGACv1_000830	1A	44.512
TRIAE_CS42_1AL_TGACv1_000831	1A	44.512
TRIAE_CS42_1AL_TGACv1_000833	1A	44.512
TRIAE_CS42_1AL_TGACv1_000843	1A	44.512
TRIAE_CS42_1AL_TGACv1_000849	1A	44.512
TRIAE_CS42_1AL_TGACv1_000850	1A	44.512
TRIAE_CS42_1AL_TGACv1_000852	1A	44.512
TRIAE_CS42_1AL_TGACv1_000853	1A	44.512
TRIAE_CS42_1AL_TGACv1_000858	1A	44.512
TRIAE_CS42_1AL_TGACv1_000860	1A	44.512
TRIAE_CS42_1AL_TGACv1_000861	1A	44.512
TRIAE_CS42_1AL_TGACv1_000863	1A	44.512
TRIAE_CS42_1AL_TGACv1_000866	1A	44.512
TRIAE_CS42_1AL_TGACv1_000867	1A	44.512
TRIAE_CS42_1AL_TGACv1_000870	1A	44.512
TRIAE_CS42_1AL_TGACv1_000871	1A	44.512
TRIAE_CS42_1AL_TGACv1_000872	1A	44.512
TRIAE_CS42_1AL_TGACv1_000874	1A	44.512
TRIAE_CS42_1AL_TGACv1_000875	1A	44.512
TRIAE_CS42_1AL_TGACv1_000888	1A	44.512
TRIAE_CS42_1AL_TGACv1_000891	1A	44.512
TRIAE_CS42_1AL_TGACv1_000895	1A	44.512
TRIAE_CS42_1AL_TGACv1_000897	1A	44.512
TRIAE_CS42_1AL_TGACv1_000913	1A	44.512
TRIAE_CS42_1AL_TGACv1_000914	1A	44.512
TRIAE_CS42_1AL_TGACv1_000919	1A	44.512
TRIAE_CS42_1AL_TGACv1_000921	1A	44.512
TRIAE_CS42_1AL_TGACv1_000928	1A	44.512
TRIAE_CS42_1AL_TGACv1_000932	1A	44.512
TRIAE_CS42_1AL_TGACv1_000935	1A	44.512
TRIAE_CS42_1AL_TGACv1_000937	1A	44.512
TRIAE_CS42_1AL_TGACv1_000938	1A	44.512
TRIAE_CS42_1AL_TGACv1_000950	1A	44.512
TRIAE_CS42_1AL_TGACv1_000951	1A	44.512
TRIAE_CS42_1AL_TGACv1_000952	1A	44.512
TRIAE_CS42_1AL_TGACv1_000955	1A	44.512
TRIAE_CS42_1AL_TGACv1_000957	1A	44.512
TRIAE_CS42_1AL_TGACv1_000961	1A	44.512
TRIAE_CS42_1AL_TGACv1_000966	1A	44.512
TRIAE_CS42_1AL_TGACv1_000970	1A	44.512
TRIAE_CS42_1AL_TGACv1_000974	1A	44.512
TRIAE_CS42_1AL_TGACv1_000975	1A	44.512
TRIAE_CS42_1AL_TGACv1_000976	1A	44.512
TRIAE_CS42_1AL_TGACv1_000979	1A	44.512
TRIAE_CS42_1AL_TGACv1_000981	1A	44.512
TRIAE_CS42_1AL_TGACv1_000982	1A	44.512
TRIAE_CS42_1AL_TGACv1_000987	1A	44.512
TRIAE_CS42_1AL_TGACv1_000989	1A	44.512
TRIAE_CS42_1AL_TGACv1_000993	1A	44.512
TRIAE_CS42_1AL_TGACv1_000997	1A	44.512
TRIAE_CS42_1AL_TGACv1_000998	1A	44.512
TRIAE_CS42_1AL_TGACv1_000999	1A	44.512
TRIAE_CS42_1AL_TGACv1_001004	1A	44.512
TRIAE_CS42_1AL_TGACv1_001006	1A	44.512
TRIAE_CS42_1AL_TGACv1_001011	1A	44.512
TRIAE_CS42_1AL_TGACv1_001019	1A	44.512
TRIAE_CS42_1AL_TGACv1_001020	1A	44.512
TRIAE_CS42_1AL_TGACv1_001021	1A	44.512
TRIAE_CS42_1AL_TGACv1_001024	1A	44.512
TRIAE_CS42_1AL_TGACv1_001030	1A	44.512
TRIAE_CS42_1AL_TGACv1_001034	1A	44.512
TRIAE_CS42_1AL_TGACv1_001035	1A	44.512
TRIAE_CS42_1AL_TGACv1_001036	1A	44.512
TRIAE_CS42_1AL_TGACv1_001043	1A	44.512
TRIAE_CS42_1AL_TGACv1_001046	1A	44.512
TRIAE_CS42_1AL_TGACv1_001047	1A	44.512
TRIAE_CS42_1AL_TGACv1_001048	1A	44.512
TRIAE_CS42_1AL_TGACv1_001049	1A	44.512
TRIAE_CS42_1AL_TGACv1_001057	1A	44.512
TRIAE_CS42_1AL_TGACv1_001058	1A	44.512
TRIAE_CS42_1AL_TGACv1_001061	1A	44.512
TRIAE_CS42_1AL_TGACv1_001064	1A	44.512
TRIAE_CS42_1AL_TGACv1_001069	1A	44.512
TRIAE_CS42_1AL_TGACv1_001071	1A	44.512
TRIAE_CS42_1AL_TGACv1_001073	1A	44.512
TRIAE_CS42_1AL_TGACv1_001074	1A	44.512
TRIAE_CS42_1AL_TGACv1_001078	1A	44.512
TRIAE_CS42_1AL_TGACv1_001079	1A	44.512
TRIAE_CS42_1AL_TGACv1_001080	1A	44.512
TRIAE_CS42_1AL_TGACv1_001081	1A	44.512
TRIAE_CS42_1AL_TGACv1_001083	1A	44.512
TRIAE_CS42_1AL_TGACv1_001086	1A	44.512
TRIAE_CS42_1AL_TGACv1_001090	1A	44.512
TRIAE_CS42_1AL_TGACv1_001091	1A	44.512
TRIAE_CS42_1AL_TGACv1_001098	1A	44.512
TRIAE_CS42_1AL_TGACv1_001109	1A	44.512
TRIAE_CS42_1AL_TGACv1_001115	1A	44.512
TRIAE_CS42_1AL_TGACv1_001116	1A	44.512
TRIAE_CS42_1AL_TGACv1_001120	1A	44.512
TRIAE_CS42_1AL_TGACv1_001121	1A	44.512
TRIAE_CS42_1AL_TGACv1_001124	1A	44.512
TRIAE_CS42_1AL_TGACv1_001127	1A	44.512
TRIAE_CS42_1AL_TGACv1_001132	1A	44.512
TRIAE_CS42_1AL_TGACv1_001133	1A	44.512
TRIAE_CS42_1AL_TGACv1_001139	1A	44.512
TRIAE_CS42_1AL_TGACv1_001142	1A	44.512
TRIAE_CS42_1AL_TGACv1_001143	1A	44.512
TRIAE_CS42_1AL_TGACv1_001149	1A	44.512
TRIAE_CS42_1AL_TGACv1_001150	1A	44.512
TRIAE_CS42_1AL_TGACv1_001151	1A	44.512
TRIAE_CS42_1AL_TGACv1_001152	1A	44.512
TRIAE_CS42_1AL_TGACv1_001158	1A	44.512
TRIAE_CS42_1AL_TGACv1_001159	1A	44.512
TRIAE_CS42_1AL_TGACv1_001167	1A	44.512
TRIAE_CS42_1AL_TGACv1_001171	1A	44.512
TRIAE_CS42_1AL_TGACv1_001172	1A	44.512
TRIAE_CS42_1AL_TGACv1_001174	1A	44.512
TRIAE_CS42_1AL_TGACv1_001178	1A	44.512
TRIAE_CS42_1AL_TGACv1_001179	1A	44.512
TRIAE_CS42_1AL_TGACv1_001182	1A	44.512
TRIAE_CS42_1AL_TGACv1_001185	1A	44.512
TRIAE_CS42_1AL_TGACv1_001190	1A	44.512
TRIAE_CS42_1AL_TGACv1_001195	1A	44.512
TRIAE_CS42_1AL_TGACv1_001197	1A	44.512
TRIAE_CS42_1AL_TGACv1_001200	1A	44.512
TRIAE_CS42_1AL_TGACv1_001201	1A	44.512
TRIAE_CS42_1AL_TGACv1_001202	1A	44.512
TRIAE_CS42_1AL_TGACv1_001210	1A	44.512
TRIAE_CS42_1AL_TGACv1_001212	1A	44.512
TRIAE_CS42_1AL_TGACv1_001223	1A	44.512
TRIAE_CS42_1AL_TGACv1_001230	1A	44.512
TRIAE_CS42_1AL_TGACv1_001235	1A	44.512
TRIAE_CS42_1AL_TGACv1_001254	1A	44.512
TRIAE_CS42_1AL_TGACv1_001258	1A	44.512
TRIAE_CS42_1AL_TGACv1_001259	1A	44.512
TRIAE_CS42_1AL_TGACv1_001262	1A	44.512
TRIAE_CS42_1AL_TGACv1_001263	1A	44.512
TRIAE_CS42_1AL_TGACv1_001267	1A	44.512
TRIAE_CS42_1AL_TGACv1_001269	1A	44.512
TRIAE_CS42_1AL_TGACv1_001271	1A	44.512
TRIAE_CS42_1AL_TGACv1_001276	1A	44.512
TRIAE_CS42_1AL_TGACv1_001277	1A	44.512
TRIAE_CS42_1AL_TGACv1_001279	1A	44.512
TRIAE_CS42_1AL_TGACv1_001285	1A	44.512
TRIAE_CS42_1AL_TGACv1_001287	1A	44.512
TRIAE_CS42_1AL_TGACv1_001290	1A	44.512
TRIAE_CS42_1AL_TGACv1_001292	1A	44.512
TRIAE_CS42_1AL_TGACv1_001296	1A	44.512
TRIAE_CS42_1AL_TGACv1_001298	1A	44.512
TRIAE_CS42_1AL_TGACv1_001302	1A	44.512
TRIAE_CS42_1AL_TGACv1_001305	1A	44.512
TRIAE_CS42_1AL_TGACv1_001309	1A	44.512
TRIAE_CS42_1AL_TGACv1_001311	1A	44.512
TRIAE_CS42_1AL_TGACv1_001313	1A	44.512
TRIAE_CS42_1AL_TGACv1_001315	1A	44.512
TRIAE_CS42_1AL_TGACv1_001316	1A	44.512
TRIAE_CS42_1AL_TGACv1_001317	1A	44.512
TRIAE_CS42_1AL_TGACv1_001320	1A	44.512
TRIAE_CS42_1AL_TGACv1_001324	1A	44.512
TRIAE_CS42_1AL_TGACv1_001325	1A	44.512
TRIAE_CS42_1AL_TGACv1_001326	1A	44.512
TRIAE_CS42_1AL_TGACv1_001331	1A	44.512
TRIAE_CS42_1AL_TGACv1_001332	1A	44.512
TRIAE_CS42_1AL_TGACv1_001333	1A	44.512
TRIAE_CS42_1AL_TGACv1_001334	1A	44.512
TRIAE_CS42_1AL_TGACv1_001341	1A	44.512
TRIAE_CS42_1AL_TGACv1_001342	1A	44.512
TRIAE_CS42_1AL_TGACv1_001343	1A	44.512
TRIAE_CS42_1AL_TGACv1_001344	1A	44.512
TRIAE_CS42_1AL_TGACv1_001346	1A	44.512
TRIAE_CS42_1AL_TGACv1_001349	1A	44.512
TRIAE_CS42_1AL_TGACv1_001351	1A	44.512
TRIAE_CS42_1AL_TGACv1_001354	1A	44.512
TRIAE_CS42_1AL_TGACv1_001358	1A	44.512
TRIAE_CS42_1AL_TGACv1_001362	1A	44.512
TRIAE_CS42_1AL_TGACv1_001367	1A	44.512
TRIAE_CS42_1AL_TGACv1_001369	1A	44.512
TRIAE_CS42_1AL_TGACv1_001372	1A	44.512
TRIAE_CS42_1AL_TGACv1_001375	1A	44.512
TRIAE_CS42_1AL_TGACv1_001376	1A	44.512
TRIAE_CS42_1AL_TGACv1_001378	1A	44.512
TRIAE_CS42_1AL_TGACv1_001381	1A	44.512
TRIAE_CS42_1AL_TGACv1_001382	1A	44.512
TRIAE_CS42_1AL_TGACv1_001388	1A	44.512
TRIAE_CS42_1AL_TGACv1_001393	1A	44.512
TRIAE_CS42_1AL_TGACv1_001394	1A	44.512
TRIAE_CS42_1AL_TGACv1_001401	1A	44.512
TRIAE_CS42_1AL_TGACv1_001407	1A	44.512
TRIAE_CS42_1AL_TGACv1_001412	1A	44.512
TRIAE_CS42_1AL_TGACv1_001418	1A	44.512
TRIAE_CS42_1AL_TGACv1_001420	1A	44.512
TRIAE_CS42_1AL_TGACv1_001422	1A	44.512
TRIAE_CS42_1AL_TGACv1_001427	1A	44.512
TRIAE_CS42_1AL_TGACv1_001429	1A	44.512
TRIAE_CS42_1AL_TGACv1_001432	1A	44.512
TRIAE_CS42_1AL_TGACv1_001435	1A	44.512
TRIAE_CS42_1AL_TGACv1_001440	1A	44.512
TRIAE_CS42_1AL_TGACv1_001443	1A	44.512
TRIAE_CS42_1AL_TGACv1_001446	1A	44.512
TRIAE_CS42_1AL_TGACv1_001448	1A	44.512
TRIAE_CS42_1AL_TGACv1_001452	1A	44.512
TRIAE_CS42_1AL_TGACv1_001461	1A	44.512
TRIAE_CS42_1AL_TGACv1_001465	1A	44.512
TRIAE_CS42_1AL_TGACv1_001466	1A	44.512
TRIAE_CS42_1AL_TGACv1_001468	1A	44.512
TRIAE_CS42_1AL_TGACv1_001470	1A	44.512
TRIAE_CS42_1AL_TGACv1_001471	1A	44.512
TRIAE_CS42_1AL_TGACv1_001473	1A	44.512
TRIAE_CS42_1AL_TGACv1_001476	1A	44.512
TRIAE_CS42_1AL_TGACv1_001478	1A	44.512
TRIAE_CS42_1AL_TGACv1_001481	1A	44.512
TRIAE_CS42_1AL_TGACv1_001484	1A	44.512
TRIAE_CS42_1AL_TGACv1_001488	1A	44.512
TRIAE_CS42_1AL_TGACv1_001489	1A	44.512
TRIAE_CS42_1AL_TGACv1_001492	1A	44.512
TRIAE_CS42_1AL_TGACv1_001493	1A	44.512
TRIAE_CS42_1AL_TGACv1_001494	1A	44.512
TRIAE_CS42_1AL_TGACv1_001495	1A	44.512
TRIAE_CS42_1AL_TGACv1_001496	1A	44.512
TRIAE_CS42_1AL_TGACv1_001506	1A	44.512
TRIAE_CS42_1AL_TGACv1_001507	1A	44.512
TRIAE_CS42_1AL_TGACv1_001508	1A	44.512
TRIAE_CS42_1AL_TGACv1_001513	1A	44.512
TRIAE_CS42_1AL_TGACv1_001517	1A	44.512
TRIAE_CS42_1AL_TGACv1_001518	1A	44.512
TRIAE_CS42_1AL_TGACv1_001520	1A	44.512
TRIAE_CS42_1AL_TGACv1_001527	1A	44.512
TRIAE_CS42_1AL_TGACv1_001528	1A	44.512
TRIAE_CS42_1AL_TGACv1_001530	1A	44.512
TRIAE_CS42_1AL_TGACv1_001535	1A	44.512
TRIAE_CS42_1AL_TGACv1_001536	1A	44.512
TRIAE_CS42_1AL_TGACv1_001538	1A	44.512
TRIAE_CS42_1AL_TGACv1_001543	1A	44.512
TRIAE_CS42_1AL_TGACv1_001556	1A	44.512
TRIAE_CS42_1AL_TGACv1_001557	1A	44.512
TRIAE_CS42_1AL_TGACv1_001558	1A	44.512
TRIAE_CS42_1AL_TGACv1_001559	1A	44.512
TRIAE_CS42_1AL_TGACv1_001564	1A	44.512
TRIAE_CS42_1AL_TGACv1_001569	1A	44.512
TRIAE_CS42_1AL_TGACv1_001571	1A	44.512
TRIAE_CS42_1AL_TGACv1_001572	1A	44.512
TRIAE_CS42_1AL_TGACv1_001574	1A	44.512
TRIAE_CS42_1AL_TGACv1_001577	1A	44.512
TRIAE_CS42_1AL_TGACv1_001579	1A	44.512
TRIAE_CS42_1AL_TGACv1_001580	1A	44.512
TRIAE_CS42_1AL_TGACv1_001582	1A	44.512
TRIAE_CS42_1AL_TGACv1_001589	1A	44.512
TRIAE_CS42_1AL_TGACv1_001597	1A	44.512
TRIAE_CS42_1AL_TGACv1_001600	1A	44.512
TRIAE_CS42_1AL_TGACv1_001601	1A	44.512
TRIAE_CS42_1AL_TGACv1_001614	1A	44.512
TRIAE_CS42_1AL_TGACv1_001617	1A	44.512
TRIAE_CS42_1AL_TGACv1_001618	1A	44.512
TRIAE_CS42_1AL_TGACv1_001620	1A	44.512
TRIAE_CS42_1AL_TGACv1_001623	1A	44.512
TRIAE_CS42_1AL_TGACv1_001625	1A	44.512
TRIAE_CS42_1AL_TGACv1_001630	1A	44.512
TRIAE_CS42_1AL_TGACv1_001631	1A	44.512
TRIAE_CS42_1AL_TGACv1_001634	1A	44.512
TRIAE_CS42_1AL_TGACv1_001636	1A	44.512
TRIAE_CS42_1AL_TGACv1_001638	1A	44.512
TRIAE_CS42_1AL_TGACv1_001641	1A	44.512
TRIAE_CS42_1AL_TGACv1_001644	1A	44.512
TRIAE_CS42_1AL_TGACv1_001654	1A	44.512
TRIAE_CS42_1AL_TGACv1_001656	1A	44.512
TRIAE_CS42_1AL_TGACv1_001657	1A	44.512
TRIAE_CS42_1AL_TGACv1_001661	1A	44.512
TRIAE_CS42_1AL_TGACv1_001662	1A	44.512
TRIAE_CS42_1AL_TGACv1_001663	1A	44.512
TRIAE_CS42_1AL_TGACv1_001665	1A	44.512
TRIAE_CS42_1AL_TGACv1_001667	1A	44.512
TRIAE_CS42_1AL_TGACv1_001668	1A	44.512
TRIAE_CS42_1AL_TGACv1_001670	1A	44.512
TRIAE_CS42_1AL_TGACv1_001671	1A	44.512
TRIAE_CS42_1AL_TGACv1_001676	1A	44.512
TRIAE_CS42_1AL_TGACv1_001680	1A	44.512
TRIAE_CS42_1AL_TGACv1_001681	1A	44.512
TRIAE_CS42_1AL_TGACv1_001682	1A	44.512
TRIAE_CS42_1AL_TGACv1_001683	1A	44.512
TRIAE_CS42_1AL_TGACv1_001684	1A	44.512
TRIAE_CS42_1AL_TGACv1_001689	1A	44.512
TRIAE_CS42_1AL_TGACv1_001690	1A	44.512
TRIAE_CS42_1AL_TGACv1_001694	1A	44.512
TRIAE_CS42_1AL_TGACv1_001696	1A	44.512
TRIAE_CS42_1AL_TGACv1_001698	1A	44.512
TRIAE_CS42_1AL_TGACv1_001700	1A	44.512
TRIAE_CS42_1AL_TGACv1_001701	1A	44.512
TRIAE_CS42_1AL_TGACv1_001705	1A	44.512
TRIAE_CS42_1AL_TGACv1_001707	1A	44.512
TRIAE_CS42_1AL_TGACv1_001708	1A	44.512
TRIAE_CS42_1AL_TGACv1_001710	1A	44.512
TRIAE_CS42_1AL_TGACv1_001713	1A	44.512
TRIAE_CS42_1AL_TGACv1_001719	1A	44.512
TRIAE_CS42_1AL_TGACv1_001721	1A	44.512
TRIAE_CS42_1AL_TGACv1_001731	1A	44.512
TRIAE_CS42_1AL_TGACv1_001732	1A	44.512
TRIAE_CS42_1AL_TGACv1_001736	1A	44.512
TRIAE_CS42_1AL_TGACv1_001738	1A	44.512
TRIAE_CS42_1AL_TGACv1_001754	1A	44.512
TRIAE_CS42_1AL_TGACv1_001761	1A	44.512
TRIAE_CS42_1AL_TGACv1_001763	1A	44.512
TRIAE_CS42_1AL_TGACv1_001778	1A	44.512
TRIAE_CS42_1AL_TGACv1_001783	1A	44.512
TRIAE_CS42_1AL_TGACv1_001787	1A	44.512
TRIAE_CS42_1AL_TGACv1_001788	1A	44.512
TRIAE_CS42_1AL_TGACv1_001795	1A	44.512
TRIAE_CS42_1AL_TGACv1_001796	1A	44.512
TRIAE_CS42_1AL_TGACv1_001799	1A	44.512
TRIAE_CS42_1AL_TGACv1_001800	1A	44.512
TRIAE_CS42_1AL_TGACv1_001801	1A	44.512
TRIAE_CS42_1AL_TGACv1_001811	1A	44.512
TRIAE_CS42_1AL_TGACv1_001817	1A	44.512
TRIAE_CS42_1AL_TGACv1_001819	1A	44.512
TRIAE_CS42_1AL_TGACv1_001822	1A	44.512
TRIAE_CS42_1AL_TGACv1_001824	1A	44.512
TRIAE_CS42_1AL_TGACv1_001826	1A	44.512
TRIAE_CS42_1AL_TGACv1_001827	1A	44.512
TRIAE_CS42_1AL_TGACv1_001828	1A	44.512
TRIAE_CS42_1AL_TGACv1_001832	1A	44.512
TRIAE_CS42_1AL_TGACv1_001834	1A	44.512
TRIAE_CS42_1AL_TGACv1_001835	1A	44.512
TRIAE_CS42_1AL_TGACv1_001838	1A	44.512
TRIAE_CS42_1AL_TGACv1_001839	1A	44.512
TRIAE_CS42_1AL_TGACv1_001841	1A	44.512
TRIAE_CS42_1AL_TGACv1_001843	1A	44.512
TRIAE_CS42_1AL_TGACv1_001848	1A	44.512
TRIAE_CS42_1AL_TGACv1_001851	1A	44.512
TRIAE_CS42_1AL_TGACv1_001854	1A	44.512
TRIAE_CS42_1AL_TGACv1_001855	1A	44.512
TRIAE_CS42_1AL_TGACv1_001856	1A	44.512
TRIAE_CS42_1AL_TGACv1_001857	1A	44.512
TRIAE_CS42_1AL_TGACv1_001860	1A	44.512
TRIAE_CS42_1AL_TGACv1_001864	1A	44.512
TRIAE_CS42_1AL_TGACv1_001868	1A	44.512
TRIAE_CS42_1AL_TGACv1_001870	1A	44.512
TRIAE_CS42_1AL_TGACv1_001878	1A	44.512
TRIAE_CS42_1AL_TGACv1_001884	1A	44.512
TRIAE_CS42_1AL_TGACv1_001886	1A	44.512
TRIAE_CS42_1AL_TGACv1_001889	1A	44.512
TRIAE_CS42_1AL_TGACv1_001890	1A	44.512
TRIAE_CS42_1AL_TGACv1_001900	1A	44.512
TRIAE_CS42_1AL_TGACv1_001910	1A	44.512
TRIAE_CS42_1AL_TGACv1_001915	1A	44.512
TRIAE_CS42_1AL_TGACv1_001918	1A	44.512
TRIAE_CS42_1AL_TGACv1_001919	1A	44.512
TRIAE_CS42_1AL_TGACv1_001927	1A	44.512
TRIAE_CS42_1AL_TGACv1_001929	1A	44.512
TRIAE_CS42_1AL_TGACv1_001930	1A	44.512
TRIAE_CS42_1AL_TGACv1_001933	1A	44.512
TRIAE_CS42_1AL_TGACv1_001934	1A	44.512
TRIAE_CS42_1AL_TGACv1_001938	1A	44.512
TRIAE_CS42_1AL_TGACv1_001941	1A	44.512
TRIAE_CS42_1AL_TGACv1_001948	1A	44.512
TRIAE_CS42_1AL_TGACv1_001951	1A	44.512
TRIAE_CS42_1AL_TGACv1_001954	1A	44.512
TRIAE_CS42_1AL_TGACv1_001957	1A	44.512
TRIAE_CS42_1AL_TGACv1_001959	1A	44.512
TRIAE_CS42_1AL_TGACv1_001961	1A	44.512
TRIAE_CS42_1AL_TGACv1_001965	1A	44.512
TRIAE_CS42_1AL_TGACv1_001968	1A	44.512
TRIAE_CS42_1AL_TGACv1_001969	1A	44.512
TRIAE_CS42_1AL_TGACv1_001970	1A	44.512
TRIAE_CS42_1AL_TGACv1_001971	1A	44.512
TRIAE_CS42_1AL_TGACv1_001975	1A	44.512
TRIAE_CS42_1AL_TGACv1_001977	1A	44.512
TRIAE_CS42_1AL_TGACv1_001979	1A	44.512
TRIAE_CS42_1AL_TGACv1_001985	1A	44.512
TRIAE_CS42_1AL_TGACv1_001988	1A	44.512
TRIAE_CS42_1AL_TGACv1_001990	1A	44.512
TRIAE_CS42_1AL_TGACv1_001991	1A	44.512
TRIAE_CS42_1AL_TGACv1_001992	1A	44.512
TRIAE_CS42_1AL_TGACv1_001998	1A	44.512
TRIAE_CS42_1AL_TGACv1_001999	1A	44.512
TRIAE_CS42_1AL_TGACv1_002000	1A	44.512
TRIAE_CS42_1AL_TGACv1_002002	1A	44.512
TRIAE_CS42_1AL_TGACv1_002006	1A	44.512
TRIAE_CS42_1AL_TGACv1_002010	1A	44.512
TRIAE_CS42_1AL_TGACv1_002014	1A	44.512
TRIAE_CS42_1AL_TGACv1_002015	1A	44.512
TRIAE_CS42_1AL_TGACv1_002019	1A	44.512
TRIAE_CS42_1AL_TGACv1_002022	1A	44.512
TRIAE_CS42_1AL_TGACv1_002023	1A	44.512
TRIAE_CS42_1AL_TGACv1_002024	1A	44.512
TRIAE_CS42_1AL_TGACv1_002030	1A	44.512
TRIAE_CS42_1AL_TGACv1_002032	1A	44.512
TRIAE_CS42_1AL_TGACv1_002034	1A	44.512
TRIAE_CS42_1AL_TGACv1_002035	1A	44.512
TRIAE_CS42_1AL_TGACv1_002044	1A	44.512
TRIAE_CS42_1AL_TGACv1_002045	1A	44.512
TRIAE_CS42_1AL_TGACv1_002047	1A	44.512
TRIAE_CS42_1AL_TGACv1_002065	1A	44.512
TRIAE_CS42_1AL_TGACv1_002066	1A	44.512
TRIAE_CS42_1AL_TGACv1_002068	1A	44.512
TRIAE_CS42_1AL_TGACv1_002075	1A	44.512
TRIAE_CS42_1AL_TGACv1_002076	1A	44.512
TRIAE_CS42_1AL_TGACv1_002081	1A	44.512
TRIAE_CS42_1AL_TGACv1_002091	1A	44.512
TRIAE_CS42_1AL_TGACv1_002094	1A	44.512
TRIAE_CS42_1AL_TGACv1_002095	1A	44.512
TRIAE_CS42_1AL_TGACv1_002097	1A	44.512
TRIAE_CS42_1AL_TGACv1_002099	1A	44.512
TRIAE_CS42_1AL_TGACv1_002101	1A	44.512
TRIAE_CS42_1AL_TGACv1_002110	1A	44.512
TRIAE_CS42_1AL_TGACv1_002111	1A	44.512
TRIAE_CS42_1AL_TGACv1_002113	1A	44.512
TRIAE_CS42_1AL_TGACv1_002117	1A	44.512
TRIAE_CS42_1AL_TGACv1_002119	1A	44.512
TRIAE_CS42_1AL_TGACv1_002121	1A	44.512
TRIAE_CS42_1AL_TGACv1_002123	1A	44.512
TRIAE_CS42_1AL_TGACv1_002124	1A	44.512
TRIAE_CS42_1AL_TGACv1_002126	1A	44.512
TRIAE_CS42_1AL_TGACv1_002127	1A	44.512
TRIAE_CS42_1AL_TGACv1_002133	1A	44.512
TRIAE_CS42_1AL_TGACv1_002134	1A	44.512
TRIAE_CS42_1AL_TGACv1_002141	1A	44.512
TRIAE_CS42_1AL_TGACv1_002146	1A	44.512
TRIAE_CS42_1AL_TGACv1_002149	1A	44.512
TRIAE_CS42_1AL_TGACv1_002150	1A	44.512
TRIAE_CS42_1AL_TGACv1_002153	1A	44.512
TRIAE_CS42_1AL_TGACv1_002154	1A	44.512
TRIAE_CS42_1AL_TGACv1_002160	1A	44.512
TRIAE_CS42_1AL_TGACv1_002167	1A	44.512
TRIAE_CS42_1AL_TGACv1_002171	1A	44.512
TRIAE_CS42_1AL_TGACv1_002172	1A	44.512
TRIAE_CS42_1AL_TGACv1_002177	1A	44.512
TRIAE_CS42_1AL_TGACv1_002180	1A	44.512
TRIAE_CS42_1AL_TGACv1_002183	1A	44.512
TRIAE_CS42_1AL_TGACv1_002185	1A	44.512
TRIAE_CS42_1AL_TGACv1_002190	1A	44.512
TRIAE_CS42_1AL_TGACv1_002191	1A	44.512
TRIAE_CS42_1AL_TGACv1_002192	1A	44.512
TRIAE_CS42_1AL_TGACv1_002193	1A	44.512
TRIAE_CS42_1AL_TGACv1_002198	1A	44.512
TRIAE_CS42_1AL_TGACv1_002201	1A	44.512
TRIAE_CS42_1AL_TGACv1_002209	1A	44.512
TRIAE_CS42_1AL_TGACv1_002210	1A	44.512
TRIAE_CS42_1AL_TGACv1_002213	1A	44.512
TRIAE_CS42_1AL_TGACv1_002216	1A	44.512
TRIAE_CS42_1AL_TGACv1_002221	1A	44.512
TRIAE_CS42_1AL_TGACv1_002227	1A	44.512
TRIAE_CS42_1AL_TGACv1_002234	1A	44.512
TRIAE_CS42_1AL_TGACv1_002235	1A	44.512
TRIAE_CS42_1AL_TGACv1_002237	1A	44.512
TRIAE_CS42_1AL_TGACv1_002242	1A	44.512
TRIAE_CS42_1AL_TGACv1_002243	1A	44.512
TRIAE_CS42_1AL_TGACv1_002246	1A	44.512
TRIAE_CS42_1AL_TGACv1_002252	1A	44.512
TRIAE_CS42_1AL_TGACv1_002255	1A	44.512
TRIAE_CS42_1AL_TGACv1_002271	1A	44.512
TRIAE_CS42_1AL_TGACv1_002272	1A	44.512
TRIAE_CS42_1AL_TGACv1_002275	1A	44.512
TRIAE_CS42_1AL_TGACv1_002276	1A	44.512
TRIAE_CS42_1AL_TGACv1_002277	1A	44.512
TRIAE_CS42_1AL_TGACv1_002283	1A	44.512
TRIAE_CS42_1AL_TGACv1_002285	1A	44.512
TRIAE_CS42_1AL_TGACv1_002289	1A	44.512
TRIAE_CS42_1AL_TGACv1_002297	1A	44.512
TRIAE_CS42_1AL_TGACv1_002298	1A	44.512
TRIAE_CS42_1AL_TGACv1_002299	1A	44.512
TRIAE_CS42_1AL_TGACv1_002300	1A	44.512
TRIAE_CS42_1AL_TGACv1_002301	1A	44.512
TRIAE_CS42_1AL_TGACv1_002303	1A	44.512
TRIAE_CS42_1AL_TGACv1_002307	1A	44.512
TRIAE_CS42_1AL_TGACv1_002308	1A	44.512
TRIAE_CS42_1AL_TGACv1_002312	1A	44.512
TRIAE_CS42_1AL_TGACv1_002316	1A	44.512
TRIAE_CS42_1AL_TGACv1_002318	1A	44.512
TRIAE_CS42_1AL_TGACv1_002327	1A	44.512
TRIAE_CS42_1AL_TGACv1_002339	1A	44.512
TRIAE_CS42_1AL_TGACv1_002345	1A	44.512
TRIAE_CS42_1AL_TGACv1_002346	1A	44.512
TRIAE_CS42_1AL_TGACv1_002349	1A	44.512
TRIAE_CS42_1AL_TGACv1_002350	1A	44.512
TRIAE_CS42_1AL_TGACv1_002354	1A	44.512
TRIAE_CS42_1AL_TGACv1_002356	1A	44.512
TRIAE_CS42_1AL_TGACv1_002357	1A	44.512
TRIAE_CS42_1AL_TGACv1_002362	1A	44.512
TRIAE_CS42_1AL_TGACv1_002371	1A	44.512
TRIAE_CS42_1AL_TGACv1_002373	1A	44.512
TRIAE_CS42_1AL_TGACv1_002377	1A	44.512
TRIAE_CS42_1AL_TGACv1_002381	1A	44.512
TRIAE_CS42_1AL_TGACv1_002383	1A	44.512
TRIAE_CS42_1AL_TGACv1_002385	1A	44.512
TRIAE_CS42_1AL_TGACv1_002386	1A	44.512
TRIAE_CS42_1AL_TGACv1_002390	1A	44.512
TRIAE_CS42_1AL_TGACv1_002392	1A	44.512
TRIAE_CS42_1AL_TGACv1_002393	1A	44.512
TRIAE_CS42_1AL_TGACv1_002394	1A	44.512
TRIAE_CS42_1AL_TGACv1_002395	1A	44.512
TRIAE_CS42_1AL_TGACv1_002396	1A	44.512
TRIAE_CS42_1AL_TGACv1_002397	1A	44.512
TRIAE_CS42_1AL_TGACv1_002402	1A	44.512
TRIAE_CS42_1AL_TGACv1_002404	1A	44.512
TRIAE_CS42_1AL_TGACv1_002409	1A	44.512
TRIAE_CS42_1AL_TGACv1_002412	1A	44.512
TRIAE_CS42_1AL_TGACv1_002413	1A	44.512
TRIAE_CS42_1AL_TGACv1_002414	1A	44.512
TRIAE_CS42_1AL_TGACv1_002421	1A	44.512
TRIAE_CS42_1AL_TGACv1_002422	1A	44.512
TRIAE_CS42_1AL_TGACv1_002426	1A	44.512
TRIAE_CS42_1AL_TGACv1_002427	1A	44.512
TRIAE_CS42_1AL_TGACv1_002438	1A	44.512
TRIAE_CS42_1AL_TGACv1_002441	1A	44.512
TRIAE_CS42_1AL_TGACv1_002447	1A	44.512
TRIAE_CS42_1AL_TGACv1_002448	1A	44.512
TRIAE_CS42_1AL_TGACv1_002450	1A	44.512
TRIAE_CS42_1AL_TGACv1_002458	1A	44.512
TRIAE_CS42_1AL_TGACv1_002459	1A	44.512
TRIAE_CS42_1AL_TGACv1_002462	1A	44.512
TRIAE_CS42_1AL_TGACv1_002466	1A	44.512
TRIAE_CS42_1AL_TGACv1_002469	1A	44.512
TRIAE_CS42_1AL_TGACv1_002471	1A	44.512
TRIAE_CS42_1AL_TGACv1_002472	1A	44.512
TRIAE_CS42_1AL_TGACv1_002475	1A	44.512
TRIAE_CS42_1AL_TGACv1_002479	1A	44.512
TRIAE_CS42_1AL_TGACv1_002482	1A	44.512
TRIAE_CS42_1AL_TGACv1_002486	1A	44.512
TRIAE_CS42_1AL_TGACv1_002487	1A	44.512
TRIAE_CS42_1AL_TGACv1_002488	1A	44.512
TRIAE_CS42_1AL_TGACv1_002490	1A	44.512
TRIAE_CS42_1AL_TGACv1_002493	1A	44.512
TRIAE_CS42_1AL_TGACv1_002499	1A	44.512
TRIAE_CS42_1AL_TGACv1_002500	1A	44.512
TRIAE_CS42_1AL_TGACv1_002502	1A	44.512
TRIAE_CS42_1AL_TGACv1_002503	1A	44.512
TRIAE_CS42_1AL_TGACv1_002504	1A	44.512
TRIAE_CS42_1AL_TGACv1_002509	1A	44.512
TRIAE_CS42_1AL_TGACv1_002511	1A	44.512
TRIAE_CS42_1AL_TGACv1_002515	1A	44.512
TRIAE_CS42_1AL_TGACv1_002526	1A	44.512
TRIAE_CS42_1AL_TGACv1_002527	1A	44.512
TRIAE_CS42_1AL_TGACv1_002531	1A	44.512
TRIAE_CS42_1AL_TGACv1_002532	1A	44.512
TRIAE_CS42_1AL_TGACv1_002536	1A	44.512
TRIAE_CS42_1AL_TGACv1_002540	1A	44.512
TRIAE_CS42_1AL_TGACv1_002542	1A	44.512
TRIAE_CS42_1AL_TGACv1_002543	1A	44.512
TRIAE_CS42_1AL_TGACv1_002544	1A	44.512
TRIAE_CS42_1AL_TGACv1_002545	1A	44.512
TRIAE_CS42_1AL_TGACv1_002547	1A	44.512
TRIAE_CS42_1AL_TGACv1_002552	1A	44.512
TRIAE_CS42_1AL_TGACv1_002554	1A	44.512
TRIAE_CS42_1AL_TGACv1_002556	1A	44.512
TRIAE_CS42_1AL_TGACv1_002559	1A	44.512
TRIAE_CS42_1AL_TGACv1_002563	1A	44.512
TRIAE_CS42_1AL_TGACv1_002564	1A	44.512
TRIAE_CS42_1AL_TGACv1_002565	1A	44.512
TRIAE_CS42_1AL_TGACv1_002566	1A	44.512
TRIAE_CS42_1AL_TGACv1_002568	1A	44.512
TRIAE_CS42_1AL_TGACv1_002570	1A	44.512
TRIAE_CS42_1AL_TGACv1_002572	1A	44.512
TRIAE_CS42_1AL_TGACv1_002575	1A	44.512
TRIAE_CS42_1AL_TGACv1_002579	1A	44.512
TRIAE_CS42_1AL_TGACv1_002581	1A	44.512
TRIAE_CS42_1AL_TGACv1_002585	1A	44.512
TRIAE_CS42_1AL_TGACv1_002588	1A	44.512
TRIAE_CS42_1AL_TGACv1_002593	1A	44.512
TRIAE_CS42_1AL_TGACv1_002597	1A	44.512
TRIAE_CS42_1AL_TGACv1_002605	1A	44.512
TRIAE_CS42_1AL_TGACv1_002607	1A	44.512
TRIAE_CS42_1AL_TGACv1_002611	1A	44.512
TRIAE_CS42_1AL_TGACv1_002613	1A	44.512
TRIAE_CS42_1AL_TGACv1_002615	1A	44.512
TRIAE_CS42_1AL_TGACv1_002625	1A	44.512
TRIAE_CS42_1AL_TGACv1_002626	1A	44.512
TRIAE_CS42_1AL_TGACv1_002628	1A	44.512
TRIAE_CS42_1AL_TGACv1_002633	1A	44.512
TRIAE_CS42_1AL_TGACv1_002637	1A	44.512
TRIAE_CS42_1AL_TGACv1_002641	1A	44.512
TRIAE_CS42_1AL_TGACv1_002650	1A	44.512
TRIAE_CS42_1AL_TGACv1_002653	1A	44.512
TRIAE_CS42_1AL_TGACv1_002655	1A	44.512
TRIAE_CS42_1AL_TGACv1_002657	1A	44.512
TRIAE_CS42_1AL_TGACv1_002661	1A	44.512
TRIAE_CS42_1AL_TGACv1_002663	1A	44.512
TRIAE_CS42_1AL_TGACv1_002668	1A	44.512
TRIAE_CS42_1AL_TGACv1_002672	1A	44.512
TRIAE_CS42_1AL_TGACv1_002674	1A	44.512
TRIAE_CS42_1AL_TGACv1_002676	1A	44.512
TRIAE_CS42_1AL_TGACv1_002677	1A	44.512
TRIAE_CS42_1AL_TGACv1_002678	1A	44.512
TRIAE_CS42_1AL_TGACv1_002685	1A	44.512
TRIAE_CS42_1AL_TGACv1_002687	1A	44.512
TRIAE_CS42_1AL_TGACv1_002694	1A	44.512
TRIAE_CS42_1AL_TGACv1_002699	1A	44.512
TRIAE_CS42_1AL_TGACv1_002703	1A	44.512
TRIAE_CS42_1AL_TGACv1_002707	1A	44.512
TRIAE_CS42_1AL_TGACv1_002712	1A	44.512
TRIAE_CS42_1AL_TGACv1_002715	1A	44.512
TRIAE_CS42_1AL_TGACv1_002716	1A	44.512
TRIAE_CS42_1AL_TGACv1_002718	1A	44.512
TRIAE_CS42_1AL_TGACv1_002730	1A	44.512
TRIAE_CS42_1AL_TGACv1_002735	1A	44.512
TRIAE_CS42_1AL_TGACv1_002738	1A	44.512
TRIAE_CS42_1AL_TGACv1_002740	1A	44.512
TRIAE_CS42_1AL_TGACv1_002742	1A	44.512
TRIAE_CS42_1AL_TGACv1_002743	1A	44.512
TRIAE_CS42_1AL_TGACv1_002744	1A	44.512
TRIAE_CS42_1AL_TGACv1_002746	1A	44.512
TRIAE_CS42_1AL_TGACv1_002748	1A	44.512
TRIAE_CS42_1AL_TGACv1_002752	1A	44.512
TRIAE_CS42_1AL_TGACv1_002763	1A	44.512
TRIAE_CS42_1AL_TGACv1_002764	1A	44.512
TRIAE_CS42_1AL_TGACv1_002771	1A	44.512
TRIAE_CS42_1AL_TGACv1_002774	1A	44.512
TRIAE_CS42_1AL_TGACv1_002775	1A	44.512
TRIAE_CS42_1AL_TGACv1_002778	1A	44.512
TRIAE_CS42_1AL_TGACv1_002781	1A	44.512
TRIAE_CS42_1AL_TGACv1_002782	1A	44.512
TRIAE_CS42_1AL_TGACv1_002783	1A	44.512
TRIAE_CS42_1AL_TGACv1_002789	1A	44.512
TRIAE_CS42_1AL_TGACv1_002791	1A	44.512
TRIAE_CS42_1AL_TGACv1_002792	1A	44.512
TRIAE_CS42_1AL_TGACv1_002794	1A	44.512
TRIAE_CS42_1AL_TGACv1_002795	1A	44.512
TRIAE_CS42_1AL_TGACv1_002797	1A	44.512
TRIAE_CS42_1AL_TGACv1_002803	1A	44.512
TRIAE_CS42_1AL_TGACv1_002807	1A	44.512
TRIAE_CS42_1AL_TGACv1_002808	1A	44.512
TRIAE_CS42_1AL_TGACv1_002813	1A	44.512
TRIAE_CS42_1AL_TGACv1_002815	1A	44.512
TRIAE_CS42_1AL_TGACv1_002816	1A	44.512
TRIAE_CS42_1AL_TGACv1_002821	1A	44.512
TRIAE_CS42_1AL_TGACv1_002823	1A	44.512
TRIAE_CS42_1AL_TGACv1_002826	1A	44.512
TRIAE_CS42_1AL_TGACv1_002827	1A	44.512
TRIAE_CS42_1AL_TGACv1_002829	1A	44.512
TRIAE_CS42_1AL_TGACv1_002834	1A	44.512
TRIAE_CS42_1AL_TGACv1_002839	1A	44.512
TRIAE_CS42_1AL_TGACv1_002842	1A	44.512
TRIAE_CS42_1AL_TGACv1_002845	1A	44.512
TRIAE_CS42_1AL_TGACv1_002858	1A	44.512
TRIAE_CS42_1AL_TGACv1_002869	1A	44.512
TRIAE_CS42_1AL_TGACv1_002874	1A	44.512
TRIAE_CS42_1AL_TGACv1_002881	1A	44.512
TRIAE_CS42_1AL_TGACv1_002887	1A	44.512
TRIAE_CS42_1AL_TGACv1_002889	1A	44.512
TRIAE_CS42_1AL_TGACv1_002890	1A	44.512
TRIAE_CS42_1AL_TGACv1_002894	1A	44.512
TRIAE_CS42_1AL_TGACv1_002895	1A	44.512
TRIAE_CS42_1AL_TGACv1_002897	1A	44.512
TRIAE_CS42_1AL_TGACv1_002901	1A	44.512
TRIAE_CS42_1AL_TGACv1_002905	1A	44.512
TRIAE_CS42_1AL_TGACv1_002906	1A	44.512
TRIAE_CS42_1AL_TGACv1_002911	1A	44.512
TRIAE_CS42_1AL_TGACv1_002915	1A	44.512
TRIAE_CS42_1AL_TGACv1_002927	1A	44.512
TRIAE_CS42_1AL_TGACv1_002930	1A	44.512
TRIAE_CS42_1AL_TGACv1_002932	1A	44.512
TRIAE_CS42_1AL_TGACv1_002940	1A	44.512
TRIAE_CS42_1AL_TGACv1_002953	1A	44.512
TRIAE_CS42_1AL_TGACv1_002954	1A	44.512
TRIAE_CS42_1AL_TGACv1_002955	1A	44.512
TRIAE_CS42_1AL_TGACv1_002957	1A	44.512
TRIAE_CS42_1AL_TGACv1_002958	1A	44.512
TRIAE_CS42_1AL_TGACv1_002964	1A	44.512
TRIAE_CS42_1AL_TGACv1_002970	1A	44.512
TRIAE_CS42_1AL_TGACv1_002981	1A	44.512
TRIAE_CS42_1AL_TGACv1_002982	1A	44.512
TRIAE_CS42_1AL_TGACv1_002989	1A	44.512
TRIAE_CS42_1AL_TGACv1_002990	1A	44.512
TRIAE_CS42_1AL_TGACv1_002994	1A	44.512
TRIAE_CS42_1AL_TGACv1_002996	1A	44.512
TRIAE_CS42_1AL_TGACv1_002997	1A	44.512
TRIAE_CS42_1AL_TGACv1_003001	1A	44.512
TRIAE_CS42_1AL_TGACv1_003002	1A	44.512
TRIAE_CS42_1AL_TGACv1_003012	1A	44.512
TRIAE_CS42_1AL_TGACv1_003013	1A	44.512
TRIAE_CS42_1AL_TGACv1_003016	1A	44.512
TRIAE_CS42_1AL_TGACv1_003018	1A	44.512
TRIAE_CS42_1AL_TGACv1_003020	1A	44.512
TRIAE_CS42_1AL_TGACv1_003022	1A	44.512
TRIAE_CS42_1AL_TGACv1_003025	1A	44.512
TRIAE_CS42_1AL_TGACv1_003028	1A	44.512
TRIAE_CS42_1AL_TGACv1_003029	1A	44.512
TRIAE_CS42_1AL_TGACv1_003036	1A	44.512
TRIAE_CS42_1AL_TGACv1_003041	1A	44.512
TRIAE_CS42_1AL_TGACv1_003045	1A	44.512
TRIAE_CS42_1AL_TGACv1_003046	1A	44.512
TRIAE_CS42_1AL_TGACv1_003047	1A	44.512
TRIAE_CS42_1AL_TGACv1_003052	1A	44.512
TRIAE_CS42_1AL_TGACv1_003054	1A	44.512
TRIAE_CS42_1AL_TGACv1_003056	1A	44.512
TRIAE_CS42_1AL_TGACv1_003058	1A	44.512
TRIAE_CS42_1AL_TGACv1_003062	1A	44.512
TRIAE_CS42_1AL_TGACv1_003063	1A	44.512
TRIAE_CS42_1AL_TGACv1_003068	1A	44.512
TRIAE_CS42_1AL_TGACv1_003078	1A	44.512
TRIAE_CS42_1AL_TGACv1_003081	1A	44.512
TRIAE_CS42_1AL_TGACv1_003082	1A	44.512
TRIAE_CS42_1AL_TGACv1_003084	1A	44.512
TRIAE_CS42_1AL_TGACv1_003085	1A	44.512
TRIAE_CS42_1AL_TGACv1_003102	1A	44.512
TRIAE_CS42_1AL_TGACv1_003107	1A	44.512
TRIAE_CS42_1AL_TGACv1_003113	1A	44.512
TRIAE_CS42_1AL_TGACv1_003116	1A	44.512
TRIAE_CS42_1AL_TGACv1_003130	1A	44.512
TRIAE_CS42_1AL_TGACv1_003133	1A	44.512
TRIAE_CS42_1AL_TGACv1_003134	1A	44.512
TRIAE_CS42_1AL_TGACv1_003135	1A	44.512
TRIAE_CS42_1AL_TGACv1_003144	1A	44.512
TRIAE_CS42_1AL_TGACv1_003147	1A	44.512
TRIAE_CS42_1AL_TGACv1_003149	1A	44.512
TRIAE_CS42_1AL_TGACv1_003152	1A	44.512
TRIAE_CS42_1AL_TGACv1_003167	1A	44.512
TRIAE_CS42_1AL_TGACv1_003168	1A	44.512
TRIAE_CS42_1AL_TGACv1_003174	1A	44.512
TRIAE_CS42_1AL_TGACv1_003181	1A	44.512
TRIAE_CS42_1AL_TGACv1_003192	1A	44.512
TRIAE_CS42_1AL_TGACv1_003196	1A	44.512
TRIAE_CS42_1AL_TGACv1_003201	1A	44.512
TRIAE_CS42_1AL_TGACv1_003205	1A	44.512
TRIAE_CS42_1AL_TGACv1_003211	1A	44.512
TRIAE_CS42_1AL_TGACv1_003213	1A	44.512
TRIAE_CS42_1AL_TGACv1_003214	1A	44.512
TRIAE_CS42_1AL_TGACv1_003216	1A	44.512
TRIAE_CS42_1AL_TGACv1_003224	1A	44.512
TRIAE_CS42_1AL_TGACv1_003225	1A	44.512
TRIAE_CS42_1AL_TGACv1_003234	1A	44.512
TRIAE_CS42_1AL_TGACv1_003236	1A	44.512
TRIAE_CS42_1AL_TGACv1_003249	1A	44.512
TRIAE_CS42_1AL_TGACv1_003257	1A	44.512
TRIAE_CS42_1AL_TGACv1_003258	1A	44.512
TRIAE_CS42_1AL_TGACv1_003269	1A	44.512
TRIAE_CS42_1AL_TGACv1_003274	1A	44.512
TRIAE_CS42_1AL_TGACv1_003281	1A	44.512
TRIAE_CS42_1AL_TGACv1_003282	1A	44.512
TRIAE_CS42_1AL_TGACv1_003285	1A	44.512
TRIAE_CS42_1AL_TGACv1_003288	1A	44.512
TRIAE_CS42_1AL_TGACv1_003295	1A	44.512
TRIAE_CS42_1AL_TGACv1_003302	1A	44.512
TRIAE_CS42_1AL_TGACv1_003313	1A	44.512
TRIAE_CS42_1AL_TGACv1_003317	1A	44.512
TRIAE_CS42_1AL_TGACv1_003322	1A	44.512
TRIAE_CS42_1AL_TGACv1_003326	1A	44.512
TRIAE_CS42_1AL_TGACv1_003328	1A	44.512
TRIAE_CS42_1AL_TGACv1_003329	1A	44.512
TRIAE_CS42_1AL_TGACv1_003331	1A	44.512
TRIAE_CS42_1AL_TGACv1_003333	1A	44.512
TRIAE_CS42_1AL_TGACv1_003334	1A	44.512
TRIAE_CS42_1AL_TGACv1_003338	1A	44.512
TRIAE_CS42_1AL_TGACv1_003339	1A	44.512
TRIAE_CS42_1AL_TGACv1_003340	1A	44.512
TRIAE_CS42_1AL_TGACv1_003341	1A	44.512
TRIAE_CS42_1AL_TGACv1_003342	1A	44.512
TRIAE_CS42_1AL_TGACv1_003345	1A	44.512
TRIAE_CS42_1AL_TGACv1_003347	1A	44.512
TRIAE_CS42_1AL_TGACv1_003351	1A	44.512
TRIAE_CS42_1AL_TGACv1_003352	1A	44.512
TRIAE_CS42_1AL_TGACv1_003354	1A	44.512
TRIAE_CS42_1AL_TGACv1_003361	1A	44.512
TRIAE_CS42_1AL_TGACv1_003363	1A	44.512
TRIAE_CS42_1AL_TGACv1_003368	1A	44.512
TRIAE_CS42_1AL_TGACv1_003369	1A	44.512
TRIAE_CS42_1AL_TGACv1_003372	1A	44.512
TRIAE_CS42_1AL_TGACv1_003377	1A	44.512
TRIAE_CS42_1AL_TGACv1_003380	1A	44.512
TRIAE_CS42_1AL_TGACv1_003384	1A	44.512
TRIAE_CS42_1AL_TGACv1_003387	1A	44.512
TRIAE_CS42_1AL_TGACv1_003399	1A	44.512
TRIAE_CS42_1AL_TGACv1_003404	1A	44.512
TRIAE_CS42_1AL_TGACv1_003406	1A	44.512
TRIAE_CS42_1AL_TGACv1_003409	1A	44.512
TRIAE_CS42_1AL_TGACv1_003410	1A	44.512
TRIAE_CS42_1AL_TGACv1_003417	1A	44.512
TRIAE_CS42_1AL_TGACv1_003419	1A	44.512
TRIAE_CS42_1AL_TGACv1_003428	1A	44.512
TRIAE_CS42_1AL_TGACv1_003431	1A	44.512
TRIAE_CS42_1AL_TGACv1_003444	1A	44.512
TRIAE_CS42_1AL_TGACv1_003446	1A	44.512
TRIAE_CS42_1AL_TGACv1_003450	1A	44.512
TRIAE_CS42_1AL_TGACv1_003455	1A	44.512
TRIAE_CS42_1AL_TGACv1_003456	1A	44.512
TRIAE_CS42_1AL_TGACv1_003457	1A	44.512
TRIAE_CS42_1AL_TGACv1_003458	1A	44.512
TRIAE_CS42_1AL_TGACv1_003459	1A	44.512
TRIAE_CS42_1AL_TGACv1_003463	1A	44.512
TRIAE_CS42_1AL_TGACv1_003465	1A	44.512
TRIAE_CS42_1AL_TGACv1_003469	1A	44.512
TRIAE_CS42_1AL_TGACv1_003471	1A	44.512
TRIAE_CS42_1AL_TGACv1_003476	1A	44.512
TRIAE_CS42_1AL_TGACv1_003477	1A	44.512
TRIAE_CS42_1AL_TGACv1_003478	1A	44.512
TRIAE_CS42_1AL_TGACv1_003481	1A	44.512
TRIAE_CS42_1AL_TGACv1_003485	1A	44.512
TRIAE_CS42_1AL_TGACv1_003486	1A	44.512
TRIAE_CS42_1AL_TGACv1_003493	1A	44.512
TRIAE_CS42_1AL_TGACv1_003504	1A	44.512
TRIAE_CS42_1AL_TGACv1_003508	1A	44.512
TRIAE_CS42_1AL_TGACv1_003513	1A	44.512
TRIAE_CS42_1AL_TGACv1_003515	1A	44.512
TRIAE_CS42_1AL_TGACv1_003522	1A	44.512
TRIAE_CS42_1AL_TGACv1_003523	1A	44.512
TRIAE_CS42_1AL_TGACv1_003524	1A	44.512
TRIAE_CS42_1AL_TGACv1_003527	1A	44.512
TRIAE_CS42_1AL_TGACv1_003528	1A	44.512
TRIAE_CS42_1AL_TGACv1_003532	1A	44.512
TRIAE_CS42_1AL_TGACv1_003536	1A	44.512
TRIAE_CS42_1AL_TGACv1_003543	1A	44.512
TRIAE_CS42_1AL_TGACv1_003546	1A	44.512
TRIAE_CS42_1AL_TGACv1_003550	1A	44.512
TRIAE_CS42_1AL_TGACv1_003553	1A	44.512
TRIAE_CS42_1AL_TGACv1_003554	1A	44.512
TRIAE_CS42_1AL_TGACv1_003556	1A	44.512
TRIAE_CS42_1AL_TGACv1_003560	1A	44.512
TRIAE_CS42_1AL_TGACv1_003562	1A	44.512
TRIAE_CS42_1AL_TGACv1_003564	1A	44.512
TRIAE_CS42_1AL_TGACv1_003566	1A	44.512
TRIAE_CS42_1AL_TGACv1_003567	1A	44.512
TRIAE_CS42_1AL_TGACv1_003569	1A	44.512
TRIAE_CS42_1AL_TGACv1_003571	1A	44.512
TRIAE_CS42_1AL_TGACv1_003576	1A	44.512
TRIAE_CS42_1AL_TGACv1_003578	1A	44.512
TRIAE_CS42_1AL_TGACv1_003579	1A	44.512
TRIAE_CS42_1AL_TGACv1_003582	1A	44.512
TRIAE_CS42_1AL_TGACv1_003583	1A	44.512
TRIAE_CS42_1AL_TGACv1_003588	1A	44.512
TRIAE_CS42_1AL_TGACv1_003593	1A	44.512
TRIAE_CS42_1AL_TGACv1_003608	1A	44.512
TRIAE_CS42_1AL_TGACv1_003609	1A	44.512
TRIAE_CS42_1AL_TGACv1_003611	1A	44.512
TRIAE_CS42_1AL_TGACv1_003614	1A	44.512
TRIAE_CS42_1AL_TGACv1_003616	1A	44.512
TRIAE_CS42_1AL_TGACv1_003618	1A	44.512
TRIAE_CS42_1AL_TGACv1_003620	1A	44.512
TRIAE_CS42_1AL_TGACv1_003624	1A	44.512
TRIAE_CS42_1AL_TGACv1_003630	1A	44.512
TRIAE_CS42_1AL_TGACv1_003635	1A	44.512
TRIAE_CS42_1AL_TGACv1_003636	1A	44.512
TRIAE_CS42_1AL_TGACv1_003638	1A	44.512
TRIAE_CS42_1AL_TGACv1_003639	1A	44.512
TRIAE_CS42_1AL_TGACv1_003643	1A	44.512
TRIAE_CS42_1AL_TGACv1_003645	1A	44.512
TRIAE_CS42_1AL_TGACv1_003646	1A	44.512
TRIAE_CS42_1AL_TGACv1_003650	1A	44.512
TRIAE_CS42_1AL_TGACv1_003653	1A	44.512
TRIAE_CS42_1AL_TGACv1_003656	1A	44.512
TRIAE_CS42_1AL_TGACv1_003662	1A	44.512
TRIAE_CS42_1AL_TGACv1_003663	1A	44.512
TRIAE_CS42_1AL_TGACv1_003667	1A	44.512
TRIAE_CS42_1AL_TGACv1_003671	1A	44.512
TRIAE_CS42_1AL_TGACv1_003673	1A	44.512
TRIAE_CS42_1AL_TGACv1_003674	1A	44.512
TRIAE_CS42_1AL_TGACv1_003677	1A	44.512
TRIAE_CS42_1AL_TGACv1_003678	1A	44.512
TRIAE_CS42_1AL_TGACv1_003679	1A	44.512
TRIAE_CS42_1AL_TGACv1_003683	1A	44.512
TRIAE_CS42_1AL_TGACv1_003684	1A	44.512
TRIAE_CS42_1AL_TGACv1_003685	1A	44.512
TRIAE_CS42_1AL_TGACv1_003686	1A	44.512
TRIAE_CS42_1AL_TGACv1_003687	1A	44.512
TRIAE_CS42_1AL_TGACv1_003691	1A	44.512
TRIAE_CS42_1AL_TGACv1_003693	1A	44.512
TRIAE_CS42_1AL_TGACv1_003697	1A	44.512
TRIAE_CS42_1AL_TGACv1_003701	1A	44.512
TRIAE_CS42_1AL_TGACv1_003704	1A	44.512
TRIAE_CS42_1AL_TGACv1_003706	1A	44.512
TRIAE_CS42_1AL_TGACv1_003708	1A	44.512
TRIAE_CS42_1AL_TGACv1_003711	1A	44.512
TRIAE_CS42_1AL_TGACv1_003725	1A	44.512
TRIAE_CS42_1AL_TGACv1_003730	1A	44.512
TRIAE_CS42_1AL_TGACv1_003734	1A	44.512
TRIAE_CS42_1AL_TGACv1_003736	1A	44.512
TRIAE_CS42_1AL_TGACv1_003743	1A	44.512
TRIAE_CS42_1AL_TGACv1_003744	1A	44.512
TRIAE_CS42_1AL_TGACv1_003747	1A	44.512
TRIAE_CS42_1AL_TGACv1_003752	1A	44.512
TRIAE_CS42_1AL_TGACv1_003754	1A	44.512
TRIAE_CS42_1AL_TGACv1_003755	1A	44.512
TRIAE_CS42_1AL_TGACv1_003767	1A	44.512
TRIAE_CS42_1AL_TGACv1_003774	1A	44.512
TRIAE_CS42_1AL_TGACv1_003780	1A	44.512
TRIAE_CS42_1AL_TGACv1_003792	1A	44.512
TRIAE_CS42_1AL_TGACv1_003793	1A	44.512
TRIAE_CS42_1AL_TGACv1_003794	1A	44.512
TRIAE_CS42_1AL_TGACv1_003797	1A	44.512
TRIAE_CS42_1AL_TGACv1_003806	1A	44.512
TRIAE_CS42_1AL_TGACv1_003810	1A	44.512
TRIAE_CS42_1AL_TGACv1_003811	1A	44.512
TRIAE_CS42_1AL_TGACv1_003812	1A	44.512
TRIAE_CS42_1AL_TGACv1_003820	1A	44.512
TRIAE_CS42_1AL_TGACv1_003833	1A	44.512
TRIAE_CS42_1AL_TGACv1_003838	1A	44.512
TRIAE_CS42_1AL_TGACv1_003840	1A	44.512
TRIAE_CS42_1AL_TGACv1_003842	1A	44.512
TRIAE_CS42_1AL_TGACv1_003850	1A	44.512
TRIAE_CS42_1AL_TGACv1_003853	1A	44.512
TRIAE_CS42_1AL_TGACv1_003855	1A	44.512
TRIAE_CS42_1AL_TGACv1_003857	1A	44.512
TRIAE_CS42_1AL_TGACv1_003858	1A	44.512
TRIAE_CS42_1AL_TGACv1_003864	1A	44.512
TRIAE_CS42_1AL_TGACv1_003867	1A	44.512
TRIAE_CS42_1AL_TGACv1_003868	1A	44.512
TRIAE_CS42_1AL_TGACv1_003871	1A	44.512
TRIAE_CS42_1AL_TGACv1_003877	1A	44.512
TRIAE_CS42_1AL_TGACv1_003878	1A	44.512
TRIAE_CS42_1AL_TGACv1_003892	1A	44.512
TRIAE_CS42_1AL_TGACv1_003893	1A	44.512
TRIAE_CS42_1AL_TGACv1_003894	1A	44.512
TRIAE_CS42_1AL_TGACv1_003899	1A	44.512
TRIAE_CS42_1AL_TGACv1_003906	1A	44.512
TRIAE_CS42_1AL_TGACv1_003912	1A	44.512
TRIAE_CS42_1AL_TGACv1_003913	1A	44.512
TRIAE_CS42_1AL_TGACv1_003917	1A	44.512
TRIAE_CS42_1AL_TGACv1_003919	1A	44.512
TRIAE_CS42_1AL_TGACv1_003920	1A	44.512
TRIAE_CS42_1AL_TGACv1_003923	1A	44.512
TRIAE_CS42_1AL_TGACv1_003939	1A	44.512
TRIAE_CS42_1AL_TGACv1_003943	1A	44.512
TRIAE_CS42_1AL_TGACv1_003945	1A	44.512
TRIAE_CS42_1AL_TGACv1_003946	1A	44.512
TRIAE_CS42_1AL_TGACv1_003951	1A	44.512
TRIAE_CS42_1AL_TGACv1_003965	1A	44.512
TRIAE_CS42_1AL_TGACv1_003966	1A	44.512
TRIAE_CS42_1AL_TGACv1_003970	1A	44.512
TRIAE_CS42_1AL_TGACv1_003974	1A	44.512
TRIAE_CS42_1AL_TGACv1_003983	1A	44.512
TRIAE_CS42_1AL_TGACv1_003987	1A	44.512
TRIAE_CS42_1AL_TGACv1_003990	1A	44.512
TRIAE_CS42_1AL_TGACv1_003991	1A	44.512
TRIAE_CS42_1AL_TGACv1_003995	1A	44.512
TRIAE_CS42_1AL_TGACv1_003998	1A	44.512
TRIAE_CS42_1AL_TGACv1_004004	1A	44.512
TRIAE_CS42_1AL_TGACv1_004007	1A	44.512
TRIAE_CS42_1AL_TGACv1_004009	1A	44.512
TRIAE_CS42_1AL_TGACv1_004022	1A	44.512
TRIAE_CS42_1AL_TGACv1_004035	1A	44.512
TRIAE_CS42_1AL_TGACv1_004040	1A	44.512
TRIAE_CS42_1AL_TGACv1_004047	1A	44.512
TRIAE_CS42_1AL_TGACv1_004048	1A	44.512
TRIAE_CS42_1AL_TGACv1_004051	1A	44.512
TRIAE_CS42_1AL_TGACv1_004065	1A	44.512
TRIAE_CS42_1AL_TGACv1_004067	1A	44.512
TRIAE_CS42_1AL_TGACv1_004077	1A	44.512
TRIAE_CS42_1AL_TGACv1_004080	1A	44.512
TRIAE_CS42_1AL_TGACv1_004089	1A	44.512
TRIAE_CS42_1AL_TGACv1_004090	1A	44.512
TRIAE_CS42_1AL_TGACv1_004097	1A	44.512
TRIAE_CS42_1AL_TGACv1_004098	1A	44.512
TRIAE_CS42_1AL_TGACv1_004099	1A	44.512
TRIAE_CS42_1AL_TGACv1_004105	1A	44.512
TRIAE_CS42_1AL_TGACv1_004108	1A	44.512
TRIAE_CS42_1AL_TGACv1_004118	1A	44.512
TRIAE_CS42_1AL_TGACv1_004125	1A	44.512
TRIAE_CS42_1AL_TGACv1_004127	1A	44.512
TRIAE_CS42_1AL_TGACv1_004129	1A	44.512
TRIAE_CS42_1AL_TGACv1_004139	1A	44.512
TRIAE_CS42_1AL_TGACv1_004141	1A	44.512
TRIAE_CS42_1AL_TGACv1_004146	1A	44.512
TRIAE_CS42_1AL_TGACv1_004147	1A	44.512
TRIAE_CS42_1AL_TGACv1_004148	1A	44.512
TRIAE_CS42_1AL_TGACv1_004153	1A	44.512
TRIAE_CS42_1AL_TGACv1_004154	1A	44.512
TRIAE_CS42_1AL_TGACv1_004156	1A	44.512
TRIAE_CS42_1AL_TGACv1_004158	1A	44.512
TRIAE_CS42_1AL_TGACv1_004171	1A	44.512
TRIAE_CS42_1AL_TGACv1_004179	1A	44.512
TRIAE_CS42_1AL_TGACv1_004187	1A	44.512
TRIAE_CS42_1AL_TGACv1_004194	1A	44.512
TRIAE_CS42_1AL_TGACv1_004205	1A	44.512
TRIAE_CS42_1AL_TGACv1_004218	1A	44.512
TRIAE_CS42_1AL_TGACv1_004221	1A	44.512
TRIAE_CS42_1AL_TGACv1_004246	1A	44.512
TRIAE_CS42_1AL_TGACv1_004250	1A	44.512
TRIAE_CS42_1AL_TGACv1_004260	1A	44.512
TRIAE_CS42_1AL_TGACv1_004263	1A	44.512
TRIAE_CS42_1AL_TGACv1_004270	1A	44.512
TRIAE_CS42_1AL_TGACv1_004271	1A	44.512
TRIAE_CS42_1AL_TGACv1_004273	1A	44.512
TRIAE_CS42_1AL_TGACv1_004275	1A	44.512
TRIAE_CS42_1AL_TGACv1_004280	1A	44.512
TRIAE_CS42_1AL_TGACv1_004281	1A	44.512
TRIAE_CS42_1AL_TGACv1_004284	1A	44.512
TRIAE_CS42_1AL_TGACv1_004286	1A	44.512
TRIAE_CS42_1AL_TGACv1_004288	1A	44.512
TRIAE_CS42_1AL_TGACv1_004289	1A	44.512
TRIAE_CS42_1AL_TGACv1_004292	1A	44.512
TRIAE_CS42_1AL_TGACv1_004297	1A	44.512
TRIAE_CS42_1AL_TGACv1_004303	1A	44.512
TRIAE_CS42_1AL_TGACv1_004305	1A	44.512
TRIAE_CS42_1AL_TGACv1_004308	1A	44.512
TRIAE_CS42_1AL_TGACv1_004310	1A	44.512
TRIAE_CS42_1AL_TGACv1_004318	1A	44.512
TRIAE_CS42_1AL_TGACv1_004320	1A	44.512
TRIAE_CS42_1AL_TGACv1_004339	1A	44.512
TRIAE_CS42_1AL_TGACv1_004347	1A	44.512
TRIAE_CS42_1AL_TGACv1_004352	1A	44.512
TRIAE_CS42_1AL_TGACv1_004353	1A	44.512
TRIAE_CS42_1AL_TGACv1_004374	1A	44.512
TRIAE_CS42_1AL_TGACv1_004376	1A	44.512
TRIAE_CS42_1AL_TGACv1_004382	1A	44.512
TRIAE_CS42_1AL_TGACv1_004383	1A	44.512
TRIAE_CS42_1AL_TGACv1_004384	1A	44.512
TRIAE_CS42_1AL_TGACv1_004388	1A	44.512
TRIAE_CS42_1AL_TGACv1_004393	1A	44.512
TRIAE_CS42_1AL_TGACv1_004396	1A	44.512
TRIAE_CS42_1AL_TGACv1_004402	1A	44.512
TRIAE_CS42_1AL_TGACv1_004404	1A	44.512
TRIAE_CS42_1AL_TGACv1_004409	1A	44.512
TRIAE_CS42_1AL_TGACv1_004410	1A	44.512
TRIAE_CS42_1AL_TGACv1_004411	1A	44.512
TRIAE_CS42_1AL_TGACv1_004421	1A	44.512
TRIAE_CS42_1AL_TGACv1_004423	1A	44.512
TRIAE_CS42_1AL_TGACv1_004424	1A	44.512
TRIAE_CS42_1AL_TGACv1_004427	1A	44.512
TRIAE_CS42_1AL_TGACv1_004428	1A	44.512
TRIAE_CS42_1AL_TGACv1_004435	1A	44.512
TRIAE_CS42_1AL_TGACv1_004438	1A	44.512
TRIAE_CS42_1AL_TGACv1_004439	1A	44.512
TRIAE_CS42_1AL_TGACv1_004441	1A	44.512
TRIAE_CS42_1AL_TGACv1_004444	1A	44.512
TRIAE_CS42_1AL_TGACv1_004445	1A	44.512
TRIAE_CS42_1AL_TGACv1_004448	1A	44.512
TRIAE_CS42_1AL_TGACv1_004453	1A	44.512
TRIAE_CS42_1AL_TGACv1_004455	1A	44.512
TRIAE_CS42_1AL_TGACv1_004458	1A	44.512
TRIAE_CS42_1AL_TGACv1_004459	1A	44.512
TRIAE_CS42_1AL_TGACv1_004463	1A	44.512
TRIAE_CS42_1AL_TGACv1_004474	1A	44.512
TRIAE_CS42_1AL_TGACv1_004475	1A	44.512
TRIAE_CS42_1AL_TGACv1_004485	1A	44.512
TRIAE_CS42_1AL_TGACv1_004486	1A	44.512
TRIAE_CS42_1AL_TGACv1_004487	1A	44.512
TRIAE_CS42_1AL_TGACv1_004491	1A	44.512
TRIAE_CS42_1AL_TGACv1_004492	1A	44.512
TRIAE_CS42_1AL_TGACv1_004495	1A	44.512
TRIAE_CS42_1AL_TGACv1_004517	1A	44.512
TRIAE_CS42_1AL_TGACv1_004518	1A	44.512
TRIAE_CS42_1AL_TGACv1_004528	1A	44.512
TRIAE_CS42_1AL_TGACv1_004532	1A	44.512
TRIAE_CS42_1AL_TGACv1_004540	1A	44.512
TRIAE_CS42_1AL_TGACv1_004556	1A	44.512
TRIAE_CS42_1AL_TGACv1_004561	1A	44.512
TRIAE_CS42_1AL_TGACv1_004570	1A	44.512
TRIAE_CS42_1AL_TGACv1_004573	1A	44.512
TRIAE_CS42_1AL_TGACv1_004593	1A	44.512
TRIAE_CS42_1AL_TGACv1_004613	1A	44.512
TRIAE_CS42_1AL_TGACv1_004617	1A	44.512
TRIAE_CS42_1AL_TGACv1_004625	1A	44.512
TRIAE_CS42_1AL_TGACv1_004628	1A	44.512
TRIAE_CS42_1AL_TGACv1_004630	1A	44.512
TRIAE_CS42_1AL_TGACv1_004635	1A	44.512
TRIAE_CS42_1AL_TGACv1_004636	1A	44.512
TRIAE_CS42_1AL_TGACv1_004638	1A	44.512
TRIAE_CS42_1AL_TGACv1_004644	1A	44.512
TRIAE_CS42_1AL_TGACv1_004664	1A	44.512
TRIAE_CS42_1AL_TGACv1_004668	1A	44.512
TRIAE_CS42_1AL_TGACv1_004675	1A	44.512
TRIAE_CS42_1AL_TGACv1_004684	1A	44.512
TRIAE_CS42_1AL_TGACv1_004688	1A	44.512
TRIAE_CS42_1AL_TGACv1_004707	1A	44.512
TRIAE_CS42_1AL_TGACv1_004711	1A	44.512
TRIAE_CS42_1AL_TGACv1_004719	1A	44.512
TRIAE_CS42_1AL_TGACv1_004722	1A	44.512
TRIAE_CS42_1AL_TGACv1_004734	1A	44.512
TRIAE_CS42_1AL_TGACv1_004735	1A	44.512
TRIAE_CS42_1AL_TGACv1_004741	1A	44.512
TRIAE_CS42_1AL_TGACv1_004742	1A	44.512
TRIAE_CS42_1AL_TGACv1_004762	1A	44.512
TRIAE_CS42_1AL_TGACv1_004763	1A	44.512
TRIAE_CS42_1AL_TGACv1_004769	1A	44.512
TRIAE_CS42_1AL_TGACv1_004771	1A	44.512
TRIAE_CS42_1AL_TGACv1_004786	1A	44.512
TRIAE_CS42_1AL_TGACv1_004791	1A	44.512
TRIAE_CS42_1AL_TGACv1_004797	1A	44.512
TRIAE_CS42_1AL_TGACv1_004807	1A	44.512
TRIAE_CS42_1AL_TGACv1_004822	1A	44.512
TRIAE_CS42_1AL_TGACv1_004825	1A	44.512
TRIAE_CS42_1AL_TGACv1_004827	1A	44.512
TRIAE_CS42_1AL_TGACv1_004829	1A	44.512
TRIAE_CS42_1AL_TGACv1_004830	1A	44.512
TRIAE_CS42_1AL_TGACv1_004831	1A	44.512
TRIAE_CS42_1AL_TGACv1_004843	1A	44.512
TRIAE_CS42_1AL_TGACv1_004848	1A	44.512
TRIAE_CS42_1AL_TGACv1_004858	1A	44.512
TRIAE_CS42_1AL_TGACv1_004889	1A	44.512
TRIAE_CS42_1AL_TGACv1_004898	1A	44.512
TRIAE_CS42_1AL_TGACv1_004899	1A	44.512
TRIAE_CS42_1AL_TGACv1_004907	1A	44.512
TRIAE_CS42_1AL_TGACv1_004916	1A	44.512
TRIAE_CS42_1AL_TGACv1_004922	1A	44.512
TRIAE_CS42_1AL_TGACv1_004923	1A	44.512
TRIAE_CS42_1AL_TGACv1_004925	1A	44.512
TRIAE_CS42_1AL_TGACv1_004952	1A	44.512
TRIAE_CS42_1AL_TGACv1_004965	1A	44.512
TRIAE_CS42_1AL_TGACv1_004973	1A	44.512
TRIAE_CS42_1AL_TGACv1_004979	1A	44.512
TRIAE_CS42_1AL_TGACv1_004980	1A	44.512
TRIAE_CS42_1AL_TGACv1_004984	1A	44.512
TRIAE_CS42_1AL_TGACv1_004996	1A	44.512
TRIAE_CS42_1AL_TGACv1_005000	1A	44.512
TRIAE_CS42_1AL_TGACv1_005002	1A	44.512
TRIAE_CS42_1AL_TGACv1_005009	1A	44.512
TRIAE_CS42_1AL_TGACv1_005013	1A	44.512
TRIAE_CS42_1AL_TGACv1_005024	1A	44.512
TRIAE_CS42_1AL_TGACv1_005029	1A	44.512
TRIAE_CS42_1AL_TGACv1_005041	1A	44.512
TRIAE_CS42_1AL_TGACv1_005045	1A	44.512
TRIAE_CS42_1AL_TGACv1_005054	1A	44.512
TRIAE_CS42_1AL_TGACv1_005056	1A	44.512
TRIAE_CS42_1AL_TGACv1_005058	1A	44.512
TRIAE_CS42_1AL_TGACv1_005061	1A	44.512
TRIAE_CS42_1AL_TGACv1_005066	1A	44.512
TRIAE_CS42_1AL_TGACv1_005073	1A	44.512
TRIAE_CS42_1AL_TGACv1_005076	1A	44.512
TRIAE_CS42_1AL_TGACv1_005078	1A	44.512
TRIAE_CS42_1AL_TGACv1_005100	1A	44.512
TRIAE_CS42_1AL_TGACv1_005105	1A	44.512
TRIAE_CS42_1AL_TGACv1_005109	1A	44.512
TRIAE_CS42_1AL_TGACv1_005115	1A	44.512
TRIAE_CS42_1AL_TGACv1_005125	1A	44.512
TRIAE_CS42_1AL_TGACv1_005135	1A	44.512
TRIAE_CS42_1AL_TGACv1_005146	1A	44.512
TRIAE_CS42_1AL_TGACv1_005148	1A	44.512
TRIAE_CS42_1AL_TGACv1_005155	1A	44.512
TRIAE_CS42_1AL_TGACv1_005157	1A	44.512
TRIAE_CS42_1AL_TGACv1_005162	1A	44.512
TRIAE_CS42_1AL_TGACv1_005173	1A	44.512
TRIAE_CS42_1AL_TGACv1_005175	1A	44.512
TRIAE_CS42_1AL_TGACv1_005176	1A	44.512
TRIAE_CS42_1AL_TGACv1_005190	1A	44.512
TRIAE_CS42_1AL_TGACv1_005200	1A	44.512
TRIAE_CS42_1AL_TGACv1_005222	1A	44.512
TRIAE_CS42_1AL_TGACv1_005224	1A	44.512
TRIAE_CS42_1AL_TGACv1_005268	1A	44.512
TRIAE_CS42_1AL_TGACv1_005270	1A	44.512
TRIAE_CS42_1AL_TGACv1_005297	1A	44.512
TRIAE_CS42_1AL_TGACv1_005307	1A	44.512
TRIAE_CS42_1AL_TGACv1_005310	1A	44.512
TRIAE_CS42_1AL_TGACv1_005329	1A	44.512
TRIAE_CS42_1AL_TGACv1_005351	1A	44.512
TRIAE_CS42_1AL_TGACv1_005355	1A	44.512
TRIAE_CS42_1AL_TGACv1_005362	1A	44.512
TRIAE_CS42_1AL_TGACv1_005367	1A	44.512
TRIAE_CS42_1AL_TGACv1_005392	1A	44.512
TRIAE_CS42_1AL_TGACv1_005402	1A	44.512
TRIAE_CS42_1AL_TGACv1_005406	1A	44.512
TRIAE_CS42_1AL_TGACv1_005411	1A	44.512
TRIAE_CS42_1AL_TGACv1_005416	1A	44.512
TRIAE_CS42_1AL_TGACv1_005437	1A	44.512
TRIAE_CS42_1AL_TGACv1_005443	1A	44.512
TRIAE_CS42_1AL_TGACv1_005453	1A	44.512
TRIAE_CS42_1AL_TGACv1_005459	1A	44.512
TRIAE_CS42_1AL_TGACv1_005473	1A	44.512
TRIAE_CS42_1AL_TGACv1_005478	1A	44.512
TRIAE_CS42_1AL_TGACv1_005479	1A	44.512
TRIAE_CS42_1AL_TGACv1_005496	1A	44.512
TRIAE_CS42_1AL_TGACv1_005514	1A	44.512
TRIAE_CS42_1AL_TGACv1_005518	1A	44.512
TRIAE_CS42_1AL_TGACv1_005528	1A	44.512
TRIAE_CS42_1AL_TGACv1_005544	1A	44.512
TRIAE_CS42_1AL_TGACv1_005559	1A	44.512
TRIAE_CS42_1AL_TGACv1_005563	1A	44.512
TRIAE_CS42_1AL_TGACv1_005569	1A	44.512
TRIAE_CS42_1AL_TGACv1_005595	1A	44.512
TRIAE_CS42_1AL_TGACv1_005605	1A	44.512
TRIAE_CS42_1AL_TGACv1_005617	1A	44.512
TRIAE_CS42_1AL_TGACv1_005625	1A	44.512
TRIAE_CS42_1AL_TGACv1_005633	1A	44.512
TRIAE_CS42_1AL_TGACv1_005640	1A	44.512
TRIAE_CS42_1AL_TGACv1_005652	1A	44.512
TRIAE_CS42_1AL_TGACv1_005686	1A	44.512
TRIAE_CS42_1AL_TGACv1_005690	1A	44.512
TRIAE_CS42_1AL_TGACv1_005739	1A	44.512
TRIAE_CS42_1AL_TGACv1_005750	1A	44.512
TRIAE_CS42_1AL_TGACv1_005761	1A	44.512
TRIAE_CS42_1AL_TGACv1_005792	1A	44.512
TRIAE_CS42_1AL_TGACv1_005817	1A	44.512
TRIAE_CS42_1AL_TGACv1_005903	1A	44.512
TRIAE_CS42_1AL_TGACv1_005926	1A	44.512
TRIAE_CS42_1AL_TGACv1_005966	1A	44.512
TRIAE_CS42_1AL_TGACv1_005991	1A	44.512
TRIAE_CS42_1AL_TGACv1_006029	1A	44.512
TRIAE_CS42_1AL_TGACv1_006036	1A	44.512
TRIAE_CS42_1AL_TGACv1_006045	1A	44.512
TRIAE_CS42_1AL_TGACv1_006049	1A	44.512
TRIAE_CS42_1AL_TGACv1_006053	1A	44.512
TRIAE_CS42_1AL_TGACv1_006061	1A	44.512
TRIAE_CS42_1AL_TGACv1_006101	1A	44.512
TRIAE_CS42_1AL_TGACv1_006172	1A	44.512
TRIAE_CS42_1AL_TGACv1_006178	1A	44.512
TRIAE_CS42_1AL_TGACv1_006218	1A	44.512
TRIAE_CS42_1AL_TGACv1_006236	1A	44.512
TRIAE_CS42_1AL_TGACv1_006280	1A	44.512
TRIAE_CS42_1AL_TGACv1_006298	1A	44.512
TRIAE_CS42_1AL_TGACv1_006377	1A	44.512
TRIAE_CS42_1AL_TGACv1_006382	1A	44.512
TRIAE_CS42_1AL_TGACv1_006385	1A	44.512
TRIAE_CS42_1AL_TGACv1_006430	1A	44.512
TRIAE_CS42_1AL_TGACv1_006444	1A	44.512
TRIAE_CS42_1AL_TGACv1_006681	1A	44.512
TRIAE_CS42_1AL_TGACv1_006776	1A	44.512
TRIAE_CS42_1AL_TGACv1_006787	1A	44.512
TRIAE_CS42_1AL_TGACv1_006794	1A	44.512
TRIAE_CS42_1AL_TGACv1_006893	1A	44.512
TRIAE_CS42_1AL_TGACv1_006919	1A	44.512
TRIAE_CS42_1AL_TGACv1_006963	1A	44.512
TRIAE_CS42_1AL_TGACv1_007001	1A	44.512
TRIAE_CS42_1AL_TGACv1_007068	1A	44.512
TRIAE_CS42_1AL_TGACv1_007092	1A	44.512
TRIAE_CS42_1AL_TGACv1_007098	1A	44.512
TRIAE_CS42_1AL_TGACv1_007099	1A	44.512
TRIAE_CS42_1AL_TGACv1_007329	1A	44.512
TRIAE_CS42_1AL_TGACv1_007421	1A	44.512
TRIAE_CS42_1AL_TGACv1_007427	1A	44.512
TRIAE_CS42_1AL_TGACv1_007483	1A	44.512
TRIAE_CS42_1AL_TGACv1_007488	1A	44.512
TRIAE_CS42_1AL_TGACv1_007524	1A	44.512
TRIAE_CS42_1AL_TGACv1_007605	1A	44.512
TRIAE_CS42_1AL_TGACv1_007722	1A	44.512
TRIAE_CS42_1AL_TGACv1_007754	1A	44.512
TRIAE_CS42_1AL_TGACv1_007945	1A	44.512
TRIAE_CS42_1AL_TGACv1_008015	1A	44.512
TRIAE_CS42_1AL_TGACv1_008045	1A	44.512
TRIAE_CS42_1AL_TGACv1_008088	1A	44.512
TRIAE_CS42_1AL_TGACv1_008192	1A	44.512
TRIAE_CS42_1AL_TGACv1_008199	1A	44.512
TRIAE_CS42_1AL_TGACv1_008243	1A	44.512
TRIAE_CS42_1AL_TGACv1_008289	1A	44.512
TRIAE_CS42_1AL_TGACv1_008550	1A	44.512
TRIAE_CS42_1AL_TGACv1_008568	1A	44.512
TRIAE_CS42_1AL_TGACv1_008685	1A	44.512
TRIAE_CS42_1AL_TGACv1_008729	1A	44.512
TRIAE_CS42_1AL_TGACv1_008820	1A	44.512
TRIAE_CS42_1AL_TGACv1_009288	1A	44.512
TRIAE_CS42_1AL_TGACv1_009329	1A	44.512
TRIAE_CS42_1AL_TGACv1_009559	1A	44.512
TRIAE_CS42_1AL_TGACv1_009595	1A	44.512
TRIAE_CS42_1AL_TGACv1_009915	1A	44.512
TRIAE_CS42_1AL_TGACv1_010052	1A	44.512
TRIAE_CS42_1AL_TGACv1_010080	1A	44.512
TRIAE_CS42_1AL_TGACv1_010308	1A	44.512
TRIAE_CS42_1AL_TGACv1_010472	1A	44.512
TRIAE_CS42_1AL_TGACv1_011072	1A	44.512
TRIAE_CS42_1AL_TGACv1_014360	1A	44.512
TRIAE_CS42_1AL_TGACv1_725943	1A	44.512
TRIAE_CS42_1AS_TGACv1_018953	1A	44.512
TRIAE_CS42_1AS_TGACv1_018954	1A	44.512
TRIAE_CS42_1AS_TGACv1_018955	1A	44.512
TRIAE_CS42_1AS_TGACv1_018956	1A	44.512
TRIAE_CS42_1AS_TGACv1_018960	1A	44.512
TRIAE_CS42_1AS_TGACv1_018961	1A	44.512
TRIAE_CS42_1AS_TGACv1_018962	1A	44.512
TRIAE_CS42_1AS_TGACv1_018964	1A	44.512
TRIAE_CS42_1AS_TGACv1_018965	1A	44.512
TRIAE_CS42_1AS_TGACv1_018966	1A	44.512
TRIAE_CS42_1AS_TGACv1_018967	1A	44.512
TRIAE_CS42_1AS_TGACv1_018968	1A	44.512
TRIAE_CS42_1AS_TGACv1_018970	1A	44.512
TRIAE_CS42_1AS_TGACv1_018971	1A	44.512
TRIAE_CS42_1AS_TGACv1_018973	1A	44.512
TRIAE_CS42_1AS_TGACv1_018976	1A	44.512
TRIAE_CS42_1AS_TGACv1_018977	1A	44.512
TRIAE_CS42_1AS_TGACv1_018978	1A	44.512
TRIAE_CS42_1AS_TGACv1_018979	1A	44.512
TRIAE_CS42_1AS_TGACv1_018980	1A	44.512
TRIAE_CS42_1AS_TGACv1_018981	1A	44.512
TRIAE_CS42_1AS_TGACv1_018982	1A	44.512
TRIAE_CS42_1AS_TGACv1_018983	1A	44.512
TRIAE_CS42_1AS_TGACv1_018984	1A	44.512
TRIAE_CS42_1AS_TGACv1_018985	1A	44.512
TRIAE_CS42_1AS_TGACv1_018986	1A	44.512
TRIAE_CS42_1AS_TGACv1_018987	1A	44.512
TRIAE_CS42_1AS_TGACv1_018988	1A	44.512
TRIAE_CS42_1AS_TGACv1_018989	1A	44.512
TRIAE_CS42_1AS_TGACv1_018990	1A	44.512
TRIAE_CS42_1AS_TGACv1_018992	1A	44.512
TRIAE_CS42_1AS_TGACv1_018993	1A	44.512
TRIAE_CS42_1AS_TGACv1_018994	1A	44.512
TRIAE_CS42_1AS_TGACv1_018996	1A	44.512
TRIAE_CS42_1AS_TGACv1_018997	1A	44.512
TRIAE_CS42_1AS_TGACv1_018998	1A	44.512
[truncated: 126,906 more rows]
