# Supplementary material for: An improved assembly and annotation of the allohexaploid wheat genome identifies complete families of agronomic genes and provides genomic evidence for chromosomal translocations
Source: Genome Res. 2017 May;27(5):885–96. doi: 10.1101/gr.217117.116 (PMC5411782; doi:10.1101/gr.217117.116)
Supplement: Supplemental Material [file supp_gr.217117.116_Supplemental_File_S6.tsv]

TRIAE_CS42_1AL_TGACv1_000001	1A:44.512	unique:class1
TRIAE_CS42_1AL_TGACv1_000002	1A:67.2516666667;1D:47.7673333333	homoeolog:class3
TRIAE_CS42_1AL_TGACv1_000003	1A:44.512	unique:class1
TRIAE_CS42_1AL_TGACv1_000004	1A:44.512	unique:class1
TRIAE_CS42_1AL_TGACv1_000005	1A:42.521;1A:44.512	ambiguous:class2
TRIAE_CS42_1AL_TGACv1_000006	1A:44.512;1A:49.2504166667	ambiguous:class2
TRIAE_CS42_1AL_TGACv1_000007	1A:46.78675;1A:49.2504166667	ambiguous:class2
TRIAE_CS42_1AL_TGACv1_000008	1A:46.78675;1A:49.2504166667;1A:51.618375	ambiguous:class2
TRIAE_CS42_1AL_TGACv1_000009	1A:44.512	unique:class1
TRIAE_CS42_1AL_TGACv1_000010	1A:44.512;1A:45.6495	ambiguous:class2
TRIAE_CS42_1AL_TGACv1_000011	1A:44.512	unique:class1
TRIAE_CS42_1AL_TGACv1_000012	1A:44.512	unique:class1
TRIAE_CS42_1AL_TGACv1_000013	1A:44.512	unique:class1
TRIAE_CS42_1AL_TGACv1_000014	1A:44.512;1A:45.6495	ambiguous:class2
TRIAE_CS42_1AL_TGACv1_000015	1A:34.2774;1A:44.512	ambiguous:class2
TRIAE_CS42_1AL_TGACv1_000016	1A:44.512;1A:45.6495;6B:50.10375	conflict:class4
TRIAE_CS42_1AL_TGACv1_000017	1A:44.512;1A:46.78675	ambiguous:class2
TRIAE_CS42_1AL_TGACv1_000018	1A:44.512;1A:45.6495;1A:46.78675	ambiguous:class2
TRIAE_CS42_1AL_TGACv1_000019	1A:44.512;1A:45.6495;1A:46.78675;1A:49.2504166667	ambiguous:class2
TRIAE_CS42_1AL_TGACv1_000020	1A:44.512;1A:45.6495;1A:49.2504166667	ambiguous:class2
TRIAE_CS42_1AL_TGACv1_000021	1A:46.78675;1A:49.2504166667;1A:51.618375	ambiguous:class2
TRIAE_CS42_1AL_TGACv1_000022	1A:44.512;1A:46.78675	ambiguous:class2
TRIAE_CS42_1AL_TGACv1_000023	1A:44.512	unique:class1
TRIAE_CS42_1AL_TGACv1_000024	1A:44.512	unique:class1
TRIAE_CS42_1AL_TGACv1_000025	1A:44.512	unique:class1
TRIAE_CS42_1AL_TGACv1_000026	1A:44.512;1A:45.6495;1A:49.2504166667	ambiguous:class2
TRIAE_CS42_1AL_TGACv1_000027	1A:44.512	unique:class1
TRIAE_CS42_1AL_TGACv1_000028	1A:44.512	unique:class1
TRIAE_CS42_1AL_TGACv1_000029	1A:44.512;1A:45.6495	ambiguous:class2
TRIAE_CS42_1AL_TGACv1_000030	1A:45.6495;1A:49.2504166667	ambiguous:class2
TRIAE_CS42_1AL_TGACv1_000032	1A:55.8817;2A:59.234	conflict:class4
TRIAE_CS42_1AL_TGACv1_000033	1A:44.512;1A:45.6495;1A:46.78675	ambiguous:class2
TRIAE_CS42_1AL_TGACv1_000034	1A:44.512	unique:class1
TRIAE_CS42_1AL_TGACv1_000035	1A:44.512;5A:0.0	conflict:class4
TRIAE_CS42_1AL_TGACv1_000036	1A:42.521;1A:44.512	ambiguous:class2
TRIAE_CS42_1AL_TGACv1_000037	1A:44.512	unique:class1
TRIAE_CS42_1AL_TGACv1_000038	1A:44.512	unique:class1
TRIAE_CS42_1AL_TGACv1_000039	1A:44.512	unique:class1
TRIAE_CS42_1AL_TGACv1_000040	1A:44.512;1A:45.6495	ambiguous:class2
TRIAE_CS42_1AL_TGACv1_000041	1A:44.512;1A:45.6495	ambiguous:class2
TRIAE_CS42_1AL_TGACv1_000042	1A:44.512	unique:class1
TRIAE_CS42_1AL_TGACv1_000043	1A:44.512;1A:45.6495	ambiguous:class2
TRIAE_CS42_1AL_TGACv1_000044	1A:44.512;1A:45.6495;1A:46.78675	ambiguous:class2
TRIAE_CS42_1AL_TGACv1_000045	1A:44.512;1A:45.6495	ambiguous:class2
TRIAE_CS42_1AL_TGACv1_000046	1A:44.512	unique:class1
TRIAE_CS42_1AL_TGACv1_000047	1A:44.512	unique:class1
TRIAE_CS42_1AL_TGACv1_000048	1A:40.53;1A:44.512	ambiguous:class2
TRIAE_CS42_1AL_TGACv1_000049	1A:44.512	unique:class1
TRIAE_CS42_1AL_TGACv1_000050	1A:44.512;1A:46.78675	ambiguous:class2
TRIAE_CS42_1AL_TGACv1_000051	1A:80.9;1A:82.037;1A:83.17575;7A:62.9988333333	conflict:class4
TRIAE_CS42_1AL_TGACv1_000052	1A:44.512	unique:class1
TRIAE_CS42_1AL_TGACv1_000053	1A:44.512;1A:45.6495;1A:49.2504166667	ambiguous:class2
TRIAE_CS42_1AL_TGACv1_000054	1A:76.633375	unique:class1
TRIAE_CS42_1AL_TGACv1_000055	1A:46.78675;1A:49.2504166667	ambiguous:class2
TRIAE_CS42_1AL_TGACv1_000056	1A:112.5318	unique:class1
TRIAE_CS42_1AL_TGACv1_000057	1A:44.512	unique:class1
TRIAE_CS42_1AL_TGACv1_000058	1A:44.512;1A:45.6495;1A:46.78675	ambiguous:class2
TRIAE_CS42_1AL_TGACv1_000059	1A:45.6495;1A:46.78675;1A:49.2504166667	ambiguous:class2
TRIAE_CS42_1AL_TGACv1_000060	1A:45.6495	unique:class1
TRIAE_CS42_1AL_TGACv1_000061	1A:45.6495	unique:class1
TRIAE_CS42_1AL_TGACv1_000062	1A:44.512	unique:class1
TRIAE_CS42_1AL_TGACv1_000063	1A:44.512	unique:class1
TRIAE_CS42_1AL_TGACv1_000064	1A:44.512	unique:class1
TRIAE_CS42_1AL_TGACv1_000065	1A:44.512	unique:class1
TRIAE_CS42_1AL_TGACv1_000066	1A:67.2516666667	unique:class1
TRIAE_CS42_1AL_TGACv1_000067	1A:49.2504166667;5D:32.4035	conflict:class4
TRIAE_CS42_1AL_TGACv1_000068	1A:49.2504166667	unique:class1
TRIAE_CS42_1AL_TGACv1_000069	1A:44.512	unique:class1
TRIAE_CS42_1AL_TGACv1_000070	1A:44.512	unique:class1
TRIAE_CS42_1AL_TGACv1_000071	1A:44.512	unique:class1
TRIAE_CS42_1AL_TGACv1_000072	1A:109.6902	unique:class1
TRIAE_CS42_1AL_TGACv1_000073	1A:109.6902	unique:class1
TRIAE_CS42_1AL_TGACv1_000074	1A:44.512;1A:45.6495	ambiguous:class2
TRIAE_CS42_1AL_TGACv1_000075	1A:44.512;1A:45.6495	ambiguous:class2
TRIAE_CS42_1AL_TGACv1_000076	1A:44.512	unique:class1
TRIAE_CS42_1AL_TGACv1_000077	1A:44.512;1A:45.6495;1A:46.78675	ambiguous:class2
TRIAE_CS42_1AL_TGACv1_000078	1A:44.512	unique:class1
TRIAE_CS42_1AL_TGACv1_000079	1A:44.512	unique:class1
TRIAE_CS42_1AL_TGACv1_000080	1A:74.076	unique:class1
TRIAE_CS42_1AL_TGACv1_000081	1A:44.512	unique:class1
TRIAE_CS42_1AL_TGACv1_000082	1A:44.512	unique:class1
TRIAE_CS42_1AL_TGACv1_000083	1A:44.512	unique:class1
TRIAE_CS42_1AL_TGACv1_000084	1A:40.53;1A:44.512	ambiguous:class2
TRIAE_CS42_1AL_TGACv1_000085	1A:44.512	unique:class1
TRIAE_CS42_1AL_TGACv1_000086	1A:44.512	unique:class1
TRIAE_CS42_1AL_TGACv1_000087	1A:44.512	unique:class1
TRIAE_CS42_1AL_TGACv1_000088	1A:49.2504166667;1A:51.618375	ambiguous:class2
TRIAE_CS42_1AL_TGACv1_000089	1A:51.618375	unique:class1
TRIAE_CS42_1AL_TGACv1_000090	1A:44.512;1A:45.6495;1A:46.78675	ambiguous:class2
TRIAE_CS42_1AL_TGACv1_000091	1A:61.4019285714;1A:67.2516666667	ambiguous:class2
TRIAE_CS42_1AL_TGACv1_000093	1A:44.512	unique:class1
TRIAE_CS42_1AL_TGACv1_000094	1A:44.512	unique:class1
TRIAE_CS42_1AL_TGACv1_000095	1A:44.512	unique:class1
TRIAE_CS42_1AL_TGACv1_000096	1A:44.512;1A:45.6495	ambiguous:class2
TRIAE_CS42_1AL_TGACv1_000097	1A:44.512	unique:class1
TRIAE_CS42_1AL_TGACv1_000098	1A:44.512	unique:class1
TRIAE_CS42_1AL_TGACv1_000099	1A:97.024	unique:class1
TRIAE_CS42_1AL_TGACv1_000100	1A:44.512	unique:class1
TRIAE_CS42_1AL_TGACv1_000101	1A:44.512	unique:class1
TRIAE_CS42_1AL_TGACv1_000102	1A:44.512	unique:class1
TRIAE_CS42_1AL_TGACv1_000103	1A:45.6495	unique:class1
TRIAE_CS42_1AL_TGACv1_000104	1A:44.512	unique:class1
TRIAE_CS42_1AL_TGACv1_000105	1A:44.512;1A:45.6495	ambiguous:class2
TRIAE_CS42_1AL_TGACv1_000106	1A:45.6495	unique:class1
TRIAE_CS42_1AL_TGACv1_000107	1A:40.53;1A:42.521;1A:44.512;1A:45.6495	ambiguous:class2
TRIAE_CS42_1AL_TGACv1_000108	1A:44.512	unique:class1
TRIAE_CS42_1AL_TGACv1_000109	1A:44.512;1A:45.6495;1A:46.78675	ambiguous:class2
TRIAE_CS42_1AL_TGACv1_000110	1A:44.512;1A:45.6495	ambiguous:class2
TRIAE_CS42_1AL_TGACv1_000111	1A:44.512	unique:class1
TRIAE_CS42_1AL_TGACv1_000112	1A:49.2504166667;1A:51.618375	ambiguous:class2
TRIAE_CS42_1AL_TGACv1_000113	1A:44.512	unique:class1
TRIAE_CS42_1AL_TGACv1_000114	1A:44.512	unique:class1
TRIAE_CS42_1AL_TGACv1_000115	1A:45.6495	unique:class1
TRIAE_CS42_1AL_TGACv1_000116	1A:97.024	unique:class1
TRIAE_CS42_1AL_TGACv1_000117	1A:46.78675;1A:49.2504166667	ambiguous:class2
TRIAE_CS42_1AL_TGACv1_000118	1A:44.512;1A:45.6495	ambiguous:class2
TRIAE_CS42_1AL_TGACv1_000119	1A:44.512	unique:class1
TRIAE_CS42_1AL_TGACv1_000120	1A:67.2516666667	unique:class1
TRIAE_CS42_1AL_TGACv1_000121	1A:44.512	unique:class1
TRIAE_CS42_1AL_TGACv1_000122	1A:44.512	unique:class1
TRIAE_CS42_1AL_TGACv1_000123	1A:44.512	unique:class1
TRIAE_CS42_1AL_TGACv1_000124	1A:44.512;1A:45.6495	ambiguous:class2
TRIAE_CS42_1AL_TGACv1_000125	1A:44.512	unique:class1
TRIAE_CS42_1AL_TGACv1_000126	1A:44.512	unique:class1
TRIAE_CS42_1AL_TGACv1_000127	1A:44.512;4A:57.601	conflict:class4
TRIAE_CS42_1AL_TGACv1_000128	1A:44.512	unique:class1
TRIAE_CS42_1AL_TGACv1_000129	1A:45.6495;1A:46.78675	ambiguous:class2
TRIAE_CS42_1AL_TGACv1_000130	1A:44.512;7A:72.4725	conflict:class4
TRIAE_CS42_1AL_TGACv1_000131	1A:45.6495;1A:46.78675	ambiguous:class2
TRIAE_CS42_1AL_TGACv1_000132	1A:61.4019285714	unique:class1
TRIAE_CS42_1AL_TGACv1_000133	1A:44.512	unique:class1
TRIAE_CS42_1AL_TGACv1_000134	1A:44.512	unique:class1
TRIAE_CS42_1AL_TGACv1_000135	1A:49.2504166667	unique:class1
TRIAE_CS42_1AL_TGACv1_000136	1A:45.6495;1A:46.78675	ambiguous:class2
TRIAE_CS42_1AL_TGACv1_000137	1A:40.53;1A:46.78675	ambiguous:class2
TRIAE_CS42_1AL_TGACv1_000138	1A:80.9	unique:class1
TRIAE_CS42_1AL_TGACv1_000139	1A:44.512	unique:class1
TRIAE_CS42_1AL_TGACv1_000140	1A:44.512;1A:45.6495	ambiguous:class2
TRIAE_CS42_1AL_TGACv1_000141	1A:45.6495	unique:class1
TRIAE_CS42_1AL_TGACv1_000142	1A:44.512;1A:45.6495	ambiguous:class2
TRIAE_CS42_1AL_TGACv1_000143	1A:44.512	unique:class1
TRIAE_CS42_1AL_TGACv1_000145	1A:44.512;1A:45.6495	ambiguous:class2
TRIAE_CS42_1AL_TGACv1_000146	1A:44.512;1A:45.6495;1A:49.2504166667	ambiguous:class2
TRIAE_CS42_1AL_TGACv1_000147	1A:44.512;1A:49.2504166667	ambiguous:class2
TRIAE_CS42_1AL_TGACv1_000148	1A:44.512	unique:class1
TRIAE_CS42_1AL_TGACv1_000149	1A:49.2504166667;1A:51.618375	ambiguous:class2
TRIAE_CS42_1AL_TGACv1_000150	1A:44.512	unique:class1
TRIAE_CS42_1AL_TGACv1_000151	1A:44.512	unique:class1
TRIAE_CS42_1AL_TGACv1_000152	1A:44.512;5A:15.3531	conflict:class4
TRIAE_CS42_1AL_TGACv1_000153	1A:45.6495;1A:46.78675	ambiguous:class2
TRIAE_CS42_1AL_TGACv1_000154	1A:44.512	unique:class1
TRIAE_CS42_1AL_TGACv1_000155	1A:44.512	unique:class1
TRIAE_CS42_1AL_TGACv1_000156	1A:44.512	unique:class1
TRIAE_CS42_1AL_TGACv1_000157	1A:44.512;1A:45.6495;1A:46.78675	ambiguous:class2
TRIAE_CS42_1AL_TGACv1_000158	1A:44.512	unique:class1
TRIAE_CS42_1AL_TGACv1_000160	1A:51.618375	unique:class1
TRIAE_CS42_1AL_TGACv1_000161	1A:49.2504166667	unique:class1
TRIAE_CS42_1AL_TGACv1_000162	1A:44.512;1A:45.6495	ambiguous:class2
TRIAE_CS42_1AL_TGACv1_000163	1A:44.512	unique:class1
TRIAE_CS42_1AL_TGACv1_000164	1A:76.633375;1A:80.9	ambiguous:class2
TRIAE_CS42_1AL_TGACv1_000165	1A:46.78675	unique:class1
TRIAE_CS42_1AL_TGACv1_000166	1A:49.2504166667	unique:class1
TRIAE_CS42_1AL_TGACv1_000167	1A:44.512	unique:class1
TRIAE_CS42_1AL_TGACv1_000168	1A:49.2504166667;1A:51.618375	ambiguous:class2
TRIAE_CS42_1AL_TGACv1_000169	1A:58.723	unique:class1
TRIAE_CS42_1AL_TGACv1_000170	1A:44.512	unique:class1
TRIAE_CS42_1AL_TGACv1_000172	1A:55.8817	unique:class1
TRIAE_CS42_1AL_TGACv1_000173	1A:40.53;1A:44.512	ambiguous:class2
TRIAE_CS42_1AL_TGACv1_000174	1A:44.512	unique:class1
TRIAE_CS42_1AL_TGACv1_000175	1A:44.512;1A:45.6495;1A:46.78675	ambiguous:class2
TRIAE_CS42_1AL_TGACv1_000176	1A:46.78675	unique:class1
TRIAE_CS42_1AL_TGACv1_000177	1A:44.512	unique:class1
TRIAE_CS42_1AL_TGACv1_000179	1A:44.512	unique:class1
TRIAE_CS42_1AL_TGACv1_000180	1A:44.512	unique:class1
TRIAE_CS42_1AL_TGACv1_000181	1A:44.512;1A:45.6495;1A:49.2504166667	ambiguous:class2
TRIAE_CS42_1AL_TGACv1_000182	1A:49.2504166667	unique:class1
TRIAE_CS42_1AL_TGACv1_000183	1A:45.6495;1A:46.78675	ambiguous:class2
TRIAE_CS42_1AL_TGACv1_000184	1A:44.512;1A:45.6495	ambiguous:class2
TRIAE_CS42_1AL_TGACv1_000185	1A:44.512;1A:45.6495;1A:46.78675	ambiguous:class2
TRIAE_CS42_1AL_TGACv1_000186	1A:44.512	unique:class1
TRIAE_CS42_1AL_TGACv1_000187	1A:44.512;1A:45.6495	ambiguous:class2
TRIAE_CS42_1AL_TGACv1_000188	1A:45.6495;1A:46.78675	ambiguous:class2
TRIAE_CS42_1AL_TGACv1_000189	1A:44.512	unique:class1
TRIAE_CS42_1AL_TGACv1_000191	1A:51.618375	unique:class1
TRIAE_CS42_1AL_TGACv1_000192	1A:49.2504166667	unique:class1
TRIAE_CS42_1AL_TGACv1_000193	1A:44.512	unique:class1
TRIAE_CS42_1AL_TGACv1_000194	1A:45.6495;1A:46.78675	ambiguous:class2
TRIAE_CS42_1AL_TGACv1_000195	1A:67.2516666667	unique:class1
TRIAE_CS42_1AL_TGACv1_000196	1A:87.736;4B:50.376	conflict:class4
TRIAE_CS42_1AL_TGACv1_000197	1A:51.618375	unique:class1
TRIAE_CS42_1AL_TGACv1_000198	1A:44.512;1A:45.6495;1A:46.78675;1A:49.2504166667;4D:53.6193333333	conflict:class4
TRIAE_CS42_1AL_TGACv1_000199	1A:105.085	unique:class1
TRIAE_CS42_1AL_TGACv1_000200	1A:44.512	unique:class1
TRIAE_CS42_1AL_TGACv1_000201	1A:44.512	unique:class1
TRIAE_CS42_1AL_TGACv1_000202	1A:44.512;1A:45.6495;1A:49.2504166667	ambiguous:class2
TRIAE_CS42_1AL_TGACv1_000203	1A:44.512	unique:class1
TRIAE_CS42_1AL_TGACv1_000204	1A:67.2516666667	unique:class1
TRIAE_CS42_1AL_TGACv1_000205	1A:44.512	unique:class1
TRIAE_CS42_1AL_TGACv1_000206	1A:44.512;1A:45.6495	ambiguous:class2
TRIAE_CS42_1AL_TGACv1_000207	1A:44.512;1A:45.6495;1A:46.78675	ambiguous:class2
TRIAE_CS42_1AL_TGACv1_000208	1A:49.2504166667;1A:51.618375	ambiguous:class2
TRIAE_CS42_1AL_TGACv1_000209	1A:44.512	unique:class1
TRIAE_CS42_1AL_TGACv1_000210	1A:55.8817;2A:59.234	conflict:class4
TRIAE_CS42_1AL_TGACv1_000212	1A:45.6495	unique:class1
TRIAE_CS42_1AL_TGACv1_000213	1A:44.512;1A:45.6495;1A:49.2504166667	ambiguous:class2
TRIAE_CS42_1AL_TGACv1_000214	1A:51.618375	unique:class1
TRIAE_CS42_1AL_TGACv1_000215	1A:112.5318;1A:114.862333333	ambiguous:class2
TRIAE_CS42_1AL_TGACv1_000216	1A:55.8817	unique:class1
TRIAE_CS42_1AL_TGACv1_000217	1A:44.512	unique:class1
TRIAE_CS42_1AL_TGACv1_000218	1A:44.512;1A:45.6495;4A:62.3140714286	conflict:class4
TRIAE_CS42_1AL_TGACv1_000219	1A:45.6495	unique:class1
TRIAE_CS42_1AL_TGACv1_000220	1A:44.512	unique:class1
TRIAE_CS42_1AL_TGACv1_000221	1A:49.2504166667;1A:51.618375	ambiguous:class2
TRIAE_CS42_1AL_TGACv1_000222	1A:44.512	unique:class1
TRIAE_CS42_1AL_TGACv1_000223	1A:55.8817	unique:class1
TRIAE_CS42_1AL_TGACv1_000224	1A:114.862333333;1A:116.683	ambiguous:class2
TRIAE_CS42_1AL_TGACv1_000225	1A:44.512	unique:class1
TRIAE_CS42_1AL_TGACv1_000226	1A:44.512;1A:45.6495;1A:49.2504166667	ambiguous:class2
TRIAE_CS42_1AL_TGACv1_000227	1A:44.512	unique:class1
TRIAE_CS42_1AL_TGACv1_000228	1A:44.512	unique:class1
TRIAE_CS42_1AL_TGACv1_000229	1A:61.4019285714;1A:67.2516666667	ambiguous:class2
TRIAE_CS42_1AL_TGACv1_000230	1A:45.6495	unique:class1
TRIAE_CS42_1AL_TGACv1_000231	1A:44.512	unique:class1
TRIAE_CS42_1AL_TGACv1_000232	1A:49.2504166667;1A:51.618375	ambiguous:class2
TRIAE_CS42_1AL_TGACv1_000233	1A:51.618375	unique:class1
TRIAE_CS42_1AL_TGACv1_000234	1A:44.512;1A:45.6495	ambiguous:class2
TRIAE_CS42_1AL_TGACv1_000235	1A:44.512	unique:class1
TRIAE_CS42_1AL_TGACv1_000236	1A:74.076	unique:class1
TRIAE_CS42_1AL_TGACv1_000237	1A:46.78675	unique:class1
TRIAE_CS42_1AL_TGACv1_000238	1A:44.512	unique:class1
TRIAE_CS42_1AL_TGACv1_000239	1A:42.521;1A:44.512	ambiguous:class2
TRIAE_CS42_1AL_TGACv1_000240	1A:44.512	unique:class1
TRIAE_CS42_1AL_TGACv1_000241	1A:44.512	unique:class1
TRIAE_CS42_1AL_TGACv1_000242	1A:44.512	unique:class1
TRIAE_CS42_1AL_TGACv1_000243	1A:44.512	unique:class1
TRIAE_CS42_1AL_TGACv1_000244	1A:44.512;1A:51.618375	ambiguous:class2
TRIAE_CS42_1AL_TGACv1_000245	1A:44.512;1A:45.6495;1A:49.2504166667	ambiguous:class2
TRIAE_CS42_1AL_TGACv1_000246	1A:51.618375	unique:class1
TRIAE_CS42_1AL_TGACv1_000247	1A:46.78675;1A:49.2504166667;1A:51.618375	ambiguous:class2
TRIAE_CS42_1AL_TGACv1_000248	1A:45.6495	unique:class1
TRIAE_CS42_1AL_TGACv1_000249	1A:74.076;1A:76.633375	ambiguous:class2
TRIAE_CS42_1AL_TGACv1_000250	1A:44.512;1A:49.2504166667	ambiguous:class2
TRIAE_CS42_1AL_TGACv1_000251	1A:45.6495	unique:class1
TRIAE_CS42_1AL_TGACv1_000252	1A:44.512	unique:class1
TRIAE_CS42_1AL_TGACv1_000253	1A:44.512	unique:class1
TRIAE_CS42_1AL_TGACv1_000254	1A:49.2504166667	unique:class1
TRIAE_CS42_1AL_TGACv1_000255	1A:117.878;5A:12.5039	conflict:class4
TRIAE_CS42_1AL_TGACv1_000256	1A:44.512;1A:45.6495;1A:46.78675;2A:59.234	conflict:class4
TRIAE_CS42_1AL_TGACv1_000257	1A:61.4019285714	unique:class1
TRIAE_CS42_1AL_TGACv1_000258	1A:112.5318	unique:class1
TRIAE_CS42_1AL_TGACv1_000259	1A:105.085	unique:class1
TRIAE_CS42_1AL_TGACv1_000260	1A:44.512	unique:class1
TRIAE_CS42_1AL_TGACv1_000261	1A:44.512;1A:45.6495;1A:46.78675	ambiguous:class2
TRIAE_CS42_1AL_TGACv1_000262	1A:45.6495;1A:46.78675	ambiguous:class2
TRIAE_CS42_1AL_TGACv1_000263	1A:44.512	unique:class1
TRIAE_CS42_1AL_TGACv1_000264	1A:44.512	unique:class1
TRIAE_CS42_1AL_TGACv1_000265	1A:44.512	unique:class1
TRIAE_CS42_1AL_TGACv1_000266	1A:44.512	unique:class1
TRIAE_CS42_1AL_TGACv1_000267	1A:44.512	unique:class1
TRIAE_CS42_1AL_TGACv1_000268	1A:49.2504166667	unique:class1
TRIAE_CS42_1AL_TGACv1_000269	1A:45.6495	unique:class1
TRIAE_CS42_1AL_TGACv1_000270	1A:46.78675;1A:49.2504166667;5B:38.3426875	conflict:class4
TRIAE_CS42_1AL_TGACv1_000271	1A:44.512	unique:class1
TRIAE_CS42_1AL_TGACv1_000272	1A:44.512;1A:45.6495	ambiguous:class2
TRIAE_CS42_1AL_TGACv1_000273	1A:44.512	unique:class1
TRIAE_CS42_1AL_TGACv1_000274	2B:60.4015714286	cc_unique:class6
TRIAE_CS42_1AL_TGACv1_000275	1A:51.618375;1A:55.8817	ambiguous:class2
TRIAE_CS42_1AL_TGACv1_000276	1A:45.6495;1A:46.78675	ambiguous:class2
TRIAE_CS42_1AL_TGACv1_000277	1A:44.512;7A:65.895	conflict:class4
TRIAE_CS42_1AL_TGACv1_000279	1A:44.512	unique:class1
TRIAE_CS42_1AL_TGACv1_000280	1A:44.512;1A:45.6495;1A:46.78675	ambiguous:class2
TRIAE_CS42_1AL_TGACv1_000281	1A:44.512	unique:class1
TRIAE_CS42_1AL_TGACv1_000282	1A:45.6495	unique:class1
TRIAE_CS42_1AL_TGACv1_000283	1A:44.512	unique:class1
TRIAE_CS42_1AL_TGACv1_000284	1A:44.512;3A:70.7247	conflict:class4
TRIAE_CS42_1AL_TGACv1_000285	1A:45.6495;1A:49.2504166667	ambiguous:class2
TRIAE_CS42_1AL_TGACv1_000286	1A:46.78675;1A:51.618375	ambiguous:class2
TRIAE_CS42_1AL_TGACv1_000287	1A:44.512;1A:46.78675	ambiguous:class2
TRIAE_CS42_1AL_TGACv1_000288	1A:45.6495	unique:class1
TRIAE_CS42_1AL_TGACv1_000289	1A:44.512	unique:class1
TRIAE_CS42_1AL_TGACv1_000290	1A:44.512	unique:class1
TRIAE_CS42_1AL_TGACv1_000291	1A:45.6495	unique:class1
TRIAE_CS42_1AL_TGACv1_000292	1A:61.4019285714;1A:67.2516666667	ambiguous:class2
TRIAE_CS42_1AL_TGACv1_000293	1A:45.6495;1A:46.78675	ambiguous:class2
TRIAE_CS42_1AL_TGACv1_000294	1A:45.6495	unique:class1
TRIAE_CS42_1AL_TGACv1_000295	1A:46.78675;1A:49.2504166667	ambiguous:class2
TRIAE_CS42_1AL_TGACv1_000296	1A:44.512	unique:class1
TRIAE_CS42_1AL_TGACv1_000297	1A:74.076	unique:class1
TRIAE_CS42_1AL_TGACv1_000298	1A:44.512	unique:class1
TRIAE_CS42_1AL_TGACv1_000299	1A:44.512	unique:class1
TRIAE_CS42_1AL_TGACv1_000300	1A:45.6495;1A:49.2504166667;1D:55.7247	homoeolog:class3
TRIAE_CS42_1AL_TGACv1_000301	1A:45.6495	unique:class1
TRIAE_CS42_1AL_TGACv1_000302	1A:44.512	unique:class1
TRIAE_CS42_1AL_TGACv1_000303	1A:45.6495	unique:class1
TRIAE_CS42_1AL_TGACv1_000304	1A:44.512	unique:class1
TRIAE_CS42_1AL_TGACv1_000305	1A:44.512	unique:class1
TRIAE_CS42_1AL_TGACv1_000306	1A:49.2504166667	unique:class1
TRIAE_CS42_1AL_TGACv1_000308	1A:45.6495	unique:class1
TRIAE_CS42_1AL_TGACv1_000309	1A:49.2504166667	unique:class1
TRIAE_CS42_1AL_TGACv1_000310	1A:44.512;1A:45.6495	ambiguous:class2
TRIAE_CS42_1AL_TGACv1_000311	1A:44.512	unique:class1
TRIAE_CS42_1AL_TGACv1_000312	1A:44.512	unique:class1
TRIAE_CS42_1AL_TGACv1_000313	1A:49.2504166667;1A:51.618375	ambiguous:class2
TRIAE_CS42_1AL_TGACv1_000314	1A:44.512	unique:class1
TRIAE_CS42_1AL_TGACv1_000315	1A:49.2504166667	unique:class1
TRIAE_CS42_1AL_TGACv1_000316	1A:45.6495;1A:46.78675	ambiguous:class2
TRIAE_CS42_1AL_TGACv1_000317	1A:44.512;1A:45.6495;1A:46.78675	ambiguous:class2
TRIAE_CS42_1AL_TGACv1_000318	1A:109.6902	unique:class1
TRIAE_CS42_1AL_TGACv1_000319	1A:49.2504166667;1A:51.618375	ambiguous:class2
TRIAE_CS42_1AL_TGACv1_000320	1A:53.608;1A:55.8817	ambiguous:class2
TRIAE_CS42_1AL_TGACv1_000321	1A:44.512	unique:class1
TRIAE_CS42_1AL_TGACv1_000322	1A:112.5318	unique:class1
TRIAE_CS42_1AL_TGACv1_000323	1A:44.512	unique:class1
TRIAE_CS42_1AL_TGACv1_000324	1A:44.512;7A:60.06275	conflict:class4
TRIAE_CS42_1AL_TGACv1_000325	1A:40.53;1A:45.6495	ambiguous:class2
TRIAE_CS42_1AL_TGACv1_000326	1A:116.683	unique:class1
TRIAE_CS42_1AL_TGACv1_000327	1A:97.024	unique:class1
TRIAE_CS42_1AL_TGACv1_000328	1A:55.8817	unique:class1
TRIAE_CS42_1AL_TGACv1_000329	1A:44.512	unique:class1
TRIAE_CS42_1AL_TGACv1_000330	1A:45.6495;1A:49.2504166667	ambiguous:class2
TRIAE_CS42_1AL_TGACv1_000332	1A:49.2504166667;7A:60.06275	conflict:class4
TRIAE_CS42_1AL_TGACv1_000333	1A:80.9;1A:82.037	ambiguous:class2
TRIAE_CS42_1AL_TGACv1_000334	1A:74.076	unique:class1
TRIAE_CS42_1AL_TGACv1_000335	1A:44.512;1A:45.6495;1A:46.78675	ambiguous:class2
TRIAE_CS42_1AL_TGACv1_000336	1A:49.2504166667	unique:class1
TRIAE_CS42_1AL_TGACv1_000337	1A:67.2516666667;1A:69.24075	ambiguous:class2
TRIAE_CS42_1AL_TGACv1_000338	1A:44.512	unique:class1
TRIAE_CS42_1AL_TGACv1_000339	1A:67.2516666667	unique:class1
TRIAE_CS42_1AL_TGACv1_000340	1A:45.6495	unique:class1
TRIAE_CS42_1AL_TGACv1_000341	1A:45.6495;1A:46.78675	ambiguous:class2
TRIAE_CS42_1AL_TGACv1_000342	1A:45.6495;1A:46.78675	ambiguous:class2
TRIAE_CS42_1AL_TGACv1_000343	1A:55.8817	unique:class1
TRIAE_CS42_1AL_TGACv1_000344	1A:112.5318;1A:114.862333333	ambiguous:class2
TRIAE_CS42_1AL_TGACv1_000345	1A:45.6495;1A:46.78675	ambiguous:class2
TRIAE_CS42_1AL_TGACv1_000346	1A:45.6495	unique:class1
TRIAE_CS42_1AL_TGACv1_000347	1A:45.6495	unique:class1
TRIAE_CS42_1AL_TGACv1_000348	1A:44.512	unique:class1
TRIAE_CS42_1AL_TGACv1_000349	1A:44.512;1A:46.78675	ambiguous:class2
TRIAE_CS42_1AL_TGACv1_000350	1A:44.512;1A:45.6495;1A:46.78675;1A:49.2504166667	ambiguous:class2
TRIAE_CS42_1AL_TGACv1_000351	1A:49.2504166667	unique:class1
TRIAE_CS42_1AL_TGACv1_000352	1A:45.6495	unique:class1
TRIAE_CS42_1AL_TGACv1_000353	1A:109.6902	unique:class1
TRIAE_CS42_1AL_TGACv1_000354	1A:61.4019285714;6A:50.208;7D:84.0023571429	conflict:class4
TRIAE_CS42_1AL_TGACv1_000355	1A:45.6495;1A:46.78675	ambiguous:class2
TRIAE_CS42_1AL_TGACv1_000356	1A:44.512;1A:45.6495;1A:49.2504166667	ambiguous:class2
TRIAE_CS42_1AL_TGACv1_000357	1A:44.512;1A:45.6495	ambiguous:class2
TRIAE_CS42_1AL_TGACv1_000358	1A:44.512	unique:class1
TRIAE_CS42_1AL_TGACv1_000359	1A:45.6495;1A:46.78675;1A:49.2504166667	ambiguous:class2
TRIAE_CS42_1AL_TGACv1_000360	1A:114.862333333	unique:class1
TRIAE_CS42_1AL_TGACv1_000361	1A:45.6495	unique:class1
TRIAE_CS42_1AL_TGACv1_000362	1A:114.862333333	unique:class1
TRIAE_CS42_1AL_TGACv1_000363	1A:44.512;1A:45.6495	ambiguous:class2
TRIAE_CS42_1AL_TGACv1_000364	1A:44.512	unique:class1
TRIAE_CS42_1AL_TGACv1_000365	1A:109.6902	unique:class1
TRIAE_CS42_1AL_TGACv1_000366	1A:44.512;1A:45.6495	ambiguous:class2
TRIAE_CS42_1AL_TGACv1_000367	1A:45.6495	unique:class1
TRIAE_CS42_1AL_TGACv1_000368	1A:44.512	unique:class1
TRIAE_CS42_1AL_TGACv1_000369	1A:44.512	unique:class1
TRIAE_CS42_1AL_TGACv1_000370	1A:44.512	unique:class1
TRIAE_CS42_1AL_TGACv1_000371	1A:44.512;1A:45.6495	ambiguous:class2
TRIAE_CS42_1AL_TGACv1_000372	1A:74.076;1A:76.633375	ambiguous:class2
TRIAE_CS42_1AL_TGACv1_000373	1A:45.6495	unique:class1
TRIAE_CS42_1AL_TGACv1_000374	1A:44.512	unique:class1
TRIAE_CS42_1AL_TGACv1_000375	1A:49.2504166667	unique:class1
TRIAE_CS42_1AL_TGACv1_000376	1A:44.512	unique:class1
TRIAE_CS42_1AL_TGACv1_000379	1A:44.512;1A:45.6495	ambiguous:class2
TRIAE_CS42_1AL_TGACv1_000380	1A:44.512	unique:class1
TRIAE_CS42_1AL_TGACv1_000382	1A:44.512	unique:class1
TRIAE_CS42_1AL_TGACv1_000383	1A:105.085;1A:109.6902	ambiguous:class2
TRIAE_CS42_1AL_TGACv1_000384	1A:74.076;1A:76.633375	ambiguous:class2
TRIAE_CS42_1AL_TGACv1_000385	1A:74.076	unique:class1
TRIAE_CS42_1AL_TGACv1_000386	1A:44.512	unique:class1
TRIAE_CS42_1AL_TGACv1_000387	1A:51.618375	unique:class1
TRIAE_CS42_1AL_TGACv1_000388	1A:49.2504166667;1A:51.618375;4A:62.3140714286	conflict:class4
TRIAE_CS42_1AL_TGACv1_000389	1A:46.78675	unique:class1
TRIAE_CS42_1AL_TGACv1_000390	1A:45.6495	unique:class1
TRIAE_CS42_1AL_TGACv1_000391	1A:44.512	unique:class1
TRIAE_CS42_1AL_TGACv1_000392	1A:49.2504166667	unique:class1
TRIAE_CS42_1AL_TGACv1_000393	1A:44.512	unique:class1
TRIAE_CS42_1AL_TGACv1_000394	1A:114.862333333	unique:class1
TRIAE_CS42_1AL_TGACv1_000395	1A:44.512	unique:class1
TRIAE_CS42_1AL_TGACv1_000396	1A:76.633375	unique:class1
TRIAE_CS42_1AL_TGACv1_000397	1A:44.512	unique:class1
TRIAE_CS42_1AL_TGACv1_000398	1A:46.78675	unique:class1
TRIAE_CS42_1AL_TGACv1_000399	1A:49.2504166667	unique:class1
TRIAE_CS42_1AL_TGACv1_000400	1A:51.618375;1A:53.608	ambiguous:class2
TRIAE_CS42_1AL_TGACv1_000402	1A:46.78675	unique:class1
TRIAE_CS42_1AL_TGACv1_000403	1A:49.2504166667	unique:class1
TRIAE_CS42_1AL_TGACv1_000405	1A:49.2504166667;1A:51.618375	ambiguous:class2
TRIAE_CS42_1AL_TGACv1_000406	1A:55.8817	unique:class1
TRIAE_CS42_1AL_TGACv1_000407	1A:112.5318	unique:class1
TRIAE_CS42_1AL_TGACv1_000408	1A:44.512	unique:class1
TRIAE_CS42_1AL_TGACv1_000409	1A:44.512	unique:class1
TRIAE_CS42_1AL_TGACv1_000410	1A:44.512	unique:class1
TRIAE_CS42_1AL_TGACv1_000411	1A:49.2504166667;1A:51.618375;1D:93.8125	homoeolog:class3
TRIAE_CS42_1AL_TGACv1_000412	1A:44.512	unique:class1
TRIAE_CS42_1AL_TGACv1_000413	1A:44.512	unique:class1
TRIAE_CS42_1AL_TGACv1_000414	1A:46.78675	unique:class1
TRIAE_CS42_1AL_TGACv1_000415	1A:97.024	unique:class1
TRIAE_CS42_1AL_TGACv1_000416	1A:44.512	unique:class1
TRIAE_CS42_1AL_TGACv1_000417	1A:105.085	unique:class1
TRIAE_CS42_1AL_TGACv1_000418	1A:45.6495	unique:class1
TRIAE_CS42_1AL_TGACv1_000419	1A:44.512	unique:class1
TRIAE_CS42_1AL_TGACv1_000420	1A:112.5318	unique:class1
TRIAE_CS42_1AL_TGACv1_000421	1A:44.512	unique:class1
TRIAE_CS42_1AL_TGACv1_000422	1A:87.736	unique:class1
TRIAE_CS42_1AL_TGACv1_000423	1A:74.076	unique:class1
TRIAE_CS42_1AL_TGACv1_000424	1A:44.512	unique:class1
TRIAE_CS42_1AL_TGACv1_000425	1A:45.6495	unique:class1
TRIAE_CS42_1AL_TGACv1_000426	1A:44.512	unique:class1
TRIAE_CS42_1AL_TGACv1_000427	1A:46.78675	unique:class1
TRIAE_CS42_1AL_TGACv1_000428	1A:44.512	unique:class1
TRIAE_CS42_1AL_TGACv1_000429	1A:44.512;1A:45.6495;1A:46.78675	ambiguous:class2
TRIAE_CS42_1AL_TGACv1_000430	1A:117.878	unique:class1
TRIAE_CS42_1AL_TGACv1_000431	1A:49.2504166667	unique:class1
TRIAE_CS42_1AL_TGACv1_000432	1A:44.512	unique:class1
TRIAE_CS42_1AL_TGACv1_000433	1A:45.6495	unique:class1
TRIAE_CS42_1AL_TGACv1_000434	1A:45.6495;1A:46.78675	ambiguous:class2
TRIAE_CS42_1AL_TGACv1_000435	1A:46.78675	unique:class1
TRIAE_CS42_1AL_TGACv1_000436	1A:114.862333333	unique:class1
TRIAE_CS42_1AL_TGACv1_000437	1A:44.512	unique:class1
TRIAE_CS42_1AL_TGACv1_000438	1A:46.78675;1A:49.2504166667	ambiguous:class2
TRIAE_CS42_1AL_TGACv1_000439	1A:46.78675	unique:class1
TRIAE_CS42_1AL_TGACv1_000440	1A:44.512	unique:class1
TRIAE_CS42_1AL_TGACv1_000441	1A:45.6495	unique:class1
TRIAE_CS42_1AL_TGACv1_000442	1A:44.512;1A:45.6495	ambiguous:class2
TRIAE_CS42_1AL_TGACv1_000443	1A:44.512;1A:45.6495	ambiguous:class2
TRIAE_CS42_1AL_TGACv1_000444	1A:45.6495	unique:class1
TRIAE_CS42_1AL_TGACv1_000446	1A:44.512	unique:class1
TRIAE_CS42_1AL_TGACv1_000447	1A:61.4019285714	unique:class1
TRIAE_CS42_1AL_TGACv1_000448	1A:45.6495;2D:65.70275	conflict:class4
TRIAE_CS42_1AL_TGACv1_000449	1A:44.512;1A:45.6495	ambiguous:class2
TRIAE_CS42_1AL_TGACv1_000450	1A:44.512	unique:class1
TRIAE_CS42_1AL_TGACv1_000451	1A:44.512	unique:class1
TRIAE_CS42_1AL_TGACv1_000452	1A:44.512	unique:class1
TRIAE_CS42_1AL_TGACv1_000453	1A:42.521;1A:45.6495	ambiguous:class2
TRIAE_CS42_1AL_TGACv1_000454	1A:45.6495	unique:class1
TRIAE_CS42_1AL_TGACv1_000455	1A:44.512;1A:45.6495;1A:46.78675	ambiguous:class2
TRIAE_CS42_1AL_TGACv1_000456	1A:45.6495	unique:class1
TRIAE_CS42_1AL_TGACv1_000457	1A:58.723	unique:class1
TRIAE_CS42_1AL_TGACv1_000458	1A:44.512;1A:45.6495	ambiguous:class2
TRIAE_CS42_1AL_TGACv1_000459	1A:49.2504166667	unique:class1
TRIAE_CS42_1AL_TGACv1_000460	1A:55.8817	unique:class1
TRIAE_CS42_1AL_TGACv1_000461	1A:44.512	unique:class1
TRIAE_CS42_1AL_TGACv1_000462	1A:44.512	unique:class1
TRIAE_CS42_1AL_TGACv1_000463	1A:44.512	unique:class1
TRIAE_CS42_1AL_TGACv1_000464	1A:44.512	unique:class1
TRIAE_CS42_1AL_TGACv1_000465	1A:67.2516666667	unique:class1
TRIAE_CS42_1AL_TGACv1_000467	1A:51.618375	unique:class1
TRIAE_CS42_1AL_TGACv1_000468	1A:67.2516666667	unique:class1
TRIAE_CS42_1AL_TGACv1_000469	1A:67.2516666667	unique:class1
TRIAE_CS42_1AL_TGACv1_000470	1A:61.4019285714	unique:class1
TRIAE_CS42_1AL_TGACv1_000472	1A:44.512	unique:class1
TRIAE_CS42_1AL_TGACv1_000473	1A:117.878;1A:58.723	ambiguous:class2
TRIAE_CS42_1AL_TGACv1_000474	1A:44.512	unique:class1
TRIAE_CS42_1AL_TGACv1_000475	1A:87.736	unique:class1
TRIAE_CS42_1AL_TGACv1_000476	1A:44.512	unique:class1
TRIAE_CS42_1AL_TGACv1_000477	1A:74.076	unique:class1
TRIAE_CS42_1AL_TGACv1_000478	1A:44.512	unique:class1
TRIAE_CS42_1AL_TGACv1_000479	1A:44.512	unique:class1
TRIAE_CS42_1AL_TGACv1_000480	1A:44.512	unique:class1
TRIAE_CS42_1AL_TGACv1_000481	1A:45.6495;1A:46.78675	ambiguous:class2
TRIAE_CS42_1AL_TGACv1_000482	1A:109.6902	unique:class1
TRIAE_CS42_1AL_TGACv1_000483	1A:44.512	unique:class1
TRIAE_CS42_1AL_TGACv1_000484	1A:49.2504166667;1A:51.618375	ambiguous:class2
TRIAE_CS42_1AL_TGACv1_000485	1A:58.723;1A:64.408;1A:67.2516666667	ambiguous:class2
TRIAE_CS42_1AL_TGACv1_000486	1A:44.512	unique:class1
TRIAE_CS42_1AL_TGACv1_000487	1A:45.6495;1A:46.78675	ambiguous:class2
TRIAE_CS42_1AL_TGACv1_000488	1A:44.512	unique:class1
TRIAE_CS42_1AL_TGACv1_000489	1A:44.512	unique:class1
TRIAE_CS42_1AL_TGACv1_000490	1A:46.78675	unique:class1
TRIAE_CS42_1AL_TGACv1_000491	1A:44.512;1A:45.6495	ambiguous:class2
TRIAE_CS42_1AL_TGACv1_000492	1A:117.878	unique:class1
TRIAE_CS42_1AL_TGACv1_000493	1A:44.512	unique:class1
TRIAE_CS42_1AL_TGACv1_000494	1A:61.4019285714;1A:67.2516666667	ambiguous:class2
TRIAE_CS42_1AL_TGACv1_000495	1A:44.512	unique:class1
TRIAE_CS42_1AL_TGACv1_000496	1A:44.512;1A:45.6495	ambiguous:class2
TRIAE_CS42_1AL_TGACv1_000497	1A:44.512	unique:class1
TRIAE_CS42_1AL_TGACv1_000498	1A:44.512	unique:class1
TRIAE_CS42_1AL_TGACv1_000499	1A:109.6902	unique:class1
TRIAE_CS42_1AL_TGACv1_000500	1A:44.512;5A:0.0	conflict:class4
TRIAE_CS42_1AL_TGACv1_000501	1A:55.8817	unique:class1
TRIAE_CS42_1AL_TGACv1_000502	1A:44.512	unique:class1
TRIAE_CS42_1AL_TGACv1_000503	1A:55.8817;4A:62.3140714286	conflict:class4
TRIAE_CS42_1AL_TGACv1_000504	1A:44.512	unique:class1
TRIAE_CS42_1AL_TGACv1_000505	1A:40.53;1A:44.512;1A:49.2504166667	ambiguous:class2
TRIAE_CS42_1AL_TGACv1_000506	1A:67.2516666667	unique:class1
TRIAE_CS42_1AL_TGACv1_000507	1A:44.512;1A:45.6495	ambiguous:class2
TRIAE_CS42_1AL_TGACv1_000508	1A:44.512	unique:class1
TRIAE_CS42_1AL_TGACv1_000509	1A:61.4019285714	unique:class1
TRIAE_CS42_1AL_TGACv1_000510	1A:49.2504166667	unique:class1
TRIAE_CS42_1AL_TGACv1_000511	1A:45.6495	unique:class1
TRIAE_CS42_1AL_TGACv1_000512	1A:74.076;1A:76.633375	ambiguous:class2
TRIAE_CS42_1AL_TGACv1_000513	1A:45.6495	unique:class1
TRIAE_CS42_1AL_TGACv1_000514	1A:44.512	unique:class1
TRIAE_CS42_1AL_TGACv1_000515	1A:51.618375;1A:55.8817;5A:48.5585	conflict:class4
TRIAE_CS42_1AL_TGACv1_000516	1A:112.5318	unique:class1
TRIAE_CS42_1AL_TGACv1_000517	1A:49.2504166667	unique:class1
TRIAE_CS42_1AL_TGACv1_000518	1A:44.512;1A:45.6495	ambiguous:class2
TRIAE_CS42_1AL_TGACv1_000519	1A:45.6495	unique:class1
TRIAE_CS42_1AL_TGACv1_000520	1A:44.512	unique:class1
TRIAE_CS42_1AL_TGACv1_000521	1A:49.2504166667	unique:class1
TRIAE_CS42_1AL_TGACv1_000522	1A:44.512;1A:45.6495	ambiguous:class2
TRIAE_CS42_1AL_TGACv1_000523	1A:44.512	unique:class1
TRIAE_CS42_1AL_TGACv1_000524	1A:45.6495	unique:class1
TRIAE_CS42_1AL_TGACv1_000525	1A:49.2504166667	unique:class1
TRIAE_CS42_1AL_TGACv1_000526	1A:55.8817;7A:68.5565555556	conflict:class4
TRIAE_CS42_1AL_TGACv1_000527	1A:67.2516666667	unique:class1
TRIAE_CS42_1AL_TGACv1_000528	1A:44.512	unique:class1
TRIAE_CS42_1AL_TGACv1_000529	1A:44.512	unique:class1
TRIAE_CS42_1AL_TGACv1_000530	1A:44.512;1A:45.6495	ambiguous:class2
TRIAE_CS42_1AL_TGACv1_000531	1A:44.512	unique:class1
TRIAE_CS42_1AL_TGACv1_000532	1A:44.512	unique:class1
TRIAE_CS42_1AL_TGACv1_000533	1A:58.723;1A:61.4019285714	ambiguous:class2
TRIAE_CS42_1AL_TGACv1_000534	1A:67.2516666667	unique:class1
TRIAE_CS42_1AL_TGACv1_000535	1A:49.2504166667;1A:51.618375	ambiguous:class2
TRIAE_CS42_1AL_TGACv1_000536	1A:67.2516666667	unique:class1
TRIAE_CS42_1AL_TGACv1_000537	1A:44.512	unique:class1
TRIAE_CS42_1AL_TGACv1_000538	1A:58.723	unique:class1
TRIAE_CS42_1AL_TGACv1_000539	1A:45.6495	unique:class1
TRIAE_CS42_1AL_TGACv1_000540	1A:112.5318;1A:114.862333333;1A:116.683	ambiguous:class2
TRIAE_CS42_1AL_TGACv1_000541	1A:46.78675	unique:class1
TRIAE_CS42_1AL_TGACv1_000542	1A:44.512	unique:class1
TRIAE_CS42_1AL_TGACv1_000544	1A:44.512	unique:class1
TRIAE_CS42_1AL_TGACv1_000545	1A:76.633375	unique:class1
TRIAE_CS42_1AL_TGACv1_000546	1A:45.6495	unique:class1
TRIAE_CS42_1AL_TGACv1_000547	1A:49.2504166667	unique:class1
TRIAE_CS42_1AL_TGACv1_000548	1A:112.5318	unique:class1
TRIAE_CS42_1AL_TGACv1_000549	1A:51.618375	unique:class1
TRIAE_CS42_1AL_TGACv1_000550	1A:109.6902	unique:class1
TRIAE_CS42_1AL_TGACv1_000551	1A:44.512	unique:class1
TRIAE_CS42_1AL_TGACv1_000552	1A:44.512	unique:class1
TRIAE_CS42_1AL_TGACv1_000553	1A:44.512	unique:class1
TRIAE_CS42_1AL_TGACv1_000555	1A:44.512	unique:class1
TRIAE_CS42_1AL_TGACv1_000556	1A:80.9;1A:82.037	ambiguous:class2
TRIAE_CS42_1AL_TGACv1_000557	1A:44.512;1A:45.6495;1A:46.78675;1A:49.2504166667	ambiguous:class2
TRIAE_CS42_1AL_TGACv1_000558	1A:45.6495;1A:46.78675;1A:49.2504166667	ambiguous:class2
TRIAE_CS42_1AL_TGACv1_000559	1A:44.512	unique:class1
TRIAE_CS42_1AL_TGACv1_000560	1A:44.512	unique:class1
TRIAE_CS42_1AL_TGACv1_000561	1A:45.6495	unique:class1
TRIAE_CS42_1AL_TGACv1_000562	1A:44.512;1A:45.6495;1A:46.78675	ambiguous:class2
TRIAE_CS42_1AL_TGACv1_000563	1A:45.6495;1A:46.78675	ambiguous:class2
TRIAE_CS42_1AL_TGACv1_000564	1A:45.6495;1A:46.78675	ambiguous:class2
TRIAE_CS42_1AL_TGACv1_000565	1A:74.076	unique:class1
TRIAE_CS42_1AL_TGACv1_000566	1A:44.512;1A:45.6495;1A:49.2504166667	ambiguous:class2
TRIAE_CS42_1AL_TGACv1_000567	1A:74.076	unique:class1
TRIAE_CS42_1AL_TGACv1_000568	1A:44.512	unique:class1
TRIAE_CS42_1AL_TGACv1_000569	1A:67.2516666667	unique:class1
TRIAE_CS42_1AL_TGACv1_000570	1A:44.512	unique:class1
TRIAE_CS42_1AL_TGACv1_000571	1A:55.8817	unique:class1
TRIAE_CS42_1AL_TGACv1_000572	1A:44.512	unique:class1
TRIAE_CS42_1AL_TGACv1_000573	1A:49.2504166667	unique:class1
TRIAE_CS42_1AL_TGACv1_000574	1A:45.6495;1A:46.78675	ambiguous:class2
TRIAE_CS42_1AL_TGACv1_000575	1A:44.512;6D:50.0771875	conflict:class4
TRIAE_CS42_1AL_TGACv1_000576	1A:44.512	unique:class1
TRIAE_CS42_1AL_TGACv1_000577	1A:44.512	unique:class1
TRIAE_CS42_1AL_TGACv1_000578	1A:44.512	unique:class1
TRIAE_CS42_1AL_TGACv1_000580	1A:44.512;1A:45.6495	ambiguous:class2
TRIAE_CS42_1AL_TGACv1_000581	1A:64.408;1A:67.2516666667	ambiguous:class2
TRIAE_CS42_1AL_TGACv1_000582	1A:114.862333333	unique:class1
TRIAE_CS42_1AL_TGACv1_000583	1A:112.5318	unique:class1
TRIAE_CS42_1AL_TGACv1_000584	1A:45.6495	unique:class1
TRIAE_CS42_1AL_TGACv1_000585	1A:44.512;1A:45.6495	ambiguous:class2
TRIAE_CS42_1AL_TGACv1_000586	1A:44.512	unique:class1
TRIAE_CS42_1AL_TGACv1_000587	1A:44.512	unique:class1
TRIAE_CS42_1AL_TGACv1_000588	1A:49.2504166667	unique:class1
TRIAE_CS42_1AL_TGACv1_000589	1A:44.512	unique:class1
TRIAE_CS42_1AL_TGACv1_000590	1A:44.512	unique:class1
TRIAE_CS42_1AL_TGACv1_000591	1A:97.024	unique:class1
TRIAE_CS42_1AL_TGACv1_000592	1A:45.6495;1A:49.2504166667	ambiguous:class2
TRIAE_CS42_1AL_TGACv1_000593	1A:44.512	unique:class1
TRIAE_CS42_1AL_TGACv1_000594	1A:64.408;1A:67.2516666667	ambiguous:class2
TRIAE_CS42_1AL_TGACv1_000595	1A:49.2504166667	unique:class1
TRIAE_CS42_1AL_TGACv1_000596	1A:44.512;1A:45.6495;1A:51.618375	ambiguous:class2
TRIAE_CS42_1AL_TGACv1_000597	1A:46.78675;1A:49.2504166667	ambiguous:class2
TRIAE_CS42_1AL_TGACv1_000598	1A:44.512	unique:class1
TRIAE_CS42_1AL_TGACv1_000599	1A:45.6495	unique:class1
TRIAE_CS42_1AL_TGACv1_000600	1A:45.6495	unique:class1
TRIAE_CS42_1AL_TGACv1_000601	1A:44.512;1A:45.6495;1A:46.78675	ambiguous:class2
TRIAE_CS42_1AL_TGACv1_000602	1A:87.736	unique:class1
TRIAE_CS42_1AL_TGACv1_000603	1A:45.6495	unique:class1
TRIAE_CS42_1AL_TGACv1_000604	1A:44.512	unique:class1
TRIAE_CS42_1AL_TGACv1_000605	1A:45.6495	unique:class1
TRIAE_CS42_1AL_TGACv1_000606	1A:44.512;5A:39.46	conflict:class4
TRIAE_CS42_1AL_TGACv1_000607	1A:44.512	unique:class1
TRIAE_CS42_1AL_TGACv1_000608	1A:44.512;1A:45.6495	ambiguous:class2
TRIAE_CS42_1AL_TGACv1_000609	1A:109.6902;1A:83.17575	ambiguous:class2
TRIAE_CS42_1AL_TGACv1_000610	1A:44.512	unique:class1
TRIAE_CS42_1AL_TGACv1_000611	1A:44.512	unique:class1
TRIAE_CS42_1AL_TGACv1_000612	1A:74.076	unique:class1
TRIAE_CS42_1AL_TGACv1_000614	1A:109.6902;1A:112.5318	ambiguous:class2
TRIAE_CS42_1AL_TGACv1_000615	1A:49.2504166667	unique:class1
TRIAE_CS42_1AL_TGACv1_000616	1A:49.2504166667	unique:class1
TRIAE_CS42_1AL_TGACv1_000617	1A:74.076	unique:class1
TRIAE_CS42_1AL_TGACv1_000618	1A:45.6495	unique:class1
TRIAE_CS42_1AL_TGACv1_000619	1A:109.6902	unique:class1
TRIAE_CS42_1AL_TGACv1_000620	1A:45.6495;1A:46.78675	ambiguous:class2
TRIAE_CS42_1AL_TGACv1_000621	1A:45.6495	unique:class1
TRIAE_CS42_1AL_TGACv1_000622	1A:51.618375	unique:class1
TRIAE_CS42_1AL_TGACv1_000623	1A:67.2516666667	unique:class1
TRIAE_CS42_1AL_TGACv1_000624	1A:44.512	unique:class1
TRIAE_CS42_1AL_TGACv1_000625	1A:44.512	unique:class1
TRIAE_CS42_1AL_TGACv1_000626	1A:44.512	unique:class1
TRIAE_CS42_1AL_TGACv1_000627	1A:45.6495	unique:class1
TRIAE_CS42_1AL_TGACv1_000628	1A:44.512	unique:class1
TRIAE_CS42_1AL_TGACv1_000629	1A:44.512	unique:class1
TRIAE_CS42_1AL_TGACv1_000630	1A:44.512	unique:class1
TRIAE_CS42_1AL_TGACv1_000631	1A:44.512	unique:class1
TRIAE_CS42_1AL_TGACv1_000632	1A:44.512	unique:class1
TRIAE_CS42_1AL_TGACv1_000633	1A:49.2504166667;1A:51.618375	ambiguous:class2
TRIAE_CS42_1AL_TGACv1_000634	1A:44.512	unique:class1
TRIAE_CS42_1AL_TGACv1_000635	1A:44.512	unique:class1
TRIAE_CS42_1AL_TGACv1_000636	1A:45.6495;1A:46.78675	ambiguous:class2
TRIAE_CS42_1AL_TGACv1_000637	1A:44.512	unique:class1
TRIAE_CS42_1AL_TGACv1_000638	1A:44.512	unique:class1
TRIAE_CS42_1AL_TGACv1_000639	1A:85.455;1A:87.736	ambiguous:class2
TRIAE_CS42_1AL_TGACv1_000640	1A:76.633375	unique:class1
TRIAE_CS42_1AL_TGACv1_000641	1A:44.512	unique:class1
TRIAE_CS42_1AL_TGACv1_000642	1A:45.6495	unique:class1
TRIAE_CS42_1AL_TGACv1_000643	1A:45.6495	unique:class1
TRIAE_CS42_1AL_TGACv1_000644	1A:44.512;1A:45.6495	ambiguous:class2
TRIAE_CS42_1AL_TGACv1_000646	1A:44.512	unique:class1
TRIAE_CS42_1AL_TGACv1_000647	1A:55.8817	unique:class1
TRIAE_CS42_1AL_TGACv1_000648	1A:44.512	unique:class1
TRIAE_CS42_1AL_TGACv1_000649	1A:53.608	unique:class1
TRIAE_CS42_1AL_TGACv1_000650	1A:44.512;5A:89.1167	conflict:class4
TRIAE_CS42_1AL_TGACv1_000651	1A:44.512	unique:class1
TRIAE_CS42_1AL_TGACv1_000652	1A:74.076	unique:class1
TRIAE_CS42_1AL_TGACv1_000653	1A:44.512	unique:class1
TRIAE_CS42_1AL_TGACv1_000654	1A:74.076	unique:class1
TRIAE_CS42_1AL_TGACv1_000655	1A:44.512;1A:45.6495	ambiguous:class2
TRIAE_CS42_1AL_TGACv1_000656	1A:45.6495	unique:class1
TRIAE_CS42_1AL_TGACv1_000657	1A:117.878;6D:52.7295833333	conflict:class4
TRIAE_CS42_1AL_TGACv1_000659	1A:117.878	unique:class1
TRIAE_CS42_1AL_TGACv1_000661	1A:46.78675	unique:class1
TRIAE_CS42_1AL_TGACv1_000662	1A:44.512	unique:class1
TRIAE_CS42_1AL_TGACv1_000663	1A:44.512	unique:class1
TRIAE_CS42_1AL_TGACv1_000664	1A:45.6495	unique:class1
TRIAE_CS42_1AL_TGACv1_000665	1A:44.512	unique:class1
TRIAE_CS42_1AL_TGACv1_000666	1A:45.6495;1A:46.78675	ambiguous:class2
TRIAE_CS42_1AL_TGACv1_000667	1A:44.512;1A:45.6495	ambiguous:class2
TRIAE_CS42_1AL_TGACv1_000668	1A:76.633375;7A:0.5685	conflict:class4
TRIAE_CS42_1AL_TGACv1_000669	1A:45.6495	unique:class1
TRIAE_CS42_1AL_TGACv1_000670	1A:44.512	unique:class1
TRIAE_CS42_1AL_TGACv1_000671	1A:44.512;1A:46.78675	ambiguous:class2
TRIAE_CS42_1AL_TGACv1_000672	1A:45.6495	unique:class1
TRIAE_CS42_1AL_TGACv1_000673	1A:46.78675	unique:class1
TRIAE_CS42_1AL_TGACv1_000674	1A:44.512	unique:class1
TRIAE_CS42_1AL_TGACv1_000675	1A:45.6495;1A:49.2504166667	ambiguous:class2
TRIAE_CS42_1AL_TGACv1_000676	1A:45.6495	unique:class1
TRIAE_CS42_1AL_TGACv1_000677	1A:44.512;1A:45.6495	ambiguous:class2
TRIAE_CS42_1AL_TGACv1_000678	1A:44.512;2A:59.234	conflict:class4
TRIAE_CS42_1AL_TGACv1_000679	1A:44.512	unique:class1
TRIAE_CS42_1AL_TGACv1_000680	1A:109.6902	unique:class1
TRIAE_CS42_1AL_TGACv1_000681	1A:44.512;1A:45.6495;1A:46.78675	ambiguous:class2
TRIAE_CS42_1AL_TGACv1_000682	1A:45.6495	unique:class1
TRIAE_CS42_1AL_TGACv1_000683	1A:44.512	unique:class1
TRIAE_CS42_1AL_TGACv1_000684	1A:44.512;6A:52.482	conflict:class4
TRIAE_CS42_1AL_TGACv1_000685	1A:51.618375	unique:class1
TRIAE_CS42_1AL_TGACv1_000686	1A:44.512;1A:45.6495	ambiguous:class2
TRIAE_CS42_1AL_TGACv1_000687	1A:45.6495	unique:class1
TRIAE_CS42_1AL_TGACv1_000688	1A:55.8817	unique:class1
TRIAE_CS42_1AL_TGACv1_000689	1A:44.512	unique:class1
TRIAE_CS42_1AL_TGACv1_000690	1A:44.512	unique:class1
TRIAE_CS42_1AL_TGACv1_000691	1A:44.512;1A:45.6495	ambiguous:class2
TRIAE_CS42_1AL_TGACv1_000692	1A:49.2504166667	unique:class1
TRIAE_CS42_1AL_TGACv1_000693	1A:49.2504166667;1A:51.618375	ambiguous:class2
TRIAE_CS42_1AL_TGACv1_000694	1A:44.512	unique:class1
TRIAE_CS42_1AL_TGACv1_000695	1A:45.6495;1A:46.78675	ambiguous:class2
TRIAE_CS42_1AL_TGACv1_000696	1A:112.5318;2A:91.6076	conflict:class4
TRIAE_CS42_1AL_TGACv1_000697	1A:74.076	unique:class1
TRIAE_CS42_1AL_TGACv1_000698	1A:45.6495	unique:class1
TRIAE_CS42_1AL_TGACv1_000699	1A:44.512	unique:class1
TRIAE_CS42_1AL_TGACv1_000700	1A:44.512	unique:class1
TRIAE_CS42_1AL_TGACv1_000701	1A:44.512	unique:class1
TRIAE_CS42_1AL_TGACv1_000703	1A:44.512	unique:class1
TRIAE_CS42_1AL_TGACv1_000704	1A:44.512;1A:45.6495	ambiguous:class2
TRIAE_CS42_1AL_TGACv1_000705	1A:112.5318	unique:class1
TRIAE_CS42_1AL_TGACv1_000706	1A:45.6495	unique:class1
TRIAE_CS42_1AL_TGACv1_000707	1A:44.512	unique:class1
TRIAE_CS42_1AL_TGACv1_000708	1A:109.6902	unique:class1
TRIAE_CS42_1AL_TGACv1_000709	1A:44.512	unique:class1
TRIAE_CS42_1AL_TGACv1_000710	1A:87.736	unique:class1
TRIAE_CS42_1AL_TGACv1_000711	1A:49.2504166667	unique:class1
TRIAE_CS42_1AL_TGACv1_000712	1A:44.512;1A:49.2504166667	ambiguous:class2
TRIAE_CS42_1AL_TGACv1_000713	1A:49.2504166667	unique:class1
TRIAE_CS42_1AL_TGACv1_000714	1A:45.6495	unique:class1
TRIAE_CS42_1AL_TGACv1_000715	1A:46.78675;1A:49.2504166667	ambiguous:class2
TRIAE_CS42_1AL_TGACv1_000716	1A:49.2504166667	unique:class1
TRIAE_CS42_1AL_TGACv1_000717	1A:117.878	unique:class1
TRIAE_CS42_1AL_TGACv1_000718	1A:74.076	unique:class1
TRIAE_CS42_1AL_TGACv1_000719	1A:45.6495	unique:class1
TRIAE_CS42_1AL_TGACv1_000720	1A:74.076	unique:class1
TRIAE_CS42_1AL_TGACv1_000721	1A:45.6495	unique:class1
TRIAE_CS42_1AL_TGACv1_000722	1A:112.5318;1A:114.862333333	ambiguous:class2
TRIAE_CS42_1AL_TGACv1_000723	1A:44.512	unique:class1
TRIAE_CS42_1AL_TGACv1_000725	1A:44.512	unique:class1
TRIAE_CS42_1AL_TGACv1_000726	1A:44.512	unique:class1
TRIAE_CS42_1AL_TGACv1_000727	1A:45.6495	unique:class1
TRIAE_CS42_1AL_TGACv1_000728	1A:46.78675;1A:49.2504166667	ambiguous:class2
TRIAE_CS42_1AL_TGACv1_000729	1A:45.6495	unique:class1
TRIAE_CS42_1AL_TGACv1_000730	1A:45.6495	unique:class1
TRIAE_CS42_1AL_TGACv1_000731	1A:49.2504166667;1A:51.618375	ambiguous:class2
TRIAE_CS42_1AL_TGACv1_000733	1A:44.512	unique:class1
TRIAE_CS42_1AL_TGACv1_000734	1A:76.633375	unique:class1
TRIAE_CS42_1AL_TGACv1_000735	1A:45.6495	unique:class1
TRIAE_CS42_1AL_TGACv1_000736	1A:87.736	unique:class1
TRIAE_CS42_1AL_TGACv1_000737	1A:44.512;1A:45.6495	ambiguous:class2
TRIAE_CS42_1AL_TGACv1_000738	1A:97.024	unique:class1
TRIAE_CS42_1AL_TGACv1_000739	1A:49.2504166667;1A:51.618375	ambiguous:class2
TRIAE_CS42_1AL_TGACv1_000740	1A:44.512	unique:class1
TRIAE_CS42_1AL_TGACv1_000742	1A:44.512	unique:class1
TRIAE_CS42_1AL_TGACv1_000743	1A:44.512;1A:49.2504166667	ambiguous:class2
TRIAE_CS42_1AL_TGACv1_000744	1A:44.512;1A:45.6495	ambiguous:class2
TRIAE_CS42_1AL_TGACv1_000745	1A:44.512	unique:class1
TRIAE_CS42_1AL_TGACv1_000746	1A:44.512;1A:45.6495	ambiguous:class2
TRIAE_CS42_1AL_TGACv1_000747	1A:44.512;1A:45.6495	ambiguous:class2
TRIAE_CS42_1AL_TGACv1_000748	1A:44.512	unique:class1
TRIAE_CS42_1AL_TGACv1_000749	1A:44.512;1A:45.6495	ambiguous:class2
TRIAE_CS42_1AL_TGACv1_000750	1A:112.5318	unique:class1
TRIAE_CS42_1AL_TGACv1_000751	1A:44.512	unique:class1
TRIAE_CS42_1AL_TGACv1_000752	1A:45.6495	unique:class1
TRIAE_CS42_1AL_TGACv1_000753	1A:76.633375	unique:class1
TRIAE_CS42_1AL_TGACv1_000754	1A:45.6495	unique:class1
TRIAE_CS42_1AL_TGACv1_000755	3A:55.2798333333	cc_unique:class6
TRIAE_CS42_1AL_TGACv1_000756	1A:109.6902	unique:class1
TRIAE_CS42_1AL_TGACv1_000757	1A:45.6495;1A:49.2504166667	ambiguous:class2
TRIAE_CS42_1AL_TGACv1_000758	1A:44.512	unique:class1
TRIAE_CS42_1AL_TGACv1_000759	1A:45.6495;1A:49.2504166667	ambiguous:class2
TRIAE_CS42_1AL_TGACv1_000760	1A:44.512	unique:class1
TRIAE_CS42_1AL_TGACv1_000761	1A:45.6495	unique:class1
TRIAE_CS42_1AL_TGACv1_000762	1A:112.5318	unique:class1
TRIAE_CS42_1AL_TGACv1_000764	1A:112.5318	unique:class1
TRIAE_CS42_1AL_TGACv1_000765	1A:45.6495;1A:46.78675	ambiguous:class2
TRIAE_CS42_1AL_TGACv1_000766	1A:44.512	unique:class1
TRIAE_CS42_1AL_TGACv1_000767	1A:74.076	unique:class1
TRIAE_CS42_1AL_TGACv1_000768	1A:44.512	unique:class1
TRIAE_CS42_1AL_TGACv1_000770	1A:44.512	unique:class1
TRIAE_CS42_1AL_TGACv1_000771	1A:45.6495;1A:46.78675	ambiguous:class2
TRIAE_CS42_1AL_TGACv1_000772	1A:85.455	unique:class1
TRIAE_CS42_1AL_TGACv1_000773	1A:49.2504166667;1A:51.618375	ambiguous:class2
TRIAE_CS42_1AL_TGACv1_000774	1A:55.8817	unique:class1
TRIAE_CS42_1AL_TGACv1_000775	1A:114.862333333;1A:116.683	ambiguous:class2
TRIAE_CS42_1AL_TGACv1_000776	1A:97.024	unique:class1
TRIAE_CS42_1AL_TGACv1_000777	1A:51.618375	unique:class1
TRIAE_CS42_1AL_TGACv1_000778	1A:44.512	unique:class1
TRIAE_CS42_1AL_TGACv1_000779	1A:44.512	unique:class1
TRIAE_CS42_1AL_TGACv1_000780	1A:44.512;3D:53.673	conflict:class4
TRIAE_CS42_1AL_TGACv1_000781	1A:49.2504166667	unique:class1
TRIAE_CS42_1AL_TGACv1_000782	1A:44.512;1A:45.6495	ambiguous:class2
TRIAE_CS42_1AL_TGACv1_000783	1A:46.78675	unique:class1
TRIAE_CS42_1AL_TGACv1_000784	1A:44.512	unique:class1
TRIAE_CS42_1AL_TGACv1_000785	1A:44.512;1A:45.6495	ambiguous:class2
TRIAE_CS42_1AL_TGACv1_000786	1A:44.512;1A:51.618375	ambiguous:class2
TRIAE_CS42_1AL_TGACv1_000787	1A:44.512	unique:class1
TRIAE_CS42_1AL_TGACv1_000788	1A:46.78675	unique:class1
TRIAE_CS42_1AL_TGACv1_000789	1A:45.6495;1A:46.78675	ambiguous:class2
TRIAE_CS42_1AL_TGACv1_000790	1A:76.633375;2A:59.234;5A:0.0	conflict:class4
TRIAE_CS42_1AL_TGACv1_000792	1A:67.2516666667	unique:class1
TRIAE_CS42_1AL_TGACv1_000793	1A:44.512	unique:class1
TRIAE_CS42_1AL_TGACv1_000794	1A:76.633375	unique:class1
TRIAE_CS42_1AL_TGACv1_000795	1A:44.512	unique:class1
TRIAE_CS42_1AL_TGACv1_000796	1A:109.6902;1A:112.5318	ambiguous:class2
TRIAE_CS42_1AL_TGACv1_000797	1A:44.512	unique:class1
TRIAE_CS42_1AL_TGACv1_000798	1A:44.512	unique:class1
TRIAE_CS42_1AL_TGACv1_000799	1A:80.9	unique:class1
TRIAE_CS42_1AL_TGACv1_000800	1A:97.024	unique:class1
TRIAE_CS42_1AL_TGACv1_000801	1A:44.512	unique:class1
TRIAE_CS42_1AL_TGACv1_000802	1A:44.512	unique:class1
TRIAE_CS42_1AL_TGACv1_000803	1A:44.512	unique:class1
TRIAE_CS42_1AL_TGACv1_000805	1A:46.78675;1A:49.2504166667	ambiguous:class2
TRIAE_CS42_1AL_TGACv1_000806	1A:45.6495;1A:46.78675;1A:49.2504166667	ambiguous:class2
TRIAE_CS42_1AL_TGACv1_000807	1A:45.6495;1A:46.78675;1A:49.2504166667	ambiguous:class2
TRIAE_CS42_1AL_TGACv1_000808	1A:44.512	unique:class1
TRIAE_CS42_1AL_TGACv1_000809	1A:44.512;1A:45.6495	ambiguous:class2
TRIAE_CS42_1AL_TGACv1_000810	1A:44.512	unique:class1
TRIAE_CS42_1AL_TGACv1_000811	1A:49.2504166667;1A:51.618375	ambiguous:class2
TRIAE_CS42_1AL_TGACv1_000812	1A:49.2504166667;1A:51.618375	ambiguous:class2
TRIAE_CS42_1AL_TGACv1_000813	1A:45.6495	unique:class1
TRIAE_CS42_1AL_TGACv1_000814	1A:112.5318	unique:class1
TRIAE_CS42_1AL_TGACv1_000815	1A:49.2504166667;2A:59.234	conflict:class4
TRIAE_CS42_1AL_TGACv1_000816	1A:44.512;1A:45.6495;1A:46.78675;1A:49.2504166667	ambiguous:class2
TRIAE_CS42_1AL_TGACv1_000817	1A:44.512	unique:class1
TRIAE_CS42_1AL_TGACv1_000818	1A:45.6495;1A:49.2504166667	ambiguous:class2
TRIAE_CS42_1AL_TGACv1_000819	1A:67.2516666667	unique:class1
TRIAE_CS42_1AL_TGACv1_000820	1A:80.9	unique:class1
TRIAE_CS42_1AL_TGACv1_000821	1A:44.512	unique:class1
TRIAE_CS42_1AL_TGACv1_000823	1A:49.2504166667;1A:51.618375	ambiguous:class2
TRIAE_CS42_1AL_TGACv1_000824	1A:44.512	unique:class1
TRIAE_CS42_1AL_TGACv1_000825	1A:114.862333333	unique:class1
TRIAE_CS42_1AL_TGACv1_000826	1A:44.512	unique:class1
TRIAE_CS42_1AL_TGACv1_000827	1A:46.78675	unique:class1
TRIAE_CS42_1AL_TGACv1_000828	1A:112.5318	unique:class1
TRIAE_CS42_1AL_TGACv1_000829	1A:55.8817	unique:class1
TRIAE_CS42_1AL_TGACv1_000830	1A:44.512	unique:class1
TRIAE_CS42_1AL_TGACv1_000831	1A:44.512	unique:class1
TRIAE_CS42_1AL_TGACv1_000832	1A:45.6495	unique:class1
TRIAE_CS42_1AL_TGACv1_000833	1A:44.512	unique:class1
TRIAE_CS42_1AL_TGACv1_000834	1A:46.78675	unique:class1
TRIAE_CS42_1AL_TGACv1_000836	1A:46.78675	unique:class1
TRIAE_CS42_1AL_TGACv1_000837	1A:87.736;5D:29.4903125	conflict:class4
TRIAE_CS42_1AL_TGACv1_000838	1A:44.512;1A:49.2504166667	ambiguous:class2
TRIAE_CS42_1AL_TGACv1_000839	1A:44.512;7A:65.895	conflict:class4
TRIAE_CS42_1AL_TGACv1_000840	1A:112.5318	unique:class1
TRIAE_CS42_1AL_TGACv1_000841	1A:87.736	unique:class1
TRIAE_CS42_1AL_TGACv1_000842	1A:45.6495	unique:class1
TRIAE_CS42_1AL_TGACv1_000843	1A:44.512	unique:class1
TRIAE_CS42_1AL_TGACv1_000844	1A:45.6495;1A:46.78675	ambiguous:class2
TRIAE_CS42_1AL_TGACv1_000845	1A:112.5318	unique:class1
TRIAE_CS42_1AL_TGACv1_000846	1A:45.6495;1A:46.78675	ambiguous:class2
TRIAE_CS42_1AL_TGACv1_000848	1A:45.6495	unique:class1
TRIAE_CS42_1AL_TGACv1_000849	1A:44.512	unique:class1
TRIAE_CS42_1AL_TGACv1_000850	1A:44.512	unique:class1
TRIAE_CS42_1AL_TGACv1_000851	1A:44.512;1A:45.6495	ambiguous:class2
TRIAE_CS42_1AL_TGACv1_000852	1A:44.512	unique:class1
TRIAE_CS42_1AL_TGACv1_000853	1A:44.512	unique:class1
TRIAE_CS42_1AL_TGACv1_000854	1A:44.512;1A:45.6495	ambiguous:class2
TRIAE_CS42_1AL_TGACv1_000855	1A:116.683;1A:117.878	ambiguous:class2
TRIAE_CS42_1AL_TGACv1_000857	1A:74.076	unique:class1
TRIAE_CS42_1AL_TGACv1_000858	1A:44.512	unique:class1
TRIAE_CS42_1AL_TGACv1_000859	1A:87.736	unique:class1
TRIAE_CS42_1AL_TGACv1_000860	1A:44.512	unique:class1
TRIAE_CS42_1AL_TGACv1_000861	1A:44.512	unique:class1
TRIAE_CS42_1AL_TGACv1_000862	1A:112.5318	unique:class1
TRIAE_CS42_1AL_TGACv1_000863	1A:44.512	unique:class1
TRIAE_CS42_1AL_TGACv1_000864	1A:45.6495;1A:46.78675	ambiguous:class2
TRIAE_CS42_1AL_TGACv1_000865	1A:45.6495	unique:class1
TRIAE_CS42_1AL_TGACv1_000866	1A:44.512	unique:class1
TRIAE_CS42_1AL_TGACv1_000867	1A:44.512	unique:class1
TRIAE_CS42_1AL_TGACv1_000868	1A:45.6495;1A:46.78675	ambiguous:class2
TRIAE_CS42_1AL_TGACv1_000869	1A:45.6495	unique:class1
TRIAE_CS42_1AL_TGACv1_000870	1A:44.512	unique:class1
TRIAE_CS42_1AL_TGACv1_000871	1A:44.512	unique:class1
TRIAE_CS42_1AL_TGACv1_000872	1A:44.512	unique:class1
TRIAE_CS42_1AL_TGACv1_000873	1A:49.2504166667	unique:class1
TRIAE_CS42_1AL_TGACv1_000874	1A:44.512	unique:class1
TRIAE_CS42_1AL_TGACv1_000875	1A:44.512	unique:class1
TRIAE_CS42_1AL_TGACv1_000876	1A:44.512;1A:45.6495	ambiguous:class2
TRIAE_CS42_1AL_TGACv1_000877	1A:45.6495	unique:class1
TRIAE_CS42_1AL_TGACv1_000878	1A:55.8817	unique:class1
TRIAE_CS42_1AL_TGACv1_000879	1A:114.862333333	unique:class1
TRIAE_CS42_1AL_TGACv1_000880	1A:74.076	unique:class1
TRIAE_CS42_1AL_TGACv1_000881	1A:67.2516666667	unique:class1
TRIAE_CS42_1AL_TGACv1_000882	1A:45.6495;1A:49.2504166667	ambiguous:class2
TRIAE_CS42_1AL_TGACv1_000883	1A:45.6495	unique:class1
TRIAE_CS42_1AL_TGACv1_000884	1A:112.5318	unique:class1
TRIAE_CS42_1AL_TGACv1_000885	1A:51.618375	unique:class1
TRIAE_CS42_1AL_TGACv1_000886	1A:45.6495	unique:class1
TRIAE_CS42_1AL_TGACv1_000887	1A:44.512;1A:46.78675	ambiguous:class2
TRIAE_CS42_1AL_TGACv1_000888	1A:44.512	unique:class1
TRIAE_CS42_1AL_TGACv1_000889	1A:55.8817	unique:class1
TRIAE_CS42_1AL_TGACv1_000890	1A:112.5318	unique:class1
TRIAE_CS42_1AL_TGACv1_000891	1A:44.512	unique:class1
TRIAE_CS42_1AL_TGACv1_000892	1A:55.8817	unique:class1
TRIAE_CS42_1AL_TGACv1_000893	1A:44.512;1A:45.6495	ambiguous:class2
TRIAE_CS42_1AL_TGACv1_000894	1A:117.878	unique:class1
TRIAE_CS42_1AL_TGACv1_000895	1A:44.512	unique:class1
TRIAE_CS42_1AL_TGACv1_000896	1A:44.512;1A:45.6495	ambiguous:class2
TRIAE_CS42_1AL_TGACv1_000897	1A:44.512	unique:class1
TRIAE_CS42_1AL_TGACv1_000898	1A:45.6495	unique:class1
TRIAE_CS42_1AL_TGACv1_000899	1A:67.2516666667	unique:class1
TRIAE_CS42_1AL_TGACv1_000900	1A:114.862333333	unique:class1
TRIAE_CS42_1AL_TGACv1_000901	1A:112.5318;1A:114.862333333	ambiguous:class2
TRIAE_CS42_1AL_TGACv1_000902	1A:45.6495	unique:class1
TRIAE_CS42_1AL_TGACv1_000905	1A:53.608;1A:55.8817	ambiguous:class2
TRIAE_CS42_1AL_TGACv1_000906	1A:67.2516666667	unique:class1
TRIAE_CS42_1AL_TGACv1_000907	1A:44.512;1A:45.6495	ambiguous:class2
TRIAE_CS42_1AL_TGACv1_000908	1A:45.6495	unique:class1
TRIAE_CS42_1AL_TGACv1_000910	1A:114.862333333	unique:class1
TRIAE_CS42_1AL_TGACv1_000911	1A:86.5955;1A:87.736	ambiguous:class2
TRIAE_CS42_1AL_TGACv1_000912	1A:105.085	unique:class1
TRIAE_CS42_1AL_TGACv1_000913	1A:44.512	unique:class1
TRIAE_CS42_1AL_TGACv1_000914	1A:44.512	unique:class1
TRIAE_CS42_1AL_TGACv1_000915	1A:49.2504166667;1A:51.618375	ambiguous:class2
TRIAE_CS42_1AL_TGACv1_000916	1A:44.512;5A:7.79435714286	conflict:class4
TRIAE_CS42_1AL_TGACv1_000917	1A:44.512;1A:45.6495	ambiguous:class2
TRIAE_CS42_1AL_TGACv1_000918	1A:67.2516666667	unique:class1
TRIAE_CS42_1AL_TGACv1_000919	1A:44.512	unique:class1
TRIAE_CS42_1AL_TGACv1_000920	1A:114.862333333;1A:116.683	ambiguous:class2
TRIAE_CS42_1AL_TGACv1_000921	1A:44.512	unique:class1
TRIAE_CS42_1AL_TGACv1_000922	1A:112.5318	unique:class1
TRIAE_CS42_1AL_TGACv1_000924	1A:44.512;1A:45.6495	ambiguous:class2
TRIAE_CS42_1AL_TGACv1_000925	1A:46.78675	unique:class1
TRIAE_CS42_1AL_TGACv1_000926	1A:44.512;1A:45.6495	ambiguous:class2
TRIAE_CS42_1AL_TGACv1_000927	1A:45.6495	unique:class1
TRIAE_CS42_1AL_TGACv1_000928	1A:44.512	unique:class1
TRIAE_CS42_1AL_TGACv1_000929	1A:112.5318	unique:class1
TRIAE_CS42_1AL_TGACv1_000931	1A:76.633375	unique:class1
TRIAE_CS42_1AL_TGACv1_000932	1A:44.512	unique:class1
TRIAE_CS42_1AL_TGACv1_000933	1A:112.5318	unique:class1
TRIAE_CS42_1AL_TGACv1_000934	1A:46.78675	unique:class1
TRIAE_CS42_1AL_TGACv1_000935	1A:44.512	unique:class1
TRIAE_CS42_1AL_TGACv1_000936	1A:106.82;1A:109.6902	ambiguous:class2
TRIAE_CS42_1AL_TGACv1_000937	1A:44.512	unique:class1
TRIAE_CS42_1AL_TGACv1_000938	1A:44.512	unique:class1
TRIAE_CS42_1AL_TGACv1_000939	1A:112.5318	unique:class1
TRIAE_CS42_1AL_TGACv1_000940	1A:45.6495	unique:class1
TRIAE_CS42_1AL_TGACv1_000941	1A:44.512;1A:45.6495	ambiguous:class2
TRIAE_CS42_1AL_TGACv1_000942	1A:46.78675	unique:class1
TRIAE_CS42_1AL_TGACv1_000944	1A:44.512;1A:45.6495	ambiguous:class2
TRIAE_CS42_1AL_TGACv1_000946	1A:109.6902;3B:45.7144166667;3B:48.2719166667	conflict:class4
TRIAE_CS42_1AL_TGACv1_000947	1A:112.5318	unique:class1
TRIAE_CS42_1AL_TGACv1_000948	1A:51.618375	unique:class1
TRIAE_CS42_1AL_TGACv1_000949	1A:45.6495	unique:class1
TRIAE_CS42_1AL_TGACv1_000950	1A:44.512	unique:class1
TRIAE_CS42_1AL_TGACv1_000951	1A:44.512	unique:class1
TRIAE_CS42_1AL_TGACv1_000952	1A:44.512	unique:class1
TRIAE_CS42_1AL_TGACv1_000953	1A:44.512;1A:49.2504166667	ambiguous:class2
TRIAE_CS42_1AL_TGACv1_000954	1A:45.6495	unique:class1
TRIAE_CS42_1AL_TGACv1_000955	1A:44.512	unique:class1
TRIAE_CS42_1AL_TGACv1_000956	1A:114.862333333	unique:class1
TRIAE_CS42_1AL_TGACv1_000957	1A:44.512	unique:class1
TRIAE_CS42_1AL_TGACv1_000958	1A:86.5955;1A:87.736	ambiguous:class2
TRIAE_CS42_1AL_TGACv1_000960	1A:46.78675;1A:49.2504166667	ambiguous:class2
TRIAE_CS42_1AL_TGACv1_000961	1A:44.512	unique:class1
TRIAE_CS42_1AL_TGACv1_000962	1A:74.076	unique:class1
TRIAE_CS42_1AL_TGACv1_000963	1A:45.6495;1A:46.78675;1A:49.2504166667	ambiguous:class2
TRIAE_CS42_1AL_TGACv1_000964	1A:46.78675	unique:class1
TRIAE_CS42_1AL_TGACv1_000966	1A:44.512	unique:class1
TRIAE_CS42_1AL_TGACv1_000967	1A:45.6495	unique:class1
TRIAE_CS42_1AL_TGACv1_000968	1A:46.78675;1A:49.2504166667	ambiguous:class2
TRIAE_CS42_1AL_TGACv1_000969	1A:45.6495	unique:class1
TRIAE_CS42_1AL_TGACv1_000970	1A:44.512	unique:class1
TRIAE_CS42_1AL_TGACv1_000971	1A:45.6495	unique:class1
TRIAE_CS42_1AL_TGACv1_000972	1A:46.78675;1A:49.2504166667	ambiguous:class2
TRIAE_CS42_1AL_TGACv1_000973	1A:45.6495;1A:46.78675	ambiguous:class2
TRIAE_CS42_1AL_TGACv1_000974	1A:44.512	unique:class1
TRIAE_CS42_1AL_TGACv1_000975	1A:44.512	unique:class1
TRIAE_CS42_1AL_TGACv1_000976	1A:44.512	unique:class1
TRIAE_CS42_1AL_TGACv1_000977	1A:45.6495	unique:class1
TRIAE_CS42_1AL_TGACv1_000978	1A:45.6495;1A:46.78675	ambiguous:class2
TRIAE_CS42_1AL_TGACv1_000979	1A:44.512	unique:class1
TRIAE_CS42_1AL_TGACv1_000980	1A:49.2504166667	unique:class1
TRIAE_CS42_1AL_TGACv1_000981	1A:44.512	unique:class1
TRIAE_CS42_1AL_TGACv1_000982	1A:44.512	unique:class1
TRIAE_CS42_1AL_TGACv1_000983	1A:112.5318	unique:class1
TRIAE_CS42_1AL_TGACv1_000984	1A:117.878	unique:class1
TRIAE_CS42_1AL_TGACv1_000985	1A:55.8817	unique:class1
TRIAE_CS42_1AL_TGACv1_000986	1A:45.6495;1A:49.2504166667	ambiguous:class2
TRIAE_CS42_1AL_TGACv1_000987	1A:44.512	unique:class1
TRIAE_CS42_1AL_TGACv1_000988	1A:45.6495	unique:class1
TRIAE_CS42_1AL_TGACv1_000989	1A:44.512	unique:class1
TRIAE_CS42_1AL_TGACv1_000990	1A:45.6495	unique:class1
TRIAE_CS42_1AL_TGACv1_000991	1A:45.6495	unique:class1
TRIAE_CS42_1AL_TGACv1_000992	1A:44.512;1A:45.6495	ambiguous:class2
TRIAE_CS42_1AL_TGACv1_000993	1A:44.512	unique:class1
TRIAE_CS42_1AL_TGACv1_000994	1A:112.5318	unique:class1
TRIAE_CS42_1AL_TGACv1_000995	1A:49.2504166667	unique:class1
TRIAE_CS42_1AL_TGACv1_000997	1A:44.512	unique:class1
TRIAE_CS42_1AL_TGACv1_000998	1A:44.512	unique:class1
TRIAE_CS42_1AL_TGACv1_000999	1A:44.512	unique:class1
TRIAE_CS42_1AL_TGACv1_001001	1A:105.085;1A:109.6902	ambiguous:class2
TRIAE_CS42_1AL_TGACv1_001002	1A:44.512;1A:45.6495;1A:49.2504166667	ambiguous:class2
TRIAE_CS42_1AL_TGACv1_001003	3A:55.2798333333	cc_unique:class6
TRIAE_CS42_1AL_TGACv1_001004	1A:44.512	unique:class1
TRIAE_CS42_1AL_TGACv1_001005	1A:74.076	unique:class1
TRIAE_CS42_1AL_TGACv1_001006	1A:44.512	unique:class1
TRIAE_CS42_1AL_TGACv1_001007	1A:46.78675	unique:class1
TRIAE_CS42_1AL_TGACv1_001008	1A:46.78675	unique:class1
TRIAE_CS42_1AL_TGACv1_001009	1A:45.6495;1A:49.2504166667	ambiguous:class2
TRIAE_CS42_1AL_TGACv1_001010	1A:44.512;1A:45.6495;1A:49.2504166667	ambiguous:class2
TRIAE_CS42_1AL_TGACv1_001011	1A:44.512	unique:class1
TRIAE_CS42_1AL_TGACv1_001012	1A:45.6495	unique:class1
TRIAE_CS42_1AL_TGACv1_001013	1A:55.8817	unique:class1
TRIAE_CS42_1AL_TGACv1_001014	1A:40.53;1A:44.512	ambiguous:class2
TRIAE_CS42_1AL_TGACv1_001015	1A:67.2516666667	unique:class1
TRIAE_CS42_1AL_TGACv1_001016	1A:46.78675;4A:106.059333333	conflict:class4
TRIAE_CS42_1AL_TGACv1_001017	1A:55.8817	unique:class1
TRIAE_CS42_1AL_TGACv1_001018	6A:50.208	cc_unique:class6
TRIAE_CS42_1AL_TGACv1_001019	1A:44.512	unique:class1
TRIAE_CS42_1AL_TGACv1_001020	1A:44.512	unique:class1
TRIAE_CS42_1AL_TGACv1_001021	1A:44.512	unique:class1
TRIAE_CS42_1AL_TGACv1_001022	1A:49.2504166667	unique:class1
TRIAE_CS42_1AL_TGACv1_001023	1A:45.6495	unique:class1
TRIAE_CS42_1AL_TGACv1_001024	1A:44.512	unique:class1
TRIAE_CS42_1AL_TGACv1_001025	1A:112.5318;1A:114.862333333	ambiguous:class2
TRIAE_CS42_1AL_TGACv1_001026	1A:114.862333333	unique:class1
TRIAE_CS42_1AL_TGACv1_001027	1A:49.2504166667	unique:class1
TRIAE_CS42_1AL_TGACv1_001028	1A:76.633375	unique:class1
TRIAE_CS42_1AL_TGACv1_001029	1A:51.618375	unique:class1
TRIAE_CS42_1AL_TGACv1_001030	1A:44.512	unique:class1
TRIAE_CS42_1AL_TGACv1_001031	1A:45.6495	unique:class1
TRIAE_CS42_1AL_TGACv1_001032	1A:97.024	unique:class1
TRIAE_CS42_1AL_TGACv1_001033	1A:44.512;1A:45.6495	ambiguous:class2
TRIAE_CS42_1AL_TGACv1_001034	1A:44.512	unique:class1
TRIAE_CS42_1AL_TGACv1_001035	1A:44.512	unique:class1
TRIAE_CS42_1AL_TGACv1_001036	1A:44.512	unique:class1
TRIAE_CS42_1AL_TGACv1_001037	1A:67.2516666667	unique:class1
TRIAE_CS42_1AL_TGACv1_001038	1A:51.618375;1A:55.8817	ambiguous:class2
TRIAE_CS42_1AL_TGACv1_001039	1A:46.78675	unique:class1
TRIAE_CS42_1AL_TGACv1_001040	1A:44.512;1A:45.6495	ambiguous:class2
TRIAE_CS42_1AL_TGACv1_001041	2A:59.234	cc_unique:class6
TRIAE_CS42_1AL_TGACv1_001042	1A:112.5318	unique:class1
TRIAE_CS42_1AL_TGACv1_001043	1A:44.512	unique:class1
TRIAE_CS42_1AL_TGACv1_001044	1A:45.6495	unique:class1
TRIAE_CS42_1AL_TGACv1_001045	1A:46.78675	unique:class1
TRIAE_CS42_1AL_TGACv1_001046	1A:44.512	unique:class1
TRIAE_CS42_1AL_TGACv1_001047	1A:44.512	unique:class1
TRIAE_CS42_1AL_TGACv1_001048	1A:44.512	unique:class1
TRIAE_CS42_1AL_TGACv1_001049	1A:44.512	unique:class1
TRIAE_CS42_1AL_TGACv1_001050	1A:44.512;1A:45.6495	ambiguous:class2
TRIAE_CS42_1AL_TGACv1_001052	1A:44.512;1A:45.6495	ambiguous:class2
TRIAE_CS42_1AL_TGACv1_001053	1A:45.6495	unique:class1
TRIAE_CS42_1AL_TGACv1_001054	1A:45.6495	unique:class1
TRIAE_CS42_1AL_TGACv1_001055	1A:45.6495	unique:class1
TRIAE_CS42_1AL_TGACv1_001056	1A:44.512;1A:45.6495	ambiguous:class2
TRIAE_CS42_1AL_TGACv1_001057	1A:44.512	unique:class1
TRIAE_CS42_1AL_TGACv1_001058	1A:44.512	unique:class1
TRIAE_CS42_1AL_TGACv1_001059	1A:61.4019285714	unique:class1
TRIAE_CS42_1AL_TGACv1_001060	1A:74.076;1A:79.193	ambiguous:class2
TRIAE_CS42_1AL_TGACv1_001061	1A:44.512	unique:class1
TRIAE_CS42_1AL_TGACv1_001062	1A:45.6495	unique:class1
TRIAE_CS42_1AL_TGACv1_001063	1A:112.5318	unique:class1
TRIAE_CS42_1AL_TGACv1_001064	1A:44.512	unique:class1
TRIAE_CS42_1AL_TGACv1_001065	1A:114.862333333	unique:class1
TRIAE_CS42_1AL_TGACv1_001068	1A:74.076	unique:class1
TRIAE_CS42_1AL_TGACv1_001069	1A:44.512	unique:class1
TRIAE_CS42_1AL_TGACv1_001070	1A:61.4019285714;1A:67.2516666667	ambiguous:class2
TRIAE_CS42_1AL_TGACv1_001071	1A:44.512	unique:class1
TRIAE_CS42_1AL_TGACv1_001072	1A:45.6495	unique:class1
TRIAE_CS42_1AL_TGACv1_001073	1A:44.512	unique:class1
TRIAE_CS42_1AL_TGACv1_001074	1A:44.512	unique:class1
TRIAE_CS42_1AL_TGACv1_001075	1A:74.076	unique:class1
TRIAE_CS42_1AL_TGACv1_001076	1A:45.6495	unique:class1
TRIAE_CS42_1AL_TGACv1_001078	1A:44.512	unique:class1
TRIAE_CS42_1AL_TGACv1_001079	1A:44.512	unique:class1
TRIAE_CS42_1AL_TGACv1_001080	1A:44.512	unique:class1
TRIAE_CS42_1AL_TGACv1_001081	1A:44.512	unique:class1
TRIAE_CS42_1AL_TGACv1_001082	1A:46.78675	unique:class1
TRIAE_CS42_1AL_TGACv1_001083	1A:44.512	unique:class1
TRIAE_CS42_1AL_TGACv1_001084	1A:45.6495;1A:46.78675	ambiguous:class2
TRIAE_CS42_1AL_TGACv1_001086	1A:44.512	unique:class1
TRIAE_CS42_1AL_TGACv1_001087	1A:87.736	unique:class1
TRIAE_CS42_1AL_TGACv1_001088	1A:45.6495	unique:class1
TRIAE_CS42_1AL_TGACv1_001089	1A:46.78675	unique:class1
TRIAE_CS42_1AL_TGACv1_001090	1A:44.512	unique:class1
TRIAE_CS42_1AL_TGACv1_001091	1A:44.512	unique:class1
TRIAE_CS42_1AL_TGACv1_001092	1A:109.6902	unique:class1
TRIAE_CS42_1AL_TGACv1_001093	1A:61.4019285714	unique:class1
TRIAE_CS42_1AL_TGACv1_001094	1A:51.618375	unique:class1
TRIAE_CS42_1AL_TGACv1_001096	1A:45.6495	unique:class1
TRIAE_CS42_1AL_TGACv1_001097	1A:74.076	unique:class1
TRIAE_CS42_1AL_TGACv1_001098	1A:44.512	unique:class1
TRIAE_CS42_1AL_TGACv1_001099	1A:45.6495	unique:class1
TRIAE_CS42_1AL_TGACv1_001102	1A:112.5318	unique:class1
TRIAE_CS42_1AL_TGACv1_001103	1A:80.9	unique:class1
TRIAE_CS42_1AL_TGACv1_001104	1A:45.6495	unique:class1
TRIAE_CS42_1AL_TGACv1_001105	1A:45.6495;1A:46.78675	ambiguous:class2
TRIAE_CS42_1AL_TGACv1_001107	1A:45.6495	unique:class1
TRIAE_CS42_1AL_TGACv1_001108	1A:44.512;1A:45.6495;1A:46.78675	ambiguous:class2
TRIAE_CS42_1AL_TGACv1_001109	1A:44.512	unique:class1
TRIAE_CS42_1AL_TGACv1_001111	1A:40.53;1A:44.512;1A:45.6495	ambiguous:class2
TRIAE_CS42_1AL_TGACv1_001112	1A:55.8817	unique:class1
TRIAE_CS42_1AL_TGACv1_001113	1A:45.6495	unique:class1
TRIAE_CS42_1AL_TGACv1_001114	1A:44.512;1A:45.6495	ambiguous:class2
TRIAE_CS42_1AL_TGACv1_001115	1A:44.512	unique:class1
TRIAE_CS42_1AL_TGACv1_001116	1A:44.512	unique:class1
TRIAE_CS42_1AL_TGACv1_001117	1A:51.618375	unique:class1
TRIAE_CS42_1AL_TGACv1_001118	1A:55.8817	unique:class1
TRIAE_CS42_1AL_TGACv1_001119	1A:67.2516666667	unique:class1
TRIAE_CS42_1AL_TGACv1_001120	1A:44.512	unique:class1
TRIAE_CS42_1AL_TGACv1_001121	1A:44.512	unique:class1
TRIAE_CS42_1AL_TGACv1_001122	1A:83.17575;1A:87.736	ambiguous:class2
TRIAE_CS42_1AL_TGACv1_001123	1A:51.618375;3A:55.2798333333	conflict:class4
TRIAE_CS42_1AL_TGACv1_001124	1A:44.512	unique:class1
TRIAE_CS42_1AL_TGACv1_001125	1A:74.076	unique:class1
TRIAE_CS42_1AL_TGACv1_001126	1A:49.2504166667;1A:51.618375	ambiguous:class2
TRIAE_CS42_1AL_TGACv1_001127	1A:44.512	unique:class1
TRIAE_CS42_1AL_TGACv1_001128	1A:46.78675	unique:class1
TRIAE_CS42_1AL_TGACv1_001129	1A:76.633375	unique:class1
TRIAE_CS42_1AL_TGACv1_001131	1A:49.2504166667;1A:51.618375	ambiguous:class2
TRIAE_CS42_1AL_TGACv1_001132	1A:44.512	unique:class1
TRIAE_CS42_1AL_TGACv1_001133	1A:44.512	unique:class1
TRIAE_CS42_1AL_TGACv1_001134	1A:61.4019285714	unique:class1
TRIAE_CS42_1AL_TGACv1_001135	1A:49.2504166667	unique:class1
TRIAE_CS42_1AL_TGACv1_001136	1A:49.2504166667	unique:class1
TRIAE_CS42_1AL_TGACv1_001137	1A:49.2504166667	unique:class1
TRIAE_CS42_1AL_TGACv1_001138	1A:45.6495	unique:class1
TRIAE_CS42_1AL_TGACv1_001139	1A:44.512	unique:class1
TRIAE_CS42_1AL_TGACv1_001140	1A:44.512;1A:45.6495	ambiguous:class2
TRIAE_CS42_1AL_TGACv1_001141	1A:46.78675	unique:class1
TRIAE_CS42_1AL_TGACv1_001142	1A:44.512	unique:class1
TRIAE_CS42_1AL_TGACv1_001143	1A:44.512	unique:class1
TRIAE_CS42_1AL_TGACv1_001144	1A:44.512;1A:45.6495	ambiguous:class2
TRIAE_CS42_1AL_TGACv1_001145	1A:76.633375	unique:class1
TRIAE_CS42_1AL_TGACv1_001146	1A:49.2504166667	unique:class1
TRIAE_CS42_1AL_TGACv1_001147	1A:51.618375	unique:class1
TRIAE_CS42_1AL_TGACv1_001148	1A:70.6635	unique:class1
TRIAE_CS42_1AL_TGACv1_001149	1A:44.512	unique:class1
TRIAE_CS42_1AL_TGACv1_001150	1A:44.512	unique:class1
TRIAE_CS42_1AL_TGACv1_001151	1A:44.512	unique:class1
TRIAE_CS42_1AL_TGACv1_001152	1A:44.512	unique:class1
TRIAE_CS42_1AL_TGACv1_001153	1A:97.024	unique:class1
TRIAE_CS42_1AL_TGACv1_001154	1A:80.9;1A:83.17575	ambiguous:class2
TRIAE_CS42_1AL_TGACv1_001155	1A:45.6495;1A:49.2504166667	ambiguous:class2
TRIAE_CS42_1AL_TGACv1_001156	1A:44.512;2A:59.234	conflict:class4
TRIAE_CS42_1AL_TGACv1_001157	1A:45.6495	unique:class1
TRIAE_CS42_1AL_TGACv1_001158	1A:44.512	unique:class1
TRIAE_CS42_1AL_TGACv1_001159	1A:44.512	unique:class1
TRIAE_CS42_1AL_TGACv1_001161	1A:45.6495	unique:class1
TRIAE_CS42_1AL_TGACv1_001162	1A:45.6495	unique:class1
TRIAE_CS42_1AL_TGACv1_001163	1A:46.78675	unique:class1
TRIAE_CS42_1AL_TGACv1_001164	1A:45.6495;1A:46.78675	ambiguous:class2
TRIAE_CS42_1AL_TGACv1_001165	1A:76.633375	unique:class1
TRIAE_CS42_1AL_TGACv1_001166	1A:112.5318	unique:class1
TRIAE_CS42_1AL_TGACv1_001167	1A:44.512	unique:class1
TRIAE_CS42_1AL_TGACv1_001168	1A:45.6495;1A:49.2504166667	ambiguous:class2
TRIAE_CS42_1AL_TGACv1_001169	1A:45.6495	unique:class1
TRIAE_CS42_1AL_TGACv1_001170	1A:44.512;1A:45.6495	ambiguous:class2
TRIAE_CS42_1AL_TGACv1_001171	1A:44.512	unique:class1
TRIAE_CS42_1AL_TGACv1_001172	1A:44.512	unique:class1
TRIAE_CS42_1AL_TGACv1_001173	1A:76.633375	unique:class1
TRIAE_CS42_1AL_TGACv1_001174	1A:44.512	unique:class1
TRIAE_CS42_1AL_TGACv1_001175	1A:114.862333333	unique:class1
TRIAE_CS42_1AL_TGACv1_001176	1A:44.512;1A:45.6495	ambiguous:class2
TRIAE_CS42_1AL_TGACv1_001177	1A:44.512;1A:45.6495;1A:46.78675	ambiguous:class2
TRIAE_CS42_1AL_TGACv1_001178	1A:44.512	unique:class1
TRIAE_CS42_1AL_TGACv1_001179	1A:44.512	unique:class1
TRIAE_CS42_1AL_TGACv1_001180	1A:45.6495	unique:class1
TRIAE_CS42_1AL_TGACv1_001181	1A:45.6495	unique:class1
TRIAE_CS42_1AL_TGACv1_001182	1A:44.512	unique:class1
TRIAE_CS42_1AL_TGACv1_001183	1A:74.076	unique:class1
TRIAE_CS42_1AL_TGACv1_001185	1A:44.512	unique:class1
TRIAE_CS42_1AL_TGACv1_001186	1A:76.633375	unique:class1
TRIAE_CS42_1AL_TGACv1_001187	1A:55.8817	unique:class1
TRIAE_CS42_1AL_TGACv1_001188	1A:58.723;1A:61.4019285714	ambiguous:class2
TRIAE_CS42_1AL_TGACv1_001189	1A:51.618375	unique:class1
TRIAE_CS42_1AL_TGACv1_001190	1A:44.512	unique:class1
TRIAE_CS42_1AL_TGACv1_001191	1A:80.9	unique:class1
TRIAE_CS42_1AL_TGACv1_001192	1A:45.6495;1A:46.78675	ambiguous:class2
TRIAE_CS42_1AL_TGACv1_001193	1A:46.78675	unique:class1
TRIAE_CS42_1AL_TGACv1_001195	1A:44.512	unique:class1
TRIAE_CS42_1AL_TGACv1_001196	1A:58.723	unique:class1
TRIAE_CS42_1AL_TGACv1_001197	1A:44.512	unique:class1
TRIAE_CS42_1AL_TGACv1_001198	1A:49.2504166667;1A:51.618375	ambiguous:class2
TRIAE_CS42_1AL_TGACv1_001199	1A:45.6495;1A:49.2504166667	ambiguous:class2
TRIAE_CS42_1AL_TGACv1_001200	1A:44.512	unique:class1
TRIAE_CS42_1AL_TGACv1_001201	1A:44.512	unique:class1
TRIAE_CS42_1AL_TGACv1_001202	1A:44.512	unique:class1
TRIAE_CS42_1AL_TGACv1_001203	1A:44.512;1A:45.6495	ambiguous:class2
TRIAE_CS42_1AL_TGACv1_001204	1A:40.53;1A:44.512	ambiguous:class2
TRIAE_CS42_1AL_TGACv1_001205	1A:44.512;1A:45.6495	ambiguous:class2
TRIAE_CS42_1AL_TGACv1_001206	1A:45.6495	unique:class1
TRIAE_CS42_1AL_TGACv1_001207	1A:45.6495	unique:class1
TRIAE_CS42_1AL_TGACv1_001208	1A:55.8817	unique:class1
TRIAE_CS42_1AL_TGACv1_001209	1A:46.78675	unique:class1
TRIAE_CS42_1AL_TGACv1_001210	1A:44.512	unique:class1
TRIAE_CS42_1AL_TGACv1_001211	1A:45.6495;1A:46.78675;1A:49.2504166667	ambiguous:class2
TRIAE_CS42_1AL_TGACv1_001212	1A:44.512	unique:class1
TRIAE_CS42_1AL_TGACv1_001213	1A:112.5318;1A:114.862333333	ambiguous:class2
TRIAE_CS42_1AL_TGACv1_001214	1A:84.3145;1A:86.5955	ambiguous:class2
TRIAE_CS42_1AL_TGACv1_001215	1A:46.78675	unique:class1
TRIAE_CS42_1AL_TGACv1_001216	1A:74.076	unique:class1
TRIAE_CS42_1AL_TGACv1_001217	1A:45.6495;1A:46.78675	ambiguous:class2
TRIAE_CS42_1AL_TGACv1_001218	1A:61.4019285714	unique:class1
TRIAE_CS42_1AL_TGACv1_001219	1A:49.2504166667;1A:51.618375	ambiguous:class2
TRIAE_CS42_1AL_TGACv1_001220	1A:44.512;1A:45.6495	ambiguous:class2
TRIAE_CS42_1AL_TGACv1_001221	1A:44.512;1A:49.2504166667	ambiguous:class2
TRIAE_CS42_1AL_TGACv1_001222	1A:45.6495;1A:46.78675	ambiguous:class2
TRIAE_CS42_1AL_TGACv1_001223	1A:44.512	unique:class1
TRIAE_CS42_1AL_TGACv1_001224	1A:44.512;1A:45.6495	ambiguous:class2
TRIAE_CS42_1AL_TGACv1_001225	1A:49.2504166667	unique:class1
TRIAE_CS42_1AL_TGACv1_001226	1A:45.6495	unique:class1
TRIAE_CS42_1AL_TGACv1_001227	1A:44.512;1A:45.6495	ambiguous:class2
TRIAE_CS42_1AL_TGACv1_001228	1A:97.024	unique:class1
TRIAE_CS42_1AL_TGACv1_001229	1A:80.9	unique:class1
TRIAE_CS42_1AL_TGACv1_001230	1A:44.512	unique:class1
TRIAE_CS42_1AL_TGACv1_001231	1A:109.6902	unique:class1
TRIAE_CS42_1AL_TGACv1_001232	1A:44.512;1A:45.6495	ambiguous:class2
TRIAE_CS42_1AL_TGACv1_001233	1A:74.076	unique:class1
TRIAE_CS42_1AL_TGACv1_001234	1A:49.2504166667	unique:class1
TRIAE_CS42_1AL_TGACv1_001235	1A:44.512	unique:class1
TRIAE_CS42_1AL_TGACv1_001236	1A:45.6495;1A:46.78675	ambiguous:class2
TRIAE_CS42_1AL_TGACv1_001237	1A:44.512;3B:56.8916666667	conflict:class4
TRIAE_CS42_1AL_TGACv1_001238	1A:45.6495;1A:46.78675	ambiguous:class2
TRIAE_CS42_1AL_TGACv1_001239	1A:46.78675;1A:49.2504166667	ambiguous:class2
TRIAE_CS42_1AL_TGACv1_001240	1A:45.6495	unique:class1
TRIAE_CS42_1AL_TGACv1_001241	1A:44.512;1A:45.6495	ambiguous:class2
TRIAE_CS42_1AL_TGACv1_001242	1A:49.2504166667	unique:class1
TRIAE_CS42_1AL_TGACv1_001243	1A:42.521;1A:45.6495	ambiguous:class2
TRIAE_CS42_1AL_TGACv1_001244	1A:45.6495	unique:class1
TRIAE_CS42_1AL_TGACv1_001245	1A:45.6495;1A:49.2504166667	ambiguous:class2
TRIAE_CS42_1AL_TGACv1_001246	1A:67.2516666667	unique:class1
TRIAE_CS42_1AL_TGACv1_001247	1A:45.6495	unique:class1
TRIAE_CS42_1AL_TGACv1_001248	1A:46.78675;1A:55.8817	ambiguous:class2
TRIAE_CS42_1AL_TGACv1_001249	1A:45.6495;1A:46.78675	ambiguous:class2
TRIAE_CS42_1AL_TGACv1_001250	1A:44.512;1A:45.6495	ambiguous:class2
TRIAE_CS42_1AL_TGACv1_001251	1A:46.78675	unique:class1
TRIAE_CS42_1AL_TGACv1_001252	1A:49.2504166667	unique:class1
TRIAE_CS42_1AL_TGACv1_001253	1A:44.512;1A:45.6495	ambiguous:class2
TRIAE_CS42_1AL_TGACv1_001254	1A:44.512	unique:class1
TRIAE_CS42_1AL_TGACv1_001255	1A:45.6495;1A:46.78675	ambiguous:class2
TRIAE_CS42_1AL_TGACv1_001256	1A:112.5318	unique:class1
TRIAE_CS42_1AL_TGACv1_001257	1A:44.512;1A:46.78675	ambiguous:class2
TRIAE_CS42_1AL_TGACv1_001258	1A:44.512	unique:class1
TRIAE_CS42_1AL_TGACv1_001259	1A:44.512	unique:class1
TRIAE_CS42_1AL_TGACv1_001260	1A:55.8817	unique:class1
TRIAE_CS42_1AL_TGACv1_001261	1A:45.6495	unique:class1
TRIAE_CS42_1AL_TGACv1_001262	1A:44.512	unique:class1
TRIAE_CS42_1AL_TGACv1_001263	1A:44.512	unique:class1
TRIAE_CS42_1AL_TGACv1_001264	1A:45.6495;1A:46.78675	ambiguous:class2
TRIAE_CS42_1AL_TGACv1_001265	1A:44.512;1A:45.6495	ambiguous:class2
TRIAE_CS42_1AL_TGACv1_001266	1A:67.2516666667	unique:class1
TRIAE_CS42_1AL_TGACv1_001267	1A:44.512	unique:class1
TRIAE_CS42_1AL_TGACv1_001268	1A:45.6495	unique:class1
TRIAE_CS42_1AL_TGACv1_001269	1A:44.512	unique:class1
TRIAE_CS42_1AL_TGACv1_001270	1A:44.512;1A:45.6495;1A:46.78675;1A:51.618375	ambiguous:class2
TRIAE_CS42_1AL_TGACv1_001271	1A:44.512	unique:class1
TRIAE_CS42_1AL_TGACv1_001272	1A:61.4019285714	unique:class1
TRIAE_CS42_1AL_TGACv1_001273	1A:46.78675;1A:49.2504166667	ambiguous:class2
TRIAE_CS42_1AL_TGACv1_001275	1A:45.6495;1A:46.78675	ambiguous:class2
TRIAE_CS42_1AL_TGACv1_001276	1A:44.512	unique:class1
TRIAE_CS42_1AL_TGACv1_001277	1A:44.512	unique:class1
TRIAE_CS42_1AL_TGACv1_001278	1A:49.2504166667	unique:class1
TRIAE_CS42_1AL_TGACv1_001279	1A:44.512	unique:class1
TRIAE_CS42_1AL_TGACv1_001280	1A:46.78675	unique:class1
TRIAE_CS42_1AL_TGACv1_001281	1A:44.512;1A:49.2504166667	ambiguous:class2
TRIAE_CS42_1AL_TGACv1_001282	1A:45.6495;1A:46.78675	ambiguous:class2
TRIAE_CS42_1AL_TGACv1_001283	1A:117.878	unique:class1
TRIAE_CS42_1AL_TGACv1_001284	1A:46.78675	unique:class1
TRIAE_CS42_1AL_TGACv1_001285	1A:44.512	unique:class1
TRIAE_CS42_1AL_TGACv1_001286	1A:40.53;1A:44.512;5A:30.7143333333	conflict:class4
TRIAE_CS42_1AL_TGACv1_001287	1A:44.512	unique:class1
TRIAE_CS42_1AL_TGACv1_001288	1A:45.6495;1A:46.78675;1A:49.2504166667	ambiguous:class2
TRIAE_CS42_1AL_TGACv1_001289	1A:67.2516666667	unique:class1
TRIAE_CS42_1AL_TGACv1_001290	1A:44.512	unique:class1
TRIAE_CS42_1AL_TGACv1_001291	1A:76.633375	unique:class1
TRIAE_CS42_1AL_TGACv1_001292	1A:44.512	unique:class1
TRIAE_CS42_1AL_TGACv1_001293	1A:45.6495	unique:class1
TRIAE_CS42_1AL_TGACv1_001295	1A:45.6495	unique:class1
TRIAE_CS42_1AL_TGACv1_001296	1A:44.512	unique:class1
TRIAE_CS42_1AL_TGACv1_001297	1A:49.2504166667	unique:class1
TRIAE_CS42_1AL_TGACv1_001298	1A:44.512	unique:class1
TRIAE_CS42_1AL_TGACv1_001300	1A:44.512;1A:45.6495	ambiguous:class2
TRIAE_CS42_1AL_TGACv1_001301	1A:45.6495	unique:class1
TRIAE_CS42_1AL_TGACv1_001302	1A:44.512	unique:class1
TRIAE_CS42_1AL_TGACv1_001303	1A:44.512;1A:45.6495	ambiguous:class2
TRIAE_CS42_1AL_TGACv1_001304	1A:44.512;1A:45.6495	ambiguous:class2
TRIAE_CS42_1AL_TGACv1_001305	1A:44.512	unique:class1
TRIAE_CS42_1AL_TGACv1_001306	1A:55.8817	unique:class1
TRIAE_CS42_1AL_TGACv1_001307	1A:112.5318	unique:class1
TRIAE_CS42_1AL_TGACv1_001308	1A:46.78675	unique:class1
TRIAE_CS42_1AL_TGACv1_001309	1A:44.512	unique:class1
TRIAE_CS42_1AL_TGACv1_001310	1A:46.78675	unique:class1
TRIAE_CS42_1AL_TGACv1_001311	1A:44.512	unique:class1
TRIAE_CS42_1AL_TGACv1_001312	1A:76.633375	unique:class1
TRIAE_CS42_1AL_TGACv1_001313	1A:44.512	unique:class1
TRIAE_CS42_1AL_TGACv1_001314	1A:42.521;1A:45.6495	ambiguous:class2
TRIAE_CS42_1AL_TGACv1_001315	1A:44.512	unique:class1
TRIAE_CS42_1AL_TGACv1_001316	1A:44.512	unique:class1
TRIAE_CS42_1AL_TGACv1_001317	1A:44.512	unique:class1
TRIAE_CS42_1AL_TGACv1_001319	1A:46.78675	unique:class1
TRIAE_CS42_1AL_TGACv1_001320	1A:44.512	unique:class1
TRIAE_CS42_1AL_TGACv1_001321	1A:67.2516666667	unique:class1
TRIAE_CS42_1AL_TGACv1_001322	1A:45.6495	unique:class1
TRIAE_CS42_1AL_TGACv1_001323	1A:46.78675	unique:class1
TRIAE_CS42_1AL_TGACv1_001324	1A:44.512	unique:class1
TRIAE_CS42_1AL_TGACv1_001325	1A:44.512	unique:class1
TRIAE_CS42_1AL_TGACv1_001326	1A:44.512	unique:class1
TRIAE_CS42_1AL_TGACv1_001327	1A:44.512;1A:45.6495	ambiguous:class2
TRIAE_CS42_1AL_TGACv1_001328	1A:87.736	unique:class1
TRIAE_CS42_1AL_TGACv1_001329	1A:55.8817	unique:class1
TRIAE_CS42_1AL_TGACv1_001330	1A:109.6902;1A:112.5318	ambiguous:class2
TRIAE_CS42_1AL_TGACv1_001331	1A:44.512	unique:class1
TRIAE_CS42_1AL_TGACv1_001332	1A:44.512	unique:class1
TRIAE_CS42_1AL_TGACv1_001333	1A:44.512	unique:class1
TRIAE_CS42_1AL_TGACv1_001334	1A:44.512	unique:class1
TRIAE_CS42_1AL_TGACv1_001335	1A:87.736	unique:class1
TRIAE_CS42_1AL_TGACv1_001336	1A:109.6902	unique:class1
TRIAE_CS42_1AL_TGACv1_001337	1A:44.512;1A:45.6495	ambiguous:class2
TRIAE_CS42_1AL_TGACv1_001339	1A:45.6495	unique:class1
TRIAE_CS42_1AL_TGACv1_001340	1A:45.6495	unique:class1
TRIAE_CS42_1AL_TGACv1_001341	1A:44.512	unique:class1
TRIAE_CS42_1AL_TGACv1_001342	1A:44.512	unique:class1
TRIAE_CS42_1AL_TGACv1_001343	1A:44.512	unique:class1
TRIAE_CS42_1AL_TGACv1_001344	1A:44.512	unique:class1
TRIAE_CS42_1AL_TGACv1_001345	1A:44.512;1A:45.6495;1A:46.78675	ambiguous:class2
TRIAE_CS42_1AL_TGACv1_001346	1A:44.512	unique:class1
TRIAE_CS42_1AL_TGACv1_001347	1A:49.2504166667	unique:class1
TRIAE_CS42_1AL_TGACv1_001348	1A:51.618375	unique:class1
TRIAE_CS42_1AL_TGACv1_001349	1A:44.512	unique:class1
TRIAE_CS42_1AL_TGACv1_001350	1A:105.085;1A:106.82;1A:109.6902	ambiguous:class2
TRIAE_CS42_1AL_TGACv1_001351	1A:44.512	unique:class1
TRIAE_CS42_1AL_TGACv1_001352	1A:49.2504166667	unique:class1
TRIAE_CS42_1AL_TGACv1_001353	1A:46.78675	unique:class1
TRIAE_CS42_1AL_TGACv1_001354	1A:44.512	unique:class1
TRIAE_CS42_1AL_TGACv1_001355	1A:51.618375	unique:class1
TRIAE_CS42_1AL_TGACv1_001356	1A:44.512;1A:45.6495	ambiguous:class2
TRIAE_CS42_1AL_TGACv1_001357	1A:45.6495	unique:class1
TRIAE_CS42_1AL_TGACv1_001358	1A:44.512	unique:class1
TRIAE_CS42_1AL_TGACv1_001359	1A:67.2516666667	unique:class1
TRIAE_CS42_1AL_TGACv1_001360	5D:29.4903125	cc_unique:class6
TRIAE_CS42_1AL_TGACv1_001361	1A:49.2504166667	unique:class1
TRIAE_CS42_1AL_TGACv1_001362	1A:44.512	unique:class1
TRIAE_CS42_1AL_TGACv1_001364	1A:112.5318	unique:class1
TRIAE_CS42_1AL_TGACv1_001365	1A:74.076	unique:class1
TRIAE_CS42_1AL_TGACv1_001367	1A:44.512	unique:class1
TRIAE_CS42_1AL_TGACv1_001368	1A:112.5318	unique:class1
TRIAE_CS42_1AL_TGACv1_001369	1A:44.512	unique:class1
TRIAE_CS42_1AL_TGACv1_001370	1A:74.076	unique:class1
TRIAE_CS42_1AL_TGACv1_001371	1A:46.78675	unique:class1
TRIAE_CS42_1AL_TGACv1_001372	1A:44.512	unique:class1
TRIAE_CS42_1AL_TGACv1_001373	1A:51.618375	unique:class1
TRIAE_CS42_1AL_TGACv1_001374	1A:45.6495	unique:class1
TRIAE_CS42_1AL_TGACv1_001375	1A:44.512	unique:class1
TRIAE_CS42_1AL_TGACv1_001376	1A:44.512	unique:class1
TRIAE_CS42_1AL_TGACv1_001377	1A:40.53;1A:45.6495	ambiguous:class2
TRIAE_CS42_1AL_TGACv1_001378	1A:44.512	unique:class1
TRIAE_CS42_1AL_TGACv1_001379	1A:112.5318;1A:114.862333333	ambiguous:class2
TRIAE_CS42_1AL_TGACv1_001380	1A:97.024	unique:class1
TRIAE_CS42_1AL_TGACv1_001381	1A:44.512	unique:class1
TRIAE_CS42_1AL_TGACv1_001382	1A:44.512	unique:class1
TRIAE_CS42_1AL_TGACv1_001383	1A:67.2516666667	unique:class1
TRIAE_CS42_1AL_TGACv1_001384	1A:55.8817	unique:class1
TRIAE_CS42_1AL_TGACv1_001385	1A:76.633375	unique:class1
TRIAE_CS42_1AL_TGACv1_001387	1A:112.5318	unique:class1
TRIAE_CS42_1AL_TGACv1_001388	1A:44.512	unique:class1
TRIAE_CS42_1AL_TGACv1_001389	1A:85.455;1A:87.736	ambiguous:class2
TRIAE_CS42_1AL_TGACv1_001390	1A:51.618375;1A:53.608	ambiguous:class2
TRIAE_CS42_1AL_TGACv1_001391	1A:45.6495	unique:class1
TRIAE_CS42_1AL_TGACv1_001392	1A:106.82;1A:109.6902	ambiguous:class2
TRIAE_CS42_1AL_TGACv1_001393	1A:44.512	unique:class1
TRIAE_CS42_1AL_TGACv1_001394	1A:44.512	unique:class1
TRIAE_CS42_1AL_TGACv1_001395	1A:45.6495	unique:class1
TRIAE_CS42_1AL_TGACv1_001396	1A:44.512;1A:45.6495	ambiguous:class2
TRIAE_CS42_1AL_TGACv1_001397	1A:87.736	unique:class1
TRIAE_CS42_1AL_TGACv1_001398	1A:61.4019285714	unique:class1
TRIAE_CS42_1AL_TGACv1_001399	1A:109.6902	unique:class1
TRIAE_CS42_1AL_TGACv1_001400	1A:45.6495	unique:class1
TRIAE_CS42_1AL_TGACv1_001401	1A:44.512	unique:class1
TRIAE_CS42_1AL_TGACv1_001402	1A:45.6495;1A:49.2504166667	ambiguous:class2
TRIAE_CS42_1AL_TGACv1_001403	1A:49.2504166667;1A:51.618375	ambiguous:class2
TRIAE_CS42_1AL_TGACv1_001404	1A:45.6495	unique:class1
TRIAE_CS42_1AL_TGACv1_001406	1A:45.6495	unique:class1
TRIAE_CS42_1AL_TGACv1_001407	1A:44.512	unique:class1
TRIAE_CS42_1AL_TGACv1_001409	1A:49.2504166667;1B:107.845	homoeolog:class3
TRIAE_CS42_1AL_TGACv1_001410	1A:45.6495	unique:class1
TRIAE_CS42_1AL_TGACv1_001411	1A:45.6495	unique:class1
TRIAE_CS42_1AL_TGACv1_001412	1A:44.512	unique:class1
TRIAE_CS42_1AL_TGACv1_001413	1A:44.512;1A:45.6495	ambiguous:class2
TRIAE_CS42_1AL_TGACv1_001415	1A:49.2504166667	unique:class1
TRIAE_CS42_1AL_TGACv1_001416	1A:44.512;1A:45.6495	ambiguous:class2
TRIAE_CS42_1AL_TGACv1_001417	1A:61.4019285714;1A:67.2516666667	ambiguous:class2
TRIAE_CS42_1AL_TGACv1_001418	1A:44.512	unique:class1
TRIAE_CS42_1AL_TGACv1_001419	1A:45.6495	unique:class1
TRIAE_CS42_1AL_TGACv1_001420	1A:44.512	unique:class1
TRIAE_CS42_1AL_TGACv1_001421	1A:45.6495;1A:49.2504166667	ambiguous:class2
TRIAE_CS42_1AL_TGACv1_001422	1A:44.512	unique:class1
TRIAE_CS42_1AL_TGACv1_001423	1A:112.5318;1A:114.862333333	ambiguous:class2
TRIAE_CS42_1AL_TGACv1_001424	1A:105.085	unique:class1
TRIAE_CS42_1AL_TGACv1_001426	1A:61.4019285714	unique:class1
TRIAE_CS42_1AL_TGACv1_001427	1A:44.512	unique:class1
TRIAE_CS42_1AL_TGACv1_001428	1A:34.2774;1A:45.6495	ambiguous:class2
TRIAE_CS42_1AL_TGACv1_001429	1A:44.512	unique:class1
TRIAE_CS42_1AL_TGACv1_001430	1A:46.78675	unique:class1
TRIAE_CS42_1AL_TGACv1_001431	1A:58.723	unique:class1
TRIAE_CS42_1AL_TGACv1_001432	1A:44.512	unique:class1
TRIAE_CS42_1AL_TGACv1_001433	1A:45.6495	unique:class1
TRIAE_CS42_1AL_TGACv1_001435	1A:44.512	unique:class1
TRIAE_CS42_1AL_TGACv1_001436	1A:45.6495	unique:class1
TRIAE_CS42_1AL_TGACv1_001437	1A:45.6495	unique:class1
TRIAE_CS42_1AL_TGACv1_001439	1A:76.633375	unique:class1
TRIAE_CS42_1AL_TGACv1_001440	1A:44.512	unique:class1
TRIAE_CS42_1AL_TGACv1_001441	1A:40.53;1A:45.6495	ambiguous:class2
TRIAE_CS42_1AL_TGACv1_001442	1A:117.878	unique:class1
TRIAE_CS42_1AL_TGACv1_001443	1A:44.512	unique:class1
TRIAE_CS42_1AL_TGACv1_001444	1A:45.6495;1A:46.78675;1A:49.2504166667	ambiguous:class2
TRIAE_CS42_1AL_TGACv1_001445	1A:49.2504166667	unique:class1
TRIAE_CS42_1AL_TGACv1_001446	1A:44.512	unique:class1
TRIAE_CS42_1AL_TGACv1_001447	1A:49.2504166667	unique:class1
TRIAE_CS42_1AL_TGACv1_001448	1A:44.512	unique:class1
TRIAE_CS42_1AL_TGACv1_001449	1A:49.2504166667	unique:class1
TRIAE_CS42_1AL_TGACv1_001450	1A:49.2504166667	unique:class1
TRIAE_CS42_1AL_TGACv1_001451	1A:46.78675;1A:49.2504166667	ambiguous:class2
TRIAE_CS42_1AL_TGACv1_001452	1A:44.512	unique:class1
TRIAE_CS42_1AL_TGACv1_001453	1A:55.8817	unique:class1
TRIAE_CS42_1AL_TGACv1_001455	1A:112.5318	unique:class1
TRIAE_CS42_1AL_TGACv1_001456	1A:51.618375	unique:class1
TRIAE_CS42_1AL_TGACv1_001457	1A:55.8817	unique:class1
TRIAE_CS42_1AL_TGACv1_001458	1A:69.24075;1A:74.076	ambiguous:class2
TRIAE_CS42_1AL_TGACv1_001459	1A:51.618375	unique:class1
TRIAE_CS42_1AL_TGACv1_001460	1A:45.6495	unique:class1
TRIAE_CS42_1AL_TGACv1_001461	1A:44.512	unique:class1
TRIAE_CS42_1AL_TGACv1_001462	1A:117.878	unique:class1
TRIAE_CS42_1AL_TGACv1_001463	1A:44.512;1A:45.6495	ambiguous:class2
TRIAE_CS42_1AL_TGACv1_001464	1A:109.6902	unique:class1
TRIAE_CS42_1AL_TGACv1_001465	1A:44.512	unique:class1
TRIAE_CS42_1AL_TGACv1_001466	1A:44.512	unique:class1
TRIAE_CS42_1AL_TGACv1_001467	1A:44.512;2A:59.234	conflict:class4
TRIAE_CS42_1AL_TGACv1_001468	1A:44.512	unique:class1
TRIAE_CS42_1AL_TGACv1_001469	1A:51.618375	unique:class1
TRIAE_CS42_1AL_TGACv1_001470	1A:44.512	unique:class1
TRIAE_CS42_1AL_TGACv1_001471	1A:44.512	unique:class1
TRIAE_CS42_1AL_TGACv1_001472	1A:45.6495;1A:46.78675	ambiguous:class2
TRIAE_CS42_1AL_TGACv1_001473	1A:44.512	unique:class1
TRIAE_CS42_1AL_TGACv1_001474	1A:45.6495;1A:49.2504166667	ambiguous:class2
TRIAE_CS42_1AL_TGACv1_001475	1A:49.2504166667	unique:class1
TRIAE_CS42_1AL_TGACv1_001476	1A:44.512	unique:class1
TRIAE_CS42_1AL_TGACv1_001477	4A:106.059333333	cc_unique:class6
TRIAE_CS42_1AL_TGACv1_001478	1A:44.512	unique:class1
TRIAE_CS42_1AL_TGACv1_001479	1A:44.512;1A:45.6495	ambiguous:class2
TRIAE_CS42_1AL_TGACv1_001480	1A:109.6902	unique:class1
TRIAE_CS42_1AL_TGACv1_001481	1A:44.512	unique:class1
TRIAE_CS42_1AL_TGACv1_001482	1A:67.2516666667	unique:class1
TRIAE_CS42_1AL_TGACv1_001484	1A:44.512	unique:class1
TRIAE_CS42_1AL_TGACv1_001485	1A:45.6495	unique:class1
TRIAE_CS42_1AL_TGACv1_001486	1A:44.512;1A:45.6495;3A:57.6485	conflict:class4
TRIAE_CS42_1AL_TGACv1_001488	1A:44.512	unique:class1
TRIAE_CS42_1AL_TGACv1_001489	1A:44.512	unique:class1
TRIAE_CS42_1AL_TGACv1_001490	1A:76.633375	unique:class1
TRIAE_CS42_1AL_TGACv1_001492	1A:44.512	unique:class1
TRIAE_CS42_1AL_TGACv1_001493	1A:44.512	unique:class1
TRIAE_CS42_1AL_TGACv1_001494	1A:44.512	unique:class1
TRIAE_CS42_1AL_TGACv1_001495	1A:44.512	unique:class1
TRIAE_CS42_1AL_TGACv1_001496	1A:44.512	unique:class1
TRIAE_CS42_1AL_TGACv1_001497	1A:49.2504166667	unique:class1
TRIAE_CS42_1AL_TGACv1_001498	1A:45.6495	unique:class1
TRIAE_CS42_1AL_TGACv1_001499	1A:44.512;1A:45.6495	ambiguous:class2
TRIAE_CS42_1AL_TGACv1_001500	1A:46.78675	unique:class1
TRIAE_CS42_1AL_TGACv1_001501	1A:67.2516666667	unique:class1
TRIAE_CS42_1AL_TGACv1_001502	1A:51.618375	unique:class1
TRIAE_CS42_1AL_TGACv1_001504	1A:114.862333333;1A:116.683;1A:117.878	ambiguous:class2
TRIAE_CS42_1AL_TGACv1_001505	1A:112.5318	unique:class1
TRIAE_CS42_1AL_TGACv1_001506	1A:44.512	unique:class1
TRIAE_CS42_1AL_TGACv1_001507	1A:44.512	unique:class1
TRIAE_CS42_1AL_TGACv1_001508	1A:44.512	unique:class1
TRIAE_CS42_1AL_TGACv1_001509	1A:45.6495	unique:class1
TRIAE_CS42_1AL_TGACv1_001510	1A:45.6495	unique:class1
TRIAE_CS42_1AL_TGACv1_001511	1A:74.076;7D:75.732	conflict:class4
TRIAE_CS42_1AL_TGACv1_001512	1A:49.2504166667	unique:class1
TRIAE_CS42_1AL_TGACv1_001513	1A:44.512	unique:class1
TRIAE_CS42_1AL_TGACv1_001514	1A:45.6495	unique:class1
TRIAE_CS42_1AL_TGACv1_001516	1A:45.6495;1A:49.2504166667	ambiguous:class2
TRIAE_CS42_1AL_TGACv1_001517	1A:44.512	unique:class1
TRIAE_CS42_1AL_TGACv1_001518	1A:44.512	unique:class1
TRIAE_CS42_1AL_TGACv1_001520	1A:44.512	unique:class1
TRIAE_CS42_1AL_TGACv1_001522	1A:46.78675	unique:class1
TRIAE_CS42_1AL_TGACv1_001523	1A:114.862333333	unique:class1
TRIAE_CS42_1AL_TGACv1_001524	1A:74.076	unique:class1
TRIAE_CS42_1AL_TGACv1_001525	1A:49.2504166667	unique:class1
TRIAE_CS42_1AL_TGACv1_001526	1A:74.076	unique:class1
TRIAE_CS42_1AL_TGACv1_001527	1A:44.512	unique:class1
TRIAE_CS42_1AL_TGACv1_001528	1A:44.512	unique:class1
TRIAE_CS42_1AL_TGACv1_001529	1A:45.6495	unique:class1
TRIAE_CS42_1AL_TGACv1_001530	1A:44.512	unique:class1
TRIAE_CS42_1AL_TGACv1_001531	1A:76.633375	unique:class1
TRIAE_CS42_1AL_TGACv1_001532	1A:44.512;1A:45.6495	ambiguous:class2
TRIAE_CS42_1AL_TGACv1_001533	1A:105.085;1A:109.6902	ambiguous:class2
TRIAE_CS42_1AL_TGACv1_001534	1A:44.512;1A:45.6495	ambiguous:class2
TRIAE_CS42_1AL_TGACv1_001535	1A:44.512	unique:class1
TRIAE_CS42_1AL_TGACv1_001536	1A:44.512	unique:class1
TRIAE_CS42_1AL_TGACv1_001538	1A:44.512	unique:class1
TRIAE_CS42_1AL_TGACv1_001539	1A:67.2516666667	unique:class1
TRIAE_CS42_1AL_TGACv1_001540	1A:46.78675;1A:51.618375	ambiguous:class2
TRIAE_CS42_1AL_TGACv1_001541	1A:67.2516666667	unique:class1
TRIAE_CS42_1AL_TGACv1_001542	1A:55.8817	unique:class1
TRIAE_CS42_1AL_TGACv1_001543	1A:44.512	unique:class1
TRIAE_CS42_1AL_TGACv1_001544	1A:109.6902	unique:class1
TRIAE_CS42_1AL_TGACv1_001545	1A:49.2504166667	unique:class1
TRIAE_CS42_1AL_TGACv1_001546	1A:112.5318	unique:class1
TRIAE_CS42_1AL_TGACv1_001547	1A:46.78675	unique:class1
TRIAE_CS42_1AL_TGACv1_001548	5A:51.969	cc_unique:class6
TRIAE_CS42_1AL_TGACv1_001549	1A:46.78675	unique:class1
TRIAE_CS42_1AL_TGACv1_001550	1A:67.2516666667	unique:class1
TRIAE_CS42_1AL_TGACv1_001551	1A:49.2504166667;1A:51.618375	ambiguous:class2
TRIAE_CS42_1AL_TGACv1_001552	1A:87.736	unique:class1
TRIAE_CS42_1AL_TGACv1_001553	1A:46.78675;1A:49.2504166667	ambiguous:class2
TRIAE_CS42_1AL_TGACv1_001554	1A:45.6495;1A:46.78675	ambiguous:class2
TRIAE_CS42_1AL_TGACv1_001555	1A:45.6495	unique:class1
TRIAE_CS42_1AL_TGACv1_001556	1A:44.512	unique:class1
TRIAE_CS42_1AL_TGACv1_001557	1A:44.512	unique:class1
TRIAE_CS42_1AL_TGACv1_001558	1A:44.512	unique:class1
TRIAE_CS42_1AL_TGACv1_001559	1A:44.512	unique:class1
TRIAE_CS42_1AL_TGACv1_001560	1A:55.8817	unique:class1
TRIAE_CS42_1AL_TGACv1_001561	1A:114.862333333;1A:116.683	ambiguous:class2
TRIAE_CS42_1AL_TGACv1_001562	1A:46.78675	unique:class1
TRIAE_CS42_1AL_TGACv1_001563	1A:45.6495;1A:49.2504166667	ambiguous:class2
TRIAE_CS42_1AL_TGACv1_001564	1A:44.512	unique:class1
TRIAE_CS42_1AL_TGACv1_001565	1A:114.862333333	unique:class1
TRIAE_CS42_1AL_TGACv1_001566	1A:49.2504166667	unique:class1
TRIAE_CS42_1AL_TGACv1_001567	1A:80.9	unique:class1
TRIAE_CS42_1AL_TGACv1_001569	1A:44.512	unique:class1
TRIAE_CS42_1AL_TGACv1_001570	1A:45.6495;1A:49.2504166667	ambiguous:class2
TRIAE_CS42_1AL_TGACv1_001571	1A:44.512	unique:class1
TRIAE_CS42_1AL_TGACv1_001572	1A:44.512	unique:class1
TRIAE_CS42_1AL_TGACv1_001573	1A:45.6495	unique:class1
TRIAE_CS42_1AL_TGACv1_001574	1A:44.512	unique:class1
TRIAE_CS42_1AL_TGACv1_001575	1A:51.618375	unique:class1
TRIAE_CS42_1AL_TGACv1_001576	1A:45.6495	unique:class1
TRIAE_CS42_1AL_TGACv1_001577	1A:44.512	unique:class1
TRIAE_CS42_1AL_TGACv1_001578	1A:112.5318	unique:class1
TRIAE_CS42_1AL_TGACv1_001579	1A:44.512	unique:class1
TRIAE_CS42_1AL_TGACv1_001580	1A:44.512	unique:class1
TRIAE_CS42_1AL_TGACv1_001581	1A:45.6495	unique:class1
TRIAE_CS42_1AL_TGACv1_001582	1A:44.512	unique:class1
TRIAE_CS42_1AL_TGACv1_001583	1A:74.076	unique:class1
TRIAE_CS42_1AL_TGACv1_001586	1A:46.78675;1A:49.2504166667	ambiguous:class2
TRIAE_CS42_1AL_TGACv1_001587	1A:67.2516666667	unique:class1
TRIAE_CS42_1AL_TGACv1_001588	1A:45.6495	unique:class1
TRIAE_CS42_1AL_TGACv1_001589	1A:44.512	unique:class1
TRIAE_CS42_1AL_TGACv1_001590	1A:46.78675	unique:class1
TRIAE_CS42_1AL_TGACv1_001591	1A:49.2504166667	unique:class1
TRIAE_CS42_1AL_TGACv1_001593	1A:51.618375	unique:class1
TRIAE_CS42_1AL_TGACv1_001594	1A:49.2504166667	unique:class1
TRIAE_CS42_1AL_TGACv1_001595	1A:49.2504166667	unique:class1
TRIAE_CS42_1AL_TGACv1_001596	1A:109.6902	unique:class1
TRIAE_CS42_1AL_TGACv1_001597	1A:44.512	unique:class1
TRIAE_CS42_1AL_TGACv1_001598	1A:74.076;3A:55.2798333333	conflict:class4
TRIAE_CS42_1AL_TGACv1_001599	1A:97.024	unique:class1
TRIAE_CS42_1AL_TGACv1_001600	1A:44.512	unique:class1
TRIAE_CS42_1AL_TGACv1_001601	1A:44.512	unique:class1
TRIAE_CS42_1AL_TGACv1_001602	1A:45.6495	unique:class1
TRIAE_CS42_1AL_TGACv1_001603	1A:46.78675;6A:50.208	conflict:class4
TRIAE_CS42_1AL_TGACv1_001604	1A:105.085	unique:class1
TRIAE_CS42_1AL_TGACv1_001605	1A:45.6495;1A:49.2504166667	ambiguous:class2
TRIAE_CS42_1AL_TGACv1_001606	1A:87.736	unique:class1
TRIAE_CS42_1AL_TGACv1_001607	1A:67.2516666667	unique:class1
TRIAE_CS42_1AL_TGACv1_001608	1A:49.2504166667	unique:class1
TRIAE_CS42_1AL_TGACv1_001609	1A:112.5318;1A:114.862333333	ambiguous:class2
TRIAE_CS42_1AL_TGACv1_001611	1A:85.455;1A:86.5955;1A:87.736	ambiguous:class2
TRIAE_CS42_1AL_TGACv1_001612	1A:67.2516666667	unique:class1
TRIAE_CS42_1AL_TGACv1_001613	1A:45.6495	unique:class1
TRIAE_CS42_1AL_TGACv1_001614	1A:44.512	unique:class1
TRIAE_CS42_1AL_TGACv1_001616	1A:46.78675;1A:49.2504166667	ambiguous:class2
TRIAE_CS42_1AL_TGACv1_001617	1A:44.512	unique:class1
TRIAE_CS42_1AL_TGACv1_001618	1A:44.512	unique:class1
TRIAE_CS42_1AL_TGACv1_001620	1A:44.512	unique:class1
TRIAE_CS42_1AL_TGACv1_001621	1A:45.6495	unique:class1
TRIAE_CS42_1AL_TGACv1_001622	1A:45.6495;1A:49.2504166667	ambiguous:class2
TRIAE_CS42_1AL_TGACv1_001623	1A:44.512	unique:class1
TRIAE_CS42_1AL_TGACv1_001624	1A:45.6495	unique:class1
TRIAE_CS42_1AL_TGACv1_001625	1A:44.512	unique:class1
TRIAE_CS42_1AL_TGACv1_001627	1A:45.6495	unique:class1
TRIAE_CS42_1AL_TGACv1_001628	1A:49.2504166667	unique:class1
TRIAE_CS42_1AL_TGACv1_001629	1A:45.6495	unique:class1
TRIAE_CS42_1AL_TGACv1_001630	1A:44.512	unique:class1
TRIAE_CS42_1AL_TGACv1_001631	1A:44.512	unique:class1
TRIAE_CS42_1AL_TGACv1_001632	1A:112.5318	unique:class1
TRIAE_CS42_1AL_TGACv1_001633	1A:49.2504166667	unique:class1
TRIAE_CS42_1AL_TGACv1_001634	1A:44.512	unique:class1
TRIAE_CS42_1AL_TGACv1_001635	1A:45.6495;1A:49.2504166667	ambiguous:class2
TRIAE_CS42_1AL_TGACv1_001636	1A:44.512	unique:class1
TRIAE_CS42_1AL_TGACv1_001637	1A:45.6495	unique:class1
TRIAE_CS42_1AL_TGACv1_001638	1A:44.512	unique:class1
TRIAE_CS42_1AL_TGACv1_001639	1A:76.633375	unique:class1
TRIAE_CS42_1AL_TGACv1_001641	1A:44.512	unique:class1
TRIAE_CS42_1AL_TGACv1_001644	1A:44.512	unique:class1
TRIAE_CS42_1AL_TGACv1_001646	1A:76.633375	unique:class1
TRIAE_CS42_1AL_TGACv1_001647	1A:45.6495	unique:class1
TRIAE_CS42_1AL_TGACv1_001648	1A:49.2504166667	unique:class1
TRIAE_CS42_1AL_TGACv1_001649	1A:117.878	unique:class1
TRIAE_CS42_1AL_TGACv1_001650	1A:51.618375	unique:class1
TRIAE_CS42_1AL_TGACv1_001651	1A:55.8817	unique:class1
TRIAE_CS42_1AL_TGACv1_001652	1A:55.8817	unique:class1
TRIAE_CS42_1AL_TGACv1_001654	1A:44.512	unique:class1
TRIAE_CS42_1AL_TGACv1_001655	1A:109.6902	unique:class1
TRIAE_CS42_1AL_TGACv1_001656	1A:44.512	unique:class1
TRIAE_CS42_1AL_TGACv1_001657	1A:44.512	unique:class1
TRIAE_CS42_1AL_TGACv1_001658	1A:44.512;1A:45.6495;1A:46.78675	ambiguous:class2
TRIAE_CS42_1AL_TGACv1_001659	1A:51.618375	unique:class1
TRIAE_CS42_1AL_TGACv1_001660	1A:67.2516666667	unique:class1
TRIAE_CS42_1AL_TGACv1_001661	1A:44.512	unique:class1
TRIAE_CS42_1AL_TGACv1_001662	1A:44.512	unique:class1
TRIAE_CS42_1AL_TGACv1_001663	1A:44.512	unique:class1
TRIAE_CS42_1AL_TGACv1_001665	1A:44.512	unique:class1
TRIAE_CS42_1AL_TGACv1_001666	1A:44.512;1A:45.6495	ambiguous:class2
TRIAE_CS42_1AL_TGACv1_001667	1A:44.512	unique:class1
TRIAE_CS42_1AL_TGACv1_001668	1A:44.512	unique:class1
TRIAE_CS42_1AL_TGACv1_001669	1A:87.736	unique:class1
TRIAE_CS42_1AL_TGACv1_001670	1A:44.512	unique:class1
TRIAE_CS42_1AL_TGACv1_001671	1A:44.512	unique:class1
TRIAE_CS42_1AL_TGACv1_001672	1A:55.8817	unique:class1
TRIAE_CS42_1AL_TGACv1_001674	1A:49.2504166667	unique:class1
TRIAE_CS42_1AL_TGACv1_001675	1A:55.8817	unique:class1
TRIAE_CS42_1AL_TGACv1_001676	1A:44.512	unique:class1
TRIAE_CS42_1AL_TGACv1_001680	1A:44.512	unique:class1
TRIAE_CS42_1AL_TGACv1_001681	1A:44.512	unique:class1
TRIAE_CS42_1AL_TGACv1_001682	1A:44.512	unique:class1
TRIAE_CS42_1AL_TGACv1_001683	1A:44.512	unique:class1
TRIAE_CS42_1AL_TGACv1_001684	1A:44.512	unique:class1
TRIAE_CS42_1AL_TGACv1_001688	1A:116.683;1A:117.878	ambiguous:class2
TRIAE_CS42_1AL_TGACv1_001689	1A:44.512	unique:class1
TRIAE_CS42_1AL_TGACv1_001690	1A:44.512	unique:class1
TRIAE_CS42_1AL_TGACv1_001693	1A:58.723	unique:class1
TRIAE_CS42_1AL_TGACv1_001694	1A:44.512	unique:class1
TRIAE_CS42_1AL_TGACv1_001695	1A:45.6495	unique:class1
TRIAE_CS42_1AL_TGACv1_001696	1A:44.512	unique:class1
TRIAE_CS42_1AL_TGACv1_001697	1A:45.6495;1A:46.78675	ambiguous:class2
TRIAE_CS42_1AL_TGACv1_001698	1A:44.512	unique:class1
TRIAE_CS42_1AL_TGACv1_001699	1A:49.2504166667	unique:class1
TRIAE_CS42_1AL_TGACv1_001700	1A:44.512	unique:class1
TRIAE_CS42_1AL_TGACv1_001701	1A:44.512	unique:class1
TRIAE_CS42_1AL_TGACv1_001704	1A:51.618375	unique:class1
TRIAE_CS42_1AL_TGACv1_001705	1A:44.512	unique:class1
TRIAE_CS42_1AL_TGACv1_001706	1A:49.2504166667	unique:class1
TRIAE_CS42_1AL_TGACv1_001707	1A:44.512	unique:class1
TRIAE_CS42_1AL_TGACv1_001708	1A:44.512	unique:class1
TRIAE_CS42_1AL_TGACv1_001710	1A:44.512	unique:class1
TRIAE_CS42_1AL_TGACv1_001711	1A:45.6495	unique:class1
TRIAE_CS42_1AL_TGACv1_001712	1A:46.78675	unique:class1
TRIAE_CS42_1AL_TGACv1_001713	1A:44.512	unique:class1
TRIAE_CS42_1AL_TGACv1_001714	1A:46.78675	unique:class1
TRIAE_CS42_1AL_TGACv1_001716	1A:45.6495	unique:class1
TRIAE_CS42_1AL_TGACv1_001718	1A:46.78675	unique:class1
TRIAE_CS42_1AL_TGACv1_001719	1A:44.512	unique:class1
TRIAE_CS42_1AL_TGACv1_001720	1A:67.2516666667	unique:class1
TRIAE_CS42_1AL_TGACv1_001721	1A:44.512	unique:class1
TRIAE_CS42_1AL_TGACv1_001722	1A:49.2504166667	unique:class1
TRIAE_CS42_1AL_TGACv1_001723	1A:112.5318	unique:class1
TRIAE_CS42_1AL_TGACv1_001724	1A:45.6495	unique:class1
TRIAE_CS42_1AL_TGACv1_001725	1A:44.512;1A:45.6495	ambiguous:class2
TRIAE_CS42_1AL_TGACv1_001726	1A:45.6495	unique:class1
TRIAE_CS42_1AL_TGACv1_001727	1A:117.878	unique:class1
TRIAE_CS42_1AL_TGACv1_001728	1A:45.6495	unique:class1
TRIAE_CS42_1AL_TGACv1_001730	1A:45.6495;1A:46.78675	ambiguous:class2
TRIAE_CS42_1AL_TGACv1_001731	1A:44.512	unique:class1
TRIAE_CS42_1AL_TGACv1_001732	1A:44.512	unique:class1
TRIAE_CS42_1AL_TGACv1_001733	1A:117.878	unique:class1
TRIAE_CS42_1AL_TGACv1_001734	1A:49.2504166667	unique:class1
TRIAE_CS42_1AL_TGACv1_001735	1A:45.6495;1A:46.78675	ambiguous:class2
TRIAE_CS42_1AL_TGACv1_001736	1A:44.512	unique:class1
TRIAE_CS42_1AL_TGACv1_001737	2B:57.4784	cc_unique:class6
TRIAE_CS42_1AL_TGACv1_001738	1A:44.512	unique:class1
TRIAE_CS42_1AL_TGACv1_001739	1A:44.512;1A:45.6495	ambiguous:class2
TRIAE_CS42_1AL_TGACv1_001740	1A:45.6495;1A:51.618375	ambiguous:class2
TRIAE_CS42_1AL_TGACv1_001741	1A:116.683;1A:117.878	ambiguous:class2
TRIAE_CS42_1AL_TGACv1_001742	6A:47.2845	cc_unique:class6
TRIAE_CS42_1AL_TGACv1_001743	1A:97.024	unique:class1
TRIAE_CS42_1AL_TGACv1_001744	1A:45.6495	unique:class1
TRIAE_CS42_1AL_TGACv1_001745	1A:45.6495	unique:class1
TRIAE_CS42_1AL_TGACv1_001746	1A:67.2516666667	unique:class1
TRIAE_CS42_1AL_TGACv1_001747	1A:45.6495	unique:class1
TRIAE_CS42_1AL_TGACv1_001749	1A:44.512;1A:45.6495	ambiguous:class2
TRIAE_CS42_1AL_TGACv1_001750	1A:117.878	unique:class1
TRIAE_CS42_1AL_TGACv1_001751	1A:45.6495	unique:class1
TRIAE_CS42_1AL_TGACv1_001753	1A:67.2516666667	unique:class1
TRIAE_CS42_1AL_TGACv1_001754	1A:44.512	unique:class1
TRIAE_CS42_1AL_TGACv1_001755	1A:49.2504166667	unique:class1
TRIAE_CS42_1AL_TGACv1_001756	1A:44.512;1A:45.6495	ambiguous:class2
TRIAE_CS42_1AL_TGACv1_001757	1A:45.6495	unique:class1
TRIAE_CS42_1AL_TGACv1_001758	1A:112.5318	unique:class1
TRIAE_CS42_1AL_TGACv1_001759	1A:46.78675	unique:class1
TRIAE_CS42_1AL_TGACv1_001761	1A:44.512	unique:class1
TRIAE_CS42_1AL_TGACv1_001763	1A:44.512	unique:class1
TRIAE_CS42_1AL_TGACv1_001764	1A:46.78675	unique:class1
TRIAE_CS42_1AL_TGACv1_001765	1A:45.6495	unique:class1
TRIAE_CS42_1AL_TGACv1_001766	1A:74.076	unique:class1
TRIAE_CS42_1AL_TGACv1_001767	1A:49.2504166667	unique:class1
TRIAE_CS42_1AL_TGACv1_001768	1A:55.8817	unique:class1
TRIAE_CS42_1AL_TGACv1_001769	1A:45.6495	unique:class1
TRIAE_CS42_1AL_TGACv1_001770	1A:45.6495	unique:class1
TRIAE_CS42_1AL_TGACv1_001772	1A:45.6495	unique:class1
TRIAE_CS42_1AL_TGACv1_001773	1A:45.6495	unique:class1
TRIAE_CS42_1AL_TGACv1_001774	1A:46.78675	unique:class1
TRIAE_CS42_1AL_TGACv1_001775	1A:45.6495	unique:class1
TRIAE_CS42_1AL_TGACv1_001777	1A:67.2516666667	unique:class1
TRIAE_CS42_1AL_TGACv1_001778	1A:44.512	unique:class1
TRIAE_CS42_1AL_TGACv1_001779	1A:45.6495	unique:class1
TRIAE_CS42_1AL_TGACv1_001780	1A:67.2516666667	unique:class1
TRIAE_CS42_1AL_TGACv1_001781	1A:51.618375	unique:class1
TRIAE_CS42_1AL_TGACv1_001782	1A:46.78675;3A:40.026	conflict:class4
TRIAE_CS42_1AL_TGACv1_001783	1A:44.512	unique:class1
TRIAE_CS42_1AL_TGACv1_001785	1A:51.618375	unique:class1
TRIAE_CS42_1AL_TGACv1_001786	1A:45.6495	unique:class1
TRIAE_CS42_1AL_TGACv1_001787	1A:44.512	unique:class1
TRIAE_CS42_1AL_TGACv1_001788	1A:44.512	unique:class1
TRIAE_CS42_1AL_TGACv1_001789	1A:67.2516666667;1A:70.6635	ambiguous:class2
TRIAE_CS42_1AL_TGACv1_001790	1A:64.408;1A:67.2516666667	ambiguous:class2
TRIAE_CS42_1AL_TGACv1_001791	1A:45.6495;1A:46.78675	ambiguous:class2
TRIAE_CS42_1AL_TGACv1_001792	1A:45.6495	unique:class1
TRIAE_CS42_1AL_TGACv1_001793	1A:45.6495	unique:class1
TRIAE_CS42_1AL_TGACv1_001794	1A:45.6495	unique:class1
TRIAE_CS42_1AL_TGACv1_001795	1A:44.512	unique:class1
TRIAE_CS42_1AL_TGACv1_001796	1A:44.512	unique:class1
TRIAE_CS42_1AL_TGACv1_001797	1A:45.6495	unique:class1
TRIAE_CS42_1AL_TGACv1_001798	1A:44.512;1A:45.6495	ambiguous:class2
TRIAE_CS42_1AL_TGACv1_001799	1A:44.512	unique:class1
TRIAE_CS42_1AL_TGACv1_001800	1A:44.512	unique:class1
TRIAE_CS42_1AL_TGACv1_001801	1A:44.512	unique:class1
TRIAE_CS42_1AL_TGACv1_001802	1A:45.6495	unique:class1
TRIAE_CS42_1AL_TGACv1_001803	1A:105.085	unique:class1
TRIAE_CS42_1AL_TGACv1_001804	1A:45.6495	unique:class1
TRIAE_CS42_1AL_TGACv1_001805	1A:105.085	unique:class1
TRIAE_CS42_1AL_TGACv1_001806	1A:45.6495	unique:class1
TRIAE_CS42_1AL_TGACv1_001807	1A:114.862333333	unique:class1
TRIAE_CS42_1AL_TGACv1_001808	1A:46.78675	unique:class1
TRIAE_CS42_1AL_TGACv1_001809	1A:49.2504166667;1A:51.618375	ambiguous:class2
TRIAE_CS42_1AL_TGACv1_001810	1A:49.2504166667	unique:class1
TRIAE_CS42_1AL_TGACv1_001811	1A:44.512	unique:class1
TRIAE_CS42_1AL_TGACv1_001812	1A:45.6495	unique:class1
TRIAE_CS42_1AL_TGACv1_001813	1A:49.2504166667;1A:51.618375	ambiguous:class2
TRIAE_CS42_1AL_TGACv1_001814	1A:45.6495	unique:class1
TRIAE_CS42_1AL_TGACv1_001815	1A:44.512;1A:45.6495;1A:49.2504166667	ambiguous:class2
TRIAE_CS42_1AL_TGACv1_001816	1A:45.6495	unique:class1
TRIAE_CS42_1AL_TGACv1_001817	1A:44.512	unique:class1
TRIAE_CS42_1AL_TGACv1_001818	1A:112.5318	unique:class1
TRIAE_CS42_1AL_TGACv1_001819	1A:44.512	unique:class1
TRIAE_CS42_1AL_TGACv1_001820	1A:45.6495	unique:class1
TRIAE_CS42_1AL_TGACv1_001821	1A:114.862333333	unique:class1
TRIAE_CS42_1AL_TGACv1_001822	1A:44.512	unique:class1
TRIAE_CS42_1AL_TGACv1_001823	1A:112.5318	unique:class1
TRIAE_CS42_1AL_TGACv1_001824	1A:44.512	unique:class1
TRIAE_CS42_1AL_TGACv1_001825	1A:45.6495	unique:class1
TRIAE_CS42_1AL_TGACv1_001826	1A:44.512	unique:class1
TRIAE_CS42_1AL_TGACv1_001827	1A:44.512	unique:class1
TRIAE_CS42_1AL_TGACv1_001828	1A:44.512	unique:class1
TRIAE_CS42_1AL_TGACv1_001829	1A:49.2504166667;1A:51.618375	ambiguous:class2
TRIAE_CS42_1AL_TGACv1_001831	1A:114.862333333;1A:116.683	ambiguous:class2
TRIAE_CS42_1AL_TGACv1_001832	1A:44.512	unique:class1
TRIAE_CS42_1AL_TGACv1_001833	1A:46.78675	unique:class1
TRIAE_CS42_1AL_TGACv1_001834	1A:44.512	unique:class1
TRIAE_CS42_1AL_TGACv1_001835	1A:44.512	unique:class1
TRIAE_CS42_1AL_TGACv1_001836	1A:45.6495;1A:46.78675	ambiguous:class2
TRIAE_CS42_1AL_TGACv1_001837	1A:45.6495	unique:class1
TRIAE_CS42_1AL_TGACv1_001838	1A:44.512	unique:class1
TRIAE_CS42_1AL_TGACv1_001839	1A:44.512	unique:class1
TRIAE_CS42_1AL_TGACv1_001841	1A:44.512	unique:class1
TRIAE_CS42_1AL_TGACv1_001842	1A:45.6495	unique:class1
TRIAE_CS42_1AL_TGACv1_001843	1A:44.512	unique:class1
TRIAE_CS42_1AL_TGACv1_001844	1A:46.78675;1A:49.2504166667	ambiguous:class2
TRIAE_CS42_1AL_TGACv1_001845	1A:45.6495	unique:class1
TRIAE_CS42_1AL_TGACv1_001846	1A:44.512;1A:45.6495	ambiguous:class2
TRIAE_CS42_1AL_TGACv1_001847	1A:105.085;1A:109.6902	ambiguous:class2
TRIAE_CS42_1AL_TGACv1_001848	1A:44.512	unique:class1
TRIAE_CS42_1AL_TGACv1_001849	1A:51.618375	unique:class1
TRIAE_CS42_1AL_TGACv1_001850	1A:44.512;1A:45.6495	ambiguous:class2
TRIAE_CS42_1AL_TGACv1_001851	1A:44.512	unique:class1
TRIAE_CS42_1AL_TGACv1_001852	1A:45.6495;1A:49.2504166667	ambiguous:class2
TRIAE_CS42_1AL_TGACv1_001853	1A:45.6495	unique:class1
TRIAE_CS42_1AL_TGACv1_001854	1A:44.512	unique:class1
TRIAE_CS42_1AL_TGACv1_001855	1A:44.512	unique:class1
TRIAE_CS42_1AL_TGACv1_001856	1A:44.512	unique:class1
TRIAE_CS42_1AL_TGACv1_001857	1A:44.512	unique:class1
TRIAE_CS42_1AL_TGACv1_001858	1A:45.6495;1A:49.2504166667	ambiguous:class2
TRIAE_CS42_1AL_TGACv1_001859	1A:44.512;1A:45.6495	ambiguous:class2
TRIAE_CS42_1AL_TGACv1_001860	1A:44.512	unique:class1
TRIAE_CS42_1AL_TGACv1_001861	1A:44.512;1A:45.6495	ambiguous:class2
TRIAE_CS42_1AL_TGACv1_001862	1A:67.2516666667	unique:class1
TRIAE_CS42_1AL_TGACv1_001863	1A:49.2504166667	unique:class1
TRIAE_CS42_1AL_TGACv1_001864	1A:44.512	unique:class1
TRIAE_CS42_1AL_TGACv1_001865	1A:45.6495;1A:49.2504166667	ambiguous:class2
TRIAE_CS42_1AL_TGACv1_001867	1A:80.9	unique:class1
TRIAE_CS42_1AL_TGACv1_001868	1A:44.512	unique:class1
TRIAE_CS42_1AL_TGACv1_001869	1A:44.512;1A:45.6495	ambiguous:class2
TRIAE_CS42_1AL_TGACv1_001870	1A:44.512	unique:class1
TRIAE_CS42_1AL_TGACv1_001872	1A:76.633375	unique:class1
TRIAE_CS42_1AL_TGACv1_001875	1A:51.618375	unique:class1
TRIAE_CS42_1AL_TGACv1_001876	1A:45.6495	unique:class1
TRIAE_CS42_1AL_TGACv1_001877	1A:51.618375	unique:class1
TRIAE_CS42_1AL_TGACv1_001878	1A:44.512	unique:class1
TRIAE_CS42_1AL_TGACv1_001879	1A:49.2504166667	unique:class1
TRIAE_CS42_1AL_TGACv1_001880	1A:87.736	unique:class1
TRIAE_CS42_1AL_TGACv1_001882	1A:45.6495	unique:class1
TRIAE_CS42_1AL_TGACv1_001883	1A:45.6495	unique:class1
TRIAE_CS42_1AL_TGACv1_001884	1A:44.512	unique:class1
TRIAE_CS42_1AL_TGACv1_001885	1A:46.78675;1A:49.2504166667	ambiguous:class2
TRIAE_CS42_1AL_TGACv1_001886	1A:44.512	unique:class1
TRIAE_CS42_1AL_TGACv1_001887	1A:67.2516666667	unique:class1
TRIAE_CS42_1AL_TGACv1_001888	1A:46.78675	unique:class1
TRIAE_CS42_1AL_TGACv1_001889	1A:44.512	unique:class1
TRIAE_CS42_1AL_TGACv1_001890	1A:44.512	unique:class1
TRIAE_CS42_1AL_TGACv1_001891	1A:86.5955;1A:87.736	ambiguous:class2
TRIAE_CS42_1AL_TGACv1_001892	1A:44.512;1A:45.6495	ambiguous:class2
TRIAE_CS42_1AL_TGACv1_001893	1A:49.2504166667	unique:class1
TRIAE_CS42_1AL_TGACv1_001894	1A:109.6902	unique:class1
TRIAE_CS42_1AL_TGACv1_001895	1A:49.2504166667;1A:51.618375	ambiguous:class2
TRIAE_CS42_1AL_TGACv1_001896	1A:49.2504166667	unique:class1
TRIAE_CS42_1AL_TGACv1_001897	1A:49.2504166667	unique:class1
TRIAE_CS42_1AL_TGACv1_001898	1A:45.6495	unique:class1
TRIAE_CS42_1AL_TGACv1_001899	1A:45.6495	unique:class1
TRIAE_CS42_1AL_TGACv1_001900	1A:44.512	unique:class1
TRIAE_CS42_1AL_TGACv1_001901	1A:46.78675	unique:class1
TRIAE_CS42_1AL_TGACv1_001902	1A:44.512;6A:61.582	conflict:class4
TRIAE_CS42_1AL_TGACv1_001903	1A:112.5318;1A:114.862333333	ambiguous:class2
TRIAE_CS42_1AL_TGACv1_001904	1A:45.6495	unique:class1
TRIAE_CS42_1AL_TGACv1_001905	1A:45.6495;1A:46.78675	ambiguous:class2
TRIAE_CS42_1AL_TGACv1_001906	1A:44.512;1A:46.78675	ambiguous:class2
TRIAE_CS42_1AL_TGACv1_001907	1A:112.5318	unique:class1
TRIAE_CS42_1AL_TGACv1_001908	1A:45.6495;1A:46.78675	ambiguous:class2
TRIAE_CS42_1AL_TGACv1_001909	1A:117.878	unique:class1
TRIAE_CS42_1AL_TGACv1_001910	1A:44.512	unique:class1
TRIAE_CS42_1AL_TGACv1_001911	1A:49.2504166667	unique:class1
TRIAE_CS42_1AL_TGACv1_001912	1A:85.455;1A:86.5955	ambiguous:class2
TRIAE_CS42_1AL_TGACv1_001913	1A:109.6902	unique:class1
TRIAE_CS42_1AL_TGACv1_001914	1A:51.618375	unique:class1
TRIAE_CS42_1AL_TGACv1_001915	1A:44.512	unique:class1
TRIAE_CS42_1AL_TGACv1_001916	1A:45.6495	unique:class1
TRIAE_CS42_1AL_TGACv1_001917	1A:61.4019285714	unique:class1
TRIAE_CS42_1AL_TGACv1_001918	1A:44.512	unique:class1
TRIAE_CS42_1AL_TGACv1_001919	1A:44.512	unique:class1
TRIAE_CS42_1AL_TGACv1_001920	1A:55.8817	unique:class1
TRIAE_CS42_1AL_TGACv1_001921	1A:49.2504166667	unique:class1
TRIAE_CS42_1AL_TGACv1_001922	1A:112.5318	unique:class1
TRIAE_CS42_1AL_TGACv1_001923	1A:55.8817	unique:class1
TRIAE_CS42_1AL_TGACv1_001924	1A:49.2504166667	unique:class1
TRIAE_CS42_1AL_TGACv1_001925	1A:45.6495;1A:49.2504166667	ambiguous:class2
TRIAE_CS42_1AL_TGACv1_001927	1A:44.512	unique:class1
TRIAE_CS42_1AL_TGACv1_001928	1A:49.2504166667	unique:class1
TRIAE_CS42_1AL_TGACv1_001929	1A:44.512	unique:class1
TRIAE_CS42_1AL_TGACv1_001930	1A:44.512	unique:class1
TRIAE_CS42_1AL_TGACv1_001931	1A:45.6495	unique:class1
TRIAE_CS42_1AL_TGACv1_001932	1A:49.2504166667;1A:51.618375	ambiguous:class2
TRIAE_CS42_1AL_TGACv1_001933	1A:44.512	unique:class1
TRIAE_CS42_1AL_TGACv1_001934	1A:44.512	unique:class1
TRIAE_CS42_1AL_TGACv1_001936	1A:58.723;1A:61.4019285714	ambiguous:class2
TRIAE_CS42_1AL_TGACv1_001937	1A:55.8817	unique:class1
TRIAE_CS42_1AL_TGACv1_001938	1A:44.512	unique:class1
TRIAE_CS42_1AL_TGACv1_001939	1A:45.6495	unique:class1
TRIAE_CS42_1AL_TGACv1_001940	1A:109.6902	unique:class1
TRIAE_CS42_1AL_TGACv1_001941	1A:44.512	unique:class1
TRIAE_CS42_1AL_TGACv1_001942	1A:44.512;1A:46.78675	ambiguous:class2
TRIAE_CS42_1AL_TGACv1_001943	1A:49.2504166667	unique:class1
TRIAE_CS42_1AL_TGACv1_001944	1A:45.6495;1A:46.78675	ambiguous:class2
TRIAE_CS42_1AL_TGACv1_001945	1A:49.2504166667	unique:class1
TRIAE_CS42_1AL_TGACv1_001946	1A:45.6495	unique:class1
TRIAE_CS42_1AL_TGACv1_001947	1A:45.6495	unique:class1
TRIAE_CS42_1AL_TGACv1_001948	1A:44.512	unique:class1
TRIAE_CS42_1AL_TGACv1_001949	1A:45.6495	unique:class1
TRIAE_CS42_1AL_TGACv1_001950	1A:114.862333333	unique:class1
TRIAE_CS42_1AL_TGACv1_001951	1A:44.512	unique:class1
TRIAE_CS42_1AL_TGACv1_001952	1A:74.076	unique:class1
TRIAE_CS42_1AL_TGACv1_001953	1A:45.6495	unique:class1
TRIAE_CS42_1AL_TGACv1_001954	1A:44.512	unique:class1
TRIAE_CS42_1AL_TGACv1_001955	1A:109.6902	unique:class1
TRIAE_CS42_1AL_TGACv1_001956	1A:46.78675;1A:49.2504166667	ambiguous:class2
TRIAE_CS42_1AL_TGACv1_001957	1A:44.512	unique:class1
TRIAE_CS42_1AL_TGACv1_001958	1A:45.6495	unique:class1
TRIAE_CS42_1AL_TGACv1_001959	1A:44.512	unique:class1
TRIAE_CS42_1AL_TGACv1_001960	1A:76.633375;1A:80.9	ambiguous:class2
TRIAE_CS42_1AL_TGACv1_001961	1A:44.512	unique:class1
TRIAE_CS42_1AL_TGACv1_001963	1A:45.6495	unique:class1
TRIAE_CS42_1AL_TGACv1_001964	1A:46.78675;1A:49.2504166667	ambiguous:class2
TRIAE_CS42_1AL_TGACv1_001965	1A:44.512	unique:class1
TRIAE_CS42_1AL_TGACv1_001967	1A:46.78675;1A:49.2504166667	ambiguous:class2
TRIAE_CS42_1AL_TGACv1_001968	1A:44.512	unique:class1
TRIAE_CS42_1AL_TGACv1_001969	1A:44.512	unique:class1
TRIAE_CS42_1AL_TGACv1_001970	1A:44.512	unique:class1
TRIAE_CS42_1AL_TGACv1_001971	1A:44.512	unique:class1
TRIAE_CS42_1AL_TGACv1_001972	1A:45.6495	unique:class1
TRIAE_CS42_1AL_TGACv1_001973	1A:112.5318	unique:class1
TRIAE_CS42_1AL_TGACv1_001974	1A:112.5318	unique:class1
TRIAE_CS42_1AL_TGACv1_001975	1A:44.512	unique:class1
TRIAE_CS42_1AL_TGACv1_001976	1A:51.618375	unique:class1
TRIAE_CS42_1AL_TGACv1_001977	1A:44.512	unique:class1
TRIAE_CS42_1AL_TGACv1_001978	1A:49.2504166667	unique:class1
TRIAE_CS42_1AL_TGACv1_001979	1A:44.512	unique:class1
TRIAE_CS42_1AL_TGACv1_001980	1A:55.8817	unique:class1
TRIAE_CS42_1AL_TGACv1_001981	1A:51.618375	unique:class1
TRIAE_CS42_1AL_TGACv1_001982	1A:67.2516666667	unique:class1
TRIAE_CS42_1AL_TGACv1_001984	1A:55.8817	unique:class1
TRIAE_CS42_1AL_TGACv1_001985	1A:44.512	unique:class1
TRIAE_CS42_1AL_TGACv1_001988	1A:44.512	unique:class1
TRIAE_CS42_1AL_TGACv1_001989	1A:51.618375	unique:class1
TRIAE_CS42_1AL_TGACv1_001990	1A:44.512	unique:class1
TRIAE_CS42_1AL_TGACv1_001991	1A:44.512	unique:class1
TRIAE_CS42_1AL_TGACv1_001992	1A:44.512	unique:class1
TRIAE_CS42_1AL_TGACv1_001993	1A:112.5318	unique:class1
TRIAE_CS42_1AL_TGACv1_001995	1A:45.6495;3A:49.6903333333	conflict:class4
TRIAE_CS42_1AL_TGACv1_001996	1A:55.8817	unique:class1
TRIAE_CS42_1AL_TGACv1_001997	1A:114.862333333	unique:class1
TRIAE_CS42_1AL_TGACv1_001998	1A:44.512	unique:class1
TRIAE_CS42_1AL_TGACv1_001999	1A:44.512	unique:class1
TRIAE_CS42_1AL_TGACv1_002000	1A:44.512	unique:class1
TRIAE_CS42_1AL_TGACv1_002001	1A:45.6495	unique:class1
TRIAE_CS42_1AL_TGACv1_002002	1A:44.512	unique:class1
TRIAE_CS42_1AL_TGACv1_002003	1A:45.6495;1A:49.2504166667	ambiguous:class2
TRIAE_CS42_1AL_TGACv1_002004	1A:49.2504166667	unique:class1
TRIAE_CS42_1AL_TGACv1_002005	1A:49.2504166667;1A:51.618375	ambiguous:class2
TRIAE_CS42_1AL_TGACv1_002006	1A:44.512	unique:class1
TRIAE_CS42_1AL_TGACv1_002007	1A:45.6495	unique:class1
TRIAE_CS42_1AL_TGACv1_002008	1A:67.2516666667	unique:class1
TRIAE_CS42_1AL_TGACv1_002009	1A:42.521;1A:44.512	ambiguous:class2
TRIAE_CS42_1AL_TGACv1_002010	1A:44.512	unique:class1
TRIAE_CS42_1AL_TGACv1_002011	1A:45.6495	unique:class1
TRIAE_CS42_1AL_TGACv1_002012	1A:44.512;1A:45.6495	ambiguous:class2
TRIAE_CS42_1AL_TGACv1_002014	1A:44.512	unique:class1
TRIAE_CS42_1AL_TGACv1_002015	1A:44.512	unique:class1
TRIAE_CS42_1AL_TGACv1_002016	1A:74.076	unique:class1
TRIAE_CS42_1AL_TGACv1_002017	1A:49.2504166667	unique:class1
TRIAE_CS42_1AL_TGACv1_002018	1A:109.6902	unique:class1
TRIAE_CS42_1AL_TGACv1_002019	1A:44.512	unique:class1
TRIAE_CS42_1AL_TGACv1_002020	1A:49.2504166667	unique:class1
TRIAE_CS42_1AL_TGACv1_002021	1A:49.2504166667;1A:51.618375	ambiguous:class2
TRIAE_CS42_1AL_TGACv1_002022	1A:44.512	unique:class1
TRIAE_CS42_1AL_TGACv1_002023	1A:44.512	unique:class1
TRIAE_CS42_1AL_TGACv1_002024	1A:44.512	unique:class1
TRIAE_CS42_1AL_TGACv1_002025	1A:112.5318	unique:class1
TRIAE_CS42_1AL_TGACv1_002026	1A:45.6495	unique:class1
TRIAE_CS42_1AL_TGACv1_002027	1A:46.78675	unique:class1
TRIAE_CS42_1AL_TGACv1_002028	1A:49.2504166667	unique:class1
TRIAE_CS42_1AL_TGACv1_002030	1A:44.512	unique:class1
TRIAE_CS42_1AL_TGACv1_002031	1A:80.9	unique:class1
TRIAE_CS42_1AL_TGACv1_002032	1A:44.512	unique:class1
TRIAE_CS42_1AL_TGACv1_002033	1A:117.878	unique:class1
TRIAE_CS42_1AL_TGACv1_002034	1A:44.512	unique:class1
TRIAE_CS42_1AL_TGACv1_002035	1A:44.512	unique:class1
TRIAE_CS42_1AL_TGACv1_002036	1A:76.633375	unique:class1
TRIAE_CS42_1AL_TGACv1_002038	1A:61.4019285714	unique:class1
TRIAE_CS42_1AL_TGACv1_002040	1A:51.618375	unique:class1
TRIAE_CS42_1AL_TGACv1_002042	1A:49.2504166667	unique:class1
TRIAE_CS42_1AL_TGACv1_002043	1A:45.6495	unique:class1
TRIAE_CS42_1AL_TGACv1_002044	1A:44.512	unique:class1
TRIAE_CS42_1AL_TGACv1_002045	1A:44.512	unique:class1
TRIAE_CS42_1AL_TGACv1_002047	1A:44.512	unique:class1
TRIAE_CS42_1AL_TGACv1_002049	1A:109.6902	unique:class1
TRIAE_CS42_1AL_TGACv1_002053	1A:45.6495	unique:class1
TRIAE_CS42_1AL_TGACv1_002054	1A:87.736	unique:class1
TRIAE_CS42_1AL_TGACv1_002055	1A:55.8817	unique:class1
TRIAE_CS42_1AL_TGACv1_002056	1A:45.6495	unique:class1
TRIAE_CS42_1AL_TGACv1_002057	1A:67.2516666667	unique:class1
TRIAE_CS42_1AL_TGACv1_002058	1A:112.5318	unique:class1
TRIAE_CS42_1AL_TGACv1_002060	1A:49.2504166667;1A:53.608	ambiguous:class2
TRIAE_CS42_1AL_TGACv1_002061	1A:55.8817	unique:class1
TRIAE_CS42_1AL_TGACv1_002062	1A:49.2504166667	unique:class1
TRIAE_CS42_1AL_TGACv1_002064	1A:109.6902	unique:class1
TRIAE_CS42_1AL_TGACv1_002065	1A:44.512	unique:class1
TRIAE_CS42_1AL_TGACv1_002066	1A:44.512	unique:class1
TRIAE_CS42_1AL_TGACv1_002067	1A:46.78675	unique:class1
TRIAE_CS42_1AL_TGACv1_002068	1A:44.512	unique:class1
TRIAE_CS42_1AL_TGACv1_002069	1A:45.6495;1A:51.618375	ambiguous:class2
TRIAE_CS42_1AL_TGACv1_002070	1A:112.5318	unique:class1
TRIAE_CS42_1AL_TGACv1_002072	1A:45.6495	unique:class1
TRIAE_CS42_1AL_TGACv1_002074	1A:46.78675;1A:49.2504166667	ambiguous:class2
TRIAE_CS42_1AL_TGACv1_002075	1A:44.512	unique:class1
TRIAE_CS42_1AL_TGACv1_002076	1A:44.512	unique:class1
TRIAE_CS42_1AL_TGACv1_002077	1A:46.78675	unique:class1
TRIAE_CS42_1AL_TGACv1_002078	1A:45.6495	unique:class1
TRIAE_CS42_1AL_TGACv1_002080	1A:49.2504166667	unique:class1
TRIAE_CS42_1AL_TGACv1_002081	1A:44.512	unique:class1
TRIAE_CS42_1AL_TGACv1_002082	1A:44.512;1A:45.6495	ambiguous:class2
TRIAE_CS42_1AL_TGACv1_002083	1A:97.024	unique:class1
TRIAE_CS42_1AL_TGACv1_002084	1A:44.512;7A:65.895	conflict:class4
TRIAE_CS42_1AL_TGACv1_002085	1A:49.2504166667	unique:class1
TRIAE_CS42_1AL_TGACv1_002086	1A:49.2504166667	unique:class1
TRIAE_CS42_1AL_TGACv1_002087	1A:45.6495	unique:class1
TRIAE_CS42_1AL_TGACv1_002088	1A:45.6495	unique:class1
TRIAE_CS42_1AL_TGACv1_002089	1A:46.78675	unique:class1
TRIAE_CS42_1AL_TGACv1_002090	1A:112.5318;1A:114.862333333	ambiguous:class2
TRIAE_CS42_1AL_TGACv1_002091	1A:44.512	unique:class1
TRIAE_CS42_1AL_TGACv1_002092	1A:45.6495	unique:class1
TRIAE_CS42_1AL_TGACv1_002094	1A:44.512	unique:class1
TRIAE_CS42_1AL_TGACv1_002095	1A:44.512	unique:class1
TRIAE_CS42_1AL_TGACv1_002096	1A:45.6495	unique:class1
TRIAE_CS42_1AL_TGACv1_002097	1A:44.512	unique:class1
TRIAE_CS42_1AL_TGACv1_002098	1A:49.2504166667;1A:51.618375	ambiguous:class2
TRIAE_CS42_1AL_TGACv1_002099	1A:44.512	unique:class1
TRIAE_CS42_1AL_TGACv1_002100	1A:74.076;1A:76.633375	ambiguous:class2
TRIAE_CS42_1AL_TGACv1_002101	1A:44.512	unique:class1
TRIAE_CS42_1AL_TGACv1_002102	1A:44.512;1A:45.6495	ambiguous:class2
TRIAE_CS42_1AL_TGACv1_002103	1A:40.53	unique:class1
TRIAE_CS42_1AL_TGACv1_002104	1A:45.6495;1A:46.78675	ambiguous:class2
TRIAE_CS42_1AL_TGACv1_002105	1A:45.6495	unique:class1
TRIAE_CS42_1AL_TGACv1_002106	1A:45.6495	unique:class1
TRIAE_CS42_1AL_TGACv1_002107	1A:51.618375	unique:class1
TRIAE_CS42_1AL_TGACv1_002108	1A:112.5318;1A:117.878;3A:52.695	conflict:class4
TRIAE_CS42_1AL_TGACv1_002109	1A:45.6495	unique:class1
TRIAE_CS42_1AL_TGACv1_002110	1A:44.512	unique:class1
TRIAE_CS42_1AL_TGACv1_002111	1A:44.512	unique:class1
TRIAE_CS42_1AL_TGACv1_002112	1A:49.2504166667	unique:class1
TRIAE_CS42_1AL_TGACv1_002113	1A:44.512	unique:class1
TRIAE_CS42_1AL_TGACv1_002114	1A:61.4019285714	unique:class1
TRIAE_CS42_1AL_TGACv1_002115	1A:45.6495	unique:class1
TRIAE_CS42_1AL_TGACv1_002116	1A:45.6495	unique:class1
TRIAE_CS42_1AL_TGACv1_002117	1A:44.512	unique:class1
TRIAE_CS42_1AL_TGACv1_002118	1A:44.512;1A:45.6495	ambiguous:class2
TRIAE_CS42_1AL_TGACv1_002119	1A:44.512	unique:class1
TRIAE_CS42_1AL_TGACv1_002120	1A:44.512;1A:49.2504166667	ambiguous:class2
TRIAE_CS42_1AL_TGACv1_002121	1A:44.512	unique:class1
TRIAE_CS42_1AL_TGACv1_002122	1A:45.6495	unique:class1
TRIAE_CS42_1AL_TGACv1_002123	1A:44.512	unique:class1
TRIAE_CS42_1AL_TGACv1_002124	1A:44.512	unique:class1
TRIAE_CS42_1AL_TGACv1_002125	1A:49.2504166667	unique:class1
TRIAE_CS42_1AL_TGACv1_002126	1A:44.512	unique:class1
TRIAE_CS42_1AL_TGACv1_002127	1A:44.512	unique:class1
TRIAE_CS42_1AL_TGACv1_002128	1A:49.2504166667	unique:class1
TRIAE_CS42_1AL_TGACv1_002130	1A:74.076	unique:class1
TRIAE_CS42_1AL_TGACv1_002131	1A:45.6495	unique:class1
TRIAE_CS42_1AL_TGACv1_002133	1A:44.512	unique:class1
TRIAE_CS42_1AL_TGACv1_002134	1A:44.512	unique:class1
TRIAE_CS42_1AL_TGACv1_002135	1A:40.53;1A:44.512	ambiguous:class2
TRIAE_CS42_1AL_TGACv1_002136	1A:114.862333333;1A:116.683	ambiguous:class2
TRIAE_CS42_1AL_TGACv1_002137	1A:74.076	unique:class1
TRIAE_CS42_1AL_TGACv1_002138	1A:112.5318	unique:class1
TRIAE_CS42_1AL_TGACv1_002139	1A:46.78675	unique:class1
TRIAE_CS42_1AL_TGACv1_002140	1A:45.6495	unique:class1
TRIAE_CS42_1AL_TGACv1_002141	1A:44.512	unique:class1
TRIAE_CS42_1AL_TGACv1_002142	1A:55.8817	unique:class1
TRIAE_CS42_1AL_TGACv1_002144	1A:45.6495	unique:class1
TRIAE_CS42_1AL_TGACv1_002145	1A:44.512;1A:46.78675	ambiguous:class2
TRIAE_CS42_1AL_TGACv1_002146	1A:44.512	unique:class1
TRIAE_CS42_1AL_TGACv1_002147	1A:97.024	unique:class1
TRIAE_CS42_1AL_TGACv1_002148	1A:45.6495	unique:class1
TRIAE_CS42_1AL_TGACv1_002149	1A:44.512	unique:class1
TRIAE_CS42_1AL_TGACv1_002150	1A:44.512	unique:class1
TRIAE_CS42_1AL_TGACv1_002152	1A:49.2504166667;1A:51.618375	ambiguous:class2
TRIAE_CS42_1AL_TGACv1_002153	1A:44.512	unique:class1
TRIAE_CS42_1AL_TGACv1_002154	1A:44.512	unique:class1
TRIAE_CS42_1AL_TGACv1_002155	1A:55.8817	unique:class1
TRIAE_CS42_1AL_TGACv1_002157	1A:46.78675	unique:class1
TRIAE_CS42_1AL_TGACv1_002159	1A:112.5318	unique:class1
[truncated: 143,734 more rows]
