# Supplementary material for: An improved assembly and annotation of the allohexaploid wheat genome identifies complete families of agronomic genes and provides genomic evidence for chromosomal translocations
Source: Genome Res. 2017 May;27(5):885–96. doi: 10.1101/gr.217117.116 (PMC5411782; doi:10.1101/gr.217117.116)
Supplement: Supplemental Material [file supp_gr.217117.116_Supplemental_File_S9.xlsx]

## Sheet: number_of_peptide_matches
Transcript	High Confidence (True/False)	number of peptides	number of spectra
TRIAE_CS42_2AL_TGACv1_095046_AA0306390.2	t	152	3688
TRIAE_CS42_2AL_TGACv1_095046_AA0306390.3	t	150	3609
TRIAE_CS42_2DL_TGACv1_159112_AA0532660.4	t	148	3515
TRIAE_CS42_2DL_TGACv1_159112_AA0532660.3	t	147	3500
TRIAE_CS42_2DL_TGACv1_159112_AA0532660.2	t	145	3466
TRIAE_CS42_2DL_TGACv1_159112_AA0532660.1	t	141	3438
TRIAE_CS42_5AL_TGACv1_378411_AA1253160.1	t	133	5289
TRIAE_CS42_5BL_TGACv1_406720_AA1349250.1	t	132	5211
TRIAE_CS42_5BL_TGACv1_406720_AA1349250.2	t	132	5211
TRIAE_CS42_2AL_TGACv1_095046_AA0306390.4	t	130	3280
TRIAE_CS42_4AL_TGACv1_288747_AA0957130.1	t	130	5208
TRIAE_CS42_4AL_TGACv1_288747_AA0957130.2	t	130	5208
TRIAE_CS42_4AL_TGACv1_288747_AA0957130.3	t	130	5206
TRIAE_CS42_4BS_TGACv1_328452_AA1088030.1	t	129	5065
TRIAE_CS42_2DL_TGACv1_159112_AA0532660.5	t	126	3106
TRIAE_CS42_4DS_TGACv1_362497_AA1180110.1	t	126	4935
TRIAE_CS42_2BL_TGACv1_132792_AA0439830.1	t	123	3088
TRIAE_CS42_2AL_TGACv1_095046_AA0306390.5	t	122	3185
TRIAE_CS42_2AL_TGACv1_095046_AA0306390.6	t	121	3195
TRIAE_CS42_2AS_TGACv1_114093_AA0363970.1	t	108	4098
TRIAE_CS42_2BS_TGACv1_147968_AA0489420.1	t	108	4065
TRIAE_CS42_2BS_TGACv1_147968_AA0489420.2	t	108	4065
TRIAE_CS42_2BS_TGACv1_147968_AA0489420.3	t	108	4065
TRIAE_CS42_2DS_TGACv1_177417_AA0576530.1	t	108	4052
TRIAE_CS42_2BS_TGACv1_147968_AA0489420.4	t	107	4054
TRIAE_CS42_2AL_TGACv1_095046_AA0306390.1	t	102	2557
TRIAE_CS42_2AS_TGACv1_114093_AA0363970.2	t	101	3868
TRIAE_CS42_4DL_TGACv1_344906_AA1150440.1	t	95	5171
TRIAE_CS42_7AL_TGACv1_556087_AA1755000.1	t	95	4535
TRIAE_CS42_7AL_TGACv1_556087_AA1755000.4	t	94	4403
TRIAE_CS42_7DL_TGACv1_604456_AA1998280.1	t	94	4536
TRIAE_CS42_4BS_TGACv1_328592_AA1090660.1	t	93	1225
TRIAE_CS42_5AS_TGACv1_393328_AA1271350.1	t	93	9777
TRIAE_CS42_5AS_TGACv1_393328_AA1271350.10	t	93	9777
TRIAE_CS42_5AS_TGACv1_393328_AA1271350.13	t	93	9777
TRIAE_CS42_5AS_TGACv1_393328_AA1271350.2	t	93	9777
TRIAE_CS42_5AS_TGACv1_393328_AA1271350.3	t	93	9777
TRIAE_CS42_5AS_TGACv1_393328_AA1271350.4	t	93	9777
TRIAE_CS42_5AS_TGACv1_393328_AA1271350.5	t	93	9777
TRIAE_CS42_5AS_TGACv1_393328_AA1271350.6	t	93	9777
TRIAE_CS42_5AS_TGACv1_393328_AA1271350.7	t	93	9777
TRIAE_CS42_5AS_TGACv1_393328_AA1271350.8	t	93	9777
TRIAE_CS42_5AS_TGACv1_393328_AA1271350.9	t	93	9777
TRIAE_CS42_2AL_TGACv1_095046_AA0306390.7	f	92	2599
TRIAE_CS42_5DL_TGACv1_435337_AA1449230.1	t	92	4588
TRIAE_CS42_4DL_TGACv1_343036_AA1128040.1	t	90	4985
TRIAE_CS42_5BL_TGACv1_408217_AA1362310.4	t	90	8217
TRIAE_CS42_5BS_TGACv1_423584_AA1379990.1	t	90	9360
TRIAE_CS42_5BS_TGACv1_423584_AA1379990.11	t	90	9360
TRIAE_CS42_5BS_TGACv1_423584_AA1379990.2	t	90	9360
TRIAE_CS42_5BS_TGACv1_423584_AA1379990.9	t	90	9360
TRIAE_CS42_5DL_TGACv1_434138_AA1430290.2	t	90	8217
TRIAE_CS42_2DS_TGACv1_177213_AA0569200.1	f	89	1861
TRIAE_CS42_2AS_TGACv1_112829_AA0345860.1	t	88	1876
TRIAE_CS42_7AL_TGACv1_556087_AA1755000.6	t	88	4296
TRIAE_CS42_7BL_TGACv1_577915_AA1886030.1	t	88	9685
TRIAE_CS42_7BL_TGACv1_578233_AA1891510.2	t	88	4314
TRIAE_CS42_U_TGACv1_641367_AA2093200.1	t	88	4874
TRIAE_CS42_4AL_TGACv1_290422_AA0985250.1	t	87	9571
TRIAE_CS42_5BL_TGACv1_406685_AA1348600.1	t	87	9609
TRIAE_CS42_7BL_TGACv1_578233_AA1891510.6	t	87	4313
TRIAE_CS42_7DL_TGACv1_604456_AA1998280.2	t	87	4297
TRIAE_CS42_4AS_TGACv1_306870_AA1014350.2	t	86	4700
TRIAE_CS42_5BS_TGACv1_423584_AA1379990.4	t	86	9073
TRIAE_CS42_5BS_TGACv1_423584_AA1379990.7	t	85	9031
TRIAE_CS42_7BL_TGACv1_578233_AA1891510.3	t	85	4247
TRIAE_CS42_7BL_TGACv1_578233_AA1891510.5	t	85	4071
TRIAE_CS42_2AL_TGACv1_095069_AA0306550.1	t	84	4016
TRIAE_CS42_4AL_TGACv1_290077_AA0981340.1	t	84	3652
TRIAE_CS42_4BL_TGACv1_321458_AA1060720.1	t	84	2596
TRIAE_CS42_4BS_TGACv1_330669_AA1108430.1	t	84	3652
TRIAE_CS42_4DL_TGACv1_344277_AA1145790.5	t	84	2586
TRIAE_CS42_4DS_TGACv1_361093_AA1160730.1	t	84	3652
TRIAE_CS42_4DS_TGACv1_361093_AA1160730.2	t	84	3652
TRIAE_CS42_5AL_TGACv1_374774_AA1208800.2	t	84	2627
TRIAE_CS42_5BS_TGACv1_423584_AA1379990.12	t	84	8702
TRIAE_CS42_5BS_TGACv1_423584_AA1379990.3	t	84	8702
TRIAE_CS42_7AL_TGACv1_556087_AA1755000.2	t	84	3946
TRIAE_CS42_2AL_TGACv1_095069_AA0306550.9	t	83	3908
TRIAE_CS42_2AS_TGACv1_112101_AA0330380.1	t	83	4271
TRIAE_CS42_2AS_TGACv1_112101_AA0330380.2	t	83	4271
TRIAE_CS42_2DL_TGACv1_159228_AA0534890.1	t	83	3997
TRIAE_CS42_4DL_TGACv1_344277_AA1145790.4	t	83	2529
TRIAE_CS42_5DL_TGACv1_433989_AA1426860.1	f	83	3502
TRIAE_CS42_2AL_TGACv1_095069_AA0306550.6	t	82	4013
TRIAE_CS42_2BS_TGACv1_145971_AA0451230.1	t	82	4118
TRIAE_CS42_2BS_TGACv1_145971_AA0451230.2	t	82	4118
TRIAE_CS42_2BS_TGACv1_145971_AA0451230.3	t	82	4118
TRIAE_CS42_2BS_TGACv1_145971_AA0451230.4	t	82	4118
TRIAE_CS42_4DL_TGACv1_344277_AA1145790.1	t	82	2571
TRIAE_CS42_4DL_TGACv1_344277_AA1145790.3	t	82	2419
TRIAE_CS42_5AL_TGACv1_374774_AA1208800.1	t	82	2580
TRIAE_CS42_5AL_TGACv1_375394_AA1220930.3	t	82	7406
TRIAE_CS42_5DS_TGACv1_456564_AA1474130.1	t	82	8932
TRIAE_CS42_4AS_TGACv1_306870_AA1014350.3	t	81	4520
TRIAE_CS42_5AL_TGACv1_374738_AA1207960.2	t	81	4302
TRIAE_CS42_5AL_TGACv1_375394_AA1220930.4	t	81	7658
TRIAE_CS42_7AL_TGACv1_556603_AA1766860.1	t	81	9533
TRIAE_CS42_7BL_TGACv1_578233_AA1891510.1	t	81	4075
TRIAE_CS42_7BL_TGACv1_578233_AA1891510.7	t	81	4075
TRIAE_CS42_U_TGACv1_641120_AA2086110.1	t	81	793
TRIAE_CS42_U_TGACv1_641120_AA2086110.3	t	81	793
TRIAE_CS42_2DS_TGACv1_177457_AA0577630.1	t	80	4138
TRIAE_CS42_5AL_TGACv1_376232_AA1234150.2	t	80	4130
TRIAE_CS42_5BL_TGACv1_407230_AA1354660.1	t	80	4303
TRIAE_CS42_5DL_TGACv1_434138_AA1430290.1	t	80	7061
TRIAE_CS42_5DL_TGACv1_435337_AA1449230.5	t	80	3967
TRIAE_CS42_2AL_TGACv1_095069_AA0306550.2	t	79	3871
TRIAE_CS42_3DL_TGACv1_249205_AA0841320.1	t	79	3006
TRIAE_CS42_4AS_TGACv1_306870_AA1014350.1	t	79	4110
TRIAE_CS42_4BS_TGACv1_330819_AA1108930.1	t	79	6262
TRIAE_CS42_4DS_TGACv1_361983_AA1175310.1	t	79	6227
TRIAE_CS42_4DS_TGACv1_361983_AA1175310.2	t	79	6227
TRIAE_CS42_4DS_TGACv1_361983_AA1175310.4	t	79	6227
TRIAE_CS42_5BL_TGACv1_408217_AA1362310.2	t	79	7732
TRIAE_CS42_6BL_TGACv1_499891_AA1594120.1	t	79	2188
TRIAE_CS42_6BL_TGACv1_499891_AA1594120.2	t	79	2188
TRIAE_CS42_6BL_TGACv1_499891_AA1594120.4	t	79	2188
TRIAE_CS42_2AL_TGACv1_092980_AA0268540.1	t	78	3380
TRIAE_CS42_2AL_TGACv1_092980_AA0268540.2	t	78	3380
TRIAE_CS42_2AL_TGACv1_092980_AA0268540.3	t	78	3380
TRIAE_CS42_2AL_TGACv1_092980_AA0268540.5	t	78	3380
TRIAE_CS42_2AL_TGACv1_092980_AA0268540.6	t	78	3380
TRIAE_CS42_2AL_TGACv1_092980_AA0268540.7	t	78	3380
TRIAE_CS42_2BL_TGACv1_132289_AA0436520.1	t	78	3380
TRIAE_CS42_2BL_TGACv1_132289_AA0436520.11	t	78	3380
TRIAE_CS42_2BL_TGACv1_132289_AA0436520.2	t	78	3380
TRIAE_CS42_2BL_TGACv1_132289_AA0436520.3	t	78	3380
TRIAE_CS42_2BL_TGACv1_132289_AA0436520.4	t	78	3380
TRIAE_CS42_2BL_TGACv1_132289_AA0436520.5	t	78	3380
TRIAE_CS42_2BL_TGACv1_132289_AA0436520.6	t	78	3380
TRIAE_CS42_2BL_TGACv1_132289_AA0436520.7	t	78	3380
TRIAE_CS42_2DL_TGACv1_158052_AA0507430.1	t	78	3380
TRIAE_CS42_2DL_TGACv1_158052_AA0507430.2	t	78	3380
TRIAE_CS42_2DL_TGACv1_158052_AA0507430.3	t	78	3380
TRIAE_CS42_2DL_TGACv1_158052_AA0507430.5	t	78	3380
TRIAE_CS42_4AL_TGACv1_290117_AA0981910.1	t	78	6248
TRIAE_CS42_4AL_TGACv1_290117_AA0981910.2	t	78	6248
TRIAE_CS42_4AL_TGACv1_290117_AA0981910.3	t	78	6248
TRIAE_CS42_4AL_TGACv1_290117_AA0981910.4	t	78	6248
TRIAE_CS42_4AL_TGACv1_290117_AA0981910.5	t	78	6248
TRIAE_CS42_4DL_TGACv1_342960_AA1126160.1	t	78	4109
TRIAE_CS42_5BL_TGACv1_408217_AA1362310.3	t	78	7159
TRIAE_CS42_5BL_TGACv1_408217_AA1362310.6	t	78	7035
TRIAE_CS42_5BS_TGACv1_423584_AA1379990.8	t	78	8340
TRIAE_CS42_5DL_TGACv1_433363_AA1410880.1	t	78	4236
TRIAE_CS42_5DL_TGACv1_435337_AA1449230.2	t	78	3668
TRIAE_CS42_7AS_TGACv1_571863_AA1850400.1	t	78	6209
TRIAE_CS42_U_TGACv1_644502_AA2140060.1	t	78	2103
TRIAE_CS42_2AL_TGACv1_095069_AA0306550.10	t	77	3595
TRIAE_CS42_2AL_TGACv1_095069_AA0306550.5	t	77	3595
TRIAE_CS42_3B_TGACv1_221954_AA0753850.1	t	77	3147
TRIAE_CS42_4DS_TGACv1_361983_AA1175310.3	t	77	6177
TRIAE_CS42_4DS_TGACv1_361983_AA1175310.5	t	77	6177
TRIAE_CS42_5AL_TGACv1_374738_AA1207960.1	t	77	3875
TRIAE_CS42_5BL_TGACv1_408217_AA1362310.1	t	77	7105
TRIAE_CS42_6BL_TGACv1_499891_AA1594120.3	t	77	2175
TRIAE_CS42_6BL_TGACv1_503168_AA1627380.1	t	77	1444
TRIAE_CS42_6BL_TGACv1_503168_AA1627380.2	t	77	1444
TRIAE_CS42_6BL_TGACv1_503168_AA1627380.3	t	77	1444
TRIAE_CS42_6DL_TGACv1_527764_AA1708330.1	t	77	1438
TRIAE_CS42_7BL_TGACv1_577915_AA1886030.2	t	77	8749
TRIAE_CS42_7DL_TGACv1_604456_AA1998280.3	t	77	3925
TRIAE_CS42_7DS_TGACv1_622763_AA2044980.2	t	77	6069
TRIAE_CS42_2DL_TGACv1_159228_AA0534890.2	t	76	3576
TRIAE_CS42_4BS_TGACv1_330669_AA1108430.2	t	76	3223
TRIAE_CS42_6AL_TGACv1_471960_AA1516300.1	t	76	1457
TRIAE_CS42_7AL_TGACv1_556087_AA1755000.5	t	76	4011
TRIAE_CS42_7AS_TGACv1_571863_AA1850400.2	t	76	6187
TRIAE_CS42_4DS_TGACv1_361274_AA1164790.1	t	75	6536
TRIAE_CS42_4DS_TGACv1_361274_AA1164790.2	t	75	6536
TRIAE_CS42_5AL_TGACv1_374738_AA1207960.3	t	75	4020
TRIAE_CS42_U_TGACv1_641367_AA2093200.2	t	75	4261
TRIAE_CS42_2DL_TGACv1_158052_AA0507430.6	t	74	3271
TRIAE_CS42_3AL_TGACv1_193596_AA0614380.1	t	74	2456
TRIAE_CS42_5AS_TGACv1_394841_AA1282020.1	t	74	2672
TRIAE_CS42_5AS_TGACv1_394841_AA1282020.4	t	74	2672
TRIAE_CS42_5BL_TGACv1_407230_AA1354660.2	t	74	4021
TRIAE_CS42_5BS_TGACv1_423343_AA1374820.4	t	74	6559
TRIAE_CS42_5DS_TGACv1_457027_AA1481200.1	t	74	1582
TRIAE_CS42_5DS_TGACv1_457027_AA1481200.2	t	74	1582
TRIAE_CS42_6DL_TGACv1_526629_AA1688520.1	t	74	2243
TRIAE_CS42_6DL_TGACv1_526629_AA1688520.4	t	74	2243
TRIAE_CS42_6DL_TGACv1_526647_AA1688990.1	t	74	6690
TRIAE_CS42_7AL_TGACv1_558294_AA1792080.1	t	74	4482
TRIAE_CS42_7BL_TGACv1_579063_AA1903600.1	t	74	4362
TRIAE_CS42_7BL_TGACv1_579860_AA1910590.1	t	74	4362
TRIAE_CS42_7BS_TGACv1_593752_AA1954160.3	t	74	5958
TRIAE_CS42_7BS_TGACv1_593752_AA1954160.4	t	74	5958
TRIAE_CS42_7DL_TGACv1_603800_AA1989460.2	t	74	4482
TRIAE_CS42_2AS_TGACv1_112829_AA0345860.2	t	73	1578
TRIAE_CS42_3AL_TGACv1_194054_AA0625530.2	t	73	5128
TRIAE_CS42_4BS_TGACv1_328187_AA1084280.1	t	73	6143
TRIAE_CS42_4BS_TGACv1_328187_AA1084280.2	t	73	6143
TRIAE_CS42_4DS_TGACv1_361093_AA1160730.3	t	73	3205
TRIAE_CS42_4DS_TGACv1_361093_AA1160730.4	t	73	3167
TRIAE_CS42_5DL_TGACv1_432989_AA1397030.1	t	73	6087
TRIAE_CS42_5DL_TGACv1_432989_AA1397030.12	t	73	6087
TRIAE_CS42_5DL_TGACv1_432989_AA1397030.4	t	73	6087
TRIAE_CS42_5DL_TGACv1_432989_AA1397030.5	t	73	6087
TRIAE_CS42_5DL_TGACv1_432989_AA1397030.6	t	73	6087
TRIAE_CS42_5DL_TGACv1_432989_AA1397030.7	t	73	6087
TRIAE_CS42_5DL_TGACv1_432989_AA1397030.9	t	73	6087
TRIAE_CS42_5DL_TGACv1_433363_AA1410880.2	t	73	3975
TRIAE_CS42_5DL_TGACv1_435337_AA1449230.4	t	73	3569
TRIAE_CS42_5DS_TGACv1_458250_AA1492940.2	t	73	2682
TRIAE_CS42_5DS_TGACv1_458250_AA1492940.3	t	73	2682
TRIAE_CS42_6DL_TGACv1_526629_AA1688520.10	t	73	2160
TRIAE_CS42_6DL_TGACv1_526629_AA1688520.5	t	73	2178
TRIAE_CS42_6DL_TGACv1_526629_AA1688520.6	t	73	2207
TRIAE_CS42_6DL_TGACv1_526629_AA1688520.9	t	73	2207
TRIAE_CS42_7AS_TGACv1_570668_AA1839220.1	t	73	6036
TRIAE_CS42_7AS_TGACv1_570668_AA1839220.10	t	73	6036
TRIAE_CS42_7AS_TGACv1_570668_AA1839220.3	t	73	6036
TRIAE_CS42_7AS_TGACv1_570668_AA1839220.4	t	73	6036
TRIAE_CS42_7AS_TGACv1_570668_AA1839220.6	t	73	6036
TRIAE_CS42_7AS_TGACv1_570668_AA1839220.7	t	73	6036
TRIAE_CS42_7AS_TGACv1_570668_AA1839220.8	t	73	6036
TRIAE_CS42_7AS_TGACv1_570668_AA1839220.9	t	73	6036
TRIAE_CS42_7BS_TGACv1_591812_AA1922120.1	t	73	6049
TRIAE_CS42_7BS_TGACv1_591812_AA1922120.5	t	73	6049
TRIAE_CS42_7BS_TGACv1_591812_AA1922120.6	t	73	6049
TRIAE_CS42_7BS_TGACv1_591812_AA1922120.7	t	73	6049
TRIAE_CS42_7DL_TGACv1_603703_AA1987610.1	t	73	8666
TRIAE_CS42_1BL_TGACv1_031293_AA0110930.2	t	72	1812
TRIAE_CS42_4AL_TGACv1_290053_AA0980930.2	t	72	8887
TRIAE_CS42_4AL_TGACv1_290053_AA0980930.3	t	72	8887
TRIAE_CS42_4DS_TGACv1_361274_AA1164790.3	t	72	6526
TRIAE_CS42_5AL_TGACv1_374650_AA1205560.1	t	72	7022
TRIAE_CS42_7BS_TGACv1_591812_AA1922120.3	t	72	5923
TRIAE_CS42_7BS_TGACv1_591812_AA1922120.4	t	72	6019
TRIAE_CS42_7BS_TGACv1_591812_AA1922120.8	t	72	6019
TRIAE_CS42_3AL_TGACv1_194054_AA0625530.1	t	71	5004
TRIAE_CS42_4BS_TGACv1_327886_AA1077790.5	t	71	8835
TRIAE_CS42_5AL_TGACv1_374359_AA1197930.1	t	71	3749
TRIAE_CS42_5AS_TGACv1_393328_AA1271350.11	t	71	7248
TRIAE_CS42_5AS_TGACv1_393328_AA1271350.12	t	71	7248
TRIAE_CS42_5AS_TGACv1_393328_AA1271350.15	t	71	7248
TRIAE_CS42_6DL_TGACv1_526629_AA1688520.7	t	71	2181
TRIAE_CS42_6DL_TGACv1_526647_AA1688990.3	t	71	6435
TRIAE_CS42_7AS_TGACv1_570668_AA1839220.11	t	71	5867
TRIAE_CS42_7AS_TGACv1_571696_AA1849380.1	t	71	4666
TRIAE_CS42_7AS_TGACv1_571696_AA1849380.2	t	71	4666
TRIAE_CS42_7BS_TGACv1_591812_AA1922120.2	t	71	5880
TRIAE_CS42_7BS_TGACv1_591812_AA1922120.9	t	71	5880
TRIAE_CS42_7BS_TGACv1_593752_AA1954160.1	t	71	5936
TRIAE_CS42_7DS_TGACv1_622664_AA2043510.1	t	71	4666
TRIAE_CS42_7DS_TGACv1_622664_AA2043510.2	t	71	4666
TRIAE_CS42_2AL_TGACv1_092980_AA0268540.4	t	70	3232
TRIAE_CS42_2BL_TGACv1_132289_AA0436520.10	t	70	3232
TRIAE_CS42_2BL_TGACv1_132289_AA0436520.12	t	70	3232
TRIAE_CS42_2BL_TGACv1_132289_AA0436520.9	t	70	3232
TRIAE_CS42_4AL_TGACv1_288645_AA0954400.1	t	70	7111
TRIAE_CS42_4AL_TGACv1_290117_AA0981910.6	t	70	6009
TRIAE_CS42_4AL_TGACv1_290681_AA0988180.1	t	70	5987
TRIAE_CS42_4AL_TGACv1_290681_AA0988180.2	t	70	5987
TRIAE_CS42_4AL_TGACv1_290681_AA0988180.3	t	70	5987
TRIAE_CS42_4AL_TGACv1_290681_AA0988180.4	t	70	5987
TRIAE_CS42_4DL_TGACv1_344906_AA1150440.2	t	70	4000
TRIAE_CS42_4DS_TGACv1_361664_AA1171210.8	t	70	8848
TRIAE_CS42_5AS_TGACv1_392487_AA1259360.1	t	70	5906
TRIAE_CS42_5BL_TGACv1_404933_AA1315500.1	t	70	6841
TRIAE_CS42_5BS_TGACv1_423343_AA1374820.2	t	70	6477
TRIAE_CS42_5DL_TGACv1_432989_AA1397030.11	t	70	5812
TRIAE_CS42_2AL_TGACv1_095069_AA0306550.3	t	69	3359
TRIAE_CS42_2AL_TGACv1_095069_AA0306550.7	t	69	3359
TRIAE_CS42_2AL_TGACv1_095069_AA0306550.8	t	69	3359
TRIAE_CS42_2BL_TGACv1_131039_AA0421600.2	t	69	6498
TRIAE_CS42_3DL_TGACv1_252990_AA0892870.1	t	69	4655
TRIAE_CS42_5AS_TGACv1_393304_AA1270960.1	t	69	1507
TRIAE_CS42_5AS_TGACv1_393328_AA1271350.14	t	69	6912
TRIAE_CS42_5DS_TGACv1_456564_AA1474130.2	t	69	6912
TRIAE_CS42_6AS_TGACv1_486608_AA1563150.2	t	69	5440
TRIAE_CS42_6BS_TGACv1_513178_AA1633090.1	t	69	5440
TRIAE_CS42_6DS_TGACv1_542631_AA1725770.1	t	69	5440
TRIAE_CS42_7AL_TGACv1_556087_AA1755000.3	t	69	3180
TRIAE_CS42_7AS_TGACv1_570668_AA1839220.5	t	69	5791
TRIAE_CS42_7AS_TGACv1_570994_AA1843420.1	t	69	528
TRIAE_CS42_7DS_TGACv1_623378_AA2052570.1	t	69	528
TRIAE_CS42_1AS_TGACv1_019410_AA0066270.1	t	68	2641
TRIAE_CS42_1DS_TGACv1_080760_AA0253350.1	t	68	2612
TRIAE_CS42_2AL_TGACv1_095069_AA0306550.4	t	68	3014
TRIAE_CS42_2AS_TGACv1_112829_AA0345860.3	t	68	1460
TRIAE_CS42_4AS_TGACv1_306693_AA1012190.1	t	68	6517
TRIAE_CS42_5AL_TGACv1_375394_AA1220930.5	t	68	6051
TRIAE_CS42_5AL_TGACv1_375394_AA1220930.6	t	68	6051
TRIAE_CS42_5BL_TGACv1_408217_AA1362310.5	t	68	6051
TRIAE_CS42_5BS_TGACv1_423343_AA1374820.5	t	68	5847
TRIAE_CS42_5DL_TGACv1_434138_AA1430290.3	t	68	6051
TRIAE_CS42_6DL_TGACv1_526629_AA1688520.8	t	68	2108
TRIAE_CS42_7BL_TGACv1_578233_AA1891510.4	t	68	3203
TRIAE_CS42_7DL_TGACv1_602640_AA1963570.1	t	68	1923
TRIAE_CS42_7DL_TGACv1_604456_AA1998280.4	t	68	3203
TRIAE_CS42_1AS_TGACv1_019291_AA0064420.1	t	67	3225
TRIAE_CS42_1AS_TGACv1_019291_AA0064420.2	t	67	3225
TRIAE_CS42_1AS_TGACv1_019291_AA0064420.5	t	67	3225
TRIAE_CS42_1DS_TGACv1_081015_AA0256810.1	t	67	3020
TRIAE_CS42_4AL_TGACv1_288215_AA0940570.2	t	67	4436
TRIAE_CS42_4AL_TGACv1_290053_AA0980930.1	t	67	7470
TRIAE_CS42_4AL_TGACv1_290053_AA0980930.5	t	67	8740
TRIAE_CS42_4AL_TGACv1_290053_AA0980930.6	t	67	8740
TRIAE_CS42_4AL_TGACv1_290053_AA0980930.7	t	67	8740
TRIAE_CS42_4BS_TGACv1_328187_AA1084280.5	t	67	5799
TRIAE_CS42_5AS_TGACv1_394841_AA1282020.2	t	67	2593
TRIAE_CS42_6DL_TGACv1_527381_AA1703110.1	t	67	3862
TRIAE_CS42_7AL_TGACv1_556603_AA1766860.2	t	67	8406
TRIAE_CS42_7AL_TGACv1_560290_AA1802000.1	t	67	1920
TRIAE_CS42_7AS_TGACv1_570994_AA1843420.2	t	67	524
TRIAE_CS42_2BL_TGACv1_132289_AA0436520.8	t	66	2754
TRIAE_CS42_2DL_TGACv1_158052_AA0507430.4	t	66	2754
TRIAE_CS42_3B_TGACv1_222141_AA0758150.1	t	66	4685
TRIAE_CS42_3B_TGACv1_222141_AA0758150.2	t	66	4685
TRIAE_CS42_4AL_TGACv1_288277_AA0943460.1	t	66	5395
TRIAE_CS42_4AL_TGACv1_290462_AA0985660.1	t	66	4538
TRIAE_CS42_4AL_TGACv1_290462_AA0985660.2	t	66	4538
TRIAE_CS42_4BS_TGACv1_327886_AA1077790.2	t	66	8688
TRIAE_CS42_4BS_TGACv1_327886_AA1077790.3	t	66	8688
TRIAE_CS42_4BS_TGACv1_327886_AA1077790.4	t	66	8688
TRIAE_CS42_4BS_TGACv1_327886_AA1077790.8	t	66	8688
TRIAE_CS42_4BS_TGACv1_327953_AA1079660.1	t	66	1831
TRIAE_CS42_4BS_TGACv1_327953_AA1079660.2	t	66	1831
TRIAE_CS42_4BS_TGACv1_328907_AA1095320.1	t	66	5594
TRIAE_CS42_4DS_TGACv1_361179_AA1162870.1	t	66	5594
TRIAE_CS42_4DS_TGACv1_361664_AA1171210.4	t	66	8733
TRIAE_CS42_4DS_TGACv1_361664_AA1171210.7	t	66	8733
TRIAE_CS42_4DS_TGACv1_361664_AA1171210.9	t	66	8733
TRIAE_CS42_4DS_TGACv1_362836_AA1182360.1	t	66	4538
TRIAE_CS42_4DS_TGACv1_362836_AA1182360.2	t	66	4538
TRIAE_CS42_4DS_TGACv1_362836_AA1182360.3	t	66	4538
TRIAE_CS42_5AL_TGACv1_374888_AA1211020.1	t	66	6379
TRIAE_CS42_5BL_TGACv1_404975_AA1316790.1	t	66	6334
TRIAE_CS42_5BS_TGACv1_423584_AA1379990.10	t	66	6495
TRIAE_CS42_5DL_TGACv1_433008_AA1397780.1	t	66	6379
TRIAE_CS42_5DS_TGACv1_457428_AA1486420.1	t	66	524
TRIAE_CS42_5DS_TGACv1_457428_AA1486420.2	t	66	524
TRIAE_CS42_6AL_TGACv1_471656_AA1512390.1	t	66	3846
TRIAE_CS42_6DL_TGACv1_526629_AA1688520.3	t	66	1976
TRIAE_CS42_6DS_TGACv1_542631_AA1725770.2	t	66	5342
TRIAE_CS42_7AS_TGACv1_571863_AA1850400.3	t	66	5482
TRIAE_CS42_7BL_TGACv1_577218_AA1869310.1	t	66	1898
TRIAE_CS42_7DL_TGACv1_602640_AA1963570.2	t	66	1915
TRIAE_CS42_7DL_TGACv1_602640_AA1963570.3	t	66	1915
TRIAE_CS42_U_TGACv1_641120_AA2086110.2	t	66	668
TRIAE_CS42_U_TGACv1_642785_AA2123220.1	t	66	2599
TRIAE_CS42_1AL_TGACv1_002910_AA0046290.1	t	65	7202
TRIAE_CS42_1BL_TGACv1_031955_AA0123440.2	t	65	3448
TRIAE_CS42_1BS_TGACv1_050491_AA0172780.1	t	65	3218
TRIAE_CS42_1BS_TGACv1_050491_AA0172780.2	t	65	3218
TRIAE_CS42_1BS_TGACv1_050491_AA0172780.3	t	65	3218
TRIAE_CS42_1BS_TGACv1_050491_AA0172780.5	t	65	3218
TRIAE_CS42_1DL_TGACv1_065698_AA0237330.1	t	65	7239
TRIAE_CS42_3DL_TGACv1_252990_AA0892870.2	t	65	4380
TRIAE_CS42_4AL_TGACv1_288215_AA0940570.1	t	65	4304
TRIAE_CS42_4AL_TGACv1_290053_AA0980930.4	t	65	7274
TRIAE_CS42_4BL_TGACv1_321069_AA1054650.1	t	65	6458
TRIAE_CS42_4DL_TGACv1_342480_AA1114720.1	t	65	6487
TRIAE_CS42_4DS_TGACv1_362339_AA1178930.1	t	65	1642
TRIAE_CS42_5AL_TGACv1_374888_AA1211020.2	t	65	6377
TRIAE_CS42_5AL_TGACv1_376232_AA1234150.1	t	65	3315
TRIAE_CS42_5AS_TGACv1_393105_AA1268520.1	t	65	520
TRIAE_CS42_5AS_TGACv1_394841_AA1282020.3	t	65	2304
TRIAE_CS42_5BL_TGACv1_404975_AA1316790.2	t	65	6332
TRIAE_CS42_5BS_TGACv1_423584_AA1379990.6	t	65	6524
TRIAE_CS42_5DL_TGACv1_432989_AA1397030.10	t	65	5598
TRIAE_CS42_5DL_TGACv1_432989_AA1397030.3	t	65	5598
TRIAE_CS42_5DL_TGACv1_433008_AA1397780.2	t	65	6377
TRIAE_CS42_5DS_TGACv1_457359_AA1485500.1	t	65	5395
TRIAE_CS42_5DS_TGACv1_457359_AA1485500.3	t	65	5395
TRIAE_CS42_6AS_TGACv1_486608_AA1563150.4	t	65	4715
TRIAE_CS42_6BL_TGACv1_499887_AA1594060.1	t	65	417
TRIAE_CS42_6BL_TGACv1_499887_AA1594060.2	t	65	417
TRIAE_CS42_6BL_TGACv1_499887_AA1594060.3	t	65	417
TRIAE_CS42_6DL_TGACv1_526629_AA1688520.2	t	65	1940
TRIAE_CS42_6DL_TGACv1_528045_AA1711020.1	t	65	3484
TRIAE_CS42_U_TGACv1_642737_AA2122450.1	t	65	3173
TRIAE_CS42_U_TGACv1_643786_AA2135080.1	t	65	1807
TRIAE_CS42_U_TGACv1_643786_AA2135080.2	t	65	1807
TRIAE_CS42_1AL_TGACv1_002632_AA0044010.1	t	64	8574
TRIAE_CS42_1AS_TGACv1_019291_AA0064420.4	t	64	3161
TRIAE_CS42_1BL_TGACv1_030626_AA0096230.2	t	64	7210
TRIAE_CS42_1BL_TGACv1_031048_AA0106690.3	t	64	2328
TRIAE_CS42_1BL_TGACv1_031955_AA0123440.1	t	64	3397
TRIAE_CS42_1BL_TGACv1_031955_AA0123440.4	t	64	3397
TRIAE_CS42_1DL_TGACv1_061936_AA0205870.3	t	64	1511
TRIAE_CS42_3AL_TGACv1_196039_AA0656760.1	t	64	4662
TRIAE_CS42_3AL_TGACv1_196039_AA0656760.2	t	64	4662
TRIAE_CS42_3AL_TGACv1_196039_AA0656760.3	t	64	4662
TRIAE_CS42_3AL_TGACv1_196039_AA0656760.4	t	64	4564
TRIAE_CS42_3DL_TGACv1_251020_AA0876220.1	t	64	4753
TRIAE_CS42_3DL_TGACv1_251020_AA0876220.2	t	64	4753
TRIAE_CS42_3DL_TGACv1_251020_AA0876220.3	t	64	4753
TRIAE_CS42_3DL_TGACv1_251020_AA0876220.4	t	64	4753
TRIAE_CS42_4BL_TGACv1_321458_AA1060720.2	t	64	2164
TRIAE_CS42_4DL_TGACv1_344277_AA1145790.2	t	64	2154
TRIAE_CS42_5AL_TGACv1_374774_AA1208800.3	t	64	2195
TRIAE_CS42_5BL_TGACv1_404933_AA1315500.2	t	64	5712
TRIAE_CS42_5BS_TGACv1_423584_AA1379990.5	t	64	7226
TRIAE_CS42_6BL_TGACv1_500845_AA1610610.1	t	64	3608
TRIAE_CS42_6DL_TGACv1_527242_AA1701050.1	t	64	422
TRIAE_CS42_6DL_TGACv1_527242_AA1701050.2	t	64	422
TRIAE_CS42_6DL_TGACv1_528045_AA1711020.2	t	64	3483
TRIAE_CS42_6DL_TGACv1_528045_AA1711020.3	t	64	3483
TRIAE_CS42_6DL_TGACv1_528045_AA1711020.5	t	64	3483
TRIAE_CS42_7AL_TGACv1_558294_AA1792080.2	t	64	3879
TRIAE_CS42_7BL_TGACv1_579063_AA1903600.2	t	64	3879
TRIAE_CS42_7DL_TGACv1_603800_AA1989460.1	t	64	3879
TRIAE_CS42_7DL_TGACv1_603800_AA1989460.3	t	64	3879
TRIAE_CS42_U_TGACv1_642737_AA2122480.1	t	64	2804
TRIAE_CS42_2BL_TGACv1_131039_AA0421600.1	t	63	5786
TRIAE_CS42_2BS_TGACv1_147201_AA0479680.3	t	63	867
TRIAE_CS42_3AL_TGACv1_196039_AA0656760.5	t	63	4653
TRIAE_CS42_3B_TGACv1_221268_AA0735710.1	t	63	4615
TRIAE_CS42_4AL_TGACv1_289198_AA0967190.1	t	63	2473
TRIAE_CS42_4AS_TGACv1_306693_AA1012190.2	t	63	6274
TRIAE_CS42_4BL_TGACv1_321697_AA1064240.1	t	63	6666
TRIAE_CS42_4BL_TGACv1_323009_AA1073620.1	t	63	2656
TRIAE_CS42_4DL_TGACv1_343597_AA1137130.1	t	63	2662
TRIAE_CS42_4DS_TGACv1_361664_AA1171210.5	t	63	7112
TRIAE_CS42_5AL_TGACv1_375255_AA1218640.1	t	63	1180
TRIAE_CS42_5BL_TGACv1_408003_AA1360930.1	t	63	1222
TRIAE_CS42_5DL_TGACv1_435690_AA1453520.1	t	63	5860
TRIAE_CS42_6AL_TGACv1_472065_AA1517340.1	t	63	420
TRIAE_CS42_6DL_TGACv1_527764_AA1708330.2	t	63	1197
TRIAE_CS42_7BS_TGACv1_593752_AA1954160.2	t	63	5199
TRIAE_CS42_U_TGACv1_641125_AA2086240.1	t	63	480
TRIAE_CS42_1BL_TGACv1_030246_AA0083720.1	t	62	8480
TRIAE_CS42_1BL_TGACv1_030626_AA0096230.1	t	62	6805
TRIAE_CS42_1BL_TGACv1_031048_AA0106690.1	t	62	2275
TRIAE_CS42_2DS_TGACv1_177506_AA0579090.1	t	62	867
TRIAE_CS42_3B_TGACv1_222141_AA0758150.3	t	62	4351
TRIAE_CS42_3DL_TGACv1_252990_AA0892870.3	t	62	4545
TRIAE_CS42_4BL_TGACv1_321072_AA1054840.1	t	62	1190
TRIAE_CS42_4DL_TGACv1_342407_AA1112830.1	t	62	3249
TRIAE_CS42_4DL_TGACv1_344626_AA1148580.1	t	62	1190
TRIAE_CS42_4DS_TGACv1_361664_AA1171210.3	t	62	8257
TRIAE_CS42_5AL_TGACv1_375394_AA1220930.2	t	62	6237
TRIAE_CS42_5DL_TGACv1_432989_AA1397030.2	t	62	5428
TRIAE_CS42_5DL_TGACv1_432989_AA1397030.8	t	62	5428
TRIAE_CS42_5DL_TGACv1_436591_AA1462140.1	t	62	2156
TRIAE_CS42_7AS_TGACv1_569503_AA1817670.1	t	62	7365
TRIAE_CS42_7AS_TGACv1_570668_AA1839220.2	t	62	5428
TRIAE_CS42_7DS_TGACv1_623048_AA2049060.1	t	62	7500
TRIAE_CS42_1DL_TGACv1_061936_AA0205870.2	t	61	1356
TRIAE_CS42_4BL_TGACv1_321492_AA1061290.1	t	61	3237
TRIAE_CS42_4BL_TGACv1_323009_AA1073620.2	t	61	2603
TRIAE_CS42_4BS_TGACv1_328187_AA1084280.4	t	61	5467
TRIAE_CS42_4DS_TGACv1_361664_AA1171210.1	t	61	8438
TRIAE_CS42_4DS_TGACv1_361664_AA1171210.12	t	61	8078
TRIAE_CS42_4DS_TGACv1_361664_AA1171210.6	t	61	8450
TRIAE_CS42_5AL_TGACv1_375394_AA1220930.1	t	61	6189
TRIAE_CS42_5AL_TGACv1_375889_AA1228510.1	t	61	2081
TRIAE_CS42_5BL_TGACv1_404774_AA1310470.1	t	61	441
TRIAE_CS42_5BL_TGACv1_404848_AA1312760.1	t	61	2153
TRIAE_CS42_5BL_TGACv1_404848_AA1312760.2	t	61	2153
TRIAE_CS42_5BL_TGACv1_408003_AA1360930.2	t	61	1212
TRIAE_CS42_6AL_TGACv1_472065_AA1517340.2	t	61	406
TRIAE_CS42_6AL_TGACv1_472065_AA1517340.3	t	61	406
TRIAE_CS42_1AL_TGACv1_002057_AA0038220.1	t	60	2149
TRIAE_CS42_1BS_TGACv1_050491_AA0172780.4	t	60	2866
TRIAE_CS42_3AL_TGACv1_196952_AA0663900.1	t	60	1435
TRIAE_CS42_3AL_TGACv1_197299_AA0665770.1	t	60	3490
TRIAE_CS42_3B_TGACv1_220952_AA0724690.1	t	60	1875
TRIAE_CS42_3B_TGACv1_220952_AA0724690.4	t	60	1875
TRIAE_CS42_3DL_TGACv1_251747_AA0884480.1	t	60	1875
TRIAE_CS42_4AL_TGACv1_290435_AA0985480.2	t	60	7439
TRIAE_CS42_4BS_TGACv1_328595_AA1090730.6	t	60	1519
TRIAE_CS42_4BS_TGACv1_329963_AA1105070.6	t	60	1558
TRIAE_CS42_4DS_TGACv1_361664_AA1171210.10	t	60	8090
TRIAE_CS42_5DL_TGACv1_433008_AA1397780.3	t	60	5870
TRIAE_CS42_5DL_TGACv1_433064_AA1400410.1	t	60	1240
TRIAE_CS42_5DS_TGACv1_458250_AA1492940.1	t	60	2168
TRIAE_CS42_6BS_TGACv1_513178_AA1633090.3	t	60	5022
TRIAE_CS42_6DS_TGACv1_543333_AA1738580.2	t	60	2312
TRIAE_CS42_U_TGACv1_642173_AA2112700.1	t	60	2313
TRIAE_CS42_1AS_TGACv1_019467_AA0067010.3	t	59	1008
TRIAE_CS42_1AS_TGACv1_019467_AA0067010.4	t	59	1008
TRIAE_CS42_1BS_TGACv1_051023_AA0177300.1	t	59	950
TRIAE_CS42_1BS_TGACv1_051023_AA0177300.2	t	59	950
TRIAE_CS42_1BS_TGACv1_051023_AA0177300.3	t	59	950
TRIAE_CS42_1BS_TGACv1_051023_AA0177300.5	t	59	950
TRIAE_CS42_2AL_TGACv1_094077_AA0292200.1	t	59	7726
TRIAE_CS42_2BL_TGACv1_131039_AA0421600.3	t	59	5611
TRIAE_CS42_2DL_TGACv1_158777_AA0526010.1	t	59	7726
TRIAE_CS42_2DL_TGACv1_158777_AA0526010.2	t	59	7726
TRIAE_CS42_3B_TGACv1_220952_AA0724690.3	t	59	1858
TRIAE_CS42_4BS_TGACv1_328187_AA1084280.3	t	59	4166
TRIAE_CS42_4BS_TGACv1_328595_AA1090730.1	t	59	1514
TRIAE_CS42_4BS_TGACv1_329963_AA1105070.5	t	59	1547
TRIAE_CS42_4DL_TGACv1_344626_AA1148580.2	t	59	1128
TRIAE_CS42_5AL_TGACv1_374572_AA1203580.1	t	59	1018
TRIAE_CS42_5AL_TGACv1_374572_AA1203580.2	t	59	1018
TRIAE_CS42_5AL_TGACv1_374650_AA1205560.2	t	59	5680
TRIAE_CS42_5AL_TGACv1_375889_AA1228510.2	t	59	2072
TRIAE_CS42_5AL_TGACv1_375889_AA1228510.3	t	59	1970
TRIAE_CS42_5BS_TGACv1_423430_AA1376740.1	t	59	461
TRIAE_CS42_5DL_TGACv1_435337_AA1449230.3	t	59	3208
TRIAE_CS42_5DS_TGACv1_457359_AA1485500.2	t	59	4683
TRIAE_CS42_6DL_TGACv1_526670_AA1689480.1	t	59	9548
TRIAE_CS42_6DS_TGACv1_543333_AA1738580.1	t	59	2297
TRIAE_CS42_7DS_TGACv1_622763_AA2044980.3	t	59	4812
TRIAE_CS42_1AS_TGACv1_019467_AA0067010.2	t	58	982
TRIAE_CS42_1AS_TGACv1_019467_AA0067010.5	t	58	1005
TRIAE_CS42_1DL_TGACv1_061713_AA0202190.1	t	58	2171
TRIAE_CS42_2AS_TGACv1_113238_AA0353310.1	t	58	1456
TRIAE_CS42_2AS_TGACv1_113238_AA0353310.2	t	58	1456
TRIAE_CS42_2BL_TGACv1_129400_AA0381860.1	t	58	7548
TRIAE_CS42_2DL_TGACv1_157997_AA0505380.1	t	58	1387
TRIAE_CS42_2DL_TGACv1_157997_AA0505380.2	t	58	1387
TRIAE_CS42_2DL_TGACv1_157997_AA0505380.3	t	58	1387
TRIAE_CS42_4BS_TGACv1_329963_AA1105070.4	t	58	1504
TRIAE_CS42_4DS_TGACv1_361664_AA1171210.13	t	58	8292
TRIAE_CS42_4DS_TGACv1_362836_AA1182360.4	t	58	3867
TRIAE_CS42_5AL_TGACv1_374041_AA1188580.1	t	58	1278
TRIAE_CS42_5AL_TGACv1_374041_AA1188580.2	t	58	1278
TRIAE_CS42_5AL_TGACv1_374572_AA1203580.3	t	58	1011
TRIAE_CS42_5AL_TGACv1_374572_AA1203580.4	t	58	1011
TRIAE_CS42_5DL_TGACv1_432935_AA1395040.2	t	58	998
TRIAE_CS42_5DL_TGACv1_432935_AA1395040.3	t	58	998
TRIAE_CS42_6BL_TGACv1_499508_AA1584590.1	t	58	2040
TRIAE_CS42_6BL_TGACv1_499508_AA1584590.2	t	58	2040
TRIAE_CS42_7AL_TGACv1_556814_AA1771540.2	t	58	2089
TRIAE_CS42_7BL_TGACv1_577339_AA1872680.1	t	58	2089
TRIAE_CS42_7BL_TGACv1_579063_AA1903600.3	t	58	3693
TRIAE_CS42_7DL_TGACv1_602766_AA1967830.1	t	58	2021
TRIAE_CS42_7DL_TGACv1_603800_AA1989460.4	t	58	3693
TRIAE_CS42_7DS_TGACv1_624915_AA2063930.2	t	58	2350
TRIAE_CS42_U_TGACv1_644908_AA2142260.1	t	58	1497
TRIAE_CS42_1AL_TGACv1_001567_AA0032430.1	t	57	1414
TRIAE_CS42_1AS_TGACv1_019291_AA0064420.3	t	57	2801
TRIAE_CS42_1AS_TGACv1_019467_AA0067010.1	t	57	994
TRIAE_CS42_1BL_TGACv1_031076_AA0107250.1	t	57	1419
TRIAE_CS42_1BS_TGACv1_051023_AA0177300.6	t	57	943
TRIAE_CS42_1DL_TGACv1_061297_AA0191640.1	t	57	1419
TRIAE_CS42_2BL_TGACv1_131998_AA0434310.1	t	57	7350
TRIAE_CS42_2BS_TGACv1_146827_AA0473550.1	t	57	1466
TRIAE_CS42_2BS_TGACv1_146827_AA0473550.2	t	57	1466
TRIAE_CS42_2DL_TGACv1_158209_AA0512480.1	t	57	1293
TRIAE_CS42_2DS_TGACv1_178224_AA0592930.1	t	57	1476
TRIAE_CS42_2DS_TGACv1_178224_AA0592930.2	t	57	1476
TRIAE_CS42_3AS_TGACv1_210894_AA0681000.1	t	57	3096
TRIAE_CS42_3AS_TGACv1_210894_AA0681000.4	t	57	3096
TRIAE_CS42_3AS_TGACv1_210894_AA0681000.5	t	57	3096
TRIAE_CS42_3AS_TGACv1_210894_AA0681000.6	t	57	3096
TRIAE_CS42_3AS_TGACv1_210894_AA0681000.7	t	57	3096
TRIAE_CS42_3DL_TGACv1_251747_AA0884480.2	t	57	1858
TRIAE_CS42_4BS_TGACv1_328595_AA1090730.3	t	57	1440
TRIAE_CS42_4BS_TGACv1_328595_AA1090730.4	t	57	1387
TRIAE_CS42_5DL_TGACv1_432935_AA1395040.1	t	57	997
TRIAE_CS42_5DL_TGACv1_434138_AA1430290.4	t	57	5818
TRIAE_CS42_5DS_TGACv1_457027_AA1481200.3	t	57	1307
TRIAE_CS42_6AL_TGACv1_472588_AA1523900.1	t	57	4212
TRIAE_CS42_6AL_TGACv1_473088_AA1528560.1	t	57	9394
TRIAE_CS42_6BL_TGACv1_499891_AA1594120.5	t	57	1320
TRIAE_CS42_6BL_TGACv1_502089_AA1623000.2	t	57	9267
TRIAE_CS42_6BS_TGACv1_513629_AA1646080.1	t	57	2253
TRIAE_CS42_6DL_TGACv1_528573_AA1715110.1	t	57	2043
TRIAE_CS42_7DS_TGACv1_621614_AA2021170.1	t	57	1736
TRIAE_CS42_7DS_TGACv1_621614_AA2021170.2	t	57	1736
TRIAE_CS42_U_TGACv1_640977_AA2081210.2	t	57	973
TRIAE_CS42_1AL_TGACv1_000051_AA0001340.1	t	56	9363
TRIAE_CS42_1AL_TGACv1_001331_AA0028860.1	t	56	1396
TRIAE_CS42_1AL_TGACv1_001331_AA0028860.4	t	56	1396
TRIAE_CS42_1AL_TGACv1_002057_AA0038220.2	t	56	2049
TRIAE_CS42_1BL_TGACv1_031692_AA0118950.1	t	56	9363
TRIAE_CS42_1BL_TGACv1_031692_AA0118950.2	t	56	9363
TRIAE_CS42_1DL_TGACv1_062210_AA0210500.1	t	56	9363
TRIAE_CS42_2AL_TGACv1_092888_AA0266140.1	t	56	764
TRIAE_CS42_2AS_TGACv1_112987_AA0349250.1	t	56	1132
TRIAE_CS42_2AS_TGACv1_112987_AA0349250.2	t	56	1132
TRIAE_CS42_2AS_TGACv1_112987_AA0349250.3	t	56	1132
TRIAE_CS42_2BL_TGACv1_132210_AA0436040.1	t	56	1338
TRIAE_CS42_2BL_TGACv1_132210_AA0436040.3	t	56	1338
TRIAE_CS42_2DS_TGACv1_177371_AA0574820.1	t	56	1132
TRIAE_CS42_2DS_TGACv1_177371_AA0574820.2	t	56	1132
TRIAE_CS42_2DS_TGACv1_177371_AA0574820.3	t	56	1132
TRIAE_CS42_3B_TGACv1_222617_AA0767980.1	t	56	3143
TRIAE_CS42_3B_TGACv1_222617_AA0767980.2	t	56	3143
TRIAE_CS42_3B_TGACv1_222617_AA0767980.3	t	56	3143
TRIAE_CS42_3B_TGACv1_222617_AA0767980.4	t	56	3143
TRIAE_CS42_3B_TGACv1_222617_AA0767980.7	t	56	3143
TRIAE_CS42_3DL_TGACv1_249449_AA0849080.1	t	56	3139
TRIAE_CS42_4DL_TGACv1_344347_AA1146290.1	t	56	5535
TRIAE_CS42_5AL_TGACv1_374376_AA1198430.1	t	56	696
TRIAE_CS42_5AL_TGACv1_374376_AA1198430.3	t	56	696
TRIAE_CS42_5DL_TGACv1_433064_AA1400410.4	t	56	1213
TRIAE_CS42_6AL_TGACv1_471734_AA1513600.1	t	56	1956
TRIAE_CS42_6AS_TGACv1_486608_AA1563150.1	t	56	4345
TRIAE_CS42_6BL_TGACv1_499674_AA1588920.1	t	56	2207
TRIAE_CS42_6BS_TGACv1_513178_AA1633090.2	t	56	4345
TRIAE_CS42_6BS_TGACv1_513938_AA1652520.2	t	56	8664
TRIAE_CS42_6DS_TGACv1_543391_AA1739400.1	t	56	8710
TRIAE_CS42_6DS_TGACv1_543391_AA1739400.2	t	56	8710
TRIAE_CS42_7AS_TGACv1_570523_AA1837030.1	t	56	1764
TRIAE_CS42_7DS_TGACv1_622658_AA2043420.1	t	56	2564
TRIAE_CS42_7DS_TGACv1_622658_AA2043420.2	t	56	2564
TRIAE_CS42_7DS_TGACv1_622658_AA2043420.3	t	56	2564
TRIAE_CS42_7DS_TGACv1_622658_AA2043420.4	t	56	2564
TRIAE_CS42_7DS_TGACv1_622658_AA2043420.5	t	56	2564
TRIAE_CS42_7DS_TGACv1_622658_AA2043420.8	t	56	2564
TRIAE_CS42_U_TGACv1_640977_AA2081210.1	t	56	966
TRIAE_CS42_U_TGACv1_640977_AA2081210.4	t	56	972
TRIAE_CS42_1AL_TGACv1_001567_AA0032430.2	t	55	1344
TRIAE_CS42_1AL_TGACv1_001567_AA0032430.3	t	55	1344
TRIAE_CS42_1AL_TGACv1_002910_AA0046290.2	t	55	6273
TRIAE_CS42_2AL_TGACv1_093031_AA0269830.1	t	55	1246
TRIAE_CS42_2AL_TGACv1_093031_AA0269830.2	t	55	1246
TRIAE_CS42_2AS_TGACv1_112474_AA0338710.1	t	55	781
TRIAE_CS42_2AS_TGACv1_112474_AA0338710.2	t	55	781
TRIAE_CS42_2BL_TGACv1_129314_AA0377990.1	t	55	781
TRIAE_CS42_2BS_TGACv1_146201_AA0458690.1	t	55	3226
TRIAE_CS42_2DL_TGACv1_159228_AA0534890.3	t	55	2439
TRIAE_CS42_2DS_TGACv1_177436_AA0577070.1	t	55	1125
TRIAE_CS42_3AS_TGACv1_210772_AA0678670.1	t	55	744
TRIAE_CS42_3DS_TGACv1_271655_AA0904910.1	t	55	996
TRIAE_CS42_4AL_TGACv1_288793_AA0958320.1	t	55	2622
TRIAE_CS42_4AL_TGACv1_290346_AA0984300.1	t	55	8789
TRIAE_CS42_4AL_TGACv1_290346_AA0984300.2	t	55	8789
TRIAE_CS42_4BS_TGACv1_327886_AA1077790.1	t	55	7520
TRIAE_CS42_4DS_TGACv1_362339_AA1178930.2	t	55	1397
TRIAE_CS42_4DS_TGACv1_362339_AA1178930.3	t	55	1397
TRIAE_CS42_4DS_TGACv1_362339_AA1178930.4	t	55	1397
TRIAE_CS42_4DS_TGACv1_362339_AA1178930.5	t	55	1397
TRIAE_CS42_4DS_TGACv1_362339_AA1178930.6	t	55	1397
TRIAE_CS42_4DS_TGACv1_362595_AA1180930.1	t	55	5860
TRIAE_CS42_5AS_TGACv1_392698_AA1263180.1	t	55	1422
TRIAE_CS42_5AS_TGACv1_392698_AA1263180.2	t	55	1422
TRIAE_CS42_5BL_TGACv1_404418_AA1299220.1	t	55	2255
TRIAE_CS42_5BS_TGACv1_423343_AA1374820.3	t	55	5108
TRIAE_CS42_5BS_TGACv1_423792_AA1383390.1	t	55	671
TRIAE_CS42_5DL_TGACv1_433028_AA1398770.1	t	55	2304
TRIAE_CS42_5DS_TGACv1_457219_AA1483870.1	t	55	689
TRIAE_CS42_6AL_TGACv1_472967_AA1527640.1	t	55	942
TRIAE_CS42_6AL_TGACv1_472967_AA1527640.2	t	55	942
TRIAE_CS42_6AL_TGACv1_472967_AA1527640.3	t	55	942
TRIAE_CS42_6AS_TGACv1_486236_AA1558630.1	t	55	8769
TRIAE_CS42_6AS_TGACv1_486236_AA1558630.3	t	55	8769
TRIAE_CS42_6BL_TGACv1_501926_AA1621570.2	t	55	921
TRIAE_CS42_6DL_TGACv1_526670_AA1689480.4	t	55	8452
TRIAE_CS42_6DL_TGACv1_527381_AA1703110.2	t	55	3051
TRIAE_CS42_7AS_TGACv1_569135_AA1808380.1	t	55	2622
TRIAE_CS42_7AS_TGACv1_569135_AA1808380.10	t	55	2622
TRIAE_CS42_7AS_TGACv1_569135_AA1808380.11	t	55	2622
TRIAE_CS42_7AS_TGACv1_569135_AA1808380.2	t	55	2622
TRIAE_CS42_7AS_TGACv1_569135_AA1808380.3	t	55	2622
TRIAE_CS42_7AS_TGACv1_569135_AA1808380.4	t	55	2622
TRIAE_CS42_7AS_TGACv1_569135_AA1808380.5	t	55	2622
TRIAE_CS42_7AS_TGACv1_569135_AA1808380.7	t	55	2622
TRIAE_CS42_7AS_TGACv1_569135_AA1808380.8	t	55	2622
TRIAE_CS42_7AS_TGACv1_569135_AA1808380.9	t	55	2622
TRIAE_CS42_7DS_TGACv1_622658_AA2043420.6	t	55	2513
TRIAE_CS42_7DS_TGACv1_622658_AA2043420.7	t	55	2513
TRIAE_CS42_7DS_TGACv1_622763_AA2044980.1	t	55	4007
TRIAE_CS42_U_TGACv1_640977_AA2081210.3	t	55	965
TRIAE_CS42_U_TGACv1_640977_AA2081210.5	t	55	965
TRIAE_CS42_U_TGACv1_642275_AA2114820.1	t	55	2054
TRIAE_CS42_1BL_TGACv1_031834_AA0121330.2	t	54	5501
TRIAE_CS42_1DL_TGACv1_062097_AA0208700.1	t	54	5513
TRIAE_CS42_2AL_TGACv1_093757_AA0286190.2	t	54	1427
TRIAE_CS42_2AL_TGACv1_093757_AA0286190.3	t	54	1427
TRIAE_CS42_2AL_TGACv1_093757_AA0286190.4	t	54	1427
TRIAE_CS42_2AL_TGACv1_094486_AA0298610.1	t	54	6896
TRIAE_CS42_2AS_TGACv1_112747_AA0344470.1	t	54	1137
TRIAE_CS42_2AS_TGACv1_112747_AA0344470.2	t	54	1137
TRIAE_CS42_2AS_TGACv1_113238_AA0353310.3	t	54	1438
TRIAE_CS42_2BL_TGACv1_129314_AA0377990.2	t	54	779
TRIAE_CS42_2BL_TGACv1_129400_AA0381860.2	t	54	6680
TRIAE_CS42_2BL_TGACv1_131998_AA0434310.2	t	54	7229
TRIAE_CS42_2BS_TGACv1_147201_AA0479680.1	t	54	773
TRIAE_CS42_2BS_TGACv1_148740_AA0494910.1	t	54	1097
TRIAE_CS42_2DL_TGACv1_160591_AA0552150.1	t	54	6893
TRIAE_CS42_3B_TGACv1_220952_AA0724690.2	t	54	1796
TRIAE_CS42_3B_TGACv1_221464_AA0741520.1	t	54	2952
TRIAE_CS42_3B_TGACv1_222664_AA0768710.1	t	54	1290
TRIAE_CS42_3B_TGACv1_225351_AA0807390.1	t	54	980
TRIAE_CS42_3DL_TGACv1_249176_AA0840430.1	t	54	1742
TRIAE_CS42_3DL_TGACv1_249176_AA0840430.2	t	54	1742
TRIAE_CS42_3DL_TGACv1_249176_AA0840430.3	t	54	1742
TRIAE_CS42_3DL_TGACv1_249176_AA0840430.4	t	54	1742
TRIAE_CS42_4AL_TGACv1_290435_AA0985480.1	t	54	6355
TRIAE_CS42_4BS_TGACv1_328914_AA1095570.1	t	54	5847
TRIAE_CS42_4BS_TGACv1_329336_AA1100320.2	t	54	3015
TRIAE_CS42_4BS_TGACv1_329336_AA1100320.3	t	54	3015
TRIAE_CS42_4BS_TGACv1_329336_AA1100320.4	t	54	3015
TRIAE_CS42_4DS_TGACv1_361664_AA1171210.11	t	54	7563
TRIAE_CS42_4DS_TGACv1_361995_AA1175430.1	t	54	3015
TRIAE_CS42_5AL_TGACv1_374041_AA1188580.3	t	54	1251
TRIAE_CS42_5BL_TGACv1_404980_AA1317000.1	t	54	1237
TRIAE_CS42_5BS_TGACv1_423649_AA1381290.2	t	54	8251
TRIAE_CS42_5BS_TGACv1_423965_AA1385430.2	t	54	8503
TRIAE_CS42_5DL_TGACv1_435150_AA1446750.1	t	54	1237
TRIAE_CS42_5DL_TGACv1_436636_AA1462370.1	t	54	1500
TRIAE_CS42_5DS_TGACv1_456483_AA1471770.2	t	54	1427
TRIAE_CS42_5DS_TGACv1_457334_AA1485300.1	t	54	8159
TRIAE_CS42_5DS_TGACv1_457869_AA1490320.1	t	54	8267
TRIAE_CS42_6AL_TGACv1_472261_AA1520070.2	t	54	511
TRIAE_CS42_6AL_TGACv1_472261_AA1520070.4	t	54	511
TRIAE_CS42_6AL_TGACv1_472261_AA1520070.5	t	54	511
TRIAE_CS42_6AL_TGACv1_472588_AA1523900.2	t	54	3957
TRIAE_CS42_6BL_TGACv1_501926_AA1621570.5	t	54	909
TRIAE_CS42_6BL_TGACv1_502089_AA1623000.1	t	54	8694
TRIAE_CS42_6BL_TGACv1_502089_AA1623000.3	t	54	8694
TRIAE_CS42_6DL_TGACv1_526599_AA1687940.1	t	54	523
TRIAE_CS42_6DL_TGACv1_526599_AA1687940.2	t	54	523
TRIAE_CS42_6DL_TGACv1_526599_AA1687940.4	t	54	523
TRIAE_CS42_6DL_TGACv1_526599_AA1687940.5	t	54	523
TRIAE_CS42_6DL_TGACv1_527214_AA1700590.1	t	54	969
TRIAE_CS42_7AS_TGACv1_569135_AA1808380.6	t	54	2571
TRIAE_CS42_7AS_TGACv1_570219_AA1832450.1	t	54	1956
TRIAE_CS42_7DS_TGACv1_623048_AA2049060.2	t	54	7112
TRIAE_CS42_2AL_TGACv1_093031_AA0269830.3	t	53	1215
TRIAE_CS42_2AL_TGACv1_093031_AA0269830.4	t	53	1217
TRIAE_CS42_2DS_TGACv1_177184_AA0568130.2	t	53	2841
TRIAE_CS42_3AL_TGACv1_196244_AA0658710.1	t	53	1732
TRIAE_CS42_3AL_TGACv1_196244_AA0658710.2	t	53	1732
TRIAE_CS42_3AS_TGACv1_210894_AA0681000.2	t	53	2884
TRIAE_CS42_3B_TGACv1_220748_AA0717980.1	t	53	1670
TRIAE_CS42_3B_TGACv1_220748_AA0717980.2	t	53	1670
TRIAE_CS42_3DL_TGACv1_249024_AA0834820.1	t	53	1620
TRIAE_CS42_3DS_TGACv1_271655_AA0904910.2	t	53	956
TRIAE_CS42_4DL_TGACv1_342407_AA1112830.2	t	53	2376
TRIAE_CS42_4DS_TGACv1_362339_AA1178930.7	t	53	1387
TRIAE_CS42_5AS_TGACv1_393357_AA1271740.1	t	53	7978
TRIAE_CS42_5AS_TGACv1_394202_AA1278730.1	t	53	8368
TRIAE_CS42_5DL_TGACv1_433028_AA1398770.2	t	53	2257
TRIAE_CS42_6AL_TGACv1_473088_AA1528560.3	t	53	8966
TRIAE_CS42_6AS_TGACv1_485286_AA1542400.1	t	53	1790
TRIAE_CS42_6AS_TGACv1_487611_AA1571840.1	t	53	2041
TRIAE_CS42_6BL_TGACv1_501926_AA1621570.1	t	53	854
TRIAE_CS42_6BS_TGACv1_513282_AA1637150.1	t	53	1866
TRIAE_CS42_6DS_TGACv1_543391_AA1739400.3	t	53	8323
TRIAE_CS42_7AL_TGACv1_558294_AA1792080.3	t	53	3170
TRIAE_CS42_U_TGACv1_641002_AA2081930.2	t	53	1231
TRIAE_CS42_U_TGACv1_642373_AA2116470.1	t	53	3838
TRIAE_CS42_1AL_TGACv1_002140_AA0039030.3	t	52	3074
TRIAE_CS42_1BL_TGACv1_030585_AA0094830.3	t	52	2957
TRIAE_CS42_1DL_TGACv1_062097_AA0208700.2	t	52	5230
TRIAE_CS42_2AL_TGACv1_093757_AA0286190.5	t	52	1335
TRIAE_CS42_2BL_TGACv1_129314_AA0377990.3	t	52	747
TRIAE_CS42_2BL_TGACv1_129397_AA0381780.1	t	52	2437
TRIAE_CS42_2BL_TGACv1_129419_AA0382860.2	t	52	1323
TRIAE_CS42_2BS_TGACv1_147201_AA0479680.2	t	52	739
TRIAE_CS42_3AL_TGACv1_195488_AA0650140.1	t	52	1897
TRIAE_CS42_3B_TGACv1_222532_AA0766530.1	t	52	8003
TRIAE_CS42_4AL_TGACv1_290631_AA0987660.1	t	52	2965
TRIAE_CS42_4AL_TGACv1_290631_AA0987660.3	t	52	2965
TRIAE_CS42_4AL_TGACv1_290631_AA0987660.4	t	52	2965
TRIAE_CS42_4AS_TGACv1_307657_AA1022450.1	t	52	9955
TRIAE_CS42_4AS_TGACv1_307657_AA1022450.2	t	52	9955
TRIAE_CS42_4AS_TGACv1_307984_AA1025020.1	t	52	9955
TRIAE_CS42_4AS_TGACv1_307984_AA1025020.2	t	52	9955
TRIAE_CS42_4AS_TGACv1_307984_AA1025020.3	t	52	9955
TRIAE_CS42_4AS_TGACv1_307984_AA1025020.5	t	52	9955
TRIAE_CS42_4BL_TGACv1_321146_AA1056160.1	t	52	5402
TRIAE_CS42_4BS_TGACv1_327886_AA1077790.7	t	52	7173
TRIAE_CS42_4BS_TGACv1_329963_AA1105070.1	t	52	1333
TRIAE_CS42_4BS_TGACv1_329963_AA1105070.2	t	52	1333
TRIAE_CS42_4BS_TGACv1_329963_AA1105070.3	t	52	1333
TRIAE_CS42_4DL_TGACv1_342367_AA1111630.1	t	52	565
TRIAE_CS42_4DL_TGACv1_342886_AA1124730.1	t	52	5391
TRIAE_CS42_4DS_TGACv1_361176_AA1162760.1	t	52	1596
TRIAE_CS42_4DS_TGACv1_361176_AA1162760.2	t	52	1596
TRIAE_CS42_5AL_TGACv1_374887_AA1211010.1	t	52	5449
TRIAE_CS42_5AL_TGACv1_375282_AA1219100.1	t	52	2100
TRIAE_CS42_5AL_TGACv1_375282_AA1219100.2	t	52	2100
TRIAE_CS42_5AL_TGACv1_375407_AA1221140.1	t	52	9955
TRIAE_CS42_5AL_TGACv1_376052_AA1231430.1	t	52	9955
TRIAE_CS42_5AL_TGACv1_376052_AA1231430.2	t	52	9955
TRIAE_CS42_5BL_TGACv1_407197_AA1354300.1	t	52	5360
TRIAE_CS42_5BS_TGACv1_423792_AA1383390.2	t	52	648
TRIAE_CS42_5BS_TGACv1_423847_AA1384070.1	t	52	1418
TRIAE_CS42_5BS_TGACv1_423847_AA1384070.2	t	52	1418
TRIAE_CS42_6AL_TGACv1_472261_AA1520070.3	t	52	495
TRIAE_CS42_6AL_TGACv1_474572_AA1535460.1	t	52	2442
TRIAE_CS42_6BL_TGACv1_500559_AA1606490.1	t	52	2442
TRIAE_CS42_6BL_TGACv1_501926_AA1621570.3	t	52	914
TRIAE_CS42_6DL_TGACv1_526324_AA1679520.1	t	52	2442
TRIAE_CS42_6DL_TGACv1_526418_AA1682900.1	t	52	471
TRIAE_CS42_6DL_TGACv1_526418_AA1682900.2	t	52	471
TRIAE_CS42_6DL_TGACv1_526418_AA1682900.6	t	52	471
TRIAE_CS42_6DL_TGACv1_526599_AA1687940.3	t	52	492
TRIAE_CS42_6DL_TGACv1_526670_AA1689480.2	t	52	9103
TRIAE_CS42_6DS_TGACv1_542775_AA1730070.1	t	52	1887
TRIAE_CS42_7AL_TGACv1_557079_AA1776230.2	t	52	2295
TRIAE_CS42_7AL_TGACv1_557079_AA1776230.3	t	52	2295
TRIAE_CS42_7AL_TGACv1_557079_AA1776230.4	t	52	2295
TRIAE_CS42_7AS_TGACv1_571185_AA1845550.1	t	52	767
TRIAE_CS42_7AS_TGACv1_571185_AA1845550.2	t	52	767
TRIAE_CS42_7AS_TGACv1_571185_AA1845550.4	t	52	767
TRIAE_CS42_7DS_TGACv1_621673_AA2022850.1	t	52	1754
TRIAE_CS42_7DS_TGACv1_622664_AA2043510.3	t	52	3872
TRIAE_CS42_U_TGACv1_640973_AA2081110.1	t	52	3074
TRIAE_CS42_U_TGACv1_641002_AA2081930.1	t	52	1142
TRIAE_CS42_U_TGACv1_641503_AA2096710.1	t	52	3914
TRIAE_CS42_U_TGACv1_641532_AA2097290.1	t	52	656
TRIAE_CS42_U_TGACv1_642173_AA2112700.2	t	52	2041
TRIAE_CS42_U_TGACv1_642432_AA2117530.1	t	52	966
TRIAE_CS42_U_TGACv1_642432_AA2117530.4	t	52	966
TRIAE_CS42_U_TGACv1_642432_AA2117530.5	t	52	966
TRIAE_CS42_U_TGACv1_654540_AA2150720.1	t	52	545
TRIAE_CS42_1AL_TGACv1_000312_AA0008510.1	t	51	574
TRIAE_CS42_1AL_TGACv1_002140_AA0039030.2	t	51	3073
TRIAE_CS42_1AL_TGACv1_002646_AA0044220.1	t	51	649
TRIAE_CS42_1BL_TGACv1_030496_AA0092330.1	t	51	656
TRIAE_CS42_1BL_TGACv1_030585_AA0094830.2	t	51	2956
TRIAE_CS42_1BS_TGACv1_051023_AA0177300.4	t	51	880
TRIAE_CS42_1DL_TGACv1_061936_AA0205870.1	t	51	1181
TRIAE_CS42_1DS_TGACv1_080772_AA0253580.4	t	51	947
TRIAE_CS42_1DS_TGACv1_080772_AA0253580.5	t	51	947
TRIAE_CS42_1DS_TGACv1_080772_AA0253580.6	t	51	947
TRIAE_CS42_2AL_TGACv1_093548_AA0282400.1	t	51	2880
TRIAE_CS42_2DL_TGACv1_159478_AA0538940.1	t	51	2852
TRIAE_CS42_3AL_TGACv1_193670_AA0617210.1	t	51	1218
TRIAE_CS42_3AL_TGACv1_196076_AA0657130.1	t	51	1600
TRIAE_CS42_3AS_TGACv1_212032_AA0696920.1	t	51	977
TRIAE_CS42_3AS_TGACv1_212032_AA0696920.2	t	51	977
TRIAE_CS42_3B_TGACv1_222109_AA0757480.1	t	51	1506
TRIAE_CS42_4AL_TGACv1_288544_AA0951800.1	t	51	1340
TRIAE_CS42_4AL_TGACv1_289060_AA0964280.2	t	51	1678
TRIAE_CS42_4AL_TGACv1_289060_AA0964280.3	t	51	1678
TRIAE_CS42_4AL_TGACv1_289219_AA0967530.1	t	51	768
TRIAE_CS42_4AS_TGACv1_307317_AA1019370.1	t	51	546
TRIAE_CS42_4BL_TGACv1_320923_AA1051800.1	t	51	9955
TRIAE_CS42_4BS_TGACv1_328059_AA1082050.1	t	51	1421
TRIAE_CS42_4BS_TGACv1_329336_AA1100320.1	t	51	2914
TRIAE_CS42_4DL_TGACv1_342515_AA1115560.2	t	51	9955
TRIAE_CS42_4DL_TGACv1_342515_AA1115560.3	t	51	9955
TRIAE_CS42_4DL_TGACv1_342857_AA1124090.1	t	51	9955
TRIAE_CS42_4DL_TGACv1_342857_AA1124090.2	t	51	9955
TRIAE_CS42_4DS_TGACv1_361664_AA1171210.2	t	51	6308
TRIAE_CS42_5AL_TGACv1_374249_AA1195140.1	t	51	1149
TRIAE_CS42_5AL_TGACv1_374249_AA1195140.2	t	51	1149
TRIAE_CS42_5AL_TGACv1_375407_AA1221140.2	t	51	9762
TRIAE_CS42_5AL_TGACv1_376050_AA1231400.2	t	51	5326
TRIAE_CS42_5AL_TGACv1_376052_AA1231430.3	t	51	9953
TRIAE_CS42_5BL_TGACv1_407358_AA1356170.1	t	51	9955
TRIAE_CS42_5BL_TGACv1_407358_AA1356170.2	t	51	9955
TRIAE_CS42_5BL_TGACv1_407358_AA1356170.3	t	51	9954
TRIAE_CS42_5BS_TGACv1_423649_AA1381290.1	t	51	7373
TRIAE_CS42_5BS_TGACv1_423965_AA1385430.1	t	51	7625
TRIAE_CS42_5DL_TGACv1_433028_AA1398770.3	t	51	2120
TRIAE_CS42_5DL_TGACv1_434538_AA1437720.1	t	51	5256
TRIAE_CS42_5DL_TGACv1_434985_AA1444510.1	t	51	9955
TRIAE_CS42_5DL_TGACv1_435822_AA1455260.3	t	51	9955
TRIAE_CS42_5DL_TGACv1_435822_AA1455260.4	t	51	9955
TRIAE_CS42_6AL_TGACv1_474572_AA1535460.2	t	51	2257
TRIAE_CS42_6BL_TGACv1_499736_AA1590480.1	t	51	1704
TRIAE_CS42_6DL_TGACv1_526647_AA1688990.2	t	51	5695
TRIAE_CS42_6DL_TGACv1_526968_AA1696370.1	t	51	1782
TRIAE_CS42_6DS_TGACv1_543333_AA1738580.3	t	51	1845
TRIAE_CS42_7AL_TGACv1_560290_AA1802000.2	t	51	1452
TRIAE_CS42_7AS_TGACv1_569082_AA1806720.1	t	51	1915
TRIAE_CS42_7AS_TGACv1_571185_AA1845550.5	t	51	738
TRIAE_CS42_7BL_TGACv1_577198_AA1868480.1	t	51	828
TRIAE_CS42_7BL_TGACv1_579573_AA1908570.1	t	51	2290
TRIAE_CS42_7BL_TGACv1_579573_AA1908570.3	t	51	2290
TRIAE_CS42_7DL_TGACv1_602920_AA1971990.1	t	51	2290
TRIAE_CS42_7DL_TGACv1_602920_AA1971990.2	t	51	2290
TRIAE_CS42_7DS_TGACv1_621780_AA2025860.1	t	51	1952
TRIAE_CS42_7DS_TGACv1_621780_AA2025860.6	t	51	1952
TRIAE_CS42_U_TGACv1_640973_AA2081110.2	t	51	3073
TRIAE_CS42_U_TGACv1_641551_AA2097790.1	t	51	9955
TRIAE_CS42_U_TGACv1_641551_AA2097790.2	t	51	9955
TRIAE_CS42_1AL_TGACv1_000106_AA0003470.1	t	50	2685
TRIAE_CS42_1DS_TGACv1_080772_AA0253580.1	t	50	943
TRIAE_CS42_2AL_TGACv1_093165_AA0273840.1	t	50	3346
TRIAE_CS42_2AS_TGACv1_112371_AA0336650.1	t	50	2667
TRIAE_CS42_2BL_TGACv1_129419_AA0382860.1	t	50	1231
TRIAE_CS42_2BL_TGACv1_130251_AA0407250.2	t	50	2638
TRIAE_CS42_2BS_TGACv1_147352_AA0482100.2	t	50	2749
TRIAE_CS42_2BS_TGACv1_147482_AA0483690.1	t	50	1013
TRIAE_CS42_2BS_TGACv1_147482_AA0483690.2	t	50	1013
TRIAE_CS42_2BS_TGACv1_147482_AA0483690.3	t	50	1013
TRIAE_CS42_2DL_TGACv1_158041_AA0507040.3	t	50	3346
TRIAE_CS42_2DL_TGACv1_159478_AA0538940.5	t	50	2832
TRIAE_CS42_2DS_TGACv1_177232_AA0569660.1	t	50	2693
TRIAE_CS42_2DS_TGACv1_177232_AA0569660.2	t	50	2693
TRIAE_CS42_3AS_TGACv1_210894_AA0681000.3	t	50	2829
TRIAE_CS42_3B_TGACv1_222647_AA0768420.1	t	50	1055
TRIAE_CS42_3B_TGACv1_222647_AA0768420.2	t	50	1055
TRIAE_CS42_4AL_TGACv1_288215_AA0940570.3	t	50	3463
TRIAE_CS42_4BL_TGACv1_321697_AA1064240.2	t	50	5211
TRIAE_CS42_4BS_TGACv1_327859_AA1076660.3	t	50	1131
TRIAE_CS42_4BS_TGACv1_328595_AA1090730.5	t	50	1287
TRIAE_CS42_4BS_TGACv1_328595_AA1090730.7	t	50	1287
TRIAE_CS42_4BS_TGACv1_328595_AA1090730.8	t	50	1287
TRIAE_CS42_4BS_TGACv1_328661_AA1091830.1	t	50	6999
TRIAE_CS42_4DS_TGACv1_361591_AA1170510.1	t	50	1700
TRIAE_CS42_4DS_TGACv1_361591_AA1170510.2	t	50	1700
TRIAE_CS42_4DS_TGACv1_361591_AA1170510.3	t	50	1700
TRIAE_CS42_4DS_TGACv1_361591_AA1170510.4	t	50	1700
TRIAE_CS42_4DS_TGACv1_361591_AA1170510.5	t	50	1700
TRIAE_CS42_4DS_TGACv1_362384_AA1179360.2	t	50	756
TRIAE_CS42_5BS_TGACv1_423343_AA1374820.1	t	50	3876
TRIAE_CS42_5BS_TGACv1_423430_AA1376740.2	t	50	384
TRIAE_CS42_5DL_TGACv1_436591_AA1462140.2	t	50	1691
TRIAE_CS42_6AL_TGACv1_472261_AA1520070.1	t	50	489
TRIAE_CS42_6BL_TGACv1_501950_AA1621850.3	t	50	474
TRIAE_CS42_6BL_TGACv1_501950_AA1621850.4	t	50	474
TRIAE_CS42_6BS_TGACv1_513136_AA1631450.1	t	50	1644
TRIAE_CS42_6BS_TGACv1_513136_AA1631450.2	t	50	1644
TRIAE_CS42_6DL_TGACv1_526418_AA1682900.5	t	50	465
TRIAE_CS42_7AL_TGACv1_558464_AA1793580.1	t	50	3444
TRIAE_CS42_7AL_TGACv1_558464_AA1793580.2	t	50	3444
TRIAE_CS42_7AL_TGACv1_558464_AA1793580.3	t	50	3444
TRIAE_CS42_7BL_TGACv1_577272_AA1870850.1	t	50	3444
TRIAE_CS42_7BL_TGACv1_577272_AA1870850.5	t	50	3444
TRIAE_CS42_7BL_TGACv1_577272_AA1870850.6	t	50	3444
TRIAE_CS42_7BL_TGACv1_577272_AA1870850.7	t	50	3444
TRIAE_CS42_7BS_TGACv1_592423_AA1937860.1	t	50	1776
TRIAE_CS42_7BS_TGACv1_592696_AA1943250.1	t	50	1774
TRIAE_CS42_7DS_TGACv1_624915_AA2063930.1	t	50	2126
TRIAE_CS42_U_TGACv1_641199_AA2087960.1	t	50	3444
TRIAE_CS42_U_TGACv1_641199_AA2087960.2	t	50	3444
TRIAE_CS42_U_TGACv1_641503_AA2096710.2	t	50	3860
TRIAE_CS42_U_TGACv1_641767_AA2103740.1	t	50	6320
TRIAE_CS42_1AL_TGACv1_000958_AA0022570.1	t	49	1356
TRIAE_CS42_1AL_TGACv1_001331_AA0028860.3	t	49	1173
TRIAE_CS42_1AS_TGACv1_019549_AA0068020.1	t	49	2012
TRIAE_CS42_1AS_TGACv1_019549_AA0068020.2	t	49	2012
TRIAE_CS42_1BL_TGACv1_030320_AA0086600.1	t	49	2314
TRIAE_CS42_1BL_TGACv1_031076_AA0107250.3	t	49	1315
TRIAE_CS42_1BS_TGACv1_049391_AA0151900.1	t	49	3836
TRIAE_CS42_1BS_TGACv1_050050_AA0166630.1	t	49	2077
TRIAE_CS42_1BS_TGACv1_050050_AA0166630.2	t	49	2077
TRIAE_CS42_1DL_TGACv1_061136_AA0186450.1	t	49	2516
TRIAE_CS42_1DL_TGACv1_061297_AA0191640.2	t	49	1315
TRIAE_CS42_1DL_TGACv1_062002_AA0207250.1	t	49	1356
TRIAE_CS42_1DS_TGACv1_080515_AA0249340.1	t	49	3836
TRIAE_CS42_2AL_TGACv1_093283_AA0276660.3	t	49	5381
TRIAE_CS42_2AL_TGACv1_094425_AA0297430.1	t	49	2055
TRIAE_CS42_2AS_TGACv1_113806_AA0360900.1	t	49	284
TRIAE_CS42_2AS_TGACv1_113806_AA0360900.6	t	49	284
TRIAE_CS42_2BL_TGACv1_129410_AA0382570.2	t	49	5374
TRIAE_CS42_2BL_TGACv1_129410_AA0382570.4	t	49	5374
TRIAE_CS42_2BS_TGACv1_147485_AA0483770.1	t	49	290
TRIAE_CS42_2DL_TGACv1_158777_AA0526010.4	t	49	7153
TRIAE_CS42_2DL_TGACv1_159478_AA0538940.3	t	49	2827
TRIAE_CS42_2DS_TGACv1_179327_AA0606210.2	t	49	284
TRIAE_CS42_2DS_TGACv1_179327_AA0606210.4	t	49	284
TRIAE_CS42_4AL_TGACv1_289219_AA0967530.4	t	49	749
TRIAE_CS42_4AS_TGACv1_306708_AA1012240.1	t	49	1110
TRIAE_CS42_4AS_TGACv1_306708_AA1012240.3	t	49	1110
TRIAE_CS42_4BL_TGACv1_320724_AA1047170.1	t	49	1587
TRIAE_CS42_4BS_TGACv1_327859_AA1076660.1	t	49	1108
TRIAE_CS42_4BS_TGACv1_328595_AA1090730.2	t	49	1244
TRIAE_CS42_4BS_TGACv1_328833_AA1094200.2	t	49	1498
TRIAE_CS42_4BS_TGACv1_328833_AA1094200.3	t	49	1498
TRIAE_CS42_4BS_TGACv1_330068_AA1105770.3	t	49	741
TRIAE_CS42_6AL_TGACv1_473098_AA1528620.1	t	49	467
TRIAE_CS42_6BL_TGACv1_501950_AA1621850.5	t	49	473
TRIAE_CS42_6BS_TGACv1_513938_AA1652520.4	t	49	7938
TRIAE_CS42_6DL_TGACv1_526670_AA1689480.3	t	49	8477
TRIAE_CS42_6DL_TGACv1_528045_AA1711020.4	t	49	2487
TRIAE_CS42_7AL_TGACv1_556580_AA1766260.1	t	49	1599
TRIAE_CS42_7AS_TGACv1_569468_AA1816710.1	t	49	570
TRIAE_CS42_7BL_TGACv1_577961_AA1886760.1	t	49	1601
TRIAE_CS42_7DL_TGACv1_602549_AA1960320.1	t	49	1577
TRIAE_CS42_7DL_TGACv1_603074_AA1975250.1	t	49	842
TRIAE_CS42_U_TGACv1_642432_AA2117530.3	t	49	886
TRIAE_CS42_U_TGACv1_643173_AA2128450.1	t	49	618
TRIAE_CS42_U_TGACv1_643616_AA2133610.1	t	49	2229
TRIAE_CS42_U_TGACv1_643616_AA2133610.2	t	49	2229
TRIAE_CS42_U_TGACv1_643616_AA2133610.3	t	49	2229
TRIAE_CS42_U_TGACv1_643616_AA2133610.4	t	49	2229
TRIAE_CS42_1AL_TGACv1_000958_AA0022570.4	t	48	1325
TRIAE_CS42_1AL_TGACv1_001331_AA0028860.2	t	48	1296
TRIAE_CS42_1AS_TGACv1_019394_AA0066090.1	t	48	3832
TRIAE_CS42_1AS_TGACv1_019881_AA0072380.1	t	48	540
TRIAE_CS42_1AS_TGACv1_019881_AA0072380.2	t	48	540
TRIAE_CS42_1AS_TGACv1_020275_AA0076210.2	t	48	3999
TRIAE_CS42_1BL_TGACv1_031341_AA0111980.2	t	48	1326
TRIAE_CS42_1BL_TGACv1_031834_AA0121330.1	t	48	4942
TRIAE_CS42_1BL_TGACv1_031955_AA0123440.3	t	48	2157
TRIAE_CS42_1BL_TGACv1_032672_AA0132680.1	t	48	2420
TRIAE_CS42_1BS_TGACv1_050070_AA0166960.1	t	48	3999
TRIAE_CS42_1DL_TGACv1_063111_AA0224020.1	t	48	2427
TRIAE_CS42_1DS_TGACv1_080203_AA0243110.1	t	48	521
TRIAE_CS42_1DS_TGACv1_080203_AA0243110.3	t	48	521
TRIAE_CS42_1DS_TGACv1_081257_AA0259300.1	t	48	3999
TRIAE_CS42_1DS_TGACv1_081340_AA0260080.1	t	48	1776
TRIAE_CS42_1DS_TGACv1_081340_AA0260080.2	t	48	1776
TRIAE_CS42_2AL_TGACv1_093283_AA0276660.1	t	48	5380
TRIAE_CS42_2AL_TGACv1_093357_AA0278350.1	t	48	2609
TRIAE_CS42_2AL_TGACv1_093925_AA0289500.2	t	48	1378
TRIAE_CS42_2AS_TGACv1_113806_AA0360900.5	t	48	277
TRIAE_CS42_2AS_TGACv1_113809_AA0360950.1	t	48	6889
TRIAE_CS42_2AS_TGACv1_113809_AA0360950.2	t	48	6889
TRIAE_CS42_2AS_TGACv1_113809_AA0360950.3	t	48	6889
TRIAE_CS42_2BL_TGACv1_130251_AA0407250.1	t	48	2613
TRIAE_CS42_2BL_TGACv1_130251_AA0407250.3	t	48	2613
TRIAE_CS42_2BS_TGACv1_147116_AA0478250.1	t	48	6889
TRIAE_CS42_2BS_TGACv1_147116_AA0478250.2	t	48	6889
TRIAE_CS42_2DL_TGACv1_158758_AA0525550.1	t	48	2161
TRIAE_CS42_2DS_TGACv1_178206_AA0592730.1	t	48	6889
TRIAE_CS42_2DS_TGACv1_178206_AA0592730.3	t	48	6889
TRIAE_CS42_2DS_TGACv1_178224_AA0592930.3	t	48	1340
TRIAE_CS42_2DS_TGACv1_178822_AA0601390.1	t	48	6889
TRIAE_CS42_2DS_TGACv1_178822_AA0601390.3	t	48	6889
TRIAE_CS42_2DS_TGACv1_178822_AA0601390.4	t	48	6889
TRIAE_CS42_3B_TGACv1_220991_AA0726120.2	t	48	1184
TRIAE_CS42_3B_TGACv1_221609_AA0745810.2	t	48	7558
TRIAE_CS42_3B_TGACv1_222118_AA0757680.1	t	48	701
TRIAE_CS42_3B_TGACv1_226901_AA0820090.1	t	48	1778
TRIAE_CS42_3B_TGACv1_227343_AA0822970.1	t	48	6105
TRIAE_CS42_3DL_TGACv1_250224_AA0864530.2	t	48	1146
TRIAE_CS42_3DL_TGACv1_251713_AA0884060.1	t	48	7474
TRIAE_CS42_4AL_TGACv1_288793_AA0958320.2	t	48	2424
TRIAE_CS42_4AL_TGACv1_289223_AA0967550.2	t	48	1904
TRIAE_CS42_4AL_TGACv1_290435_AA0985480.3	t	48	6099
TRIAE_CS42_4BL_TGACv1_321405_AA1059920.1	t	48	1043
TRIAE_CS42_4BS_TGACv1_328661_AA1091800.1	t	48	7171
TRIAE_CS42_4BS_TGACv1_328661_AA1091800.2	t	48	7171
TRIAE_CS42_4BS_TGACv1_329163_AA1098380.1	t	48	531
TRIAE_CS42_4BS_TGACv1_329948_AA1104870.1	t	48	2059
TRIAE_CS42_4DS_TGACv1_361174_AA1162580.4	t	48	6457
TRIAE_CS42_4DS_TGACv1_362384_AA1179360.1	t	48	709
TRIAE_CS42_4DS_TGACv1_362384_AA1179360.4	t	48	737
TRIAE_CS42_5AS_TGACv1_392798_AA1264810.1	t	48	2228
TRIAE_CS42_5AS_TGACv1_392798_AA1264810.2	t	48	2228
TRIAE_CS42_5AS_TGACv1_392798_AA1264810.3	t	48	2228
TRIAE_CS42_5BL_TGACv1_408212_AA1362270.1	t	48	1895
TRIAE_CS42_5DL_TGACv1_433064_AA1400410.2	t	48	975
TRIAE_CS42_5DL_TGACv1_434234_AA1432220.1	t	48	1958
TRIAE_CS42_6AL_TGACv1_471103_AA1502810.1	t	48	1768
TRIAE_CS42_6AS_TGACv1_486010_AA1555560.1	t	48	3243
TRIAE_CS42_6AS_TGACv1_486010_AA1555560.2	t	48	3243
TRIAE_CS42_6AS_TGACv1_486010_AA1555560.3	t	48	3243
TRIAE_CS42_6BL_TGACv1_501950_AA1621850.1	t	48	456
TRIAE_CS42_6BL_TGACv1_501950_AA1621850.6	t	48	456
TRIAE_CS42_6BS_TGACv1_514088_AA1654890.1	t	48	3243
TRIAE_CS42_6BS_TGACv1_514088_AA1654890.2	t	48	3243
TRIAE_CS42_6BS_TGACv1_514088_AA1654890.3	t	48	3243
TRIAE_CS42_6BS_TGACv1_514881_AA1665340.1	t	48	1878
TRIAE_CS42_6DL_TGACv1_526418_AA1682900.3	t	48	436
TRIAE_CS42_6DS_TGACv1_542868_AA1731790.1	t	48	3243
TRIAE_CS42_6DS_TGACv1_542868_AA1731790.2	t	48	3243
TRIAE_CS42_6DS_TGACv1_542868_AA1731790.3	t	48	3243
TRIAE_CS42_7AL_TGACv1_559736_AA1800650.2	t	48	8160
TRIAE_CS42_7AL_TGACv1_559736_AA1800650.3	t	48	8160
TRIAE_CS42_7AL_TGACv1_559736_AA1800650.4	t	48	8160
TRIAE_CS42_7AS_TGACv1_571621_AA1848880.2	t	48	734
TRIAE_CS42_7BL_TGACv1_576876_AA1858250.1	t	48	8160
TRIAE_CS42_7BL_TGACv1_577272_AA1870850.3	t	48	3267
TRIAE_CS42_7BL_TGACv1_577272_AA1870850.4	t	48	3398
TRIAE_CS42_7DL_TGACv1_604750_AA2001310.1	t	48	8160
TRIAE_CS42_7DS_TGACv1_621780_AA2025860.3	t	48	1876
TRIAE_CS42_7DS_TGACv1_623124_AA2049810.1	t	48	734
TRIAE_CS42_U_TGACv1_641125_AA2086240.2	f	48	397
TRIAE_CS42_1AL_TGACv1_000056_AA0001780.1	t	47	3169
TRIAE_CS42_1AL_TGACv1_003472_AA0049980.1	t	47	1479
TRIAE_CS42_1BL_TGACv1_031076_AA0107250.2	t	47	1277
TRIAE_CS42_1BL_TGACv1_031293_AA0110930.1	t	47	1271
TRIAE_CS42_1BL_TGACv1_031344_AA0112040.1	t	47	3169
TRIAE_CS42_1DL_TGACv1_061518_AA0197520.1	t	47	3172
TRIAE_CS42_2AL_TGACv1_093757_AA0286160.1	t	47	920
TRIAE_CS42_2AL_TGACv1_093925_AA0289500.1	t	47	1362
TRIAE_CS42_2AL_TGACv1_094077_AA0292200.2	t	47	6732
TRIAE_CS42_2BL_TGACv1_129400_AA0381860.3	t	47	6626
TRIAE_CS42_2BS_TGACv1_147352_AA0482100.3	t	47	2655
TRIAE_CS42_2DL_TGACv1_158310_AA0515330.1	t	47	1319
TRIAE_CS42_2DL_TGACv1_158777_AA0526010.3	t	47	6732
TRIAE_CS42_2DS_TGACv1_178822_AA0601390.2	t	47	6887
TRIAE_CS42_3AL_TGACv1_194824_AA0640140.1	t	47	713
TRIAE_CS42_3AL_TGACv1_194824_AA0640140.2	t	47	713
TRIAE_CS42_3AL_TGACv1_194824_AA0640140.3	t	47	713
TRIAE_CS42_3AL_TGACv1_196429_AA0660330.1	t	47	7526
TRIAE_CS42_3B_TGACv1_221609_AA0745810.1	t	47	7592
TRIAE_CS42_3B_TGACv1_222532_AA0766530.3	t	47	7737
TRIAE_CS42_3DL_TGACv1_249335_AA0845670.1	t	47	715
TRIAE_CS42_3DL_TGACv1_249335_AA0845670.2	t	47	715
TRIAE_CS42_3DL_TGACv1_249335_AA0845670.3	t	47	716
TRIAE_CS42_3DL_TGACv1_249335_AA0845670.4	t	47	715
TRIAE_CS42_3DL_TGACv1_249335_AA0845670.5	t	47	715
TRIAE_CS42_3DL_TGACv1_250224_AA0864530.1	t	47	1085
TRIAE_CS42_3DL_TGACv1_250475_AA0868810.1	t	47	7080
TRIAE_CS42_3DL_TGACv1_251713_AA0884060.2	t	47	7467
TRIAE_CS42_3DL_TGACv1_253971_AA0895810.1	t	47	4896
TRIAE_CS42_3DL_TGACv1_253971_AA0895810.2	t	47	4896
TRIAE_CS42_3DS_TGACv1_272534_AA0921990.1	t	47	1026
TRIAE_CS42_4AL_TGACv1_288275_AA0943380.1	t	47	2061
TRIAE_CS42_4AL_TGACv1_289219_AA0967530.2	t	47	739
TRIAE_CS42_4AS_TGACv1_307984_AA1025020.4	t	47	9274
TRIAE_CS42_4AS_TGACv1_308062_AA1025610.1	t	47	3334
TRIAE_CS42_4AS_TGACv1_308062_AA1025610.3	t	47	3334
TRIAE_CS42_4AS_TGACv1_308062_AA1025610.4	t	47	3334
TRIAE_CS42_4BL_TGACv1_320923_AA1051800.2	t	47	7417
TRIAE_CS42_4BL_TGACv1_321334_AA1059180.1	t	47	3334
TRIAE_CS42_4BL_TGACv1_321334_AA1059180.3	t	47	3334
TRIAE_CS42_4DL_TGACv1_345473_AA1153330.1	t	47	1040
TRIAE_CS42_4DL_TGACv1_345473_AA1153330.5	t	47	1040
TRIAE_CS42_4DL_TGACv1_345738_AA1154310.1	t	47	3334
TRIAE_CS42_4DL_TGACv1_345738_AA1154310.4	t	47	3334
TRIAE_CS42_4DS_TGACv1_361174_AA1162580.1	t	47	6455
TRIAE_CS42_4DS_TGACv1_362384_AA1179360.5	t	47	746
TRIAE_CS42_5AL_TGACv1_374249_AA1195140.3	t	47	1122
TRIAE_CS42_5AL_TGACv1_374680_AA1206310.1	t	47	2084
TRIAE_CS42_5AL_TGACv1_376129_AA1232390.1	t	47	957
TRIAE_CS42_5BL_TGACv1_404566_AA1304400.1	t	47	5171
TRIAE_CS42_5BL_TGACv1_406345_AA1344380.1	t	47	1970
TRIAE_CS42_5BL_TGACv1_406345_AA1344380.2	t	47	1970
TRIAE_CS42_5BS_TGACv1_424411_AA1389470.3	t	47	1078
TRIAE_CS42_5BS_TGACv1_424411_AA1389470.5	t	47	1078
TRIAE_CS42_5BS_TGACv1_424411_AA1389470.6	t	47	1078
TRIAE_CS42_5DL_TGACv1_433211_AA1405590.1	t	47	2084
TRIAE_CS42_5DL_TGACv1_433812_AA1422790.1	t	47	2583
TRIAE_CS42_5DL_TGACv1_433812_AA1422790.2	t	47	2583
TRIAE_CS42_5DS_TGACv1_456793_AA1478070.1	t	47	4117
TRIAE_CS42_5DS_TGACv1_457397_AA1485950.1	t	47	1024
TRIAE_CS42_5DS_TGACv1_457397_AA1485950.2	t	47	1024
TRIAE_CS42_5DS_TGACv1_457397_AA1485950.3	t	47	1024
TRIAE_CS42_5DS_TGACv1_458250_AA1492940.4	f	47	1767
TRIAE_CS42_5DS_TGACv1_458250_AA1492940.5	t	47	1767
TRIAE_CS42_5DS_TGACv1_458288_AA1493100.1	t	47	1076
TRIAE_CS42_6AS_TGACv1_486130_AA1557260.1	t	47	1607
TRIAE_CS42_6BL_TGACv1_500075_AA1598290.1	t	47	5591
TRIAE_CS42_6BL_TGACv1_500075_AA1598290.2	t	47	5591
TRIAE_CS42_6BL_TGACv1_501950_AA1621850.2	t	47	451
TRIAE_CS42_6BS_TGACv1_513938_AA1652520.1	t	47	7288
TRIAE_CS42_6DL_TGACv1_526324_AA1679520.2	t	47	2350
TRIAE_CS42_6DL_TGACv1_527214_AA1700590.3	t	47	779
TRIAE_CS42_6DL_TGACv1_527736_AA1708060.1	t	47	5636
TRIAE_CS42_6DL_TGACv1_527736_AA1708060.2	t	47	5636
TRIAE_CS42_6DL_TGACv1_527736_AA1708060.3	t	47	5636
TRIAE_CS42_6DL_TGACv1_527736_AA1708060.4	t	47	5636
TRIAE_CS42_7AS_TGACv1_571621_AA1848880.1	t	47	731
TRIAE_CS42_7AS_TGACv1_571621_AA1848880.3	t	47	731
TRIAE_CS42_7BS_TGACv1_591815_AA1922400.1	t	47	704
TRIAE_CS42_7BS_TGACv1_592696_AA1943250.2	t	47	1698
TRIAE_CS42_5DS_TGACv1_456871_AA1479480.1	f	46	544
TRIAE_CS42_1BL_TGACv1_031341_AA0111980.1	t	46	1312
TRIAE_CS42_1BL_TGACv1_031752_AA0120070.1	t	46	845
TRIAE_CS42_1BL_TGACv1_031752_AA0120070.2	t	46	845
TRIAE_CS42_1BL_TGACv1_031752_AA0120070.3	t	46	845
TRIAE_CS42_1DS_TGACv1_080203_AA0243110.2	t	46	511
TRIAE_CS42_1DS_TGACv1_080216_AA0243400.1	t	46	1432
TRIAE_CS42_1DS_TGACv1_080216_AA0243400.2	t	46	1432
TRIAE_CS42_1DS_TGACv1_080772_AA0253580.2	t	46	910
TRIAE_CS42_2AL_TGACv1_092959_AA0268030.1	t	46	2587
TRIAE_CS42_2AL_TGACv1_093357_AA0278350.2	t	46	2604
TRIAE_CS42_2AS_TGACv1_112882_AA0346490.1	t	46	2321
TRIAE_CS42_2AS_TGACv1_112882_AA0346490.2	t	46	2321
TRIAE_CS42_2AS_TGACv1_113985_AA0363070.1	t	46	3548
TRIAE_CS42_2BL_TGACv1_129567_AA0388910.1	t	46	2587
TRIAE_CS42_2BL_TGACv1_129567_AA0388910.2	t	46	2587
TRIAE_CS42_2BL_TGACv1_129605_AA0390160.1	t	46	3083
TRIAE_CS42_2BL_TGACv1_129605_AA0390160.6	t	46	3083
TRIAE_CS42_2BL_TGACv1_132210_AA0436040.2	t	46	1104
TRIAE_CS42_2DL_TGACv1_158310_AA0515330.3	t	46	1303
TRIAE_CS42_2DL_TGACv1_158758_AA0525550.2	t	46	2006
TRIAE_CS42_2DL_TGACv1_160636_AA0552450.1	t	46	2472
TRIAE_CS42_3AL_TGACv1_195878_AA0655140.1	t	46	3237
TRIAE_CS42_3AL_TGACv1_195878_AA0655140.2	t	46	3237
TRIAE_CS42_3AL_TGACv1_195878_AA0655140.3	t	46	3237
TRIAE_CS42_3AL_TGACv1_195878_AA0655140.4	t	46	3237
TRIAE_CS42_3AL_TGACv1_195966_AA0655990.1	t	46	6673
TRIAE_CS42_3B_TGACv1_220697_AA0715810.1	t	46	4888
TRIAE_CS42_3B_TGACv1_220697_AA0715810.2	t	46	4888
TRIAE_CS42_3B_TGACv1_221957_AA0753890.1	t	46	710
TRIAE_CS42_3B_TGACv1_222439_AA0764590.1	t	46	6660
TRIAE_CS42_3DS_TGACv1_273245_AA0929840.1	t	46	2319
TRIAE_CS42_4AL_TGACv1_288275_AA0943360.1	t	46	917
TRIAE_CS42_4AL_TGACv1_289223_AA0967550.1	t	46	1730
TRIAE_CS42_4AS_TGACv1_309604_AA1031080.1	t	46	2546
TRIAE_CS42_4DL_TGACv1_342857_AA1124090.3	t	46	9743
TRIAE_CS42_4DL_TGACv1_343485_AA1135140.1	t	46	1457
TRIAE_CS42_4DS_TGACv1_361541_AA1169860.1	t	46	831
TRIAE_CS42_4DS_TGACv1_361664_AA1171210.14	t	46	6450
TRIAE_CS42_4DS_TGACv1_361934_AA1174490.1	t	46	917
TRIAE_CS42_4DS_TGACv1_362595_AA1180930.2	t	46	5019
TRIAE_CS42_5AL_TGACv1_374376_AA1198430.2	t	46	563
TRIAE_CS42_5AL_TGACv1_374887_AA1211010.2	t	46	4890
TRIAE_CS42_5AS_TGACv1_395117_AA1282650.1	t	46	1073
TRIAE_CS42_5BL_TGACv1_404418_AA1299220.2	t	46	1930
TRIAE_CS42_5BL_TGACv1_405570_AA1330640.1	t	46	847
TRIAE_CS42_5BL_TGACv1_405972_AA1338420.1	t	46	808
TRIAE_CS42_5BS_TGACv1_423387_AA1375670.1	t	46	3807
TRIAE_CS42_5BS_TGACv1_424411_AA1389470.2	t	46	1065
TRIAE_CS42_5DL_TGACv1_433108_AA1402260.1	t	46	1086
TRIAE_CS42_5DL_TGACv1_433211_AA1405590.2	t	46	1977
TRIAE_CS42_5DS_TGACv1_457869_AA1490320.2	t	46	6411
TRIAE_CS42_6AL_TGACv1_473429_AA1531030.1	t	46	635
TRIAE_CS42_6AS_TGACv1_486236_AA1558630.2	t	46	7393
TRIAE_CS42_6BL_TGACv1_500077_AA1598350.1	t	46	455
TRIAE_CS42_6BL_TGACv1_500077_AA1598350.2	t	46	455
TRIAE_CS42_6BL_TGACv1_501926_AA1621570.4	t	46	802
TRIAE_CS42_6DL_TGACv1_527214_AA1700590.2	t	46	839
TRIAE_CS42_7AL_TGACv1_556814_AA1771540.1	t	46	1825
TRIAE_CS42_7AS_TGACv1_569503_AA1817670.2	t	46	6281
TRIAE_CS42_7AS_TGACv1_569723_AA1822790.1	t	46	2889
TRIAE_CS42_7BS_TGACv1_591815_AA1922400.2	t	46	701
TRIAE_CS42_7DS_TGACv1_624199_AA2059690.1	t	46	1091
TRIAE_CS42_7DS_TGACv1_625206_AA2064580.1	t	46	2907
TRIAE_CS42_U_TGACv1_641283_AA2090750.1	t	46	1435
TRIAE_CS42_U_TGACv1_644050_AA2136740.1	t	46	2587
TRIAE_CS42_U_TGACv1_644050_AA2136740.2	t	46	2587
TRIAE_CS42_1AL_TGACv1_000236_AA0006880.1	t	45	4258
TRIAE_CS42_1AL_TGACv1_000236_AA0006880.2	t	45	4258
TRIAE_CS42_1AL_TGACv1_000388_AA0010880.1	t	45	593
TRIAE_CS42_1AS_TGACv1_019501_AA0067410.1	t	45	1426
TRIAE_CS42_1BL_TGACv1_032599_AA0131840.1	t	45	593
TRIAE_CS42_1DL_TGACv1_061461_AA0195920.1	t	45	541
TRIAE_CS42_1DL_TGACv1_061461_AA0195920.3	t	45	541
TRIAE_CS42_1DS_TGACv1_080772_AA0253580.3	t	45	839
TRIAE_CS42_1DS_TGACv1_080772_AA0253580.7	t	45	839
TRIAE_CS42_1DS_TGACv1_081050_AA0257130.1	t	45	752
TRIAE_CS42_2AL_TGACv1_093165_AA0273840.2	t	45	3108
TRIAE_CS42_2AL_TGACv1_094425_AA0297430.2	t	45	1967
TRIAE_CS42_2AS_TGACv1_112348_AA0336160.3	t	45	1152
TRIAE_CS42_2BL_TGACv1_129410_AA0382570.3	t	45	5303
TRIAE_CS42_2BL_TGACv1_131322_AA0425980.1	t	45	1265
TRIAE_CS42_2BS_TGACv1_147352_AA0482100.1	t	45	2453
TRIAE_CS42_2DL_TGACv1_158738_AA0525190.1	t	45	882
TRIAE_CS42_2DL_TGACv1_160666_AA0552910.1	t	45	761
TRIAE_CS42_2DL_TGACv1_160666_AA0552910.2	t	45	761
TRIAE_CS42_2DS_TGACv1_177668_AA0582190.1	t	45	2238
TRIAE_CS42_2DS_TGACv1_177668_AA0582190.2	t	45	2238
TRIAE_CS42_3AL_TGACv1_193650_AA0616290.2	t	45	737
TRIAE_CS42_3AL_TGACv1_193650_AA0616290.3	t	45	737
TRIAE_CS42_3AL_TGACv1_194099_AA0626460.1	t	45	4817
TRIAE_CS42_3B_TGACv1_221321_AA0737250.1	t	45	699
TRIAE_CS42_3B_TGACv1_221957_AA0753890.2	t	45	688
TRIAE_CS42_3B_TGACv1_221957_AA0753890.3	t	45	688
TRIAE_CS42_3DL_TGACv1_250021_AA0860560.1	t	45	745
TRIAE_CS42_3DL_TGACv1_251644_AA0883450.1	t	45	689
TRIAE_CS42_3DL_TGACv1_251759_AA0884630.3	t	45	366
TRIAE_CS42_3DL_TGACv1_251759_AA0884630.4	t	45	366
TRIAE_CS42_4AL_TGACv1_288304_AA0944130.1	t	45	1476
TRIAE_CS42_4AL_TGACv1_288304_AA0944130.3	t	45	1476
TRIAE_CS42_4AL_TGACv1_288304_AA0944130.4	t	45	1476
TRIAE_CS42_4AL_TGACv1_288304_AA0944130.5	t	45	1476
TRIAE_CS42_4AL_TGACv1_289784_AA0976760.1	t	45	798
TRIAE_CS42_4AL_TGACv1_290346_AA0984300.3	t	45	7138
TRIAE_CS42_4AS_TGACv1_306710_AA1012280.1	t	45	3401
TRIAE_CS42_4BL_TGACv1_321498_AA1061400.1	t	45	3398
TRIAE_CS42_4BS_TGACv1_327873_AA1077290.1	t	45	704
TRIAE_CS42_4BS_TGACv1_328059_AA1082050.3	t	45	1177
TRIAE_CS42_4BS_TGACv1_328833_AA1094200.1	t	45	1330
TRIAE_CS42_4BS_TGACv1_330068_AA1105770.2	t	45	714
TRIAE_CS42_4DL_TGACv1_345966_AA1154850.1	t	45	3465
TRIAE_CS42_4DS_TGACv1_361174_AA1162580.2	t	45	5994
TRIAE_CS42_4DS_TGACv1_361934_AA1174470.1	t	45	2012
TRIAE_CS42_5AL_TGACv1_374670_AA1206190.1	t	45	5922
TRIAE_CS42_5AL_TGACv1_375063_AA1215110.1	t	45	2704
TRIAE_CS42_5AL_TGACv1_375654_AA1225190.1	t	45	1408
TRIAE_CS42_5AL_TGACv1_376050_AA1231400.3	t	45	4830
TRIAE_CS42_5AL_TGACv1_376721_AA1240350.1	t	45	3463
TRIAE_CS42_5AL_TGACv1_376721_AA1240350.2	t	45	3463
TRIAE_CS42_5AL_TGACv1_376721_AA1240350.3	t	45	3463
TRIAE_CS42_5AS_TGACv1_392499_AA1259600.2	t	45	4077
TRIAE_CS42_5AS_TGACv1_393745_AA1275650.1	t	45	987
TRIAE_CS42_5AS_TGACv1_393745_AA1275650.2	t	45	987
TRIAE_CS42_5AS_TGACv1_393745_AA1275650.3	t	45	987
TRIAE_CS42_5BL_TGACv1_404534_AA1303340.1	t	45	652
TRIAE_CS42_5BL_TGACv1_404688_AA1308490.1	t	45	2704
TRIAE_CS42_5BL_TGACv1_404688_AA1308490.2	t	45	2704
TRIAE_CS42_5BL_TGACv1_407293_AA1355500.2	t	45	1065
TRIAE_CS42_5BL_TGACv1_408001_AA1360910.1	t	45	3589
TRIAE_CS42_5BS_TGACv1_424411_AA1389470.4	t	45	930
TRIAE_CS42_5DL_TGACv1_433475_AA1414090.1	t	45	373
TRIAE_CS42_5DL_TGACv1_434088_AA1428820.1	t	45	3589
TRIAE_CS42_5DL_TGACv1_434088_AA1428820.2	t	45	3589
TRIAE_CS42_5DL_TGACv1_434088_AA1428820.3	t	45	3589
TRIAE_CS42_5DL_TGACv1_435700_AA1453740.1	t	45	661
TRIAE_CS42_5DL_TGACv1_435700_AA1453740.2	t	45	669
TRIAE_CS42_5DL_TGACv1_436612_AA1462240.1	t	45	853
TRIAE_CS42_5DS_TGACv1_456483_AA1471770.1	t	45	1249
TRIAE_CS42_6AL_TGACv1_472646_AA1524360.2	t	45	3794
TRIAE_CS42_6AL_TGACv1_473088_AA1528560.2	t	45	6928
TRIAE_CS42_6AL_TGACv1_474572_AA1535460.3	t	45	2003
TRIAE_CS42_6BL_TGACv1_503184_AA1627420.1	t	45	3794
TRIAE_CS42_6BS_TGACv1_513178_AA1633090.4	t	45	3507
TRIAE_CS42_6DS_TGACv1_542494_AA1722390.3	t	45	1817
TRIAE_CS42_6DS_TGACv1_542494_AA1722390.4	t	45	1817
TRIAE_CS42_6DS_TGACv1_543111_AA1735540.3	t	45	730
TRIAE_CS42_7AL_TGACv1_556069_AA1754410.1	t	45	818
TRIAE_CS42_7AL_TGACv1_556069_AA1754410.2	t	45	818
TRIAE_CS42_7AL_TGACv1_558260_AA1791730.1	t	45	400
TRIAE_CS42_7AL_TGACv1_558260_AA1791730.10	t	45	399
TRIAE_CS42_7AL_TGACv1_558260_AA1791730.11	t	45	400
TRIAE_CS42_7AL_TGACv1_558260_AA1791730.3	t	45	400
TRIAE_CS42_7AL_TGACv1_558260_AA1791730.4	t	45	399
TRIAE_CS42_7AL_TGACv1_558260_AA1791730.6	t	45	400
TRIAE_CS42_7AL_TGACv1_558260_AA1791730.8	t	45	400
TRIAE_CS42_7AL_TGACv1_558260_AA1791730.9	t	45	399
TRIAE_CS42_7AL_TGACv1_558996_AA1797420.1	t	45	4675
TRIAE_CS42_7AL_TGACv1_558996_AA1797420.2	t	45	4675
TRIAE_CS42_7BL_TGACv1_577395_AA1874350.1	t	45	4675
TRIAE_CS42_7BL_TGACv1_577395_AA1874350.2	t	45	4675
TRIAE_CS42_7BS_TGACv1_591840_AA1923230.1	t	45	2786
TRIAE_CS42_7BS_TGACv1_591840_AA1923230.2	t	45	2786
TRIAE_CS42_7DL_TGACv1_603622_AA1986400.1	t	45	4602
TRIAE_CS42_7DL_TGACv1_603622_AA1986400.2	t	45	4602
TRIAE_CS42_7DS_TGACv1_621780_AA2025860.5	t	45	1845
TRIAE_CS42_7DS_TGACv1_622603_AA2042460.2	t	45	1086
TRIAE_CS42_U_TGACv1_642432_AA2117530.2	t	45	806
TRIAE_CS42_1AL_TGACv1_000388_AA0010880.2	t	44	580
TRIAE_CS42_1AL_TGACv1_002140_AA0039030.1	t	44	2657
TRIAE_CS42_1AS_TGACv1_018991_AA0057360.1	t	44	696
TRIAE_CS42_1BL_TGACv1_030585_AA0094830.1	t	44	2653
TRIAE_CS42_1BL_TGACv1_030585_AA0094830.4	t	44	2653
TRIAE_CS42_1BL_TGACv1_031341_AA0111980.3	t	44	1278
TRIAE_CS42_1BL_TGACv1_032268_AA0127720.1	t	44	533
TRIAE_CS42_1DL_TGACv1_061461_AA0195920.2	t	44	536
TRIAE_CS42_2AL_TGACv1_093357_AA0278350.3	t	44	2564
TRIAE_CS42_2AL_TGACv1_093757_AA0286190.1	t	44	1141
TRIAE_CS42_2AS_TGACv1_113092_AA0351090.1	t	44	2228
TRIAE_CS42_2AS_TGACv1_113092_AA0351090.3	t	44	2228
TRIAE_CS42_2AS_TGACv1_113985_AA0363070.2	t	44	3533
TRIAE_CS42_2BL_TGACv1_129410_AA0382570.1	t	44	4864
TRIAE_CS42_2BL_TGACv1_129605_AA0390160.3	t	44	2990
TRIAE_CS42_2BL_TGACv1_129605_AA0390160.5	t	44	2990
TRIAE_CS42_2BS_TGACv1_146988_AA0476210.1	t	44	525
TRIAE_CS42_2BS_TGACv1_146988_AA0476210.3	t	44	525
TRIAE_CS42_2BS_TGACv1_147249_AA0480510.1	t	44	1169
TRIAE_CS42_2DL_TGACv1_158310_AA0515330.2	t	44	1127
TRIAE_CS42_2DL_TGACv1_159478_AA0538940.4	t	44	2584
TRIAE_CS42_2DS_TGACv1_178842_AA0601690.1	t	44	1182
TRIAE_CS42_2DS_TGACv1_178842_AA0601690.4	t	44	1182
TRIAE_CS42_3AL_TGACv1_195295_AA0647460.1	t	44	454
TRIAE_CS42_3AL_TGACv1_195295_AA0647460.2	t	44	454
TRIAE_CS42_3AL_TGACv1_196192_AA0658040.1	t	44	3457
TRIAE_CS42_3AL_TGACv1_196192_AA0658040.3	t	44	3457
TRIAE_CS42_3AL_TGACv1_196192_AA0658040.4	t	44	3457
TRIAE_CS42_3B_TGACv1_222617_AA0767980.5	t	44	2573
TRIAE_CS42_3B_TGACv1_222617_AA0767980.6	t	44	2573
TRIAE_CS42_3B_TGACv1_225653_AA0810720.1	t	44	3577
TRIAE_CS42_3DL_TGACv1_249405_AA0847870.1	t	44	3577
TRIAE_CS42_3DL_TGACv1_250475_AA0868810.2	t	44	6793
TRIAE_CS42_4AL_TGACv1_290903_AA0990370.3	t	44	777
TRIAE_CS42_4AL_TGACv1_290903_AA0990370.5	t	44	777
TRIAE_CS42_4AS_TGACv1_306710_AA1012280.2	t	44	3211
TRIAE_CS42_4AS_TGACv1_306710_AA1012280.3	t	44	3280
TRIAE_CS42_4BL_TGACv1_320420_AA1038560.1	t	44	6011
TRIAE_CS42_4BL_TGACv1_320420_AA1038560.2	t	44	6011
TRIAE_CS42_4BL_TGACv1_320523_AA1042220.1	t	44	1586
TRIAE_CS42_4BL_TGACv1_320523_AA1042220.2	t	44	1586
TRIAE_CS42_4BL_TGACv1_321366_AA1059660.1	t	44	2110
TRIAE_CS42_4BS_TGACv1_328907_AA1095320.2	t	44	3430
TRIAE_CS42_4DL_TGACv1_342515_AA1115560.1	t	44	9278
TRIAE_CS42_4DL_TGACv1_345473_AA1153330.3	t	44	1011
TRIAE_CS42_4DS_TGACv1_361664_AA1171210.15	t	44	5205
TRIAE_CS42_4DS_TGACv1_362004_AA1175590.1	t	44	1464
TRIAE_CS42_4DS_TGACv1_362004_AA1175590.2	t	44	1464
TRIAE_CS42_4DS_TGACv1_362384_AA1179360.3	t	44	667
TRIAE_CS42_5AL_TGACv1_375282_AA1219100.4	t	44	1937
TRIAE_CS42_5BL_TGACv1_404130_AA1285700.1	t	44	1057
TRIAE_CS42_5BL_TGACv1_405393_AA1326310.1	t	44	359
TRIAE_CS42_5BL_TGACv1_405472_AA1328050.1	t	44	765
TRIAE_CS42_5BL_TGACv1_405472_AA1328050.2	t	44	765
TRIAE_CS42_5BL_TGACv1_405472_AA1328050.4	t	44	765
TRIAE_CS42_5BL_TGACv1_407293_AA1355500.1	t	44	1062
TRIAE_CS42_5BS_TGACv1_424411_AA1389470.7	t	44	1055
TRIAE_CS42_5DL_TGACv1_433011_AA1398000.1	t	44	791
TRIAE_CS42_5DL_TGACv1_435822_AA1455260.2	t	44	9092
TRIAE_CS42_5DS_TGACv1_456793_AA1478070.2	t	44	3435
TRIAE_CS42_5DS_TGACv1_458288_AA1493100.2	t	44	1058
TRIAE_CS42_6AS_TGACv1_486486_AA1561760.1	t	44	4571
TRIAE_CS42_6BS_TGACv1_515450_AA1670200.1	t	44	4571
TRIAE_CS42_6BS_TGACv1_515450_AA1670200.2	t	44	4571
TRIAE_CS42_6DS_TGACv1_543898_AA1745090.1	t	44	4571
TRIAE_CS42_7AL_TGACv1_557743_AA1785510.1	t	44	5230
TRIAE_CS42_7AL_TGACv1_557743_AA1785510.4	t	44	5230
TRIAE_CS42_7AL_TGACv1_558260_AA1791730.7	t	44	391
TRIAE_CS42_7AL_TGACv1_559736_AA1800650.1	t	44	7828
TRIAE_CS42_7AS_TGACv1_570089_AA1830240.1	t	44	1065
TRIAE_CS42_7AS_TGACv1_570343_AA1834140.1	t	44	2088
TRIAE_CS42_7DL_TGACv1_604288_AA1996270.1	t	44	5411
TRIAE_CS42_7DL_TGACv1_604288_AA1996270.2	t	44	5411
TRIAE_CS42_2BS_TGACv1_146316_AA0462490.1	f	43	817
TRIAE_CS42_1BS_TGACv1_050107_AA0167510.1	t	43	711
TRIAE_CS42_1DL_TGACv1_061647_AA0200940.1	t	43	516
TRIAE_CS42_2AL_TGACv1_093548_AA0282400.2	t	43	2514
TRIAE_CS42_2AL_TGACv1_094486_AA0298610.2	t	43	6069
TRIAE_CS42_2AL_TGACv1_094486_AA0298610.3	t	43	6069
TRIAE_CS42_2AS_TGACv1_112503_AA0339460.1	t	43	943
TRIAE_CS42_2BL_TGACv1_129605_AA0390160.7	t	43	2971
TRIAE_CS42_2BL_TGACv1_130794_AA0418050.1	t	43	2137
TRIAE_CS42_2BS_TGACv1_146988_AA0476210.2	t	43	523
TRIAE_CS42_2BS_TGACv1_147123_AA0478380.1	t	43	2259
TRIAE_CS42_2BS_TGACv1_147123_AA0478380.2	t	43	2259
TRIAE_CS42_2DL_TGACv1_159478_AA0538940.2	t	43	2426
TRIAE_CS42_2DL_TGACv1_159781_AA0542650.1	t	43	1446
TRIAE_CS42_2DL_TGACv1_161476_AA0558770.1	t	43	596
TRIAE_CS42_2DS_TGACv1_177184_AA0568130.1	t	43	1928
TRIAE_CS42_2DS_TGACv1_178503_AA0596660.1	t	43	947
TRIAE_CS42_2DS_TGACv1_178503_AA0596660.2	t	43	947
TRIAE_CS42_2DS_TGACv1_179327_AA0606210.1	t	43	246
TRIAE_CS42_3AL_TGACv1_196429_AA0660330.2	t	43	7098
TRIAE_CS42_3B_TGACv1_220991_AA0726120.1	t	43	997
TRIAE_CS42_3B_TGACv1_223871_AA0788720.1	t	43	404
TRIAE_CS42_3B_TGACv1_223871_AA0788720.2	t	43	404
TRIAE_CS42_3DL_TGACv1_252076_AA0887540.1	t	43	460
TRIAE_CS42_3DS_TGACv1_272183_AA0916490.1	t	43	403
TRIAE_CS42_3DS_TGACv1_272183_AA0916490.3	t	43	403
TRIAE_CS42_3DS_TGACv1_272183_AA0916490.4	t	43	403
TRIAE_CS42_3DS_TGACv1_272183_AA0916490.6	t	43	403
TRIAE_CS42_4AL_TGACv1_288223_AA0941200.1	t	43	1045
TRIAE_CS42_4AL_TGACv1_288337_AA0945320.1	t	43	2076
TRIAE_CS42_4AL_TGACv1_288429_AA0948580.1	t	43	1352
TRIAE_CS42_4AL_TGACv1_288429_AA0948580.2	t	43	1352
TRIAE_CS42_4AL_TGACv1_288429_AA0948580.3	t	43	1352
TRIAE_CS42_4AL_TGACv1_289060_AA0964280.1	t	43	1482
TRIAE_CS42_4BL_TGACv1_321587_AA1062570.1	t	43	577
TRIAE_CS42_4BL_TGACv1_321826_AA1065960.1	t	43	255
TRIAE_CS42_4BL_TGACv1_322333_AA1070670.1	t	43	2074
TRIAE_CS42_4BS_TGACv1_327859_AA1076660.2	t	43	1019
TRIAE_CS42_4BS_TGACv1_328669_AA1091980.1	t	43	1433
TRIAE_CS42_4DL_TGACv1_342788_AA1122180.1	t	43	1587
TRIAE_CS42_4DL_TGACv1_343232_AA1131900.1	t	43	1877
TRIAE_CS42_4DL_TGACv1_343232_AA1131900.3	t	43	1877
TRIAE_CS42_4DL_TGACv1_343232_AA1131900.4	t	43	1877
TRIAE_CS42_4DL_TGACv1_343753_AA1139220.1	t	43	585
TRIAE_CS42_4DL_TGACv1_344123_AA1143980.1	t	43	1195
TRIAE_CS42_4DL_TGACv1_345473_AA1153330.4	t	43	1008
TRIAE_CS42_5AL_TGACv1_375669_AA1225350.1	t	43	2866
TRIAE_CS42_5AL_TGACv1_376129_AA1232390.4	t	43	934
TRIAE_CS42_5BL_TGACv1_404826_AA1312050.1	t	43	2943
TRIAE_CS42_5BL_TGACv1_406227_AA1342440.1	t	43	1173
TRIAE_CS42_5BL_TGACv1_406227_AA1342440.2	t	43	1173
TRIAE_CS42_5BL_TGACv1_406227_AA1342440.4	t	43	1173
TRIAE_CS42_5BS_TGACv1_423343_AA1374820.7	t	43	2714
TRIAE_CS42_5DL_TGACv1_434449_AA1436200.1	t	43	2943
TRIAE_CS42_5DL_TGACv1_437440_AA1466290.1	t	43	1057
TRIAE_CS42_5DS_TGACv1_456750_AA1477470.1	t	43	1941
TRIAE_CS42_5DS_TGACv1_456750_AA1477470.2	t	43	1941
TRIAE_CS42_5DS_TGACv1_456750_AA1477470.3	t	43	1941
TRIAE_CS42_6AS_TGACv1_486272_AA1559050.1	t	43	1413
TRIAE_CS42_6AS_TGACv1_486272_AA1559050.2	t	43	1413
TRIAE_CS42_6AS_TGACv1_486272_AA1559050.3	t	43	1413
TRIAE_CS42_6BL_TGACv1_499495_AA1584260.1	t	43	769
TRIAE_CS42_6BL_TGACv1_499495_AA1584260.2	t	43	769
TRIAE_CS42_6BL_TGACv1_499495_AA1584260.3	t	43	769
TRIAE_CS42_6BL_TGACv1_499495_AA1584260.4	t	43	769
TRIAE_CS42_6BS_TGACv1_514683_AA1663200.1	t	43	1413
TRIAE_CS42_6BS_TGACv1_514683_AA1663200.2	t	43	1413
TRIAE_CS42_6BS_TGACv1_514683_AA1663200.4	t	43	1413
TRIAE_CS42_6BS_TGACv1_514683_AA1663200.5	t	43	1413
TRIAE_CS42_6BS_TGACv1_514683_AA1663200.6	t	43	1413
TRIAE_CS42_6BS_TGACv1_515450_AA1670200.3	t	43	4486
TRIAE_CS42_6DL_TGACv1_527100_AA1698560.1	t	43	748
TRIAE_CS42_6DL_TGACv1_527100_AA1698560.2	t	43	748
TRIAE_CS42_6DL_TGACv1_527100_AA1698560.3	t	43	748
TRIAE_CS42_6DS_TGACv1_542494_AA1722390.1	t	43	1712
TRIAE_CS42_6DS_TGACv1_542494_AA1722390.2	t	43	1712
TRIAE_CS42_6DS_TGACv1_542494_AA1722390.5	t	43	1747
TRIAE_CS42_6DS_TGACv1_542583_AA1724790.1	t	43	1369
TRIAE_CS42_6DS_TGACv1_542583_AA1724790.2	t	43	1369
TRIAE_CS42_6DS_TGACv1_542583_AA1724790.3	t	43	1369
TRIAE_CS42_6DS_TGACv1_542583_AA1724790.4	t	43	1369
TRIAE_CS42_6DS_TGACv1_542583_AA1724790.5	t	43	1369
TRIAE_CS42_6DS_TGACv1_542583_AA1724790.6	t	43	1369
TRIAE_CS42_6DS_TGACv1_545065_AA1749890.2	t	43	3298
TRIAE_CS42_7AL_TGACv1_556597_AA1766600.1	t	43	1231
TRIAE_CS42_7AL_TGACv1_556597_AA1766600.2	t	43	1231
TRIAE_CS42_7AL_TGACv1_556597_AA1766600.3	t	43	1230
TRIAE_CS42_7AS_TGACv1_570274_AA1833190.1	t	43	1013
TRIAE_CS42_7AS_TGACv1_570274_AA1833190.2	t	43	1013
TRIAE_CS42_7AS_TGACv1_571321_AA1846800.1	t	43	1334
TRIAE_CS42_7AS_TGACv1_571321_AA1846800.2	t	43	1334
TRIAE_CS42_7AS_TGACv1_571321_AA1846800.3	t	43	1334
TRIAE_CS42_7AS_TGACv1_571321_AA1846800.4	t	43	1334
TRIAE_CS42_7AS_TGACv1_571321_AA1846800.5	t	43	1334
TRIAE_CS42_7BL_TGACv1_577033_AA1863360.1	t	43	2312
TRIAE_CS42_7BL_TGACv1_577033_AA1863360.2	t	43	2312
TRIAE_CS42_7BL_TGACv1_577033_AA1863360.3	t	43	2312
TRIAE_CS42_7DL_TGACv1_602549_AA1960320.2	t	43	1469
TRIAE_CS42_7DS_TGACv1_621782_AA2025960.2	t	43	460
TRIAE_CS42_7DS_TGACv1_622603_AA2042460.1	t	43	991
TRIAE_CS42_7DS_TGACv1_623122_AA2049790.1	t	43	1334
TRIAE_CS42_7DS_TGACv1_623122_AA2049790.3	t	43	1334
TRIAE_CS42_7DS_TGACv1_623122_AA2049790.4	t	43	1334
TRIAE_CS42_7DS_TGACv1_623122_AA2049790.5	t	43	1334
TRIAE_CS42_7DS_TGACv1_623122_AA2049790.6	t	43	1334
TRIAE_CS42_7DS_TGACv1_624199_AA2059690.2	t	43	993
TRIAE_CS42_U_TGACv1_640838_AA2076560.2	t	43	3125
TRIAE_CS42_U_TGACv1_641043_AA2083140.1	t	43	1334
TRIAE_CS42_U_TGACv1_641043_AA2083140.2	t	43	1334
TRIAE_CS42_U_TGACv1_641043_AA2083140.3	t	43	1334
TRIAE_CS42_U_TGACv1_641043_AA2083140.4	t	43	1334
TRIAE_CS42_U_TGACv1_641043_AA2083140.5	t	43	1334
TRIAE_CS42_U_TGACv1_642255_AA2114360.1	t	43	395
TRIAE_CS42_U_TGACv1_642255_AA2114360.3	t	43	395
TRIAE_CS42_3DL_TGACv1_249641_AA0853220.1	f	42	394
TRIAE_CS42_1AL_TGACv1_000284_AA0008040.1	t	42	1830
TRIAE_CS42_1AS_TGACv1_019375_AA0065760.1	t	42	565
TRIAE_CS42_1BL_TGACv1_031043_AA0106540.1	t	42	690
TRIAE_CS42_1BL_TGACv1_031043_AA0106540.2	t	42	690
TRIAE_CS42_1BS_TGACv1_049391_AA0151900.2	t	42	3382
TRIAE_CS42_1DL_TGACv1_061647_AA0200940.3	t	42	495
TRIAE_CS42_1DL_TGACv1_061701_AA0201930.1	t	42	546
TRIAE_CS42_1DL_TGACv1_063078_AA0223690.1	t	42	4901
TRIAE_CS42_1DL_TGACv1_063078_AA0223690.3	t	42	4901
TRIAE_CS42_1DS_TGACv1_080515_AA0249340.2	t	42	3382
TRIAE_CS42_1DS_TGACv1_080858_AA0254720.1	t	42	1609
TRIAE_CS42_2AL_TGACv1_093283_AA0276660.2	t	42	4863
TRIAE_CS42_2AL_TGACv1_093994_AA0290870.1	t	42	313
TRIAE_CS42_2AL_TGACv1_093994_AA0290870.2	t	42	313
TRIAE_CS42_2AL_TGACv1_094283_AA0295250.1	t	42	2013
TRIAE_CS42_2AS_TGACv1_112348_AA0336160.1	t	42	1120
TRIAE_CS42_2AS_TGACv1_113444_AA0356110.1	t	42	6394
TRIAE_CS42_2AS_TGACv1_113444_AA0356110.3	t	42	6394
TRIAE_CS42_2BL_TGACv1_129605_AA0390160.2	t	42	2660
TRIAE_CS42_2BL_TGACv1_129802_AA0396620.2	t	42	2020
TRIAE_CS42_2DL_TGACv1_158041_AA0507040.1	t	42	2660
TRIAE_CS42_2DL_TGACv1_158041_AA0507040.2	t	42	2660
TRIAE_CS42_2DL_TGACv1_158041_AA0507040.4	t	42	2660
TRIAE_CS42_2DL_TGACv1_159793_AA0542880.2	t	42	2021
TRIAE_CS42_2DL_TGACv1_160666_AA0552890.2	t	42	1114
TRIAE_CS42_3AS_TGACv1_211331_AA0688710.2	t	42	397
TRIAE_CS42_3AS_TGACv1_211331_AA0688710.3	t	42	397
TRIAE_CS42_3AS_TGACv1_211331_AA0688710.4	t	42	397
TRIAE_CS42_3B_TGACv1_221149_AA0731840.1	t	42	3036
TRIAE_CS42_3B_TGACv1_223871_AA0788720.4	t	42	402
TRIAE_CS42_3B_TGACv1_223871_AA0788720.5	t	42	402
TRIAE_CS42_3B_TGACv1_224285_AA0794840.1	t	42	440
TRIAE_CS42_3B_TGACv1_225463_AA0808650.1	t	42	1757
TRIAE_CS42_3B_TGACv1_226901_AA0820090.2	t	42	1634
TRIAE_CS42_3DL_TGACv1_250951_AA0875390.1	t	42	3036
TRIAE_CS42_3DS_TGACv1_272183_AA0916490.2	t	42	397
TRIAE_CS42_4AL_TGACv1_288223_AA0941270.1	t	42	1194
TRIAE_CS42_4AL_TGACv1_288418_AA0948340.1	t	42	4497
TRIAE_CS42_4AL_TGACv1_289596_AA0973670.1	t	42	6166
TRIAE_CS42_4AL_TGACv1_289596_AA0973670.2	t	42	6166
TRIAE_CS42_4AL_TGACv1_290053_AA0980930.8	t	42	5170
TRIAE_CS42_4AL_TGACv1_292578_AA0999200.3	t	42	1041
TRIAE_CS42_4AS_TGACv1_306708_AA1012240.2	t	42	993
TRIAE_CS42_4BS_TGACv1_330068_AA1105770.1	t	42	633
TRIAE_CS42_4BS_TGACv1_330068_AA1105770.4	t	42	633
TRIAE_CS42_4DL_TGACv1_342748_AA1121010.1	t	42	6459
TRIAE_CS42_4DL_TGACv1_342748_AA1121010.2	t	42	6459
TRIAE_CS42_4DL_TGACv1_342748_AA1121010.3	t	42	6459
TRIAE_CS42_4DL_TGACv1_342748_AA1121010.4	t	42	6459
TRIAE_CS42_4DL_TGACv1_345738_AA1154310.3	t	42	3142
TRIAE_CS42_5AL_TGACv1_373996_AA1187060.1	t	42	1070
TRIAE_CS42_5AL_TGACv1_374670_AA1206190.2	t	42	5845
TRIAE_CS42_5AL_TGACv1_375407_AA1221140.3	t	42	7201
TRIAE_CS42_5AL_TGACv1_376050_AA1231400.1	t	42	4491
TRIAE_CS42_5AL_TGACv1_376087_AA1232030.1	t	42	621
TRIAE_CS42_5AL_TGACv1_376386_AA1236110.1	t	42	924
TRIAE_CS42_5AL_TGACv1_376741_AA1240520.1	t	42	1207
TRIAE_CS42_5AL_TGACv1_376741_AA1240520.3	t	42	1207
TRIAE_CS42_5AL_TGACv1_376741_AA1240520.4	t	42	1207
TRIAE_CS42_5AS_TGACv1_393102_AA1268440.1	t	42	1934
TRIAE_CS42_5BL_TGACv1_404534_AA1303340.2	t	42	573
TRIAE_CS42_5BL_TGACv1_404534_AA1303340.3	t	42	573
TRIAE_CS42_5BL_TGACv1_404565_AA1304360.1	t	42	1560
TRIAE_CS42_5BL_TGACv1_405763_AA1334940.1	t	42	1777
TRIAE_CS42_5DL_TGACv1_433488_AA1414550.1	t	42	1290
TRIAE_CS42_5DL_TGACv1_434071_AA1428360.1	t	42	731
TRIAE_CS42_5DL_TGACv1_435248_AA1447750.1	t	42	1063
TRIAE_CS42_5DL_TGACv1_435420_AA1450380.1	t	42	1208
TRIAE_CS42_5DL_TGACv1_435420_AA1450380.2	t	42	1208
TRIAE_CS42_5DL_TGACv1_435420_AA1450380.3	t	42	1208
TRIAE_CS42_5DL_TGACv1_437091_AA1465090.5	t	42	1076
TRIAE_CS42_6AS_TGACv1_486608_AA1563150.3	t	42	3053
TRIAE_CS42_6AS_TGACv1_486733_AA1564550.1	t	42	1514
TRIAE_CS42_6AS_TGACv1_488537_AA1575720.1	t	42	2534
TRIAE_CS42_6BL_TGACv1_499834_AA1592800.1	t	42	618
TRIAE_CS42_6BL_TGACv1_500075_AA1598290.3	t	42	4980
TRIAE_CS42_6BL_TGACv1_500157_AA1600190.1	t	42	458
TRIAE_CS42_6BL_TGACv1_500157_AA1600190.3	t	42	458
TRIAE_CS42_6BS_TGACv1_514683_AA1663200.3	t	42	1328
TRIAE_CS42_6BS_TGACv1_514913_AA1665850.2	t	42	1604
TRIAE_CS42_6DS_TGACv1_542583_AA1724790.7	t	42	1263
TRIAE_CS42_6DS_TGACv1_542583_AA1724790.8	t	42	1361
TRIAE_CS42_6DS_TGACv1_543414_AA1739700.3	t	42	2509
TRIAE_CS42_7AL_TGACv1_556574_AA1765940.1	t	42	2410
TRIAE_CS42_7AL_TGACv1_556574_AA1765940.10	t	42	2410
TRIAE_CS42_7AL_TGACv1_556574_AA1765940.2	t	42	2410
TRIAE_CS42_7AL_TGACv1_556574_AA1765940.3	t	42	2410
TRIAE_CS42_7AS_TGACv1_570089_AA1830240.3	t	42	970
TRIAE_CS42_7AS_TGACv1_571836_AA1850200.2	t	42	2672
TRIAE_CS42_7BS_TGACv1_592050_AA1929210.1	t	42	281
TRIAE_CS42_7BS_TGACv1_592050_AA1929210.2	t	42	281
TRIAE_CS42_7BS_TGACv1_592649_AA1942290.1	t	42	2671
TRIAE_CS42_7DL_TGACv1_602766_AA1967830.2	t	42	1293
TRIAE_CS42_7DS_TGACv1_621780_AA2025860.2	t	42	1794
TRIAE_CS42_7DS_TGACv1_621780_AA2025860.4	t	42	1794
TRIAE_CS42_7DS_TGACv1_622603_AA2042460.3	t	42	990
TRIAE_CS42_7DS_TGACv1_622764_AA2045010.1	t	42	2672
TRIAE_CS42_7DS_TGACv1_623122_AA2049790.2	t	42	1291
TRIAE_CS42_U_TGACv1_642255_AA2114360.2	t	42	392
TRIAE_CS42_U_TGACv1_642653_AA2121090.1	t	42	803
TRIAE_CS42_1AL_TGACv1_000512_AA0013610.1	t	41	422
TRIAE_CS42_1AL_TGACv1_000734_AA0018090.1	t	41	1069
TRIAE_CS42_1AL_TGACv1_000734_AA0018090.3	t	41	1139
TRIAE_CS42_1AS_TGACv1_019375_AA0065760.2	t	41	564
TRIAE_CS42_1AS_TGACv1_019375_AA0065760.5	t	41	564
TRIAE_CS42_1AS_TGACv1_019394_AA0066090.2	t	41	3378
TRIAE_CS42_1BL_TGACv1_031048_AA0106690.2	t	41	1747
TRIAE_CS42_1BL_TGACv1_032427_AA0129740.1	t	41	480
TRIAE_CS42_1BL_TGACv1_032427_AA0129740.2	t	41	480
TRIAE_CS42_1BS_TGACv1_049478_AA0154520.1	t	41	651
TRIAE_CS42_1BS_TGACv1_049478_AA0154520.2	t	41	651
TRIAE_CS42_1BS_TGACv1_050322_AA0170640.1	t	41	1606
TRIAE_CS42_1DL_TGACv1_061567_AA0198790.1	t	41	1205
TRIAE_CS42_1DL_TGACv1_061567_AA0198790.2	t	41	1205
TRIAE_CS42_1DL_TGACv1_063094_AA0223830.1	t	41	1069
TRIAE_CS42_2AL_TGACv1_093357_AA0278350.4	t	41	2353
TRIAE_CS42_2AL_TGACv1_095156_AA0307530.1	t	41	2151
TRIAE_CS42_2AL_TGACv1_096348_AA0318750.1	t	41	384
TRIAE_CS42_2AL_TGACv1_096348_AA0318750.2	t	41	384
TRIAE_CS42_2BL_TGACv1_129567_AA0388910.3	t	41	2451
TRIAE_CS42_2DL_TGACv1_159609_AA0540570.1	t	41	310
TRIAE_CS42_2DL_TGACv1_159609_AA0540570.4	t	41	310
TRIAE_CS42_2DS_TGACv1_178206_AA0592730.2	t	41	5085
TRIAE_CS42_2DS_TGACv1_178206_AA0592730.4	t	41	5085
TRIAE_CS42_2DS_TGACv1_178842_AA0601690.3	t	41	1146
TRIAE_CS42_3AL_TGACv1_193623_AA0615440.1	t	41	2000
TRIAE_CS42_3AL_TGACv1_193650_AA0616290.1	t	41	646
TRIAE_CS42_3AL_TGACv1_194122_AA0626930.1	t	41	342
TRIAE_CS42_3AL_TGACv1_194122_AA0626930.2	t	41	342
TRIAE_CS42_3AS_TGACv1_211331_AA0688710.1	t	41	391
TRIAE_CS42_3AS_TGACv1_211331_AA0688710.5	t	41	391
TRIAE_CS42_3B_TGACv1_222532_AA0766530.2	t	41	6735
TRIAE_CS42_3B_TGACv1_223871_AA0788720.3	t	41	386
TRIAE_CS42_3B_TGACv1_224633_AA0799040.1	t	41	1836
TRIAE_CS42_3DL_TGACv1_249164_AA0840030.1	t	41	1818
TRIAE_CS42_3DL_TGACv1_249521_AA0850620.1	t	41	337
TRIAE_CS42_3DL_TGACv1_250021_AA0860560.2	t	41	654
TRIAE_CS42_3DL_TGACv1_251038_AA0876480.1	t	41	1835
TRIAE_CS42_3DS_TGACv1_272183_AA0916490.5	t	41	384
TRIAE_CS42_4AL_TGACv1_288337_AA0945320.2	t	41	2003
TRIAE_CS42_4AL_TGACv1_289188_AA0966930.1	t	41	569
TRIAE_CS42_4AL_TGACv1_289959_AA0979560.1	t	41	2428
TRIAE_CS42_4AS_TGACv1_306355_AA1006890.1	t	41	2936
TRIAE_CS42_4AS_TGACv1_306521_AA1009520.1	t	41	411
TRIAE_CS42_4AS_TGACv1_306708_AA1012240.4	t	41	958
TRIAE_CS42_4AS_TGACv1_306708_AA1012240.6	t	41	958
TRIAE_CS42_4AS_TGACv1_307431_AA1020380.2	t	41	1854
TRIAE_CS42_4AS_TGACv1_307431_AA1020380.3	t	41	1854
TRIAE_CS42_4BL_TGACv1_320523_AA1042220.3	t	41	1530
TRIAE_CS42_4BL_TGACv1_320799_AA1049040.1	t	41	1145
TRIAE_CS42_4BL_TGACv1_320880_AA1050780.1	t	41	2979
TRIAE_CS42_4BL_TGACv1_322527_AA1071800.1	t	41	1787
TRIAE_CS42_4BS_TGACv1_328059_AA1082050.2	t	41	1227
TRIAE_CS42_4BS_TGACv1_328216_AA1084770.1	t	41	4804
TRIAE_CS42_4BS_TGACv1_328472_AA1088460.1	t	41	6198
TRIAE_CS42_4BS_TGACv1_330812_AA1108870.1	t	41	859
TRIAE_CS42_4BS_TGACv1_330812_AA1108870.2	t	41	859
TRIAE_CS42_4DL_TGACv1_342742_AA1120770.1	t	41	2883
TRIAE_CS42_4DL_TGACv1_343081_AA1129160.1	t	41	1853
TRIAE_CS42_4DL_TGACv1_343081_AA1129160.2	t	41	1853
TRIAE_CS42_4DL_TGACv1_343329_AA1133340.1	t	41	405
TRIAE_CS42_4DS_TGACv1_361541_AA1169860.4	t	41	704
TRIAE_CS42_4DS_TGACv1_361657_AA1171120.1	t	41	2429
TRIAE_CS42_4DS_TGACv1_362000_AA1175530.1	t	41	1051
TRIAE_CS42_5AL_TGACv1_374430_AA1199980.1	t	41	608
TRIAE_CS42_5AL_TGACv1_374876_AA1210830.2	t	41	1540
TRIAE_CS42_5AL_TGACv1_374876_AA1210830.4	t	41	1540
TRIAE_CS42_5AL_TGACv1_375958_AA1229420.1	t	41	1827
TRIAE_CS42_5AL_TGACv1_376506_AA1237760.1	t	41	970
TRIAE_CS42_5AL_TGACv1_376741_AA1240520.5	t	41	1194
TRIAE_CS42_5AL_TGACv1_377012_AA1243200.1	t	41	1289
TRIAE_CS42_5AL_TGACv1_379023_AA1255400.1	t	41	796
TRIAE_CS42_5AS_TGACv1_392499_AA1259600.1	t	41	3847
TRIAE_CS42_5BL_TGACv1_404126_AA1285390.1	t	41	1293
TRIAE_CS42_5BL_TGACv1_405929_AA1337870.2	t	41	7201
TRIAE_CS42_5BL_TGACv1_406227_AA1342440.3	t	41	1160
TRIAE_CS42_5BL_TGACv1_406271_AA1343400.1	t	41	1828
TRIAE_CS42_5BL_TGACv1_406271_AA1343400.2	t	41	1828
TRIAE_CS42_5BL_TGACv1_407197_AA1354300.2	t	41	4611
TRIAE_CS42_5BL_TGACv1_408070_AA1361460.1	t	41	1064
TRIAE_CS42_5BL_TGACv1_408334_AA1362930.1	t	41	1004
TRIAE_CS42_5BS_TGACv1_423535_AA1378810.1	t	41	1936
TRIAE_CS42_5BS_TGACv1_423535_AA1378810.2	t	41	1936
TRIAE_CS42_5BS_TGACv1_423535_AA1378810.3	t	41	1936
TRIAE_CS42_5BS_TGACv1_423535_AA1378810.4	t	41	1936
TRIAE_CS42_5DL_TGACv1_433148_AA1403660.1	t	41	1520
TRIAE_CS42_5DL_TGACv1_434321_AA1433910.1	t	41	1293
TRIAE_CS42_5DL_TGACv1_435446_AA1450740.1	t	41	4486
TRIAE_CS42_5DL_TGACv1_435700_AA1453740.3	t	41	576
TRIAE_CS42_5DL_TGACv1_435700_AA1453740.4	t	41	592
TRIAE_CS42_5DL_TGACv1_435822_AA1455260.1	t	41	7201
TRIAE_CS42_5DL_TGACv1_435886_AA1456020.1	t	41	1762
TRIAE_CS42_6AL_TGACv1_472020_AA1516890.1	t	41	728
TRIAE_CS42_6AL_TGACv1_472020_AA1516890.2	t	41	728
TRIAE_CS42_6BL_TGACv1_499492_AA1584190.2	t	41	423
TRIAE_CS42_6BL_TGACv1_499815_AA1592300.1	t	41	372
TRIAE_CS42_6DS_TGACv1_542620_AA1725520.1	t	41	1426
TRIAE_CS42_7AL_TGACv1_556574_AA1765940.4	t	41	2319
TRIAE_CS42_7AL_TGACv1_558260_AA1791730.2	t	41	364
TRIAE_CS42_7AL_TGACv1_558260_AA1791730.5	t	41	364
TRIAE_CS42_7AS_TGACv1_570089_AA1830240.2	t	41	969
TRIAE_CS42_7AS_TGACv1_570299_AA1833530.1	t	41	1658
TRIAE_CS42_7BS_TGACv1_592649_AA1942290.2	t	41	2653
TRIAE_CS42_U_TGACv1_642031_AA2109890.1	t	41	1606
TRIAE_CS42_1AL_TGACv1_004495_AA0053690.1	t	40	2248
TRIAE_CS42_1AS_TGACv1_019409_AA0066240.1	t	40	2272
TRIAE_CS42_1AS_TGACv1_020028_AA0074030.2	t	40	340
TRIAE_CS42_1BL_TGACv1_030782_AA0100690.3	t	40	1428
TRIAE_CS42_1BL_TGACv1_030782_AA0100690.4	t	40	1428
TRIAE_CS42_1BL_TGACv1_032207_AA0126810.1	t	40	1090
TRIAE_CS42_1BL_TGACv1_032207_AA0126810.2	t	40	1064
TRIAE_CS42_1BL_TGACv1_032207_AA0126810.5	t	40	1090
TRIAE_CS42_1BS_TGACv1_049437_AA0153690.1	t	40	2338
TRIAE_CS42_1DL_TGACv1_061518_AA0197520.2	t	40	2650
TRIAE_CS42_1DL_TGACv1_062576_AA0216780.1	t	40	1682
TRIAE_CS42_1DL_TGACv1_062576_AA0216780.2	t	40	1682
TRIAE_CS42_1DL_TGACv1_062576_AA0216780.3	t	40	1682
TRIAE_CS42_1DL_TGACv1_063094_AA0223830.5	t	40	1117
TRIAE_CS42_1DS_TGACv1_080212_AA0243200.2	t	40	650
TRIAE_CS42_1DS_TGACv1_080386_AA0247180.2	t	40	340
TRIAE_CS42_1DS_TGACv1_080386_AA0247180.3	t	40	340
TRIAE_CS42_1DS_TGACv1_080386_AA0247180.4	t	40	340
TRIAE_CS42_1DS_TGACv1_080386_AA0247180.5	t	40	340
TRIAE_CS42_1DS_TGACv1_080386_AA0247180.6	t	40	340
TRIAE_CS42_1DS_TGACv1_080749_AA0253170.1	t	40	2309
TRIAE_CS42_2AL_TGACv1_093242_AA0275710.2	t	40	6193
TRIAE_CS42_2AL_TGACv1_093242_AA0275710.4	t	40	6193
TRIAE_CS42_2AL_TGACv1_093242_AA0275710.6	t	40	6193
TRIAE_CS42_2AL_TGACv1_094518_AA0299060.1	t	40	2011
TRIAE_CS42_2AS_TGACv1_112348_AA0336160.2	t	40	1026
TRIAE_CS42_2BL_TGACv1_129419_AA0382880.1	t	40	866
TRIAE_CS42_2BL_TGACv1_132165_AA0435730.1	t	40	2144
TRIAE_CS42_2BL_TGACv1_132610_AA0438610.1	t	40	2291
TRIAE_CS42_2BS_TGACv1_146004_AA0452740.1	t	40	1613
TRIAE_CS42_2BS_TGACv1_147482_AA0483690.4	t	40	810
TRIAE_CS42_2BS_TGACv1_147485_AA0483770.2	t	40	229
TRIAE_CS42_2DL_TGACv1_160628_AA0552420.1	t	40	2026
TRIAE_CS42_2DL_TGACv1_161075_AA0556480.1	t	40	2054
TRIAE_CS42_2DS_TGACv1_178503_AA0596660.3	t	40	885
TRIAE_CS42_3AL_TGACv1_195643_AA0652180.1	t	40	1812
TRIAE_CS42_3AL_TGACv1_195966_AA0655990.2	t	40	5032
TRIAE_CS42_3AS_TGACv1_211026_AA0683390.3	t	40	1155
TRIAE_CS42_3B_TGACv1_226901_AA0820090.4	t	40	1519
TRIAE_CS42_3B_TGACv1_228003_AA0825490.1	t	40	1978
TRIAE_CS42_3DL_TGACv1_249641_AA0853230.1	f	40	394
TRIAE_CS42_4AL_TGACv1_288659_AA0954680.1	t	40	3288
TRIAE_CS42_4AL_TGACv1_288659_AA0954680.2	t	40	3288
TRIAE_CS42_4AL_TGACv1_288659_AA0954680.3	t	40	3288
TRIAE_CS42_4AL_TGACv1_288659_AA0954680.4	t	40	3288
TRIAE_CS42_4AL_TGACv1_288659_AA0954680.5	t	40	3288
TRIAE_CS42_4AL_TGACv1_288659_AA0954680.6	t	40	3288
TRIAE_CS42_4AL_TGACv1_288999_AA0963090.1	t	40	2070
TRIAE_CS42_4AL_TGACv1_288999_AA0963090.2	t	40	2070
TRIAE_CS42_4AL_TGACv1_289694_AA0975400.1	t	40	5049
TRIAE_CS42_4AL_TGACv1_289949_AA0979320.1	t	40	6363
TRIAE_CS42_4AL_TGACv1_289949_AA0979320.2	t	40	6363
TRIAE_CS42_4AL_TGACv1_289965_AA0979650.1	t	40	6410
TRIAE_CS42_4AL_TGACv1_290053_AA0980920.1	t	40	3453
TRIAE_CS42_4AL_TGACv1_290053_AA0980920.2	t	40	3453
TRIAE_CS42_4AL_TGACv1_290053_AA0980920.3	t	40	3453
TRIAE_CS42_4AL_TGACv1_290053_AA0980920.4	t	40	3453
TRIAE_CS42_4AL_TGACv1_290903_AA0990370.4	t	40	665
TRIAE_CS42_4AL_TGACv1_292578_AA0999200.1	t	40	946
TRIAE_CS42_4AS_TGACv1_306311_AA1006160.1	t	40	315
TRIAE_CS42_4AS_TGACv1_306311_AA1006160.5	t	40	315
TRIAE_CS42_4AS_TGACv1_306724_AA1012620.1	t	40	1410
TRIAE_CS42_4AS_TGACv1_307830_AA1023750.1	t	40	1172
TRIAE_CS42_4BL_TGACv1_320737_AA1047530.1	t	40	4606
TRIAE_CS42_4BS_TGACv1_327873_AA1077290.2	t	40	590
TRIAE_CS42_4BS_TGACv1_328010_AA1080930.3	t	40	2343
TRIAE_CS42_4BS_TGACv1_329796_AA1104090.1	t	40	1226
TRIAE_CS42_4BS_TGACv1_329796_AA1104090.2	t	40	1226
TRIAE_CS42_4BS_TGACv1_329796_AA1104090.4	t	40	1226
TRIAE_CS42_4BS_TGACv1_329796_AA1104090.5	t	40	1226
TRIAE_CS42_4BS_TGACv1_329796_AA1104090.6	t	40	1226
TRIAE_CS42_4BS_TGACv1_330937_AA1109120.1	t	40	6363
TRIAE_CS42_4BS_TGACv1_330937_AA1109120.4	t	40	6363
TRIAE_CS42_4DL_TGACv1_342480_AA1114720.2	t	40	4736
TRIAE_CS42_4DL_TGACv1_342560_AA1116670.3	t	40	306
TRIAE_CS42_4DS_TGACv1_361640_AA1171030.1	t	40	5049
TRIAE_CS42_4DS_TGACv1_361664_AA1171230.1	t	40	3453
TRIAE_CS42_4DS_TGACv1_361664_AA1171230.2	t	40	3453
TRIAE_CS42_4DS_TGACv1_362253_AA1178260.1	t	40	6363
TRIAE_CS42_4DS_TGACv1_362253_AA1178260.3	t	40	6363
TRIAE_CS42_4DS_TGACv1_362253_AA1178260.4	t	40	6363
TRIAE_CS42_5AL_TGACv1_374584_AA1203910.1	t	40	1742
TRIAE_CS42_5AL_TGACv1_374610_AA1204310.1	t	40	919
TRIAE_CS42_5AL_TGACv1_374610_AA1204310.2	t	40	919
TRIAE_CS42_5AL_TGACv1_375063_AA1215110.2	t	40	2540
TRIAE_CS42_5AL_TGACv1_376129_AA1232390.2	t	40	905
TRIAE_CS42_5AS_TGACv1_393478_AA1272980.1	t	40	461
TRIAE_CS42_5BL_TGACv1_404202_AA1289910.1	t	40	6181
TRIAE_CS42_5BL_TGACv1_404202_AA1289910.2	t	40	6181
TRIAE_CS42_5BL_TGACv1_404202_AA1289910.3	t	40	6181
TRIAE_CS42_5BL_TGACv1_404202_AA1289910.4	t	40	6181
TRIAE_CS42_5BL_TGACv1_404202_AA1289910.5	t	40	6181
TRIAE_CS42_5BL_TGACv1_405404_AA1326580.1	t	40	6410
TRIAE_CS42_5BL_TGACv1_407726_AA1359170.2	t	40	2737
TRIAE_CS42_5DL_TGACv1_433475_AA1414090.2	t	40	349
TRIAE_CS42_5DL_TGACv1_434086_AA1428760.1	t	40	1822
TRIAE_CS42_5DL_TGACv1_434738_AA1440810.1	t	40	1013
TRIAE_CS42_5DL_TGACv1_437323_AA1465890.1	t	40	6181
TRIAE_CS42_5DS_TGACv1_456971_AA1480390.1	t	40	6385
TRIAE_CS42_5DS_TGACv1_456971_AA1480390.2	t	40	6385
TRIAE_CS42_6AS_TGACv1_486535_AA1562360.1	t	40	1488
TRIAE_CS42_6BL_TGACv1_499351_AA1578960.1	t	40	2436
TRIAE_CS42_6DL_TGACv1_527835_AA1709090.1	t	40	554
TRIAE_CS42_6DS_TGACv1_543704_AA1743270.1	t	40	310
TRIAE_CS42_7AL_TGACv1_556574_AA1765940.8	t	40	2313
TRIAE_CS42_7AS_TGACv1_569041_AA1805490.1	t	40	752
TRIAE_CS42_7AS_TGACv1_569743_AA1823190.1	t	40	3288
TRIAE_CS42_7AS_TGACv1_569743_AA1823190.3	t	40	3288
TRIAE_CS42_7AS_TGACv1_570191_AA1831910.1	t	40	3288
TRIAE_CS42_7AS_TGACv1_570191_AA1831910.3	t	40	3288
TRIAE_CS42_7AS_TGACv1_570901_AA1842260.1	t	40	1061
TRIAE_CS42_7AS_TGACv1_571185_AA1845550.3	t	40	678
TRIAE_CS42_7BL_TGACv1_580265_AA1912910.1	t	40	521
TRIAE_CS42_7BL_TGACv1_580265_AA1912910.2	t	40	521
TRIAE_CS42_7BS_TGACv1_593837_AA1954730.1	t	40	1053
TRIAE_CS42_7DL_TGACv1_602888_AA1971170.2	t	40	2190
TRIAE_CS42_7DL_TGACv1_602888_AA1971170.3	t	40	2190
TRIAE_CS42_7DL_TGACv1_602888_AA1971170.5	t	40	2190
TRIAE_CS42_7DL_TGACv1_602888_AA1971170.6	t	40	2190
TRIAE_CS42_7DL_TGACv1_604548_AA1999320.1	t	40	905
TRIAE_CS42_7DL_TGACv1_605834_AA2008190.2	t	40	543
TRIAE_CS42_7DS_TGACv1_622650_AA2043240.1	t	40	564
TRIAE_CS42_7DS_TGACv1_624347_AA2060690.1	t	40	3287
TRIAE_CS42_7DS_TGACv1_624347_AA2060690.2	t	40	3287
TRIAE_CS42_U_TGACv1_640838_AA2076560.1	t	40	2950
TRIAE_CS42_U_TGACv1_641429_AA2094850.3	t	40	640
TRIAE_CS42_U_TGACv1_641429_AA2094850.4	t	40	640
TRIAE_CS42_U_TGACv1_641429_AA2094850.5	t	40	640
TRIAE_CS42_U_TGACv1_643392_AA2131580.1	t	40	636
TRIAE_CS42_U_TGACv1_643596_AA2133320.1	t	40	6385
TRIAE_CS42_U_TGACv1_651448_.1	f	39	249
TRIAE_CS42_1AL_TGACv1_001148_AA0026030.3	t	39	3917
TRIAE_CS42_1AL_TGACv1_001148_AA0026030.6	t	39	3917
TRIAE_CS42_1AL_TGACv1_001550_AA0032120.2	t	39	1498
TRIAE_CS42_1AL_TGACv1_001561_AA0032300.1	t	39	671
TRIAE_CS42_1AL_TGACv1_002427_AA0041800.1	t	39	6578
TRIAE_CS42_1AL_TGACv1_002427_AA0041800.2	t	39	6578
TRIAE_CS42_1AL_TGACv1_003385_AA0049470.1	t	39	676
TRIAE_CS42_1AS_TGACv1_018991_AA0057360.2	t	39	633
TRIAE_CS42_1AS_TGACv1_019375_AA0065760.3	t	39	542
TRIAE_CS42_1AS_TGACv1_019375_AA0065760.4	t	39	534
TRIAE_CS42_1AS_TGACv1_019973_AA0073360.1	t	39	575
TRIAE_CS42_1AS_TGACv1_020028_AA0074030.1	t	39	338
TRIAE_CS42_1AS_TGACv1_020044_AA0074210.1	t	39	6292
TRIAE_CS42_1AS_TGACv1_020044_AA0074210.2	t	39	6292
TRIAE_CS42_1AS_TGACv1_020044_AA0074210.3	t	39	6292
TRIAE_CS42_1AS_TGACv1_020044_AA0074210.4	t	39	6292
TRIAE_CS42_1AS_TGACv1_020044_AA0074210.5	t	39	6292
TRIAE_CS42_1AS_TGACv1_020044_AA0074210.6	t	39	6292
TRIAE_CS42_1AS_TGACv1_020044_AA0074210.7	t	39	6292
TRIAE_CS42_1BL_TGACv1_032376_AA0129110.1	t	39	6578
TRIAE_CS42_1BL_TGACv1_032634_AA0132140.1	t	39	683
TRIAE_CS42_1BL_TGACv1_033414_AA0139290.1	t	39	3917
TRIAE_CS42_1BL_TGACv1_033414_AA0139290.4	t	39	3917
TRIAE_CS42_1BS_TGACv1_049521_AA0155660.2	t	39	311
TRIAE_CS42_1BS_TGACv1_049534_AA0156080.1	t	39	6292
TRIAE_CS42_1BS_TGACv1_049534_AA0156080.2	t	39	6292
TRIAE_CS42_1DL_TGACv1_061245_AA0189800.2	t	39	3917
TRIAE_CS42_1DL_TGACv1_061245_AA0189800.4	t	39	3917
TRIAE_CS42_1DL_TGACv1_061266_AA0190510.1	t	39	1405
TRIAE_CS42_1DL_TGACv1_061701_AA0201930.2	t	39	499
TRIAE_CS42_1DL_TGACv1_061713_AA0202170.1	t	39	679
TRIAE_CS42_1DL_TGACv1_062488_AA0215170.1	t	39	643
TRIAE_CS42_1DL_TGACv1_062488_AA0215170.2	t	39	643
TRIAE_CS42_1DS_TGACv1_080756_AA0253310.1	t	39	575
TRIAE_CS42_1DS_TGACv1_080858_AA0254720.2	t	39	1580
TRIAE_CS42_1DS_TGACv1_081187_AA0258490.1	t	39	6292
TRIAE_CS42_1DS_TGACv1_081187_AA0258490.2	t	39	6292
TRIAE_CS42_1DS_TGACv1_081187_AA0258490.3	t	39	6292
TRIAE_CS42_2AL_TGACv1_094766_AA0302860.1	t	39	497
TRIAE_CS42_2AL_TGACv1_094766_AA0302860.2	t	39	497
TRIAE_CS42_2AL_TGACv1_094766_AA0302860.3	t	39	497
TRIAE_CS42_2AL_TGACv1_094766_AA0302860.4	t	39	497
TRIAE_CS42_2AL_TGACv1_094766_AA0302860.5	t	39	497
TRIAE_CS42_2AL_TGACv1_094766_AA0302860.6	t	39	497
TRIAE_CS42_2AL_TGACv1_094766_AA0302860.7	t	39	497
TRIAE_CS42_2AL_TGACv1_094766_AA0302860.8	t	39	497
TRIAE_CS42_2AL_TGACv1_094766_AA0302860.9	t	39	497
TRIAE_CS42_2AL_TGACv1_095156_AA0307530.2	t	39	2133
TRIAE_CS42_2AS_TGACv1_113806_AA0360900.2	t	39	225
TRIAE_CS42_2AS_TGACv1_114411_AA0366860.2	t	39	628
TRIAE_CS42_2BL_TGACv1_129561_AA0388630.1	t	39	1842
TRIAE_CS42_2BS_TGACv1_146004_AA0452740.2	t	39	1607
TRIAE_CS42_2BS_TGACv1_147032_AA0476820.1	t	39	1245
TRIAE_CS42_2BS_TGACv1_147032_AA0476820.3	t	39	1245
TRIAE_CS42_2BS_TGACv1_147032_AA0476820.4	t	39	1245
TRIAE_CS42_2BS_TGACv1_147309_AA0481540.1	t	39	293
TRIAE_CS42_2BS_TGACv1_147309_AA0481540.2	t	39	293
TRIAE_CS42_2DL_TGACv1_158386_AA0517110.1	t	39	4719
TRIAE_CS42_2DL_TGACv1_158398_AA0517540.1	t	39	2009
TRIAE_CS42_2DL_TGACv1_158398_AA0517540.3	t	39	2009
TRIAE_CS42_2DS_TGACv1_177213_AA0569170.1	t	39	300
TRIAE_CS42_2DS_TGACv1_177993_AA0588780.1	t	39	596
TRIAE_CS42_2DS_TGACv1_178438_AA0595580.1	t	39	1315
TRIAE_CS42_2DS_TGACv1_178842_AA0601690.2	t	39	1038
TRIAE_CS42_3AS_TGACv1_211026_AA0683390.1	t	39	1135
TRIAE_CS42_3B_TGACv1_223855_AA0788490.1	t	39	351
TRIAE_CS42_3B_TGACv1_223855_AA0788490.2	t	39	351
TRIAE_CS42_3B_TGACv1_223855_AA0788490.3	t	39	351
TRIAE_CS42_3B_TGACv1_223855_AA0788490.4	t	39	351
TRIAE_CS42_3DL_TGACv1_249217_AA0841740.1	t	39	1919
TRIAE_CS42_3DL_TGACv1_249217_AA0841740.2	t	39	1919
TRIAE_CS42_3DS_TGACv1_272233_AA0917470.2	t	39	1138
TRIAE_CS42_4AL_TGACv1_289223_AA0967550.3	t	39	1439
TRIAE_CS42_4AL_TGACv1_292578_AA0999200.2	t	39	945
TRIAE_CS42_4AS_TGACv1_306311_AA1006160.2	t	39	313
TRIAE_CS42_4AS_TGACv1_306311_AA1006160.4	t	39	307
TRIAE_CS42_4AS_TGACv1_307458_AA1020520.1	t	39	1669
TRIAE_CS42_4AS_TGACv1_307458_AA1020520.2	t	39	1669
TRIAE_CS42_4AS_TGACv1_307830_AA1023750.2	t	39	1152
TRIAE_CS42_4AS_TGACv1_308102_AA1025810.1	t	39	1004
TRIAE_CS42_4BL_TGACv1_320610_AA1044570.1	t	39	538
TRIAE_CS42_4BL_TGACv1_320610_AA1044570.4	t	39	538
TRIAE_CS42_4BL_TGACv1_320694_AA1046430.1	t	39	1026
TRIAE_CS42_4BL_TGACv1_321079_AA1054920.1	t	39	1669
TRIAE_CS42_4BL_TGACv1_321400_AA1059880.1	t	39	737
TRIAE_CS42_4BS_TGACv1_327873_AA1077290.3	t	39	589
TRIAE_CS42_4BS_TGACv1_328059_AA1082050.4	t	39	999
TRIAE_CS42_4BS_TGACv1_328661_AA1091830.2	t	39	5362
TRIAE_CS42_4BS_TGACv1_328669_AA1091980.3	t	39	1269
TRIAE_CS42_4DL_TGACv1_342560_AA1116670.1	t	39	302
TRIAE_CS42_4DL_TGACv1_342560_AA1116670.4	t	39	303
TRIAE_CS42_4DL_TGACv1_343304_AA1133000.1	t	39	1641
TRIAE_CS42_4DL_TGACv1_343320_AA1133180.1	t	39	1026
TRIAE_CS42_5AL_TGACv1_373996_AA1187060.2	t	39	1009
TRIAE_CS42_5AL_TGACv1_374249_AA1195140.4	t	39	804
TRIAE_CS42_5AL_TGACv1_375282_AA1219100.3	t	39	1752
TRIAE_CS42_5AL_TGACv1_376741_AA1240520.2	t	39	1115
TRIAE_CS42_5BL_TGACv1_405274_AA1323740.1	t	39	2251
TRIAE_CS42_5BL_TGACv1_408334_AA1362930.2	t	39	952
TRIAE_CS42_5BS_TGACv1_423343_AA1374820.6	t	39	4596
TRIAE_CS42_5DL_TGACv1_433108_AA1402260.2	t	39	894
TRIAE_CS42_5DL_TGACv1_435420_AA1450380.4	t	39	1116
TRIAE_CS42_5DL_TGACv1_437091_AA1465090.1	t	39	1056
TRIAE_CS42_5DL_TGACv1_437091_AA1465090.4	t	39	926
TRIAE_CS42_6AL_TGACv1_471944_AA1516100.1	t	39	316
TRIAE_CS42_6AL_TGACv1_471944_AA1516100.2	t	39	316
TRIAE_CS42_6AL_TGACv1_474031_AA1533880.1	t	39	3605
TRIAE_CS42_6AL_TGACv1_475648_AA1536640.1	t	39	2648
TRIAE_CS42_6AS_TGACv1_487116_AA1568290.1	t	39	1594
TRIAE_CS42_6AS_TGACv1_488537_AA1575720.3	t	39	2312
TRIAE_CS42_6BL_TGACv1_499351_AA1578960.3	t	39	2186
TRIAE_CS42_6BL_TGACv1_499406_AA1581680.1	t	39	318
TRIAE_CS42_6BL_TGACv1_499406_AA1581680.2	t	39	318
TRIAE_CS42_6BL_TGACv1_499577_AA1586520.1	t	39	2637
TRIAE_CS42_6BL_TGACv1_499577_AA1586520.2	t	39	2637
TRIAE_CS42_6BL_TGACv1_500297_AA1602810.1	t	39	2948
TRIAE_CS42_6BL_TGACv1_500297_AA1602810.2	t	39	2948
TRIAE_CS42_6BS_TGACv1_513206_AA1634480.1	t	39	3144
TRIAE_CS42_6BS_TGACv1_513357_AA1638810.1	t	39	1607
TRIAE_CS42_6BS_TGACv1_514607_AA1662210.1	t	39	293
TRIAE_CS42_6DL_TGACv1_526382_AA1681300.2	t	39	2948
TRIAE_CS42_6DL_TGACv1_526382_AA1681300.3	t	39	2948
TRIAE_CS42_6DL_TGACv1_527188_AA1700190.1	t	39	3605
TRIAE_CS42_6DL_TGACv1_527273_AA1701620.3	t	39	927
TRIAE_CS42_6DL_TGACv1_527990_AA1710490.2	t	39	863
TRIAE_CS42_6DL_TGACv1_527990_AA1710490.3	t	39	863
TRIAE_CS42_6DS_TGACv1_543621_AA1742270.1	t	39	1596
TRIAE_CS42_6DS_TGACv1_545065_AA1749890.1	t	39	2738
TRIAE_CS42_7AL_TGACv1_556574_AA1765940.9	t	39	2075
TRIAE_CS42_7AL_TGACv1_557502_AA1782250.1	t	39	539
TRIAE_CS42_7AS_TGACv1_572030_AA1851200.2	t	39	585
TRIAE_CS42_7BL_TGACv1_580265_AA1912910.3	t	39	507
TRIAE_CS42_7BS_TGACv1_592222_AA1933600.1	t	39	779
TRIAE_CS42_7BS_TGACv1_592784_AA1944290.1	t	39	1636
TRIAE_CS42_7BS_TGACv1_592784_AA1944290.2	t	39	1636
TRIAE_CS42_7DL_TGACv1_605834_AA2008190.1	t	39	528
TRIAE_CS42_7DS_TGACv1_623892_AA2057220.4	t	39	581
TRIAE_CS42_U_TGACv1_641465_AA2095940.1	t	39	257
TRIAE_CS42_1AL_TGACv1_001207_AA0026940.1	t	38	1007
TRIAE_CS42_1AL_TGACv1_001550_AA0032120.1	t	38	1464
TRIAE_CS42_1AL_TGACv1_001695_AA0034100.2	t	38	1858
TRIAE_CS42_1AL_TGACv1_001695_AA0034100.3	t	38	1858
TRIAE_CS42_1AL_TGACv1_001930_AA0036940.1	t	38	1205
TRIAE_CS42_1AS_TGACv1_019409_AA0066240.2	t	38	2169
TRIAE_CS42_1AS_TGACv1_019501_AA0067410.5	t	38	1146
TRIAE_CS42_1BL_TGACv1_030825_AA0101620.2	t	38	1364
TRIAE_CS42_1BL_TGACv1_031275_AA0110760.1	t	38	1044
TRIAE_CS42_1BL_TGACv1_031662_AA0118240.1	t	38	429
TRIAE_CS42_1BS_TGACv1_049521_AA0155660.1	t	38	289
TRIAE_CS42_1BS_TGACv1_051274_AA0178920.1	t	38	1153
TRIAE_CS42_1DL_TGACv1_062313_AA0212360.1	t	38	649
TRIAE_CS42_1DS_TGACv1_080212_AA0243200.1	t	38	628
TRIAE_CS42_2AL_TGACv1_093058_AA0270780.1	t	38	1027
TRIAE_CS42_2AL_TGACv1_093267_AA0276130.5	t	38	1713
TRIAE_CS42_2AL_TGACv1_094518_AA0299060.2	t	38	1888
TRIAE_CS42_2AL_TGACv1_094518_AA0299060.3	t	38	1888
TRIAE_CS42_2AS_TGACv1_113698_AA0359580.1	t	38	1309
TRIAE_CS42_2AS_TGACv1_113698_AA0359580.2	t	38	1309
TRIAE_CS42_2AS_TGACv1_113806_AA0360900.4	t	38	225
TRIAE_CS42_2BL_TGACv1_130544_AA0413270.1	t	38	1826
TRIAE_CS42_2BL_TGACv1_130736_AA0417040.2	t	38	466
TRIAE_CS42_2BL_TGACv1_130736_AA0417040.3	t	38	466
TRIAE_CS42_2BL_TGACv1_130736_AA0417040.4	t	38	466
TRIAE_CS42_2BL_TGACv1_130736_AA0417040.5	t	38	466
TRIAE_CS42_2BL_TGACv1_130736_AA0417040.6	t	38	466
TRIAE_CS42_2BL_TGACv1_131946_AA0433820.1	t	38	450
TRIAE_CS42_2BL_TGACv1_133066_AA0441180.1	t	38	383
TRIAE_CS42_2BS_TGACv1_147032_AA0476820.2	t	38	1198
TRIAE_CS42_2DL_TGACv1_159431_AA0538230.1	t	38	385
TRIAE_CS42_2DL_TGACv1_159431_AA0538230.2	t	38	385
TRIAE_CS42_3B_TGACv1_221263_AA0735530.1	t	38	3126
TRIAE_CS42_3B_TGACv1_221263_AA0735530.2	t	38	3126
TRIAE_CS42_3B_TGACv1_221263_AA0735530.3	t	38	3126
TRIAE_CS42_3B_TGACv1_221263_AA0735530.4	t	38	3126
TRIAE_CS42_3B_TGACv1_221263_AA0735530.5	t	38	3126
TRIAE_CS42_3DL_TGACv1_249039_AA0835670.1	t	38	705
TRIAE_CS42_3DL_TGACv1_251759_AA0884630.2	t	38	332
TRIAE_CS42_3DL_TGACv1_251974_AA0886660.1	t	38	698
TRIAE_CS42_3DL_TGACv1_252677_AA0891350.1	t	38	2084
TRIAE_CS42_3DS_TGACv1_272233_AA0917470.1	t	38	1118
TRIAE_CS42_3DS_TGACv1_272233_AA0917470.3	t	38	1117
[truncated: 154,294 more rows]

## Sheet: Peptides_gene_transcript_level
#1.Gene	#2.Gene_peptides	#3.Gene_peptides_count	#4.Transcript	#5.Transcript_peptides	#6.Transcript_peptides_count
TRIAE_CS42_1AL_TGACv1_000002_AA0000050	LFTLQIWDTAGQER,FQSLGVAFYR,VDVDGGNSR,FSNQYK,NEPEEELYMPDTVDVVGGNR,SFDNLNNWR,KFSNQYK,EVQFEDR,GNIPYFETSAK,EEFLIQASPSDPDNFPFVLLGNK,GADCCVLVYDVNSMK,SFDNLNNWREEFLIQASPSDPDNFPFVLLGNK,ATIGADFLTK,DGINVEEAFQCIVK,NALKNEPEEELYMPDTVDVVGGNR	15	TRIAE_CS42_1AL_TGACv1_000002_AA0000050.1	NALKNEPEEELYMPDTVDVVGGNR,GNIPYFETSAK,NEPEEELYMPDTVDVVGGNR,LFTLQIWDTAGQER,EEFLIQASPSDPDNFPFVLLGNK,FSNQYK,KFSNQYK,FQSLGVAFYR,SFDNLNNWREEFLIQASPSDPDNFPFVLLGNK,EVQFEDR,DGINVEEAFQCIVK,VDVDGGNSR,GADCCVLVYDVNSMK,SFDNLNNWR,ATIGADFLTK	15
TRIAE_CS42_1AL_TGACv1_000003_AA0000110	VFEIVSEAVDIER	1	TRIAE_CS42_1AL_TGACv1_000003_AA0000110.1	VFEIVSEAVDIER	1
TRIAE_CS42_1AL_TGACv1_000007_AA0000140	MCYPVNLQEMVKLKQ	1	TRIAE_CS42_1AL_TGACv1_000007_AA0000140.1	MCYPVNLQEMVKLKQ	1
TRIAE_CS42_1AL_TGACv1_000008_AA0000160	LPSSPEPLK	1	TRIAE_CS42_1AL_TGACv1_000008_AA0000160.1	LPSSPEPLK	1
TRIAE_CS42_1AL_TGACv1_000008_AA0000170	TEIELLSR,VADFGLSR,ASNILLDSK,GTPGYLDPEYFLTHK	4	TRIAE_CS42_1AL_TGACv1_000008_AA0000170.1	GTPGYLDPEYFLTHK,TEIELLSR,ASNILLDSK,VADFGLSR	4
TRIAE_CS42_1AL_TGACv1_000008_AA0000170	TEIELLSR,VADFGLSR,ASNILLDSK,GTPGYLDPEYFLTHK	4	TRIAE_CS42_1AL_TGACv1_000008_AA0000170.2	GTPGYLDPEYFLTHK,TEIELLSR,ASNILLDSK,VADFGLSR	4
TRIAE_CS42_1AL_TGACv1_000008_AA0000170	TEIELLSR,VADFGLSR,ASNILLDSK,GTPGYLDPEYFLTHK	4	TRIAE_CS42_1AL_TGACv1_000008_AA0000170.3	TEIELLSR	1
TRIAE_CS42_1AL_TGACv1_000008_AA0000180	NMGFEADPQGIK,VVDFYK,TSNSTETVEPLSTALEEEEIVPEELVLLER,DISNITLFADSK	4	TRIAE_CS42_1AL_TGACv1_000008_AA0000180.1	TSNSTETVEPLSTALEEEEIVPEELVLLER,VVDFYK,NMGFEADPQGIK,DISNITLFADSK	4
TRIAE_CS42_1AL_TGACv1_000008_AA0000220	EIAEVDGILVNTFDALEPEALAALR,IDFNLLPLDDATLAGTDPFVLRWESLRR,SVVYVAFGNR,SGGFGLWVEHWSWDGGEGSLVR,ASALVTDVTLASQVIPIAK,NPDSLFTK,FLWVVK,IDFNLLPLDDATLAGTDPFVLR,IPVDYPPNVLR,EISLEATK,GALHLVFIPSAGMGHLLPFSR,RIDFNLLPLDDATLAGTDPFVLR,EAAHGGASSPIAWLGEQPAR,SAHLLGPLIAGATPR,NAAALDQIR,SMQEFLATLS,EIGAGLEASGSR,VVPGFPPVYAVGPLK,VKEVMGDEAVSAR	19	TRIAE_CS42_1AL_TGACv1_000008_AA0000220.1	GALHLVFIPSAGMGHLLPFSR,FLWVVK,NPDSLFTK,NAAALDQIR,SGGFGLWVEHWSWDGGEGSLVR,EISLEATK,SMQEFLATLS,EIGAGLEASGSR,ASALVTDVTLASQVIPIAK,IDFNLLPLDDATLAGTDPFVLR,VVPGFPPVYAVGPLK,SVVYVAFGNR,EAAHGGASSPIAWLGEQPAR,IDFNLLPLDDATLAGTDPFVLRWESLRR,SAHLLGPLIAGATPR,VKEVMGDEAVSAR,RIDFNLLPLDDATLAGTDPFVLR,IPVDYPPNVLR,EIAEVDGILVNTFDALEPEALAALR	19
TRIAE_CS42_1AL_TGACv1_000008_AA0000250	FIQQEAQEK,KLPEIR,IKVLQAQEDVVGEMKENASK,VLQAQEDVVGEMKENASK,LQLVESEKR,EADRVHVEPVLEAAKK,VHVEPVLEAAKK,IVCDNTLDTR,QKLPEIR,QIQQMVR,ANDAAHGPACSGGVVLASQDGK,IRQEYER	12	TRIAE_CS42_1AL_TGACv1_000008_AA0000250.1	ANDAAHGPACSGGVVLASQDGK,LQLVESEKR,EADRVHVEPVLEAAKK,VHVEPVLEAAKK,QKLPEIR,FIQQEAQEK,IRQEYER,QIQQMVR,IKVLQAQEDVVGEMKENASK,KLPEIR,IVCDNTLDTR,VLQAQEDVVGEMKENASK	12
TRIAE_CS42_1AL_TGACv1_000008_AA0000260	YGAISR,APVRPLDIPDFPNETPPNLR	2	TRIAE_CS42_1AL_TGACv1_000008_AA0000260.1	APVRPLDIPDFPNETPPNLR,YGAISR	2
TRIAE_CS42_1AL_TGACv1_000008_AA0000270	QLWPIVASMKK	1	TRIAE_CS42_1AL_TGACv1_000008_AA0000270.1	QLWPIVASMKK	1
TRIAE_CS42_1AL_TGACv1_000008_AA0000300	WVQSVVR,LDALEVLSLR	2	TRIAE_CS42_1AL_TGACv1_000008_AA0000300.1	WVQSVVR,LDALEVLSLR	2
TRIAE_CS42_1AL_TGACv1_000012_AA0000330	NYDLLLR,AFADALAAVDR,AADLYGLDVLAHGLQDESWNVTR	3	TRIAE_CS42_1AL_TGACv1_000012_AA0000330.1	AFADALAAVDR,NYDLLLR,AADLYGLDVLAHGLQDESWNVTR	3
TRIAE_CS42_1AL_TGACv1_000013_AA0000390	AISKPEVPEASGQSQSIGLR	1	TRIAE_CS42_1AL_TGACv1_000013_AA0000390.1	AISKPEVPEASGQSQSIGLR	1
TRIAE_CS42_1AL_TGACv1_000013_AA0000410	VSDFGLAK	1	TRIAE_CS42_1AL_TGACv1_000013_AA0000410.1	VSDFGLAK	1
TRIAE_CS42_1AL_TGACv1_000016_AA0000470	YTSSHEWVK,NDGSVATIGISDHAQGHLGEVVFVELPEAGTK,VKPSSPAELEGLLDSAKYTK,VKPSSPAELEGLLDSAK,YTKHCEEEDAH,VSQGGAFGNVESVK,LSETPGLINSSPYEDGWMIK	7	TRIAE_CS42_1AL_TGACv1_000016_AA0000470.1	NDGSVATIGISDHAQGHLGEVVFVELPEAGTK,YTKHCEEEDAH,VKPSSPAELEGLLDSAK,YTSSHEWVK,VSQGGAFGNVESVK,LSETPGLINSSPYEDGWMIK,VKPSSPAELEGLLDSAKYTK	7
TRIAE_CS42_1AL_TGACv1_000020_AA0000600	FIRGQRNDPSSPMYMGIK	1	TRIAE_CS42_1AL_TGACv1_000020_AA0000600.1	FIRGQRNDPSSPMYMGIK	1
TRIAE_CS42_1AL_TGACv1_000020_AA0000620	LLYDTFSAFGVIVTNPK,SEEDADYAIK,LLAANNPGSQK,SLDVGANLFIGNLDPEVDEK,SEEDADYAIKILNMLKLYGKPIR,IMRDPETGNSR,VTNLHQGYGFVEFR,IAPGVGANLLGQHSAER,HGTPAER	9	TRIAE_CS42_1AL_TGACv1_000020_AA0000620.1	VTNLHQGYGFVEFR,HGTPAER,SEEDADYAIK,IMRDPETGNSR,SLDVGANLFIGNLDPEVDEK,SEEDADYAIKILNMLKLYGKPIR,LLYDTFSAFGVIVTNPK,LLAANNPGSQK,IAPGVGANLLGQHSAER	9
TRIAE_CS42_1AL_TGACv1_000024_AA0000670	MGSTNQAAALADAIHAVGEHLIAANPIELAVGNTVR,HAVPFVVVAGSHK,LVSLFITDTGGHSPSYMYR,VFVAEGAPR,LISEYYSADDLVVR	5	TRIAE_CS42_1AL_TGACv1_000024_AA0000670.1	HAVPFVVVAGSHK,VFVAEGAPR,MGSTNQAAALADAIHAVGEHLIAANPIELAVGNTVR	3
TRIAE_CS42_1AL_TGACv1_000024_AA0000670	MGSTNQAAALADAIHAVGEHLIAANPIELAVGNTVR,HAVPFVVVAGSHK,LVSLFITDTGGHSPSYMYR,VFVAEGAPR,LISEYYSADDLVVR	5	TRIAE_CS42_1AL_TGACv1_000024_AA0000670.2	HAVPFVVVAGSHK,LVSLFITDTGGHSPSYMYR,LISEYYSADDLVVR,VFVAEGAPR,MGSTNQAAALADAIHAVGEHLIAANPIELAVGNTVR	5
TRIAE_CS42_1AL_TGACv1_000024_AA0000670	MGSTNQAAALADAIHAVGEHLIAANPIELAVGNTVR,HAVPFVVVAGSHK,LVSLFITDTGGHSPSYMYR,VFVAEGAPR,LISEYYSADDLVVR	5	TRIAE_CS42_1AL_TGACv1_000024_AA0000670.3	MGSTNQAAALADAIHAVGEHLIAANPIELAVGNTVR,VFVAEGAPR,HAVPFVVVAGSHK,LVSLFITDTGGHSPSYMYR,LISEYYSADDLVVR	5
TRIAE_CS42_1AL_TGACv1_000024_AA0000670	MGSTNQAAALADAIHAVGEHLIAANPIELAVGNTVR,HAVPFVVVAGSHK,LVSLFITDTGGHSPSYMYR,VFVAEGAPR,LISEYYSADDLVVR	5	TRIAE_CS42_1AL_TGACv1_000024_AA0000670.4	MGSTNQAAALADAIHAVGEHLIAANPIELAVGNTVR,VFVAEGAPR,HAVPFVVVAGSHK	3
TRIAE_CS42_1AL_TGACv1_000024_AA0000690	SMGASISVVALESSLVYAK	1	TRIAE_CS42_1AL_TGACv1_000024_AA0000690.1	SMGASISVVALESSLVYAK	1
TRIAE_CS42_1AL_TGACv1_000024_AA0000690	SMGASISVVALESSLVYAK	1	TRIAE_CS42_1AL_TGACv1_000024_AA0000690.2	SMGASISVVALESSLVYAK	1
TRIAE_CS42_1AL_TGACv1_000024_AA0000690	SMGASISVVALESSLVYAK	1	TRIAE_CS42_1AL_TGACv1_000024_AA0000690.3	SMGASISVVALESSLVYAK	1
TRIAE_CS42_1AL_TGACv1_000024_AA0000690	SMGASISVVALESSLVYAK	1	TRIAE_CS42_1AL_TGACv1_000024_AA0000690.4	SMGASISVVALESSLVYAK	1
TRIAE_CS42_1AL_TGACv1_000024_AA0000690	SMGASISVVALESSLVYAK	1	TRIAE_CS42_1AL_TGACv1_000024_AA0000690.5	SMGASISVVALESSLVYAK	1
TRIAE_CS42_1AL_TGACv1_000028_AA0000820	KGFIKGTYTWTMDNFLELDLK,SPTFEVGGHK	2	TRIAE_CS42_1AL_TGACv1_000028_AA0000820.1	KGFIKGTYTWTMDNFLELDLK,SPTFEVGGHK	2
TRIAE_CS42_1AL_TGACv1_000028_AA0000860	DALLAHGASYLLHDR,EILLPVGIVLK,IELIGPFEQAFMEIR,SSAAAAAAAGKEEDYATLR,QTFNFGHLPIMLMSK,LIMEEITK,ALSLFTR,AFHLQTPQSPIVR,ELYRPHIESFDYFLDEGLDK,EGMTIQAER,LGFWFAGR,MTIAMLIESIAAK,ANSQSMLDLPQR	13	TRIAE_CS42_1AL_TGACv1_000028_AA0000860.1	AFHLQTPQSPIVR,DALLAHGASYLLHDR,SSAAAAAAAGKEEDYATLR,EGMTIQAER,LGFWFAGR,ELYRPHIESFDYFLDEGLDK,ANSQSMLDLPQR,ALSLFTR,IELIGPFEQAFMEIR,EILLPVGIVLK,MTIAMLIESIAAK,LIMEEITK	12
TRIAE_CS42_1AL_TGACv1_000028_AA0000860	DALLAHGASYLLHDR,EILLPVGIVLK,IELIGPFEQAFMEIR,SSAAAAAAAGKEEDYATLR,QTFNFGHLPIMLMSK,LIMEEITK,ALSLFTR,AFHLQTPQSPIVR,ELYRPHIESFDYFLDEGLDK,EGMTIQAER,LGFWFAGR,MTIAMLIESIAAK,ANSQSMLDLPQR	13	TRIAE_CS42_1AL_TGACv1_000028_AA0000860.2	MTIAMLIESIAAK,LIMEEITK,QTFNFGHLPIMLMSK,ANSQSMLDLPQR,IELIGPFEQAFMEIR,EILLPVGIVLK,ALSLFTR,EGMTIQAER,LGFWFAGR,AFHLQTPQSPIVR,DALLAHGASYLLHDR	11
TRIAE_CS42_1AL_TGACv1_000028_AA0000860	DALLAHGASYLLHDR,EILLPVGIVLK,IELIGPFEQAFMEIR,SSAAAAAAAGKEEDYATLR,QTFNFGHLPIMLMSK,LIMEEITK,ALSLFTR,AFHLQTPQSPIVR,ELYRPHIESFDYFLDEGLDK,EGMTIQAER,LGFWFAGR,MTIAMLIESIAAK,ANSQSMLDLPQR	13	TRIAE_CS42_1AL_TGACv1_000028_AA0000860.3	LGFWFAGR,SSAAAAAAAGKEEDYATLR,EGMTIQAER,DALLAHGASYLLHDR,AFHLQTPQSPIVR,LIMEEITK,QTFNFGHLPIMLMSK,MTIAMLIESIAAK,ALSLFTR,IELIGPFEQAFMEIR,EILLPVGIVLK,ELYRPHIESFDYFLDEGLDK,ANSQSMLDLPQR	13
TRIAE_CS42_1AL_TGACv1_000029_AA0000890	GHLQESDADYGNGELGYNQHEHHR,VAEELQKYDPQNDPNVTGDPYK,DFEAYGPIKR,SHEQYGYGLDGHER,TLFVAR,RDFEAYGPIKR,ANLLQLK,GYAFVEYAHTR,LGYETSEQK,YDPQNDPNVTGDPYK,FAEPGDPEYAPPVPTCETR	11	TRIAE_CS42_1AL_TGACv1_000029_AA0000890.1	RDFEAYGPIKR,GHLQESDADYGNGELGYNQHEHHR,FAEPGDPEYAPPVPTCETR,TLFVAR,SHEQYGYGLDGHER,GYAFVEYAHTR,LGYETSEQK,YDPQNDPNVTGDPYK,ANLLQLK,VAEELQKYDPQNDPNVTGDPYK,DFEAYGPIKR	11
TRIAE_CS42_1AL_TGACv1_000029_AA0000890	GHLQESDADYGNGELGYNQHEHHR,VAEELQKYDPQNDPNVTGDPYK,DFEAYGPIKR,SHEQYGYGLDGHER,TLFVAR,RDFEAYGPIKR,ANLLQLK,GYAFVEYAHTR,LGYETSEQK,YDPQNDPNVTGDPYK,FAEPGDPEYAPPVPTCETR	11	TRIAE_CS42_1AL_TGACv1_000029_AA0000890.2	TLFVAR,FAEPGDPEYAPPVPTCETR,DFEAYGPIKR,VAEELQKYDPQNDPNVTGDPYK,ANLLQLK,LGYETSEQK,YDPQNDPNVTGDPYK,GYAFVEYAHTR,SHEQYGYGLDGHER,GHLQESDADYGNGELGYNQHEHHR,RDFEAYGPIKR	11
TRIAE_CS42_1AL_TGACv1_000029_AA0000890	GHLQESDADYGNGELGYNQHEHHR,VAEELQKYDPQNDPNVTGDPYK,DFEAYGPIKR,SHEQYGYGLDGHER,TLFVAR,RDFEAYGPIKR,ANLLQLK,GYAFVEYAHTR,LGYETSEQK,YDPQNDPNVTGDPYK,FAEPGDPEYAPPVPTCETR	11	TRIAE_CS42_1AL_TGACv1_000029_AA0000890.3	TLFVAR,FAEPGDPEYAPPVPTCETR,GYAFVEYAHTR,SHEQYGYGLDGHER,ANLLQLK,LGYETSEQK,YDPQNDPNVTGDPYK,VAEELQKYDPQNDPNVTGDPYK,DFEAYGPIKR,RDFEAYGPIKR,GHLQESDADYGNGELGYNQHEHHR	11
TRIAE_CS42_1AL_TGACv1_000029_AA0000890	GHLQESDADYGNGELGYNQHEHHR,VAEELQKYDPQNDPNVTGDPYK,DFEAYGPIKR,SHEQYGYGLDGHER,TLFVAR,RDFEAYGPIKR,ANLLQLK,GYAFVEYAHTR,LGYETSEQK,YDPQNDPNVTGDPYK,FAEPGDPEYAPPVPTCETR	11	TRIAE_CS42_1AL_TGACv1_000029_AA0000890.4	TLFVAR,SHEQYGYGLDGHER,GYAFVEYAHTR,DFEAYGPIKR,VAEELQKYDPQNDPNVTGDPYK,LGYETSEQK,YDPQNDPNVTGDPYK,ANLLQLK,RDFEAYGPIKR,GHLQESDADYGNGELGYNQHEHHR,FAEPGDPEYAPPVPTCETR	11
TRIAE_CS42_1AL_TGACv1_000033_AA0001010	SEYDTIGTSVK	1	TRIAE_CS42_1AL_TGACv1_000033_AA0001010.1	SEYDTIGTSVK	1
TRIAE_CS42_1AL_TGACv1_000035_AA0001060	LFEVMEAK	1	TRIAE_CS42_1AL_TGACv1_000035_AA0001060.1	LFEVMEAK	1
TRIAE_CS42_1AL_TGACv1_000037_AA0001080	WADGVQIK,KPIEVSAPK	2	TRIAE_CS42_1AL_TGACv1_000037_AA0001080.1	WADGVQIK,KPIEVSAPK	2
TRIAE_CS42_1AL_TGACv1_000043_AA0001150	LSKDDIEK,TGAPCR	2	TRIAE_CS42_1AL_TGACv1_000043_AA0001150.1	LSKDDIEK,TGAPCR	2
TRIAE_CS42_1AL_TGACv1_000046_AA0001220	RLELYR	1	TRIAE_CS42_1AL_TGACv1_000046_AA0001220.1	RLELYR	1
TRIAE_CS42_1AL_TGACv1_000048_AA0001270	AAQSLTDAIIPPAQK,DNIALIAVLEAK,MVGVGYDLEHQR,LTHQLPLVSAYSSFAR,LPNGAISTEDVPETAAVDGHFMR,VDQLHPDLAIDPLGILRPVSK,LWEVQTLLK,SSGETWFEVGR,VIPAPTPTPR,FGNQGTENPGK,FECAAVDTEK,SQTYTPTADDIGHVLR,KYEVEFNK,DTALPSPEWSSDHIALLAEFR	14	TRIAE_CS42_1AL_TGACv1_000048_AA0001270.1	FGNQGTENPGK,LPNGAISTEDVPETAAVDGHFMR,LWEVQTLLK,KYEVEFNK,DNIALIAVLEAK,MVGVGYDLEHQR,VDQLHPDLAIDPLGILRPVSK,SSGETWFEVGR,FECAAVDTEK,LTHQLPLVSAYSSFAR,VIPAPTPTPR,AAQSLTDAIIPPAQK,DTALPSPEWSSDHIALLAEFR,SQTYTPTADDIGHVLR	14
TRIAE_CS42_1AL_TGACv1_000048_AA0001270	AAQSLTDAIIPPAQK,DNIALIAVLEAK,MVGVGYDLEHQR,LTHQLPLVSAYSSFAR,LPNGAISTEDVPETAAVDGHFMR,VDQLHPDLAIDPLGILRPVSK,LWEVQTLLK,SSGETWFEVGR,VIPAPTPTPR,FGNQGTENPGK,FECAAVDTEK,SQTYTPTADDIGHVLR,KYEVEFNK,DTALPSPEWSSDHIALLAEFR	14	TRIAE_CS42_1AL_TGACv1_000048_AA0001270.2	MVGVGYDLEHQR,KYEVEFNK,DNIALIAVLEAK,LPNGAISTEDVPETAAVDGHFMR,LWEVQTLLK,FGNQGTENPGK,SQTYTPTADDIGHVLR,DTALPSPEWSSDHIALLAEFR,VIPAPTPTPR,AAQSLTDAIIPPAQK,FECAAVDTEK,LTHQLPLVSAYSSFAR,VDQLHPDLAIDPLGILRPVSK,SSGETWFEVGR	14
TRIAE_CS42_1AL_TGACv1_000048_AA0001270	AAQSLTDAIIPPAQK,DNIALIAVLEAK,MVGVGYDLEHQR,LTHQLPLVSAYSSFAR,LPNGAISTEDVPETAAVDGHFMR,VDQLHPDLAIDPLGILRPVSK,LWEVQTLLK,SSGETWFEVGR,VIPAPTPTPR,FGNQGTENPGK,FECAAVDTEK,SQTYTPTADDIGHVLR,KYEVEFNK,DTALPSPEWSSDHIALLAEFR	14	TRIAE_CS42_1AL_TGACv1_000048_AA0001270.3	MVGVGYDLEHQR,DNIALIAVLEAK,KYEVEFNK,LPNGAISTEDVPETAAVDGHFMR,LWEVQTLLK,FGNQGTENPGK,SQTYTPTADDIGHVLR,DTALPSPEWSSDHIALLAEFR,AAQSLTDAIIPPAQK,VIPAPTPTPR,LTHQLPLVSAYSSFAR,FECAAVDTEK,VDQLHPDLAIDPLGILRPVSK,SSGETWFEVGR	14
TRIAE_CS42_1AL_TGACv1_000048_AA0001270	AAQSLTDAIIPPAQK,DNIALIAVLEAK,MVGVGYDLEHQR,LTHQLPLVSAYSSFAR,LPNGAISTEDVPETAAVDGHFMR,VDQLHPDLAIDPLGILRPVSK,LWEVQTLLK,SSGETWFEVGR,VIPAPTPTPR,FGNQGTENPGK,FECAAVDTEK,SQTYTPTADDIGHVLR,KYEVEFNK,DTALPSPEWSSDHIALLAEFR	14	TRIAE_CS42_1AL_TGACv1_000048_AA0001270.4	DNIALIAVLEAK,KYEVEFNK,MVGVGYDLEHQR,LPNGAISTEDVPETAAVDGHFMR,LWEVQTLLK,FGNQGTENPGK,DTALPSPEWSSDHIALLAEFR,SQTYTPTADDIGHVLR,AAQSLTDAIIPPAQK,VIPAPTPTPR,LTHQLPLVSAYSSFAR,FECAAVDTEK,VDQLHPDLAIDPLGILRPVSK,SSGETWFEVGR	14
TRIAE_CS42_1AL_TGACv1_000048_AA0001270	AAQSLTDAIIPPAQK,DNIALIAVLEAK,MVGVGYDLEHQR,LTHQLPLVSAYSSFAR,LPNGAISTEDVPETAAVDGHFMR,VDQLHPDLAIDPLGILRPVSK,LWEVQTLLK,SSGETWFEVGR,VIPAPTPTPR,FGNQGTENPGK,FECAAVDTEK,SQTYTPTADDIGHVLR,KYEVEFNK,DTALPSPEWSSDHIALLAEFR	14	TRIAE_CS42_1AL_TGACv1_000048_AA0001270.5	SQTYTPTADDIGHVLR,DTALPSPEWSSDHIALLAEFR,AAQSLTDAIIPPAQK,VIPAPTPTPR,LTHQLPLVSAYSSFAR,FECAAVDTEK,VDQLHPDLAIDPLGILRPVSK,SSGETWFEVGR,MVGVGYDLEHQR,DNIALIAVLEAK,KYEVEFNK,LWEVQTLLK,FGNQGTENPGK	13
TRIAE_CS42_1AL_TGACv1_000051_AA0001340	EGNDLYR,IGLFGGAGVGK,IINVIGEPIDHKGDIKTHDFLPIHR,THDFLPIHR,TVLIMELINNVAK,EMIESGVIKLDEKQAESK,EMIESGVIKLDEK,MLSPHVLGVDHYNTAR,IPSAVGYQPTLATDLGGLQER,TIAMDGTEGLVR,EGNDLYREMIESGVIK,ITDEFTGAGSIGQVCQVIGAVVDVR,IINVIGEPIDHK,ARVGLTGLTVAEHFRDAEGQDVLLFIDNIFR,EAPAFVEQATEQQILVTGIKVVDLLAPYQRGGK,GGKIGLFGGAGVGKTVLIMELINNVAK,GGKIGLFGGAGVGK,GSITSVQAIYVPADDLTDPAPATTFAHLDATTVLSR,EAPAFVEQATEQQILVTGIK,LVLEVAQHLGENVVR,NLQDI…	56	TRIAE_CS42_1AL_TGACv1_000051_AA0001340.1	LDEKQAESK,VLQNYKNLQDIIAILGMDELSEDDKMTVAR,EAPAFVEQATEQQILVTGIKVVDLLAPYQRGGK,TVLIMELINNVAKAHGGFSVFAGVGER,EAPAFVEQATEQQILVTGIK,EGNDLYREMIESGVIKLDEK,IINVIGEPIDHK,AHGGFSVFAGVGER,VGLTGLTVAEHFRDAEGQDVLLFIDNIFR,FTQANSEVSALLGRIPSAVGYQPTLATDLGGLQER,ITDEFTGAGSIGQVCQVIGAVVDVR,QISELGIYPAVDPLDSTSR,LVLEVAQHLGENVVR,GQKVLNTGSPITVPVGR,LPPTSDKYVGAK,VLQNYK,IGLFGGAGVGKTVLIMELINNVAK,IGLFGGAGVGK,IINVIGEPIDHKGDIK,FTQANS…	56
TRIAE_CS42_1AL_TGACv1_000051_AA0001360	EGTAASSAIQIK,FEFSFIDEAEK	2	TRIAE_CS42_1AL_TGACv1_000051_AA0001360.1	FEFSFIDEAEK,EGTAASSAIQIK	2
TRIAE_CS42_1AL_TGACv1_000051_AA0001460	FSVDHYPFLLWGPPPK,LFNGPDAAHPGR	2	TRIAE_CS42_1AL_TGACv1_000051_AA0001460.1	LFNGPDAAHPGR,FSVDHYPFLLWGPPPK	2
TRIAE_CS42_1AL_TGACv1_000054_AA0001590	KMEEDLR	1	TRIAE_CS42_1AL_TGACv1_000054_AA0001590.1	KMEEDLR	1
TRIAE_CS42_1AL_TGACv1_000054_AA0001600	SLQADLKPAEMAEHLAAR,SPFSDSAVAAGYLGFSGGK,VIAESEGGSELSPEQVLSK	3	TRIAE_CS42_1AL_TGACv1_000054_AA0001600.1	SPFSDSAVAAGYLGFSGGK,VIAESEGGSELSPEQVLSK,SLQADLKPAEMAEHLAAR	3
TRIAE_CS42_1AL_TGACv1_000054_AA0001610	AEAEVKR	1	TRIAE_CS42_1AL_TGACv1_000054_AA0001610.1	AEAEVKR	1
TRIAE_CS42_1AL_TGACv1_000054_AA0001620	APPVPR	1	TRIAE_CS42_1AL_TGACv1_000054_AA0001620.1	APPVPR	1
TRIAE_CS42_1AL_TGACv1_000055_AA0001700	DAYNEWNYSK,LHLQLSAAK,HMNFLK	3	TRIAE_CS42_1AL_TGACv1_000055_AA0001700.1	DAYNEWNYSK,LHLQLSAAK,HMNFLK	3
TRIAE_CS42_1AL_TGACv1_000055_AA0001700	DAYNEWNYSK,LHLQLSAAK,HMNFLK	3	TRIAE_CS42_1AL_TGACv1_000055_AA0001700.2	LHLQLSAAK,DAYNEWNYSK,HMNFLK	3
TRIAE_CS42_1AL_TGACv1_000055_AA0001700	DAYNEWNYSK,LHLQLSAAK,HMNFLK	3	TRIAE_CS42_1AL_TGACv1_000055_AA0001700.3	HMNFLK,LHLQLSAAK,DAYNEWNYSK	3
TRIAE_CS42_1AL_TGACv1_000055_AA0001700	DAYNEWNYSK,LHLQLSAAK,HMNFLK	3	TRIAE_CS42_1AL_TGACv1_000055_AA0001700.4	HMNFLK,DAYNEWNYSK,LHLQLSAAK	3
TRIAE_CS42_1AL_TGACv1_000056_AA0001780	GHSYSEIINESVIESVDSLNPFMHAR,STVEGITGIISKTISKK,AVAAMVAAPAK,KGMLEVYNSLSEEGK,ATDVALGWSVALGSPFTFATTLEQEYK,GILLGAVHGIVEALFRRYTEQGMDEELAYK,EVNGAGINASFAVHQDVDGR,QIGVIGWGSQGPAQAQNLRDSLVEAK,RYTEQGMDEELAYK,STRPDGDLGPLHPFTAGVYVALMMAQIEVLRK,KKGHSYSEIINESVIESVDSLNPFMHAR,VGAAMPSLDFDTAVFNKEK,IFSHMKPNSILGLSHGFLLGHLQSHGLDFPK,GGRNLFPLLPEAFKGVK,NLFPLLPEAFKGVK,QIGVIGWGSQGPAQAQNLR,SVVLAGR,NISVVAVCPK,KGMLEVYNSLSEEGKK,D…	47	TRIAE_CS42_1AL_TGACv1_000056_AA0001780.1	STRPDGDLGPLHPFTAGVYVALMMAQIEVLRKK,NISVVAVCPK,GMLEVYNSLSEEGKKEFNK,SVVLAGR,RFYDKEGLPAFPMGK,NLFPLLPEAFK,EKVSLAGHEEYIVR,KGMLEVYNSLSEEGKK,KKGHSYSEIINESVIESVDSLNPFMHAR,NLFPLLPEAFKGVKQIGVIGWGSQGPAQAQNLR,KGHSYSEIINESVIESVDSLNPFMHAR,STRPDGDLGPLHPFTAGVYVALMMAQIEVLRK,IFSHMKPNSILGLSHGFLLGHLQSHGLDFPK,GMGPSVR,VSLAGHEEYIVR,RYTEQGMDEELAYK,EGLPAFPMGK,STVEGITGIISKTISKK,SDIFGER,AYSASFYPCMDILYECYEDVASGSEIR,GILLGAVHG…	47
TRIAE_CS42_1AL_TGACv1_000056_AA0001810	KGDYLGK,DNNITTGK,YTGISDSYLSILK,TVQVVPHITDEIQDWIER,MEIIELPTHK,LYANANYVDER,AGLSFVGR,STQPLEENVK,DANSTEFDPAAK,TSGAVSSPTR	10	TRIAE_CS42_1AL_TGACv1_000056_AA0001810.1	STQPLEENVK,KGDYLGK,DNNITTGK,LYANANYVDER,TVQVVPHITDEIQDWIER,YTGISDSYLSILK,DANSTEFDPAAK,AGLSFVGR,MEIIELPTHK,TSGAVSSPTR	10
TRIAE_CS42_1AL_TGACv1_000056_AA0001810	KGDYLGK,DNNITTGK,YTGISDSYLSILK,TVQVVPHITDEIQDWIER,MEIIELPTHK,LYANANYVDER,AGLSFVGR,STQPLEENVK,DANSTEFDPAAK,TSGAVSSPTR	10	TRIAE_CS42_1AL_TGACv1_000056_AA0001810.2	DANSTEFDPAAK,LYANANYVDER,DNNITTGK,YTGISDSYLSILK,TVQVVPHITDEIQDWIER,KGDYLGK,STQPLEENVK	7
TRIAE_CS42_1AL_TGACv1_000059_AA0001850	LSSCDLCEIAR,NSVYQSGFSHALK,RGPSGNDIHR,TNVPTIR,GLNVSLSTDDPLQIHLTK,EPLVEEYSIAASLWK,QVVGLDLVDDESKPER,NPFPMFFQR,AHWIGK	9	TRIAE_CS42_1AL_TGACv1_000059_AA0001850.1	NPFPMFFQR,QVVGLDLVDDESKPER,AHWIGK,NSVYQSGFSHALK,GLNVSLSTDDPLQIHLTK,EPLVEEYSIAASLWK,TNVPTIR,RGPSGNDIHR,LSSCDLCEIAR	9
TRIAE_CS42_1AL_TGACv1_000059_AA0001860	KEPQQESFIK,SEHVFQMVDGVVQVYADKDR,LNLLEHK,LLTAPHEIPSPDEIEVYK,GNSVVENGAGTPLDAK,LQVGPEGNK,SEHVFQMVDGVVQVYADK,AVAQLSGDIVR,AAAGSSSLPDLSSIYAAGGVAR,EEVAPWEK,FHLMLNADR,EPQQESFIK,IYPVADATTFFTDLHYVLR	13	TRIAE_CS42_1AL_TGACv1_000059_AA0001860.1	SEHVFQMVDGVVQVYADK,LQVGPEGNK,GNSVVENGAGTPLDAK,EPQQESFIK,AVAQLSGDIVR,IYPVADATTFFTDLHYVLR,EEVAPWEK,LNLLEHK,FHLMLNADR,KEPQQESFIK,SEHVFQMVDGVVQVYADKDR,AAAGSSSLPDLSSIYAAGGVAR,LLTAPHEIPSPDEIEVYK	13
TRIAE_CS42_1AL_TGACv1_000064_AA0001950	AWEENEK,AAELEAELKK,AAVPSPEESK,AAELEAELK,ALVVAENDAEKPAATGGSHER,NSAATVHKEAEEKR,QDVAPPAPEPTEDVADEK,LLADITSWENSK,KLLFGR,ALVVAENDAEKPAATGGSHERDALLTR	10	TRIAE_CS42_1AL_TGACv1_000064_AA0001950.1	AAELEAELKK,AAELEAELK,AAVPSPEESK,ALVVAENDAEKPAATGGSHER,NSAATVHKEAEEKR,AWEENEK,LLADITSWENSK,QDVAPPAPEPTEDVADEK,ALVVAENDAEKPAATGGSHERDALLTR,KLLFGR	10
TRIAE_CS42_1AL_TGACv1_000064_AA0001950	AWEENEK,AAELEAELKK,AAVPSPEESK,AAELEAELK,ALVVAENDAEKPAATGGSHER,NSAATVHKEAEEKR,QDVAPPAPEPTEDVADEK,LLADITSWENSK,KLLFGR,ALVVAENDAEKPAATGGSHERDALLTR	10	TRIAE_CS42_1AL_TGACv1_000064_AA0001950.2	AAELEAELKK,AAELEAELK,AAVPSPEESK,ALVVAENDAEKPAATGGSHER,NSAATVHKEAEEKR,AWEENEK,LLADITSWENSK,QDVAPPAPEPTEDVADEK,ALVVAENDAEKPAATGGSHERDALLTR,KLLFGR	10
TRIAE_CS42_1AL_TGACv1_000065_AA0001960	ELGLPVR,TGGLGDVAGALPK,LGLPVR,SVLVIHNIAHQGR	4	TRIAE_CS42_1AL_TGACv1_000065_AA0001960.1	SVLVIHNIAHQGR,LGLPVR,TGGLGDVAGALPK,ELGLPVR	4
TRIAE_CS42_1AL_TGACv1_000065_AA0001960	ELGLPVR,TGGLGDVAGALPK,LGLPVR,SVLVIHNIAHQGR	4	TRIAE_CS42_1AL_TGACv1_000065_AA0001960.2	LGLPVR,SVLVIHNIAHQGR,ELGLPVR,TGGLGDVAGALPK	4
TRIAE_CS42_1AL_TGACv1_000065_AA0001960	ELGLPVR,TGGLGDVAGALPK,LGLPVR,SVLVIHNIAHQGR	4	TRIAE_CS42_1AL_TGACv1_000065_AA0001960.3	TGGLGDVAGALPK,ELGLPVR,SVLVIHNIAHQGR,LGLPVR	4
TRIAE_CS42_1AL_TGACv1_000065_AA0001960	ELGLPVR,TGGLGDVAGALPK,LGLPVR,SVLVIHNIAHQGR	4	TRIAE_CS42_1AL_TGACv1_000065_AA0001960.4	ELGLPVR,TGGLGDVAGALPK,SVLVIHNIAHQGR,LGLPVR	4
TRIAE_CS42_1AL_TGACv1_000065_AA0001970	SHGLVVVR	1	TRIAE_CS42_1AL_TGACv1_000065_AA0001970.1	SHGLVVVR	1
TRIAE_CS42_1AL_TGACv1_000065_AA0001970	SHGLVVVR	1	TRIAE_CS42_1AL_TGACv1_000065_AA0001970.2	SHGLVVVR	1
TRIAE_CS42_1AL_TGACv1_000066_AA0001980	FEWAVNIQR,YVGTGHADLTR	2	TRIAE_CS42_1AL_TGACv1_000066_AA0001980.1	FEWAVNIQR,YVGTGHADLTR	2
TRIAE_CS42_1AL_TGACv1_000066_AA0002090	AAVIALK	1	TRIAE_CS42_1AL_TGACv1_000066_AA0002090.1	AAVIALK	1
TRIAE_CS42_1AL_TGACv1_000066_AA0002090	AAVIALK	1	TRIAE_CS42_1AL_TGACv1_000066_AA0002090.2	AAVIALK	1
TRIAE_CS42_1AL_TGACv1_000066_AA0002100	SAIVLR	1	TRIAE_CS42_1AL_TGACv1_000066_AA0002100.1	SAIVLR	1
TRIAE_CS42_1AL_TGACv1_000067_AA0002120	VDTLGDMLIFYDSCR	1	TRIAE_CS42_1AL_TGACv1_000067_AA0002120.1	VDTLGDMLIFYDSCR	1
TRIAE_CS42_1AL_TGACv1_000067_AA0002130	VVLLGR	1	TRIAE_CS42_1AL_TGACv1_000067_AA0002130.1	VVLLGR	1
TRIAE_CS42_1AL_TGACv1_000070_AA0002270	QQLQLK	1	TRIAE_CS42_1AL_TGACv1_000070_AA0002270.1	QQLQLK	1
TRIAE_CS42_1AL_TGACv1_000072_AA0002380	AVASANKK,TLEEIQWSFR,GFETDITAEVNDIKR	3	TRIAE_CS42_1AL_TGACv1_000072_AA0002380.1	GFETDITAEVNDIKR,AVASANKK,TLEEIQWSFR	3
TRIAE_CS42_1AL_TGACv1_000073_AA0002460	LLSEGEESNEAEARPK,LVVPNSSCGGIIGK	2	TRIAE_CS42_1AL_TGACv1_000073_AA0002460.1	LLSEGEESNEAEARPK,LVVPNSSCGGIIGK	2
TRIAE_CS42_1AL_TGACv1_000073_AA0002550	APFLGR	1	TRIAE_CS42_1AL_TGACv1_000073_AA0002550.1	APFLGR	1
TRIAE_CS42_1AL_TGACv1_000073_AA0002560	YPTPFR	1	TRIAE_CS42_1AL_TGACv1_000073_AA0002560.1	YPTPFR	1
TRIAE_CS42_1AL_TGACv1_000073_AA0002580	SIHVDDK,NIVIMLVGNK,STIGVEFATR,AITSAYYR,AEDDYDYLFK,ENTFFMETSALEAMNVEDAFTEVLSQIYR,VVLIGDSGVGK,HVTFENVER,NEFSLESK,AQIWDTAGQER,FTRNEFSLESK,TINVGSKDDVSAVK,ALDIGDDPAAPPK,GAVGALVVYDVTR,SIHVDDKVVK	15	TRIAE_CS42_1AL_TGACv1_000073_AA0002580.1	AQIWDTAGQER,TINVGSKDDVSAVK,SIHVDDKVVK,AEDDYDYLFK,NIVIMLVGNK,STIGVEFATR,NEFSLESK,FTRNEFSLESK,AITSAYYR,GAVGALVVYDVTR,SIHVDDK,HVTFENVER,ENTFFMETSALEAMNVEDAFTEVLSQIYR,ALDIGDDPAAPPK,VVLIGDSGVGK	15
TRIAE_CS42_1AL_TGACv1_000073_AA0002590	QWLMVK	1	TRIAE_CS42_1AL_TGACv1_000073_AA0002590.1	QWLMVK	1
TRIAE_CS42_1AL_TGACv1_000073_AA0002590	QWLMVK	1	TRIAE_CS42_1AL_TGACv1_000073_AA0002590.2	QWLMVK	1
TRIAE_CS42_1AL_TGACv1_000075_AA0002620	ADADLALR	1	TRIAE_CS42_1AL_TGACv1_000075_AA0002620.1	ADADLALR	1
TRIAE_CS42_1AL_TGACv1_000076_AA0002640	LGVIPK,VLGVLPK	2	TRIAE_CS42_1AL_TGACv1_000076_AA0002640.1	VLGVLPK,LGVIPK	2
TRIAE_CS42_1AL_TGACv1_000077_AA0002660	MTAIEEMAGMDVLCSDK,GLRSLAVAR,LLEGDPLK,KADIGIAVADATDAAR,LGDIVPADAR,ADIGIAVADATDAAR,ADGFAGVFPEHKYEIVK,WSEQDASILVPGDIISIK,TGTLTLNK,ALNLGVNVK,SASDIVLTEPGLSVIISAVLTSR,VENQDAIDAAMVGMLADPK,MTAIEEMAGMDVLCSDKTGTLTLNK,AAHLVDSTNQVGHFQK,ADGFAGVFPEHK	15	TRIAE_CS42_1AL_TGACv1_000077_AA0002660.1	MTAIEEMAGMDVLCSDK,ADGFAGVFPEHK,ADGFAGVFPEHKYEIVK,VENQDAIDAAMVGMLADPK,KADIGIAVADATDAAR,LLEGDPLK,AAHLVDSTNQVGHFQK,SASDIVLTEPGLSVIISAVLTSR,MTAIEEMAGMDVLCSDKTGTLTLNK,WSEQDASILVPGDIISIK,TGTLTLNK,ADIGIAVADATDAAR,LGDIVPADAR,GLRSLAVAR,ALNLGVNVK	15
TRIAE_CS42_1AL_TGACv1_000087_AA0002830	KDVMTK,LGVQVSDVKNAIIWGNHSSSQYPDVNHATVK,NVSIYK,ALGQISER,EPMRVLVTGAAGQIGYALVPMIAR,GVMLGADQPVILHMLDIEFAAEALKGVKMELIDAAFPLLK,AQASALEAHAAPNCK,EFAPSIPEKNISCLTR,TPSGEKPVRELVQDDEWLNGEFIATVQQR,VLVVANPANTNALILK,ALGQISERLGVQVSDVKNAIIWGNHSSSQYPDVNHATVK,VLVVANPANTNALILKEFAPSIPEKNISCLTR,LGVQVSDVK,VLVTGAAGQIGYALVPMIAR,NISCLTR,MELIDAAFPLLK,NAIIWGNHSSSQYPDVNHATVK,VLVVANPANTNALILKEFAPSIPEK,KKMDATAQELSEEK,MDATAQELS…	26	TRIAE_CS42_1AL_TGACv1_000087_AA0002830.1	LGVQVSDVK,TPSGEKPVR,EPMRVLVTGAAGQIGYALVPMIAR,ELVQDDEWLNGEFIATVQQR,ALGQISER,MDATAQELSEEK,NAIIWGNHSSSQYPDVNHATVK,GVMLGADQPVILHMLDIEFAAEALKGVK,MELIDAAFPLLK,EFAPSIPEK,TPSGEKPVRELVQDDEWLNGEFIATVQQR,VLVVANPANTNALILKEFAPSIPEKNISCLTR,VLVTGAAGQIGYALVPMIAR,VLVVANPANTNALILKEFAPSIPEK,KKMDATAQELSEEK,NVSIYK,NISCLTR,AQASALEAHAAPNCK,KDVMTK,GVMLGADQPVILHMLDIEFAAEALK,LGVQVSDVKNAIIWGNHSSSQYPDVNHATVK,EFAPSIPEKNISCLT…	26
TRIAE_CS42_1AL_TGACv1_000087_AA0002830	KDVMTK,LGVQVSDVKNAIIWGNHSSSQYPDVNHATVK,NVSIYK,ALGQISER,EPMRVLVTGAAGQIGYALVPMIAR,GVMLGADQPVILHMLDIEFAAEALKGVKMELIDAAFPLLK,AQASALEAHAAPNCK,EFAPSIPEKNISCLTR,TPSGEKPVRELVQDDEWLNGEFIATVQQR,VLVVANPANTNALILK,ALGQISERLGVQVSDVKNAIIWGNHSSSQYPDVNHATVK,VLVVANPANTNALILKEFAPSIPEKNISCLTR,LGVQVSDVK,VLVTGAAGQIGYALVPMIAR,NISCLTR,MELIDAAFPLLK,NAIIWGNHSSSQYPDVNHATVK,VLVVANPANTNALILKEFAPSIPEK,KKMDATAQELSEEK,MDATAQELS…	26	TRIAE_CS42_1AL_TGACv1_000087_AA0002830.2	LGVQVSDVKNAIIWGNHSSSQYPDVNHATVK,AQASALEAHAAPNCK,NVSIYK,NISCLTR,KDVMTK,GVMLGADQPVILHMLDIEFAAEALK,VLVVANPANTNALILK,GVMLGADQPVILHMLDIEFAAEALKGVKMELIDAAFPLLK,KMDATAQELSEEK,EFAPSIPEKNISCLTR,ALGQISERLGVQVSDVKNAIIWGNHSSSQYPDVNHATVK,ALGQISER,TPSGEKPVR,EPMRVLVTGAAGQIGYALVPMIAR,LGVQVSDVK,ELVQDDEWLNGEFIATVQQR,VLVVANPANTNALILKEFAPSIPEKNISCLTR,VLVTGAAGQIGYALVPMIAR,VLVVANPANTNALILKEFAPSIPEK,KKMDATAQELSEEK,NAII…	26
TRIAE_CS42_1AL_TGACv1_000087_AA0002850	LIGADPR	1	TRIAE_CS42_1AL_TGACv1_000087_AA0002850.1	LIGADPR	1
TRIAE_CS42_1AL_TGACv1_000088_AA0002860	LAVTLVK	1	TRIAE_CS42_1AL_TGACv1_000088_AA0002860.1	LAVTLVK	1
TRIAE_CS42_1AL_TGACv1_000089_AA0002900	YYAGAADKIHGESLR,TVSLELGGK,GYYIEPTIFADVK,VYVQEGIYDEFVK,TVDEAIEK,FKTVDEAIEK,AVVAAQNWK,VYVQEGIYDEFVKK,YGLAAGIITK,GYYIEPTIFADVKEDMK,SPLIIFDDADVDMAVELSR,LFINGEFVDAASGK,EAFEHGKWPR,FVDAASGK,SVITAVPDSPWY,IAQDEIFGPVMSLMK,LIMEASAR,LADLMEQHTEELAALDGADAGK,SEGATLLTGGK	19	TRIAE_CS42_1AL_TGACv1_000089_AA0002900.1	VYVQEGIYDEFVKK,LIMEASAR,EAFEHGKWPR,YGLAAGIITK,AVVAAQNWK,TVSLELGGK,FKTVDEAIEK,SEGATLLTGGK,FVDAASGK,LADLMEQHTEELAALDGADAGK,LFINGEFVDAASGK,SVITAVPDSPWY,GYYIEPTIFADVK,SPLIIFDDADVDMAVELSR,VYVQEGIYDEFVK,TVDEAIEK,YYAGAADKIHGESLR,GYYIEPTIFADVKEDMK,IAQDEIFGPVMSLMK	19
TRIAE_CS42_1AL_TGACv1_000089_AA0002910	LEALRPIREDEVTAMVESVHR,KLQEELDSVVGR,RLEALRPIREDEVTAMVESVHR,VMSETDFQNLPYLMAVVK,EVLKEHDQQLADRPR,NGQDLIWADYGPHYIK,LENEELYK,FLEESIDIK,NHLAMVSFNNITR,FLEESIDIKGSDFR,LQEELDSVVGR,RVPVEI,AAAGPGNEGKPLVVR,VGGYSIPK,QHFVDALFTLR,EHDQQLADRPR,VWSSPLEFRPER,FMNADGDIDEEGQEFK	18	TRIAE_CS42_1AL_TGACv1_000089_AA0002910.1	RVPVEI,NHLAMVSFNNITR,AAAGPGNEGKPLVVR,VWSSPLEFRPER,LENEELYK,FMNADGDIDEEGQEFK,VGGYSIPK,RLEALRPIREDEVTAMVESVHR,LQEELDSVVGR,VMSETDFQNLPYLMAVVK,FLEESIDIKGSDFR,NGQDLIWADYGPHYIK,EHDQQLADRPR,EVLKEHDQQLADRPR,LEALRPIREDEVTAMVESVHR,FLEESIDIK,KLQEELDSVVGR,QHFVDALFTLR	18
TRIAE_CS42_1AL_TGACv1_000089_AA0002910	LEALRPIREDEVTAMVESVHR,KLQEELDSVVGR,RLEALRPIREDEVTAMVESVHR,VMSETDFQNLPYLMAVVK,EVLKEHDQQLADRPR,NGQDLIWADYGPHYIK,LENEELYK,FLEESIDIK,NHLAMVSFNNITR,FLEESIDIKGSDFR,LQEELDSVVGR,RVPVEI,AAAGPGNEGKPLVVR,VGGYSIPK,QHFVDALFTLR,EHDQQLADRPR,VWSSPLEFRPER,FMNADGDIDEEGQEFK	18	TRIAE_CS42_1AL_TGACv1_000089_AA0002910.2	QHFVDALFTLR,FLEESIDIK,KLQEELDSVVGR,NGQDLIWADYGPHYIK,FLEESIDIKGSDFR,EVLKEHDQQLADRPR,EHDQQLADRPR,LEALRPIREDEVTAMVESVHR,RLEALRPIREDEVTAMVESVHR,VGGYSIPK,FMNADGDIDEEGQEFK,VMSETDFQNLPYLMAVVK,LQEELDSVVGR,RVPVEI,NHLAMVSFNNITR,VWSSPLEFRPER,LENEELYK,AAAGPGNEGKPLVVR	18
TRIAE_CS42_1AL_TGACv1_000090_AA0002940	EKEQEFFHSSPEYAHLASR,LIESGLSYFR,LQHPWVGIVNR,GPAEASVDAVHNVLK,GSGIVTR,SSVLESIVGRDFLPR,GTDALDVLEGR,RPLVLQLHK,LLSQQLEAVIR,IPSITSLINK,TFGVLTK,SSVLESIVGR	12	TRIAE_CS42_1AL_TGACv1_000090_AA0002940.1	LQHPWVGIVNR,RPLVLQLHK,SSVLESIVGRDFLPR,SSVLESIVGR,GPAEASVDAVHNVLK,EKEQEFFHSSPEYAHLASR,LIESGLSYFR,IPSITSLINK,GTDALDVLEGR,GSGIVTR,LLSQQLEAVIR,TFGVLTK	12
TRIAE_CS42_1AL_TGACv1_000090_AA0002940	EKEQEFFHSSPEYAHLASR,LIESGLSYFR,LQHPWVGIVNR,GPAEASVDAVHNVLK,GSGIVTR,SSVLESIVGRDFLPR,GTDALDVLEGR,RPLVLQLHK,LLSQQLEAVIR,IPSITSLINK,TFGVLTK,SSVLESIVGR	12	TRIAE_CS42_1AL_TGACv1_000090_AA0002940.2	EKEQEFFHSSPEYAHLASR,GPAEASVDAVHNVLK,LQHPWVGIVNR,LLSQQLEAVIR,TFGVLTK,GTDALDVLEGR,LIESGLSYFR,IPSITSLINK	8
TRIAE_CS42_1AL_TGACv1_000090_AA0002940	EKEQEFFHSSPEYAHLASR,LIESGLSYFR,LQHPWVGIVNR,GPAEASVDAVHNVLK,GSGIVTR,SSVLESIVGRDFLPR,GTDALDVLEGR,RPLVLQLHK,LLSQQLEAVIR,IPSITSLINK,TFGVLTK,SSVLESIVGR	12	TRIAE_CS42_1AL_TGACv1_000090_AA0002940.3	EKEQEFFHSSPEYAHLASR,GPAEASVDAVHNVLK,SSVLESIVGRDFLPR,RPLVLQLHK,LQHPWVGIVNR,SSVLESIVGR,LLSQQLEAVIR,TFGVLTK,GSGIVTR,GTDALDVLEGR,LIESGLSYFR,IPSITSLINK	12
TRIAE_CS42_1AL_TGACv1_000090_AA0002950	LEDTELIYGIAVDK,AVLAVADLER,AVLAVADLERK,WVGGVELELIAIATGGR,AVTIFIR,HKVDIDTVEK,TKHKVDIDTVEK,LMVELSR,TSLGPK,KDVNLDLIK,AVTIFIRGGNK,IAEGYEMASK,VDIDTVEK	13	TRIAE_CS42_1AL_TGACv1_000090_AA0002950.1	LMVELSR,WVGGVELELIAIATGGR,VDIDTVEK,TSLGPK,AVTIFIR,AVLAVADLERK,AVLAVADLER,TKHKVDIDTVEK,LEDTELIYGIAVDK,KDVNLDLIK,HKVDIDTVEK,AVTIFIRGGNK,IAEGYEMASK	13
TRIAE_CS42_1AL_TGACv1_000090_AA0002960	EQNVFETLIGK,QQQILLATQVVK	2	TRIAE_CS42_1AL_TGACv1_000090_AA0002960.1	QQQILLATQVVK,EQNVFETLIGK	2
TRIAE_CS42_1AL_TGACv1_000093_AA0003060	AGMVDCNPSTTPIDVK	1	TRIAE_CS42_1AL_TGACv1_000093_AA0003060.1	AGMVDCNPSTTPIDVK	1
TRIAE_CS42_1AL_TGACv1_000093_AA0003060	AGMVDCNPSTTPIDVK	1	TRIAE_CS42_1AL_TGACv1_000093_AA0003060.2	AGMVDCNPSTTPIDVK	1
TRIAE_CS42_1AL_TGACv1_000093_AA0003080	RVVVDAR,VVVDAR	2	TRIAE_CS42_1AL_TGACv1_000093_AA0003080.1	RVVVDAR,VVVDAR	2
TRIAE_CS42_1AL_TGACv1_000093_AA0003090	ALLAVK	1	TRIAE_CS42_1AL_TGACv1_000093_AA0003090.1	ALLAVK	1
TRIAE_CS42_1AL_TGACv1_000097_AA0003170	LRPVHPVVEFPVLHLR,SAEGGGFVLCPLYGR	2	TRIAE_CS42_1AL_TGACv1_000097_AA0003170.1	LRPVHPVVEFPVLHLR,SAEGGGFVLCPLYGR	2
TRIAE_CS42_1AL_TGACv1_000097_AA0003180	EAVASSDTVPGAK,DNLIATVVDVLQTQR	2	TRIAE_CS42_1AL_TGACv1_000097_AA0003180.1	EAVASSDTVPGAK,DNLIATVVDVLQTQR	2
TRIAE_CS42_1AL_TGACv1_000097_AA0003190	DSGIPLLATLLSR,ILEITLDDLVIGEK,ETMASGQDTSR,VAITLAR,FLPDGLVSAIR,AAAASLLGK,DGALAVLYSLASTPELAWAAAK,HDLFLPSNAQTSAAGVAGLIESSSSR,TPVLTSTQIADAALSILHSMASAHSDLDDAGEIVTPTPR,WNESEASIGR,LDGFGGGGGSSVR,SGPSAFAAAMVSDSDTPEIIWTHK	12	TRIAE_CS42_1AL_TGACv1_000097_AA0003190.1	ILEITLDDLVIGEK,DGALAVLYSLASTPELAWAAAK,LDGFGGGGGSSVR,DSGIPLLATLLSR,VAITLAR,TPVLTSTQIADAALSILHSMASAHSDLDDAGEIVTPTPR,ETMASGQDTSR,SGPSAFAAAMVSDSDTPEIIWTHK,FLPDGLVSAIR,HDLFLPSNAQTSAAGVAGLIESSSSR,WNESEASIGR,AAAASLLGK	12
TRIAE_CS42_1AL_TGACv1_000098_AA0003220	RPAPPR	1	TRIAE_CS42_1AL_TGACv1_000098_AA0003220.1	RPAPPR	1
TRIAE_CS42_1AL_TGACv1_000099_AA0003250	KGPQLPPTPGPR,GLLLKVLLLGGGSLLAYVSATASPDLLPIKK,FFNTFAAPFTKR,FFNTFAAPFTK,SVYFDLDDIANTTGQWDLYGSDAASPYNGLQSK,GPQLPPTPGPR	6	TRIAE_CS42_1AL_TGACv1_000099_AA0003250.1	GLLLKVLLLGGGSLLAYVSATASPDLLPIKK,FFNTFAAPFTK,GPQLPPTPGPR,FFNTFAAPFTKR,KGPQLPPTPGPR,SVYFDLDDIANTTGQWDLYGSDAASPYNGLQSK	6
TRIAE_CS42_1AL_TGACv1_000099_AA0003260	TGDVQWMTAGR	1	TRIAE_CS42_1AL_TGACv1_000099_AA0003260.1	TGDVQWMTAGR	1
TRIAE_CS42_1AL_TGACv1_000099_AA0003280	EFYTNALNAAK,HSPALEENHR,LLQETIER,IQVEETKVESIKR,ENMLINTIEELR,AKQLEEEIKELR,REEAWAGVER,LMNENEQLK,KVYALTK,SVEEEMDALKDEYHQR,QLEEEIKELR,MMEAALQGAAR,QIEAMQESAAR,EAEALAESR,NSLAEELVK,SMTPSAFESALR,YNELVTQVPESTRPLLR,EKDEIITQVMAEGEELSR,NQTELAAQKEFYTNALNAAK,VNTEAKVELESR	20	TRIAE_CS42_1AL_TGACv1_000099_AA0003280.1	KVYALTK,EAEALAESR,MMEAALQGAAR,NQTELAAQKEFYTNALNAAK,QIEAMQESAAR,LLQETIER,EFYTNALNAAK,EKDEIITQVMAEGEELSR,YNELVTQVPESTRPLLR,SMTPSAFESALR,QLEEEIKELR,ENMLINTIEELR,SVEEEMDALKDEYHQR,HSPALEENHR,IQVEETKVESIKR,VNTEAKVELESR,REEAWAGVER,LMNENEQLK,NSLAEELVK,AKQLEEEIKELR	20
TRIAE_CS42_1AL_TGACv1_000099_AA0003280	EFYTNALNAAK,HSPALEENHR,LLQETIER,IQVEETKVESIKR,ENMLINTIEELR,AKQLEEEIKELR,REEAWAGVER,LMNENEQLK,KVYALTK,SVEEEMDALKDEYHQR,QLEEEIKELR,MMEAALQGAAR,QIEAMQESAAR,EAEALAESR,NSLAEELVK,SMTPSAFESALR,YNELVTQVPESTRPLLR,EKDEIITQVMAEGEELSR,NQTELAAQKEFYTNALNAAK,VNTEAKVELESR	20	TRIAE_CS42_1AL_TGACv1_000099_AA0003280.2	EAEALAESR,KVYALTK,NQTELAAQKEFYTNALNAAK,MMEAALQGAAR,QIEAMQESAAR,LLQETIER,EFYTNALNAAK,EKDEIITQVMAEGEELSR,YNELVTQVPESTRPLLR,QLEEEIKELR,SMTPSAFESALR,SVEEEMDALKDEYHQR,ENMLINTIEELR,IQVEETKVESIKR,HSPALEENHR,VNTEAKVELESR,NSLAEELVK,LMNENEQLK,REEAWAGVER,AKQLEEEIKELR	20
TRIAE_CS42_1AL_TGACv1_000099_AA0003280	EFYTNALNAAK,HSPALEENHR,LLQETIER,IQVEETKVESIKR,ENMLINTIEELR,AKQLEEEIKELR,REEAWAGVER,LMNENEQLK,KVYALTK,SVEEEMDALKDEYHQR,QLEEEIKELR,MMEAALQGAAR,QIEAMQESAAR,EAEALAESR,NSLAEELVK,SMTPSAFESALR,YNELVTQVPESTRPLLR,EKDEIITQVMAEGEELSR,NQTELAAQKEFYTNALNAAK,VNTEAKVELESR	20	TRIAE_CS42_1AL_TGACv1_000099_AA0003280.3	EKDEIITQVMAEGEELSR,YNELVTQVPESTRPLLR,EFYTNALNAAK,QIEAMQESAAR,LLQETIER,KVYALTK,EAEALAESR,MMEAALQGAAR,NQTELAAQKEFYTNALNAAK,REEAWAGVER,LMNENEQLK,NSLAEELVK,AKQLEEEIKELR,HSPALEENHR,IQVEETKVESIKR,VNTEAKVELESR,SMTPSAFESALR,QLEEEIKELR,ENMLINTIEELR,SVEEEMDALKDEYHQR	20
TRIAE_CS42_1AL_TGACv1_000099_AA0003280	EFYTNALNAAK,HSPALEENHR,LLQETIER,IQVEETKVESIKR,ENMLINTIEELR,AKQLEEEIKELR,REEAWAGVER,LMNENEQLK,KVYALTK,SVEEEMDALKDEYHQR,QLEEEIKELR,MMEAALQGAAR,QIEAMQESAAR,EAEALAESR,NSLAEELVK,SMTPSAFESALR,YNELVTQVPESTRPLLR,EKDEIITQVMAEGEELSR,NQTELAAQKEFYTNALNAAK,VNTEAKVELESR	20	TRIAE_CS42_1AL_TGACv1_000099_AA0003280.4	ENMLINTIEELR,HSPALEENHR,IQVEETKVESIKR,VNTEAKVELESR,REEAWAGVER,NSLAEELVK,LMNENEQLK,AKQLEEEIKELR,KVYALTK,EAEALAESR,NQTELAAQKEFYTNALNAAK,MMEAALQGAAR,QIEAMQESAAR,LLQETIER,EFYTNALNAAK,EKDEIITQVMAEGEELSR,YNELVTQVPESTRPLLR,QLEEEIKELR,SMTPSAFESALR,SVEEEMDALKDEYHQR	20
TRIAE_CS42_1AL_TGACv1_000099_AA0003280	EFYTNALNAAK,HSPALEENHR,LLQETIER,IQVEETKVESIKR,ENMLINTIEELR,AKQLEEEIKELR,REEAWAGVER,LMNENEQLK,KVYALTK,SVEEEMDALKDEYHQR,QLEEEIKELR,MMEAALQGAAR,QIEAMQESAAR,EAEALAESR,NSLAEELVK,SMTPSAFESALR,YNELVTQVPESTRPLLR,EKDEIITQVMAEGEELSR,NQTELAAQKEFYTNALNAAK,VNTEAKVELESR	20	TRIAE_CS42_1AL_TGACv1_000099_AA0003280.5	SMTPSAFESALR,QLEEEIKELR,SVEEEMDALKDEYHQR,ENMLINTIEELR,HSPALEENHR,IQVEETKVESIKR,VNTEAKVELESR,REEAWAGVER,NSLAEELVK,LMNENEQLK,AKQLEEEIKELR,KVYALTK,EAEALAESR,NQTELAAQKEFYTNALNAAK,MMEAALQGAAR,QIEAMQESAAR,LLQETIER,EFYTNALNAAK,EKDEIITQVMAEGEELSR,YNELVTQVPESTRPLLR	20
TRIAE_CS42_1AL_TGACv1_000099_AA0003280	EFYTNALNAAK,HSPALEENHR,LLQETIER,IQVEETKVESIKR,ENMLINTIEELR,AKQLEEEIKELR,REEAWAGVER,LMNENEQLK,KVYALTK,SVEEEMDALKDEYHQR,QLEEEIKELR,MMEAALQGAAR,QIEAMQESAAR,EAEALAESR,NSLAEELVK,SMTPSAFESALR,YNELVTQVPESTRPLLR,EKDEIITQVMAEGEELSR,NQTELAAQKEFYTNALNAAK,VNTEAKVELESR	20	TRIAE_CS42_1AL_TGACv1_000099_AA0003280.6	EKDEIITQVMAEGEELSR,YNELVTQVPESTRPLLR,EFYTNALNAAK,QIEAMQESAAR,LLQETIER,KVYALTK,EAEALAESR,NQTELAAQKEFYTNALNAAK,MMEAALQGAAR,REEAWAGVER,NSLAEELVK,AKQLEEEIKELR,HSPALEENHR,IQVEETKVESIKR,VNTEAKVELESR,QLEEEIKELR,SMTPSAFESALR,SVEEEMDALKDEYHQR,ENMLINTIEELR	19
TRIAE_CS42_1AL_TGACv1_000099_AA0003280	EFYTNALNAAK,HSPALEENHR,LLQETIER,IQVEETKVESIKR,ENMLINTIEELR,AKQLEEEIKELR,REEAWAGVER,LMNENEQLK,KVYALTK,SVEEEMDALKDEYHQR,QLEEEIKELR,MMEAALQGAAR,QIEAMQESAAR,EAEALAESR,NSLAEELVK,SMTPSAFESALR,YNELVTQVPESTRPLLR,EKDEIITQVMAEGEELSR,NQTELAAQKEFYTNALNAAK,VNTEAKVELESR	20	TRIAE_CS42_1AL_TGACv1_000099_AA0003280.7	EFYTNALNAAK,EKDEIITQVMAEGEELSR,YNELVTQVPESTRPLLR,EAEALAESR,KVYALTK,MMEAALQGAAR,NQTELAAQKEFYTNALNAAK,QIEAMQESAAR,LLQETIER,LMNENEQLK,NSLAEELVK,REEAWAGVER,AKQLEEEIKELR,QLEEEIKELR,SMTPSAFESALR,ENMLINTIEELR,SVEEEMDALKDEYHQR,IQVEETKVESIKR,HSPALEENHR,VNTEAKVELESR	20
TRIAE_CS42_1AL_TGACv1_000099_AA0003290	ALTVLK	1	TRIAE_CS42_1AL_TGACv1_000099_AA0003290.1	ALTVLK	1
TRIAE_CS42_1AL_TGACv1_000099_AA0003290	ALTVLK	1	TRIAE_CS42_1AL_TGACv1_000099_AA0003290.2	ALTVLK	1
TRIAE_CS42_1AL_TGACv1_000100_AA0003370	AVAALR	1	TRIAE_CS42_1AL_TGACv1_000100_AA0003370.1	AVAALR	1
TRIAE_CS42_1AL_TGACv1_000103_AA0003420	QALLDVLPVLTELR	1	TRIAE_CS42_1AL_TGACv1_000103_AA0003420.1	QALLDVLPVLTELR	1
TRIAE_CS42_1AL_TGACv1_000103_AA0003430	ELGTDHNGYVDLLLGEFK	1	TRIAE_CS42_1AL_TGACv1_000103_AA0003430.1	ELGTDHNGYVDLLLGEFK	1
TRIAE_CS42_1AL_TGACv1_000106_AA0003470	IVSQLLTLMDGLK,AFEEAEK,KGDLFLVR,VLNQLLTEMDGMNAKK,TVFIIGATNRPDIIDPALLRPGRLDQLIYIPLPDVESR,FDREIDIGVPDEVGR,EIDIGVPDEVGRLE,LAGESESNLR,RSVSDADIRK,KDYSTAILER,RSVSDADIR,SVSDADIR,DTHGYVGADLAALCTEAALQCIR,AHVIVMGATNRPNSIDPALRR,LQLFRGDTVLLK,EIDIGVPDEVGR,GSAPCVLFFDELDSIATQR,KYQAFAQTLQQSR,AVANETGAFFFLINGPEIMSK,GPELLTMWFGESEANVR,GFGSEFR,AHVIVMGATNRPNSIDPALR,FDREIDIGVPDEVGRLEVLR,SVSDADIRK,SIGVKPPK,KTVFIIGATNRPDI…	50	TRIAE_CS42_1AL_TGACv1_000106_AA0003470.1	GSAPCVLFFDELDSIATQR,AVANETGAFFFLINGPEIMSK,KTVFIIGATNRPDIIDPALLRPGR,LAGESESNLRK,EIDIGVPDEVGR,LDQLIYIPLPDVESR,AFEEAEK,GPELLTMWFGESEANVR,EIDIGVPDEVGRLE,KAFEEAEK,GVLFYGPPGCGK,SVSDADIR,AHVIVMGATNRPNSIDPALRR,KGDLFLVR,FDREIDIGVPDEVGR,AHVIVMGATNRPNSIDPALR,KDYSTAILER,VRLGDVVSVHQCPDVK,IVSQLLTLMDGLK,ELVELPLR,VLNQLLTEMDGMNAK,DTHGYVGADLAALCTEAALQCIR,GFGSEFR,LQLFRGDTVLLKGK,DYSTAILER,LAGESESNLR,RIVSQLLTLMDGLK,E…	50
TRIAE_CS42_1AL_TGACv1_000106_AA0003480	LVLPGELAKHAVSEGTK,SVETYK,QVHPDIGISSK,LAGEAAK,EIQTSVR,AMSIMNSFINDIFEK,AEKRLPAGK,IYIFKVLK,HAVSEGTKAVTKFTSS,KKPAAK,KSVETYK,VLKQVHPDIGISSK,KPTIASR,AVTKFTSS,IYIFKVLKQVHPDIGISSK,SVETYKIYIFK,YNKKPTIASR,AMSIMNSFINDIFEKLAGEAAK,SVETYKIYIFKVLK,LVLPGELAK,KSVETYKIYIFK,HAVSEGTK,AMSIMNSFINDIFEKLAGEAAKLAR,HAVSEGTKAVTK,LVLPGELAKHAVSEGTKAVTK	25	TRIAE_CS42_1AL_TGACv1_000106_AA0003480.1	LVLPGELAKHAVSEGTKAVTK,IYIFKVLKQVHPDIGISSK,EIQTSVR,HAVSEGTKAVTK,VLKQVHPDIGISSK,SVETYKIYIFK,YNKKPTIASR,LAGEAAK,HAVSEGTKAVTKFTSS,HAVSEGTK,KSVETYK,AVTKFTSS,LVLPGELAK,AMSIMNSFINDIFEK,LVLPGELAKHAVSEGTK,QVHPDIGISSK,IYIFKVLK,KKPAAK,AMSIMNSFINDIFEKLAGEAAKLAR,KPTIASR,AEKRLPAGK,SVETYKIYIFKVLK,SVETYK,AMSIMNSFINDIFEKLAGEAAK,KSVETYKIYIFK	25
TRIAE_CS42_1AL_TGACv1_000109_AA0003510	LAVTAK	1	TRIAE_CS42_1AL_TGACv1_000109_AA0003510.1	LAVTAK	1
TRIAE_CS42_1AL_TGACv1_000109_AA0003510	LAVTAK	1	TRIAE_CS42_1AL_TGACv1_000109_AA0003510.2	LAVTAK	1
TRIAE_CS42_1AL_TGACv1_000109_AA0003510	LAVTAK	1	TRIAE_CS42_1AL_TGACv1_000109_AA0003510.3	LAVTAK	1
TRIAE_CS42_1AL_TGACv1_000109_AA0003520	VDILSR	1	TRIAE_CS42_1AL_TGACv1_000109_AA0003520.1	VDILSR	1
TRIAE_CS42_1AL_TGACv1_000109_AA0003530	GEEGERERQHGR	1	TRIAE_CS42_1AL_TGACv1_000109_AA0003530.1	GEEGERERQHGR	1
TRIAE_CS42_1AL_TGACv1_000110_AA0003620	THFEQLFK,TVYPLEK,MTLEGEPYHK	3	TRIAE_CS42_1AL_TGACv1_000110_AA0003620.1	MTLEGEPYHK,THFEQLFK,TVYPLEK	3
TRIAE_CS42_1AL_TGACv1_000110_AA0003630	LGVSLR,ASELGVSIR	2	TRIAE_CS42_1AL_TGACv1_000110_AA0003630.1	LGVSLR,ASELGVSIR	2
TRIAE_CS42_1AL_TGACv1_000110_AA0003650	LSDIDDQDGLR,TGSIWK	2	TRIAE_CS42_1AL_TGACv1_000110_AA0003650.1	TGSIWK,LSDIDDQDGLR	2
TRIAE_CS42_1AL_TGACv1_000111_AA0003680	TPGEVLQEWSR,AFALVR,ALNDTTLLR,TAHAFALVR,AIGYSVEEWQR,LSLCGAAGELRR	6	TRIAE_CS42_1AL_TGACv1_000111_AA0003680.1	TPGEVLQEWSR,TAHAFALVR,ALNDTTLLR,LSLCGAAGELRR,AFALVR,AIGYSVEEWQR	6
TRIAE_CS42_1AL_TGACv1_000111_AA0003680	TPGEVLQEWSR,AFALVR,ALNDTTLLR,TAHAFALVR,AIGYSVEEWQR,LSLCGAAGELRR	6	TRIAE_CS42_1AL_TGACv1_000111_AA0003680.2	AIGYSVEEWQR,LSLCGAAGELRR,ALNDTTLLR,TPGEVLQEWSR	4
TRIAE_CS42_1AL_TGACv1_000111_AA0003680	TPGEVLQEWSR,AFALVR,ALNDTTLLR,TAHAFALVR,AIGYSVEEWQR,LSLCGAAGELRR	6	TRIAE_CS42_1AL_TGACv1_000111_AA0003680.3	TAHAFALVR,TPGEVLQEWSR,ALNDTTLLR,LSLCGAAGELRR,AFALVR,AIGYSVEEWQR	6
TRIAE_CS42_1AL_TGACv1_000111_AA0003680	TPGEVLQEWSR,AFALVR,ALNDTTLLR,TAHAFALVR,AIGYSVEEWQR,LSLCGAAGELRR	6	TRIAE_CS42_1AL_TGACv1_000111_AA0003680.4	AIGYSVEEWQR,TAHAFALVR,TPGEVLQEWSR,ALNDTTLLR,LSLCGAAGELRR,AFALVR	6
TRIAE_CS42_1AL_TGACv1_000112_AA0003690	LGITPPPLFYLLR,FPSEFELR	2	TRIAE_CS42_1AL_TGACv1_000112_AA0003690.1	LGITPPPLFYLLR,FPSEFELR	2
TRIAE_CS42_1AL_TGACv1_000112_AA0003710	AVVLEGLR,NLVSETLHPSR	2	TRIAE_CS42_1AL_TGACv1_000112_AA0003710.1	NLVSETLHPSR,AVVLEGLR	2
TRIAE_CS42_1AL_TGACv1_000112_AA0003770	GTAAGIAPGAHLAMYK	1	TRIAE_CS42_1AL_TGACv1_000112_AA0003770.1	GTAAGIAPGAHLAMYK	1
TRIAE_CS42_1AL_TGACv1_000112_AA0003780	AALQSSEATESAGK,ADVAAMEGALK	2	TRIAE_CS42_1AL_TGACv1_000112_AA0003780.1	ADVAAMEGALK,AALQSSEATESAGK	2
TRIAE_CS42_1AL_TGACv1_000114_AA0003820	IGMNALADAK	1	TRIAE_CS42_1AL_TGACv1_000114_AA0003820.1	IGMNALADAK	1
TRIAE_CS42_1AL_TGACv1_000117_AA0003910	GEEGLIHFQWLDR,IGRGEEGLIHFQWLDR,AGNLVDQSMTADMAGEVTSAAGPVR,GQNIVEDDQIVFPDEAVFEK,FTVASFLEALEDSVAK,MSLEGTR	6	TRIAE_CS42_1AL_TGACv1_000117_AA0003910.1	MSLEGTR,GEEGLIHFQWLDR,IGRGEEGLIHFQWLDR,GQNIVEDDQIVFPDEAVFEK,AGNLVDQSMTADMAGEVTSAAGPVR,FTVASFLEALEDSVAK	6
TRIAE_CS42_1AL_TGACv1_000117_AA0003910	GEEGLIHFQWLDR,IGRGEEGLIHFQWLDR,AGNLVDQSMTADMAGEVTSAAGPVR,GQNIVEDDQIVFPDEAVFEK,FTVASFLEALEDSVAK,MSLEGTR	6	TRIAE_CS42_1AL_TGACv1_000117_AA0003910.2	FTVASFLEALEDSVAK,AGNLVDQSMTADMAGEVTSAAGPVR,IGRGEEGLIHFQWLDR,GQNIVEDDQIVFPDEAVFEK,MSLEGTR,GEEGLIHFQWLDR	6
TRIAE_CS42_1AL_TGACv1_000117_AA0003910	GEEGLIHFQWLDR,IGRGEEGLIHFQWLDR,AGNLVDQSMTADMAGEVTSAAGPVR,GQNIVEDDQIVFPDEAVFEK,FTVASFLEALEDSVAK,MSLEGTR	6	TRIAE_CS42_1AL_TGACv1_000117_AA0003910.3	MSLEGTR,GEEGLIHFQWLDR,IGRGEEGLIHFQWLDR,GQNIVEDDQIVFPDEAVFEK,AGNLVDQSMTADMAGEVTSAAGPVR	5
TRIAE_CS42_1AL_TGACv1_000117_AA0003940	LVVEDLR,SPIAPLK	2	TRIAE_CS42_1AL_TGACv1_000117_AA0003940.1	SPIAPLK,LVVEDLR	2
TRIAE_CS42_1AL_TGACv1_000118_AA0003960	DVYIVTELMDTDLHQIIR,RDDFKDVYIVTELMDTDLHQIIR,ETLAFNPDPPY,DLKPSNLFLNANCDLK,TTSETDLMTEYVVTR,YVLYNVYGNLFEVASKYAPPIRPIGR,IGNAFDNHIDAK,MLVFDPSR,LITELIGSPDDSSLGFLR,NMSDGAVDLLER,YAPPIRPIGR	11	TRIAE_CS42_1AL_TGACv1_000118_AA0003960.1	YVLYNVYGNLFEVASKYAPPIRPIGR,DLKPSNLFLNANCDLK,MLVFDPSR,NMSDGAVDLLER,YAPPIRPIGR,IGNAFDNHIDAK,ETLAFNPDPPY,RDDFKDVYIVTELMDTDLHQIIR,TTSETDLMTEYVVTR,DVYIVTELMDTDLHQIIR,LITELIGSPDDSSLGFLR	11
TRIAE_CS42_1AL_TGACv1_000118_AA0003960	DVYIVTELMDTDLHQIIR,RDDFKDVYIVTELMDTDLHQIIR,ETLAFNPDPPY,DLKPSNLFLNANCDLK,TTSETDLMTEYVVTR,YVLYNVYGNLFEVASKYAPPIRPIGR,IGNAFDNHIDAK,MLVFDPSR,LITELIGSPDDSSLGFLR,NMSDGAVDLLER,YAPPIRPIGR	11	TRIAE_CS42_1AL_TGACv1_000118_AA0003960.2	LITELIGSPDDSSLGFLR,DVYIVTELMDTDLHQIIR,ETLAFNPDPPY,RDDFKDVYIVTELMDTDLHQIIR,TTSETDLMTEYVVTR,NMSDGAVDLLER,YAPPIRPIGR,IGNAFDNHIDAK,MLVFDPSR,YVLYNVYGNLFEVASKYAPPIRPIGR	10
TRIAE_CS42_1AL_TGACv1_000119_AA0003980	GISVNPEK	1	TRIAE_CS42_1AL_TGACv1_000119_AA0003980.1	GISVNPEK	1
TRIAE_CS42_1AL_TGACv1_000119_AA0003980	GISVNPEK	1	TRIAE_CS42_1AL_TGACv1_000119_AA0003980.2	GISVNPEK	1
TRIAE_CS42_1AL_TGACv1_000129_AA0004130	SFPVTAIVFASPHVGDR,GLLDPLDPHLR,ELHGENSWK,GSGTTSAAAPIVGTVASR,SAFNSFPDLK,WRELHGENSWK,DIVVAWR,ESNWMGYVAVATDEGAAALGR	8	TRIAE_CS42_1AL_TGACv1_000129_AA0004130.1	WRELHGENSWK,GLLDPLDPHLR,ESNWMGYVAVATDEGAAALGR,SFPVTAIVFASPHVGDR,SAFNSFPDLK,DIVVAWR,GSGTTSAAAPIVGTVASR,ELHGENSWK	8
TRIAE_CS42_1AL_TGACv1_000130_AA0004190	APPVPR	1	TRIAE_CS42_1AL_TGACv1_000130_AA0004190.1	APPVPR	1
TRIAE_CS42_1AL_TGACv1_000130_AA0004190	APPVPR	1	TRIAE_CS42_1AL_TGACv1_000130_AA0004190.2	APPVPR	1
TRIAE_CS42_1AL_TGACv1_000130_AA0004200	RNSTTAMLLNNGNLVLK	1	TRIAE_CS42_1AL_TGACv1_000130_AA0004200.1	RNSTTAMLLNNGNLVLK	1
TRIAE_CS42_1AL_TGACv1_000132_AA0004280	IVSLPK	1	TRIAE_CS42_1AL_TGACv1_000132_AA0004280.1	IVSLPK	1
TRIAE_CS42_1AL_TGACv1_000132_AA0004280	IVSLPK	1	TRIAE_CS42_1AL_TGACv1_000132_AA0004280.2	IVSLPK	1
TRIAE_CS42_1AL_TGACv1_000132_AA0004280	IVSLPK	1	TRIAE_CS42_1AL_TGACv1_000132_AA0004280.3	IVSLPK	1
TRIAE_CS42_1AL_TGACv1_000132_AA0004310	DKQEFVDIVETVYR,GLVIAPK,HIMIDLGTGNNNK	3	TRIAE_CS42_1AL_TGACv1_000132_AA0004310.1	GLVIAPK,HIMIDLGTGNNNK,DKQEFVDIVETVYR	3
TRIAE_CS42_1AL_TGACv1_000138_AA0004370	TLAFVEETAR,TSLTNSELTNLR,DLTAQHDNAPILDLHNTEDMTEEELEFNQMLDELGPR	3	TRIAE_CS42_1AL_TGACv1_000138_AA0004370.1	TLAFVEETAR,DLTAQHDNAPILDLHNTEDMTEEELEFNQMLDELGPR,TSLTNSELTNLR	3
TRIAE_CS42_1AL_TGACv1_000138_AA0004370	TLAFVEETAR,TSLTNSELTNLR,DLTAQHDNAPILDLHNTEDMTEEELEFNQMLDELGPR	3	TRIAE_CS42_1AL_TGACv1_000138_AA0004370.2	TLAFVEETAR,TSLTNSELTNLR,DLTAQHDNAPILDLHNTEDMTEEELEFNQMLDELGPR	3
TRIAE_CS42_1AL_TGACv1_000138_AA0004390	LLELEGK	1	TRIAE_CS42_1AL_TGACv1_000138_AA0004390.1	LLELEGK	1
TRIAE_CS42_1AL_TGACv1_000138_AA0004390	LLELEGK	1	TRIAE_CS42_1AL_TGACv1_000138_AA0004390.2	LLELEGK	1
TRIAE_CS42_1AL_TGACv1_000140_AA0004470	TAHAFALVR,AFALVR	2	TRIAE_CS42_1AL_TGACv1_000140_AA0004470.1	TAHAFALVR,AFALVR	2
TRIAE_CS42_1AL_TGACv1_000140_AA0004480	IVEVGPR,HLALMPHPER,DGVLLHVDLAK,VFEVVQELLSER,LLSASSKPK,VSSNIIDIK,SGPSPWLR,KPLLQESEAK,TSDLRDLWEETSFQLEELQR,ALSLMEVTR,SFMMWQYPWYPK,SFMMWQYPWYPKEWQVEK,DLWEETSFQLEELQR	13	TRIAE_CS42_1AL_TGACv1_000140_AA0004480.1	VFEVVQELLSER,DGVLLHVDLAK,TSDLRDLWEETSFQLEELQR,LLSASSKPK,ALSLMEVTR,SGPSPWLR,DLWEETSFQLEELQR,VSSNIIDIK,HLALMPHPER,SFMMWQYPWYPK,IVEVGPR,SFMMWQYPWYPKEWQVEK,KPLLQESEAK	13
TRIAE_CS42_1AL_TGACv1_000141_AA0004520	ALSLVK	1	TRIAE_CS42_1AL_TGACv1_000141_AA0004520.1	ALSLVK	1
TRIAE_CS42_1AL_TGACv1_000141_AA0004540	EYLATTGAGIMEEEPPETLR,YSDEEYFQVR,NLGEPAYSNFLDHTYLGDR,RVFAHAAPIFFER,VFAHAAPIFFER,EIYNQHYGR	6	TRIAE_CS42_1AL_TGACv1_000141_AA0004540.1	NLGEPAYSNFLDHTYLGDR,YSDEEYFQVR,EYLATTGAGIMEEEPPETLR,VFAHAAPIFFER,RVFAHAAPIFFER,EIYNQHYGR	6
TRIAE_CS42_1AL_TGACv1_000141_AA0004540	EYLATTGAGIMEEEPPETLR,YSDEEYFQVR,NLGEPAYSNFLDHTYLGDR,RVFAHAAPIFFER,VFAHAAPIFFER,EIYNQHYGR	6	TRIAE_CS42_1AL_TGACv1_000141_AA0004540.2	RVFAHAAPIFFER,VFAHAAPIFFER,YSDEEYFQVR	3
TRIAE_CS42_1AL_TGACv1_000142_AA0004560	VLEETKLGDSEEIQGYQKK,HQSESQTQELK,LIAENEELR,EGEFAQLTPTDQVLASR,VLEETKLGDSEEIQGYQK,TAEMNNLALQK,QSEGLLTEYER,LGDSEEIQGYQK	8	TRIAE_CS42_1AL_TGACv1_000142_AA0004560.1	EGEFAQLTPTDQVLASR,VLEETKLGDSEEIQGYQK,LGDSEEIQGYQK,HQSESQTQELK,LIAENEELR,VLEETKLGDSEEIQGYQKK,QSEGLLTEYER,TAEMNNLALQK	8
TRIAE_CS42_1AL_TGACv1_000142_AA0004560	VLEETKLGDSEEIQGYQKK,HQSESQTQELK,LIAENEELR,EGEFAQLTPTDQVLASR,VLEETKLGDSEEIQGYQK,TAEMNNLALQK,QSEGLLTEYER,LGDSEEIQGYQK	8	TRIAE_CS42_1AL_TGACv1_000142_AA0004560.2	EGEFAQLTPTDQVLASR,LGDSEEIQGYQK,VLEETKLGDSEEIQGYQK,HQSESQTQELK,VLEETKLGDSEEIQGYQKK,LIAENEELR,QSEGLLTEYER,TAEMNNLALQK	8
TRIAE_CS42_1AL_TGACv1_000142_AA0004570	DGATGQYLTGFR,FALPTQLAAAFR	2	TRIAE_CS42_1AL_TGACv1_000142_AA0004570.1	DGATGQYLTGFR,FALPTQLAAAFR	2
TRIAE_CS42_1AL_TGACv1_000149_AA0004710	QLMEVTEK	1	TRIAE_CS42_1AL_TGACv1_000149_AA0004710.1	QLMEVTEK	1
TRIAE_CS42_1AL_TGACv1_000150_AA0004770	SAIALESVLK,SDAVLR	2	TRIAE_CS42_1AL_TGACv1_000150_AA0004770.1	SDAVLR,SAIALESVLK	2
TRIAE_CS42_1AL_TGACv1_000150_AA0004770	SAIALESVLK,SDAVLR	2	TRIAE_CS42_1AL_TGACv1_000150_AA0004770.2	SAIALESVLK,SDAVLR	2
TRIAE_CS42_1AL_TGACv1_000150_AA0004770	SAIALESVLK,SDAVLR	2	TRIAE_CS42_1AL_TGACv1_000150_AA0004770.3	SDAVLR,SAIALESVLK	2
TRIAE_CS42_1AL_TGACv1_000150_AA0004770	SAIALESVLK,SDAVLR	2	TRIAE_CS42_1AL_TGACv1_000150_AA0004770.4	SDAVLR	1
TRIAE_CS42_1AL_TGACv1_000150_AA0004780	SWLLTTYLDK,ISQEIDSR,SWLLTTYLDKDLR,ISKGDGGGVFILAK,ELLEPLQR,IEVQFK,CLVDTVYGSGLGLK,FSLGPVK,FSLGPVKELLEPLQR,AFASIAGSISGQPPLKVPIPGDNK,GDGGGVFILAK,VPIPGDNK,AFASIAGSISGQPPLK,VDKISQEIDSR,EGSFQPPEISSSVNLPEQIAIFGQK,AKSWLLTTYLDKDLR	16	TRIAE_CS42_1AL_TGACv1_000150_AA0004780.1	AKSWLLTTYLDKDLR,ISKGDGGGVFILAK,FSLGPVKELLEPLQR,ISQEIDSR,IEVQFK,SWLLTTYLDKDLR,SWLLTTYLDK,CLVDTVYGSGLGLK,VDKISQEIDSR,EGSFQPPEISSSVNLPEQIAIFGQK,FSLGPVK,AFASIAGSISGQPPLK,VPIPGDNK,AFASIAGSISGQPPLKVPIPGDNK,ELLEPLQR,GDGGGVFILAK	16
TRIAE_CS42_1AL_TGACv1_000152_AA0004820	TAVADAESIVAK,TVDVLASR,LLLGEIPER,MATLHHDELGQETLLNLLLRNYLHYNLYDQAEK,ISLADIAKKLR,TVFMQK,VGDLEVFR,LQQEEELAK,HMAEEDDDDF,LSPLLPKEDGSEMDVDAAAPAAQVSIK,LRHNVIR,EIASVVEAGSLTK,MATLHHDELGQETLLNLLLR,TSNLIVR,FGSIFSADR,LAAPDVAAFLAFALPASSEAFTR,ESLLQAAR,AIRDGAIDATIDHANGWVVSK,ISLADIAKK,LYSYYSYVHELTNSLAEIR,DGAIDATIDHANGWVVSK,ERLQQEEELAK,GTLLGLHR,NYLHYNLYDQAEK,TIQLEYTDAK,ISLADIAK,LYSYYSYVHELTNSLAEIRGTLLGLHR,ETGDVYST…	36	TRIAE_CS42_1AL_TGACv1_000152_AA0004820.1	EDGSEMDVDAAAPAAQVSIK,DGAIDATIDHANGWVVSK,NISISYSR,TVFMQK,NYLHYNLYDQAEK,LSPLLPK,TIQLEYTDAK,AALTPYFELTNAVR,LLLGEIPER,LSPLLPKEDGSEMDVDAAAPAAQVSIK,LRHNVIR,VGDLEVFRAVAEKFGSIFSADR,TVDVLASR,LQQEEELAK,MATLHHDELGQETLLNLLLRNYLHYNLYDQAEK,ISLADIAKKLR,GTLLGLHR,ETGDVYSTNEPQAAFNSR,ERLQQEEELAK,TIQLEYTDAKESLLQAAR,TAVADAESIVAK,LAAPDVAAFLAFALPASSEAFTR,MATLHHDELGQETLLNLLLR,YLFYLGK,FGSIFSADR,ISLADIAKK,VGDLEVFR,FEAHSNQ…	36
TRIAE_CS42_1AL_TGACv1_000152_AA0004850	EASAPLLPGDGFQER,RGHAVTFVSAPR,AGWVPQVR,AKQEEYVDELVEHLR	4	TRIAE_CS42_1AL_TGACv1_000152_AA0004850.1	RGHAVTFVSAPR,AGWVPQVR,AKQEEYVDELVEHLR,EASAPLLPGDGFQER	4
TRIAE_CS42_1AL_TGACv1_000152_AA0004850	EASAPLLPGDGFQER,RGHAVTFVSAPR,AGWVPQVR,AKQEEYVDELVEHLR	4	TRIAE_CS42_1AL_TGACv1_000152_AA0004850.2	AGWVPQVR,RGHAVTFVSAPR,EASAPLLPGDGFQER,AKQEEYVDELVEHLR	4
TRIAE_CS42_1AL_TGACv1_000152_AA0004860	TVMIAELIK,EEVPIKENEIR,RIVGLHQNTATESTDITDTWEPLEEGLLPLETTR,MRNYITYATTLFQDK,GCDEVVFK,KELDTSSVGYQSPLPADK,ASLLLSK,VEKPREEVPIKENEIR,ELDTSSVGYQSPLPADK,NYITYATTLFQDK,IVGLHQNTATESTDITDTWEPLEEGLLPLETTR,TVMIAELIKR	12	TRIAE_CS42_1AL_TGACv1_000152_AA0004860.1	VEKPREEVPIKENEIR,ELDTSSVGYQSPLPADK,RIVGLHQNTATESTDITDTWEPLEEGLLPLETTR,TVMIAELIKR,ASLLLSK,EEVPIKENEIR,TVMIAELIK,NYITYATTLFQDK,GCDEVVFK,MRNYITYATTLFQDK,IVGLHQNTATESTDITDTWEPLEEGLLPLETTR,KELDTSSVGYQSPLPADK	12
TRIAE_CS42_1AL_TGACv1_000153_AA0004920	VNILFK	1	TRIAE_CS42_1AL_TGACv1_000153_AA0004920.1	VNILFK	1
TRIAE_CS42_1AL_TGACv1_000155_AA0004940	YLGDMYEVLPSYGHVR	1	TRIAE_CS42_1AL_TGACv1_000155_AA0004940.1	YLGDMYEVLPSYGHVR	1
TRIAE_CS42_1AL_TGACv1_000155_AA0004960	ATIALK	1	TRIAE_CS42_1AL_TGACv1_000155_AA0004960.1	ATIALK	1
TRIAE_CS42_1AL_TGACv1_000157_AA0005000	EAGVDGIIVQGR,VLHQVGNLEEAAK,SLTEKPFGAAIVLAFPHEENLR,GVLGFDYGVVQAPLGPDISGPELAAAVANAGAIGLLR,EAGGHVIGQEGLLPLLPR,IIVQGR,LPDWPAPDHVR,NLPDHETEENQPIIGHSIIHGVHK,FVATEESFAHPLYK,RLVAEAQR,VLKTPFYVEWK,MGWKGVLGFDYGVVQAPLGPDISGPELAAAVANAGAIGLLR,TPFYVEWK	13	TRIAE_CS42_1AL_TGACv1_000157_AA0005000.1	IIVQGR,LPDWPAPDHVR,EAGGHVIGQEGLLPLLPR,GVLGFDYGVVQAPLGPDISGPELAAAVANAGAIGLLR,VLKTPFYVEWK,EAGVDGIIVQGR,VLHQVGNLEEAAK,MGWKGVLGFDYGVVQAPLGPDISGPELAAAVANAGAIGLLR,SLTEKPFGAAIVLAFPHEENLR,FVATEESFAHPLYK,TPFYVEWK	11
TRIAE_CS42_1AL_TGACv1_000157_AA0005000	EAGVDGIIVQGR,VLHQVGNLEEAAK,SLTEKPFGAAIVLAFPHEENLR,GVLGFDYGVVQAPLGPDISGPELAAAVANAGAIGLLR,EAGGHVIGQEGLLPLLPR,IIVQGR,LPDWPAPDHVR,NLPDHETEENQPIIGHSIIHGVHK,FVATEESFAHPLYK,RLVAEAQR,VLKTPFYVEWK,MGWKGVLGFDYGVVQAPLGPDISGPELAAAVANAGAIGLLR,TPFYVEWK	13	TRIAE_CS42_1AL_TGACv1_000157_AA0005000.2	TPFYVEWK,FVATEESFAHPLYK,RLVAEAQR,MGWKGVLGFDYGVVQAPLGPDISGPELAAAVANAGAIGLLR,VLHQVGNLEEAAK,EAGVDGIIVQGR,VLKTPFYVEWK,SLTEKPFGAAIVLAFPHEENLR,EAGGHVIGQEGLLPLLPR,LPDWPAPDHVR,IIVQGR,NLPDHETEENQPIIGHSIIHGVHK,GVLGFDYGVVQAPLGPDISGPELAAAVANAGAIGLLR	13
TRIAE_CS42_1AL_TGACv1_000157_AA0005000	EAGVDGIIVQGR,VLHQVGNLEEAAK,SLTEKPFGAAIVLAFPHEENLR,GVLGFDYGVVQAPLGPDISGPELAAAVANAGAIGLLR,EAGGHVIGQEGLLPLLPR,IIVQGR,LPDWPAPDHVR,NLPDHETEENQPIIGHSIIHGVHK,FVATEESFAHPLYK,RLVAEAQR,VLKTPFYVEWK,MGWKGVLGFDYGVVQAPLGPDISGPELAAAVANAGAIGLLR,TPFYVEWK	13	TRIAE_CS42_1AL_TGACv1_000157_AA0005000.3	IIVQGR,LPDWPAPDHVR,EAGGHVIGQEGLLPLLPR,GVLGFDYGVVQAPLGPDISGPELAAAVANAGAIGLLR,EAGVDGIIVQGR,VLKTPFYVEWK,VLHQVGNLEEAAK,MGWKGVLGFDYGVVQAPLGPDISGPELAAAVANAGAIGLLR,SLTEKPFGAAIVLAFPHEENLR,FVATEESFAHPLYK,TPFYVEWK	11
TRIAE_CS42_1AL_TGACv1_000157_AA0005020	TLVFSK	1	TRIAE_CS42_1AL_TGACv1_000157_AA0005020.1	TLVFSK	1
TRIAE_CS42_1AL_TGACv1_000160_AA0005060	WSFVNKDENLLTR	1	TRIAE_CS42_1AL_TGACv1_000160_AA0005060.1	WSFVNKDENLLTR	1
TRIAE_CS42_1AL_TGACv1_000160_AA0005070	HVLLAIR	1	TRIAE_CS42_1AL_TGACv1_000160_AA0005070.1	HVLLAIR	1
TRIAE_CS42_1AL_TGACv1_000160_AA0005070	HVLLAIR	1	TRIAE_CS42_1AL_TGACv1_000160_AA0005070.2	HVLLAIR	1
TRIAE_CS42_1AL_TGACv1_000164_AA0005150	AATLVLK	1	TRIAE_CS42_1AL_TGACv1_000164_AA0005150.1	AATLVLK	1
TRIAE_CS42_1AL_TGACv1_000165_AA0005190	AVASAVER	1	TRIAE_CS42_1AL_TGACv1_000165_AA0005190.1	AVASAVER	1
TRIAE_CS42_1AL_TGACv1_000165_AA0005210	LITGER,VACSCTVTTAK,APDNFR,IGIGAAK	4	TRIAE_CS42_1AL_TGACv1_000165_AA0005210.1	IGIGAAK,VACSCTVTTAK,LITGER,APDNFR	4
TRIAE_CS42_1AL_TGACv1_000165_AA0005210	LITGER,VACSCTVTTAK,APDNFR,IGIGAAK	4	TRIAE_CS42_1AL_TGACv1_000165_AA0005210.2	IGIGAAK,VACSCTVTTAK,LITGER,APDNFR	4
TRIAE_CS42_1AL_TGACv1_000165_AA0005210	LITGER,VACSCTVTTAK,APDNFR,IGIGAAK	4	TRIAE_CS42_1AL_TGACv1_000165_AA0005210.3	VACSCTVTTAK,IGIGAAK,APDNFR,LITGER	4
TRIAE_CS42_1AL_TGACv1_000165_AA0005220	ADAAAAVTGEGADVQASE,LQTLSLSFEDFDK,ITQALEGMDGVTDLEVLIEEGIGSVVLTK,AATAEVAEAAGAPAYTTESLILYFK,AEGTMEER,ATTVQATGVASNLVEAIQGVGFK	6	TRIAE_CS42_1AL_TGACv1_000165_AA0005220.1	ATTVQATGVASNLVEAIQGVGFK,ADAAAAVTGEGADVQASE,LQTLSLSFEDFDK,ITQALEGMDGVTDLEVLIEEGIGSVVLTK,AATAEVAEAAGAPAYTTESLILYFK,AEGTMEER	6
TRIAE_CS42_1AL_TGACv1_000165_AA0005220	ADAAAAVTGEGADVQASE,LQTLSLSFEDFDK,ITQALEGMDGVTDLEVLIEEGIGSVVLTK,AATAEVAEAAGAPAYTTESLILYFK,AEGTMEER,ATTVQATGVASNLVEAIQGVGFK	6	TRIAE_CS42_1AL_TGACv1_000165_AA0005220.2	ATTVQATGVASNLVEAIQGVGFK,ADAAAAVTGEGADVQASE,LQTLSLSFEDFDK,AATAEVAEAAGAPAYTTESLILYFK,AEGTMEER	5
TRIAE_CS42_1AL_TGACv1_000166_AA0005230	MTNQHDELDAMK	1	TRIAE_CS42_1AL_TGACv1_000166_AA0005230.1	MTNQHDELDAMK	1
TRIAE_CS42_1AL_TGACv1_000167_AA0005240	ADGGDHKK,KVEAADKPK	2	TRIAE_CS42_1AL_TGACv1_000167_AA0005240.1	ADGGDHKK,KVEAADKPK	2
TRIAE_CS42_1AL_TGACv1_000172_AA0005290	ANPSVWDALAFSGPAPER	1	TRIAE_CS42_1AL_TGACv1_000172_AA0005290.1	ANPSVWDALAFSGPAPER	1
TRIAE_CS42_1AL_TGACv1_000172_AA0005300	ANPSVWDALAFSGPAPER	1	TRIAE_CS42_1AL_TGACv1_000172_AA0005300.1	ANPSVWDALAFSGPAPER	1
TRIAE_CS42_1AL_TGACv1_000172_AA0005310	ANPSVWDALAFSGPAPER	1	TRIAE_CS42_1AL_TGACv1_000172_AA0005310.1	ANPSVWDALAFSGPAPER	1
TRIAE_CS42_1AL_TGACv1_000178_AA0005420	FLWVVR,LTVPSLLAFLR,GVLVNTYEWLEAR,FFLPRPEPDLDALLPEGFTER,MWAPQVEVLR,TPPADPAK	6	TRIAE_CS42_1AL_TGACv1_000178_AA0005420.1	TPPADPAK,MWAPQVEVLR,LTVPSLLAFLR,FLWVVR,GVLVNTYEWLEAR,FFLPRPEPDLDALLPEGFTER	6
TRIAE_CS42_1AL_TGACv1_000178_AA0005430	AGEIEAK,FLWVVR	2	TRIAE_CS42_1AL_TGACv1_000178_AA0005430.1	FLWVVR,AGEIEAK	2
TRIAE_CS42_1AL_TGACv1_000178_AA0005460	LLPAGFLER	1	TRIAE_CS42_1AL_TGACv1_000178_AA0005460.1	LLPAGFLER	1
TRIAE_CS42_1AL_TGACv1_000178_AA0005490	GLVEAAEVEGK	1	TRIAE_CS42_1AL_TGACv1_000178_AA0005490.1	GLVEAAEVEGK	1
TRIAE_CS42_1AL_TGACv1_000178_AA0005500	HGLVLK,AVAALR,IPDTDGILVNTVESLEAR	3	TRIAE_CS42_1AL_TGACv1_000178_AA0005500.1	IPDTDGILVNTVESLEAR,HGLVLK,AVAALR	3
TRIAE_CS42_1AL_TGACv1_000183_AA0005610	KNYDDPYYGY	1	TRIAE_CS42_1AL_TGACv1_000183_AA0005610.1	KNYDDPYYGY	1
TRIAE_CS42_1AL_TGACv1_000188_AA0005670	RSPSGSFVVKPEK,AHAGATLEIPSEETLSTLK,EAADFIANMIVQAK,SPSGSFVVKPEK,GLAPGSEDAVR	5	TRIAE_CS42_1AL_TGACv1_000188_AA0005670.1	RSPSGSFVVKPEK,GLAPGSEDAVR,EAADFIANMIVQAK,SPSGSFVVKPEK,AHAGATLEIPSEETLSTLK	5
TRIAE_CS42_1AL_TGACv1_000188_AA0005700	KLDDSEFR,YGPIVDIDLK,DADDAIYGR	3	TRIAE_CS42_1AL_TGACv1_000188_AA0005700.1	KLDDSEFR,YGPIVDIDLK,DADDAIYGR	3
TRIAE_CS42_1AL_TGACv1_000188_AA0005700	KLDDSEFR,YGPIVDIDLK,DADDAIYGR	3	TRIAE_CS42_1AL_TGACv1_000188_AA0005700.2	KLDDSEFR,DADDAIYGR,YGPIVDIDLK	3
TRIAE_CS42_1AL_TGACv1_000189_AA0005730	LPEPIESNPADYATK,VLLDEFNVTMK,VANIVVEQLHAEAGK,GLKLPEPIESNPADYATK,NASDLYK,LPQDLLESVESLAADK,LMPDMSTLLR,LSVQGMVSSLKELLELAPINK,VMFSSDGYAFPETYYLGSR,NPGAFGDLIHR,AGFENEFYLR,VLSAASEDGDLSIQEAIDAVEDIFRR	12	TRIAE_CS42_1AL_TGACv1_000189_AA0005730.1	VLSAASEDGDLSIQEAIDAVEDIFRR,GLKLPEPIESNPADYATK,LPEPIESNPADYATK,LSVQGMVSSLKELLELAPINK,NASDLYK,NPGAFGDLIHR,AGFENEFYLR,VMFSSDGYAFPETYYLGSR,VANIVVEQLHAEAGK,LMPDMSTLLR,VLLDEFNVTMK,LPQDLLESVESLAADK	12
TRIAE_CS42_1AL_TGACv1_000189_AA0005740	LTIWDTAGQER	1	TRIAE_CS42_1AL_TGACv1_000189_AA0005740.1	LTIWDTAGQER	1
TRIAE_CS42_1AL_TGACv1_000196_AA0005820	AAVVAAVR,AVEGMSGR	2	TRIAE_CS42_1AL_TGACv1_000196_AA0005820.1	AVEGMSGR,AAVVAAVR	2
TRIAE_CS42_1AL_TGACv1_000199_AA0005890	KMEEDLR	1	TRIAE_CS42_1AL_TGACv1_000199_AA0005890.1	KMEEDLR	1
TRIAE_CS42_1AL_TGACv1_000199_AA0005900	GDDDSECDEADDDPDGDEVNIEEK	1	TRIAE_CS42_1AL_TGACv1_000199_AA0005900.1	GDDDSECDEADDDPDGDEVNIEEK	1
TRIAE_CS42_1AL_TGACv1_000201_AA0005940	DAFIDYWFNDNK,GNLVAAMQQLDEEEDINK,VFSQVPR,YAETVIYR,DASALDPELLQLPELAPGALR,ITMDTATQIFEILR,FWELDTDHDFLIDKENLIR,IDATCSGTVTR,LPSYLSGVLFK,ENSSIAEALYLQWLVLPESSK,LDHLFFAGEGLQIQEFRPVIK,SGNGHLTLR,RDASALDPELLQLPELAPGALR,EVIPQFYFK,GSSAGPSSLGSPLK,YAETVIYRIFYSINR,IVDRVFSQVPR,KFTSMTEGK,KPGYSYLTQEDFKPVLK,SSEPSLEYWFK	20	TRIAE_CS42_1AL_TGACv1_000201_AA0005940.1	YAETVIYR,SGNGHLTLR,DASALDPELLQLPELAPGALR,FWELDTDHDFLIDKENLIR,ENSSIAEALYLQWLVLPESSK,EVIPQFYFK,ITMDTATQIFEILR,GSSAGPSSLGSPLK,KFTSMTEGK,YAETVIYRIFYSINR,DAFIDYWFNDNK,SSEPSLEYWFK,GNLVAAMQQLDEEEDINK,LPSYLSGVLFK,KPGYSYLTQEDFKPVLK,IDATCSGTVTR,VFSQVPR,IVDRVFSQVPR,RDASALDPELLQLPELAPGALR,LDHLFFAGEGLQIQEFRPVIK	20
TRIAE_CS42_1AL_TGACv1_000201_AA0005940	DAFIDYWFNDNK,GNLVAAMQQLDEEEDINK,VFSQVPR,YAETVIYR,DASALDPELLQLPELAPGALR,ITMDTATQIFEILR,FWELDTDHDFLIDKENLIR,IDATCSGTVTR,LPSYLSGVLFK,ENSSIAEALYLQWLVLPESSK,LDHLFFAGEGLQIQEFRPVIK,SGNGHLTLR,RDASALDPELLQLPELAPGALR,EVIPQFYFK,GSSAGPSSLGSPLK,YAETVIYRIFYSINR,IVDRVFSQVPR,KFTSMTEGK,KPGYSYLTQEDFKPVLK,SSEPSLEYWFK	20	TRIAE_CS42_1AL_TGACv1_000201_AA0005940.2	GSSAGPSSLGSPLK,ITMDTATQIFEILR,EVIPQFYFK,ENSSIAEALYLQWLVLPESSK,FWELDTDHDFLIDKENLIR,DASALDPELLQLPELAPGALR,YAETVIYR,SGNGHLTLR,LDHLFFAGEGLQIQEFRPVIK,IVDRVFSQVPR,RDASALDPELLQLPELAPGALR,VFSQVPR,IDATCSGTVTR,KPGYSYLTQEDFKPVLK,LPSYLSGVLFK,GNLVAAMQQLDEEEDINK,SSEPSLEYWFK,YAETVIYRIFYSINR,DAFIDYWFNDNK,KFTSMTEGK	20
TRIAE_CS42_1AL_TGACv1_000202_AA0005980	KADAIFGPENSDLYTIFESLITR,HSISIASMNR,LEAEAAGLR,VEQLESALALATDR,ATLSNTVNK,TLMQSLQEDDDKPNIPK,AEDDKETLLK,ITSIALASR	8	TRIAE_CS42_1AL_TGACv1_000202_AA0005980.1	AEDDKETLLK,ITSIALASR,LEAEAAGLR,TLMQSLQEDDDKPNIPK,VEQLESALALATDR,ATLSNTVNK,HSISIASMNR,KADAIFGPENSDLYTIFESLITR	8
TRIAE_CS42_1AL_TGACv1_000204_AA0006120	DPGFVFDGLMNGLEPGR	1	TRIAE_CS42_1AL_TGACv1_000204_AA0006120.1	DPGFVFDGLMNGLEPGR	1
TRIAE_CS42_1AL_TGACv1_000208_AA0006160	CCAVYDEQR	1	TRIAE_CS42_1AL_TGACv1_000208_AA0006160.1	CCAVYDEQR	1
TRIAE_CS42_1AL_TGACv1_000208_AA0006190	AGDAAVPAHR,GGAAVVR	2	TRIAE_CS42_1AL_TGACv1_000208_AA0006190.1	AGDAAVPAHR,GGAAVVR	2
TRIAE_CS42_1AL_TGACv1_000215_AA0006400	SNVLPK	1	TRIAE_CS42_1AL_TGACv1_000215_AA0006400.1	SNVLPK	1
TRIAE_CS42_1AL_TGACv1_000216_AA0006410	ALSLAPSLAGPLLR,MGNANPLTGSQGEIR,HATGAFKDEFFADFAASMIK,GLFHSDGALLTDPFTR,TFDTDYFK,TAEKDAQPNQTLR,GPFWTVPLGR	7	TRIAE_CS42_1AL_TGACv1_000216_AA0006410.1	GLFHSDGALLTDPFTR,MGNANPLTGSQGEIR,TFDTDYFK,GPFWTVPLGR,ALSLAPSLAGPLLR,HATGAFKDEFFADFAASMIK,TAEKDAQPNQTLR	7
TRIAE_CS42_1AL_TGACv1_000216_AA0006420	ALSLAPSLAGPLLR,GLFHSDGALLTDPFTR,TAEKDAQPNQTLR,TFDTDYFK,GPFWTVPLGR	5	TRIAE_CS42_1AL_TGACv1_000216_AA0006420.1	GPFWTVPLGR,GLFHSDGALLTDPFTR,TFDTDYFK,ALSLAPSLAGPLLR,TAEKDAQPNQTLR	5
TRIAE_CS42_1AL_TGACv1_000218_AA0006440	AVQGNVGQLLDK,NPPDWQEILTYFR,YKYPTMSK,GSELQNYFTR,YGPNTFK	5	TRIAE_CS42_1AL_TGACv1_000218_AA0006440.1	YGPNTFK,YKYPTMSK,AVQGNVGQLLDK,GSELQNYFTR,NPPDWQEILTYFR	5
TRIAE_CS42_1AL_TGACv1_000218_AA0006440	AVQGNVGQLLDK,NPPDWQEILTYFR,YKYPTMSK,GSELQNYFTR,YGPNTFK	5	TRIAE_CS42_1AL_TGACv1_000218_AA0006440.2	NPPDWQEILTYFR,GSELQNYFTR,AVQGNVGQLLDK,YKYPTMSK,YGPNTFK	5
TRIAE_CS42_1AL_TGACv1_000220_AA0006520	SSFLPK	1	TRIAE_CS42_1AL_TGACv1_000220_AA0006520.1	SSFLPK	1
TRIAE_CS42_1AL_TGACv1_000220_AA0006530	SLHFSSIK,TAEVVK,TLEVIK	3	TRIAE_CS42_1AL_TGACv1_000220_AA0006530.1	TAEVVK,TLEVIK,SLHFSSIK	3
TRIAE_CS42_1AL_TGACv1_000222_AA0006610	VTNAIALLDPLTLR,RLPVEEDLGNK,AGPESPELLQILLRR,VDITEGVPR,AQANPDQWVAVVQLR,TFLYLEQLLIK,HGQAALAIR,NDTVFTVR,EVLNGIVLEQTHPVEFVVHDR,QNLPEVVLVK,EDLIALSPK,LVDFLGTVAPIQTNTAK,VSLSGAEFVFSEPHSK,VASAPGGLDFFFGSR,AGPESPELLQILLR,SFIYNYK	16	TRIAE_CS42_1AL_TGACv1_000222_AA0006610.1	HGQAALAIR,LVDFLGTVAPIQTNTAK,TFLYLEQLLIK,NDTVFTVR,AQANPDQWVAVVQLR,VTNAIALLDPLTLR,VASAPGGLDFFFGSR,SFIYNYK,AGPESPELLQILLRR,EDLIALSPK,VSLSGAEFVFSEPHSK,VDITEGVPR,RLPVEEDLGNK,AGPESPELLQILLR,QNLPEVVLVK,EVLNGIVLEQTHPVEFVVHDR	16
TRIAE_CS42_1AL_TGACv1_000222_AA0006610	VTNAIALLDPLTLR,RLPVEEDLGNK,AGPESPELLQILLRR,VDITEGVPR,AQANPDQWVAVVQLR,TFLYLEQLLIK,HGQAALAIR,NDTVFTVR,EVLNGIVLEQTHPVEFVVHDR,QNLPEVVLVK,EDLIALSPK,LVDFLGTVAPIQTNTAK,VSLSGAEFVFSEPHSK,VASAPGGLDFFFGSR,AGPESPELLQILLR,SFIYNYK	16	TRIAE_CS42_1AL_TGACv1_000222_AA0006610.2	SFIYNYK,VASAPGGLDFFFGSR,AGPESPELLQILLRR,EDLIALSPK,VDITEGVPR,RLPVEEDLGNK,VSLSGAEFVFSEPHSK,AGPESPELLQILLR,QNLPEVVLVK,EVLNGIVLEQTHPVEFVVHDR,HGQAALAIR,LVDFLGTVAPIQTNTAK,NDTVFTVR,AQANPDQWVAVVQLR,TFLYLEQLLIK,VTNAIALLDPLTLR	16
TRIAE_CS42_1AL_TGACv1_000222_AA0006620	VMEREEVQLTEESLHR,FGLTLYTLDR,EEVQLTEESLHR,ESMHPIQNLFSGELAR,EKPAQDASLQELLEIVMK,LAAFLAEVYSEVDK,AMLIQVQK,LDLQEAMLELDQILK	8	TRIAE_CS42_1AL_TGACv1_000222_AA0006620.1	EKPAQDASLQELLEIVMK,ESMHPIQNLFSGELAR,LDLQEAMLELDQILK,FGLTLYTLDR,VMEREEVQLTEESLHR,LAAFLAEVYSEVDK,EEVQLTEESLHR,AMLIQVQK	8
TRIAE_CS42_1AL_TGACv1_000227_AA0006690	VELPDAYPYK,SPSIGFINK,GPTESIYQGGVWK,YAKPEDAGITPEDK,EMDLMK	5	TRIAE_CS42_1AL_TGACv1_000227_AA0006690.1	SPSIGFINK,YAKPEDAGITPEDK,GPTESIYQGGVWK,EMDLMK,VELPDAYPYK	5
TRIAE_CS42_1AL_TGACv1_000227_AA0006690	VELPDAYPYK,SPSIGFINK,GPTESIYQGGVWK,YAKPEDAGITPEDK,EMDLMK	5	TRIAE_CS42_1AL_TGACv1_000227_AA0006690.2	VELPDAYPYK,GPTESIYQGGVWK,EMDLMK,SPSIGFINK,YAKPEDAGITPEDK	5
TRIAE_CS42_1AL_TGACv1_000230_AA0006760	IDMDGTLNVK,TVTSPDFGWQGAGPK,LSAFEVGDWVR,VAIFGVPGLWR,ADILEPR	5	TRIAE_CS42_1AL_TGACv1_000230_AA0006760.1	IDMDGTLNVK,ADILEPR,TVTSPDFGWQGAGPK,LSAFEVGDWVR,VAIFGVPGLWR	5
TRIAE_CS42_1AL_TGACv1_000231_AA0006780	KAPAKK	1	TRIAE_CS42_1AL_TGACv1_000231_AA0006780.1	KAPAKK	1
TRIAE_CS42_1AL_TGACv1_000232_AA0006790	ILATVAPEMVPYLTR	1	TRIAE_CS42_1AL_TGACv1_000232_AA0006790.1	ILATVAPEMVPYLTR	1
TRIAE_CS42_1AL_TGACv1_000234_AA0006830	SNTNHEHDQPPHLR,ALDELIPK,TLLEGGTVLQYGAR,AADTDLSVCVLEK,TYGGSFLYHLDDR	5	TRIAE_CS42_1AL_TGACv1_000234_AA0006830.1	ALDELIPK,AADTDLSVCVLEK,SNTNHEHDQPPHLR,TYGGSFLYHLDDR,TLLEGGTVLQYGAR	5
TRIAE_CS42_1AL_TGACv1_000236_AA0006880	MTNADLGR,QLGAYADADK,MFAPTRIWR,FVIWTESAFKK,FVIWTESAFK,LDEVYGSFEASSSK,LNLLDLAPGGHLGRFVIWTESAFK,LINSDEVQSVVKPINKEVK,NAAAVLK,DSVGIRPGK,APIRPDVITFVHR,APIRPDVITFVHRLVSCNSR,LINSDEVQSVVK,RVAVASALAATAVPAIVTAR,KGFVLPRPK,KLDEVYGSFEASSSK,LNLLDLAPGGHLGR,KNPLKNAAAVLK,KKGFVLPRPK,LINSDEVQSVVKPINK,MFAPTR,GHRIESVPEFPLVVSDSAEGIEK,GFVLPRPK,MAVLAEAAR,ALDGDMPTDAAGVPMPHVMK,VGGGGTHR,FVIWTESAFKKLDEVYGSFEASSSK,AKDSVGIRPGK…	45	TRIAE_CS42_1AL_TGACv1_000236_AA0006880.1	QLGAYADADKAK,VAVASALAATAVPAIVTAR,QLGAYADADK,MTNADLGR,AKDSVGIRPGK,KLDEVYGSFEASSSK,FVIWTESAFKK,KLDEVYGSFEASSSKK,AKDSVGIRPGKGK,LNLLDLAPGGHLGR,ALDGDMPTDAAGVPMPHVMK,DSVGIRPGK,RVAVASALAATAVPAIVTAR,APIRPDVITFVHRLVSCNSR,MFAPTRIWR,KNPLKNAAAVLK,IESVPEFPLVVSDSAEGIEK,MFAPTR,FVIWTESAFK,LINSDEVQSVVK,DSVGIRPGKGK,KKGFVLPRPK,NAAAVLK,LNLLDLAPGGHLGRFVIWTESAFK,KGPLIVYATEGSK,RMAVLAEAAR,KGFVLPRPK,KAGHQTSAESWGTGR,LDEVY…	45
TRIAE_CS42_1AL_TGACv1_000236_AA0006880	MTNADLGR,QLGAYADADK,MFAPTRIWR,FVIWTESAFKK,FVIWTESAFK,LDEVYGSFEASSSK,LNLLDLAPGGHLGRFVIWTESAFK,LINSDEVQSVVKPINKEVK,NAAAVLK,DSVGIRPGK,APIRPDVITFVHR,APIRPDVITFVHRLVSCNSR,LINSDEVQSVVK,RVAVASALAATAVPAIVTAR,KGFVLPRPK,KLDEVYGSFEASSSK,LNLLDLAPGGHLGR,KNPLKNAAAVLK,KKGFVLPRPK,LINSDEVQSVVKPINK,MFAPTR,GHRIESVPEFPLVVSDSAEGIEK,GFVLPRPK,MAVLAEAAR,ALDGDMPTDAAGVPMPHVMK,VGGGGTHR,FVIWTESAFKKLDEVYGSFEASSSK,AKDSVGIRPGK…	45	TRIAE_CS42_1AL_TGACv1_000236_AA0006880.2	KAGHQTSAESWGTGR,LDEVYGSFEASSSK,RMAVLAEAAR,KGFVLPRPK,LNPYFGTAR,GHRIESVPEFPLVVSDSAEGIEK,LINSDEVQSVVKPINKEVK,NAAAVLKLNPYFGTAR,FVIWTESAFKKLDEVYGSFEASSSK,GFVLPR,QPYAVSR,AGHQTSAESWGTGR,NLPGVDVANVERLNLLDLAPGGHLGR,APIRPDVITFVHR,VGGGGTHR,NLPGVDVANVER,AFRNLPGVDVANVERLNLLDLAPGGHLGR,GFVLPRPK,MAVLAEAAR,LINSDEVQSVVKPINK,KLDEVYGSFEASSSK,AKDSVGIRPGK,KLDEVYGSFEASSSKK,FVIWTESAFKK,VAVASALAATAVPAIVTAR,QLGAYADADK,QLG…	45
TRIAE_CS42_1AL_TGACv1_000238_AA0006980	SLFSLSGR,FILETSLMPNAR,AAADTTIPFLEQLFSER,ITGSLEFGLR,RDEQLALYALIAR,DYFVLMSHLLEVYPEK	6	TRIAE_CS42_1AL_TGACv1_000238_AA0006980.1	DYFVLMSHLLEVYPEK,ITGSLEFGLR,RDEQLALYALIAR,SLFSLSGR,AAADTTIPFLEQLFSER,FILETSLMPNAR	6
TRIAE_CS42_1AL_TGACv1_000238_AA0006980	SLFSLSGR,FILETSLMPNAR,AAADTTIPFLEQLFSER,ITGSLEFGLR,RDEQLALYALIAR,DYFVLMSHLLEVYPEK	6	TRIAE_CS42_1AL_TGACv1_000238_AA0006980.2	DYFVLMSHLLEVYPEK,SLFSLSGR,RDEQLALYALIAR,ITGSLEFGLR,FILETSLMPNAR,AAADTTIPFLEQLFSER	6
TRIAE_CS42_1AL_TGACv1_000238_AA0006980	SLFSLSGR,FILETSLMPNAR,AAADTTIPFLEQLFSER,ITGSLEFGLR,RDEQLALYALIAR,DYFVLMSHLLEVYPEK	6	TRIAE_CS42_1AL_TGACv1_000238_AA0006980.3	DYFVLMSHLLEVYPEK,ITGSLEFGLR,RDEQLALYALIAR,SLFSLSGR,AAADTTIPFLEQLFSER,FILETSLMPNAR	6
TRIAE_CS42_1AL_TGACv1_000238_AA0006980	SLFSLSGR,FILETSLMPNAR,AAADTTIPFLEQLFSER,ITGSLEFGLR,RDEQLALYALIAR,DYFVLMSHLLEVYPEK	6	TRIAE_CS42_1AL_TGACv1_000238_AA0006980.4	RDEQLALYALIAR,SLFSLSGR,ITGSLEFGLR,FILETSLMPNAR,AAADTTIPFLEQLFSER,DYFVLMSHLLEVYPEK	6
TRIAE_CS42_1AL_TGACv1_000238_AA0006990	EMSSLAER,TYDLLHAWTVFTDLEKR,DGILMLELDR,LADLYVTADTFEKDTEMWQQR,DGGSGLAPWPAR,SFELAHCSR,TYDLLHAWTVFTDLEK,VDNYWNLLRPK,LLRPGGYFAYSSPEAYAQDEEDRR,GIPAYLGVLGTK	10	TRIAE_CS42_1AL_TGACv1_000238_AA0006990.1	TYDLLHAWTVFTDLEK,VDNYWNLLRPK,DGILMLELDR,EMSSLAER,LLRPGGYFAYSSPEAYAQDEEDRR,DGGSGLAPWPAR,LADLYVTADTFEKDTEMWQQR,SFELAHCSR,TYDLLHAWTVFTDLEKR,GIPAYLGVLGTK	10
TRIAE_CS42_1AL_TGACv1_000238_AA0006990	EMSSLAER,TYDLLHAWTVFTDLEKR,DGILMLELDR,LADLYVTADTFEKDTEMWQQR,DGGSGLAPWPAR,SFELAHCSR,TYDLLHAWTVFTDLEK,VDNYWNLLRPK,LLRPGGYFAYSSPEAYAQDEEDRR,GIPAYLGVLGTK	10	TRIAE_CS42_1AL_TGACv1_000238_AA0006990.2	VDNYWNLLRPK,TYDLLHAWTVFTDLEK,EMSSLAER,DGILMLELDR,TYDLLHAWTVFTDLEKR,SFELAHCSR,GIPAYLGVLGTK,DGGSGLAPWPAR,LLRPGGYFAYSSPEAYAQDEEDRR,LADLYVTADTFEKDTEMWQQR	10
TRIAE_CS42_1AL_TGACv1_000238_AA0006990	EMSSLAER,TYDLLHAWTVFTDLEKR,DGILMLELDR,LADLYVTADTFEKDTEMWQQR,DGGSGLAPWPAR,SFELAHCSR,TYDLLHAWTVFTDLEK,VDNYWNLLRPK,LLRPGGYFAYSSPEAYAQDEEDRR,GIPAYLGVLGTK	10	TRIAE_CS42_1AL_TGACv1_000238_AA0006990.3	GIPAYLGVLGTK,SFELAHCSR,LADLYVTADTFEKDTEMWQQR,DGGSGLAPWPAR,LLRPGGYFAYSSPEAYAQDEEDRR,EMSSLAER,DGILMLELDR,VDNYWNLLRPK	8
TRIAE_CS42_1AL_TGACv1_000242_AA0007010	LAGFNLSSSSHNTNTPR,STSLAEVLDASNER,TWVSHVQLK,NIQDRLNLFAGNLKK,AAASDALIER,RPIESALPSISRPIMSLDGNEDAIVGALK,AGLEDHLK,LNLFAGNLK,VNQELLVQTEEMLQK,FPISPDR,GVAAPLLDSVNK,AHVHSLSFTWHDAFK,VPEAGTLGALPAASLVK,DAATADDDLCAVR,GVAAPLLDSVNKLESNMK,QYIASAYSER,YTEMVDDIIR,AAAVESPSLPDSSSLEQR,TTDVGIR,LQQSSEITR,LMAGVGAHDDLFR,IGMNALADAK,QLESLGAQR,ENNSVYLMR,EMIEDVQR,FSLDLHQQEEIAQEIAR,ALALVEPR,LFSSLVPDGSMK,AALLAYAR,EASEDAQFR	30	TRIAE_CS42_1AL_TGACv1_000242_AA0007010.1	LFSSLVPDGSMK,RPIESALPSISRPIMSLDGNEDAIVGALK,EASEDAQFR,VPEAGTLGALPAASLVK,FSLDLHQQEEIAQEIAR,FPISPDR,DAATADDDLCAVR,AAAVESPSLPDSSSLEQR,VNQELLVQTEEMLQK,ENNSVYLMR,AAASDALIER,TWVSHVQLK,TTDVGIR,STSLAEVLDASNER,LNLFAGNLK,YTEMVDDIIR,QYIASAYSER,AGLEDHLK,ALALVEPR,LQQSSEITR,LMAGVGAHDDLFR,QLESLGAQR,EMIEDVQR,AHVHSLSFTWHDAFK,GVAAPLLDSVNK,NIQDRLNLFAGNLKK,GVAAPLLDSVNKLESNMK,IGMNALADAK,LAGFNLSSSSHNTNTPR,AALLAYAR	30
TRIAE_CS42_1AL_TGACv1_000242_AA0007010	LAGFNLSSSSHNTNTPR,STSLAEVLDASNER,TWVSHVQLK,NIQDRLNLFAGNLKK,AAASDALIER,RPIESALPSISRPIMSLDGNEDAIVGALK,AGLEDHLK,LNLFAGNLK,VNQELLVQTEEMLQK,FPISPDR,GVAAPLLDSVNK,AHVHSLSFTWHDAFK,VPEAGTLGALPAASLVK,DAATADDDLCAVR,GVAAPLLDSVNKLESNMK,QYIASAYSER,YTEMVDDIIR,AAAVESPSLPDSSSLEQR,TTDVGIR,LQQSSEITR,LMAGVGAHDDLFR,IGMNALADAK,QLESLGAQR,ENNSVYLMR,EMIEDVQR,FSLDLHQQEEIAQEIAR,ALALVEPR,LFSSLVPDGSMK,AALLAYAR,EASEDAQFR	30	TRIAE_CS42_1AL_TGACv1_000242_AA0007010.2	FPISPDR,EASEDAQFR,VPEAGTLGALPAASLVK,FSLDLHQQEEIAQEIAR,AAAVESPSLPDSSSLEQR,VNQELLVQTEEMLQK,DAATADDDLCAVR,LFSSLVPDGSMK,RPIESALPSISRPIMSLDGNEDAIVGALK,STSLAEVLDASNER,LNLFAGNLK,YTEMVDDIIR,AGLEDHLK,QYIASAYSER,TTDVGIR,ENNSVYLMR,AAASDALIER,TWVSHVQLK,GVAAPLLDSVNKLESNMK,NIQDRLNLFAGNLKK,LQQSSEITR,ALALVEPR,EMIEDVQR,AHVHSLSFTWHDAFK,GVAAPLLDSVNK,LMAGVGAHDDLFR,QLESLGAQR,AALLAYAR,IGMNALADAK,LAGFNLSSSSHNTNTPR	30
TRIAE_CS42_1AL_TGACv1_000242_AA0007010	LAGFNLSSSSHNTNTPR,STSLAEVLDASNER,TWVSHVQLK,NIQDRLNLFAGNLKK,AAASDALIER,RPIESALPSISRPIMSLDGNEDAIVGALK,AGLEDHLK,LNLFAGNLK,VNQELLVQTEEMLQK,FPISPDR,GVAAPLLDSVNK,AHVHSLSFTWHDAFK,VPEAGTLGALPAASLVK,DAATADDDLCAVR,GVAAPLLDSVNKLESNMK,QYIASAYSER,YTEMVDDIIR,AAAVESPSLPDSSSLEQR,TTDVGIR,LQQSSEITR,LMAGVGAHDDLFR,IGMNALADAK,QLESLGAQR,ENNSVYLMR,EMIEDVQR,FSLDLHQQEEIAQEIAR,ALALVEPR,LFSSLVPDGSMK,AALLAYAR,EASEDAQFR	30	TRIAE_CS42_1AL_TGACv1_000242_AA0007010.3	AHVHSLSFTWHDAFK,GVAAPLLDSVNK,LMAGVGAHDDLFR,QLESLGAQR,LQQSSEITR,ALALVEPR,GVAAPLLDSVNKLESNMK,NIQDRLNLFAGNLKK,IGMNALADAK,AALLAYAR,RPIESALPSISRPIMSLDGNEDAIVGALK,LFSSLVPDGSMK,AAAVESPSLPDSSSLEQR,VNQELLVQTEEMLQK,DAATADDDLCAVR,FPISPDR,EASEDAQFR,VPEAGTLGALPAASLVK,FSLDLHQQEEIAQEIAR,TTDVGIR,ENNSVYLMR,AAASDALIER,TWVSHVQLK,AGLEDHLK,QYIASAYSER,STSLAEVLDASNER,LNLFAGNLK,YTEMVDDIIR	28
TRIAE_CS42_1AL_TGACv1_000242_AA0007010	LAGFNLSSSSHNTNTPR,STSLAEVLDASNER,TWVSHVQLK,NIQDRLNLFAGNLKK,AAASDALIER,RPIESALPSISRPIMSLDGNEDAIVGALK,AGLEDHLK,LNLFAGNLK,VNQELLVQTEEMLQK,FPISPDR,GVAAPLLDSVNK,AHVHSLSFTWHDAFK,VPEAGTLGALPAASLVK,DAATADDDLCAVR,GVAAPLLDSVNKLESNMK,QYIASAYSER,YTEMVDDIIR,AAAVESPSLPDSSSLEQR,TTDVGIR,LQQSSEITR,LMAGVGAHDDLFR,IGMNALADAK,QLESLGAQR,ENNSVYLMR,EMIEDVQR,FSLDLHQQEEIAQEIAR,ALALVEPR,LFSSLVPDGSMK,AALLAYAR,EASEDAQFR	30	TRIAE_CS42_1AL_TGACv1_000242_AA0007010.4	ALALVEPR,LQQSSEITR,LMAGVGAHDDLFR,QLESLGAQR,AHVHSLSFTWHDAFK,GVAAPLLDSVNK,NIQDRLNLFAGNLKK,GVAAPLLDSVNKLESNMK,IGMNALADAK,AALLAYAR,LFSSLVPDGSMK,RPIESALPSISRPIMSLDGNEDAIVGALK,EASEDAQFR,VPEAGTLGALPAASLVK,FSLDLHQQEEIAQEIAR,FPISPDR,DAATADDDLCAVR,AAAVESPSLPDSSSLEQR,VNQELLVQTEEMLQK,AAASDALIER,TWVSHVQLK,ENNSVYLMR,TTDVGIR,STSLAEVLDASNER,LNLFAGNLK,YTEMVDDIIR,QYIASAYSER,AGLEDHLK	28
TRIAE_CS42_1AL_TGACv1_000242_AA0007010	LAGFNLSSSSHNTNTPR,STSLAEVLDASNER,TWVSHVQLK,NIQDRLNLFAGNLKK,AAASDALIER,RPIESALPSISRPIMSLDGNEDAIVGALK,AGLEDHLK,LNLFAGNLK,VNQELLVQTEEMLQK,FPISPDR,GVAAPLLDSVNK,AHVHSLSFTWHDAFK,VPEAGTLGALPAASLVK,DAATADDDLCAVR,GVAAPLLDSVNKLESNMK,QYIASAYSER,YTEMVDDIIR,AAAVESPSLPDSSSLEQR,TTDVGIR,LQQSSEITR,LMAGVGAHDDLFR,IGMNALADAK,QLESLGAQR,ENNSVYLMR,EMIEDVQR,FSLDLHQQEEIAQEIAR,ALALVEPR,LFSSLVPDGSMK,AALLAYAR,EASEDAQFR	30	TRIAE_CS42_1AL_TGACv1_000242_AA0007010.5	AALLAYAR,IGMNALADAK,GVAAPLLDSVNKLESNMK,NIQDRLNLFAGNLKK,AHVHSLSFTWHDAFK,GVAAPLLDSVNK,LMAGVGAHDDLFR,QLESLGAQR,LQQSSEITR,ALALVEPR,AGLEDHLK,QYIASAYSER,STSLAEVLDASNER,LNLFAGNLK,YTEMVDDIIR,TTDVGIR,AAASDALIER,TWVSHVQLK,ENNSVYLMR,AAAVESPSLPDSSSLEQR,VNQELLVQTEEMLQK,DAATADDDLCAVR,FPISPDR,EASEDAQFR,VPEAGTLGALPAASLVK,FSLDLHQQEEIAQEIAR,RPIESALPSISRPIMSLDGNEDAIVGALK,LFSSLVPDGSMK	28
TRIAE_CS42_1AL_TGACv1_000242_AA0007060	YLSFHDELVQVSGSPDIAR,QDGGHMSSQPIETVYR,SYHDHMPTDSYSSR,LIVISSK,VADSIPGADER,IPNSSLESIVGAGGVNLAEIR,LVVPSK,SDELVQISGAPSLVR,GGSIIQQLR,ALYEISTR,ILVPGNQVGCLLGKGGSIIQQLRNDTGAGIR,AGNSNMQQLGVTR,EIPADPVSPTIEALILLHSK,KENPSLEEIIDASTQR	14	TRIAE_CS42_1AL_TGACv1_000242_AA0007060.1	ILVPGNQVGCLLGKGGSIIQQLRNDTGAGIR,GGSIIQQLR,ALYEISTR,SYHDHMPTDSYSSR,EIPADPVSPTIEALILLHSK,KENPSLEEIIDASTQR,LIVISSK,YLSFHDELVQVSGSPDIAR,SDELVQISGAPSLVR,IPNSSLESIVGAGGVNLAEIR,AGNSNMQQLGVTR,LVVPSK	12
TRIAE_CS42_1AL_TGACv1_000242_AA0007060	YLSFHDELVQVSGSPDIAR,QDGGHMSSQPIETVYR,SYHDHMPTDSYSSR,LIVISSK,VADSIPGADER,IPNSSLESIVGAGGVNLAEIR,LVVPSK,SDELVQISGAPSLVR,GGSIIQQLR,ALYEISTR,ILVPGNQVGCLLGKGGSIIQQLRNDTGAGIR,AGNSNMQQLGVTR,EIPADPVSPTIEALILLHSK,KENPSLEEIIDASTQR	14	TRIAE_CS42_1AL_TGACv1_000242_AA0007060.2	QDGGHMSSQPIETVYR,ILVPGNQVGCLLGKGGSIIQQLRNDTGAGIR,ALYEISTR,GGSIIQQLR,SYHDHMPTDSYSSR,KENPSLEEIIDASTQR,EIPADPVSPTIEALILLHSK,YLSFHDELVQVSGSPDIAR,SDELVQISGAPSLVR,LIVISSK,LVVPSK,IPNSSLESIVGAGGVNLAEIR,AGNSNMQQLGVTR	13
TRIAE_CS42_1AL_TGACv1_000242_AA0007060	YLSFHDELVQVSGSPDIAR,QDGGHMSSQPIETVYR,SYHDHMPTDSYSSR,LIVISSK,VADSIPGADER,IPNSSLESIVGAGGVNLAEIR,LVVPSK,SDELVQISGAPSLVR,GGSIIQQLR,ALYEISTR,ILVPGNQVGCLLGKGGSIIQQLRNDTGAGIR,AGNSNMQQLGVTR,EIPADPVSPTIEALILLHSK,KENPSLEEIIDASTQR	14	TRIAE_CS42_1AL_TGACv1_000242_AA0007060.3	KENPSLEEIIDASTQR,EIPADPVSPTIEALILLHSK,VADSIPGADER,QDGGHMSSQPIETVYR,ILVPGNQVGCLLGKGGSIIQQLRNDTGAGIR,GGSIIQQLR,ALYEISTR,SYHDHMPTDSYSSR,LVVPSK,IPNSSLESIVGAGGVNLAEIR,AGNSNMQQLGVTR,YLSFHDELVQVSGSPDIAR,SDELVQISGAPSLVR,LIVISSK	14
TRIAE_CS42_1AL_TGACv1_000242_AA0007060	YLSFHDELVQVSGSPDIAR,QDGGHMSSQPIETVYR,SYHDHMPTDSYSSR,LIVISSK,VADSIPGADER,IPNSSLESIVGAGGVNLAEIR,LVVPSK,SDELVQISGAPSLVR,GGSIIQQLR,ALYEISTR,ILVPGNQVGCLLGKGGSIIQQLRNDTGAGIR,AGNSNMQQLGVTR,EIPADPVSPTIEALILLHSK,KENPSLEEIIDASTQR	14	TRIAE_CS42_1AL_TGACv1_000242_AA0007060.4	KENPSLEEIIDASTQR,EIPADPVSPTIEALILLHSK,VADSIPGADER,QDGGHMSSQPIETVYR,ILVPGNQVGCLLGKGGSIIQQLRNDTGAGIR,ALYEISTR,GGSIIQQLR,SYHDHMPTDSYSSR,LVVPSK,IPNSSLESIVGAGGVNLAEIR,AGNSNMQQLGVTR,YLSFHDELVQVSGSPDIAR,SDELVQISGAPSLVR,LIVISSK	14
TRIAE_CS42_1AL_TGACv1_000242_AA0007060	YLSFHDELVQVSGSPDIAR,QDGGHMSSQPIETVYR,SYHDHMPTDSYSSR,LIVISSK,VADSIPGADER,IPNSSLESIVGAGGVNLAEIR,LVVPSK,SDELVQISGAPSLVR,GGSIIQQLR,ALYEISTR,ILVPGNQVGCLLGKGGSIIQQLRNDTGAGIR,AGNSNMQQLGVTR,EIPADPVSPTIEALILLHSK,KENPSLEEIIDASTQR	14	TRIAE_CS42_1AL_TGACv1_000242_AA0007060.5	AGNSNMQQLGVTR,LVVPSK,LIVISSK,YLSFHDELVQVSGSPDIAR,SDELVQISGAPSLVR,EIPADPVSPTIEALILLHSK,VADSIPGADER,KENPSLEEIIDASTQR,ILVPGNQVGCLLGKGGSIIQQLRNDTGAGIR,SYHDHMPTDSYSSR,GGSIIQQLR,ALYEISTR,QDGGHMSSQPIETVYR	13
TRIAE_CS42_1AL_TGACv1_000242_AA0007060	YLSFHDELVQVSGSPDIAR,QDGGHMSSQPIETVYR,SYHDHMPTDSYSSR,LIVISSK,VADSIPGADER,IPNSSLESIVGAGGVNLAEIR,LVVPSK,SDELVQISGAPSLVR,GGSIIQQLR,ALYEISTR,ILVPGNQVGCLLGKGGSIIQQLRNDTGAGIR,AGNSNMQQLGVTR,EIPADPVSPTIEALILLHSK,KENPSLEEIIDASTQR	14	TRIAE_CS42_1AL_TGACv1_000242_AA0007060.6	KENPSLEEIIDASTQR,EIPADPVSPTIEALILLHSK,VADSIPGADER,QDGGHMSSQPIETVYR,GGSIIQQLR,ALYEISTR,ILVPGNQVGCLLGKGGSIIQQLRNDTGAGIR,LVVPSK,IPNSSLESIVGAGGVNLAEIR,SDELVQISGAPSLVR,LIVISSK	11
TRIAE_CS42_1AL_TGACv1_000244_AA0007090	VDENFLLR,LYSFAQGDTLQR,LMLVSDILHNSSAPVK,LDEDGALATGK,FGPIASVK	5	TRIAE_CS42_1AL_TGACv1_000244_AA0007090.1	LYSFAQGDTLQR,VDENFLLR,FGPIASVK,LDEDGALATGK,LMLVSDILHNSSAPVK	5
TRIAE_CS42_1AL_TGACv1_000244_AA0007090	VDENFLLR,LYSFAQGDTLQR,LMLVSDILHNSSAPVK,LDEDGALATGK,FGPIASVK	5	TRIAE_CS42_1AL_TGACv1_000244_AA0007090.2	LDEDGALATGK,LMLVSDILHNSSAPVK,FGPIASVK,LYSFAQGDTLQR,VDENFLLR	5
TRIAE_CS42_1AL_TGACv1_000244_AA0007090	VDENFLLR,LYSFAQGDTLQR,LMLVSDILHNSSAPVK,LDEDGALATGK,FGPIASVK	5	TRIAE_CS42_1AL_TGACv1_000244_AA0007090.3	FGPIASVK,LMLVSDILHNSSAPVK,LDEDGALATGK,VDENFLLR,LYSFAQGDTLQR	5
TRIAE_CS42_1AL_TGACv1_000244_AA0007090	VDENFLLR,LYSFAQGDTLQR,LMLVSDILHNSSAPVK,LDEDGALATGK,FGPIASVK	5	TRIAE_CS42_1AL_TGACv1_000244_AA0007090.4	LMLVSDILHNSSAPVK,LDEDGALATGK,FGPIASVK,LYSFAQGDTLQR,VDENFLLR	5
TRIAE_CS42_1AL_TGACv1_000244_AA0007090	VDENFLLR,LYSFAQGDTLQR,LMLVSDILHNSSAPVK,LDEDGALATGK,FGPIASVK	5	TRIAE_CS42_1AL_TGACv1_000244_AA0007090.5	FGPIASVK,LDEDGALATGK,LMLVSDILHNSSAPVK,VDENFLLR,LYSFAQGDTLQR	5
TRIAE_CS42_1AL_TGACv1_000245_AA0007110	AMVEAK,VISPAFNMER	2	TRIAE_CS42_1AL_TGACv1_000245_AA0007110.1	AMVEAK	1
TRIAE_CS42_1AL_TGACv1_000245_AA0007110	AMVEAK,VISPAFNMER	2	TRIAE_CS42_1AL_TGACv1_000245_AA0007110.2	AMVEAK,VISPAFNMER	2
TRIAE_CS42_1AL_TGACv1_000245_AA0007120	VISPAFNMER,QLLGEGLVALTGEK	2	TRIAE_CS42_1AL_TGACv1_000245_AA0007120.1	QLLGEGLVALTGEK,VISPAFNMER	2
TRIAE_CS42_1AL_TGACv1_000245_AA0007130	AMVEAK,VISPAFNMER	2	TRIAE_CS42_1AL_TGACv1_000245_AA0007130.1	VISPAFNMER,AMVEAK	2
TRIAE_CS42_1AL_TGACv1_000245_AA0007130	AMVEAK,VISPAFNMER	2	TRIAE_CS42_1AL_TGACv1_000245_AA0007130.2	VISPAFNMER,AMVEAK	2
TRIAE_CS42_1AL_TGACv1_000245_AA0007140	AMVEAK,VISPAFNMER	2	TRIAE_CS42_1AL_TGACv1_000245_AA0007140.1	VISPAFNMER,AMVEAK	2
TRIAE_CS42_1AL_TGACv1_000245_AA0007160	SVGSAALK,SVGSAALKMVEEVRR,GFAIGSAALVSLALFGAFVSR,AAVIGDTIGDPLK,TGAATNVIFGLALGYK,MVEEVRR,NIPEDDPR,YIEAGASEHAK,DTSGPSLNILIK,MVEEVR,VGGGIYTK,KYIEAGASEHAK,AAVIGDTIGDPLKDTSGPSLNILIK,TTLEAR,TDALDAAGNTTAAIGK,AADVGADLVGK,AADVGADLVGKVER	17	TRIAE_CS42_1AL_TGACv1_000245_AA0007160.1	AAVIGDTIGDPLK,VGGGIYTK,AAVIGDTIGDPLKDTSGPSLNILIK,TDALDAAGNTTAAIGK,SVGSAALKMVEEVRR,MVEEVR,DTSGPSLNILIK,TGAATNVIFGLALGYK,SVGSAALK,AADVGADLVGKVER,MVEEVRR,YIEAGASEHAK,AADVGADLVGK,NIPEDDPR,KYIEAGASEHAK,GFAIGSAALVSLALFGAFVSR,TTLEAR	17
TRIAE_CS42_1AL_TGACv1_000246_AA0007210	TPPSAPPMPGAPAPAPSDDGDNVYDVIK	1	TRIAE_CS42_1AL_TGACv1_000246_AA0007210.1	TPPSAPPMPGAPAPAPSDDGDNVYDVIK	1
TRIAE_CS42_1AL_TGACv1_000246_AA0007220	KSAQADEEAGSLLQER,SAQADEEAGSLLQER	2	TRIAE_CS42_1AL_TGACv1_000246_AA0007220.1	KSAQADEEAGSLLQER,SAQADEEAGSLLQER	2
TRIAE_CS42_1AL_TGACv1_000247_AA0007230	ALEIAFSK,LDFYVR,QEGLEK,SIPSMVDGFKPGQR,DHYGVFPLR,LEDANDAGGK,KPAAEK,VMLENMGIELLK,ALAMAGIGVVGR,GGTHVDYVANQIASHVMGVVNKK,DLDALEKELDVLDAKLEAEQNDR,ELILFSMADLER,KYDTPEDVLKEFFDLR,FNMTELEADVVALMMK,ITELPVR,TSIVGIPK,IFDEILVNAADNK,QLMENAEIQNIK,VVDMAGTLGK,SKEPPLLEEIR,IKYSDFINKELILFSMADLER,LVGLPK,DFVWADDKEDGEAIELAFSK,GLGTSTAQEGR	24	TRIAE_CS42_1AL_TGACv1_000247_AA0007230.1	LDFYVR,ALAMAGIGVVGR,IFDEILVNAADNK,SKEPPLLEEIR,ITELPVR,QLMENAEIQNIK,GGTHVDYVANQIASHVMGVVNKK,DLDALEKELDVLDAKLEAEQNDR,DFVWADDKEDGEAIELAFSK,DHYGVFPLR,QEGLEK,TSIVGIPK,GLGTSTAQEGR,KPAAEK,VMLENMGIELLK,FNMTELEADVVALMMK,LEDANDAGGK,ELILFSMADLER,KYDTPEDVLKEFFDLR,SIPSMVDGFKPGQR,VVDMAGTLGK,IKYSDFINKELILFSMADLER,ALEIAFSK,LVGLPK	24
TRIAE_CS42_1AL_TGACv1_000247_AA0007230	ALEIAFSK,LDFYVR,QEGLEK,SIPSMVDGFKPGQR,DHYGVFPLR,LEDANDAGGK,KPAAEK,VMLENMGIELLK,ALAMAGIGVVGR,GGTHVDYVANQIASHVMGVVNKK,DLDALEKELDVLDAKLEAEQNDR,ELILFSMADLER,KYDTPEDVLKEFFDLR,FNMTELEADVVALMMK,ITELPVR,TSIVGIPK,IFDEILVNAADNK,QLMENAEIQNIK,VVDMAGTLGK,SKEPPLLEEIR,IKYSDFINKELILFSMADLER,LVGLPK,DFVWADDKEDGEAIELAFSK,GLGTSTAQEGR	24	TRIAE_CS42_1AL_TGACv1_000247_AA0007230.2	ALAMAGIGVVGR,LDFYVR,QLMENAEIQNIK,GGTHVDYVANQIASHVMGVVNKK,SKEPPLLEEIR,ITELPVR,IFDEILVNAADNK,DFVWADDKEDGEAIELAFSK,DHYGVFPLR,DLDALEKELDVLDAKLEAEQNDR,GLGTSTAQEGR,TSIVGIPK,QEGLEK,FNMTELEADVVALMMK,KPAAEK,VMLENMGIELLK,KYDTPEDVLKEFFDLR,ELILFSMADLER,LEDANDAGGK,LVGLPK,ALEIAFSK,IKYSDFINKELILFSMADLER,VVDMAGTLGK,SIPSMVDGFKPGQR	24
TRIAE_CS42_1AL_TGACv1_000249_AA0007280	TVEQQVLESNPVLEAFGNAK,AGLAQLK,KPGGIIALLDEACMFPK,AGQMAELDAR	4	TRIAE_CS42_1AL_TGACv1_000249_AA0007280.1	TVEQQVLESNPVLEAFGNAK,KPGGIIALLDEACMFPK,AGQMAELDAR,AGLAQLK	4
TRIAE_CS42_1AL_TGACv1_000249_AA0007290	ADVPVR	1	TRIAE_CS42_1AL_TGACv1_000249_AA0007290.1	ADVPVR	1
TRIAE_CS42_1AL_TGACv1_000249_AA0007310	LAQELEMLVMLR,GFADIESYLR,DGAPFQIVGGDVHYFR,VASFFDIFDK	4	TRIAE_CS42_1AL_TGACv1_000249_AA0007310.1	DGAPFQIVGGDVHYFR,GFADIESYLR,VASFFDIFDK,LAQELEMLVMLR	4
TRIAE_CS42_1AL_TGACv1_000249_AA0007310	LAQELEMLVMLR,GFADIESYLR,DGAPFQIVGGDVHYFR,VASFFDIFDK	4	TRIAE_CS42_1AL_TGACv1_000249_AA0007310.2	LAQELEMLVMLR,DGAPFQIVGGDVHYFR,GFADIESYLR,VASFFDIFDK	4
TRIAE_CS42_1AL_TGACv1_000249_AA0007310	LAQELEMLVMLR,GFADIESYLR,DGAPFQIVGGDVHYFR,VASFFDIFDK	4	TRIAE_CS42_1AL_TGACv1_000249_AA0007310.3	VASFFDIFDK,GFADIESYLR,DGAPFQIVGGDVHYFR,LAQELEMLVMLR	4
TRIAE_CS42_1AL_TGACv1_000249_AA0007310	LAQELEMLVMLR,GFADIESYLR,DGAPFQIVGGDVHYFR,VASFFDIFDK	4	TRIAE_CS42_1AL_TGACv1_000249_AA0007310.4	LAQELEMLVMLR,DGAPFQIVGGDVHYFR,GFADIESYLR,VASFFDIFDK	4
TRIAE_CS42_1AL_TGACv1_000251_AA0007340	EVDELLKEVEAEQEK,SLDLLYR,VLVSSFIR	3	TRIAE_CS42_1AL_TGACv1_000251_AA0007340.1	VLVSSFIR,EVDELLKEVEAEQEK,SLDLLYR	3
TRIAE_CS42_1AL_TGACv1_000251_AA0007340	EVDELLKEVEAEQEK,SLDLLYR,VLVSSFIR	3	TRIAE_CS42_1AL_TGACv1_000251_AA0007340.2	VLVSSFIR,EVDELLKEVEAEQEK,SLDLLYR	3
TRIAE_CS42_1AL_TGACv1_000251_AA0007340	EVDELLKEVEAEQEK,SLDLLYR,VLVSSFIR	3	TRIAE_CS42_1AL_TGACv1_000251_AA0007340.3	EVDELLKEVEAEQEK,SLDLLYR,VLVSSFIR	3
TRIAE_CS42_1AL_TGACv1_000251_AA0007340	EVDELLKEVEAEQEK,SLDLLYR,VLVSSFIR	3	TRIAE_CS42_1AL_TGACv1_000251_AA0007340.4	SLDLLYR,EVDELLKEVEAEQEK,VLVSSFIR	3
TRIAE_CS42_1AL_TGACv1_000251_AA0007340	EVDELLKEVEAEQEK,SLDLLYR,VLVSSFIR	3	TRIAE_CS42_1AL_TGACv1_000251_AA0007340.5	SLDLLYR,EVDELLKEVEAEQEK,VLVSSFIR	3
TRIAE_CS42_1AL_TGACv1_000254_AA0007370	GKGQVVNGDKDVEYTHK,FGLGAEVGISTGR,GQVVNGDKDVEYTHK,QVDSAAVLYNASTR,GPVGVEGLLTTR,ADSLHLEYSSMACTVEIVDDVQSAIDHIHR,YGSAHTDCVVTTDDKVAETFLR	7	TRIAE_CS42_1AL_TGACv1_000254_AA0007370.1	GPVGVEGLLTTR,YGSAHTDCVVTTDDKVAETFLR,ADSLHLEYSSMACTVEIVDDVQSAIDHIHR,QVDSAAVLYNASTR,FGLGAEVGISTGR,GQVVNGDKDVEYTHK,GKGQVVNGDKDVEYTHK	7
TRIAE_CS42_1AL_TGACv1_000254_AA0007380	TLANMEDPINEILK,KLVNSSFADLQKPQMELDGK,NASLWEPSKDTSVR,DLNAQGYEVIMVTSGAVGVGR,ETVESLLELR,ILLDVADALEANEDLIRSENEADLAAAHEAGYESALVSR,VIPIFNENDAISTR,LVNSSFADLQKPQMELDGK,RTEVADGLVLEK,SENEADLAAAHEAGYESALVSR,LRETVESLLELR,HYHEITFGDK,LTLKPGK,LQNLSSEER,ILLDVADALEANEDLIR,ADLLVLLSDVDGLYSGPPSEPSSK,TEVADGLVLEK,TLANMEDPINEILKR,HLQNLSSEER,EMAVAAR,LTLKPGKIASLAK,KAPYEDSSGIFWDNDSLAGLLALELK,VGTAVITR	23	TRIAE_CS42_1AL_TGACv1_000254_AA0007380.1	VIPIFNENDAISTR,HYHEITFGDK,LRETVESLLELR,HLQNLSSEER,TLANMEDPINEILK,RTEVADGLVLEK,LTLKPGKIASLAK,NASLWEPSKDTSVR,ILLDVADALEANEDLIRSENEADLAAAHEAGYESALVSR,LVNSSFADLQKPQMELDGK,LTLKPGK,TLANMEDPINEILKR,SENEADLAAAHEAGYESALVSR,LQNLSSEER,ILLDVADALEANEDLIR,TEVADGLVLEK,DLNAQGYEVIMVTSGAVGVGR,ADLLVLLSDVDGLYSGPPSEPSSK,KLVNSSFADLQKPQMELDGK,ETVESLLELR,KAPYEDSSGIFWDNDSLAGLLALELK,VGTAVITR,EMAVAAR	23
TRIAE_CS42_1AL_TGACv1_000257_AA0007440	AVSQATSSSQISDATGK,AMDIILDSYSR	2	TRIAE_CS42_1AL_TGACv1_000257_AA0007440.1	AMDIILDSYSR,AVSQATSSSQISDATGK	2
TRIAE_CS42_1AL_TGACv1_000257_AA0007440	AVSQATSSSQISDATGK,AMDIILDSYSR	2	TRIAE_CS42_1AL_TGACv1_000257_AA0007440.2	AVSQATSSSQISDATGK,AMDIILDSYSR	2
TRIAE_CS42_1AL_TGACv1_000257_AA0007440	AVSQATSSSQISDATGK,AMDIILDSYSR	2	TRIAE_CS42_1AL_TGACv1_000257_AA0007440.3	AVSQATSSSQISDATGK,AMDIILDSYSR	2
TRIAE_CS42_1AL_TGACv1_000257_AA0007450	NLLAEVDSAYIVK,MGVEDFELLTIIGR,DIKPDNLLLDLSGHLK,AGLAELK,FYIAETVLAIESIHK	5	TRIAE_CS42_1AL_TGACv1_000257_AA0007450.1	MGVEDFELLTIIGR,DIKPDNLLLDLSGHLK,AGLAELK,FYIAETVLAIESIHK,NLLAEVDSAYIVK	5
TRIAE_CS42_1AL_TGACv1_000257_AA0007450	NLLAEVDSAYIVK,MGVEDFELLTIIGR,DIKPDNLLLDLSGHLK,AGLAELK,FYIAETVLAIESIHK	5	TRIAE_CS42_1AL_TGACv1_000257_AA0007450.2	MGVEDFELLTIIGR,DIKPDNLLLDLSGHLK,AGLAELK,NLLAEVDSAYIVK,FYIAETVLAIESIHK	5
TRIAE_CS42_1AL_TGACv1_000257_AA0007450	NLLAEVDSAYIVK,MGVEDFELLTIIGR,DIKPDNLLLDLSGHLK,AGLAELK,FYIAETVLAIESIHK	5	TRIAE_CS42_1AL_TGACv1_000257_AA0007450.3	FYIAETVLAIESIHK,NLLAEVDSAYIVK,AGLAELK,DIKPDNLLLDLSGHLK,MGVEDFELLTIIGR	5
TRIAE_CS42_1AL_TGACv1_000257_AA0007450	NLLAEVDSAYIVK,MGVEDFELLTIIGR,DIKPDNLLLDLSGHLK,AGLAELK,FYIAETVLAIESIHK	5	TRIAE_CS42_1AL_TGACv1_000257_AA0007450.4	FYIAETVLAIESIHK,NLLAEVDSAYIVK,AGLAELK,DIKPDNLLLDLSGHLK	4
TRIAE_CS42_1AL_TGACv1_000257_AA0007450	NLLAEVDSAYIVK,MGVEDFELLTIIGR,DIKPDNLLLDLSGHLK,AGLAELK,FYIAETVLAIESIHK	5	TRIAE_CS42_1AL_TGACv1_000257_AA0007450.5	FYIAETVLAIESIHK,NLLAEVDSAYIVK,DIKPDNLLLDLSGHLK,MGVEDFELLTIIGR	4
TRIAE_CS42_1AL_TGACv1_000257_AA0007450	NLLAEVDSAYIVK,MGVEDFELLTIIGR,DIKPDNLLLDLSGHLK,AGLAELK,FYIAETVLAIESIHK	5	TRIAE_CS42_1AL_TGACv1_000257_AA0007450.6	NLLAEVDSAYIVK,FYIAETVLAIESIHK,DIKPDNLLLDLSGHLK,MGVEDFELLTIIGR	4
TRIAE_CS42_1AL_TGACv1_000259_AA0007510	DDPGDGLSPMQR,GLWVIDGGAPLDPQAAAAYR,RGLWVIDGGAPLDPQAAAAYR,AISQTYQSTAHLATLLPTGTVMAFQLLSPIVTDQGHCVR,QGREDEVHGVDEERPLLARPPAVR,YGFATR,HGIGFPLSQH	7	TRIAE_CS42_1AL_TGACv1_000259_AA0007510.1	QGREDEVHGVDEERPLLARPPAVR,AISQTYQSTAHLATLLPTGTVMAFQLLSPIVTDQGHCVR,DDPGDGLSPMQR,RGLWVIDGGAPLDPQAAAAYR,HGIGFPLSQH,GLWVIDGGAPLDPQAAAAYR,YGFATR	7
TRIAE_CS42_1AL_TGACv1_000259_AA0007540	ATAKCLQRWSSK,KQDAASLSDYR	2	TRIAE_CS42_1AL_TGACv1_000259_AA0007540.1	KQDAASLSDYR,ATAKCLQRWSSK	2
TRIAE_CS42_1AL_TGACv1_000260_AA0007560	AVNPDLGQGEAEK	1	TRIAE_CS42_1AL_TGACv1_000260_AA0007560.1	AVNPDLGQGEAEK	1
TRIAE_CS42_1AL_TGACv1_000260_AA0007560	AVNPDLGQGEAEK	1	TRIAE_CS42_1AL_TGACv1_000260_AA0007560.2	AVNPDLGQGEAEK	1
TRIAE_CS42_1AL_TGACv1_000260_AA0007560	AVNPDLGQGEAEK	1	TRIAE_CS42_1AL_TGACv1_000260_AA0007560.3	AVNPDLGQGEAEK	1
TRIAE_CS42_1AL_TGACv1_000260_AA0007570	KLLNEMAK,SDVSLSALLSALLR,AFSSSAPAAR,DLFSLAASR,SAESSLGVAPGR,ALSLFPGPDDAVR,ASHNVLLHALVK,VHSLVASALSSPDYHR,ASIIDLQLAVR,AAPSFEAVKGLVEGLVKGGR	10	TRIAE_CS42_1AL_TGACv1_000260_AA0007570.1	ALSLFPGPDDAVR,SAESSLGVAPGR,AAPSFEAVKGLVEGLVKGGR,KLLNEMAK,SDVSLSALLSALLR,VHSLVASALSSPDYHR,DLFSLAASR,ASHNVLLHALVK,ASIIDLQLAVR,AFSSSAPAAR	10
TRIAE_CS42_1AL_TGACv1_000260_AA0007580	ELLDEHPELK,LVETYLQDTSCDDPATR,TAKDIAENNPGSR,DIAENNPGSR,TEGTPTLTPR,ELLDEHPELKTEGTPTLTPR,LPGGDLFLATR,GLPEQVLPQEK,AEEDPFLELEFSTQEFLPGTDKVIDGK,LGLSPNTVR,AALGEWGRPAADITHLVYISSSELRLPGGDLFLATR,ISEEGINFK	12	TRIAE_CS42_1AL_TGACv1_000260_AA0007580.1	GLPEQVLPQEK,ELLDEHPELK,LGLSPNTVR,AEEDPFLELEFSTQEFLPGTDKVIDGK,ELLDEHPELKTEGTPTLTPR,AALGEWGRPAADITHLVYISSSELRLPGGDLFLATR,TEGTPTLTPR,LPGGDLFLATR,TAKDIAENNPGSR,DIAENNPGSR,LVETYLQDTSCDDPATR,ISEEGINFK	12
TRIAE_CS42_1AL_TGACv1_000262_AA0007610	GVIDFGDFVR	1	TRIAE_CS42_1AL_TGACv1_000262_AA0007610.1	GVIDFGDFVR	1
TRIAE_CS42_1AL_TGACv1_000262_AA0007660	TGQYVWEDHRPR	1	TRIAE_CS42_1AL_TGACv1_000262_AA0007660.1	TGQYVWEDHRPR	1
TRIAE_CS42_1AL_TGACv1_000262_AA0007660	TGQYVWEDHRPR	1	TRIAE_CS42_1AL_TGACv1_000262_AA0007660.2	TGQYVWEDHRPR	1
TRIAE_CS42_1AL_TGACv1_000265_AA0007680	NQYVLLYPGGAR,LDTVSMYGGLPVTPINMYR,LFWPDQPEFVR,GLEPLYDDGFGGVTVK,EWIESINK	5	TRIAE_CS42_1AL_TGACv1_000265_AA0007680.1	NQYVLLYPGGAR,GLEPLYDDGFGGVTVK,EWIESINK,LDTVSMYGGLPVTPINMYR,LFWPDQPEFVR	5
TRIAE_CS42_1AL_TGACv1_000265_AA0007710	TTLGPK,VEEFLK	2	TRIAE_CS42_1AL_TGACv1_000265_AA0007710.1	VEEFLK,TTLGPK	2
TRIAE_CS42_1AL_TGACv1_000266_AA0007730	NGYAVKPVK,IAAWTFLPSENGESIQILHYK,SVQSEVR,TSSGMFLEK,IATVLMYLSNIEK,LTQHKDETASECAK,NPNYMVGTK,GGETIFPNAEGK	8	TRIAE_CS42_1AL_TGACv1_000266_AA0007730.1	IATVLMYLSNIEK,IAAWTFLPSENGESIQILHYK,NGYAVKPVK,GGETIFPNAEGK,LTQHKDETASECAK,NPNYMVGTK,TSSGMFLEK,SVQSEVR	8
TRIAE_CS42_1AL_TGACv1_000267_AA0007820	AMLRMATR	1	TRIAE_CS42_1AL_TGACv1_000267_AA0007820.1	AMLRMATR	1
TRIAE_CS42_1AL_TGACv1_000274_AA0007900	APAVVLK,LTAVGAR	2	TRIAE_CS42_1AL_TGACv1_000274_AA0007900.1	LTAVGAR,APAVVLK	2
TRIAE_CS42_1AL_TGACv1_000275_AA0007920	MGNANPLTGSQGEIR,GLFHSDGALLTDPFTR,TFDTDYFK	3	TRIAE_CS42_1AL_TGACv1_000275_AA0007920.1	GLFHSDGALLTDPFTR,MGNANPLTGSQGEIR,TFDTDYFK	3
TRIAE_CS42_1AL_TGACv1_000276_AA0007950	SPASDTYVIFGEAKIEDLSSQLQSQAAEQFK,APDLSSVISNPEASTAVQEDDEDCDETGVEPK,SQAAEQFK,TITGVSR,SPASDTYVIFGEAK,SKNILFVISKPDVFK,SKNILFVISKPDVFKSPASDTYVIFGEAK,NILFVISKPDVFKSPASDTYVIFGEAK,IEDLSSQLQSQAAEQFK,SADGDIVSAIMELTN,EGVDASGR,KAMLKLGMK,AVLEEQK,DIELVMTQAGVPRPK,NILFVISKPDVFK	15	TRIAE_CS42_1AL_TGACv1_000276_AA0007950.1	SPASDTYVIFGEAK,SPASDTYVIFGEAKIEDLSSQLQSQAAEQFK,AVLEEQK,APDLSSVISNPEASTAVQEDDEDCDETGVEPK,SKNILFVISKPDVFK,SKNILFVISKPDVFKSPASDTYVIFGEAK,NILFVISKPDVFKSPASDTYVIFGEAK,SQAAEQFK,SADGDIVSAIMELTN,NILFVISKPDVFK,DIELVMTQAGVPRPK,IEDLSSQLQSQAAEQFK,TITGVSR,KAMLKLGMK,EGVDASGR	15
TRIAE_CS42_1AL_TGACv1_000279_AA0007970	ASDYPSK,ELLEDLKASDYPSKR,AQAAAVSAPTATPASPSGKK,NSASFENQLSEEASDTEKAR,GSYTIVHLDLASLDSVRQFVKNVR,GSYTIVHLDLASLDSVR,GYVSEEEAGKR,TGNAVITGASSGLGLATAK,ELLEDLK,SGVYWSWNK,NSASFENQLSEEASDTEK,ELLEDLKASDYPSK,FLFPPFQK,LAQVVSEPSLTK,VWELSEK,EPSFTADGFEMSVGVNHLGHFLLAR,YHEETGVTFASLYPGCIATTGLFR,EHVPLFR,GLAAGLNGVGSAAMIDGAEFDGAK,VCNMLTMQEFHR,ASDYPSKR,KVWELSEK,AQAAAVSAPTATPASPSGK,QLDMPIDVVVCNAAVYQPTAK,ANLGDLR,LIIVGSITGNT…	26	TRIAE_CS42_1AL_TGACv1_000279_AA0007970.1	VWELSEK,ANLGDLR,TGNAVITGASSGLGLATAK,ELLEDLKASDYPSK,ELLEDLKASDYPSKR,GSYTIVHLDLASLDSVR,GSYTIVHLDLASLDSVRQFVKNVR,LIIVGSITGNTNTLAGNVPPK,ASDYPSK,GLAAGLNGVGSAAMIDGAEFDGAK,EHVPLFR,ASDYPSKR,ELLEDLK,AQAAAVSAPTATPASPSGKK,EPSFTADGFEMSVGVNHLGHFLLAR,FLFPPFQK,YHEETGVTFASLYPGCIATTGLFR,KVWELSEK,QLDMPIDVVVCNAAVYQPTAK,AQAAAVSAPTATPASPSGK,VCNMLTMQEFHR	21
TRIAE_CS42_1AL_TGACv1_000279_AA0007970	ASDYPSK,ELLEDLKASDYPSKR,AQAAAVSAPTATPASPSGKK,NSASFENQLSEEASDTEKAR,GSYTIVHLDLASLDSVRQFVKNVR,GSYTIVHLDLASLDSVR,GYVSEEEAGKR,TGNAVITGASSGLGLATAK,ELLEDLK,SGVYWSWNK,NSASFENQLSEEASDTEK,ELLEDLKASDYPSK,FLFPPFQK,LAQVVSEPSLTK,VWELSEK,EPSFTADGFEMSVGVNHLGHFLLAR,YHEETGVTFASLYPGCIATTGLFR,EHVPLFR,GLAAGLNGVGSAAMIDGAEFDGAK,VCNMLTMQEFHR,ASDYPSKR,KVWELSEK,AQAAAVSAPTATPASPSGK,QLDMPIDVVVCNAAVYQPTAK,ANLGDLR,LIIVGSITGNT…	26	TRIAE_CS42_1AL_TGACv1_000279_AA0007970.2	TGNAVITGASSGLGLATAK,ANLGDLR,VWELSEK,ELLEDLKASDYPSKR,ELLEDLKASDYPSK,LIIVGSITGNTNTLAGNVPPK,GYVSEEEAGKR,GSYTIVHLDLASLDSVRQFVKNVR,GSYTIVHLDLASLDSVR,ASDYPSK,GLAAGLNGVGSAAMIDGAEFDGAK,NSASFENQLSEEASDTEKAR,ASDYPSKR,EHVPLFR,ELLEDLK,AQAAAVSAPTATPASPSGKK,KVWELSEK,YHEETGVTFASLYPGCIATTGLFR,FLFPPFQK,EPSFTADGFEMSVGVNHLGHFLLAR,SGVYWSWNK,NSASFENQLSEEASDTEK,QLDMPIDVVVCNAAVYQPTAK,LAQVVSEPSLTK,VCNMLTMQEFHR,AQAAAVSAP…	26
TRIAE_CS42_1AL_TGACv1_000279_AA0007970	ASDYPSK,ELLEDLKASDYPSKR,AQAAAVSAPTATPASPSGKK,NSASFENQLSEEASDTEKAR,GSYTIVHLDLASLDSVRQFVKNVR,GSYTIVHLDLASLDSVR,GYVSEEEAGKR,TGNAVITGASSGLGLATAK,ELLEDLK,SGVYWSWNK,NSASFENQLSEEASDTEK,ELLEDLKASDYPSK,FLFPPFQK,LAQVVSEPSLTK,VWELSEK,EPSFTADGFEMSVGVNHLGHFLLAR,YHEETGVTFASLYPGCIATTGLFR,EHVPLFR,GLAAGLNGVGSAAMIDGAEFDGAK,VCNMLTMQEFHR,ASDYPSKR,KVWELSEK,AQAAAVSAPTATPASPSGK,QLDMPIDVVVCNAAVYQPTAK,ANLGDLR,LIIVGSITGNT…	26	TRIAE_CS42_1AL_TGACv1_000279_AA0007970.3	NSASFENQLSEEASDTEK,QLDMPIDVVVCNAAVYQPTAK,LAQVVSEPSLTK,VCNMLTMQEFHR,KVWELSEK,YHEETGVTFASLYPGCIATTGLFR,FLFPPFQK,SGVYWSWNK,EPSFTADGFEMSVGVNHLGHFLLAR,ELLEDLK,GLAAGLNGVGSAAMIDGAEFDGAK,ASDYPSK,NSASFENQLSEEASDTEKAR,ASDYPSKR,EHVPLFR,LIIVGSITGNTNTLAGNVPPK,GYVSEEEAGKR,GSYTIVHLDLASLDSVRQFVKNVR,GSYTIVHLDLASLDSVR,ELLEDLKASDYPSKR,ELLEDLKASDYPSK,ANLGDLR,VWELSEK	23
TRIAE_CS42_1AL_TGACv1_000280_AA0007980	RCDEQFAIHHAK	1	TRIAE_CS42_1AL_TGACv1_000280_AA0007980.1	RCDEQFAIHHAK	1
TRIAE_CS42_1AL_TGACv1_000284_AA0008030	WRDHDDNDDTDGDGDNGTAG	1	TRIAE_CS42_1AL_TGACv1_000284_AA0008030.1	WRDHDDNDDTDGDGDNGTAG	1
TRIAE_CS42_1AL_TGACv1_000284_AA0008040	ELVVSFGEMLIDFVPTVAGVSLAEAPAFVK,APGGAPANVAIAVAR,TKILSIWDQADIVK,DNGVDAGGVVFDSGAR,ELVVSFGEMLIDFVPTVAGVSLAEAPAFVKAPGGAPANVAIAVAR,EFMFYR,EAGALLSYDPNLR,GAIPSLPKEDEVLR,EALWPSLEEARTKILSIWDQADIVK,VSEVELEFLTGINSVEDDVAMK,VQQVDTTGAGDAFIGSLLRK,VQQVDTTGAGDAFIGSLLR,EAGALLSYDPNLREALWPSLEEAR,VDVIKR,FANACGAITATK,GAIPSLPK,AAVFHYGSISLIAEPCR,IVQDPSALQDKTK,TALAFVTLR,KIVQDPSALQDKTK,IVQDPSALQDKTKLEGAIK,ADGEREFMFYRNPSADM…	42	TRIAE_CS42_1AL_TGACv1_000284_AA0008040.1	EAGALLSYDPNLREALWPSLEEAR,LMLITLGDQGCK,GAIPSLPK,VSEVELEFLTGINSVEDDVAMK,LGGAAAFVGK,TALAFVTLR,IVQDPSALQDKTKLEGAIK,FANACGAITATK,KIVQDPSALQDKTK,NPSADMLLTADELKVDVIK,VDVIKR,GAIPSLPKEDEVLR,EALWPSLEEARTKILSIWDQADIVK,KIVQDPSALQDK,LGDDEFGR,LWRPTFK,APGGAPANVAIAVAR,EAGALLSYDPNLR,ELVVSFGEMLIDFVPTVAGVSLAEAPAFVKAPGGAPANVAIAVAR,KGAIPSLPKEDEVLR,EFMFYR,ILSIWDQADIVK,ADGEREFMFYRNPSADMLLTADELK,KGAIPSLPK,IVQDPSALQDKTK,…	42
TRIAE_CS42_1AL_TGACv1_000289_AA0008120	LLASPK,ALLKISPANRVPLR,ISPANRVPLR	3	TRIAE_CS42_1AL_TGACv1_000289_AA0008120.1	LLASPK,ISPANRVPLR,ALLKISPANRVPLR	3
TRIAE_CS42_1AL_TGACv1_000293_AA0008170	RNHDNTVR	1	TRIAE_CS42_1AL_TGACv1_000293_AA0008170.1	RNHDNTVR	1
TRIAE_CS42_1AL_TGACv1_000296_AA0008180	VATPTAFNSFK,GFDPQWLSITFSK,LMFVSDLHR,SQYIPEEAR,AAEMTAEDEPLNP	5	TRIAE_CS42_1AL_TGACv1_000296_AA0008180.1	AAEMTAEDEPLNP,VATPTAFNSFK,LMFVSDLHR,GFDPQWLSITFSK,SQYIPEEAR	5
TRIAE_CS42_1AL_TGACv1_000296_AA0008190	NLYDLPTSPEFLFEEESAVQR,DQDDWINSVAAGLGTGALFR,DAAAGAEPGETAK,SAAVAGAVGGVLAAAALAGK	4	TRIAE_CS42_1AL_TGACv1_000296_AA0008190.1	DQDDWINSVAAGLGTGALFR,NLYDLPTSPEFLFEEESAVQR,SAAVAGAVGGVLAAAALAGK,DAAAGAEPGETAK	4
TRIAE_CS42_1AL_TGACv1_000298_AA0008240	VYSQDQLNAALYGR,AVVPNVSK	2	TRIAE_CS42_1AL_TGACv1_000298_AA0008240.1	VYSQDQLNAALYGR,AVVPNVSK	2
TRIAE_CS42_1AL_TGACv1_000299_AA0008280	AVVLEGLR,LSIFVADR,ASYGPVWR,NLVSETLHPSR,LAHAALVER	5	TRIAE_CS42_1AL_TGACv1_000299_AA0008280.1	LSIFVADR,NLVSETLHPSR,LAHAALVER,ASYGPVWR,AVVLEGLR	5
TRIAE_CS42_1AL_TGACv1_000300_AA0008290	VMVEPFAR,KYSPVPK	2	TRIAE_CS42_1AL_TGACv1_000300_AA0008290.1	VMVEPFAR,KYSPVPK	2
TRIAE_CS42_1AL_TGACv1_000300_AA0008290	VMVEPFAR,KYSPVPK	2	TRIAE_CS42_1AL_TGACv1_000300_AA0008290.2	VMVEPFAR,KYSPVPK	2
TRIAE_CS42_1AL_TGACv1_000300_AA0008320	TPTQVASHAQK	1	TRIAE_CS42_1AL_TGACv1_000300_AA0008320.1	TPTQVASHAQK	1
TRIAE_CS42_1AL_TGACv1_000303_AA0008380	MAASQEYMDK	1	TRIAE_CS42_1AL_TGACv1_000303_AA0008380.1	MAASQEYMDK	1
TRIAE_CS42_1AL_TGACv1_000303_AA0008390	TSLSEEVVESR,SDSVILSLK,LASALLFVQK,IVGAEHEVLAEFKK,VRPIWDAVDSR,HPTSPYALALK,TDPSSPSSWEIVDSLVK,IAQSLEAWSSTGVVR,VIEFVQFK,GPHLANIEIER,YDAALEVLSGDLGSLMGREEDKLR,YDAALEVLSGDLGSLMGR,FGLAGGIPER,VLEEKPAAHASELGDR,ITLVHLYSYLGALPLAHR,SFDASSVSVK,TIGYSMDDALSMILGISSGKK	17	TRIAE_CS42_1AL_TGACv1_000303_AA0008390.1	TDPSSPSSWEIVDSLVK,LASALLFVQK,ITLVHLYSYLGALPLAHR,YDAALEVLSGDLGSLMGR,TIGYSMDDALSMILGISSGKK,VRPIWDAVDSR,VIEFVQFK,HPTSPYALALK,IVGAEHEVLAEFKK,YDAALEVLSGDLGSLMGREEDKLR,IAQSLEAWSSTGVVR,VLEEKPAAHASELGDR,GPHLANIEIER,SFDASSVSVK,SDSVILSLK,TSLSEEVVESR,FGLAGGIPER	17
TRIAE_CS42_1AL_TGACv1_000303_AA0008390	TSLSEEVVESR,SDSVILSLK,LASALLFVQK,IVGAEHEVLAEFKK,VRPIWDAVDSR,HPTSPYALALK,TDPSSPSSWEIVDSLVK,IAQSLEAWSSTGVVR,VIEFVQFK,GPHLANIEIER,YDAALEVLSGDLGSLMGREEDKLR,YDAALEVLSGDLGSLMGR,FGLAGGIPER,VLEEKPAAHASELGDR,ITLVHLYSYLGALPLAHR,SFDASSVSVK,TIGYSMDDALSMILGISSGKK	17	TRIAE_CS42_1AL_TGACv1_000303_AA0008390.2	ITLVHLYSYLGALPLAHR,LASALLFVQK,YDAALEVLSGDLGSLMGR,TDPSSPSSWEIVDSLVK,YDAALEVLSGDLGSLMGREEDKLR,VRPIWDAVDSR,TIGYSMDDALSMILGISSGKK,HPTSPYALALK,IVGAEHEVLAEFKK,VIEFVQFK,IAQSLEAWSSTGVVR,SDSVILSLK,SFDASSVSVK,GPHLANIEIER,VLEEKPAAHASELGDR,FGLAGGIPER	16
TRIAE_CS42_1AL_TGACv1_000306_AA0008450	KVLRDNIQGITKPAIR,ISGLIYEETRGVLK,RISGLIYEETR,DAVTYTEHAR,RISGLIYEETRGVLK,KTVTAMDVVYALK,DNIQGITKPAIRR,RKTVTAMDVVYALK,GVLKIFLENVIRDAVTYTEHAR,DAVTYTEHARR,TVTAMDVVYALK,IFLENVIRDAVTYTEHAR,TVTAMDVVYALKRQGR,DNIQGITKPAIR,LYEETR,TVTAMDVVYALKR,VLRDNIQGITKPAIRR,KTVTAMDVVYALKR,IQGITKPAIR,ISGLIYEETR,VLRDNIQGITKPAIR	21	TRIAE_CS42_1AL_TGACv1_000306_AA0008450.1	LYEETR,KTVTAMDVVYALKR,RISGLIYEETRGVLK,VLRDNIQGITKPAIR,DAVTYTEHARR,TVTAMDVVYALKR,RISGLIYEETR,ISGLIYEETR,IQGITKPAIR,TVTAMDVVYALK,IFLENVIRDAVTYTEHAR,DNIQGITKPAIRR,KTVTAMDVVYALK,VLRDNIQGITKPAIRR,KVLRDNIQGITKPAIR,ISGLIYEETRGVLK,GVLKIFLENVIRDAVTYTEHAR,DAVTYTEHAR,DNIQGITKPAIR,RKTVTAMDVVYALK,TVTAMDVVYALKRQGR	21
TRIAE_CS42_1AL_TGACv1_000306_AA0008460	LAGMGAR	1	TRIAE_CS42_1AL_TGACv1_000306_AA0008460.1	LAGMGAR	1
TRIAE_CS42_1AL_TGACv1_000306_AA0008490	VSTASLEHGPGPGPSAAEQQPR,VAAFFGDASSR,RPGATEGVNVLIEK,EALYSLADLVGR,SLHQTPEGSLLDIMR	5	TRIAE_CS42_1AL_TGACv1_000306_AA0008490.1	VSTASLEHGPGPGPSAAEQQPR,RPGATEGVNVLIEK,SLHQTPEGSLLDIMR,EALYSLADLVGR,VAAFFGDASSR	5
TRIAE_CS42_1AL_TGACv1_000312_AA0008510	LKNTAAGTTEYGKK,GAVTSLTGGNR,AQQVTPGFGAGGDAQDDSSATAAPDSVTAGAGKR,LRPGDEER,EGVGSTVAK,NAATDAAGAEGLK,AREVPAQAVTR,NAATDAAGAEGAPGTTYTDK,LGDLGGPVVEDPAAPNSR,KEGVGSTVAK,EAKVEKGGYQQDVEDKPIFADSSPELHGAPMYDSER,FGDIGGPAAAHEVNREDAAGVR,NAATDAAGAEGLKNAATDAAGAEGAPGTTYTDKIK,GGEDIGTTDVVR,NAATDAAGAEGAPGTTYTDKIK,LGDFGGR,KLASTVYEK,SAAAGTTEYGKK,HVPENIAAEGEGGQQQMHRDEK,GVTGVTAYIAEK,KHVPENIAAEGEGGQQQMHR,DFEAMTVSDDPK,SLSEAITG…	51	TRIAE_CS42_1AL_TGACv1_000312_AA0008510.1	NAATDAAGAEGAPGTTYTDK,HNDAPGVR,SAAAGTTEYGKK,NTAAGTTEYGKK,SAAAGTTEYGK,EVQRDDTQGVR,GGEDIGTTDVVRDFEAMTVSDDPK,VGDFGGPAAAHEVK,AREVPAQAVTR,HVPENIAAEGEGGQQQMHR,NTAAGTTEYGK,NAATDAAGAEGLKNAATDAAGAEGAPGTTYTDKIK,DFEAMTVSDDPK,EGVGSTVAK,EGTTASYTGTEELK,GVTGVTAYIAEK,FGDIGGPAAAHEVNREDAAGVR,LRPGDEER,FGDIGGPAAAHEVNR,VGDFGGPAAAHEVKR,EAKVEKGGYQQDVEDKPIFADSSPELHGAPMYDSER,DDTQGVR,LASTVYEK,AQQVTPGFGAGGDAQDDSSATAAPDSVTAG…	51
TRIAE_CS42_1AL_TGACv1_000312_AA0008510	LKNTAAGTTEYGKK,GAVTSLTGGNR,AQQVTPGFGAGGDAQDDSSATAAPDSVTAGAGKR,LRPGDEER,EGVGSTVAK,NAATDAAGAEGLK,AREVPAQAVTR,NAATDAAGAEGAPGTTYTDK,LGDLGGPVVEDPAAPNSR,KEGVGSTVAK,EAKVEKGGYQQDVEDKPIFADSSPELHGAPMYDSER,FGDIGGPAAAHEVNREDAAGVR,NAATDAAGAEGLKNAATDAAGAEGAPGTTYTDKIK,GGEDIGTTDVVR,NAATDAAGAEGAPGTTYTDKIK,LGDFGGR,KLASTVYEK,SAAAGTTEYGKK,HVPENIAAEGEGGQQQMHRDEK,GVTGVTAYIAEK,KHVPENIAAEGEGGQQQMHR,DFEAMTVSDDPK,SLSEAITG…	51	TRIAE_CS42_1AL_TGACv1_000312_AA0008510.2	HVPENIAAEGEGGQQQMHRDEK,EVPAQAVTR,LGDFGGR,VSETMQPTTEGNIGEGVAAEGPVLHGEAPR,ATVTPGAGGPGNGQDKGVTGVTAYIAEK,GGEDIGTTDVVR,GGYQQDVEDKPIFADSSPELHGAPMYDSERIPAAAK,KLASTVYEK,KEGVGSTVAK,ATVTPGAGGPGNGQDK,KHVPENIAAEGEGGQQQMHR,GGYQQDVEDKPIFADSSPELHGAPMYDSER,GAVTSLTGGNR,LASTVYEK,AQQVTQSAGTATPVVGAQDGATTTATATPGVGAQDGATTR,LGDLGGPVVEDPAAPNSR,SLSEAITGAVQQR,KHVPENIAAEGEGGQQQMHRDEK,SLSEAITGAVQQRK,GAVTSLTGGNRVSETMQPTTEGNI…	35
TRIAE_CS42_1AL_TGACv1_000312_AA0008520	EKVGMLGSQITVAKEIIWR	1	TRIAE_CS42_1AL_TGACv1_000312_AA0008520.1	EKVGMLGSQITVAKEIIWR	1
TRIAE_CS42_1AL_TGACv1_000318_AA0008620	AYFDSADWALGK,FLHASTDSDEGANSPTEATTPNQEFTEEAK,KSPLISKDHER,GPLEALRPK,KYGGVLPK,GNEMPSAQQEEAVIK,KSPLISK,LQPTQQQAR,YGGVLPK	9	TRIAE_CS42_1AL_TGACv1_000318_AA0008620.1	KSPLISK,KYGGVLPK,KSPLISKDHER,FLHASTDSDEGANSPTEATTPNQEFTEEAK,YGGVLPK,GPLEALRPK,GNEMPSAQQEEAVIK,LQPTQQQAR,AYFDSADWALGK	9
TRIAE_CS42_1AL_TGACv1_000318_AA0008620	AYFDSADWALGK,FLHASTDSDEGANSPTEATTPNQEFTEEAK,KSPLISKDHER,GPLEALRPK,KYGGVLPK,GNEMPSAQQEEAVIK,KSPLISK,LQPTQQQAR,YGGVLPK	9	TRIAE_CS42_1AL_TGACv1_000318_AA0008620.2	KSPLISKDHER,KSPLISK,KYGGVLPK,AYFDSADWALGK,YGGVLPK,GNEMPSAQQEEAVIK	6
TRIAE_CS42_1AL_TGACv1_000318_AA0008640	HVDFGGLHTNGK	1	TRIAE_CS42_1AL_TGACv1_000318_AA0008640.1	HVDFGGLHTNGK	1
TRIAE_CS42_1AL_TGACv1_000326_AA0008820	TQAAVMPSR	1	TRIAE_CS42_1AL_TGACv1_000326_AA0008820.1	TQAAVMPSR	1
TRIAE_CS42_1AL_TGACv1_000326_AA0008850	AVNIKLLLYLFELMSRLK	1	TRIAE_CS42_1AL_TGACv1_000326_AA0008850.1	AVNIKLLLYLFELMSRLK	1
TRIAE_CS42_1AL_TGACv1_000327_AA0008920	AVVLEGLR	1	TRIAE_CS42_1AL_TGACv1_000327_AA0008920.1	AVVLEGLR	1
TRIAE_CS42_1AL_TGACv1_000327_AA0008960	SLAVGIIPAR,APDAVFSTAATALKPEDAFDTNR,VNPHFPYLLHLGISGFDSK,IYPQLAPTPLQLEEDLEQLK	4	TRIAE_CS42_1AL_TGACv1_000327_AA0008960.1	APDAVFSTAATALKPEDAFDTNR,SLAVGIIPAR,IYPQLAPTPLQLEEDLEQLK,VNPHFPYLLHLGISGFDSK	4
TRIAE_CS42_1AL_TGACv1_000327_AA0008970	DPGFIHTAFMR,APPTPGQNSLQR,APVFPR,ANFWYKVDYGMFR,FIEECLSTVDRK,ANFWYK,KPYMVASGNHER,TPAGTLTFNR,IIVFGDMGK,VDYGMFR	10	TRIAE_CS42_1AL_TGACv1_000327_AA0008970.1	FIEECLSTVDRK,DPGFIHTAFMR,TPAGTLTFNR,KPYMVASGNHER,ANFWYKVDYGMFR,APPTPGQNSLQR,ANFWYK,APVFPR,IIVFGDMGK,VDYGMFR	10
TRIAE_CS42_1AL_TGACv1_000328_AA0009050	LSAVYR	1	TRIAE_CS42_1AL_TGACv1_000328_AA0009050.1	LSAVYR	1
TRIAE_CS42_1AL_TGACv1_000329_AA0009080	FVLQVYR	1	TRIAE_CS42_1AL_TGACv1_000329_AA0009080.1	FVLQVYR	1
TRIAE_CS42_1AL_TGACv1_000329_AA0009080	FVLQVYR	1	TRIAE_CS42_1AL_TGACv1_000329_AA0009080.2	FVLQVYR	1
TRIAE_CS42_1AL_TGACv1_000329_AA0009080	FVLQVYR	1	TRIAE_CS42_1AL_TGACv1_000329_AA0009080.3	FVLQVYR	1
TRIAE_CS42_1AL_TGACv1_000329_AA0009080	FVLQVYR	1	TRIAE_CS42_1AL_TGACv1_000329_AA0009080.4	FVLQVYR	1
TRIAE_CS42_1AL_TGACv1_000329_AA0009080	FVLQVYR	1	TRIAE_CS42_1AL_TGACv1_000329_AA0009080.5	FVLQVYR	1
TRIAE_CS42_1AL_TGACv1_000330_AA0009170	AGMGLPAGR,HIVPDKPLPVNDELVWDNGTPFPEPCVDR	2	TRIAE_CS42_1AL_TGACv1_000330_AA0009170.1	HIVPDKPLPVNDELVWDNGTPFPEPCVDR,AGMGLPAGR	2
TRIAE_CS42_1AL_TGACv1_000330_AA0009180	EFNWNFENLEK	1	TRIAE_CS42_1AL_TGACv1_000330_AA0009180.1	EFNWNFENLEK	1
TRIAE_CS42_1AL_TGACv1_000335_AA0009320	LADLVGFGVAVATGK,TQQTSSQVIVDLLDVAK,FLNTGINR,IPNITNLGLTPR,TQQTSSQVIVDLLDVAKK,ATSKIPNITNLGLTPR,DADVVIEAVIEDISLK,IVGAHFFSPAHVMPLLEIVR,FGLVDAIVSADK,AIVLTGAK,VLDEGIALK,LSLLSGVLDYEQFR,FSGGFDINGFGNKPK,MLEQSQTSK,FGMPMGPFR,ASDLDVASIMGMGFPSFR,SLLTAVMLEENR,QASPDPDIKK	18	TRIAE_CS42_1AL_TGACv1_000335_AA0009320.1	DADVVIEAVIEDISLK,VLDEGIALK,TQQTSSQVIVDLLDVAKK,AIVLTGAK,FSGGFDINGFGNKPK,IVGAHFFSPAHVMPLLEIVR,TQQTSSQVIVDLLDVAK,LADLVGFGVAVATGK,FGMPMGPFR,QASPDPDIKK,FLNTGINR,MLEQSQTSK,ATSKIPNITNLGLTPR,ASDLDVASIMGMGFPSFR,SLLTAVMLEENR,LSLLSGVLDYEQFR,IPNITNLGLTPR,FGLVDAIVSADK	18
TRIAE_CS42_1AL_TGACv1_000335_AA0009320	LADLVGFGVAVATGK,TQQTSSQVIVDLLDVAK,FLNTGINR,IPNITNLGLTPR,TQQTSSQVIVDLLDVAKK,ATSKIPNITNLGLTPR,DADVVIEAVIEDISLK,IVGAHFFSPAHVMPLLEIVR,FGLVDAIVSADK,AIVLTGAK,VLDEGIALK,LSLLSGVLDYEQFR,FSGGFDINGFGNKPK,MLEQSQTSK,FGMPMGPFR,ASDLDVASIMGMGFPSFR,SLLTAVMLEENR,QASPDPDIKK	18	TRIAE_CS42_1AL_TGACv1_000335_AA0009320.2	LADLVGFGVAVATGK,FGMPMGPFR,QASPDPDIKK,DADVVIEAVIEDISLK,VLDEGIALK,TQQTSSQVIVDLLDVAKK,AIVLTGAK,FSGGFDINGFGNKPK,IVGAHFFSPAHVMPLLEIVR,TQQTSSQVIVDLLDVAK,LSLLSGVLDYEQFR,IPNITNLGLTPR,FGLVDAIVSADK,FLNTGINR,ATSKIPNITNLGLTPR,MLEQSQTSK,SLLTAVMLEENR,ASDLDVASIMGMGFPSFR	18
TRIAE_CS42_1AL_TGACv1_000339_AA0009390	PTLILK,EGDARSAFFQAKINSR	2	TRIAE_CS42_1AL_TGACv1_000339_AA0009390.1	EGDARSAFFQAKINSR,PTLILK	2
TRIAE_CS42_1AL_TGACv1_000341_AA0009440	VELTEK	1	TRIAE_CS42_1AL_TGACv1_000341_AA0009440.1	VELTEK	1
TRIAE_CS42_1AL_TGACv1_000341_AA0009440	VELTEK	1	TRIAE_CS42_1AL_TGACv1_000341_AA0009440.2	VELTEK	1
TRIAE_CS42_1AL_TGACv1_000343_AA0009540	MGNADVLTGSQGEIR,GLFHSDGALLTNAFTR,GPFWEVPLGR,GPFWEVPLGRR	4	TRIAE_CS42_1AL_TGACv1_000343_AA0009540.1	GLFHSDGALLTNAFTR,MGNADVLTGSQGEIR,GPFWEVPLGRR,GPFWEVPLGR	4
TRIAE_CS42_1AL_TGACv1_000343_AA0009540	MGNADVLTGSQGEIR,GLFHSDGALLTNAFTR,GPFWEVPLGR,GPFWEVPLGRR	4	TRIAE_CS42_1AL_TGACv1_000343_AA0009540.2	MGNADVLTGSQGEIR,GPFWEVPLGRR,GLFHSDGALLTNAFTR,GPFWEVPLGR	4
TRIAE_CS42_1AL_TGACv1_000344_AA0009550	QSGAGNNWAK	1	TRIAE_CS42_1AL_TGACv1_000344_AA0009550.1	QSGAGNNWAK	1
TRIAE_CS42_1AL_TGACv1_000344_AA0009550	QSGAGNNWAK	1	TRIAE_CS42_1AL_TGACv1_000344_AA0009550.2	QSGAGNNWAK	1
TRIAE_CS42_1AL_TGACv1_000346_AA0009590	LNVGGQAISPSK,VSAAPFTYSFPLGPGRK,VSAAPFTYSFPLGPGR	3	TRIAE_CS42_1AL_TGACv1_000346_AA0009590.1	LNVGGQAISPSK,VSAAPFTYSFPLGPGR,VSAAPFTYSFPLGPGRK	3
TRIAE_CS42_1AL_TGACv1_000348_AA0009600	DGPHEPFIADSVDFVVGQVETLSR,VGVEPRPDLVQGFTR	2	TRIAE_CS42_1AL_TGACv1_000348_AA0009600.1	DGPHEPFIADSVDFVVGQVETLSR,VGVEPRPDLVQGFTR	2
TRIAE_CS42_1AL_TGACv1_000357_AA0009840	HQAVALR	1	TRIAE_CS42_1AL_TGACv1_000357_AA0009840.1	HQAVALR	1
TRIAE_CS42_1AL_TGACv1_000360_AA0009890	VVPTFK	1	TRIAE_CS42_1AL_TGACv1_000360_AA0009890.1	VVPTFK	1
TRIAE_CS42_1AL_TGACv1_000360_AA0009920	AIMSVDLSKMSDKTR	1	TRIAE_CS42_1AL_TGACv1_000360_AA0009920.1	AIMSVDLSKMSDKTR	1
TRIAE_CS42_1AL_TGACv1_000361_AA0010020	LNNEIPSER,KVKEMEELR,EGYSIIGLSQGNLIGR,FSSLENLVLIMFEDDAVLIPR,AVIEYCDGGPPVK,EMEELREGYSIIGLSQGNLIGR,FVSVPGGHLR	7	TRIAE_CS42_1AL_TGACv1_000361_AA0010020.1	FVSVPGGHLR,FSSLENLVLIMFEDDAVLIPR,KVKEMEELR,EMEELREGYSIIGLSQGNLIGR,EGYSIIGLSQGNLIGR,LNNEIPSER,AVIEYCDGGPPVK	7
TRIAE_CS42_1AL_TGACv1_000361_AA0010020	LNNEIPSER,KVKEMEELR,EGYSIIGLSQGNLIGR,FSSLENLVLIMFEDDAVLIPR,AVIEYCDGGPPVK,EMEELREGYSIIGLSQGNLIGR,FVSVPGGHLR	7	TRIAE_CS42_1AL_TGACv1_000361_AA0010020.2	EMEELREGYSIIGLSQGNLIGR,KVKEMEELR,EGYSIIGLSQGNLIGR,LNNEIPSER,AVIEYCDGGPPVK,FVSVPGGHLR,FSSLENLVLIMFEDDAVLIPR	7
TRIAE_CS42_1AL_TGACv1_000362_AA0010100	GNDDAARPR	1	TRIAE_CS42_1AL_TGACv1_000362_AA0010100.1	GNDDAARPR	1
TRIAE_CS42_1AL_TGACv1_000362_AA0010160	AVYVNYR,VLVLNQQANFQALFLGR,DLDLGTNELDGDVTSYEK,AIHVDPAR,LVPVPETVTVFSIVR,SDHVQEPIPR,GGGGESFGVVLSWK,KYGLSADNVLDALVVDADGR,TMVDPHDFFR	9	TRIAE_CS42_1AL_TGACv1_000362_AA0010160.1	VLVLNQQANFQALFLGR,SDHVQEPIPR,DLDLGTNELDGDVTSYEK,TMVDPHDFFR,AIHVDPAR,KYGLSADNVLDALVVDADGR,AVYVNYR,GGGGESFGVVLSWK,LVPVPETVTVFSIVR	9
TRIAE_CS42_1AL_TGACv1_000362_AA0010170	QSLELR	1	TRIAE_CS42_1AL_TGACv1_000362_AA0010170.1	QSLELR	1
TRIAE_CS42_1AL_TGACv1_000363_AA0010190	AEAASPAEASK	1	TRIAE_CS42_1AL_TGACv1_000363_AA0010190.1	AEAASPAEASK	1
TRIAE_CS42_1AL_TGACv1_000364_AA0010260	IIGDPR	1	TRIAE_CS42_1AL_TGACv1_000364_AA0010260.1	IIGDPR	1
TRIAE_CS42_1AL_TGACv1_000364_AA0010290	AAGTVAGR	1	TRIAE_CS42_1AL_TGACv1_000364_AA0010290.1	AAGTVAGR	1
TRIAE_CS42_1AL_TGACv1_000365_AA0010300	LLTEYMR	1	TRIAE_CS42_1AL_TGACv1_000365_AA0010300.1	LLTEYMR	1
TRIAE_CS42_1AL_TGACv1_000365_AA0010330	QEQADGEEQMRYEAMLQRNVEALR	1	TRIAE_CS42_1AL_TGACv1_000365_AA0010330.1	QEQADGEEQMRYEAMLQRNVEALR	1
TRIAE_CS42_1AL_TGACv1_000368_AA0010420	ALVGASQATQIVNR,AFFVFGDSLVDNGNNNYLMTTAR,DQYVFWDSYHPTER,ADSPPYGIDYPTHQATGR,VHFDFISDPAAYGFR,FVNLVR,YGDGTFIAANSFR	7	TRIAE_CS42_1AL_TGACv1_000368_AA0010420.1	ADSPPYGIDYPTHQATGR,DQYVFWDSYHPTER,ALVGASQATQIVNR,YGDGTFIAANSFR,VHFDFISDPAAYGFR,AFFVFGDSLVDNGNNNYLMTTAR,FVNLVR	7
TRIAE_CS42_1AL_TGACv1_000368_AA0010420	ALVGASQATQIVNR,AFFVFGDSLVDNGNNNYLMTTAR,DQYVFWDSYHPTER,ADSPPYGIDYPTHQATGR,VHFDFISDPAAYGFR,FVNLVR,YGDGTFIAANSFR	7	TRIAE_CS42_1AL_TGACv1_000368_AA0010420.2	ALVGASQATQIVNR,YGDGTFIAANSFR,DQYVFWDSYHPTER,ADSPPYGIDYPTHQATGR,VHFDFISDPAAYGFR,AFFVFGDSLVDNGNNNYLMTTAR,FVNLVR	7
TRIAE_CS42_1AL_TGACv1_000368_AA0010420	ALVGASQATQIVNR,AFFVFGDSLVDNGNNNYLMTTAR,DQYVFWDSYHPTER,ADSPPYGIDYPTHQATGR,VHFDFISDPAAYGFR,FVNLVR,YGDGTFIAANSFR	7	TRIAE_CS42_1AL_TGACv1_000368_AA0010420.3	ADSPPYGIDYPTHQATGR,DQYVFWDSYHPTER,ALVGASQATQIVNR,YGDGTFIAANSFR,FVNLVR,VHFDFISDPAAYGFR,AFFVFGDSLVDNGNNNYLMTTAR	7
TRIAE_CS42_1AL_TGACv1_000369_AA0010430	AIVQFEDFQMK,IGELGEGHNQFWVLDKDGLITK,FINSYHSLEHNTQGEPDSVVSLAK,FCMFNDDVQGTAGVALAGLLGAVRAQGRPLADFTK,GYGPEEVEDLHEGASLVEVVKK,AAVDEDLAEGCPDLDPR,MWYPVYSPLVNDK,KGYANQANNMYLFPGIGLGALLSGAR,SMSESDTVDYVAR,VMSFEQQYER,ESDSPCPAIFAMSNPTTK,AQGRPLADFTK,VKPHVLLGLSGVGGIFNEEVLKAMKESDSPCPAIFAMSNPTTK,VDMIVVTDGSR,HVGENAVFASGSPFSNVTLSNGR,SRFCMFNDDVQGTAGVALAGLLGAVRAQGRPLADFTK,ILGLGDLGVQGIGIPIGK,LDVYVAAAGINPQK,DLDPAVAR,VLPI…	34	TRIAE_CS42_1AL_TGACv1_000369_AA0010430.1	AECTPEDVFK,ESDSPCPAIFAMSNPTTK,MFNDDVQGTAGVAIAGLLGAVR,DLDPAVAR,VKPHVLLGLSGVGGIFNEEVLKAMKESDSPCPAIFAMSNPTTK,ILGLGDLGVQGIGIPIGK,HVGENAVFASGSPFSNVTLSNGR,LDVYVAAAGINPQK,VKPHVLLGLSGVGGIFNEEVLK,GILFPSISSIR,IGELGEGHNQFWVLDKDGLITK,SMSESDTVDYVAR,FINSYHSLEHNTQGEPDSVVSLAK,MWYPVYSPLVNDK,WAFETLQR,SMSESDTVDYVARK,AMKESDSPCPAIFAMSNPTTK,KMWYPVYSPLVNDK,AIVQFEDFQMK,VLIDNIKDFAPIIYTPTVGLVCENYSGLFRRPR,AAVDEDLAEGCPDLDPR…	32
TRIAE_CS42_1AL_TGACv1_000369_AA0010430	AIVQFEDFQMK,IGELGEGHNQFWVLDKDGLITK,FINSYHSLEHNTQGEPDSVVSLAK,FCMFNDDVQGTAGVALAGLLGAVRAQGRPLADFTK,GYGPEEVEDLHEGASLVEVVKK,AAVDEDLAEGCPDLDPR,MWYPVYSPLVNDK,KGYANQANNMYLFPGIGLGALLSGAR,SMSESDTVDYVAR,VMSFEQQYER,ESDSPCPAIFAMSNPTTK,AQGRPLADFTK,VKPHVLLGLSGVGGIFNEEVLKAMKESDSPCPAIFAMSNPTTK,VDMIVVTDGSR,HVGENAVFASGSPFSNVTLSNGR,SRFCMFNDDVQGTAGVALAGLLGAVRAQGRPLADFTK,ILGLGDLGVQGIGIPIGK,LDVYVAAAGINPQK,DLDPAVAR,VLPI…	34	TRIAE_CS42_1AL_TGACv1_000369_AA0010430.2	SMSESDTVDYVARK,GTDILHDPWYNKDTAFPLTER,WAFETLQR,MWYPVYSPLVNDK,FINSYHSLEHNTQGEPDSVVSLAK,IGELGEGHNQFWVLDKDGLITK,SMSESDTVDYVAR,VKPHVLLGLSGVGGIFNEEVLK,GILFPSISSIR,GTDILHDPWYNK,HVGENAVFASGSPFSNVTLSNGR,LDVYVAAAGINPQK,ILGLGDLGVQGIGIPIGK,VKPHVLLGLSGVGGIFNEEVLKAMKESDSPCPAIFAMSNPTTK,AECTPEDVFK,ESDSPCPAIFAMSNPTTK,MFNDDVQGTAGVAIAGLLGAVR,DLDPAVAR,DKGEMMSMIYNWPAEKVDMIVVTDGSR,VDMIVVTDGSR,SRFCMFNDDVQGTAGVALAGLLGAV…	34
TRIAE_CS42_1AL_TGACv1_000371_AA0010470	SIHEGLHWNLR,DAAKDEVETGEPILVLNEVTIDR,HDFVSFEK,AAAQAEAAEWK,AAAQAEAAEWKR	5	TRIAE_CS42_1AL_TGACv1_000371_AA0010470.1	SIHEGLHWNLR,AAAQAEAAEWKR,DAAKDEVETGEPILVLNEVTIDR,HDFVSFEK,AAAQAEAAEWK	5
TRIAE_CS42_1AL_TGACv1_000371_AA0010480	EMLDYGADSSN,GPAFTAPTRPR,IAVLTQGEK,MNLDPK,VDKTGIAHIPFGK,ESKKEYDVPMAISLMK,AAGADIVGSDDLIEQIKGGFMEFDKLIASPDMMPK,AAGADIVGSDDLIEQIK,AALPLKR,VNFPEEDLIANFMAVVR,AGTVSPNITQAIDEFKK,AAGADIVGSDDLIEQIKGGFMEFDK,KEYDVPMAISLMK,GGFMEFDKLIASPDMMPK,FVESAEAHFR,EYDVPMAISLMK,YNDQQLR,LNIKEMLDYGADSSN,LIASPDMMPK,AGTVSPNITQAIDEFK,TGIAHIPFGK,TGIAHIPFGKVNFPEEDLIANFMAVVR,VDKTGIAHIPFGKVNFPEEDLIANFMAVVR,ATVNLPK,IAVLTQGEKIDEAR,T…	27	TRIAE_CS42_1AL_TGACv1_000371_AA0010480.1	VDKTGIAHIPFGK,IAVLTQGEKIDEAR,TGIAHIPFGK,ATVNLPK,KEYDVPMAISLMK,MNLDPK,GPAFTAPTRPR,AALPLKR,YNDQQLR,IAVLTQGEK,GLMPNPK,EYDVPMAISLMK,TGIAHIPFGKVNFPEEDLIANFMAVVR,ESKKEYDVPMAISLMK,AGTVSPNITQAIDEFK,AAGADIVGSDDLIEQIK,VDKTGIAHIPFGKVNFPEEDLIANFMAVVR,AGTVSPNITQAIDEFKK,LIASPDMMPK,AAGADIVGSDDLIEQIKGGFMEFDKLIASPDMMPK,LNIKEMLDYGADSSN,EMLDYGADSSN,FVESAEAHFR,VNFPEEDLIANFMAVVR,AAGADIVGSDDLIEQIKGGFMEFDK,GGFMEFDKLIAS…	27
TRIAE_CS42_1AL_TGACv1_000371_AA0010490	LPGEIVR,VAMECGVGIFTK,EALFVLAQLGR,KLESLPADMAAAVEGGR,LALSALCFAVR,LLADDLFLAK,TAAEYER,WLLQFGGFR,LESLPADMAAAVEGGR,FGAIMR,SYTFLQR,MLEPLLHR,YQVLAGVIEQR,FADLEK,TGNTFLGSLLWVDYAK,FFHNCPDNAFQVALAGR	16	TRIAE_CS42_1AL_TGACv1_000371_AA0010490.1	VAMECGVGIFTK,MLEPLLHR,LESLPADMAAAVEGGR,WLLQFGGFR,FGAIMR,YQVLAGVIEQR,LLADDLFLAK,FADLEK,SYTFLQR,TGNTFLGSLLWVDYAK,KLESLPADMAAAVEGGR,TAAEYER,LALSALCFAVR,EALFVLAQLGR,LPGEIVR,FFHNCPDNAFQVALAGR	16
TRIAE_CS42_1AL_TGACv1_000372_AA0010530	FLGAVVLK,TNITTLGPLVLPLR,DLMSVAGDALR	3	TRIAE_CS42_1AL_TGACv1_000372_AA0010530.1	TNITTLGPLVLPLR,FLGAVVLK,DLMSVAGDALR	3
TRIAE_CS42_1AL_TGACv1_000375_AA0010550	SIIHVDEK	1	TRIAE_CS42_1AL_TGACv1_000375_AA0010550.1	SIIHVDEK	1
TRIAE_CS42_1AL_TGACv1_000375_AA0010560	YGVSLLFTGVR,ALNEHGIGTFDVVVVNLYPFYDK,MFYEIVVAPGYTEK,DKDAVDCCNK,SNAIVIAK,TLHPSIHGGILAR,YGENPHQK,SPTDGETR,FAWLCVK,DAVEEACENGIGTIAQPGGSMR,NHKDVLVVVDHHDYPALLK,APTDSELSDAK,QADPQFR,QALISLSDK,EMSYNNYLDADAAWNCVSEFENPTCVVVK,DVLVVVDHHDYPALLK,ADPVSAFGGIVAFNTTIDEDLAKEIR,GAALASDAFFPFAWK,VEQITHFPEMLDGR,AAFYGDR,HTNPCGVASR,DNCMLGMGSGQPNR,AFQHVASYDSAVSEWLWK,ADPVSAFGGIVAFNTTIDEDLAK,QDVLEAYR,NMLSLR	26	TRIAE_CS42_1AL_TGACv1_000375_AA0010560.1	MFYEIVVAPGYTEK,DKDAVDCCNK,NHKDVLVVVDHHDYPALLK,QALISLSDK,TLHPSIHGGILAR,AFQHVASYDSAVSEWLWK,SNAIVIAK,FAWLCVK,APTDSELSDAK,GAALASDAFFPFAWK,AAFYGDR,DNCMLGMGSGQPNR,QADPQFR,ADPVSAFGGIVAFNTTIDEDLAK,YGENPHQK,SPTDGETR,YGVSLLFTGVR,QDVLEAYR,ALNEHGIGTFDVVVVNLYPFYDK,DVLVVVDHHDYPALLK,EMSYNNYLDADAAWNCVSEFENPTCVVVK,VEQITHFPEMLDGR,DAVEEACENGIGTIAQPGGSMR,NMLSLR,ADPVSAFGGIVAFNTTIDEDLAKEIR,HTNPCGVASR	26
TRIAE_CS42_1AL_TGACv1_000383_AA0010650	TIQPDSCKHVLLANMAAGSPEVNSVPLMSLQVAAK,MANGFANAR,HVLLANMAAGSPEVNSVPLMSLQVAAKLAKMANGFANAR,AFEGIPVEAVKPGDEAGVLSFSSEFKPTCGDDCPKPIPERTEDER,LTTDPHPAK,HVLLANMAAGSPEVNSVPLMSLQVAAK,CLANCIEDLHR,TIQPDSCK,DKFVGVMR,AFEGIPVEAVKPGDEAGVLSFSSEFKPTCGDDCPKPIPER	10	TRIAE_CS42_1AL_TGACv1_000383_AA0010650.1	AFEGIPVEAVKPGDEAGVLSFSSEFKPTCGDDCPKPIPER,MANGFANAR,CLANCIEDLHR,AFEGIPVEAVKPGDEAGVLSFSSEFKPTCGDDCPKPIPERTEDER,HVLLANMAAGSPEVNSVPLMSLQVAAKLAKMANGFANAR,TIQPDSCKHVLLANMAAGSPEVNSVPLMSLQVAAK,TIQPDSCK,HVLLANMAAGSPEVNSVPLMSLQVAAK,DKFVGVMR,LTTDPHPAK	10
TRIAE_CS42_1AL_TGACv1_000383_AA0010660	NRELEVIHCR,SPWYGSDR,IAGGPLGEIVDPLYPGGSFDPLGLADDPEAFAELK,GPLENLADHIADPVNNNAWAFATNFAPGK,VLYLGPLSGEPPSYLTGEFPGDYGWDTAGLSADPETFAK,ELEVIHCRWAMLGALGCVFPELLAR,AGSQIFSEGGLDYLGNPSLVHAQSILAIWACQVVLMGAVEGYR,MGAVEGYR,NRELEVIHCRWAMLGALGCVFPELLAR,FGEAVWFK,VVLMGAVEGYR,ELEVIHCR,LAMFSMFGFFVQAIVTGK,WAMLGALGCVFPELLAR	14	TRIAE_CS42_1AL_TGACv1_000383_AA0010660.1	NRELEVIHCRWAMLGALGCVFPELLAR,MGAVEGYR,AGSQIFSEGGLDYLGNPSLVHAQSILAIWACQVVLMGAVEGYR,FGEAVWFK,ELEVIHCRWAMLGALGCVFPELLAR,SPWYGSDR,NRELEVIHCR,VLYLGPLSGEPPSYLTGEFPGDYGWDTAGLSADPETFAK,GPLENLADHIADPVNNNAWAFATNFAPGK,VVLMGAVEGYR,WAMLGALGCVFPELLAR,ELEVIHCR	12
TRIAE_CS42_1AL_TGACv1_000383_AA0010660	NRELEVIHCR,SPWYGSDR,IAGGPLGEIVDPLYPGGSFDPLGLADDPEAFAELK,GPLENLADHIADPVNNNAWAFATNFAPGK,VLYLGPLSGEPPSYLTGEFPGDYGWDTAGLSADPETFAK,ELEVIHCRWAMLGALGCVFPELLAR,AGSQIFSEGGLDYLGNPSLVHAQSILAIWACQVVLMGAVEGYR,MGAVEGYR,NRELEVIHCRWAMLGALGCVFPELLAR,FGEAVWFK,VVLMGAVEGYR,ELEVIHCR,LAMFSMFGFFVQAIVTGK,WAMLGALGCVFPELLAR	14	TRIAE_CS42_1AL_TGACv1_000383_AA0010660.2	VLYLGPLSGEPPSYLTGEFPGDYGWDTAGLSADPETFAK,SPWYGSDR,NRELEVIHCR,NRELEVIHCRWAMLGALGCVFPELLAR,MGAVEGYR,LAMFSMFGFFVQAIVTGK,AGSQIFSEGGLDYLGNPSLVHAQSILAIWACQVVLMGAVEGYR,FGEAVWFK,ELEVIHCRWAMLGALGCVFPELLAR,ELEVIHCR,IAGGPLGEIVDPLYPGGSFDPLGLADDPEAFAELK,VVLMGAVEGYR,GPLENLADHIADPVNNNAWAFATNFAPGK,WAMLGALGCVFPELLAR	14
TRIAE_CS42_1AL_TGACv1_000384_AA0010680	AAEFVVSK,QSDCMIVAGTLTNK,YDFDRFGVIFRPSPR,KVYDQMPEPR,FGVIFRPSPR,IVPVDIYVPGCPPTAEALLYGVLQLQK,EFVVSK,KDFLHWWEK,VYDQMPEPR,IVPVDIYVPGCPPTAEALLYGVLQLQKK	10	TRIAE_CS42_1AL_TGACv1_000384_AA0010680.1	KVYDQMPEPR,IVPVDIYVPGCPPTAEALLYGVLQLQKK,EFVVSK,VYDQMPEPR,FGVIFRPSPR,KDFLHWWEK,YDFDRFGVIFRPSPR,AAEFVVSK,QSDCMIVAGTLTNK,IVPVDIYVPGCPPTAEALLYGVLQLQK	10
TRIAE_CS42_1AL_TGACv1_000384_AA0010690	GCSAITR,YISYAALR,SYYTNCGSMQQANPYTR	3	TRIAE_CS42_1AL_TGACv1_000384_AA0010690.1	YISYAALR,GCSAITR,SYYTNCGSMQQANPYTR	3
TRIAE_CS42_1AL_TGACv1_000384_AA0010700	FLREDLVEPTTK,VLIQSEDAPVLAAFK,DGADIIDCWVR,DMYLEPSTSLVK,VSSPEFAFLK,SPCANYER,GNAFVFPIAK,SLDVVDAVSK,VSSPEFAFLKSLSGKVR	9	TRIAE_CS42_1AL_TGACv1_000384_AA0010700.1	GNAFVFPIAK,VSSPEFAFLK,SLDVVDAVSK,DMYLEPSTSLVK,VLIQSEDAPVLAAFK,DGADIIDCWVR,VSSPEFAFLKSLSGKVR,SPCANYER,FLREDLVEPTTK	9
TRIAE_CS42_1AL_TGACv1_000384_AA0010710	SLENFTGNMPSELWSK,VGGLADVISGLGK,ADEQGLSSAMER	3	TRIAE_CS42_1AL_TGACv1_000384_AA0010710.1	ADEQGLSSAMER,SLENFTGNMPSELWSK,VGGLADVISGLGK	3
TRIAE_CS42_1AL_TGACv1_000384_AA0010710	SLENFTGNMPSELWSK,VGGLADVISGLGK,ADEQGLSSAMER	3	TRIAE_CS42_1AL_TGACv1_000384_AA0010710.2	ADEQGLSSAMER,VGGLADVISGLGK	2
TRIAE_CS42_1AL_TGACv1_000385_AA0010740	QGLPPCSAVEVGWCGR	1	TRIAE_CS42_1AL_TGACv1_000385_AA0010740.1	QGLPPCSAVEVGWCGR	1
TRIAE_CS42_1AL_TGACv1_000386_AA0010810	LPVSLAK	1	TRIAE_CS42_1AL_TGACv1_000386_AA0010810.1	LPVSLAK	1
TRIAE_CS42_1AL_TGACv1_000388_AA0010850	AAIDDMDLTSLR	1	TRIAE_CS42_1AL_TGACv1_000388_AA0010850.1	AAIDDMDLTSLR	1
TRIAE_CS42_1AL_TGACv1_000388_AA0010860	ASALEAELSKTAAQLQAAK	1	TRIAE_CS42_1AL_TGACv1_000388_AA0010860.1	ASALEAELSKTAAQLQAAK	1
TRIAE_CS42_1AL_TGACv1_000388_AA0010880	LVGIYK,GDINMMMVGDPSVAK,VSIVGLYK,YCADDGGAR,AFLDFLDQDVGK,QISEHVAR,FDLLFIVLDQMDAEIDR,AVVLLMLGGVEK,HEVLKTDVEAALQVLNFAIFHK,MEAFEAILGQHVLANHVDQMSIDEVEQTVNR,GSVSGVFR,SPGEFMQPASDAVTEVAR,GQVEFILER,LTIGMDDLR,ELTDMEDR,GVVCIDEFDKMNDQDR,RLEAGAMVLADR,NHNLDLAR,SVHYCPATAAFMSR,DAAVAYTR,HRLTIGMDDLR,DITSFVGLPTGSVYPTR,NIGLPDSLLSR,LRHEVLKTDVEAALQVLNFAIFHK,AGGGTLPITARTLETIIRLSTAHAK,TLETIIR,VSIVGLYKALPGK,AGYAEEEDGDANAA…	45	TRIAE_CS42_1AL_TGACv1_000388_AA0010880.1	DHQTLSMQEVPENAAPGQLPR,AGIHASLNAR,VLVGFTGPFGFHR,VAIHEVMEQQTVTIAK,NIGLPDSLLSR,TVDVIVEDDLVDCCKPGDR,GQVEFILER,TLETIIR,LVGIYK,AGYAEEEDGDANAAIFVK,AFLDFLDQDVGK,SPGEFMQPASDAVTEVAR,DITSFVGLPTGSVYPTR,NHNLDLAR,HRLTIGMDDLR,HEVLKTDVEAALQVLNFAIFHK,CSVIAAANPIYGSYDR,TVLIANNVSLLNK,AVVLLMLGGVEK,VSIVGLYKALPGK,AGGGTLPITAR,GSSGVGLTAAVTSDQETGER,GVVCIDEFDKMNDQDR,RLEAGAMVLADR,TDVEAALQVLNFAIFHK,MEAFEAILGQHVLANHVDQMSIDEVE…	45
TRIAE_CS42_1AL_TGACv1_000388_AA0010880	LVGIYK,GDINMMMVGDPSVAK,VSIVGLYK,YCADDGGAR,AFLDFLDQDVGK,QISEHVAR,FDLLFIVLDQMDAEIDR,AVVLLMLGGVEK,HEVLKTDVEAALQVLNFAIFHK,MEAFEAILGQHVLANHVDQMSIDEVEQTVNR,GSVSGVFR,SPGEFMQPASDAVTEVAR,GQVEFILER,LTIGMDDLR,ELTDMEDR,GVVCIDEFDKMNDQDR,RLEAGAMVLADR,NHNLDLAR,SVHYCPATAAFMSR,DAAVAYTR,HRLTIGMDDLR,DITSFVGLPTGSVYPTR,NIGLPDSLLSR,LRHEVLKTDVEAALQVLNFAIFHK,AGGGTLPITARTLETIIRLSTAHAK,TLETIIR,VSIVGLYKALPGK,AGYAEEEDGDANAA…	45	TRIAE_CS42_1AL_TGACv1_000388_AA0010880.2	TVLIANNVSLLNK,CSVIAAANPIYGSYDR,HRLTIGMDDLR,HEVLKTDVEAALQVLNFAIFHK,NHNLDLAR,GSSGVGLTAAVTSDQETGER,AGGGTLPITAR,VSIVGLYKALPGK,AVVLLMLGGVEK,TLETIIR,LVGIYK,AGYAEEEDGDANAAIFVK,GQVEFILER,NIGLPDSLLSR,TVDVIVEDDLVDCCKPGDR,VLVGFTGPFGFHR,VAIHEVMEQQTVTIAK,AGIHASLNAR,DHQTLSMQEVPENAAPGQLPR,SPGEFMQPASDAVTEVAR,DITSFVGLPTGSVYPTR,DITSFVGLPTGSVYPTRDENGNLLVTEYGMCQYK,FDLLFIVLDQMDAEIDR,GDINMMMVGDPSVAK,LRHEVLKTDVEAALQVLN…	44
TRIAE_CS42_1AL_TGACv1_000390_AA0010910	LNLLQR	1	TRIAE_CS42_1AL_TGACv1_000390_AA0010910.1	LNLLQR	1
TRIAE_CS42_1AL_TGACv1_000396_AA0011030	INPEAPLDK,GQTPVFPR,GVMIGDGQSR,KELDLEK,IIGVDLNPAK,AAVAWEAGKPLSIEEVEVAPPQAMEVR,SEESNLCDLLR	7	TRIAE_CS42_1AL_TGACv1_000396_AA0011030.1	KELDLEK,INPEAPLDK,GQTPVFPR,SEESNLCDLLR,AAVAWEAGKPLSIEEVEVAPPQAMEVR,IIGVDLNPAK,GVMIGDGQSR	7
TRIAE_CS42_1AL_TGACv1_000396_AA0011050	GTFFGNYKPR,TLKGTFFGNYKPR,FITHSVPFSQINTAFDLMLKGEGLR,FGCTDFVNPK,KELELEK,TDLPEVVEMYMR,TYPMNFLNER,FITHSVPFSQINTAFDLMLK,INPEAPLDK,IIGVDLNPAKYEQAK,IIGVDLNPAK	11	TRIAE_CS42_1AL_TGACv1_000396_AA0011050.1	IIGVDLNPAKYEQAK,IIGVDLNPAK,FITHSVPFSQINTAFDLMLKGEGLR,KELELEK,FITHSVPFSQINTAFDLMLK,INPEAPLDK,FGCTDFVNPK,GTFFGNYKPR,TLKGTFFGNYKPR,TYPMNFLNER,TDLPEVVEMYMR	11
TRIAE_CS42_1AL_TGACv1_000396_AA0011080	YVGTGHADLTR,FEWAVNIQR	2	TRIAE_CS42_1AL_TGACv1_000396_AA0011080.1	YVGTGHADLTR,FEWAVNIQR	2
TRIAE_CS42_1AL_TGACv1_000398_AA0011100	AQELIDAIKSFVARH,VFLVGDSSGGNLVHLVAAR	2	TRIAE_CS42_1AL_TGACv1_000398_AA0011100.1	VFLVGDSSGGNLVHLVAAR,AQELIDAIKSFVARH	2
TRIAE_CS42_1AL_TGACv1_000398_AA0011150	GFEFIR,ANVCEMR,ATSVLFMEPEGSQRDEVWK,VVDDETYVKPK,QYAITVDESSLTDHYPR,TDFGNPSEMMGLR,AAAAALGESPR,TSTDAIIGGDPK	8	TRIAE_CS42_1AL_TGACv1_000398_AA0011150.1	ATSVLFMEPEGSQRDEVWK,TSTDAIIGGDPK,QYAITVDESSLTDHYPR,TDFGNPSEMMGLR,ANVCEMR,GFEFIR,AAAAALGESPR,VVDDETYVKPK	8
TRIAE_CS42_1AL_TGACv1_000399_AA0011160	EKLQENAFVVGSYLK,LYTGSHDIISLR,GLLLGVELVTDR,TGSHFWGFEGQGVIPDIVTMAK,FNVVQTGVHHALNPDPYR,KAGGLCIADEVQAGVAR,GIGNGIPIGAVVTTPEIAK,GKGLLLGVELVTDR,SYFNTFGGNPVSTAAGHAVLK,TPAKAEIAQVMNHMKDMGVLVGK,EKHDIIGDVR,HDIIGDVR,GGFFGNVFR,MQYLFDEDGRR,VAEIAQKR,AQFLSPSLFHFYDRPLNIVDGK,LQENAFVVGSYLK,GAFGSDGEK,NVVQVR,VAGFISEAIQGVGGIVELAPGYLPAAYDMVR,MPPFAYTPPPYDGPR,DIQETIDYGTTGR	22	TRIAE_CS42_1AL_TGACv1_000399_AA0011160.1	AQFLSPSLFHFYDRPLNIVDGK,DIQETIDYGTTGR,TGSHFWGFEGQGVIPDIVTMAK,EKLQENAFVVGSYLK,HDIIGDVR,GIGNGIPIGAVVTTPEIAK,VAEIAQKR,MQYLFDEDGRR,EKHDIIGDVR,KAGGLCIADEVQAGVAR,GGFFGNVFR,MPPFAYTPPPYDGPR,NVVQVR,TPAKAEIAQVMNHMKDMGVLVGK,VAGFISEAIQGVGGIVELAPGYLPAAYDMVR,LQENAFVVGSYLK,LYTGSHDIISLR,SYFNTFGGNPVSTAAGHAVLK,GKGLLLGVELVTDR,GAFGSDGEK,GLLLGVELVTDR	21
TRIAE_CS42_1AL_TGACv1_000399_AA0011160	EKLQENAFVVGSYLK,LYTGSHDIISLR,GLLLGVELVTDR,TGSHFWGFEGQGVIPDIVTMAK,FNVVQTGVHHALNPDPYR,KAGGLCIADEVQAGVAR,GIGNGIPIGAVVTTPEIAK,GKGLLLGVELVTDR,SYFNTFGGNPVSTAAGHAVLK,TPAKAEIAQVMNHMKDMGVLVGK,EKHDIIGDVR,HDIIGDVR,GGFFGNVFR,MQYLFDEDGRR,VAEIAQKR,AQFLSPSLFHFYDRPLNIVDGK,LQENAFVVGSYLK,GAFGSDGEK,NVVQVR,VAGFISEAIQGVGGIVELAPGYLPAAYDMVR,MPPFAYTPPPYDGPR,DIQETIDYGTTGR	22	TRIAE_CS42_1AL_TGACv1_000399_AA0011160.2	GLLLGVELVTDR,SYFNTFGGNPVSTAAGHAVLK,GKGLLLGVELVTDR,GAFGSDGEK,TPAKAEIAQVMNHMKDMGVLVGK,LYTGSHDIISLR,VAGFISEAIQGVGGIVELAPGYLPAAYDMVR,LQENAFVVGSYLK,GGFFGNVFR,MPPFAYTPPPYDGPR,EKHDIIGDVR,KAGGLCIADEVQAGVAR,VAEIAQKR,FNVVQTGVHHALNPDPYR,MQYLFDEDGRR,HDIIGDVR,GIGNGIPIGAVVTTPEIAK,AQFLSPSLFHFYDRPLNIVDGK,TGSHFWGFEGQGVIPDIVTMAK,DIQETIDYGTTGR,EKLQENAFVVGSYLK	21
TRIAE_CS42_1AL_TGACv1_000406_AA0011290	IRGLVAR	1	TRIAE_CS42_1AL_TGACv1_000406_AA0011290.1	IRGLVAR	1
TRIAE_CS42_1AL_TGACv1_000407_AA0011400	TTILHSDQPLSKNGCGTMK	1	TRIAE_CS42_1AL_TGACv1_000407_AA0011400.1	TTILHSDQPLSKNGCGTMK	1
TRIAE_CS42_1AL_TGACv1_000407_AA0011440	MPSAPAGAGALVKLGLLGGAALYLGNQTLYNVEGGHR,AVVAQYNASQLITQR,AIVFNRLEGIKDK,QVAAQEAER,VLTRPMPER,AKNFNIALDDVSITSLSFGK,EIAHTIAASNNK,TLGENYNERVLPSIIHETLKAVVAQYNASQLITQR,ARPNLVESTSGSR,MPSAPAGAGALVK,NFNIALDDVSITSLSFGK,TLYNVEGGHR,EFTHAIEAK,VFLDSGDLLLGLQSLK,VLTRPMPERLPTMYR,TLGENYNER,LPTMYR,AKNFNIALDDVSITSLSFGKEFTHAIEAK,VLPSIIHETLK,FIVEKAEQDKK,AKFIVEK,SAELIGNAIANNPAFVALR	22	TRIAE_CS42_1AL_TGACv1_000407_AA0011440.1	VLPSIIHETLK,ARPNLVESTSGSR,TLGENYNER,MPSAPAGAGALVKLGLLGGAALYLGNQTLYNVEGGHR,AVVAQYNASQLITQR,AKNFNIALDDVSITSLSFGK,NFNIALDDVSITSLSFGK,VLTRPMPERLPTMYR,MPSAPAGAGALVK,TLYNVEGGHR,AIVFNRLEGIKDK,LPTMYR,VLTRPMPER,TLGENYNERVLPSIIHETLKAVVAQYNASQLITQR	14
TRIAE_CS42_1AL_TGACv1_000407_AA0011440	MPSAPAGAGALVKLGLLGGAALYLGNQTLYNVEGGHR,AVVAQYNASQLITQR,AIVFNRLEGIKDK,QVAAQEAER,VLTRPMPER,AKNFNIALDDVSITSLSFGK,EIAHTIAASNNK,TLGENYNERVLPSIIHETLKAVVAQYNASQLITQR,ARPNLVESTSGSR,MPSAPAGAGALVK,NFNIALDDVSITSLSFGK,TLYNVEGGHR,EFTHAIEAK,VFLDSGDLLLGLQSLK,VLTRPMPERLPTMYR,TLGENYNER,LPTMYR,AKNFNIALDDVSITSLSFGKEFTHAIEAK,VLPSIIHETLK,FIVEKAEQDKK,AKFIVEK,SAELIGNAIANNPAFVALR	22	TRIAE_CS42_1AL_TGACv1_000407_AA0011440.2	MPSAPAGAGALVK,EFTHAIEAK,TLGENYNERVLPSIIHETLKAVVAQYNASQLITQR,VLTRPMPER,QVAAQEAER,LPTMYR,TLYNVEGGHR,AKNFNIALDDVSITSLSFGKEFTHAIEAK,AIVFNRLEGIKDK,FIVEKAEQDKK,MPSAPAGAGALVKLGLLGGAALYLGNQTLYNVEGGHR,TLGENYNER,SAELIGNAIANNPAFVALR,VLPSIIHETLK,ARPNLVESTSGSR,VFLDSGDLLLGLQSLK,EIAHTIAASNNK,VLTRPMPERLPTMYR,AKNFNIALDDVSITSLSFGK,NFNIALDDVSITSLSFGK,AKFIVEK,AVVAQYNASQLITQR	22
TRIAE_CS42_1AL_TGACv1_000410_AA0011450	DSSEESLRQEAAAAHKR	1	TRIAE_CS42_1AL_TGACv1_000410_AA0011450.1	DSSEESLRQEAAAAHKR	1
TRIAE_CS42_1AL_TGACv1_000411_AA0011470	TYPMNFLNER,GVMIGDGQSR,IIGVDLNPAK,IIGVDLNPAKYEQAK,AAVAWEAGKPLSIEEVEVAPPQAMEVR,FGCTDFVNPK,ILGHEAGGIVESVGEGVTELVPGDHVLPVFTGECK,SEESNLCDLLR,FITHSVPFSQINTAFDLMLK,INPEAPLDK,FITHSVPFSQINTAFDLMLKGEGLR,TLKGTFFGNYKPR,GTFFGNYKPR,KELELEK,TDLPEVVEMYMR,DHSKPVQEVLVEMTNGGVDR,GQTPVFPR	17	TRIAE_CS42_1AL_TGACv1_000411_AA0011470.1	GTFFGNYKPR,SEESNLCDLLR,GQTPVFPR,INPEAPLDK,FGCTDFVNPK,TDLPEVVEMYMR,TYPMNFLNER,TLKGTFFGNYKPR,ILGHEAGGIVESVGEGVTELVPGDHVLPVFTGECK,DHSKPVQEVLVEMTNGGVDR,FITHSVPFSQINTAFDLMLKGEGLR,IIGVDLNPAK,IIGVDLNPAKYEQAK,GVMIGDGQSR,FITHSVPFSQINTAFDLMLK,KELELEK,AAVAWEAGKPLSIEEVEVAPPQAMEVR	17
TRIAE_CS42_1AL_TGACv1_000411_AA0011490	YVGTGHADLTR,FEWAVNIQR	2	TRIAE_CS42_1AL_TGACv1_000411_AA0011490.1	FEWAVNIQR,YVGTGHADLTR	2
TRIAE_CS42_1AL_TGACv1_000412_AA0011520	EFQVPAHLTR	1	TRIAE_CS42_1AL_TGACv1_000412_AA0011520.1	EFQVPAHLTR	1
TRIAE_CS42_1AL_TGACv1_000416_AA0011560	DVQVLMEK	1	TRIAE_CS42_1AL_TGACv1_000416_AA0011560.1	DVQVLMEK	1
TRIAE_CS42_1AL_TGACv1_000419_AA0011590	AIMSVDLSKMSDKTR,APFTGTMPGPR	2	TRIAE_CS42_1AL_TGACv1_000419_AA0011590.1	APFTGTMPGPR,AIMSVDLSKMSDKTR	2
TRIAE_CS42_1AL_TGACv1_000420_AA0011620	SHLPLLHEWHFR,VHSDATLENETSKEDEK,VHSDATLENETSKEDEKAILIEGGQLK,WMEKLEESETKVR,AILIEGGQLK,SILYLNR,FITMDEPFLLENR	7	TRIAE_CS42_1AL_TGACv1_000420_AA0011620.1	AILIEGGQLK,VHSDATLENETSKEDEK,FITMDEPFLLENR,VHSDATLENETSKEDEKAILIEGGQLK,SILYLNR,SHLPLLHEWHFR,WMEKLEESETKVR	7
TRIAE_CS42_1AL_TGACv1_000422_AA0011680	MEFTVK	1	TRIAE_CS42_1AL_TGACv1_000422_AA0011680.1	MEFTVK	1
TRIAE_CS42_1AL_TGACv1_000423_AA0011750	LLIVKD	1	TRIAE_CS42_1AL_TGACv1_000423_AA0011750.1	LLIVKD	1
TRIAE_CS42_1AL_TGACv1_000426_AA0011830	HGAVLNFTCVEMR,MVAFTYLR,SHAPELTAGYYNTR,EAGVGLAGENALPR	4	TRIAE_CS42_1AL_TGACv1_000426_AA0011830.1	EAGVGLAGENALPR,SHAPELTAGYYNTR,HGAVLNFTCVEMR,MVAFTYLR	4
TRIAE_CS42_1AL_TGACv1_000426_AA0011830	HGAVLNFTCVEMR,MVAFTYLR,SHAPELTAGYYNTR,EAGVGLAGENALPR	4	TRIAE_CS42_1AL_TGACv1_000426_AA0011830.2	MVAFTYLR,HGAVLNFTCVEMR,SHAPELTAGYYNTR,EAGVGLAGENALPR	4
TRIAE_CS42_1AL_TGACv1_000426_AA0011850	SGELQISGGGNAGNALTGAAR,EQNTFAGLLATK,IPILVDAEPER,IEDDSGIDAVDIGNVAESLR	4	TRIAE_CS42_1AL_TGACv1_000426_AA0011850.1	SGELQISGGGNAGNALTGAAR,IPILVDAEPER,EQNTFAGLLATK,IEDDSGIDAVDIGNVAESLR	4
TRIAE_CS42_1AL_TGACv1_000426_AA0011850	SGELQISGGGNAGNALTGAAR,EQNTFAGLLATK,IPILVDAEPER,IEDDSGIDAVDIGNVAESLR	4	TRIAE_CS42_1AL_TGACv1_000426_AA0011850.2	IPILVDAEPER,SGELQISGGGNAGNALTGAAR,EQNTFAGLLATK	3
TRIAE_CS42_1AL_TGACv1_000426_AA0011850	SGELQISGGGNAGNALTGAAR,EQNTFAGLLATK,IPILVDAEPER,IEDDSGIDAVDIGNVAESLR	4	TRIAE_CS42_1AL_TGACv1_000426_AA0011850.3	IPILVDAEPER,SGELQISGGGNAGNALTGAAR,IEDDSGIDAVDIGNVAESLR,EQNTFAGLLATK	4
TRIAE_CS42_1AL_TGACv1_000426_AA0011850	SGELQISGGGNAGNALTGAAR,EQNTFAGLLATK,IPILVDAEPER,IEDDSGIDAVDIGNVAESLR	4	TRIAE_CS42_1AL_TGACv1_000426_AA0011850.4	IPILVDAEPER,SGELQISGGGNAGNALTGAAR,IEDDSGIDAVDIGNVAESLR,EQNTFAGLLATK	4
TRIAE_CS42_1AL_TGACv1_000432_AA0011950	LASITALEQFK,TLDETLENMHALNR,LAVAEELWPR,LFVDISVPR,SIEELSTGIVNK	5	TRIAE_CS42_1AL_TGACv1_000432_AA0011950.1	TLDETLENMHALNR,LFVDISVPR,SIEELSTGIVNK,LASITALEQFK,LAVAEELWPR	5
TRIAE_CS42_1AL_TGACv1_000432_AA0011950	LASITALEQFK,TLDETLENMHALNR,LAVAEELWPR,LFVDISVPR,SIEELSTGIVNK	5	TRIAE_CS42_1AL_TGACv1_000432_AA0011950.2	LAVAEELWPR,SIEELSTGIVNK,LFVDISVPR,TLDETLENMHALNR	4
TRIAE_CS42_1AL_TGACv1_000432_AA0011980	AAAIGAPK	1	TRIAE_CS42_1AL_TGACv1_000432_AA0011980.1	AAAIGAPK	1
TRIAE_CS42_1AL_TGACv1_000443_AA0012190	KFDEAKK,QQLEEGQVK	2	TRIAE_CS42_1AL_TGACv1_000443_AA0012190.1	QQLEEGQVK,KFDEAKK	2
TRIAE_CS42_1AL_TGACv1_000443_AA0012190	KFDEAKK,QQLEEGQVK	2	TRIAE_CS42_1AL_TGACv1_000443_AA0012190.2	QQLEEGQVK,KFDEAKK	2
TRIAE_CS42_1AL_TGACv1_000443_AA0012190	KFDEAKK,QQLEEGQVK	2	TRIAE_CS42_1AL_TGACv1_000443_AA0012190.3	KFDEAKK,QQLEEGQVK	2
TRIAE_CS42_1AL_TGACv1_000445_AA0012220	TKSSVDEGLQSTLMAVGER	1	TRIAE_CS42_1AL_TGACv1_000445_AA0012220.1	TKSSVDEGLQSTLMAVGER	1
TRIAE_CS42_1AL_TGACv1_000445_AA0012220	TKSSVDEGLQSTLMAVGER	1	TRIAE_CS42_1AL_TGACv1_000445_AA0012220.2	TKSSVDEGLQSTLMAVGER	1
TRIAE_CS42_1AL_TGACv1_000446_AA0012240	AAANLAQVWKANPGHSHHYTSGLGGVDLDEDEPWDLR	1	TRIAE_CS42_1AL_TGACv1_000446_AA0012240.1	AAANLAQVWKANPGHSHHYTSGLGGVDLDEDEPWDLR	1
TRIAE_CS42_1AL_TGACv1_000446_AA0012260	SVSEIIDKFQGR,ALDLISNESGR,ALSEAYGR,IAPPHEGIELGIGDASIIR,SVADVLMGNAR,SEEVNTTLELK,TVQMALGQAAVYSEK,FADTTDPDVWFEPSEVWEVK,ILPFQILSTR,DYMDSVGDSLDLVPIAAFHGR,IVPTLLDAGVWK,AADLSISPVHR,NLKELGDLGLVAK,VRDDKNPEHATTAEQVADMYR,IGLAEK,EAYSVLPIYDK,EHLYNSFEEVPGVFQLATAITSNDLEEIQK,TLDTDATYEPAKR	18	TRIAE_CS42_1AL_TGACv1_000446_AA0012260.1	TVQMALGQAAVYSEK,VRDDKNPEHATTAEQVADMYR,SEEVNTTLELK,DYMDSVGDSLDLVPIAAFHGR,NLKELGDLGLVAK,SVSEIIDKFQGR,AADLSISPVHR,ALSEAYGR,IAPPHEGIELGIGDASIIR,EAYSVLPIYDK,SVADVLMGNAR,IGLAEK,ILPFQILSTR,FADTTDPDVWFEPSEVWEVK,IVPTLLDAGVWK,EHLYNSFEEVPGVFQLATAITSNDLEEIQK,ALDLISNESGR,TLDTDATYEPAKR	18
TRIAE_CS42_1AL_TGACv1_000446_AA0012260	SVSEIIDKFQGR,ALDLISNESGR,ALSEAYGR,IAPPHEGIELGIGDASIIR,SVADVLMGNAR,SEEVNTTLELK,TVQMALGQAAVYSEK,FADTTDPDVWFEPSEVWEVK,ILPFQILSTR,DYMDSVGDSLDLVPIAAFHGR,IVPTLLDAGVWK,AADLSISPVHR,NLKELGDLGLVAK,VRDDKNPEHATTAEQVADMYR,IGLAEK,EAYSVLPIYDK,EHLYNSFEEVPGVFQLATAITSNDLEEIQK,TLDTDATYEPAKR	18	TRIAE_CS42_1AL_TGACv1_000446_AA0012260.2	EHLYNSFEEVPGVFQLATAITSNDLEEIQK,ALDLISNESGR,TLDTDATYEPAKR,SVADVLMGNAR,IGLAEK,FADTTDPDVWFEPSEVWEVK,IVPTLLDAGVWK,ILPFQILSTR,AADLSISPVHR,ALSEAYGR,NLKELGDLGLVAK,SVSEIIDKFQGR,IAPPHEGIELGIGDASIIR,EAYSVLPIYDK,TVQMALGQAAVYSEK,VRDDKNPEHATTAEQVADMYR,DYMDSVGDSLDLVPIAAFHGR,SEEVNTTLELK	18
TRIAE_CS42_1AL_TGACv1_000448_AA0012280	AGPPAEPR	1	TRIAE_CS42_1AL_TGACv1_000448_AA0012280.1	AGPPAEPR	1
TRIAE_CS42_1AL_TGACv1_000453_AA0012350	GQLGLSEEQQKK,HATNGLTEEESSAK,DTEWLPGSPEAIK,HVFLCYK,TPTWFETWDR,HLAAAIK,ATNGLTEEESSAK,LAGTVGFHER,GEVTGHWYGYVAPDDVPVLLR,GQLGLSEEQQK,GPEEWPSHVEASESDHLPR,CGVCGPALITR,QHIGQGEIVGHLWR,YAGNVIIFSPDAK	14	TRIAE_CS42_1AL_TGACv1_000453_AA0012350.1	GPEEWPSHVEASESDHLPR,HATNGLTEEESSAK,CGVCGPALITR,GEVTGHWYGYVAPDDVPVLLR,HLAAAIK,TPTWFETWDR,GQLGLSEEQQKK,YAGNVIIFSPDAK,GQLGLSEEQQK,HVFLCYK,DTEWLPGSPEAIK,QHIGQGEIVGHLWR,ATNGLTEEESSAK,LAGTVGFHER	14
TRIAE_CS42_1AL_TGACv1_000453_AA0012350	GQLGLSEEQQKK,HATNGLTEEESSAK,DTEWLPGSPEAIK,HVFLCYK,TPTWFETWDR,HLAAAIK,ATNGLTEEESSAK,LAGTVGFHER,GEVTGHWYGYVAPDDVPVLLR,GQLGLSEEQQK,GPEEWPSHVEASESDHLPR,CGVCGPALITR,QHIGQGEIVGHLWR,YAGNVIIFSPDAK	14	TRIAE_CS42_1AL_TGACv1_000453_AA0012350.2	HATNGLTEEESSAK,CGVCGPALITR,GEVTGHWYGYVAPDDVPVLLR,TPTWFETWDR,GQLGLSEEQQKK,YAGNVIIFSPDAK,GQLGLSEEQQK,DTEWLPGSPEAIK,ATNGLTEEESSAK,QHIGQGEIVGHLWR	10
TRIAE_CS42_1AL_TGACv1_000453_AA0012380	AFCAGGDVVGLR,ASVLNRPGHLNALTTTMGARLNKFYESWEDSPDIGFVMMK,LVDKDLAPK,ASVLNRPGHLNALTTTMGAR,FYESWEDSPDIGFVMMK,LVTDDPSVIDSSLAQYGDLVYPDK,YQTLDECLVR	7	TRIAE_CS42_1AL_TGACv1_000453_AA0012380.1	FYESWEDSPDIGFVMMK,LVDKDLAPK,ASVLNRPGHLNALTTTMGARLNKFYESWEDSPDIGFVMMK,ASVLNRPGHLNALTTTMGAR,AFCAGGDVVGLR,YQTLDECLVR,LVTDDPSVIDSSLAQYGDLVYPDK	7
TRIAE_CS42_1AL_TGACv1_000453_AA0012380	AFCAGGDVVGLR,ASVLNRPGHLNALTTTMGARLNKFYESWEDSPDIGFVMMK,LVDKDLAPK,ASVLNRPGHLNALTTTMGAR,FYESWEDSPDIGFVMMK,LVTDDPSVIDSSLAQYGDLVYPDK,YQTLDECLVR	7	TRIAE_CS42_1AL_TGACv1_000453_AA0012380.2	YQTLDECLVR,LVTDDPSVIDSSLAQYGDLVYPDK,AFCAGGDVVGLR,FYESWEDSPDIGFVMMK,LVDKDLAPK,ASVLNRPGHLNALTTTMGAR,ASVLNRPGHLNALTTTMGARLNKFYESWEDSPDIGFVMMK	7
TRIAE_CS42_1AL_TGACv1_000456_AA0012510	GAGPDDNGGACGFK,EANSGSWTPMR,ESWGSIWR,LQGPFSMR,GCGSCYQIR,HSGIIDIQFR	6	TRIAE_CS42_1AL_TGACv1_000456_AA0012510.1	GAGPDDNGGACGFK,GCGSCYQIR,HSGIIDIQFR,EANSGSWTPMR,LQGPFSMR,ESWGSIWR	6
TRIAE_CS42_1AL_TGACv1_000457_AA0012550	SCCPHDYPICDTAR,EVPPSKEDLLLQAVAQQPISVGICGSAR,NTGSSSGICGINMMASFPTK,SYNAGCGGGLMTYAYK,HVVTIDGYK,KHVVTIDGYK,NGGIDTEDDYPFR	7	TRIAE_CS42_1AL_TGACv1_000457_AA0012550.1	EVPPSKEDLLLQAVAQQPISVGICGSAR,KHVVTIDGYK,HVVTIDGYK,SYNAGCGGGLMTYAYK,NGGIDTEDDYPFR,SCCPHDYPICDTAR,NTGSSSGICGINMMASFPTK	7
TRIAE_CS42_1AL_TGACv1_000457_AA0012550	SCCPHDYPICDTAR,EVPPSKEDLLLQAVAQQPISVGICGSAR,NTGSSSGICGINMMASFPTK,SYNAGCGGGLMTYAYK,HVVTIDGYK,KHVVTIDGYK,NGGIDTEDDYPFR	7	TRIAE_CS42_1AL_TGACv1_000457_AA0012550.2	HVVTIDGYK,SYNAGCGGGLMTYAYK,EVPPSKEDLLLQAVAQQPISVGICGSAR,KHVVTIDGYK,NGGIDTEDDYPFR,SCCPHDYPICDTAR,NTGSSSGICGINMMASFPTK	7
TRIAE_CS42_1AL_TGACv1_000459_AA0012600	GTAVLVK	1	TRIAE_CS42_1AL_TGACv1_000459_AA0012600.1	GTAVLVK	1
TRIAE_CS42_1AL_TGACv1_000462_AA0012630	EVSVISGLPASTSTER,LDLLDDAR,YAVGPGQCSSLVAQR,RFDCPQVYK,FDCPQVYK,LFADTVVR,SCALRPDPEAGDELRPGR,LREVSVISGLPASTSTER,EVSVISGLPASTSTERLDLLDDAR,LREVSVISGLPASTSTERLDLLDDAR,SVAEANAAAAAATPAPPAE,SVTTVSELSPAAPAEICTVVLESYVVDVPDGNSEEDTRLFADTVVR,AFGFTITGGEHR,RAFGFTITGGEHR,IEAPPAAVWAIVR,LDLLDDARR	16	TRIAE_CS42_1AL_TGACv1_000462_AA0012630.1	LFADTVVR,EVSVISGLPASTSTERLDLLDDAR,YAVGPGQCSSLVAQR,EVSVISGLPASTSTER,RAFGFTITGGEHR,LDLLDDAR,RFDCPQVYK,LREVSVISGLPASTSTER,FDCPQVYK,SVAEANAAAAAATPAPPAE,LREVSVISGLPASTSTERLDLLDDAR,LDLLDDARR,AFGFTITGGEHR,SVTTVSELSPAAPAEICTVVLESYVVDVPDGNSEEDTRLFADTVVR,SCALRPDPEAGDELRPGR,IEAPPAAVWAIVR	16
TRIAE_CS42_1AL_TGACv1_000465_AA0012650	ALTPASR	1	TRIAE_CS42_1AL_TGACv1_000465_AA0012650.1	ALTPASR	1
TRIAE_CS42_1AL_TGACv1_000465_AA0012660	SMVDVGGGTGTIAK,LLAGDGEASSGLSR,TIGDGMTDDSR	3	TRIAE_CS42_1AL_TGACv1_000465_AA0012660.1	TIGDGMTDDSR,SMVDVGGGTGTIAK,LLAGDGEASSGLSR	3
TRIAE_CS42_1AL_TGACv1_000465_AA0012670	AGFSGYK	1	TRIAE_CS42_1AL_TGACv1_000465_AA0012670.1	AGFSGYK	1
TRIAE_CS42_1AL_TGACv1_000465_AA0012680	AGFSEYK	1	TRIAE_CS42_1AL_TGACv1_000465_AA0012680.1	AGFSEYK	1
TRIAE_CS42_1AL_TGACv1_000465_AA0012720	ALTPASR	1	TRIAE_CS42_1AL_TGACv1_000465_AA0012720.1	ALTPASR	1
TRIAE_CS42_1AL_TGACv1_000466_AA0012740	LYGPALAVR,SAAPPTELR,VPLVWR	3	TRIAE_CS42_1AL_TGACv1_000466_AA0012740.1	VPLVWR,SAAPPTELR,LYGPALAVR	3
TRIAE_CS42_1AL_TGACv1_000466_AA0012750	LGLVDDALELAER,ALEIAER	2	TRIAE_CS42_1AL_TGACv1_000466_AA0012750.1	ALEIAER,LGLVDDALELAER	2
TRIAE_CS42_1AL_TGACv1_000466_AA0012760	TDSDFLDSEINTHR,GSGDNITCVVVK,MEEDPEAAAR,HPQFMSDTK,AIALSDDHKPNR,EHLFENLMK,KLTETAFGR,VGGVLAMSR,QINLFGIFDGHGGSR,ASMEDFFDIK,LAISETYK	11	TRIAE_CS42_1AL_TGACv1_000466_AA0012760.1	AIALSDDHKPNR,MEEDPEAAAR,LAISETYK,HPQFMSDTK,VGGVLAMSR,EHLFENLMK,KLTETAFGR,ASMEDFFDIK,TDSDFLDSEINTHR,QINLFGIFDGHGGSR,GSGDNITCVVVK	11
TRIAE_CS42_1AL_TGACv1_000466_AA0012760	TDSDFLDSEINTHR,GSGDNITCVVVK,MEEDPEAAAR,HPQFMSDTK,AIALSDDHKPNR,EHLFENLMK,KLTETAFGR,VGGVLAMSR,QINLFGIFDGHGGSR,ASMEDFFDIK,LAISETYK	11	TRIAE_CS42_1AL_TGACv1_000466_AA0012760.2	LAISETYK,VGGVLAMSR,HPQFMSDTK,EHLFENLMK,KLTETAFGR,MEEDPEAAAR,QINLFGIFDGHGGSR,GSGDNITCVVVK,AIALSDDHKPNR,ASMEDFFDIK,TDSDFLDSEINTHR	11
TRIAE_CS42_1AL_TGACv1_000466_AA0012770	FPDADSTEFNPNTK,TVQVVPHITNAIQDWIER,ATLYDTLQDEVR,IYQSVINK,FFVGVQFHPEFK,ELEENVKEK,GVTASSIGVVLK,MEIIEIPDHR,DNNITTGK,GADGVLVPGGFGDR,AAWTLLK,AHNAILK,VLNLESVAQEPK	13	TRIAE_CS42_1AL_TGACv1_000466_AA0012770.1	FPDADSTEFNPNTK,MEIIEIPDHR,AAWTLLK,GVTASSIGVVLK,ATLYDTLQDEVR,ELEENVKEK,FFVGVQFHPEFK,TVQVVPHITNAIQDWIER,VLNLESVAQEPK,IYQSVINK,DNNITTGK,GADGVLVPGGFGDR,AHNAILK	13
TRIAE_CS42_1AL_TGACv1_000466_AA0012770	FPDADSTEFNPNTK,TVQVVPHITNAIQDWIER,ATLYDTLQDEVR,IYQSVINK,FFVGVQFHPEFK,ELEENVKEK,GVTASSIGVVLK,MEIIEIPDHR,DNNITTGK,GADGVLVPGGFGDR,AAWTLLK,AHNAILK,VLNLESVAQEPK	13	TRIAE_CS42_1AL_TGACv1_000466_AA0012770.2	GVTASSIGVVLK,AAWTLLK,ATLYDTLQDEVR,MEIIEIPDHR,FPDADSTEFNPNTK,TVQVVPHITNAIQDWIER,VLNLESVAQEPK,IYQSVINK,AHNAILK,GADGVLVPGGFGDR,DNNITTGK,ELEENVKEK,FFVGVQFHPEFK	13
TRIAE_CS42_1AL_TGACv1_000466_AA0012780	EDLMELEDEDLSSEMLKR,TLPTWSDGDLPAIPSVER,IIDSLEIYQDR,YGFSSPTNPWEHINFSSPAK,SFNLNMR	5	TRIAE_CS42_1AL_TGACv1_000466_AA0012780.1	EDLMELEDEDLSSEMLKR,IIDSLEIYQDR,YGFSSPTNPWEHINFSSPAK,TLPTWSDGDLPAIPSVER,SFNLNMR	5
TRIAE_CS42_1AL_TGACv1_000469_AA0012850	AGIEVK	1	TRIAE_CS42_1AL_TGACv1_000469_AA0012850.1	AGIEVK	1
TRIAE_CS42_1AL_TGACv1_000473_AA0012920	AGDAETVYAATAKAEK,AGDAETVYAATAK,VSAVLR,NPYGYGSTDNGH,VLVVDSLDNASEEAIR,DYIHVVDLADGHIAALR,GTSVLEMVAAFEK,DLWNWASK,QLANAPQNSLDFR,FEAVIHFAGLK	10	TRIAE_CS42_1AL_TGACv1_000473_AA0012920.1	GTSVLEMVAAFEK,AGDAETVYAATAKAEK,DLWNWASK,VSAVLR,NPYGYGSTDNGH,VLVVDSLDNASEEAIR,DYIHVVDLADGHIAALR,AGDAETVYAATAK,FEAVIHFAGLK,QLANAPQNSLDFR	10
TRIAE_CS42_1AL_TGACv1_000473_AA0012940	ALLVEDTAVQR	1	TRIAE_CS42_1AL_TGACv1_000473_AA0012940.1	ALLVEDTAVQR	1
TRIAE_CS42_1AL_TGACv1_000473_AA0012950	RLEQILR	1	TRIAE_CS42_1AL_TGACv1_000473_AA0012950.1	RLEQILR	1
TRIAE_CS42_1AL_TGACv1_000473_AA0012980	HYAPGVPIILVGTK,CVTVGDGAVGK,GADVFLLAFSLISK,LRPLSYR	4	TRIAE_CS42_1AL_TGACv1_000473_AA0012980.1	GADVFLLAFSLISK,HYAPGVPIILVGTK,LRPLSYR,CVTVGDGAVGK	4
TRIAE_CS42_1AL_TGACv1_000476_AA0013090	SSILINDLEEDAMSIEINGSSATDVQTAEQLIK	1	TRIAE_CS42_1AL_TGACv1_000476_AA0013090.1	SSILINDLEEDAMSIEINGSSATDVQTAEQLIK	1
TRIAE_CS42_1AL_TGACv1_000476_AA0013090	SSILINDLEEDAMSIEINGSSATDVQTAEQLIK	1	TRIAE_CS42_1AL_TGACv1_000476_AA0013090.2	SSILINDLEEDAMSIEINGSSATDVQTAEQLIK	1
TRIAE_CS42_1AL_TGACv1_000477_AA0013100	VSSRPSPWPGALR	1	TRIAE_CS42_1AL_TGACv1_000477_AA0013100.1	VSSRPSPWPGALR	1
TRIAE_CS42_1AL_TGACv1_000477_AA0013120	HLQMDETQDASR,IQESWTER,NFIPGPNQELLDIKPIR,SAGLSADGSDGVK,DGAAIWK,GNLALER	6	TRIAE_CS42_1AL_TGACv1_000477_AA0013120.1	IQESWTER,GNLALER,NFIPGPNQELLDIKPIR,SAGLSADGSDGVK,HLQMDETQDASR,DGAAIWK	6
TRIAE_CS42_1AL_TGACv1_000481_AA0013140	RSEILTGVTFYMIPALLLSSR,SSPLTSESSK	2	TRIAE_CS42_1AL_TGACv1_000481_AA0013140.1	SSPLTSESSK,RSEILTGVTFYMIPALLLSSR	2
TRIAE_CS42_1AL_TGACv1_000482_AA0013200	QLETNVSLK,KLPIHHIPGPEGVR,LPIHHIPGPEGVR,FTYFWIK,SEGHYIIASDWK,KAQTSTEQFEMWGDGLQTR,NSDNTLIKEK,HYTKDFDIECR,SFTFIDECVEGVLR,EKLGWAPTMR,ELYWPSEK,APAAFCR,LGWAPTMR,DVALYGSSK,SEGHYIIASDWKK,FTYFWIKEQIEKER,LKSEGHYIIASDWKK,ISVTGAGGFIGSHIAR,ERTEGKDVALYGSSK,NEHMTEDMFCHEFHLADLR,DFDIECR,FHNIYGPFGTWK,FFYASSACIYPEFK,LATEELCK,TEGKDVALYGSSK,EADAWPAEPQDAYGLEK,IGRFHNIYGPFGTWK,LKSEGHYIIASDWK,NSDNTLIK,QLETNVSLKEADAWPAEPQ…	34	TRIAE_CS42_1AL_TGACv1_000482_AA0013200.1	SEGHYIIASDWKK,EADAWPAEPQDAYGLEK,FEMWGDGLQTR,QLETNVSLKEADAWPAEPQDAYGLEK,APAAFCR,LGWAPTMR,ISVTGAGGFIGSHIAR,EKLGWAPTMR,HYTKDFDIECR,FFYASSACIYPEFK,DVALYGSSK,NSDNTLIK,NEHMTEDMFCHEFHLADLR,FTYFWIKEQIEKER,VMDNCLK,FHNIYGPFGTWK,SFTFIDECVEGVLR,LKSEGHYIIASDWKK,VVSTQAPVQLGSLR,ELYWPSEK,KLPIHHIPGPEGVR,IGRFHNIYGPFGTWK,LATEELCK,LPIHHIPGPEGVR,KAQTSTEQFEMWGDGLQTR,ERTEGKDVALYGSSK,DFDIECR,QLETNVSLK,LKSEGHYIIASDWK,AQT…	34
TRIAE_CS42_1AL_TGACv1_000482_AA0013200	QLETNVSLK,KLPIHHIPGPEGVR,LPIHHIPGPEGVR,FTYFWIK,SEGHYIIASDWK,KAQTSTEQFEMWGDGLQTR,NSDNTLIKEK,HYTKDFDIECR,SFTFIDECVEGVLR,EKLGWAPTMR,ELYWPSEK,APAAFCR,LGWAPTMR,DVALYGSSK,SEGHYIIASDWKK,FTYFWIKEQIEKER,LKSEGHYIIASDWKK,ISVTGAGGFIGSHIAR,ERTEGKDVALYGSSK,NEHMTEDMFCHEFHLADLR,DFDIECR,FHNIYGPFGTWK,FFYASSACIYPEFK,LATEELCK,TEGKDVALYGSSK,EADAWPAEPQDAYGLEK,IGRFHNIYGPFGTWK,LKSEGHYIIASDWK,NSDNTLIK,QLETNVSLKEADAWPAEPQ…	34	TRIAE_CS42_1AL_TGACv1_000482_AA0013200.2	FEMWGDGLQTR,EADAWPAEPQDAYGLEK,SEGHYIIASDWKK,QLETNVSLKEADAWPAEPQDAYGLEK,APAAFCR,ISVTGAGGFIGSHIAR,EKLGWAPTMR,HYTKDFDIECR,FFYASSACIYPEFK,LGWAPTMR,DVALYGSSK,NSDNTLIK,NEHMTEDMFCHEFHLADLR,SFTFIDECVEGVLR,FHNIYGPFGTWK,FTYFWIKEQIEKER,VMDNCLK,KLPIHHIPGPEGVR,IGRFHNIYGPFGTWK,VVSTQAPVQLGSLR,ELYWPSEK,LKSEGHYIIASDWKK,LATEELCK,LPIHHIPGPEGVR,DFDIECR,KAQTSTEQFEMWGDGLQTR,ERTEGKDVALYGSSK,LKSEGHYIIASDWK,QLETNVSLK,NSD…	34
TRIAE_CS42_1AL_TGACv1_000489_AA0013310	SIIGTANSMGIEIVKDL,SPSVSWFLKK,SPSVSWFLK,AAGIETASTRPGHNVVSSLTLR	4	TRIAE_CS42_1AL_TGACv1_000489_AA0013310.1	SPSVSWFLKK,SIIGTANSMGIEIVKDL,SPSVSWFLK,AAGIETASTRPGHNVVSSLTLR	4
TRIAE_CS42_1AL_TGACv1_000489_AA0013310	SIIGTANSMGIEIVKDL,SPSVSWFLKK,SPSVSWFLK,AAGIETASTRPGHNVVSSLTLR	4	TRIAE_CS42_1AL_TGACv1_000489_AA0013310.2	SPSVSWFLKK,SPSVSWFLK,AAGIETASTRPGHNVVSSLTLR,SIIGTANSMGIEIVKDL	4
TRIAE_CS42_1AL_TGACv1_000489_AA0013320	LGSYLLK	1	TRIAE_CS42_1AL_TGACv1_000489_AA0013320.1	LGSYLLK	1
TRIAE_CS42_1AL_TGACv1_000490_AA0013350	VVQTSPTK,FFSGAVVCDDAGPK	2	TRIAE_CS42_1AL_TGACv1_000490_AA0013350.1	FFSGAVVCDDAGPK,VVQTSPTK	2
TRIAE_CS42_1AL_TGACv1_000490_AA0013360	FFSGAVVCDDAGPK,VDDGTPCKPCK,VVQTSPK	3	TRIAE_CS42_1AL_TGACv1_000490_AA0013360.1	VDDGTPCKPCK,VVQTSPK,FFSGAVVCDDAGPK	3
TRIAE_CS42_1AL_TGACv1_000490_AA0013370	VVSTSPEMWR,STVDGTCGGPCK,SFSGVDVCDDAHPKCPK	3	TRIAE_CS42_1AL_TGACv1_000490_AA0013370.1	VVSTSPEMWR,SFSGVDVCDDAHPKCPK,STVDGTCGGPCK	3
TRIAE_CS42_1AL_TGACv1_000492_AA0013390	SAIEETISELLDVK,ALADSQPR	2	TRIAE_CS42_1AL_TGACv1_000492_AA0013390.1	ALADSQPR,SAIEETISELLDVK	2
TRIAE_CS42_1AL_TGACv1_000492_AA0013390	SAIEETISELLDVK,ALADSQPR	2	TRIAE_CS42_1AL_TGACv1_000492_AA0013390.2	ALADSQPR,SAIEETISELLDVK	2
TRIAE_CS42_1AL_TGACv1_000492_AA0013410	LVVPSKQFAEK,LIGATDPSK,GLISEIVSR,NIIHGSDGPETAKDEIALWFQPK,DEIALWFQPK,KLIGATDPSKSEPGTIR,LVVPSK,ELVSYTSNEEKWIYGVN,NIIHGSDGPETAK,ELVSYTSNEEK,SEPGTIR,GDLAVVVGR,KLIGATDPSK,GLISEIVSRFERK,LVAIKLVVPSKQFAEK,GYKLVAIKLVVPSK,TFIAIKPDGVQR,SEPGTIRGDLAVVVGR,LIGATDPSKSEPGTIR,KGYKLVAIK,GLISEIVSRFER,TFIAIKPDGVQRGLISEIVSRFER	22	TRIAE_CS42_1AL_TGACv1_000492_AA0013410.1	ELVSYTSNEEK,KLIGATDPSKSEPGTIR,GLISEIVSR,TFIAIKPDGVQR,GLISEIVSRFER,KLIGATDPSK,GYKLVAIKLVVPSK,SEPGTIRGDLAVVVGR,NIIHGSDGPETAK,LVVPSKQFAEK,LVVPSK,ELVSYTSNEEKWIYGVN,LVAIKLVVPSKQFAEK,TFIAIKPDGVQRGLISEIVSRFER,DEIALWFQPK,SEPGTIR,NIIHGSDGPETAKDEIALWFQPK,KGYKLVAIK,LIGATDPSKSEPGTIR,GDLAVVVGR,GLISEIVSRFERK,LIGATDPSK	22
TRIAE_CS42_1AL_TGACv1_000494_AA0013480	AGIEVK	1	TRIAE_CS42_1AL_TGACv1_000494_AA0013480.1	AGIEVK	1
TRIAE_CS42_1AL_TGACv1_000496_AA0013490	SPTFEVGGHK,DTTVQNLFVQK,INDFSSLLETGAK	3	TRIAE_CS42_1AL_TGACv1_000496_AA0013490.1	DTTVQNLFVQK,INDFSSLLETGAK,SPTFEVGGHK	3
TRIAE_CS42_1AL_TGACv1_000496_AA0013490	SPTFEVGGHK,DTTVQNLFVQK,INDFSSLLETGAK	3	TRIAE_CS42_1AL_TGACv1_000496_AA0013490.2	DTTVQNLFVQK,INDFSSLLETGAK,SPTFEVGGHK	3
TRIAE_CS42_1AL_TGACv1_000496_AA0013490	SPTFEVGGHK,DTTVQNLFVQK,INDFSSLLETGAK	3	TRIAE_CS42_1AL_TGACv1_000496_AA0013490.3	INDFSSLLETGAK,DTTVQNLFVQK,SPTFEVGGHK	3
TRIAE_CS42_1AL_TGACv1_000501_AA0013500	KSLTTVQGLK,SLTTVQGLK,DYVHVR,SLTTVQGLKK	4	TRIAE_CS42_1AL_TGACv1_000501_AA0013500.1	SLTTVQGLKK,KSLTTVQGLK,DYVHVR,SLTTVQGLK	4
TRIAE_CS42_1AL_TGACv1_000501_AA0013500	KSLTTVQGLK,SLTTVQGLK,DYVHVR,SLTTVQGLKK	4	TRIAE_CS42_1AL_TGACv1_000501_AA0013500.2	SLTTVQGLK,KSLTTVQGLK,DYVHVR,SLTTVQGLKK	4
TRIAE_CS42_1AL_TGACv1_000501_AA0013500	KSLTTVQGLK,SLTTVQGLK,DYVHVR,SLTTVQGLKK	4	TRIAE_CS42_1AL_TGACv1_000501_AA0013500.3	SLTTVQGLK,KSLTTVQGLK,DYVHVR,SLTTVQGLKK	4
TRIAE_CS42_1AL_TGACv1_000501_AA0013500	KSLTTVQGLK,SLTTVQGLK,DYVHVR,SLTTVQGLKK	4	TRIAE_CS42_1AL_TGACv1_000501_AA0013500.4	SLTTVQGLKK,KSLTTVQGLK,DYVHVR,SLTTVQGLK	4
TRIAE_CS42_1AL_TGACv1_000505_AA0013560	AVAALR	1	TRIAE_CS42_1AL_TGACv1_000505_AA0013560.1	AVAALR	1
TRIAE_CS42_1AL_TGACv1_000508_AA0013570	MISILAQER,AVDETLGR,GVSAEMAHVWNK,GVSAEMAHVWNKAVDETLGRLVVYLSSR,LVVYLSSR	5	TRIAE_CS42_1AL_TGACv1_000508_AA0013570.1	GVSAEMAHVWNKAVDETLGRLVVYLSSR,MISILAQER,GVSAEMAHVWNK,AVDETLGR,LVVYLSSR	5
TRIAE_CS42_1AL_TGACv1_000510_AA0013600	EILHMQSK	1	TRIAE_CS42_1AL_TGACv1_000510_AA0013600.1	EILHMQSK	1
TRIAE_CS42_1AL_TGACv1_000512_AA0013610	YYTHLFR,VFEVVQELLSER,IVLIDSAAVEHAMLSGLPPPPPAVDLELEK,ANPNNSIIGFK,VLGDMPQK,SSEPLDIAPEITLMDVLKR,ALSLMEVTR,ASGNWMYAAK,ASLTEFR,MGLAFDEQDIKYYTHLFR,DLWEETSFQLEELQR,VSSNIIDIK,HWFFNGK,SNLAPLR,LLSASSKPK,DSLSMAAQCDGELVK,GDPEIGMLVVK,IGMGGGAASSMVSGQNDAELDFNAVQR,TSDLRDLWEETSFQLEELQR,SFMMWQYPWYPK,IVEVGPR,GLLNPEAMAR,GMEGSTLGIWSAHGEGR,VSMAVLGEIDGSGK,GGPSPWLR,SIVVGDHTLSVLEIWGAEYQEQDALLVKPESR,MGLAFDEQDIK,MTECVYPSK,…	41	TRIAE_CS42_1AL_TGACv1_000512_AA0013610.1	ALSLMEVTR,FISVAIGDSPSIMFK,IGMGGGAASSMVSGQNDAELDFNAVQR,LLSASSKPK,VLGDMPQK,VSMAVLGEIDGSGK,ASGNWMYAAK,SSEPLDIAPEITLMDVLKR,GGPSPWLR,EIIYPK,GDPEIGMLVVK,ANPNNSIIGFK,TSDLRDLWEETSFQLEELQR,GLLNPEAMAR,VFEVVQELLSER,MTECVYPSK,DGVLLHVDLAK,SFMMWQYPWYPKEWQVEK,GMEGSTLGIWSAHGEGR,FGEPLIQGFTR,IVEVGPR,DSLSMAAQCDGELVK,HWFFNGK,SFMMWQYPWYPK,IVLIDSAAVEHAMLSGLPPPPPAVDLELEK,TSPSWHLSFTPK,KPFLQESEAK,SDVVPEPVSVIPVMER,LAVGEAL…	41
TRIAE_CS42_1AL_TGACv1_000512_AA0013620	FRPGTVALR,FRPGTVALREIR,YQKSTELLIR,VTIMPKDIQLARR,TDLRFQSSAVSALQEAAEAYLVGLFEDTNLCAIHAK,TDLRFQSSAVSALQEAAEAYLVGLFEDTNLCAIHAKR,KLPFQRLVR,SAPATGGVKKPHR,LVREIAQDFKTDLR,EIAQDFKTDLR,LFEDTNLCAIHAK,SAPATGGVK,KSAPATGGVKKPHR,EIAQDFKTDLRFQSSAVSALQEAAEAYLVGLFEDTNLCAIHAK,VTIMPKDIQLAR,KQLATK,VTIMPK,STELLIRKLPFQR,FQSSAVSALQEAAEAYLVGLFEDTNLCAIHAK,KLPFQR,STELLIRK,RVTIMPKDIQLAR,FRPGTVALREIRK,KYQKSTELLIR,RVTIMPK,STEL…	29	TRIAE_CS42_1AL_TGACv1_000512_AA0013620.1	FQSSAVSALQEAAEAYLVGLFEDTNLCAIHAK,TDLRFQSSAVSALQEAAEAYLVGLFEDTNLCAIHAK,KLPFQR,VTIMPKDIQLARR,LVREIAQDFKTDLR,SAPATGGVKKPHR,TDLRFQSSAVSALQEAAEAYLVGLFEDTNLCAIHAKR,EIAQDFKTDLRFQSSAVSALQEAAEAYLVGLFEDTNLCAIHAK,KLPFQRLVR,FRPGTVALREIRK,EIAQDFKTDLR,FQSSAVSALQEAAEAYLVGLFEDTNLCAIHAKR,FRPGTVALR,SAPATGGVK,KQLATK,VTIMPK,STELLIR,STELLIRKLPFQR,LVREIAQDFK,STELLIRK,RVTIMPKDIQLAR,FRPGTVALREIR,LFEDTNLCAIHAK,KSAPATGGVK…	29
TRIAE_CS42_1AL_TGACv1_000512_AA0013630	VLRDNIQGITKPAIR,ISGLIYEETR,VLRDNIQGITKPAIRR,IQGITKPAIR,DNIQGITKPAIRR,LYEETR,RISGLIYEETRGVLK,DNIQGITKPAIR,RISGLIYEETR,ISGLIYEETRGVLK,KVLRDNIQGITKPAIR	11	TRIAE_CS42_1AL_TGACv1_000512_AA0013630.1	RISGLIYEETR,ISGLIYEETR,IQGITKPAIR,DNIQGITKPAIRR,RISGLIYEETRGVLK,LYEETR,VLRDNIQGITKPAIR,DNIQGITKPAIR,VLRDNIQGITKPAIRR,KVLRDNIQGITKPAIR,ISGLIYEETRGVLK	11
TRIAE_CS42_1AL_TGACv1_000512_AA0013670	KQLATK,KLPFQR,STELLIRK,STELLIRKLPFQR,KYQKSTELLIR,FRPGTVALREIRK,KSAPATGGVK,LVREIAQDFK,STELLIR,FQSSAVSALQEAAESYLVGLFEDTNLCAIHAK,YQKSTELLIR,FRPGTVALREIR,FRPGTVALR,SAPATGGVKKPHR,KLPFQRLVR,FQSSAVSALQEAAESYLVGLFEDTNLCAIHAKR,SAPATGGVK,LFEDTNLCAIHAK,EIAQDFKTDLR,LVREIAQDFKTDLR,KSAPATGGVKKPHR	21	TRIAE_CS42_1AL_TGACv1_000512_AA0013670.1	LFEDTNLCAIHAK,FRPGTVALREIR,KSAPATGGVKKPHR,STELLIR,STELLIRKLPFQR,STELLIRK,LVREIAQDFK,YQKSTELLIR,KYQKSTELLIR,KSAPATGGVK,KLPFQRLVR,FQSSAVSALQEAAESYLVGLFEDTNLCAIHAKR,FRPGTVALREIRK,KLPFQR,LVREIAQDFKTDLR,SAPATGGVKKPHR,FQSSAVSALQEAAESYLVGLFEDTNLCAIHAK,EIAQDFKTDLR,SAPATGGVK,FRPGTVALR,KQLATK	21
TRIAE_CS42_1AL_TGACv1_000513_AA0013690	NHTAHNQSYK,AGEGEVEK	2	TRIAE_CS42_1AL_TGACv1_000513_AA0013690.1	NHTAHNQSYK,AGEGEVEK	2
TRIAE_CS42_1AL_TGACv1_000524_AA0013890	ALGLMPFTTMGK	1	TRIAE_CS42_1AL_TGACv1_000524_AA0013890.1	ALGLMPFTTMGK	1
TRIAE_CS42_1AL_TGACv1_000524_AA0013890	ALGLMPFTTMGK	1	TRIAE_CS42_1AL_TGACv1_000524_AA0013890.2	ALGLMPFTTMGK	1
TRIAE_CS42_1AL_TGACv1_000524_AA0013900	LSISNLGK	1	TRIAE_CS42_1AL_TGACv1_000524_AA0013900.1	LSISNLGK	1
TRIAE_CS42_1AL_TGACv1_000526_AA0013940	GEEETSGGHCLMPWSR	1	TRIAE_CS42_1AL_TGACv1_000526_AA0013940.1	GEEETSGGHCLMPWSR	1
TRIAE_CS42_1AL_TGACv1_000527_AA0013960	NNLTGSIPDSLSQSPSLALLDLTGNWLTGEIPSRLLK	1	TRIAE_CS42_1AL_TGACv1_000527_AA0013960.1	NNLTGSIPDSLSQSPSLALLDLTGNWLTGEIPSRLLK	1
TRIAE_CS42_1AL_TGACv1_000532_AA0014040	KPHTLK	1	TRIAE_CS42_1AL_TGACv1_000532_AA0014040.1	KPHTLK	1
TRIAE_CS42_1AL_TGACv1_000533_AA0014100	HGRPGIGATHSSR	1	TRIAE_CS42_1AL_TGACv1_000533_AA0014100.1	HGRPGIGATHSSR	1
TRIAE_CS42_1AL_TGACv1_000533_AA0014130	ATPVCPKPPPAEK,SDTLHR	2	TRIAE_CS42_1AL_TGACv1_000533_AA0014130.1	ATPVCPKPPPAEK,SDTLHR	2
TRIAE_CS42_1AL_TGACv1_000533_AA0014130	ATPVCPKPPPAEK,SDTLHR	2	TRIAE_CS42_1AL_TGACv1_000533_AA0014130.2	ATPVCPKPPPAEK,SDTLHR	2
TRIAE_CS42_1AL_TGACv1_000533_AA0014130	ATPVCPKPPPAEK,SDTLHR	2	TRIAE_CS42_1AL_TGACv1_000533_AA0014130.3	SDTLHR,ATPVCPKPPPAEK	2
TRIAE_CS42_1AL_TGACv1_000533_AA0014130	ATPVCPKPPPAEK,SDTLHR	2	TRIAE_CS42_1AL_TGACv1_000533_AA0014130.4	ATPVCPKPPPAEK,SDTLHR	2
TRIAE_CS42_1AL_TGACv1_000533_AA0014130	ATPVCPKPPPAEK,SDTLHR	2	TRIAE_CS42_1AL_TGACv1_000533_AA0014130.5	ATPVCPKPPPAEK	1
TRIAE_CS42_1AL_TGACv1_000533_AA0014140	ADGALR,SPVLLLMGGGMGAGK	2	TRIAE_CS42_1AL_TGACv1_000533_AA0014140.1	ADGALR,SPVLLLMGGGMGAGK	2
TRIAE_CS42_1AL_TGACv1_000540_AA0014200	SELLQR	1	TRIAE_CS42_1AL_TGACv1_000540_AA0014200.1	SELLQR	1
TRIAE_CS42_1AL_TGACv1_000540_AA0014240	LFDALSK	1	TRIAE_CS42_1AL_TGACv1_000540_AA0014240.1	LFDALSK	1
TRIAE_CS42_1AL_TGACv1_000540_AA0014270	AAATPTAMDAK	1	TRIAE_CS42_1AL_TGACv1_000540_AA0014270.1	AAATPTAMDAK	1
TRIAE_CS42_1AL_TGACv1_000540_AA0014280	APQPAAAAMTPEKPAPK,KEAVVGTEPK	2	TRIAE_CS42_1AL_TGACv1_000540_AA0014280.1	APQPAAAAMTPEKPAPK,KEAVVGTEPK	2
TRIAE_CS42_1AL_TGACv1_000540_AA0014290	HKELEVELK	1	TRIAE_CS42_1AL_TGACv1_000540_AA0014290.1	HKELEVELK	1
TRIAE_CS42_1AL_TGACv1_000540_AA0014290	HKELEVELK	1	TRIAE_CS42_1AL_TGACv1_000540_AA0014290.2	HKELEVELK	1
TRIAE_CS42_1AL_TGACv1_000540_AA0014290	HKELEVELK	1	TRIAE_CS42_1AL_TGACv1_000540_AA0014290.3	HKELEVELK	1
TRIAE_CS42_1AL_TGACv1_000540_AA0014300	ELETNTDYYLELVSK,SGGAAIDMWIK,AQEAIDYGLADTILHSLDGSFKPK,SSAPDLPSLLLDSR,WSTPTAPR,VHKSGGAAIDMWIKAK,GVLPNSITK,EELAEFLR	8	TRIAE_CS42_1AL_TGACv1_000540_AA0014300.1	VHKSGGAAIDMWIKAK,SSAPDLPSLLLDSR,SGGAAIDMWIK,ELETNTDYYLELVSK,AQEAIDYGLADTILHSLDGSFKPK,GVLPNSITK,EELAEFLR,WSTPTAPR	8
TRIAE_CS42_1AL_TGACv1_000540_AA0014300	ELETNTDYYLELVSK,SGGAAIDMWIK,AQEAIDYGLADTILHSLDGSFKPK,SSAPDLPSLLLDSR,WSTPTAPR,VHKSGGAAIDMWIKAK,GVLPNSITK,EELAEFLR	8	TRIAE_CS42_1AL_TGACv1_000540_AA0014300.2	VHKSGGAAIDMWIKAK,SSAPDLPSLLLDSR,GVLPNSITK,AQEAIDYGLADTILHSLDGSFKPK,ELETNTDYYLELVSK,SGGAAIDMWIK,EELAEFLR,WSTPTAPR	8
TRIAE_CS42_1AL_TGACv1_000542_AA0014310	ALEAFK	1	TRIAE_CS42_1AL_TGACv1_000542_AA0014310.1	ALEAFK	1
TRIAE_CS42_1AL_TGACv1_000548_AA0014440	AVIASGAR	1	TRIAE_CS42_1AL_TGACv1_000548_AA0014440.1	AVIASGAR	1
TRIAE_CS42_1AL_TGACv1_000548_AA0014440	AVIASGAR	1	TRIAE_CS42_1AL_TGACv1_000548_AA0014440.2	AVIASGAR	1
TRIAE_CS42_1AL_TGACv1_000548_AA0014450	TANTTSTSATGNQR	1	TRIAE_CS42_1AL_TGACv1_000548_AA0014450.1	TANTTSTSATGNQR	1
TRIAE_CS42_1AL_TGACv1_000548_AA0014450	TANTTSTSATGNQR	1	TRIAE_CS42_1AL_TGACv1_000548_AA0014450.2	TANTTSTSATGNQR	1
TRIAE_CS42_1AL_TGACv1_000548_AA0014450	TANTTSTSATGNQR	1	TRIAE_CS42_1AL_TGACv1_000548_AA0014450.3	TANTTSTSATGNQR	1
TRIAE_CS42_1AL_TGACv1_000548_AA0014450	TANTTSTSATGNQR	1	TRIAE_CS42_1AL_TGACv1_000548_AA0014450.4	TANTTSTSATGNQR	1
TRIAE_CS42_1AL_TGACv1_000549_AA0014490	TLTLIK	1	TRIAE_CS42_1AL_TGACv1_000549_AA0014490.1	TLTLIK	1
TRIAE_CS42_1AL_TGACv1_000549_AA0014510	KGAPEAANPK,ATDFGLSVFFK	2	TRIAE_CS42_1AL_TGACv1_000549_AA0014510.1	KGAPEAANPK,ATDFGLSVFFK	2
TRIAE_CS42_1AL_TGACv1_000549_AA0014510	KGAPEAANPK,ATDFGLSVFFK	2	TRIAE_CS42_1AL_TGACv1_000549_AA0014510.2	ATDFGLSVFFK,KGAPEAANPK	2
TRIAE_CS42_1AL_TGACv1_000553_AA0014550	LGLNDPIAR,GIGTASSAHGLGTAALSAK,AFMDFFEPATLFIQR,LIGLEPTLTISILPR,QAFVAASIK	5	TRIAE_CS42_1AL_TGACv1_000553_AA0014550.1	GIGTASSAHGLGTAALSAK,LGLNDPIAR,LIGLEPTLTISILPR,AFMDFFEPATLFIQR,QAFVAASIK	5
TRIAE_CS42_1AL_TGACv1_000553_AA0014570	QVSPYK	1	TRIAE_CS42_1AL_TGACv1_000553_AA0014570.1	QVSPYK	1
TRIAE_CS42_1AL_TGACv1_000553_AA0014570	QVSPYK	1	TRIAE_CS42_1AL_TGACv1_000553_AA0014570.2	QVSPYK	1
TRIAE_CS42_1AL_TGACv1_000555_AA0014630	LSWPDPQQFLAEAAGVGK,EVASHVLMGITK,VLFDEEGDPR,LVNLIGCCAEGDER,SYSTNLAYTPPEFLR,TASVLPTILSPLGK,LSSFGLMK	7	TRIAE_CS42_1AL_TGACv1_000555_AA0014630.1	VLFDEEGDPR,LVNLIGCCAEGDER,LSWPDPQQFLAEAAGVGK,LSSFGLMK,SYSTNLAYTPPEFLR	5
TRIAE_CS42_1AL_TGACv1_000555_AA0014630	LSWPDPQQFLAEAAGVGK,EVASHVLMGITK,VLFDEEGDPR,LVNLIGCCAEGDER,SYSTNLAYTPPEFLR,TASVLPTILSPLGK,LSSFGLMK	7	TRIAE_CS42_1AL_TGACv1_000555_AA0014630.2	EVASHVLMGITK,VLFDEEGDPR,LSSFGLMK,SYSTNLAYTPPEFLR,TASVLPTILSPLGK	5
TRIAE_CS42_1AL_TGACv1_000555_AA0014630	LSWPDPQQFLAEAAGVGK,EVASHVLMGITK,VLFDEEGDPR,LVNLIGCCAEGDER,SYSTNLAYTPPEFLR,TASVLPTILSPLGK,LSSFGLMK	7	TRIAE_CS42_1AL_TGACv1_000555_AA0014630.3	EVASHVLMGITK,VLFDEEGDPR,LSWPDPQQFLAEAAGVGK,LSSFGLMK,SYSTNLAYTPPEFLR,TASVLPTILSPLGK,LVNLIGCCAEGDER	7
TRIAE_CS42_1AL_TGACv1_000555_AA0014640	TLVFYK	1	TRIAE_CS42_1AL_TGACv1_000555_AA0014640.1	TLVFYK	1
TRIAE_CS42_1AL_TGACv1_000556_AA0014650	SPTFEVGGHK	1	TRIAE_CS42_1AL_TGACv1_000556_AA0014650.1	SPTFEVGGHK	1
TRIAE_CS42_1AL_TGACv1_000562_AA0014700	FKDTGIREDFK,QINKDHPEPDDDSSEQETGTFKK,LNIPVSGGER,ASEEVMATR,FAMSEGPVETGEENEK,AVFTADSAIYEYLDGGWK,LILNASLYDDMTLK,DSSNAPLFGLK,AVFTADSAIYEYLDGGWKER,KFAMSEGPVETGEENEK,LTTFALK,QQPSAAASSNPFSAIR,TSEIEGK,DHPEPDDDSSEQETGTFKK	14	TRIAE_CS42_1AL_TGACv1_000562_AA0014700.1	AVFTADSAIYEYLDGGWK,LNIPVSGGER,TSEIEGK,DSSNAPLFGLK,FAMSEGPVETGEENEK,QQPSAAASSNPFSAIR,ASEEVMATR,AVFTADSAIYEYLDGGWKER,FKDTGIREDFK,LTTFALK,LILNASLYDDMTLK,QINKDHPEPDDDSSEQETGTFKK,DHPEPDDDSSEQETGTFKK,KFAMSEGPVETGEENEK	14
TRIAE_CS42_1AL_TGACv1_000567_AA0014750	ANLGFKRTPDAGNYK	1	TRIAE_CS42_1AL_TGACv1_000567_AA0014750.1	ANLGFKRTPDAGNYK	1
TRIAE_CS42_1AL_TGACv1_000567_AA0014760	ASYAMETESGK,TAQEVPVYPEIQEPHHDDLLENAK,HSLPSPANGK,SREEPLSAESLK,VSSPATETPDHPEIQFEKPQR,QSTVGSDVLSNDPER,VTNSMAEASK,LKEEQAAVK,GYVAAGKEPGFSESSPVISEPVLVTPR,RASYAMETESGK,EPGFSESSPVISEPVLVTPR,KSSAMSVEPTPPTNMPLETEK,LASNAFAR,DPNSAFNWLER,KFTSTPADSVPDSQLTELEK,LSSDAIQFSWK,SSAMSVEPTPPTNMPLETEK,KVTNSMAEASK,LLASPILVEALHFQYDER,NAIADAKPQTK,VDIFVPDLKPEVEVTPYAVTTEEK	21	TRIAE_CS42_1AL_TGACv1_000567_AA0014760.1	KSSAMSVEPTPPTNMPLETEK,SREEPLSAESLK,VDIFVPDLKPEVEVTPYAVTTEEK,VSSPATETPDHPEIQFEKPQR,LKEEQAAVK,LSSDAIQFSWK,HSLPSPANGK,RASYAMETESGK,KVTNSMAEASK,SSAMSVEPTPPTNMPLETEK,LASNAFAR,QSTVGSDVLSNDPER,TAQEVPVYPEIQEPHHDDLLENAK,KFTSTPADSVPDSQLTELEK,EPGFSESSPVISEPVLVTPR,NAIADAKPQTK,DPNSAFNWLER,VTNSMAEASK,ASYAMETESGK,LLASPILVEALHFQYDER,GYVAAGKEPGFSESSPVISEPVLVTPR	21
TRIAE_CS42_1AL_TGACv1_000567_AA0014760	ASYAMETESGK,TAQEVPVYPEIQEPHHDDLLENAK,HSLPSPANGK,SREEPLSAESLK,VSSPATETPDHPEIQFEKPQR,QSTVGSDVLSNDPER,VTNSMAEASK,LKEEQAAVK,GYVAAGKEPGFSESSPVISEPVLVTPR,RASYAMETESGK,EPGFSESSPVISEPVLVTPR,KSSAMSVEPTPPTNMPLETEK,LASNAFAR,DPNSAFNWLER,KFTSTPADSVPDSQLTELEK,LSSDAIQFSWK,SSAMSVEPTPPTNMPLETEK,KVTNSMAEASK,LLASPILVEALHFQYDER,NAIADAKPQTK,VDIFVPDLKPEVEVTPYAVTTEEK	21	TRIAE_CS42_1AL_TGACv1_000567_AA0014760.2	KFTSTPADSVPDSQLTELEK,TAQEVPVYPEIQEPHHDDLLENAK,QSTVGSDVLSNDPER,LASNAFAR,KVTNSMAEASK,SSAMSVEPTPPTNMPLETEK,GYVAAGKEPGFSESSPVISEPVLVTPR,ASYAMETESGK,LLASPILVEALHFQYDER,VTNSMAEASK,NAIADAKPQTK,DPNSAFNWLER,EPGFSESSPVISEPVLVTPR,VDIFVPDLKPEVEVTPYAVTTEEK,SREEPLSAESLK,KSSAMSVEPTPPTNMPLETEK,RASYAMETESGK,HSLPSPANGK,LSSDAIQFSWK,LKEEQAAVK,VSSPATETPDHPEIQFEKPQR	21
TRIAE_CS42_1AL_TGACv1_000567_AA0014760	ASYAMETESGK,TAQEVPVYPEIQEPHHDDLLENAK,HSLPSPANGK,SREEPLSAESLK,VSSPATETPDHPEIQFEKPQR,QSTVGSDVLSNDPER,VTNSMAEASK,LKEEQAAVK,GYVAAGKEPGFSESSPVISEPVLVTPR,RASYAMETESGK,EPGFSESSPVISEPVLVTPR,KSSAMSVEPTPPTNMPLETEK,LASNAFAR,DPNSAFNWLER,KFTSTPADSVPDSQLTELEK,LSSDAIQFSWK,SSAMSVEPTPPTNMPLETEK,KVTNSMAEASK,LLASPILVEALHFQYDER,NAIADAKPQTK,VDIFVPDLKPEVEVTPYAVTTEEK	21	TRIAE_CS42_1AL_TGACv1_000567_AA0014760.3	VDIFVPDLKPEVEVTPYAVTTEEK,SREEPLSAESLK,KSSAMSVEPTPPTNMPLETEK,RASYAMETESGK,HSLPSPANGK,LSSDAIQFSWK,LKEEQAAVK,VSSPATETPDHPEIQFEKPQR,KFTSTPADSVPDSQLTELEK,TAQEVPVYPEIQEPHHDDLLENAK,QSTVGSDVLSNDPER,LASNAFAR,KVTNSMAEASK,SSAMSVEPTPPTNMPLETEK,GYVAAGKEPGFSESSPVISEPVLVTPR,LLASPILVEALHFQYDER,ASYAMETESGK,VTNSMAEASK,NAIADAKPQTK,DPNSAFNWLER,EPGFSESSPVISEPVLVTPR	21
TRIAE_CS42_1AL_TGACv1_000567_AA0014760	ASYAMETESGK,TAQEVPVYPEIQEPHHDDLLENAK,HSLPSPANGK,SREEPLSAESLK,VSSPATETPDHPEIQFEKPQR,QSTVGSDVLSNDPER,VTNSMAEASK,LKEEQAAVK,GYVAAGKEPGFSESSPVISEPVLVTPR,RASYAMETESGK,EPGFSESSPVISEPVLVTPR,KSSAMSVEPTPPTNMPLETEK,LASNAFAR,DPNSAFNWLER,KFTSTPADSVPDSQLTELEK,LSSDAIQFSWK,SSAMSVEPTPPTNMPLETEK,KVTNSMAEASK,LLASPILVEALHFQYDER,NAIADAKPQTK,VDIFVPDLKPEVEVTPYAVTTEEK	21	TRIAE_CS42_1AL_TGACv1_000567_AA0014760.4	KSSAMSVEPTPPTNMPLETEK,SREEPLSAESLK,VDIFVPDLKPEVEVTPYAVTTEEK,LKEEQAAVK,VSSPATETPDHPEIQFEKPQR,LSSDAIQFSWK,RASYAMETESGK,LASNAFAR,KVTNSMAEASK,SSAMSVEPTPPTNMPLETEK,TAQEVPVYPEIQEPHHDDLLENAK,QSTVGSDVLSNDPER,KFTSTPADSVPDSQLTELEK,EPGFSESSPVISEPVLVTPR,VTNSMAEASK,NAIADAKPQTK,DPNSAFNWLER,ASYAMETESGK,LLASPILVEALHFQYDER,GYVAAGKEPGFSESSPVISEPVLVTPR	20
TRIAE_CS42_1AL_TGACv1_000567_AA0014760	ASYAMETESGK,TAQEVPVYPEIQEPHHDDLLENAK,HSLPSPANGK,SREEPLSAESLK,VSSPATETPDHPEIQFEKPQR,QSTVGSDVLSNDPER,VTNSMAEASK,LKEEQAAVK,GYVAAGKEPGFSESSPVISEPVLVTPR,RASYAMETESGK,EPGFSESSPVISEPVLVTPR,KSSAMSVEPTPPTNMPLETEK,LASNAFAR,DPNSAFNWLER,KFTSTPADSVPDSQLTELEK,LSSDAIQFSWK,SSAMSVEPTPPTNMPLETEK,KVTNSMAEASK,LLASPILVEALHFQYDER,NAIADAKPQTK,VDIFVPDLKPEVEVTPYAVTTEEK	21	TRIAE_CS42_1AL_TGACv1_000567_AA0014760.5	NAIADAKPQTK,DPNSAFNWLER,VTNSMAEASK,EPGFSESSPVISEPVLVTPR,GYVAAGKEPGFSESSPVISEPVLVTPR,ASYAMETESGK,LLASPILVEALHFQYDER,KVTNSMAEASK,SSAMSVEPTPPTNMPLETEK,LASNAFAR,KFTSTPADSVPDSQLTELEK,QSTVGSDVLSNDPER,TAQEVPVYPEIQEPHHDDLLENAK,LSSDAIQFSWK,VSSPATETPDHPEIQFEKPQR,LKEEQAAVK,RASYAMETESGK,KSSAMSVEPTPPTNMPLETEK,VDIFVPDLKPEVEVTPYAVTTEEK,SREEPLSAESLK	20
TRIAE_CS42_1AL_TGACv1_000567_AA0014760	ASYAMETESGK,TAQEVPVYPEIQEPHHDDLLENAK,HSLPSPANGK,SREEPLSAESLK,VSSPATETPDHPEIQFEKPQR,QSTVGSDVLSNDPER,VTNSMAEASK,LKEEQAAVK,GYVAAGKEPGFSESSPVISEPVLVTPR,RASYAMETESGK,EPGFSESSPVISEPVLVTPR,KSSAMSVEPTPPTNMPLETEK,LASNAFAR,DPNSAFNWLER,KFTSTPADSVPDSQLTELEK,LSSDAIQFSWK,SSAMSVEPTPPTNMPLETEK,KVTNSMAEASK,LLASPILVEALHFQYDER,NAIADAKPQTK,VDIFVPDLKPEVEVTPYAVTTEEK	21	TRIAE_CS42_1AL_TGACv1_000567_AA0014760.6	EPGFSESSPVISEPVLVTPR,NAIADAKPQTK,DPNSAFNWLER,VTNSMAEASK,ASYAMETESGK,LLASPILVEALHFQYDER,GYVAAGKEPGFSESSPVISEPVLVTPR,SSAMSVEPTPPTNMPLETEK,KVTNSMAEASK,LASNAFAR,QSTVGSDVLSNDPER,TAQEVPVYPEIQEPHHDDLLENAK,KFTSTPADSVPDSQLTELEK,VSSPATETPDHPEIQFEKPQR,LKEEQAAVK,LSSDAIQFSWK,HSLPSPANGK,RASYAMETESGK,KSSAMSVEPTPPTNMPLETEK,SREEPLSAESLK,VDIFVPDLKPEVEVTPYAVTTEEK	21
TRIAE_CS42_1AL_TGACv1_000567_AA0014760	ASYAMETESGK,TAQEVPVYPEIQEPHHDDLLENAK,HSLPSPANGK,SREEPLSAESLK,VSSPATETPDHPEIQFEKPQR,QSTVGSDVLSNDPER,VTNSMAEASK,LKEEQAAVK,GYVAAGKEPGFSESSPVISEPVLVTPR,RASYAMETESGK,EPGFSESSPVISEPVLVTPR,KSSAMSVEPTPPTNMPLETEK,LASNAFAR,DPNSAFNWLER,KFTSTPADSVPDSQLTELEK,LSSDAIQFSWK,SSAMSVEPTPPTNMPLETEK,KVTNSMAEASK,LLASPILVEALHFQYDER,NAIADAKPQTK,VDIFVPDLKPEVEVTPYAVTTEEK	21	TRIAE_CS42_1AL_TGACv1_000567_AA0014760.7	LKEEQAAVK,VSSPATETPDHPEIQFEKPQR,LSSDAIQFSWK,HSLPSPANGK,RASYAMETESGK,KSSAMSVEPTPPTNMPLETEK,SREEPLSAESLK,VDIFVPDLKPEVEVTPYAVTTEEK,EPGFSESSPVISEPVLVTPR,VTNSMAEASK,NAIADAKPQTK,DPNSAFNWLER,ASYAMETESGK,LLASPILVEALHFQYDER,GYVAAGKEPGFSESSPVISEPVLVTPR,LASNAFAR,KVTNSMAEASK,SSAMSVEPTPPTNMPLETEK,TAQEVPVYPEIQEPHHDDLLENAK,QSTVGSDVLSNDPER,KFTSTPADSVPDSQLTELEK	21
TRIAE_CS42_1AL_TGACv1_000567_AA0014760	ASYAMETESGK,TAQEVPVYPEIQEPHHDDLLENAK,HSLPSPANGK,SREEPLSAESLK,VSSPATETPDHPEIQFEKPQR,QSTVGSDVLSNDPER,VTNSMAEASK,LKEEQAAVK,GYVAAGKEPGFSESSPVISEPVLVTPR,RASYAMETESGK,EPGFSESSPVISEPVLVTPR,KSSAMSVEPTPPTNMPLETEK,LASNAFAR,DPNSAFNWLER,KFTSTPADSVPDSQLTELEK,LSSDAIQFSWK,SSAMSVEPTPPTNMPLETEK,KVTNSMAEASK,LLASPILVEALHFQYDER,NAIADAKPQTK,VDIFVPDLKPEVEVTPYAVTTEEK	21	TRIAE_CS42_1AL_TGACv1_000567_AA0014760.8	LKEEQAAVK,VSSPATETPDHPEIQFEKPQR,LSSDAIQFSWK,HSLPSPANGK,RASYAMETESGK,KSSAMSVEPTPPTNMPLETEK,SREEPLSAESLK,VDIFVPDLKPEVEVTPYAVTTEEK,EPGFSESSPVISEPVLVTPR,VTNSMAEASK,NAIADAKPQTK,DPNSAFNWLER,LLASPILVEALHFQYDER,ASYAMETESGK,GYVAAGKEPGFSESSPVISEPVLVTPR,LASNAFAR,SSAMSVEPTPPTNMPLETEK,KVTNSMAEASK,TAQEVPVYPEIQEPHHDDLLENAK,QSTVGSDVLSNDPER,KFTSTPADSVPDSQLTELEK	21
TRIAE_CS42_1AL_TGACv1_000567_AA0014760	ASYAMETESGK,TAQEVPVYPEIQEPHHDDLLENAK,HSLPSPANGK,SREEPLSAESLK,VSSPATETPDHPEIQFEKPQR,QSTVGSDVLSNDPER,VTNSMAEASK,LKEEQAAVK,GYVAAGKEPGFSESSPVISEPVLVTPR,RASYAMETESGK,EPGFSESSPVISEPVLVTPR,KSSAMSVEPTPPTNMPLETEK,LASNAFAR,DPNSAFNWLER,KFTSTPADSVPDSQLTELEK,LSSDAIQFSWK,SSAMSVEPTPPTNMPLETEK,KVTNSMAEASK,LLASPILVEALHFQYDER,NAIADAKPQTK,VDIFVPDLKPEVEVTPYAVTTEEK	21	TRIAE_CS42_1AL_TGACv1_000567_AA0014760.9	LSSDAIQFSWK,VSSPATETPDHPEIQFEKPQR,LKEEQAAVK,RASYAMETESGK,HSLPSPANGK,KSSAMSVEPTPPTNMPLETEK,VDIFVPDLKPEVEVTPYAVTTEEK,SREEPLSAESLK,NAIADAKPQTK,DPNSAFNWLER,VTNSMAEASK,EPGFSESSPVISEPVLVTPR,GYVAAGKEPGFSESSPVISEPVLVTPR,ASYAMETESGK,LLASPILVEALHFQYDER,SSAMSVEPTPPTNMPLETEK,KVTNSMAEASK,LASNAFAR,KFTSTPADSVPDSQLTELEK,QSTVGSDVLSNDPER,TAQEVPVYPEIQEPHHDDLLENAK	21
TRIAE_CS42_1AL_TGACv1_000567_AA0014770	ATSDSSVVTTITVPELYTPGLK,YNAGLSHTNQDLTASLNLNNK,ANTLAASYYHQVQR,GVLSLPFPYQK,FGLALSLKP,ATSDSSVVTTITVPELYTPGLKGVLSLPFPYQK,TTAVGAEIAHSFSSNENTITIGTQHELDPLTTVK,GRYNNFGVASALIQHAWRPK,AFAFGVDVAFDTASGDFTK,NFTVDVK,IKNFTVDVK,SLITFSTEVDTK,YNNFGVASALIQHAWRPK	13	TRIAE_CS42_1AL_TGACv1_000567_AA0014770.1	YNNFGVASALIQHAWRPK,GRYNNFGVASALIQHAWRPK,AFAFGVDVAFDTASGDFTK,YNAGLSHTNQDLTASLNLNNK,ATSDSSVVTTITVPELYTPGLK,NFTVDVK,SLITFSTEVDTK,ATSDSSVVTTITVPELYTPGLKGVLSLPFPYQK,ANTLAASYYHQVQR,FGLALSLKP,GVLSLPFPYQK,IKNFTVDVK,TTAVGAEIAHSFSSNENTITIGTQHELDPLTTVK	13
TRIAE_CS42_1AL_TGACv1_000567_AA0014790	GMPNAADCLSVTLSR,ANIADEVNAVLTACGVAR	2	TRIAE_CS42_1AL_TGACv1_000567_AA0014790.1	ANIADEVNAVLTACGVAR,GMPNAADCLSVTLSR	2
TRIAE_CS42_1AL_TGACv1_000567_AA0014810	AAHMLGQPEVLDFFAK,AAHMLGQPEVLDFFAKLVQR,ILGPDVQEVDYISWVCDQDAYACSGQK,IKLEDAGFDWK,IPGSEVLFGGEPLENHSIPEIYGAFKPTAVFVPLVEILK,HGLHNPLRAPER,LLHECGLPAEDVDFINSDGITMNK,LLLEANPK,MNAHLTAAVVSNDKLFLQEVLGR,AAHMLGQPEVLDFFAKLVQRVSPK,HGLHNPLR,VAEKLAADLQGR,MTLFTGSSR,VGEVQGSEIKPFVESLSK,LEDAGFDWK,VLFGGEPLENHSIPEIYGAFKPTAVFVPLVEILKNGNFELVTK,TTGAPQNHWFGPAGDPR,GAGIGTPEAIK,FLENFCGDQVR,SFAVPGNHVGQMSNGYR,KWALPAAT,KLEDLTIGPVL…	35	TRIAE_CS42_1AL_TGACv1_000567_AA0014810.1	AAHMLGQPEVLDFFAK,VLFGGEPLENHSIPEIYGAFKPTAVFVPLVEILKNGNFELVTK,VSIVMEQMIR,LLLEANPK,LLHECGLPAEDVDFINSDGITMNK,FLENFCGDQVR,HGLHNPLRAPER,LEDAGFDWK,EIIYDIGPLPK,IPGSEVLFGGEPLENHSIPEIYGAFKPTAVFVPLVEILK,TTGAPQNHWFGPAGDPR,NWSSSGLLEK,LAADLQGR,NGNFELVTK,MTLFTGSSR,KWALPAAT,VGEVQGSEIKPFVESLSK,LFLQEVLGR,SANWNWIVDPLNGEKFIK,IKLEDAGFDWK,AAHMLGQPEVLDFFAKLVQRVSPK,LEDLTIGPVLTVTTATMIEHMNNLLK,YLMYGDISTK,SFAVPGNHVGQMSNGY…	35
TRIAE_CS42_1AL_TGACv1_000567_AA0014820	TSLMNQYVNKK,VIVLGDSGVGK,LVTLQIWDTAGQER,ATIGADFLTK,FQSLGVAFYR,TSLMNQYVNK	6	TRIAE_CS42_1AL_TGACv1_000567_AA0014820.1	FQSLGVAFYR,TSLMNQYVNK,VIVLGDSGVGK,ATIGADFLTK,LVTLQIWDTAGQER,TSLMNQYVNKK	6
TRIAE_CS42_1AL_TGACv1_000568_AA0014830	RCDEQFAIHHAK	1	TRIAE_CS42_1AL_TGACv1_000568_AA0014830.1	RCDEQFAIHHAK	1
TRIAE_CS42_1AL_TGACv1_000578_AA0014950	RLEELEKK	1	TRIAE_CS42_1AL_TGACv1_000578_AA0014950.1	RLEELEKK	1
TRIAE_CS42_1AL_TGACv1_000581_AA0015030	IAADWPFR,IIPAHFAAPINASR,GREVPDDPVEDNKLTR,AQVWVAPR,TLVFSK,TLSSLDDFLVSVGAVKK,AVLFVPR,SKPLEDEDDATPWAAEIEQK,LIVSPIVK,ELGAPVEHIVLPTFAYEHK,EVPDDPVEDNKLTR	11	TRIAE_CS42_1AL_TGACv1_000581_AA0015030.1	AQVWVAPR,IAADWPFR,GREVPDDPVEDNKLTR,LIVSPIVK,ELGAPVEHIVLPTFAYEHK,AVLFVPR,TLVFSK,EVPDDPVEDNKLTR,IIPAHFAAPINASR,SKPLEDEDDATPWAAEIEQK,TLSSLDDFLVSVGAVKK	11
TRIAE_CS42_1AL_TGACv1_000581_AA0015030	IAADWPFR,IIPAHFAAPINASR,GREVPDDPVEDNKLTR,AQVWVAPR,TLVFSK,TLSSLDDFLVSVGAVKK,AVLFVPR,SKPLEDEDDATPWAAEIEQK,LIVSPIVK,ELGAPVEHIVLPTFAYEHK,EVPDDPVEDNKLTR	11	TRIAE_CS42_1AL_TGACv1_000581_AA0015030.2	AQVWVAPR,IAADWPFR,LIVSPIVK,GREVPDDPVEDNKLTR,ELGAPVEHIVLPTFAYEHK,TLVFSK,AVLFVPR,EVPDDPVEDNKLTR,SKPLEDEDDATPWAAEIEQK,IIPAHFAAPINASR,TLSSLDDFLVSVGAVKK	11
TRIAE_CS42_1AL_TGACv1_000581_AA0015060	LDGIQGGDPMIR	1	TRIAE_CS42_1AL_TGACv1_000581_AA0015060.1	LDGIQGGDPMIR	1
TRIAE_CS42_1AL_TGACv1_000581_AA0015070	QFSADEVLQLLDR	1	TRIAE_CS42_1AL_TGACv1_000581_AA0015070.1	QFSADEVLQLLDR	1
TRIAE_CS42_1AL_TGACv1_000581_AA0015080	SDANPAAMQK,AIDYACGK	2	TRIAE_CS42_1AL_TGACv1_000581_AA0015080.1	AIDYACGK,SDANPAAMQK	2
TRIAE_CS42_1AL_TGACv1_000582_AA0015110	AIMSVDLSKMSDKTR	1	TRIAE_CS42_1AL_TGACv1_000582_AA0015110.1	AIMSVDLSKMSDKTR	1
TRIAE_CS42_1AL_TGACv1_000582_AA0015160	AVIVQPDR	1	TRIAE_CS42_1AL_TGACv1_000582_AA0015160.1	AVIVQPDR	1
TRIAE_CS42_1AL_TGACv1_000582_AA0015160	AVIVQPDR	1	TRIAE_CS42_1AL_TGACv1_000582_AA0015160.2	AVIVQPDR	1
TRIAE_CS42_1AL_TGACv1_000583_AA0015230	MQIFVK	1	TRIAE_CS42_1AL_TGACv1_000583_AA0015230.1	MQIFVK	1
TRIAE_CS42_1AL_TGACv1_000588_AA0015300	MAAELGEIEELVEEILIR	1	TRIAE_CS42_1AL_TGACv1_000588_AA0015300.1	MAAELGEIEELVEEILIR	1
TRIAE_CS42_1AL_TGACv1_000591_AA0015330	FDAQTGADREVQR,FDAQTGADR,LAKENAPAIIFIDEVDAIATAR,ADTLDPALLRPGR,YLGEGPR,ENAPAIIFIDEVDAIATAR,IEFPLPDRR,AVAHHTTAAFIR,KIEFPLPDRR,IEFPLPDR,KIEFPLPDR,ILMELLNQMDGFDQTVNVK	12	TRIAE_CS42_1AL_TGACv1_000591_AA0015330.1	ENAPAIIFIDEVDAIATAR,YLGEGPR,ADTLDPALLRPGR,AVAHHTTAAFIR,KIEFPLPDRR,IEFPLPDR,LAKENAPAIIFIDEVDAIATAR,IEFPLPDRR,ILMELLNQMDGFDQTVNVK,FDAQTGADR,KIEFPLPDR,FDAQTGADREVQR	12
TRIAE_CS42_1AL_TGACv1_000591_AA0015340	IAVAELLTARR,YWPDAPEEFRPER,DIIFAPYGDYWR,TLVVSSR,VLLAALVADSTVR,ADFGGGDFAFLPFGAGR	6	TRIAE_CS42_1AL_TGACv1_000591_AA0015340.1	VLLAALVADSTVR,YWPDAPEEFRPER,TLVVSSR,IAVAELLTARR,DIIFAPYGDYWR,ADFGGGDFAFLPFGAGR	6
TRIAE_CS42_1AL_TGACv1_000591_AA0015400	QISEAYEVLSDSQKR,AVYDQYGEEGLKGQVPPPGAGGGAGGPGGATFFSTGADGPTAFR,AASDDDLKK,TIPVEEILTIDVKPGWK,GQVPPPGAGGGAGGPGGATFFSTGADGPTAFR,VKFDIKFPAR,FSPSMFGGGDHHTFTQTFGGGGGQGYPGMFGSGGGGAPVK,SLTVPISSVIHPGYEEVVR,QISEAYEVLSDSQK,ILGVDKAASDDDLKK,GNEQPHTIAADLVFIIDEKPHAVYTR,FDIKFPAR,NAEDIFAEFFGSSSPFGGMGGMGGGMGGMGGGGHGMPSGGIR,DGNDLVATQK,AVYDQYGEEGLK,KLPCSLEELYK,FKQISEAYEVLSDSQKR,IPLAEALTGYTVHLTTLDGR,TIPVEEILTIDVKPGWKK,A…	20	TRIAE_CS42_1AL_TGACv1_000591_AA0015400.1	AVYDQYGEEGLKGQVPPPGAGGGAGGPGGATFFSTGADGPTAFR,GQVPPPGAGGGAGGPGGATFFSTGADGPTAFR,KLPCSLEELYK,TIPVEEILTIDVKPGWK,IPLAEALTGYTVHLTTLDGR,FSPSMFGGGDHHTFTQTFGGGGGQGYPGMFGSGGGGAPVK,SLTVPISSVIHPGYEEVVR,ILGVDKAASDDDLKK,DGNDLVATQK,TIPVEEILTIDVKPGWKK,AAPIER,FDIKFPAR,VKFDIKFPAR,AVYDQYGEEGLK,GNEQPHTIAADLVFIIDEKPHAVYTR,NAEDIFAEFFGSSSPFGGMGGMGGGMGGMGGGGHGMPSGGIR,AASDDDLKK	17
TRIAE_CS42_1AL_TGACv1_000591_AA0015400	QISEAYEVLSDSQKR,AVYDQYGEEGLKGQVPPPGAGGGAGGPGGATFFSTGADGPTAFR,AASDDDLKK,TIPVEEILTIDVKPGWK,GQVPPPGAGGGAGGPGGATFFSTGADGPTAFR,VKFDIKFPAR,FSPSMFGGGDHHTFTQTFGGGGGQGYPGMFGSGGGGAPVK,SLTVPISSVIHPGYEEVVR,QISEAYEVLSDSQK,ILGVDKAASDDDLKK,GNEQPHTIAADLVFIIDEKPHAVYTR,FDIKFPAR,NAEDIFAEFFGSSSPFGGMGGMGGGMGGMGGGGHGMPSGGIR,DGNDLVATQK,AVYDQYGEEGLK,KLPCSLEELYK,FKQISEAYEVLSDSQKR,IPLAEALTGYTVHLTTLDGR,TIPVEEILTIDVKPGWKK,A…	20	TRIAE_CS42_1AL_TGACv1_000591_AA0015400.2	NAEDIFAEFFGSSSPFGGMGGMGGGMGGMGGGGHGMPSGGIR,GNEQPHTIAADLVFIIDEKPHAVYTR,AASDDDLKK,VKFDIKFPAR,FDIKFPAR,FKQISEAYEVLSDSQKR,QISEAYEVLSDSQKR,AAPIER,AVYDQYGEEGLK,QISEAYEVLSDSQK,SLTVPISSVIHPGYEEVVR,ILGVDKAASDDDLKK,FSPSMFGGGDHHTFTQTFGGGGGQGYPGMFGSGGGGAPVK,DGNDLVATQK,TIPVEEILTIDVKPGWKK,GQVPPPGAGGGAGGPGGATFFSTGADGPTAFR,AVYDQYGEEGLKGQVPPPGAGGGAGGPGGATFFSTGADGPTAFR,KLPCSLEELYK,TIPVEEILTIDVKPGWK,IPLAEALTGYTVHLT…	20
TRIAE_CS42_1AL_TGACv1_000597_AA0015440	LAALYR	1	TRIAE_CS42_1AL_TGACv1_000597_AA0015440.1	LAALYR	1
TRIAE_CS42_1AL_TGACv1_000597_AA0015450	LEGSTIR,DFTNPSLPTEQRPR	2	TRIAE_CS42_1AL_TGACv1_000597_AA0015450.1	DFTNPSLPTEQRPR,LEGSTIR	2
TRIAE_CS42_1AL_TGACv1_000597_AA0015450	LEGSTIR,DFTNPSLPTEQRPR	2	TRIAE_CS42_1AL_TGACv1_000597_AA0015450.2	LEGSTIR,DFTNPSLPTEQRPR	2
TRIAE_CS42_1AL_TGACv1_000597_AA0015460	EVAIISHPR	1	TRIAE_CS42_1AL_TGACv1_000597_AA0015460.1	EVAIISHPR	1
TRIAE_CS42_1AL_TGACv1_000597_AA0015460	EVAIISHPR	1	TRIAE_CS42_1AL_TGACv1_000597_AA0015460.2	EVAIISHPR	1
TRIAE_CS42_1AL_TGACv1_000597_AA0015490	ALLVALR,VSDFGLAK	2	TRIAE_CS42_1AL_TGACv1_000597_AA0015490.1	ALLVALR,VSDFGLAK	2
TRIAE_CS42_1AL_TGACv1_000601_AA0015520	TSGTIK	1	TRIAE_CS42_1AL_TGACv1_000601_AA0015520.1	TSGTIK	1
TRIAE_CS42_1AL_TGACv1_000606_AA0015570	KAAELAAK	1	TRIAE_CS42_1AL_TGACv1_000606_AA0015570.1	KAAELAAK	1
TRIAE_CS42_1AL_TGACv1_000606_AA0015580	LPLAVK	1	TRIAE_CS42_1AL_TGACv1_000606_AA0015580.1	LPLAVK	1
TRIAE_CS42_1AL_TGACv1_000609_AA0015630	TLEEIQWSFR,GFETDITSEVNDIKR	2	TRIAE_CS42_1AL_TGACv1_000609_AA0015630.1	GFETDITSEVNDIKR,TLEEIQWSFR	2
TRIAE_CS42_1AL_TGACv1_000609_AA0015640	EGDLLKFVDVSCDNGTFFGPLDPYSSFTITFHAR	1	TRIAE_CS42_1AL_TGACv1_000609_AA0015640.1	EGDLLKFVDVSCDNGTFFGPLDPYSSFTITFHAR	1
TRIAE_CS42_1AL_TGACv1_000609_AA0015690	AAIDDMDLTSLR	1	TRIAE_CS42_1AL_TGACv1_000609_AA0015690.1	AAIDDMDLTSLR	1
TRIAE_CS42_1AL_TGACv1_000611_AA0015720	TLVSCGVPVPK,AYSSYINSPNAR	2	TRIAE_CS42_1AL_TGACv1_000611_AA0015720.1	AYSSYINSPNAR,TLVSCGVPVPK	2
TRIAE_CS42_1AL_TGACv1_000612_AA0015780	HGLVLK	1	TRIAE_CS42_1AL_TGACv1_000612_AA0015780.1	HGLVLK	1
TRIAE_CS42_1AL_TGACv1_000612_AA0015790	EAVSALGEIPK,IDFGDPAEQMGLR,ANVCEMR,KGDELCLSK,TYELPR,LSVDDAPR	6	TRIAE_CS42_1AL_TGACv1_000612_AA0015790.1	ANVCEMR,IDFGDPAEQMGLR,LSVDDAPR,EAVSALGEIPK,KGDELCLSK,TYELPR	6
TRIAE_CS42_1AL_TGACv1_000612_AA0015790	EAVSALGEIPK,IDFGDPAEQMGLR,ANVCEMR,KGDELCLSK,TYELPR,LSVDDAPR	6	TRIAE_CS42_1AL_TGACv1_000612_AA0015790.2	ANVCEMR,IDFGDPAEQMGLR,KGDELCLSK,EAVSALGEIPK,TYELPR	5
TRIAE_CS42_1AL_TGACv1_000614_AA0015800	EVIAELK,TAPEVLAELK	2	TRIAE_CS42_1AL_TGACv1_000614_AA0015800.1	EVIAELK,TAPEVLAELK	2
TRIAE_CS42_1AL_TGACv1_000614_AA0015800	EVIAELK,TAPEVLAELK	2	TRIAE_CS42_1AL_TGACv1_000614_AA0015800.2	EVIAELK,TAPEVLAELK	2
TRIAE_CS42_1AL_TGACv1_000614_AA0015800	EVIAELK,TAPEVLAELK	2	TRIAE_CS42_1AL_TGACv1_000614_AA0015800.3	TAPEVLAELK,EVIAELK	2
TRIAE_CS42_1AL_TGACv1_000614_AA0015810	LVREIAQDFK,SAPTTGGVKKPHR,KSAPTTGGVKKPHR,KSAPTTGGVK,EIAQDFKTDLR,LVREIAQDFKTDLR,YRPGTVALR,SAPTTGGVK,KLPFQRLVR,KLPFQR,YRPGTVALREIRK	11	TRIAE_CS42_1AL_TGACv1_000614_AA0015810.1	YRPGTVALREIRK,KSAPTTGGVK,LVREIAQDFK,YRPGTVALR,SAPTTGGVKKPHR,EIAQDFKTDLR,SAPTTGGVK,LVREIAQDFKTDLR,KLPFQR,KSAPTTGGVKKPHR,KLPFQRLVR	11
TRIAE_CS42_1AL_TGACv1_000615_AA0015890	LLFAEVDPFHIR	1	TRIAE_CS42_1AL_TGACv1_000615_AA0015890.1	LLFAEVDPFHIR	1
TRIAE_CS42_1AL_TGACv1_000617_AA0015960	ALMPVEILGESVGEVK	1	TRIAE_CS42_1AL_TGACv1_000617_AA0015960.1	ALMPVEILGESVGEVK	1
TRIAE_CS42_1AL_TGACv1_000620_AA0016020	GDNNFGDDR,RGDILFLHMSK,EIPIVHR,TGEIVVFNIDGR,EIPIVHRVIKVHER,GLMVATGSESPVVVVLSGSMEPGFK,RGDILFLHMSKEPIR,GDILFLHMSK,QESGEVDILTK	9	TRIAE_CS42_1AL_TGACv1_000620_AA0016020.1	GLMVATGSESPVVVVLSGSMEPGFK,GDILFLHMSK,RGDILFLHMSK,GDNNFGDDR,TGEIVVFNIDGR,QESGEVDILTK,EIPIVHRVIKVHER,EIPIVHR,RGDILFLHMSKEPIR	9
TRIAE_CS42_1AL_TGACv1_000620_AA0016020	GDNNFGDDR,RGDILFLHMSK,EIPIVHR,TGEIVVFNIDGR,EIPIVHRVIKVHER,GLMVATGSESPVVVVLSGSMEPGFK,RGDILFLHMSKEPIR,GDILFLHMSK,QESGEVDILTK	9	TRIAE_CS42_1AL_TGACv1_000620_AA0016020.2	EIPIVHRVIKVHER,TGEIVVFNIDGR,QESGEVDILTK,GDNNFGDDR,RGDILFLHMSK,GDILFLHMSK,GLMVATGSESPVVVVLSGSMEPGFK,RGDILFLHMSKEPIR,EIPIVHR	9
TRIAE_CS42_1AL_TGACv1_000620_AA0016020	GDNNFGDDR,RGDILFLHMSK,EIPIVHR,TGEIVVFNIDGR,EIPIVHRVIKVHER,GLMVATGSESPVVVVLSGSMEPGFK,RGDILFLHMSKEPIR,GDILFLHMSK,QESGEVDILTK	9	TRIAE_CS42_1AL_TGACv1_000620_AA0016020.3	TGEIVVFNIDGR,QESGEVDILTK,EIPIVHRVIKVHER,GDNNFGDDR,GDILFLHMSK,RGDILFLHMSK,GLMVATGSESPVVVVLSGSMEPGFK,RGDILFLHMSKEPIR,EIPIVHR	9
TRIAE_CS42_1AL_TGACv1_000621_AA0016080	IVSLPK	1	TRIAE_CS42_1AL_TGACv1_000621_AA0016080.1	IVSLPK	1
TRIAE_CS42_1AL_TGACv1_000622_AA0016110	AFEKVFGR	1	TRIAE_CS42_1AL_TGACv1_000622_AA0016110.1	AFEKVFGR	1
TRIAE_CS42_1AL_TGACv1_000622_AA0016130	IQDDSLTGHTSSVDISTK,YLQPVIFNTYEAK,LITVLSIDGGGIR,LQELDGPDAR,FYLDNGPK	5	TRIAE_CS42_1AL_TGACv1_000622_AA0016130.1	YLQPVIFNTYEAK,LQELDGPDAR,IQDDSLTGHTSSVDISTK,LITVLSIDGGGIR,FYLDNGPK	5
TRIAE_CS42_1AL_TGACv1_000624_AA0016140	SGLFFR	1	TRIAE_CS42_1AL_TGACv1_000624_AA0016140.1	SGLFFR	1
TRIAE_CS42_1AL_TGACv1_000625_AA0016150	SGNHGVPTTIEWLNDVLPSGSR,GVQNMELNGLYK,NNAAFWTDGR,VVALSSSELRK,ASPVTLAK,VSPFLSGNPLNWLLVNTRPL,SYEAILSDVER,LTFVPIQR,TVHFGEPSPR,VVALSSSELR,VLQGHIALDQAVFPER,TPGFVLDVLAR,NLLLVK,GSTSSTPTPGEDDKLR,VGIDPFLFSSDAAEELK,IENLLLVK,HGTGHGVGAALNVHEGPQSISYR,EVNLANSFGGISYLGFEK,YAGVDVASK,AYLTGFTGSAGTAVVTK,YGNLTALQK	21	TRIAE_CS42_1AL_TGACv1_000625_AA0016150.1	YAGVDVASK,EVNLANSFGGISYLGFEK,LTFVPIQR,IENLLLVK,VSPFLSGNPLNWLLVNTRPL,SGNHGVPTTIEWLNDVLPSGSR,NLLLVK,SYEAILSDVER,VVALSSSELRK,VVALSSSELR,GSTSSTPTPGEDDKLR,NNAAFWTDGR,ASPVTLAK,VGIDPFLFSSDAAEELK,HGTGHGVGAALNVHEGPQSISYR,YGNLTALQK,TPGFVLDVLAR,VLQGHIALDQAVFPER,GVQNMELNGLYK,AYLTGFTGSAGTAVVTK,TVHFGEPSPR	21
TRIAE_CS42_1AL_TGACv1_000626_AA0016170	LAELSK	1	TRIAE_CS42_1AL_TGACv1_000626_AA0016170.1	LAELSK	1
TRIAE_CS42_1AL_TGACv1_000627_AA0016180	GIGMIEASLDKTTSPLQTR,EKLYLLAVGHYR,GIGMIEASLDK,TTSPLQTR,LSWALVHSK,EVAEAATEEQKNDSIMR,LYLLAVGHYR,CLEIQPDWR	8	TRIAE_CS42_1AL_TGACv1_000627_AA0016180.1	GIGMIEASLDKTTSPLQTR,GIGMIEASLDK,CLEIQPDWR,TTSPLQTR,LSWALVHSK,EVAEAATEEQKNDSIMR,EKLYLLAVGHYR,LYLLAVGHYR	8
TRIAE_CS42_1AL_TGACv1_000627_AA0016190	SSIIGLGTDEESLTR,AEVDLK,KQPLHGDVVR,AEAAELHGAVAAK,AVQGWGTDENALIEILGHR	5	TRIAE_CS42_1AL_TGACv1_000627_AA0016190.1	SSIIGLGTDEESLTR,KQPLHGDVVR,AEVDLK,AEAAELHGAVAAK,AVQGWGTDENALIEILGHR	5
TRIAE_CS42_1AL_TGACv1_000627_AA0016190	SSIIGLGTDEESLTR,AEVDLK,KQPLHGDVVR,AEAAELHGAVAAK,AVQGWGTDENALIEILGHR	5	TRIAE_CS42_1AL_TGACv1_000627_AA0016190.2	AVQGWGTDENALIEILGHR,AEAAELHGAVAAK,AEVDLK,SSIIGLGTDEESLTR,KQPLHGDVVR	5
TRIAE_CS42_1AL_TGACv1_000627_AA0016200	AYMALFHHSLEEDVAYR,YFSQVMAAALR,SKPHLVQTFKYYKELHGK,VSDDTAKAEAK,LVENEEVVR,SAEELLGARK,AFSGLGGLGVDEPTMVAALANWR,HIQEDLGSEEALR,SDVDMDAIR,SKPHLVQTFK,FKNLMVLWAMHPWER,SFPGLFK,SLEEDVAYR,AAYQEQFGAK,ALGAAVK,SAEELLGAR,KAYMALFHHSLEEDVAYR,AKDKPYCSLLVGLVSAYRYEGPK	18	TRIAE_CS42_1AL_TGACv1_000627_AA0016200.1	SLEEDVAYR,SAEELLGAR,SAEELLGARK,HIQEDLGSEEALR,SFPGLFK,AKDKPYCSLLVGLVSAYRYEGPK,KAYMALFHHSLEEDVAYR,YFSQVMAAALR,FKNLMVLWAMHPWER,VSDDTAKAEAK,ALGAAVK,SKPHLVQTFKYYKELHGK,SDVDMDAIR,SKPHLVQTFK,AAYQEQFGAK,AYMALFHHSLEEDVAYR,AFSGLGGLGVDEPTMVAALANWR,LVENEEVVR	18
TRIAE_CS42_1AL_TGACv1_000633_AA0016250	KAGLQFPVGR,LQFPVGR	2	TRIAE_CS42_1AL_TGACv1_000633_AA0016250.1	KAGLQFPVGR,LQFPVGR	2
TRIAE_CS42_1AL_TGACv1_000638_AA0016310	KDVDESMMMQK	1	TRIAE_CS42_1AL_TGACv1_000638_AA0016310.1	KDVDESMMMQK	1
TRIAE_CS42_1AL_TGACv1_000644_AA0016380	LQAMEQQAQLR,DALNEALTGEVQR	2	TRIAE_CS42_1AL_TGACv1_000644_AA0016380.1	LQAMEQQAQLR,DALNEALTGEVQR	2
TRIAE_CS42_1AL_TGACv1_000645_AA0016410	ARVDEQAVAR	1	TRIAE_CS42_1AL_TGACv1_000645_AA0016410.1	ARVDEQAVAR	1
TRIAE_CS42_1AL_TGACv1_000645_AA0016440	GAGANILR	1	TRIAE_CS42_1AL_TGACv1_000645_AA0016440.1	GAGANILR	1
TRIAE_CS42_1AL_TGACv1_000649_AA0016470	LLDHYKLSISR	1	TRIAE_CS42_1AL_TGACv1_000649_AA0016470.1	LLDHYKLSISR	1
TRIAE_CS42_1AL_TGACv1_000654_AA0016480	GCSAITR,GYISYGALR	2	TRIAE_CS42_1AL_TGACv1_000654_AA0016480.1	GCSAITR,GYISYGALR	2
TRIAE_CS42_1AL_TGACv1_000658_AA0016560	AVVDNLR	1	TRIAE_CS42_1AL_TGACv1_000658_AA0016560.1	AVVDNLR	1
TRIAE_CS42_1AL_TGACv1_000659_AA0016580	VAGSFLR,DPASWGDDVLEFRPTR,AVPLMVQPVPR,FGSAEVVVAASAK,LHPSTPLSLPR	5	TRIAE_CS42_1AL_TGACv1_000659_AA0016580.1	VAGSFLR,AVPLMVQPVPR,DPASWGDDVLEFRPTR,LHPSTPLSLPR,FGSAEVVVAASAK	5
TRIAE_CS42_1AL_TGACv1_000661_AA0016590	ENVASHLQK	1	TRIAE_CS42_1AL_TGACv1_000661_AA0016590.1	ENVASHLQK	1
TRIAE_CS42_1AL_TGACv1_000671_AA0016780	GTFDGPFGVILNRPLYTK,STEPINISNSNYWR,EQELLVDPSVPAESK	3	TRIAE_CS42_1AL_TGACv1_000671_AA0016780.1	EQELLVDPSVPAESK,GTFDGPFGVILNRPLYTK,STEPINISNSNYWR	3
TRIAE_CS42_1AL_TGACv1_000671_AA0016800	KELAPK	1	TRIAE_CS42_1AL_TGACv1_000671_AA0016800.1	KELAPK	1
TRIAE_CS42_1AL_TGACv1_000671_AA0016800	KELAPK	1	TRIAE_CS42_1AL_TGACv1_000671_AA0016800.2	KELAPK	1
TRIAE_CS42_1AL_TGACv1_000671_AA0016810	MVFPGLK,AVEWEENTLYDYLLNPK,TLYDYLLNPK,ADLIAYLKKATSS,YIPGTK,QSGTTAGYSYSAANK,QGPNLHGLFGR,QSGTTAGYSYSAANKNK,ADLIAYLK,KYIPGTK,ADLIAYLKK	11	TRIAE_CS42_1AL_TGACv1_000671_AA0016810.1	QSGTTAGYSYSAANKNK,TLYDYLLNPK,QGPNLHGLFGR,ADLIAYLKKATSS,ADLIAYLKK,QSGTTAGYSYSAANK,ADLIAYLK,YIPGTK,AVEWEENTLYDYLLNPK,KYIPGTK,MVFPGLK	11
TRIAE_CS42_1AL_TGACv1_000671_AA0016810	MVFPGLK,AVEWEENTLYDYLLNPK,TLYDYLLNPK,ADLIAYLKKATSS,YIPGTK,QSGTTAGYSYSAANK,QGPNLHGLFGR,QSGTTAGYSYSAANKNK,ADLIAYLK,KYIPGTK,ADLIAYLKK	11	TRIAE_CS42_1AL_TGACv1_000671_AA0016810.2	QGPNLHGLFGR,TLYDYLLNPK,QSGTTAGYSYSAANKNK,AVEWEENTLYDYLLNPK,QSGTTAGYSYSAANK	5
TRIAE_CS42_1AL_TGACv1_000673_AA0016830	ARPALGLDPWAR	1	TRIAE_CS42_1AL_TGACv1_000673_AA0016830.1	ARPALGLDPWAR	1
TRIAE_CS42_1AL_TGACv1_000676_AA0016850	FTGVGAQILGADDK,HELILGNTFIPNK,DGMTALDQTLYGPR,AFFEGWYFK,SKYVPNVQTAR,YVPNVQTAR,FEFENAPSYSEK,VLEGYQVTPTWHQGFIR,NHLVEIEATTKEPGTALR,KIGLGDTYESPSLIGVHHEGK,NHLVEIEATTK,TPHSGYHYDGTAR,MSGENKNHLVEIEATTK,AATEPPAAAPVYAPTPR,APTMEAGLVPACK,SNNFWGSR,WEYSTRPVYGWGDVTSK,IGLGDTYESPSLIGVHHEGK,MSGENKNHLVEIEATTKEPGTALR	19	TRIAE_CS42_1AL_TGACv1_000676_AA0016850.1	VLEGYQVTPTWHQGFIR,MSGENKNHLVEIEATTKEPGTALR,MSGENKNHLVEIEATTK,NHLVEIEATTK,APTMEAGLVPACK,IGLGDTYESPSLIGVHHEGK,AATEPPAAAPVYAPTPR,SKYVPNVQTAR,YVPNVQTAR,TPHSGYHYDGTAR,WEYSTRPVYGWGDVTSK,AFFEGWYFK,HELILGNTFIPNK,FTGVGAQILGADDK,SNNFWGSR,KIGLGDTYESPSLIGVHHEGK,NHLVEIEATTKEPGTALR,DGMTALDQTLYGPR,FEFENAPSYSEK	19
TRIAE_CS42_1AL_TGACv1_000680_AA0016900	LDIEDFLQK,LSIVTDKPQTTR,FGHGVVDIKEWILSKLPLGPAYYPK,STLINQIVGQK,SGYVAVLGKPNVGK,LPLGPAYYPK,LELIEKPDR,FTDVDDVIPISAK,KLEWYQK	9	TRIAE_CS42_1AL_TGACv1_000680_AA0016900.1	SGYVAVLGKPNVGK,FTDVDDVIPISAK,LDIEDFLQK,KLEWYQK,LELIEKPDR,FGHGVVDIKEWILSKLPLGPAYYPK,LSIVTDKPQTTR,STLINQIVGQK,LPLGPAYYPK	9
TRIAE_CS42_1AL_TGACv1_000680_AA0016910	HLFNVEPEKK,KALSSSSQVTPK,LQQDDIEMVAAEPVR,EQILDDAYNK,EGYDDGVTVLR,ALSSSSQVTPK,GAHSLTEDITTSK,ADIVADQSDINEQSK,IAPELLDIK,VNDDDQLLQEMEDLTSFIDRK,LATMFLAPK,GAFITK,QKADIVADQSDINEQSK,NHEFTTDEIK	14	TRIAE_CS42_1AL_TGACv1_000680_AA0016910.1	IAPELLDIK,LATMFLAPK,ALSSSSQVTPK,EGYDDGVTVLR,QKADIVADQSDINEQSK,KALSSSSQVTPK,GAFITK,VNDDDQLLQEMEDLTSFIDRK,NHEFTTDEIK,ADIVADQSDINEQSK,HLFNVEPEKK,GAHSLTEDITTSK,EQILDDAYNK,LQQDDIEMVAAEPVR	14
TRIAE_CS42_1AL_TGACv1_000680_AA0016910	HLFNVEPEKK,KALSSSSQVTPK,LQQDDIEMVAAEPVR,EQILDDAYNK,EGYDDGVTVLR,ALSSSSQVTPK,GAHSLTEDITTSK,ADIVADQSDINEQSK,IAPELLDIK,VNDDDQLLQEMEDLTSFIDRK,LATMFLAPK,GAFITK,QKADIVADQSDINEQSK,NHEFTTDEIK	14	TRIAE_CS42_1AL_TGACv1_000680_AA0016910.2	NHEFTTDEIK,VNDDDQLLQEMEDLTSFIDRK,KALSSSSQVTPK,GAFITK,QKADIVADQSDINEQSK,ALSSSSQVTPK,EGYDDGVTVLR,LATMFLAPK,IAPELLDIK,LQQDDIEMVAAEPVR,GAHSLTEDITTSK,EQILDDAYNK,HLFNVEPEKK,ADIVADQSDINEQSK	14
TRIAE_CS42_1AL_TGACv1_000680_AA0016910	HLFNVEPEKK,KALSSSSQVTPK,LQQDDIEMVAAEPVR,EQILDDAYNK,EGYDDGVTVLR,ALSSSSQVTPK,GAHSLTEDITTSK,ADIVADQSDINEQSK,IAPELLDIK,VNDDDQLLQEMEDLTSFIDRK,LATMFLAPK,GAFITK,QKADIVADQSDINEQSK,NHEFTTDEIK	14	TRIAE_CS42_1AL_TGACv1_000680_AA0016910.3	NHEFTTDEIK,VNDDDQLLQEMEDLTSFIDRK,ALSSSSQVTPK,EGYDDGVTVLR,KALSSSSQVTPK,GAFITK,QKADIVADQSDINEQSK,LATMFLAPK,IAPELLDIK,LQQDDIEMVAAEPVR,GAHSLTEDITTSK,EQILDDAYNK,HLFNVEPEKK,ADIVADQSDINEQSK	14
TRIAE_CS42_1AL_TGACv1_000681_AA0016940	LVVELLK	1	TRIAE_CS42_1AL_TGACv1_000681_AA0016940.1	LVVELLK	1
TRIAE_CS42_1AL_TGACv1_000682_AA0016950	LIFIPINNIIVGSG	1	TRIAE_CS42_1AL_TGACv1_000682_AA0016950.1	LIFIPINNIIVGSG	1
TRIAE_CS42_1AL_TGACv1_000684_AA0016970	SGGDDAKASSGAASKK,QLTLEEAEEK,TSSIKEETPSSSKPTPK,LDPEER,QTDQPKDEPVDNSPAKPTPSSGHAR,TVLLAVAPVTTQDLVSR	6	TRIAE_CS42_1AL_TGACv1_000684_AA0016970.1	QTDQPKDEPVDNSPAKPTPSSGHAR,TSSIKEETPSSSKPTPK,TVLLAVAPVTTQDLVSR,LDPEER,QLTLEEAEEK,SGGDDAKASSGAASKK	6
TRIAE_CS42_1AL_TGACv1_000684_AA0016970	SGGDDAKASSGAASKK,QLTLEEAEEK,TSSIKEETPSSSKPTPK,LDPEER,QTDQPKDEPVDNSPAKPTPSSGHAR,TVLLAVAPVTTQDLVSR	6	TRIAE_CS42_1AL_TGACv1_000684_AA0016970.2	LDPEER,QLTLEEAEEK,QTDQPKDEPVDNSPAKPTPSSGHAR,TVLLAVAPVTTQDLVSR,TSSIKEETPSSSKPTPK,SGGDDAKASSGAASKK	6
TRIAE_CS42_1AL_TGACv1_000684_AA0016970	SGGDDAKASSGAASKK,QLTLEEAEEK,TSSIKEETPSSSKPTPK,LDPEER,QTDQPKDEPVDNSPAKPTPSSGHAR,TVLLAVAPVTTQDLVSR	6	TRIAE_CS42_1AL_TGACv1_000684_AA0016970.3	TVLLAVAPVTTQDLVSR,TSSIKEETPSSSKPTPK,QTDQPKDEPVDNSPAKPTPSSGHAR,QLTLEEAEEK,LDPEER,SGGDDAKASSGAASKK	6
TRIAE_CS42_1AL_TGACv1_000684_AA0016970	SGGDDAKASSGAASKK,QLTLEEAEEK,TSSIKEETPSSSKPTPK,LDPEER,QTDQPKDEPVDNSPAKPTPSSGHAR,TVLLAVAPVTTQDLVSR	6	TRIAE_CS42_1AL_TGACv1_000684_AA0016970.4	SGGDDAKASSGAASKK,QLTLEEAEEK,LDPEER,TSSIKEETPSSSKPTPK,TVLLAVAPVTTQDLVSR,QTDQPKDEPVDNSPAKPTPSSGHAR	6
TRIAE_CS42_1AL_TGACv1_000684_AA0016970	SGGDDAKASSGAASKK,QLTLEEAEEK,TSSIKEETPSSSKPTPK,LDPEER,QTDQPKDEPVDNSPAKPTPSSGHAR,TVLLAVAPVTTQDLVSR	6	TRIAE_CS42_1AL_TGACv1_000684_AA0016970.5	SGGDDAKASSGAASKK,QLTLEEAEEK,LDPEER,TVLLAVAPVTTQDLVSR,TSSIKEETPSSSKPTPK,QTDQPKDEPVDNSPAKPTPSSGHAR	6
TRIAE_CS42_1AL_TGACv1_000684_AA0016980	AMTEWR	1	TRIAE_CS42_1AL_TGACv1_000684_AA0016980.1	AMTEWR	1
TRIAE_CS42_1AL_TGACv1_000685_AA0017000	AQEILEELLKPVDESQDYYKR,LEIPTDTYPNFNFIGR	2	TRIAE_CS42_1AL_TGACv1_000685_AA0017000.1	LEIPTDTYPNFNFIGR,AQEILEELLKPVDESQDYYKR	2
TRIAE_CS42_1AL_TGACv1_000687_AA0017060	LFDSEDLK,FLGQASEK,SCEGVPQGELTACTK	3	TRIAE_CS42_1AL_TGACv1_000687_AA0017060.1	FLGQASEK,LFDSEDLK,SCEGVPQGELTACTK	3
TRIAE_CS42_1AL_TGACv1_000695_AA0017180	FLNAASSEPETVLHYEFMQDYK,VEDLEPVVHGR,QPFVMETVK,EMLSLIEGLLESTPTVSSGAR,GVKPTLSPNLDTLALVEAAGVKR,TPEEVIAAR,IDSMLEQNKQ,YSGVSMTQHPQYITVR,GREMLSLIEGLLESTPTVSSGAR,NYLYVNR,KTEPVQGAQWTGIVTTIAVEMLK,LLFCGVGCQVQALR,GVKPTLSPNLDTLALVEAAGVK,KIVEAYNK	14	TRIAE_CS42_1AL_TGACv1_000695_AA0017180.1	GVKPTLSPNLDTLALVEAAGVK,QPFVMETVK,GREMLSLIEGLLESTPTVSSGAR,VEDLEPVVHGR,KIVEAYNK,FLNAASSEPETVLHYEFMQDYK,IDSMLEQNKQ,NYLYVNR,EMLSLIEGLLESTPTVSSGAR,YSGVSMTQHPQYITVR,LLFCGVGCQVQALR,GVKPTLSPNLDTLALVEAAGVKR,TPEEVIAAR,KTEPVQGAQWTGIVTTIAVEMLK	14
TRIAE_CS42_1AL_TGACv1_000696_AA0017270	EVASGTIPDPGWIEDSGEVTKLEVPAK,VPYDFLISLMK,EAITVHSHVNVTNPYSHR,IPICDISFNLK,EVASGTIPDPGWIEDSGEVTK,LEVPAK,IAHMPKPEASLDK,LPTLSDFFGGSAK	8	TRIAE_CS42_1AL_TGACv1_000696_AA0017270.1	IAHMPKPEASLDK,EAITVHSHVNVTNPYSHR,EVASGTIPDPGWIEDSGEVTK,VPYDFLISLMK,LPTLSDFFGGSAK,EVASGTIPDPGWIEDSGEVTKLEVPAK,LEVPAK,IPICDISFNLK	8
TRIAE_CS42_1AL_TGACv1_000697_AA0017300	HGDGLQALYSVGNFFFRPSNPNK,YIGYNANMDASPLK	2	TRIAE_CS42_1AL_TGACv1_000697_AA0017300.1	HGDGLQALYSVGNFFFRPSNPNK,YIGYNANMDASPLK	2
TRIAE_CS42_1AL_TGACv1_000702_AA0017320	KDAEEVFIK,RGGYSDGQNTDEFGRPHR,AILALKAEER,ELQSMQQLSVK,SQFPTLGGK,DAEEVFIK,GGYSDGQNTDEFGRPHR,KAILALKAEER,KVEVDKELQSMQQLSVK,KSLSINEFLKPAEGER,RPAAAPAIEDQSQFPTLGGK,SLSINEFLKPAEGER	12	TRIAE_CS42_1AL_TGACv1_000702_AA0017320.1	RGGYSDGQNTDEFGRPHR,AILALKAEER,RPAAAPAIEDQSQFPTLGGK,GGYSDGQNTDEFGRPHR,KAILALKAEER,KDAEEVFIK,KVEVDKELQSMQQLSVK,SQFPTLGGK,DAEEVFIK,SLSINEFLKPAEGER,KSLSINEFLKPAEGER,ELQSMQQLSVK	12
TRIAE_CS42_1AL_TGACv1_000702_AA0017330	AAVVVAAR	1	TRIAE_CS42_1AL_TGACv1_000702_AA0017330.1	AAVVVAAR	1
TRIAE_CS42_1AL_TGACv1_000702_AA0017330	AAVVVAAR	1	TRIAE_CS42_1AL_TGACv1_000702_AA0017330.2	AAVVVAAR	1
TRIAE_CS42_1AL_TGACv1_000704_AA0017370	APLADLSPR	1	TRIAE_CS42_1AL_TGACv1_000704_AA0017370.1	APLADLSPR	1
TRIAE_CS42_1AL_TGACv1_000704_AA0017370	APLADLSPR	1	TRIAE_CS42_1AL_TGACv1_000704_AA0017370.2	APLADLSPR	1
TRIAE_CS42_1AL_TGACv1_000705_AA0017380	RPFFLSGESYAGK,NPFAWNR,KRPFFLSGESYAGK,SVLPEVEALLR,VLLYQGIR	5	TRIAE_CS42_1AL_TGACv1_000705_AA0017380.1	VLLYQGIR,KRPFFLSGESYAGK,SVLPEVEALLR,NPFAWNR,RPFFLSGESYAGK	5
TRIAE_CS42_1AL_TGACv1_000708_AA0017440	NRELEVIHCR,SPWYGSDR,AGSQIFSEGGLDYLGNPSLVHAQSILAIWACQVVLMGAVEGYR,AKPVSSGSPWYGSDR,ELEVIHCRWAMLGALGCVFPELLAR,LAMFSMFGFFVQAIVTGK,WAMLGALGCVFPELLAR,FGEAVWFK,VAGGPLGEIVDPLYPGGSFDPLGLADDPEAFAELK,ELEVIHCR,VLYLGPLSGDPPSYLTGEFPGDYGWDTAGLSADPETFAK,VAGGPLGEIVDPLYPGGSFDPLGLADDPEAFAELKVK,TAAKAKPVSSGSPWYGSDR,NRELEVIHCRWAMLGALGCVFPELLAR,MGAVEGYR,VVLMGAVEGYR	16	TRIAE_CS42_1AL_TGACv1_000708_AA0017440.1	AKPVSSGSPWYGSDR,VLYLGPLSGDPPSYLTGEFPGDYGWDTAGLSADPETFAK,TAAKAKPVSSGSPWYGSDR,ELEVIHCR,WAMLGALGCVFPELLAR,VVLMGAVEGYR,VAGGPLGEIVDPLYPGGSFDPLGLADDPEAFAELK,NRELEVIHCR,SPWYGSDR,FGEAVWFK,ELEVIHCRWAMLGALGCVFPELLAR,AGSQIFSEGGLDYLGNPSLVHAQSILAIWACQVVLMGAVEGYR,LAMFSMFGFFVQAIVTGK,NRELEVIHCRWAMLGALGCVFPELLAR,MGAVEGYR,VAGGPLGEIVDPLYPGGSFDPLGLADDPEAFAELKVK	16
TRIAE_CS42_1AL_TGACv1_000708_AA0017480	TAETHELAK,KQSDVMR	2	TRIAE_CS42_1AL_TGACv1_000708_AA0017480.1	TAETHELAK,KQSDVMR	2
TRIAE_CS42_1AL_TGACv1_000708_AA0017480	TAETHELAK,KQSDVMR	2	TRIAE_CS42_1AL_TGACv1_000708_AA0017480.2	KQSDVMR,TAETHELAK	2
TRIAE_CS42_1AL_TGACv1_000708_AA0017490	GPCMASAPCRMR,LEAVVDR,GNLDIFSGR,GPCMASAPCR	4	TRIAE_CS42_1AL_TGACv1_000708_AA0017490.1	GPCMASAPCR,LEAVVDR,GNLDIFSGR,GPCMASAPCRMR	4
TRIAE_CS42_1AL_TGACv1_000708_AA0017500	NLLPVR	1	TRIAE_CS42_1AL_TGACv1_000708_AA0017500.2	NLLPVR	1
TRIAE_CS42_1AL_TGACv1_000710_AA0017560	LARYNKKPTITSR,IYIFKVLK,HAVSEGTKAVTKFTSS,AVTKFTSS,VLKQVHPDIGISSK,GVETYK,LVLPGELAKHAVSEGTK,AAEKAPAGK,ADKKPAAESK,AEKRLPAGK,AMSIMNSFINDIFEK,EIQTSVR,QVHPDIGISSK,KGVETYK,HAVSEGTKAVTK,KPTITSR,GVETYKIYIFK,HAVSEGTK,LVLPGELAK,AMSIMNSFINDIFEKLAGESAK,LVLPGELAKHAVSEGTKAVTK,APAGKKPK,IYIFKVLKQVHPDIGISSK,YNKKPTITSR,LAGESAK,AAEKAPAGKKPK,GVETYKIYIFKVLK,KPAAESK,KGVETYKIYIFK	29	TRIAE_CS42_1AL_TGACv1_000710_AA0017560.1	IYIFKVLKQVHPDIGISSK,LVLPGELAKHAVSEGTKAVTK,HAVSEGTKAVTK,VLKQVHPDIGISSK,EIQTSVR,KGVETYK,AMSIMNSFINDIFEKLAGESAK,AAEKAPAGK,HAVSEGTK,HAVSEGTKAVTKFTSS,AVTKFTSS,LVLPGELAK,AMSIMNSFINDIFEK,LARYNKKPTITSR,KPTITSR,LVLPGELAKHAVSEGTK,APAGKKPK,IYIFKVLK,QVHPDIGISSK,YNKKPTITSR,GVETYKIYIFKVLK,AAEKAPAGKKPK,ADKKPAAESK,AEKRLPAGK,LAGESAK,GVETYK,KGVETYKIYIFK,KPAAESK,GVETYKIYIFK	29
TRIAE_CS42_1AL_TGACv1_000710_AA0017580	LFAADNGLPAAAR,HVVTTDLPQEALMVK,MRELLPADVGDVR,ANEDFLQNDIR,SNFAELHTGWVPQPSK,ELLPADVGDVR,KTQVVMDAVK,VINSLFSFR,TQVVMDAVK,AILWAVDYELPK,AMLLAAPAAAVAAVGSR,SGPFSVASR	12	TRIAE_CS42_1AL_TGACv1_000710_AA0017580.1	TQVVMDAVK,ANEDFLQNDIR,MRELLPADVGDVR,LFAADNGLPAAAR,AILWAVDYELPK,KTQVVMDAVK,SGPFSVASR,AMLLAAPAAAVAAVGSR,SNFAELHTGWVPQPSK,HVVTTDLPQEALMVK,VINSLFSFR,ELLPADVGDVR	12
TRIAE_CS42_1AL_TGACv1_000710_AA0017620	AGSGSPAAAAILDAARSLKLPVSEVVPFSALR,DQTEDAVMEEAPEATEK,LPVSEVVPFSALR,ATAASAVASLTK,ATAASAVASLTKWMRER,FAASYDLFLADR,VGRLDMEEEEIVDNVMAAVEAAVEK,AVDSVALPIYQVVPELGMK,ALLPMLPR,AGSGSPAAAAILDAAR,LDMEEEEIVDNVMAAVEAAVEK,LEAGVGAGEVIDAAEVGTGSK,SLKLPVSEVVPFSALR	13	TRIAE_CS42_1AL_TGACv1_000710_AA0017620.1	SLKLPVSEVVPFSALR,FAASYDLFLADR,LEAGVGAGEVIDAAEVGTGSK,AGSGSPAAAAILDAAR,LDMEEEEIVDNVMAAVEAAVEK,LPVSEVVPFSALR,ATAASAVASLTKWMRER,VGRLDMEEEEIVDNVMAAVEAAVEK,DQTEDAVMEEAPEATEK,AVDSVALPIYQVVPELGMK,AGSGSPAAAAILDAARSLKLPVSEVVPFSALR,ATAASAVASLTK,ALLPMLPR	13
TRIAE_CS42_1AL_TGACv1_000711_AA0017640	YNLVDPVQR	1	TRIAE_CS42_1AL_TGACv1_000711_AA0017640.1	YNLVDPVQR	1
TRIAE_CS42_1AL_TGACv1_000711_AA0017640	YNLVDPVQR	1	TRIAE_CS42_1AL_TGACv1_000711_AA0017640.2	YNLVDPVQR	1
TRIAE_CS42_1AL_TGACv1_000714_AA0017680	APAFIADMLQLR	1	TRIAE_CS42_1AL_TGACv1_000714_AA0017680.1	APAFIADMLQLR	1
TRIAE_CS42_1AL_TGACv1_000718_AA0017740	LAGESAK,ADKKPAAESK,AMSIMNSFINDIFEK,GVETYKIYIFKVLK,KPAAESK,QVHPDIGISSK,KGVETYKIYIFK,GVETYK,IYIFKVLKQVHPDIGISSK,VLKQVHPDIGISSK,KGVETYK,GVETYKIYIFK,IYIFKVLK,AMSIMNSFINDIFEKLAGESAK	14	TRIAE_CS42_1AL_TGACv1_000718_AA0017740.1	AMSIMNSFINDIFEK,KGVETYK,AMSIMNSFINDIFEKLAGESAK,VLKQVHPDIGISSK,IYIFKVLKQVHPDIGISSK,KGVETYKIYIFK,KPAAESK,GVETYKIYIFK,LAGESAK,GVETYK,GVETYKIYIFKVLK,ADKKPAAESK,IYIFKVLK,QVHPDIGISSK	14
TRIAE_CS42_1AL_TGACv1_000718_AA0017750	EAEVLANR	1	TRIAE_CS42_1AL_TGACv1_000718_AA0017750.1	EAEVLANR	1
TRIAE_CS42_1AL_TGACv1_000719_AA0017770	SDPMLVVYTK,FPAWGFGAK,ILDADFGK,TEVILNSLEPLWITK,ASDLPLSILIVGVGNADFTQMR,AGANFYSHK,DIVQFVPMR,LYTPLELSFSASK	8	TRIAE_CS42_1AL_TGACv1_000719_AA0017770.1	ASDLPLSILIVGVGNADFTQMR,TEVILNSLEPLWITK,SDPMLVVYTK,ILDADFGK,AGANFYSHK,DIVQFVPMR,FPAWGFGAK,LYTPLELSFSASK	8
TRIAE_CS42_1AL_TGACv1_000719_AA0017770	SDPMLVVYTK,FPAWGFGAK,ILDADFGK,TEVILNSLEPLWITK,ASDLPLSILIVGVGNADFTQMR,AGANFYSHK,DIVQFVPMR,LYTPLELSFSASK	8	TRIAE_CS42_1AL_TGACv1_000719_AA0017770.2	TEVILNSLEPLWITK,ASDLPLSILIVGVGNADFTQMR,SDPMLVVYTK,AGANFYSHK,ILDADFGK,DIVQFVPMR,FPAWGFGAK,LYTPLELSFSASK	8
TRIAE_CS42_1AL_TGACv1_000719_AA0017770	SDPMLVVYTK,FPAWGFGAK,ILDADFGK,TEVILNSLEPLWITK,ASDLPLSILIVGVGNADFTQMR,AGANFYSHK,DIVQFVPMR,LYTPLELSFSASK	8	TRIAE_CS42_1AL_TGACv1_000719_AA0017770.3	ILDADFGK,AGANFYSHK,DIVQFVPMR,FPAWGFGAK,LYTPLELSFSASK,ASDLPLSILIVGVGNADFTQMR,TEVILNSLEPLWITK,SDPMLVVYTK	8
TRIAE_CS42_1AL_TGACv1_000719_AA0017770	SDPMLVVYTK,FPAWGFGAK,ILDADFGK,TEVILNSLEPLWITK,ASDLPLSILIVGVGNADFTQMR,AGANFYSHK,DIVQFVPMR,LYTPLELSFSASK	8	TRIAE_CS42_1AL_TGACv1_000719_AA0017770.4	FPAWGFGAK,AGANFYSHK,TEVILNSLEPLWITK	3
TRIAE_CS42_1AL_TGACv1_000719_AA0017770	SDPMLVVYTK,FPAWGFGAK,ILDADFGK,TEVILNSLEPLWITK,ASDLPLSILIVGVGNADFTQMR,AGANFYSHK,DIVQFVPMR,LYTPLELSFSASK	8	TRIAE_CS42_1AL_TGACv1_000719_AA0017770.5	SDPMLVVYTK,TEVILNSLEPLWITK,ASDLPLSILIVGVGNADFTQMR,DIVQFVPMR,FPAWGFGAK,AGANFYSHK,ILDADFGK	7
TRIAE_CS42_1AL_TGACv1_000719_AA0017770	SDPMLVVYTK,FPAWGFGAK,ILDADFGK,TEVILNSLEPLWITK,ASDLPLSILIVGVGNADFTQMR,AGANFYSHK,DIVQFVPMR,LYTPLELSFSASK	8	TRIAE_CS42_1AL_TGACv1_000719_AA0017770.6	DIVQFVPMR,FPAWGFGAK,AGANFYSHK,ILDADFGK,LYTPLELSFSASK,TEVILNSLEPLWITK,ASDLPLSILIVGVGNADFTQMR,SDPMLVVYTK	8
TRIAE_CS42_1AL_TGACv1_000719_AA0017770	SDPMLVVYTK,FPAWGFGAK,ILDADFGK,TEVILNSLEPLWITK,ASDLPLSILIVGVGNADFTQMR,AGANFYSHK,DIVQFVPMR,LYTPLELSFSASK	8	TRIAE_CS42_1AL_TGACv1_000719_AA0017770.7	TEVILNSLEPLWITK,ASDLPLSILIVGVGNADFTQMR,SDPMLVVYTK,AGANFYSHK,ILDADFGK,FPAWGFGAK,DIVQFVPMR,LYTPLELSFSASK	8
TRIAE_CS42_1AL_TGACv1_000719_AA0017780	NVTDAEMTDLFSQYGNIK,DVAVVDEVTVIR,DVAVVDEVTVIRDK,LMTEAELAAMFR,LFVGQVPK,TLPGAPSPLQVK,HKIEGSSVPLVVK,LFIGMLPK,GVNSELSPNSVAR,LEHKLFIGMLPK	10	TRIAE_CS42_1AL_TGACv1_000719_AA0017780.1	LEHKLFIGMLPK,GVNSELSPNSVAR,NVTDAEMTDLFSQYGNIK,LFIGMLPK,TLPGAPSPLQVK,HKIEGSSVPLVVK	6
TRIAE_CS42_1AL_TGACv1_000719_AA0017780	NVTDAEMTDLFSQYGNIK,DVAVVDEVTVIR,DVAVVDEVTVIRDK,LMTEAELAAMFR,LFVGQVPK,TLPGAPSPLQVK,HKIEGSSVPLVVK,LFIGMLPK,GVNSELSPNSVAR,LEHKLFIGMLPK	10	TRIAE_CS42_1AL_TGACv1_000719_AA0017780.2	NVTDAEMTDLFSQYGNIK,LFIGMLPK,TLPGAPSPLQVK,DVAVVDEVTVIRDK,LFVGQVPK,HKIEGSSVPLVVK,LMTEAELAAMFR,LEHKLFIGMLPK,DVAVVDEVTVIR,GVNSELSPNSVAR	10
TRIAE_CS42_1AL_TGACv1_000719_AA0017780	NVTDAEMTDLFSQYGNIK,DVAVVDEVTVIR,DVAVVDEVTVIRDK,LMTEAELAAMFR,LFVGQVPK,TLPGAPSPLQVK,HKIEGSSVPLVVK,LFIGMLPK,GVNSELSPNSVAR,LEHKLFIGMLPK	10	TRIAE_CS42_1AL_TGACv1_000719_AA0017780.3	GVNSELSPNSVAR,HKIEGSSVPLVVK,NVTDAEMTDLFSQYGNIK	3
TRIAE_CS42_1AL_TGACv1_000720_AA0017820	LDEALR	1	TRIAE_CS42_1AL_TGACv1_000720_AA0017820.1	LDEALR	1
TRIAE_CS42_1AL_TGACv1_000720_AA0017840	AGLAGLR,NLDLSGNPGLCVDDR	2	TRIAE_CS42_1AL_TGACv1_000720_AA0017840.1	NLDLSGNPGLCVDDR,AGLAGLR	2
TRIAE_CS42_1AL_TGACv1_000725_AA0017960	GVSYEYVEEDLASK,LLGMWASPYVVR,AVFQDVDRVVEYAGAIQAR,QTAAALGPLEDGLR,LSGDKLIDAGK,VQLALHLK,LIDAGKAPLLAAWMER,FWAAYVEDKLLAPWGK,FWAAYVEDK,SNPVHK,LSGDKLIDAGKAPLLAAWMER,APLLAAWMER,AVFQDVDR,VVEYAGAIQAR	14	TRIAE_CS42_1AL_TGACv1_000725_AA0017960.1	FWAAYVEDKLLAPWGK,FWAAYVEDK,LLGMWASPYVVR,VQLALHLK,LSGDKLIDAGK,GVSYEYVEEDLASK,APLLAAWMER,AVFQDVDR,LIDAGKAPLLAAWMER,LSGDKLIDAGKAPLLAAWMER,QTAAALGPLEDGLR,SNPVHK,AVFQDVDRVVEYAGAIQAR,VVEYAGAIQAR	14
TRIAE_CS42_1AL_TGACv1_000725_AA0017970	KSELLLK,VSETLAVLEQLEEAFAK,LLGLSVSPFVVR,FWAAYVDDK	4	TRIAE_CS42_1AL_TGACv1_000725_AA0017970.1	VSETLAVLEQLEEAFAK,LLGLSVSPFVVR,KSELLLK,FWAAYVDDK	4
TRIAE_CS42_1AL_TGACv1_000725_AA0017990	VGSPWFTILFAR,FWAAYVDDK,TPALAAWAQR,SNPVHK,LLGVWDSPFVNR,MAAAAGGDEVK	6	TRIAE_CS42_1AL_TGACv1_000725_AA0017990.1	FWAAYVDDK,SNPVHK,VGSPWFTILFAR,MAAAAGGDEVK,TPALAAWAQR,LLGVWDSPFVNR	6
TRIAE_CS42_1AL_TGACv1_000725_AA0017990	VGSPWFTILFAR,FWAAYVDDK,TPALAAWAQR,SNPVHK,LLGVWDSPFVNR,MAAAAGGDEVK	6	TRIAE_CS42_1AL_TGACv1_000725_AA0017990.2	LLGVWDSPFVNR,TPALAAWAQR,VGSPWFTILFAR,MAAAAGGDEVK,SNPVHK,FWAAYVDDK	6
TRIAE_CS42_1AL_TGACv1_000728_AA0018020	WGWSPLQPGNPFAGVGDDVK,HLAYLESGVPK,VHLWHGVEDLFVPVALSR,QVTQQGEHESLHR,DMIVGFGK	5	TRIAE_CS42_1AL_TGACv1_000728_AA0018020.1	VHLWHGVEDLFVPVALSR,HLAYLESGVPK,WGWSPLQPGNPFAGVGDDVK,QVTQQGEHESLHR,DMIVGFGK	5
TRIAE_CS42_1AL_TGACv1_000728_AA0018020	WGWSPLQPGNPFAGVGDDVK,HLAYLESGVPK,VHLWHGVEDLFVPVALSR,QVTQQGEHESLHR,DMIVGFGK	5	TRIAE_CS42_1AL_TGACv1_000728_AA0018020.2	HLAYLESGVPK	1
TRIAE_CS42_1AL_TGACv1_000734_AA0018070	TDSSLIQFNR,ACASSCADFLYGFR,ILGNVQDLPK,KDDFVPGK,GKGEEYWLIWR,VGINYIPK,CNYDLEAWR,IIDLGAAADLR,LGEGAFGVVYK,QGDVVVK,QGDVVVKK,EFPYNVETK,ENKIVQTVMGQLLFALDGLHSTGIVHR,SGTEEGGGFTEAQLQELR,SGTEEGGGFTEAQLQELREIKPK,EFLLDPR,NVLASMLR,AALAHPYFNSEGLLGLSVMQNLR,DIKPQNVIFSEESR,IVQTVMGQLLFALDGLHSTGIVHR,YEGEDTLSALMQSK,TISESMDELTSQR	22	TRIAE_CS42_1AL_TGACv1_000734_AA0018070.1	EFLLDPR,YEGEDTLSALMQSK,ENKIVQTVMGQLLFALDGLHSTGIVHR,TDSSLIQFNR,QGDVVVK,TISESMDELTSQR,ILGNVQDLPK,AALAHPYFNSEGLLGLSVMQNLR,IIDLGAAADLR,LGEGAFGVVYK,QGDVVVKK,NVLASMLR,SGTEEGGGFTEAQLQELREIKPK,KDDFVPGK,CNYDLEAWR,DIKPQNVIFSEESR,GKGEEYWLIWR,IVQTVMGQLLFALDGLHSTGIVHR,EFPYNVETK,VGINYIPK,SGTEEGGGFTEAQLQELR,ACASSCADFLYGFR	22
TRIAE_CS42_1AL_TGACv1_000734_AA0018080	DTTTVSLANINSDFKDLDVAIVK,YDVEAER,GLELAR,EPLEFPER,DLDSQDLLEQLPALQQLLYR,IAAATSIARPR,TYGQFLEER,NFQFPTLR,LILDSLYDEGAYR,NFQFPTLREPPQTFLVTMEEYVR,LLLTYKPEESEEVPEPDPVEEERPPVEEPVPVQPIPEVVSPPTK,EPPQTFLVTMEEYVR,EELLNFTQR	13	TRIAE_CS42_1AL_TGACv1_000734_AA0018080.1	YDVEAER,LILDSLYDEGAYR,NFQFPTLR,EPLEFPER,IAAATSIARPR,EELLNFTQR,GLELAR,DTTTVSLANINSDFKDLDVAIVK,NFQFPTLREPPQTFLVTMEEYVR,DLDSQDLLEQLPALQQLLYR,TYGQFLEER,LLLTYKPEESEEVPEPDPVEEERPPVEEPVPVQPIPEVVSPPTK,EPPQTFLVTMEEYVR	13
TRIAE_CS42_1AL_TGACv1_000734_AA0018080	DTTTVSLANINSDFKDLDVAIVK,YDVEAER,GLELAR,EPLEFPER,DLDSQDLLEQLPALQQLLYR,IAAATSIARPR,TYGQFLEER,NFQFPTLR,LILDSLYDEGAYR,NFQFPTLREPPQTFLVTMEEYVR,LLLTYKPEESEEVPEPDPVEEERPPVEEPVPVQPIPEVVSPPTK,EPPQTFLVTMEEYVR,EELLNFTQR	13	TRIAE_CS42_1AL_TGACv1_000734_AA0018080.2	EPPQTFLVTMEEYVR,LLLTYKPEESEEVPEPDPVEEERPPVEEPVPVQPIPEVVSPPTK,TYGQFLEER,DTTTVSLANINSDFKDLDVAIVK,NFQFPTLREPPQTFLVTMEEYVR,DLDSQDLLEQLPALQQLLYR,GLELAR,EELLNFTQR,IAAATSIARPR,EPLEFPER,NFQFPTLR,YDVEAER	12
TRIAE_CS42_1AL_TGACv1_000734_AA0018090	SPGTPSEEFAAYIK,EAGHVIALDFIDSVIKKNEEINGDIYK,NQNQICWLWEK,ESCFHQSGDSK,DLDKEERPEVLAILPSYAGK,MLEDAGFHDVVAEDR,LAELEELELQTDHQGVLAILPSYAGK,KNQNQICWLWEKVK,EMSLSGQGAGQGSKEER,SCSVEFEVADCTTK,AKDLDKEERPEVLAILPSYAGK,VFGEGYVSTGGFETTK,NKEAFLADFTQEDYDDIVNGWSAK,ELGETEKNKEAFLADFTQEDYDDIVNGWSAK,VFKECHSYDQEGNSFELSLVTSK,WLKPGGHIFIR,EAFLADFTQEDYDDIVNGWSAK,WGLFIATK,QRGYDLHDVK,VNPTHYR,GYDLHDVK,TVLELGAGIGR,FLDNVQYK,EAGHVI…	45	TRIAE_CS42_1AL_TGACv1_000734_AA0018090.1	FTGELAK,SCSVEFEVADCTTK,EAGHVIALDFIDSVIK,KNQNQICWLWEKVK,GYDLHDVK,ELGETEKNKEAFLADFTQEDYDDIVNGWSAK,NEEINGDIYK,FLDNVQYK,EYAENTFDVIYSR,DLTVESMMLDSR,VLISDYCR,SYWEEHSK,CTEDKGFQR,NITFMCADVTSPELK,EAFLADFTQEDYDDIVNGWSAK,WGLFIATK,SSAGEQKWGLFIATK,TDQFLR,DLDKEERPEVLAILPSYAGK,VFGEGYVSTGGFETTKEFVDKLDLK,EAGHVIALDFIDSVIKKNEEINGDIYK,VFGEGYVSTGGFETTK,SPGTPSEEFAAYIK,KVNPTHYR,VNPTHYR,EFVDKLDLK,AKDLDKEERPEVLAILPSYAGK,…	41
TRIAE_CS42_1AL_TGACv1_000734_AA0018090	SPGTPSEEFAAYIK,EAGHVIALDFIDSVIKKNEEINGDIYK,NQNQICWLWEK,ESCFHQSGDSK,DLDKEERPEVLAILPSYAGK,MLEDAGFHDVVAEDR,LAELEELELQTDHQGVLAILPSYAGK,KNQNQICWLWEKVK,EMSLSGQGAGQGSKEER,SCSVEFEVADCTTK,AKDLDKEERPEVLAILPSYAGK,VFGEGYVSTGGFETTK,NKEAFLADFTQEDYDDIVNGWSAK,ELGETEKNKEAFLADFTQEDYDDIVNGWSAK,VFKECHSYDQEGNSFELSLVTSK,WLKPGGHIFIR,EAFLADFTQEDYDDIVNGWSAK,WGLFIATK,QRGYDLHDVK,VNPTHYR,GYDLHDVK,TVLELGAGIGR,FLDNVQYK,EAGHVI…	45	TRIAE_CS42_1AL_TGACv1_000734_AA0018090.2	KNEEINGDIYK,VFKECHSYDQEGNSFELSLVTSK,NQNQICWLWEK,EAGHVIALDFIDSVIKK,WLKPGGHIFIR,TVLELGAGIGR,CIGAYVK,ECHSYDQEGNSFELSLVTSK,VNPTHYR,EFVDKLDLK,ESCFHQSGDSK,AKDLDKEERPEVLAILPSYAGK,KVNPTHYR,VFGEGYVSTGGFETTKEFVDKLDLK,EAGHVIALDFIDSVIKKNEEINGDIYK,VFGEGYVSTGGFETTK,DLDKEERPEVLAILPSYAGK,CTEDKGFQR,NITFMCADVTSPELK,SYWEEHSK,FLDNVQYK,NEEINGDIYK,EYAENTFDVIYSR,DLTVESMMLDSR,SCSVEFEVADCTTK,KNQNQICWLWEKVK,EAGHVIALDFIDSV…	28
TRIAE_CS42_1AL_TGACv1_000734_AA0018090	SPGTPSEEFAAYIK,EAGHVIALDFIDSVIKKNEEINGDIYK,NQNQICWLWEK,ESCFHQSGDSK,DLDKEERPEVLAILPSYAGK,MLEDAGFHDVVAEDR,LAELEELELQTDHQGVLAILPSYAGK,KNQNQICWLWEKVK,EMSLSGQGAGQGSKEER,SCSVEFEVADCTTK,AKDLDKEERPEVLAILPSYAGK,VFGEGYVSTGGFETTK,NKEAFLADFTQEDYDDIVNGWSAK,ELGETEKNKEAFLADFTQEDYDDIVNGWSAK,VFKECHSYDQEGNSFELSLVTSK,WLKPGGHIFIR,EAFLADFTQEDYDDIVNGWSAK,WGLFIATK,QRGYDLHDVK,VNPTHYR,GYDLHDVK,TVLELGAGIGR,FLDNVQYK,EAGHVI…	45	TRIAE_CS42_1AL_TGACv1_000734_AA0018090.3	QRGYDLHDVK,EAGHVIALDFIDSVIKK,WLKPGGHIFIR,TVLELGAGIGR,MLEDAGFHDVVAEDR,DTILHIQDKPALFR,KNEEINGDIYK,MLEDAGFHDVVAEDRTDQFLR,NQNQICWLWEK,EMSLSGQGAGQGSKEER,VFKECHSYDQEGNSFELSLVTSK,KVNPTHYR,NKEAFLADFTQEDYDDIVNGWSAK,ECHSYDQEGNSFELSLVTSK,EMSLSGQGAGQGSK,CIGAYVK,EFVDKLDLK,VNPTHYR,ESCFHQSGDSK,EAFLADFTQEDYDDIVNGWSAK,WGLFIATK,EQSVPAAVGSR,TDQFLR,SSAGEQKWGLFIATK,CTEDKGFQR,NITFMCADVTSPELK,SPGTPSEEFAAYIK,VFGEGYVSTGG…	41
TRIAE_CS42_1AL_TGACv1_000734_AA0018090	SPGTPSEEFAAYIK,EAGHVIALDFIDSVIKKNEEINGDIYK,NQNQICWLWEK,ESCFHQSGDSK,DLDKEERPEVLAILPSYAGK,MLEDAGFHDVVAEDR,LAELEELELQTDHQGVLAILPSYAGK,KNQNQICWLWEKVK,EMSLSGQGAGQGSKEER,SCSVEFEVADCTTK,AKDLDKEERPEVLAILPSYAGK,VFGEGYVSTGGFETTK,NKEAFLADFTQEDYDDIVNGWSAK,ELGETEKNKEAFLADFTQEDYDDIVNGWSAK,VFKECHSYDQEGNSFELSLVTSK,WLKPGGHIFIR,EAFLADFTQEDYDDIVNGWSAK,WGLFIATK,QRGYDLHDVK,VNPTHYR,GYDLHDVK,TVLELGAGIGR,FLDNVQYK,EAGHVI…	45	TRIAE_CS42_1AL_TGACv1_000734_AA0018090.4	VLISDYCR,FLDNVQYK,NEEINGDIYK,EYAENTFDVIYSR,KNQNQICWLWEKVK,EAGHVIALDFIDSVIK,SCSVEFEVADCTTK,LAELEELELQTDHQGVLAILPSYAGK,GYDLHDVK,FTGELAK,SPGTPSEEFAAYIK,VFGEGYVSTGGFETTKEFVDKLDLK,EAGHVIALDFIDSVIKKNEEINGDIYK,VFGEGYVSTGGFETTK,EQSVPAAVGSR,CTEDKGFQR,NITFMCADVTSPELK,ECHSYDQEGNSFELSLVTSK,EMSLSGQGAGQGSK,CIGAYVK,EFVDKLDLK,VNPTHYR,ESCFHQSGDSK,KVNPTHYR,DTILHIQDKPALFR,KNEEINGDIYK,NQNQICWLWEK,EMSLSGQGAGQGSKEER,V…	33
TRIAE_CS42_1AL_TGACv1_000734_AA0018100	GGRVVVLNTANLPLVK,VQVVGIDGTR,SKRLDSEIFFAPN,AISPAVLETAFNTTPEMEK,FFVVSK,LDSEIFFAPN,RLDSEIFFAPN,VVVLNTANLPLVKEVGLGADLVR,EVGLGADLVR,VVVLNTANLPLVK	10	TRIAE_CS42_1AL_TGACv1_000734_AA0018100.1	VVVLNTANLPLVKEVGLGADLVR,RLDSEIFFAPN,VQVVGIDGTR,FFVVSK,VVVLNTANLPLVK,SKRLDSEIFFAPN,AISPAVLETAFNTTPEMEK,GGRVVVLNTANLPLVK,LDSEIFFAPN,EVGLGADLVR	10
TRIAE_CS42_1AL_TGACv1_000734_AA0018110	SLRDPVYYR,EALALGDPNMR,YKVYPTYDFACPFVDALEGVTHALR,HTAVLK,VYPTYDFACPFVDALEGVTHALR,LLWFVQNK,ENTSGHEIDLPGAK,SPAPSLK,NLNLMEWDKLWTINK,YQSLVR,LDMQDPNK,VGEVCVR,NLNLMEWDKLWTINKK,FPTVQGIVR,AALLNKYFAER,ATTFANR,NSTVEENLSLWK,LMEMAESLIK,FAPEPSGYLHIGHAK,FDDTNPSKESNEFVENVLKDIETLGVK,REALALGDPNMR,ESNEFVENVLK,KGEVIQLER,GKLDMQDPNK,ESNEFVENVLKDIETLGVK,FDDTNPSK,LNMVYTVLSK,ILQDMGLR,KLEEDEDFLDNLNPCTR,FDDTNPSKESNEFVENVLK,…	31	TRIAE_CS42_1AL_TGACv1_000734_AA0018110.1	ESNEFVENVLK,KLEEDEDFLDNLNPCTR,YKVYPTYDFACPFVDALEGVTHALR,SPAPSLK,ILQDMGLR,NLNLMEWDKLWTINK,ESNEFVENVLKDIETLGVK,FDDTNPSK,KGEVIQLER,AALLNKYFAER,GKLDMQDPNK,HTAVLK,SLRDPVYYR,REALALGDPNMR,VGEVCVR,LLWFVQNK,FAPEPSGYLHIGHAK,VYPTYDFACPFVDALEGVTHALR,SSKPIVLFAIPDGR,ATTFANR,LMEMAESLIK,YQSLVR,FDDTNPSKESNEFVENVLKDIETLGVK,LNMVYTVLSK,NSTVEENLSLWK,FPTVQGIVR,LDMQDPNK,EALALGDPNMR,NLNLMEWDKLWTINKK,FDDTNPSKESNEFVENVLK,…	31
TRIAE_CS42_1AL_TGACv1_000734_AA0018110	SLRDPVYYR,EALALGDPNMR,YKVYPTYDFACPFVDALEGVTHALR,HTAVLK,VYPTYDFACPFVDALEGVTHALR,LLWFVQNK,ENTSGHEIDLPGAK,SPAPSLK,NLNLMEWDKLWTINK,YQSLVR,LDMQDPNK,VGEVCVR,NLNLMEWDKLWTINKK,FPTVQGIVR,AALLNKYFAER,ATTFANR,NSTVEENLSLWK,LMEMAESLIK,FAPEPSGYLHIGHAK,FDDTNPSKESNEFVENVLKDIETLGVK,REALALGDPNMR,ESNEFVENVLK,KGEVIQLER,GKLDMQDPNK,ESNEFVENVLKDIETLGVK,FDDTNPSK,LNMVYTVLSK,ILQDMGLR,KLEEDEDFLDNLNPCTR,FDDTNPSKESNEFVENVLK,…	31	TRIAE_CS42_1AL_TGACv1_000734_AA0018110.2	AALLNKYFAER,KGEVIQLER,FDDTNPSK,ESNEFVENVLKDIETLGVK,YKVYPTYDFACPFVDALEGVTHALR,ESNEFVENVLK,KLEEDEDFLDNLNPCTR,ILQDMGLR,NLNLMEWDKLWTINK,SPAPSLK,FAPEPSGYLHIGHAK,VGEVCVR,LLWFVQNK,REALALGDPNMR,SLRDPVYYR,GKLDMQDPNK,HTAVLK,LNMVYTVLSK,FDDTNPSKESNEFVENVLKDIETLGVK,YQSLVR,LMEMAESLIK,ATTFANR,VYPTYDFACPFVDALEGVTHALR,SSKPIVLFAIPDGR,ENTSGHEIDLPGAK,FDDTNPSKESNEFVENVLK,EALALGDPNMR,NLNLMEWDKLWTINKK,LDMQDPNK,FPTVQGIV…	31
TRIAE_CS42_1AL_TGACv1_000735_AA0018120	HPGAIETYVFSMFNENQK,NVQGALASAGLGHIK,LVVSESGWPSGGGTAATPANAR,DSGVEQNWGLFYPNMQHVYPISF,SNIQAYPK,IYNQYLINHVGR,YVCVGNEVAGGATQNLVPAMK	7	TRIAE_CS42_1AL_TGACv1_000735_AA0018120.1	NVQGALASAGLGHIK,YVCVGNEVAGGATQNLVPAMK,IYNQYLINHVGR,HPGAIETYVFSMFNENQK,DSGVEQNWGLFYPNMQHVYPISF,SNIQAYPK,LVVSESGWPSGGGTAATPANAR	7
TRIAE_CS42_1AL_TGACv1_000738_AA0018160	SNEAEAVETAK,LELFLPEEYPMAAPK,YFNVMVLGPAQSPYEGGVFK,WSPALQIR,TVLLSIQALLSAPNPDDPLSENVAK,SNEAEAVETAKEWTR,LLSEPAPGISASPSEENMR,RIIKETQR,IYHPNIDK	9	TRIAE_CS42_1AL_TGACv1_000738_AA0018160.1	SNEAEAVETAK,LLSEPAPGISASPSEENMR,LELFLPEEYPMAAPK,TVLLSIQALLSAPNPDDPLSENVAK,SNEAEAVETAKEWTR,WSPALQIR,IYHPNIDK,RIIKETQR,YFNVMVLGPAQSPYEGGVFK	9
TRIAE_CS42_1AL_TGACv1_000745_AA0018230	FLHIIENSPVYPVIYDSNR,QVGYLGIVHAEVLR,HNIDHPRPIK,AGYMEVLTFVLTSHEENFDMLNR,DRLFAALGR,TSEFEVVR,APHINFGQTYYVPSSEPEFFTK,IEVAANR,YNSFIDLQDK,YNSFIDLQDKLHQNICR,GSMLQMHVR,GVTFDEVR,IFTGSEATPTFK,ADALMDFYR,FGQTYYVPSSEPEFFTK,LFAALGR,AVIIANPR,SMTIGGR,SDVLHAR,IFEVGDVASLDTSR	20	TRIAE_CS42_1AL_TGACv1_000745_AA0018230.1	GSMLQMHVR,SDVLHAR,AGYMEVLTFVLTSHEENFDMLNR,ADALMDFYR,AVIIANPR,YNSFIDLQDK,GVTFDEVR,TSEFEVVR,IFEVGDVASLDTSR,FGQTYYVPSSEPEFFTK,IFTGSEATPTFK,SMTIGGR,FLHIIENSPVYPVIYDSNR,YNSFIDLQDKLHQNICR,LFAALGR,HNIDHPRPIK,APHINFGQTYYVPSSEPEFFTK,DRLFAALGR,IEVAANR,QVGYLGIVHAEVLR	20
TRIAE_CS42_1AL_TGACv1_000746_AA0018250	QALPYYEK	1	TRIAE_CS42_1AL_TGACv1_000746_AA0018250.1	QALPYYEK	1
TRIAE_CS42_1AL_TGACv1_000746_AA0018250	QALPYYEK	1	TRIAE_CS42_1AL_TGACv1_000746_AA0018250.2	QALPYYEK	1
TRIAE_CS42_1AL_TGACv1_000747_AA0018270	EYIELR	1	TRIAE_CS42_1AL_TGACv1_000747_AA0018270.1	EYIELR	1
TRIAE_CS42_1AL_TGACv1_000750_AA0018290	IYDTDPTVLR	1	TRIAE_CS42_1AL_TGACv1_000750_AA0018290.1	IYDTDPTVLR	1
TRIAE_CS42_1AL_TGACv1_000750_AA0018310	AAGTLGYMAPEYAVHGSVSPK	1	TRIAE_CS42_1AL_TGACv1_000750_AA0018310.1	AAGTLGYMAPEYAVHGSVSPK	1
TRIAE_CS42_1AL_TGACv1_000750_AA0018320	KNNDYSNSK	1	TRIAE_CS42_1AL_TGACv1_000750_AA0018320.1	KNNDYSNSK	1
TRIAE_CS42_1AL_TGACv1_000751_AA0018340	AMVEAK	1	TRIAE_CS42_1AL_TGACv1_000751_AA0018340.1	AMVEAK	1
TRIAE_CS42_1AL_TGACv1_000751_AA0018370	AVVLWNR,VQSDGGLEVWAGPLSGNR,WASYAGPGGWNDPDMLEVGNGGMSEAEYR,QGYQATITAHWSNVGLPGSASVTAR,YVNIDDCWAELNR,DYQGNMVPNK,YDNCNDAGR,TFASWGVDYLK,ALADYVHAK,EVWAGPLSGNR,ETADALINTGLAQLGYK,KVQSDGGLEVWAGPLSGNR,TFPSGIK,SMSPQTK,GMGGNSWR,MPGSLDHEEQDVK,SHFSIWALAK,TTGDIADNWGSMTSR,MYILTPK,DYQGNMVPNKR,TIISNQEVIAVNQDSLGVQGK	21	TRIAE_CS42_1AL_TGACv1_000751_AA0018370.1	EVWAGPLSGNR,SMSPQTK,TIISNQEVIAVNQDSLGVQGK,AVVLWNR,DYQGNMVPNK,SHFSIWALAK,YDNCNDAGR,YVNIDDCWAELNR,TTGDIADNWGSMTSR,KVQSDGGLEVWAGPLSGNR,DYQGNMVPNKR,MYILTPK,ALADYVHAK,ETADALINTGLAQLGYK,VQSDGGLEVWAGPLSGNR,TFPSGIK,TFASWGVDYLK,GMGGNSWR,WASYAGPGGWNDPDMLEVGNGGMSEAEYR,QGYQATITAHWSNVGLPGSASVTAR,MPGSLDHEEQDVK	21
TRIAE_CS42_1AL_TGACv1_000751_AA0018370	AVVLWNR,VQSDGGLEVWAGPLSGNR,WASYAGPGGWNDPDMLEVGNGGMSEAEYR,QGYQATITAHWSNVGLPGSASVTAR,YVNIDDCWAELNR,DYQGNMVPNK,YDNCNDAGR,TFASWGVDYLK,ALADYVHAK,EVWAGPLSGNR,ETADALINTGLAQLGYK,KVQSDGGLEVWAGPLSGNR,TFPSGIK,SMSPQTK,GMGGNSWR,MPGSLDHEEQDVK,SHFSIWALAK,TTGDIADNWGSMTSR,MYILTPK,DYQGNMVPNKR,TIISNQEVIAVNQDSLGVQGK	21	TRIAE_CS42_1AL_TGACv1_000751_AA0018370.2	MPGSLDHEEQDVK,GMGGNSWR,WASYAGPGGWNDPDMLEVGNGGMSEAEYR,QGYQATITAHWSNVGLPGSASVTAR,VQSDGGLEVWAGPLSGNR,TFPSGIK,ALADYVHAK,MYILTPK,TFASWGVDYLK,KVQSDGGLEVWAGPLSGNR,TTGDIADNWGSMTSR,YDNCNDAGR,SHFSIWALAK,TIISNQEVIAVNQDSLGVQGK,AVVLWNR,EVWAGPLSGNR,SMSPQTK	17
TRIAE_CS42_1AL_TGACv1_000753_AA0018400	KLGTIFQGAESLYHR,EAMLNSLWK,LQPYVDGR,INVVDIESTLSR,DSTVSKDVLK,LVHPDKNPGNPDAAR,KFQDLGEAYQVLSDPAKK,KVEEGADKEEQLMK,KDDFVHWANAEAK,KFQDLGEAYQVLSDPAK,DDFVHWANAEAK,AYYVQAR,LYMGVPFIAEWVR,LSEAAFGEAMLHTVGYIYVR,LGTIFQGAESLYHR,FQDLGEAYQVLSDPAK,LTQSLKDR,SQVHAASGAIALMQLQEGMK	18	TRIAE_CS42_1AL_TGACv1_000753_AA0018400.1	DSTVSKDVLK,KFQDLGEAYQVLSDPAK,SQVHAASGAIALMQLQEGMK,KLGTIFQGAESLYHR,KVEEGADKEEQLMK,LTQSLKDR,KDDFVHWANAEAK,AYYVQAR,INVVDIESTLSR,LYMGVPFIAEWVR,DDFVHWANAEAK,KFQDLGEAYQVLSDPAKK,EAMLNSLWK,LSEAAFGEAMLHTVGYIYVR,LVHPDKNPGNPDAAR,LQPYVDGR,LGTIFQGAESLYHR,FQDLGEAYQVLSDPAK	18
TRIAE_CS42_1AL_TGACv1_000753_AA0018400	KLGTIFQGAESLYHR,EAMLNSLWK,LQPYVDGR,INVVDIESTLSR,DSTVSKDVLK,LVHPDKNPGNPDAAR,KFQDLGEAYQVLSDPAKK,KVEEGADKEEQLMK,KDDFVHWANAEAK,KFQDLGEAYQVLSDPAK,DDFVHWANAEAK,AYYVQAR,LYMGVPFIAEWVR,LSEAAFGEAMLHTVGYIYVR,LGTIFQGAESLYHR,FQDLGEAYQVLSDPAK,LTQSLKDR,SQVHAASGAIALMQLQEGMK	18	TRIAE_CS42_1AL_TGACv1_000753_AA0018400.2	KDDFVHWANAEAK,KVEEGADKEEQLMK,LTQSLKDR,AYYVQAR,KFQDLGEAYQVLSDPAK,DSTVSKDVLK,SQVHAASGAIALMQLQEGMK,KLGTIFQGAESLYHR,LVHPDKNPGNPDAAR,LQPYVDGR,LGTIFQGAESLYHR,FQDLGEAYQVLSDPAK,INVVDIESTLSR,LYMGVPFIAEWVR,KFQDLGEAYQVLSDPAKK,DDFVHWANAEAK,LSEAAFGEAMLHTVGYIYVR,EAMLNSLWK	18
TRIAE_CS42_1AL_TGACv1_000755_AA0018450	TIDNDIAIIDKSFGFDSAVEEAQR,HAYIPFYR,LANKPPLPSVANHNVAR,SFGFDSAVEEAQR,GINQVYIIGGDGTQK,TIDNDIAIIDK,IVDNIQDR,KMEMTIK,KIVDNIQDR,GFYSSNYVAITPK,NASHASLTDAAYVK,QYFVNEDDTVPQK,GAYEIYK,VAVAGVPK,VNFESDEVK,LLSSTNQPSFLSQK,AINSAHVEACSAENGIGLVK,HMVIVVAEGAGQDIIAK	18	TRIAE_CS42_1AL_TGACv1_000755_AA0018450.1	GAYEIYK,SFGFDSAVEEAQR,VAVAGVPK,HMVIVVAEGAGQDIIAK,IVDNIQDR,KIVDNIQDR,GINQVYIIGGDGTQK,AINSAHVEACSAENGIGLVK,TIDNDIAIIDKSFGFDSAVEEAQR,GFYSSNYVAITPK,NASHASLTDAAYVK,TIDNDIAIIDK,VNFESDEVK,QYFVNEDDTVPQK,KMEMTIK	15
TRIAE_CS42_1AL_TGACv1_000755_AA0018450	TIDNDIAIIDKSFGFDSAVEEAQR,HAYIPFYR,LANKPPLPSVANHNVAR,SFGFDSAVEEAQR,GINQVYIIGGDGTQK,TIDNDIAIIDK,IVDNIQDR,KMEMTIK,KIVDNIQDR,GFYSSNYVAITPK,NASHASLTDAAYVK,QYFVNEDDTVPQK,GAYEIYK,VAVAGVPK,VNFESDEVK,LLSSTNQPSFLSQK,AINSAHVEACSAENGIGLVK,HMVIVVAEGAGQDIIAK	18	TRIAE_CS42_1AL_TGACv1_000755_AA0018450.2	KMEMTIK,QYFVNEDDTVPQK,LLSSTNQPSFLSQK,TIDNDIAIIDK,VNFESDEVK,NASHASLTDAAYVK,GFYSSNYVAITPK,TIDNDIAIIDKSFGFDSAVEEAQR,AINSAHVEACSAENGIGLVK,GINQVYIIGGDGTQK,KIVDNIQDR,IVDNIQDR,HMVIVVAEGAGQDIIAK,LANKPPLPSVANHNVAR,VAVAGVPK,HAYIPFYR,GAYEIYK,SFGFDSAVEEAQR	18
TRIAE_CS42_1AL_TGACv1_000755_AA0018460	NPAFLEWEVK,SVYVGGDYR,AVEATTLNDISTVAQK,IVASEDIGR,IISSPLTLASWGDVIHVPSYESVSR,AAVLMNLESR,TKITTLPNGIK,EQMSYTYDALK,CQADSPNTHIALAFEVPGGWRQEK,ITTLPNGIK,NPAFLEWEVKEQLQK,SYAPEMVEVLVDSVR,RLDISTLEEFIHENYTAPR,EVEAIGGNVSASASR,QVLTYGQR,KPVEYFVR,LDISTLEEFIHENYTAPR	17	TRIAE_CS42_1AL_TGACv1_000755_AA0018460.1	AAVLMNLESR,NPAFLEWEVKEQLQK,EVEAIGGNVSASASR,QVLTYGQR,LDISTLEEFIHENYTAPR,NPAFLEWEVK,RLDISTLEEFIHENYTAPR,CQADSPNTHIALAFEVPGGWRQEK,KPVEYFVR,AVEATTLNDISTVAQK,IISSPLTLASWGDVIHVPSYESVSR,ITTLPNGIK,SVYVGGDYR,EQMSYTYDALK,TKITTLPNGIK,SYAPEMVEVLVDSVR,IVASEDIGR	17
TRIAE_CS42_1AL_TGACv1_000756_AA0018500	SVVDDEPVK,FTVIFDTGSSNLWVPSAK,AVPVWYNMVEQGLISDPVFSFWLNRHADDEGEGGEIIFGGMDPK,KFALKPEEYILK,KFDGILGLGFK,AGASSTYKK,EPGVTFLVAK,NGKPAAIQYGTGSIAGYFSEDSVTVGDLVVKDQEFIEATK,YKAGASSTYKK,FALKPEEYILK,FDGILGLGFKEISVGK,AGASSTYK,STGFCAGGCAAIADSGTSLLAGPTAIITEINEK,IGAAGVVSQECKTIVSQYGQQILDLLLAETQPK,EIGVGTPPQK,YKAGASSTYK,FDGILGLGFK,SEEEGDIVSLK,GYWQFDMGDVLVGGK,DQEFIEATK,NYMNAQYFGEIGVGTPPQK,CYFSIACYLHAR,IGAAGVVSQECK,NGK…	31	TRIAE_CS42_1AL_TGACv1_000756_AA0018500.1	AVPVWYNMVEQGLISDPVFSFWLNR,YKAGASSTYK,FTVIFDTGSSNLWVPSAK,AVPVWYNMVEQGLISDPVFSFWLNRHADDEGEGGEIIFGGMDPK,NGKPAAIQYGTGSIAGYFSEDSVTVGDLVVK,DQEFIEATKEPGVTFLVAK,TIVSQYGQQILDLLLAETQPK,IGAAGVVSQECK,YKAGASSTYKK,DQEFIEATK,GPLWILGDVFMGPYHTVFDYGK,SEEEGDIVSLK,HADDEGEGGEIIFGGMDPK,NYMNAQYFGEIGVGTPPQK,AGASSTYK,FDGILGLGFK,SVVDDEPVK,NGKPAAIQYGTGSIAGYFSEDSVTVGDLVVKDQEFIEATK,FDGILGLGFKEISVGK,EPGVTFLVAK,EIGVGTPPQK,HYVG…	31
TRIAE_CS42_1AL_TGACv1_000756_AA0018500	SVVDDEPVK,FTVIFDTGSSNLWVPSAK,AVPVWYNMVEQGLISDPVFSFWLNRHADDEGEGGEIIFGGMDPK,KFALKPEEYILK,KFDGILGLGFK,AGASSTYKK,EPGVTFLVAK,NGKPAAIQYGTGSIAGYFSEDSVTVGDLVVKDQEFIEATK,YKAGASSTYKK,FALKPEEYILK,FDGILGLGFKEISVGK,AGASSTYK,STGFCAGGCAAIADSGTSLLAGPTAIITEINEK,IGAAGVVSQECKTIVSQYGQQILDLLLAETQPK,EIGVGTPPQK,YKAGASSTYK,FDGILGLGFK,SEEEGDIVSLK,GYWQFDMGDVLVGGK,DQEFIEATK,NYMNAQYFGEIGVGTPPQK,CYFSIACYLHAR,IGAAGVVSQECK,NGK…	31	TRIAE_CS42_1AL_TGACv1_000756_AA0018500.2	CYFSIACYLHAR,TQDLILDYVNQLCNR,KFALKPEEYILK,KFDGILGLGFK,GYWQFDMGDVLVGGK,AGASSTYKK,HYVGEHTYVPVTQK,STGFCAGGCAAIADSGTSLLAGPTAIITEINEK,FALKPEEYILK,IGAAGVVSQECKTIVSQYGQQILDLLLAETQPK,FDGILGLGFK,SVVDDEPVK,NGKPAAIQYGTGSIAGYFSEDSVTVGDLVVKDQEFIEATK,SEEEGDIVSLK,GPLWILGDVFMGPYHTVFDYGK,NYMNAQYFGEIGVGTPPQK,AGASSTYK,HADDEGEGGEIIFGGMDPK,EIGVGTPPQK,EPGVTFLVAK,FDGILGLGFKEISVGK,AVPVWYNMVEQGLISDPVFSFWLNR,YKAGASSTYK,FT…	31
TRIAE_CS42_1AL_TGACv1_000756_AA0018500	SVVDDEPVK,FTVIFDTGSSNLWVPSAK,AVPVWYNMVEQGLISDPVFSFWLNRHADDEGEGGEIIFGGMDPK,KFALKPEEYILK,KFDGILGLGFK,AGASSTYKK,EPGVTFLVAK,NGKPAAIQYGTGSIAGYFSEDSVTVGDLVVKDQEFIEATK,YKAGASSTYKK,FALKPEEYILK,FDGILGLGFKEISVGK,AGASSTYK,STGFCAGGCAAIADSGTSLLAGPTAIITEINEK,IGAAGVVSQECKTIVSQYGQQILDLLLAETQPK,EIGVGTPPQK,YKAGASSTYK,FDGILGLGFK,SEEEGDIVSLK,GYWQFDMGDVLVGGK,DQEFIEATK,NYMNAQYFGEIGVGTPPQK,CYFSIACYLHAR,IGAAGVVSQECK,NGK…	31	TRIAE_CS42_1AL_TGACv1_000756_AA0018500.3	KFDGILGLGFK,KFALKPEEYILK,GYWQFDMGDVLVGGK,TQDLILDYVNQLCNR,CYFSIACYLHAR,FALKPEEYILK,IGAAGVVSQECKTIVSQYGQQILDLLLAETQPK,AGASSTYKK,HYVGEHTYVPVTQK,STGFCAGGCAAIADSGTSLLAGPTAIITEINEK,EPGVTFLVAK,EIGVGTPPQK,FDGILGLGFKEISVGK,SVVDDEPVK,NGKPAAIQYGTGSIAGYFSEDSVTVGDLVVKDQEFIEATK,FDGILGLGFK,GPLWILGDVFMGPYHTVFDYGK,SEEEGDIVSLK,HADDEGEGGEIIFGGMDPK,NYMNAQYFGEIGVGTPPQK,AGASSTYK,DQEFIEATK,YKAGASSTYKK,DQEFIEATKEPGVTFLV…	31
TRIAE_CS42_1AL_TGACv1_000756_AA0018500	SVVDDEPVK,FTVIFDTGSSNLWVPSAK,AVPVWYNMVEQGLISDPVFSFWLNRHADDEGEGGEIIFGGMDPK,KFALKPEEYILK,KFDGILGLGFK,AGASSTYKK,EPGVTFLVAK,NGKPAAIQYGTGSIAGYFSEDSVTVGDLVVKDQEFIEATK,YKAGASSTYKK,FALKPEEYILK,FDGILGLGFKEISVGK,AGASSTYK,STGFCAGGCAAIADSGTSLLAGPTAIITEINEK,IGAAGVVSQECKTIVSQYGQQILDLLLAETQPK,EIGVGTPPQK,YKAGASSTYK,FDGILGLGFK,SEEEGDIVSLK,GYWQFDMGDVLVGGK,DQEFIEATK,NYMNAQYFGEIGVGTPPQK,CYFSIACYLHAR,IGAAGVVSQECK,NGK…	31	TRIAE_CS42_1AL_TGACv1_000756_AA0018500.4	YKAGASSTYKK,DQEFIEATK,AVPVWYNMVEQGLISDPVFSFWLNRHADDEGEGGEIIFGGMDPK,NGKPAAIQYGTGSIAGYFSEDSVTVGDLVVK,DQEFIEATKEPGVTFLVAK,TIVSQYGQQILDLLLAETQPK,IGAAGVVSQECK,AVPVWYNMVEQGLISDPVFSFWLNR,YKAGASSTYK,FTVIFDTGSSNLWVPSAK,EIGVGTPPQK,EPGVTFLVAK,FDGILGLGFKEISVGK,FDGILGLGFK,SVVDDEPVK,NGKPAAIQYGTGSIAGYFSEDSVTVGDLVVKDQEFIEATK,SEEEGDIVSLK,GPLWILGDVFMGPYHTVFDYGK,NYMNAQYFGEIGVGTPPQK,AGASSTYK,HADDEGEGGEIIFGGMDPK,FALK…	31
TRIAE_CS42_1AL_TGACv1_000756_AA0018510	VASFSSR,FYTAGVPDEYLK,LAEFPEVISVKPSR,GPSADYPAFIKPDVAAPGANILAAVGDSYVTK	4	TRIAE_CS42_1AL_TGACv1_000756_AA0018510.1	GPSADYPAFIKPDVAAPGANILAAVGDSYVTK,LAEFPEVISVKPSR,VASFSSR,FYTAGVPDEYLK	4
TRIAE_CS42_1AL_TGACv1_000756_AA0018520	VLTVNYAFPEK	1	TRIAE_CS42_1AL_TGACv1_000756_AA0018520.1	VLTVNYAFPEK	1
TRIAE_CS42_1AL_TGACv1_000758_AA0018550	LSLIQVASLIESSAK,GLPTTIGSLTR	2	TRIAE_CS42_1AL_TGACv1_000758_AA0018550.1	GLPTTIGSLTR,LSLIQVASLIESSAK	2
TRIAE_CS42_1AL_TGACv1_000758_AA0018550	LSLIQVASLIESSAK,GLPTTIGSLTR	2	TRIAE_CS42_1AL_TGACv1_000758_AA0018550.2	LSLIQVASLIESSAK,GLPTTIGSLTR	2
TRIAE_CS42_1AL_TGACv1_000759_AA0018560	VEASSIDLEAGNGETLYPGISR,EKVEASSIDLEAGNGETLYPGISR	2	TRIAE_CS42_1AL_TGACv1_000759_AA0018560.1	EKVEASSIDLEAGNGETLYPGISR,VEASSIDLEAGNGETLYPGISR	2
TRIAE_CS42_1AL_TGACv1_000759_AA0018570	LGDASMASPFTAK,HASVAPTLDIIR,LVDLPAAYVETYKK,RPGGQPVQIVHR,LVGDPLEK,TGFETSQGK,NIFEYPQPTFQK,ISGTELLPGDIVSIGR,TILFSTER,SVPADMLLLAGSAIVNEAILTGESTPQWK,SVEGVDLLR,MLDEMNDESDGR,ELVLTTFK,VDNQIVLTYR,TSGFEWVSPDETDRVPYR,GIDWIYTSDEK,GVDLLR,LVDLPAAYVETYK,APSSRPLTAAEK	19	TRIAE_CS42_1AL_TGACv1_000759_AA0018570.1	SVEGVDLLR,TILFSTER,MLDEMNDESDGR,SVPADMLLLAGSAIVNEAILTGESTPQWK,NIFEYPQPTFQK,VDNQIVLTYR,GVDLLR,LVGDPLEK,LGDASMASPFTAK,ISGTELLPGDIVSIGR,RPGGQPVQIVHR,LVDLPAAYVETYK,GIDWIYTSDEK,TGFETSQGK,TSGFEWVSPDETDRVPYR,HASVAPTLDIIR,ELVLTTFK,APSSRPLTAAEK,LVDLPAAYVETYKK	19
TRIAE_CS42_1AL_TGACv1_000759_AA0018570	LGDASMASPFTAK,HASVAPTLDIIR,LVDLPAAYVETYKK,RPGGQPVQIVHR,LVGDPLEK,TGFETSQGK,NIFEYPQPTFQK,ISGTELLPGDIVSIGR,TILFSTER,SVPADMLLLAGSAIVNEAILTGESTPQWK,SVEGVDLLR,MLDEMNDESDGR,ELVLTTFK,VDNQIVLTYR,TSGFEWVSPDETDRVPYR,GIDWIYTSDEK,GVDLLR,LVDLPAAYVETYK,APSSRPLTAAEK	19	TRIAE_CS42_1AL_TGACv1_000759_AA0018570.2	ISGTELLPGDIVSIGR,LGDASMASPFTAK,LVGDPLEK,VDNQIVLTYR,GVDLLR,NIFEYPQPTFQK,GIDWIYTSDEK,RPGGQPVQIVHR,LVDLPAAYVETYK,SVEGVDLLR,MLDEMNDESDGR,SVPADMLLLAGSAIVNEAILTGESTPQWK,TILFSTER,LVDLPAAYVETYKK,APSSRPLTAAEK,ELVLTTFK,TSGFEWVSPDETDRVPYR,TGFETSQGK,HASVAPTLDIIR	19
TRIAE_CS42_1AL_TGACv1_000759_AA0018570	LGDASMASPFTAK,HASVAPTLDIIR,LVDLPAAYVETYKK,RPGGQPVQIVHR,LVGDPLEK,TGFETSQGK,NIFEYPQPTFQK,ISGTELLPGDIVSIGR,TILFSTER,SVPADMLLLAGSAIVNEAILTGESTPQWK,SVEGVDLLR,MLDEMNDESDGR,ELVLTTFK,VDNQIVLTYR,TSGFEWVSPDETDRVPYR,GIDWIYTSDEK,GVDLLR,LVDLPAAYVETYK,APSSRPLTAAEK	19	TRIAE_CS42_1AL_TGACv1_000759_AA0018570.3	SVEGVDLLR,MLDEMNDESDGR,SVPADMLLLAGSAIVNEAILTGESTPQWK,TILFSTER,ISGTELLPGDIVSIGR,LGDASMASPFTAK,LVGDPLEK,VDNQIVLTYR,GVDLLR,NIFEYPQPTFQK,GIDWIYTSDEK,RPGGQPVQIVHR,LVDLPAAYVETYK,TSGFEWVSPDETDRVPYR,TGFETSQGK,HASVAPTLDIIR,LVDLPAAYVETYKK,APSSRPLTAAEK,ELVLTTFK	19
TRIAE_CS42_1AL_TGACv1_000759_AA0018570	LGDASMASPFTAK,HASVAPTLDIIR,LVDLPAAYVETYKK,RPGGQPVQIVHR,LVGDPLEK,TGFETSQGK,NIFEYPQPTFQK,ISGTELLPGDIVSIGR,TILFSTER,SVPADMLLLAGSAIVNEAILTGESTPQWK,SVEGVDLLR,MLDEMNDESDGR,ELVLTTFK,VDNQIVLTYR,TSGFEWVSPDETDRVPYR,GIDWIYTSDEK,GVDLLR,LVDLPAAYVETYK,APSSRPLTAAEK	19	TRIAE_CS42_1AL_TGACv1_000759_AA0018570.4	HASVAPTLDIIR,TSGFEWVSPDETDRVPYR,TGFETSQGK,ELVLTTFK,LVDLPAAYVETYKK,APSSRPLTAAEK,TILFSTER,MLDEMNDESDGR,GIDWIYTSDEK,RPGGQPVQIVHR,LVDLPAAYVETYK,LVGDPLEK,LGDASMASPFTAK	13
TRIAE_CS42_1AL_TGACv1_000759_AA0018570	LGDASMASPFTAK,HASVAPTLDIIR,LVDLPAAYVETYKK,RPGGQPVQIVHR,LVGDPLEK,TGFETSQGK,NIFEYPQPTFQK,ISGTELLPGDIVSIGR,TILFSTER,SVPADMLLLAGSAIVNEAILTGESTPQWK,SVEGVDLLR,MLDEMNDESDGR,ELVLTTFK,VDNQIVLTYR,TSGFEWVSPDETDRVPYR,GIDWIYTSDEK,GVDLLR,LVDLPAAYVETYK,APSSRPLTAAEK	19	TRIAE_CS42_1AL_TGACv1_000759_AA0018570.5	ELVLTTFK,LVDLPAAYVETYKK,APSSRPLTAAEK,TGFETSQGK,TSGFEWVSPDETDRVPYR,HASVAPTLDIIR,VDNQIVLTYR,GVDLLR,NIFEYPQPTFQK,LVGDPLEK,LGDASMASPFTAK,ISGTELLPGDIVSIGR,RPGGQPVQIVHR,LVDLPAAYVETYK,GIDWIYTSDEK,SVEGVDLLR,TILFSTER,SVPADMLLLAGSAIVNEAILTGESTPQWK,MLDEMNDESDGR	19
TRIAE_CS42_1AL_TGACv1_000759_AA0018570	LGDASMASPFTAK,HASVAPTLDIIR,LVDLPAAYVETYKK,RPGGQPVQIVHR,LVGDPLEK,TGFETSQGK,NIFEYPQPTFQK,ISGTELLPGDIVSIGR,TILFSTER,SVPADMLLLAGSAIVNEAILTGESTPQWK,SVEGVDLLR,MLDEMNDESDGR,ELVLTTFK,VDNQIVLTYR,TSGFEWVSPDETDRVPYR,GIDWIYTSDEK,GVDLLR,LVDLPAAYVETYK,APSSRPLTAAEK	19	TRIAE_CS42_1AL_TGACv1_000759_AA0018570.6	ELVLTTFK,LVDLPAAYVETYKK,APSSRPLTAAEK,HASVAPTLDIIR,TSGFEWVSPDETDRVPYR,TGFETSQGK,GIDWIYTSDEK,RPGGQPVQIVHR,LVDLPAAYVETYK,LVGDPLEK,VDNQIVLTYR,GVDLLR,NIFEYPQPTFQK,ISGTELLPGDIVSIGR,LGDASMASPFTAK,TILFSTER,SVPADMLLLAGSAIVNEAILTGESTPQWK,MLDEMNDESDGR,SVEGVDLLR	19
TRIAE_CS42_1AL_TGACv1_000759_AA0018570	LGDASMASPFTAK,HASVAPTLDIIR,LVDLPAAYVETYKK,RPGGQPVQIVHR,LVGDPLEK,TGFETSQGK,NIFEYPQPTFQK,ISGTELLPGDIVSIGR,TILFSTER,SVPADMLLLAGSAIVNEAILTGESTPQWK,SVEGVDLLR,MLDEMNDESDGR,ELVLTTFK,VDNQIVLTYR,TSGFEWVSPDETDRVPYR,GIDWIYTSDEK,GVDLLR,LVDLPAAYVETYK,APSSRPLTAAEK	19	TRIAE_CS42_1AL_TGACv1_000759_AA0018570.7	HASVAPTLDIIR,TGFETSQGK,TSGFEWVSPDETDRVPYR,LVDLPAAYVETYKK,APSSRPLTAAEK,ELVLTTFK,MLDEMNDESDGR,SVPADMLLLAGSAIVNEAILTGESTPQWK,TILFSTER,RPGGQPVQIVHR,LVDLPAAYVETYK,GIDWIYTSDEK,LGDASMASPFTAK,ISGTELLPGDIVSIGR,VDNQIVLTYR,NIFEYPQPTFQK,LVGDPLEK	17
TRIAE_CS42_1AL_TGACv1_000762_AA0018590	VVHRDEEGHKVAEK,GVGIGAPPPK,LERHPANAPR,YTWEGPEGLVDSELDPAPAAIDR,HPANAPR,KLEEQGLHR,VAEKLPVPETR,LPVPETR,NDPNYDEEEGGEQDEVAK,YTWEGPEGLVDSELDPAPAAIDRNDPNYDEEEGGEQDEVAK	10	TRIAE_CS42_1AL_TGACv1_000762_AA0018590.1	VAEKLPVPETR,HPANAPR,GVGIGAPPPK,YTWEGPEGLVDSELDPAPAAIDR,LERHPANAPR,YTWEGPEGLVDSELDPAPAAIDRNDPNYDEEEGGEQDEVAK,LPVPETR,VVHRDEEGHKVAEK,NDPNYDEEEGGEQDEVAK,KLEEQGLHR	10
TRIAE_CS42_1AL_TGACv1_000762_AA0018600	AKPPPR	1	TRIAE_CS42_1AL_TGACv1_000762_AA0018600.1	AKPPPR	1
TRIAE_CS42_1AL_TGACv1_000765_AA0018630	TLTGKTITLEVESSDTIDNVK,MQIFVKTLTGK,MQIFVK,STLHLVLR,EGIPPVQQR,IQDKEGIPPDQQR,EGIPPDQQR,KESTLHLVLR,TITLEVESSDTIDNVK,QLADDKTAK,AKIQDKEGIPPDQQR,LIFAGKQLEDGR,TITLEVESSDTIDNVKAK,QLEDGR	14	TRIAE_CS42_1AL_TGACv1_000765_AA0018630.1	IQDKEGIPPDQQR,STLHLVLR,LIFAGKQLEDGR,EGIPPDQQR,EGIPPVQQR,MQIFVKTLTGK,TITLEVESSDTIDNVK,QLEDGR,MQIFVK,AKIQDKEGIPPDQQR,TITLEVESSDTIDNVKAK,KESTLHLVLR,QLADDKTAK,TLTGKTITLEVESSDTIDNVK	14
TRIAE_CS42_1AL_TGACv1_000767_AA0018670	SAAAALLK	1	TRIAE_CS42_1AL_TGACv1_000767_AA0018670.1	SAAAALLK	1
TRIAE_CS42_1AL_TGACv1_000767_AA0018710	ALEVVPLK,GAMTNEVYQVR,VEEFIHAR,FVQTYLSSSGEEPDAEK	4	TRIAE_CS42_1AL_TGACv1_000767_AA0018710.1	VEEFIHAR,FVQTYLSSSGEEPDAEK,ALEVVPLK,GAMTNEVYQVR	4
TRIAE_CS42_1AL_TGACv1_000767_AA0018710	ALEVVPLK,GAMTNEVYQVR,VEEFIHAR,FVQTYLSSSGEEPDAEK	4	TRIAE_CS42_1AL_TGACv1_000767_AA0018710.2	ALEVVPLK,FVQTYLSSSGEEPDAEK,GAMTNEVYQVR	3
TRIAE_CS42_1AL_TGACv1_000772_AA0018860	IQSIPDGSSSATK,LNGANVAGEDPFAR,FDSTSDGNFDDEYFKGTEESNKFR,LLEEDLPK,NGGWGASGSRPGGGVK,IQSIPDGSSSATKK,QEYEMR,NMASDMNEELDR,QVPLMDEMDDKVDR,MKQDEGLDVIGEGLATLK,AKLLEEDLPK,QDEGLDVIGEGLATLK,SDLVAALPDR	13	TRIAE_CS42_1AL_TGACv1_000772_AA0018860.1	QEYEMR,LLEEDLPK,LNGANVAGEDPFAR,AKLLEEDLPK,NMASDMNEELDR,QVPLMDEMDDKVDR,IQSIPDGSSSATK,QDEGLDVIGEGLATLK,IQSIPDGSSSATKK,NGGWGASGSRPGGGVK,MKQDEGLDVIGEGLATLK,FDSTSDGNFDDEYFKGTEESNKFR,SDLVAALPDR	13
TRIAE_CS42_1AL_TGACv1_000774_AA0018900	KAAPKK	1	TRIAE_CS42_1AL_TGACv1_000774_AA0018900.1	KAAPKK	1
TRIAE_CS42_1AL_TGACv1_000775_AA0018930	KEMTPAEKDDFNK	1	TRIAE_CS42_1AL_TGACv1_000775_AA0018930.1	KEMTPAEKDDFNK	1
TRIAE_CS42_1AL_TGACv1_000778_AA0019020	ATFGDTDYGIDGEEGGAR	1	TRIAE_CS42_1AL_TGACv1_000778_AA0019020.1	ATFGDTDYGIDGEEGGAR	1
TRIAE_CS42_1AL_TGACv1_000783_AA0019040	ELHGENSWK,GLLDPLDPHLR,LEVDRDIALVNK,LAVVHHGFLSMYTSSNK,WTLQDFK,SAFNSFPDLK,GDDTTSSAPAPVLGTVASR,SSIISYGEMVQAAYDAFNTER,GTVQNMEWVNDLDFAPVPAAPVLGSAASQHR,SFPVTAIVFASPHVGCR,SSIISYGEMVQAAYDAFNTERR,ESNWMGYVAVATDEGAAALGR,DIVVAWR,WRELHGENSWK	14	TRIAE_CS42_1AL_TGACv1_000783_AA0019040.1	LAVVHHGFLSMYTSSNK,LEVDRDIALVNK,SAFNSFPDLK,WTLQDFK,ELHGENSWK,DIVVAWR,SFPVTAIVFASPHVGCR,WRELHGENSWK,GLLDPLDPHLR,GTVQNMEWVNDLDFAPVPAAPVLGSAASQHR,ESNWMGYVAVATDEGAAALGR,SSIISYGEMVQAAYDAFNTER,SSIISYGEMVQAAYDAFNTERR,GDDTTSSAPAPVLGTVASR	14
TRIAE_CS42_1AL_TGACv1_000783_AA0019040	ELHGENSWK,GLLDPLDPHLR,LEVDRDIALVNK,LAVVHHGFLSMYTSSNK,WTLQDFK,SAFNSFPDLK,GDDTTSSAPAPVLGTVASR,SSIISYGEMVQAAYDAFNTER,GTVQNMEWVNDLDFAPVPAAPVLGSAASQHR,SFPVTAIVFASPHVGCR,SSIISYGEMVQAAYDAFNTERR,ESNWMGYVAVATDEGAAALGR,DIVVAWR,WRELHGENSWK	14	TRIAE_CS42_1AL_TGACv1_000783_AA0019040.2	SSIISYGEMVQAAYDAFNTERR,GDDTTSSAPAPVLGTVASR,ESNWMGYVAVATDEGAAALGR,SSIISYGEMVQAAYDAFNTER,GTVQNMEWVNDLDFAPVPAAPVLGSAASQHR,GLLDPLDPHLR,SFPVTAIVFASPHVGCR,WRELHGENSWK,DIVVAWR,ELHGENSWK,SAFNSFPDLK,WTLQDFK,LEVDRDIALVNK,LAVVHHGFLSMYTSSNK	14
TRIAE_CS42_1AL_TGACv1_000787_AA0019070	ALAALAR	1	TRIAE_CS42_1AL_TGACv1_000787_AA0019070.1	ALAALAR	1
TRIAE_CS42_1AL_TGACv1_000787_AA0019070	ALAALAR	1	TRIAE_CS42_1AL_TGACv1_000787_AA0019070.4	ALAALAR	1
TRIAE_CS42_1AL_TGACv1_000790_AA0019110	SPQSELDDKV	1	TRIAE_CS42_1AL_TGACv1_000790_AA0019110.1	SPQSELDDKV	1
TRIAE_CS42_1AL_TGACv1_000790_AA0019110	SPQSELDDKV	1	TRIAE_CS42_1AL_TGACv1_000790_AA0019110.2	SPQSELDDKV	1
TRIAE_CS42_1AL_TGACv1_000790_AA0019110	SPQSELDDKV	1	TRIAE_CS42_1AL_TGACv1_000790_AA0019110.3	SPQSELDDKV	1
TRIAE_CS42_1AL_TGACv1_000790_AA0019110	SPQSELDDKV	1	TRIAE_CS42_1AL_TGACv1_000790_AA0019110.4	SPQSELDDKV	1
TRIAE_CS42_1AL_TGACv1_000793_AA0019200	AFEKVFGR,VDSNLHLDLNR	2	TRIAE_CS42_1AL_TGACv1_000793_AA0019200.1	VDSNLHLDLNR,AFEKVFGR	2
TRIAE_CS42_1AL_TGACv1_000796_AA0019330	LSSEDYAVLGVR,LGAFGTIPLLMGNR,YLYDPHTFVDVQVSTSEPMLK	3	TRIAE_CS42_1AL_TGACv1_000796_AA0019330.1	LGAFGTIPLLMGNR,YLYDPHTFVDVQVSTSEPMLK,LSSEDYAVLGVR	3
TRIAE_CS42_1AL_TGACv1_000801_AA0019400	DQIGSFFYFPSTGLQR,AAGGFGGIVVNNR,SQNLDSWYLGQEVYVR	3	TRIAE_CS42_1AL_TGACv1_000801_AA0019400.1	SQNLDSWYLGQEVYVR,DQIGSFFYFPSTGLQR,AAGGFGGIVVNNR	3
TRIAE_CS42_1AL_TGACv1_000801_AA0019400	DQIGSFFYFPSTGLQR,AAGGFGGIVVNNR,SQNLDSWYLGQEVYVR	3	TRIAE_CS42_1AL_TGACv1_000801_AA0019400.2	SQNLDSWYLGQEVYVR,DQIGSFFYFPSTGLQR,AAGGFGGIVVNNR	3
TRIAE_CS42_1AL_TGACv1_000808_AA0019470	LAALQGIYVK	1	TRIAE_CS42_1AL_TGACv1_000808_AA0019470.1	LAALQGIYVK	1
TRIAE_CS42_1AL_TGACv1_000810_AA0019480	HYFNNTDALIYVVDSLDRDR,HYFNNTDALIYVVDSLDR,GDGLYEGLDWLATTLDEMR,VVMLGLDAAGK,LHIGEVLSTVPTIGFNVEK,NVVFTVWDVGGQEK	6	TRIAE_CS42_1AL_TGACv1_000810_AA0019480.1	NVVFTVWDVGGQEK,GDGLYEGLDWLATTLDEMR,LHIGEVLSTVPTIGFNVEK,HYFNNTDALIYVVDSLDR,HYFNNTDALIYVVDSLDRDR,VVMLGLDAAGK	6
TRIAE_CS42_1AL_TGACv1_000810_AA0019490	WLEADLHFDGPYEER,VLPAGATTGEEYMHFVAGDLVR	2	TRIAE_CS42_1AL_TGACv1_000810_AA0019490.1	WLEADLHFDGPYEER,VLPAGATTGEEYMHFVAGDLVR	2
TRIAE_CS42_1AL_TGACv1_000811_AA0019520	MNLSKEDSR	1	TRIAE_CS42_1AL_TGACv1_000811_AA0019520.1	MNLSKEDSR	1
TRIAE_CS42_1AL_TGACv1_000815_AA0019690	ADCVIQTHQEEELY	1	TRIAE_CS42_1AL_TGACv1_000815_AA0019690.1	ADCVIQTHQEEELY	1
TRIAE_CS42_1AL_TGACv1_000815_AA0019700	DVATALGTTK	1	TRIAE_CS42_1AL_TGACv1_000815_AA0019700.1	DVATALGTTK	1
TRIAE_CS42_1AL_TGACv1_000815_AA0019700	DVATALGTTK	1	TRIAE_CS42_1AL_TGACv1_000815_AA0019700.2	DVATALGTTK	1
TRIAE_CS42_1AL_TGACv1_000815_AA0019700	DVATALGTTK	1	TRIAE_CS42_1AL_TGACv1_000815_AA0019700.3	DVATALGTTK	1
TRIAE_CS42_1AL_TGACv1_000815_AA0019700	DVATALGTTK	1	TRIAE_CS42_1AL_TGACv1_000815_AA0019700.4	DVATALGTTK	1
TRIAE_CS42_1AL_TGACv1_000815_AA0019710	GISDIITVPGLVNVDFADVR,VIGVGGAGSNAVNR,LLTAVSPNTPVTEAFNLADDILR,GLGAGGNPEIGMNAAK,ARDAALNAIQSPLLDIGIER,DAALNAIQSPLLDIGIER,QEESEVRPAQAGGDVNR,ALQAQEGIAALR,SNVDTLIVIPNDK,AIETLPLADASIAYR,AVSGADMVFVTAGMGGGTGTGGAPVIAGIAK,SVMSDAGSSLMGIGTATGK,FSSSSQDEGPK	13	TRIAE_CS42_1AL_TGACv1_000815_AA0019710.1	AIETLPLADASIAYR,ALQAQEGIAALR,VIGVGGAGSNAVNR,GISDIITVPGLVNVDFADVR,DAALNAIQSPLLDIGIER,QEESEVRPAQAGGDVNR,LLTAVSPNTPVTEAFNLADDILR,ARDAALNAIQSPLLDIGIER,SNVDTLIVIPNDK,GLGAGGNPEIGMNAAK,SVMSDAGSSLMGIGTATGK,FSSSSQDEGPK,AVSGADMVFVTAGMGGGTGTGGAPVIAGIAK	13
TRIAE_CS42_1AL_TGACv1_000820_AA0019750	QYVDSPNGK	1	TRIAE_CS42_1AL_TGACv1_000820_AA0019750.1	QYVDSPNGK	1
TRIAE_CS42_1AL_TGACv1_000820_AA0019770	LLEMHSLVK	1	TRIAE_CS42_1AL_TGACv1_000820_AA0019770.2	LLEMHSLVK	1
TRIAE_CS42_1AL_TGACv1_000820_AA0019780	AELLSKANDSINDLKLK	1	TRIAE_CS42_1AL_TGACv1_000820_AA0019780.1	AELLSKANDSINDLKLK	1
TRIAE_CS42_1AL_TGACv1_000825_AA0019820	TLSGVEQVNAEFAKDTAMLEDFTEEEESLK	1	TRIAE_CS42_1AL_TGACv1_000825_AA0019820.1	TLSGVEQVNAEFAKDTAMLEDFTEEEESLK	1
TRIAE_CS42_1AL_TGACv1_000825_AA0019840	AEVMVK	1	TRIAE_CS42_1AL_TGACv1_000825_AA0019840.1	AEVMVK	1
TRIAE_CS42_1AL_TGACv1_000825_AA0019860	AIAQALPVYIMSVFKVPAGLCDELTKMICR,AGAGMVLR	2	TRIAE_CS42_1AL_TGACv1_000825_AA0019860.1	AIAQALPVYIMSVFKVPAGLCDELTKMICR,AGAGMVLR	2
TRIAE_CS42_1AL_TGACv1_000830_AA0019980	LDLPELQGEPEDISKEK,AILGSSIPFQSLK,GLPGPYIK,LDLPELQGEPEDISK,AVTFVTGNAK	5	TRIAE_CS42_1AL_TGACv1_000830_AA0019980.1	GLPGPYIK,LDLPELQGEPEDISK,AVTFVTGNAK,LDLPELQGEPEDISKEK,AILGSSIPFQSLK	5
TRIAE_CS42_1AL_TGACv1_000840_AA0020090	KRPFFLSGESYAGK,SVLPEVEALLR,TVVFPK,FVNRPEVK,VLLYQGIR,YVPAAGAHIFAVNPTLPAGR,RVNLRGVAIGNGLTHPVAQVATHADSAYFTGLVNAR,TGEGEKQELAGYVQR,SGALTHVVVYGAGHLVPADNGR,DGVVSQEAWMK,ELHWGGLHAFLDADR,QRPYASAGVGK,GVAIGNGLTHPVAQVATHADSAYFTGLVNAR,RPFFLSGESYAGK,NPFAWNR,AALGARPDVTWEECSDAVGAAMHEDIMK	16	TRIAE_CS42_1AL_TGACv1_000840_AA0020090.1	DGVVSQEAWMK,TVVFPK,VLLYQGIR,ELHWGGLHAFLDADR,FVNRPEVK,SGALTHVVVYGAGHLVPADNGR,KRPFFLSGESYAGK,RVNLRGVAIGNGLTHPVAQVATHADSAYFTGLVNAR,QRPYASAGVGK,GVAIGNGLTHPVAQVATHADSAYFTGLVNAR,TGEGEKQELAGYVQR,NPFAWNR,YVPAAGAHIFAVNPTLPAGR,SVLPEVEALLR,RPFFLSGESYAGK,AALGARPDVTWEECSDAVGAAMHEDIMK	16
TRIAE_CS42_1AL_TGACv1_000840_AA0020110	ARDILIEKGPAR	1	TRIAE_CS42_1AL_TGACv1_000840_AA0020110.1	ARDILIEKGPAR	1
TRIAE_CS42_1AL_TGACv1_000841_AA0020150	ALEEEIGEDVVDEMK,SLDAVK,TEWSEVVALGDVVSR	3	TRIAE_CS42_1AL_TGACv1_000841_AA0020150.1	SLDAVK,TEWSEVVALGDVVSR,ALEEEIGEDVVDEMK	3
TRIAE_CS42_1AL_TGACv1_000841_AA0020150	ALEEEIGEDVVDEMK,SLDAVK,TEWSEVVALGDVVSR	3	TRIAE_CS42_1AL_TGACv1_000841_AA0020150.2	TEWSEVVALGDVVSR,SLDAVK	2
TRIAE_CS42_1AL_TGACv1_000843_AA0020210	SAERPELDLAAVVANSDAIKSLIAQILTRAPEPSHLAQSGK,SPLVDLAASTGLLASK,SAERPELDLAAVVANSDAIK,IDSEDKLVEEGDIVDGK,FVHGQEGVEEALK,DITLLDFLK,VVDVLR	7	TRIAE_CS42_1AL_TGACv1_000843_AA0020210.1	SAERPELDLAAVVANSDAIKSLIAQILTRAPEPSHLAQSGK,FVHGQEGVEEALK,SAERPELDLAAVVANSDAIK,DITLLDFLK,VVDVLR	5
TRIAE_CS42_1AL_TGACv1_000843_AA0020210	SAERPELDLAAVVANSDAIKSLIAQILTRAPEPSHLAQSGK,SPLVDLAASTGLLASK,SAERPELDLAAVVANSDAIK,IDSEDKLVEEGDIVDGK,FVHGQEGVEEALK,DITLLDFLK,VVDVLR	7	TRIAE_CS42_1AL_TGACv1_000843_AA0020210.2	SAERPELDLAAVVANSDAIK,FVHGQEGVEEALK,IDSEDKLVEEGDIVDGK,DITLLDFLK,SPLVDLAASTGLLASK,VVDVLR	6
TRIAE_CS42_1AL_TGACv1_000843_AA0020210	SAERPELDLAAVVANSDAIKSLIAQILTRAPEPSHLAQSGK,SPLVDLAASTGLLASK,SAERPELDLAAVVANSDAIK,IDSEDKLVEEGDIVDGK,FVHGQEGVEEALK,DITLLDFLK,VVDVLR	7	TRIAE_CS42_1AL_TGACv1_000843_AA0020210.3	DITLLDFLK,VVDVLR,FVHGQEGVEEALK,SAERPELDLAAVVANSDAIK	4
TRIAE_CS42_1AL_TGACv1_000844_AA0020240	QILVGIQDLLDQPNPADPAQTDGYHLFIQDPAEYKR,QGTDWESGYYPLTLHFSEDYPSKPPK,QILVGIQDLLDQPNPADPAQTDGYHLFIQDPAEYK	3	TRIAE_CS42_1AL_TGACv1_000844_AA0020240.1	QILVGIQDLLDQPNPADPAQTDGYHLFIQDPAEYK,QILVGIQDLLDQPNPADPAQTDGYHLFIQDPAEYKR,QGTDWESGYYPLTLHFSEDYPSKPPK	3
TRIAE_CS42_1AL_TGACv1_000845_AA0020250	AEGVKNVSRHDVTEVLK	1	TRIAE_CS42_1AL_TGACv1_000845_AA0020250.1	AEGVKNVSRHDVTEVLK	1
TRIAE_CS42_1AL_TGACv1_000845_AA0020270	TMVDPHDFFR,AEAWVESGATVGELYYAVGAASR,SSNPSYYLK,AIHVDAAR,GLYKEMEPYVSKNPR,YGLSADNVLDAVVVDADGR,GGGGESFGVVLSWK,AKSDHVQEPIPR,SDHVQEPIPR,YVLPDTSKPLGIIAATEHAHAQTTVR,KYGLSADNVLDAVVVDADGR,DLDLGTNELDGDVTSYEK,NEPFAVLDLAALR,AVYVNYR,VLVLNQQANFQALFLGR	15	TRIAE_CS42_1AL_TGACv1_000845_AA0020270.1	TMVDPHDFFR,DLDLGTNELDGDVTSYEK,SDHVQEPIPR,VLVLNQQANFQALFLGR,AIHVDAAR,AEAWVESGATVGELYYAVGAASR,GLYKEMEPYVSKNPR,AKSDHVQEPIPR,YGLSADNVLDAVVVDADGR,NEPFAVLDLAALR,SSNPSYYLK,AVYVNYR,YVLPDTSKPLGIIAATEHAHAQTTVR,GGGGESFGVVLSWK,KYGLSADNVLDAVVVDADGR	15
TRIAE_CS42_1AL_TGACv1_000848_AA0020310	VSVEDMLFDEQDIIR,AAEIPQFSPDICIIESTYGVQQHQPR,FTDAIHNTVSQGGR	3	TRIAE_CS42_1AL_TGACv1_000848_AA0020310.1	FTDAIHNTVSQGGR,AAEIPQFSPDICIIESTYGVQQHQPR,VSVEDMLFDEQDIIR	3
TRIAE_CS42_1AL_TGACv1_000848_AA0020320	KEQMGEEGYSEMGR,EQMGEEGYSEMGR,EGIDIDESKFK,EGIDIDESK,GGLSTNDESGGER,KGGLSTNDESGGER,EGQTVVPGGTGGK,SELDSLAR	8	TRIAE_CS42_1AL_TGACv1_000848_AA0020320.1	EGQTVVPGGTGGK,SELDSLAR,EGIDIDESKFK,KEQMGEEGYSEMGR,EQMGEEGYSEMGR,EGIDIDESK,KGGLSTNDESGGER,GGLSTNDESGGER	8
TRIAE_CS42_1AL_TGACv1_000853_AA0020390	TSGVCSGLDDK,TLIECPKPQK,AYFQAAIALR,QFWSNIK,GIKPDFGLYSLEK	5	TRIAE_CS42_1AL_TGACv1_000853_AA0020390.1	GIKPDFGLYSLEK,TSGVCSGLDDK,QFWSNIK,TLIECPKPQK,AYFQAAIALR	5
TRIAE_CS42_1AL_TGACv1_000853_AA0020400	APTSGDPIATYTFAGK	1	TRIAE_CS42_1AL_TGACv1_000853_AA0020400.1	APTSGDPIATYTFAGK	1
TRIAE_CS42_1AL_TGACv1_000855_AA0020420	EGLEALK	1	TRIAE_CS42_1AL_TGACv1_000855_AA0020420.1	EGLEALK	1
TRIAE_CS42_1AL_TGACv1_000855_AA0020420	EGLEALK	1	TRIAE_CS42_1AL_TGACv1_000855_AA0020420.2	EGLEALK	1
TRIAE_CS42_1AL_TGACv1_000855_AA0020420	EGLEALK	1	TRIAE_CS42_1AL_TGACv1_000855_AA0020420.3	EGLEALK	1
TRIAE_CS42_1AL_TGACv1_000855_AA0020420	EGLEALK	1	TRIAE_CS42_1AL_TGACv1_000855_AA0020420.4	EGLEALK	1
TRIAE_CS42_1AL_TGACv1_000855_AA0020450	AGNIASLFARHAQK	1	TRIAE_CS42_1AL_TGACv1_000855_AA0020450.1	AGNIASLFARHAQK	1
TRIAE_CS42_1AL_TGACv1_000856_AA0020480	LELVLMGGAR,AAEEVIPFEHCYK,WDGKNPAPEAIVPK,ETATVAVSGGR	4	TRIAE_CS42_1AL_TGACv1_000856_AA0020480.1	LELVLMGGAR,AAEEVIPFEHCYK,ETATVAVSGGR,WDGKNPAPEAIVPK	4
TRIAE_CS42_1AL_TGACv1_000858_AA0020510	SGSFYLQSK	1	TRIAE_CS42_1AL_TGACv1_000858_AA0020510.1	SGSFYLQSK	1
TRIAE_CS42_1AL_TGACv1_000860_AA0020540	ALHHHFLYTR,YLMYTPSFHSLHHTQFR	2	TRIAE_CS42_1AL_TGACv1_000860_AA0020540.1	YLMYTPSFHSLHHTQFR,ALHHHFLYTR	2
TRIAE_CS42_1AL_TGACv1_000860_AA0020540	ALHHHFLYTR,YLMYTPSFHSLHHTQFR	2	TRIAE_CS42_1AL_TGACv1_000860_AA0020540.2	YLMYTPSFHSLHHTQFR,ALHHHFLYTR	2
TRIAE_CS42_1AL_TGACv1_000860_AA0020560	VWIIGEGADATEQLR,IQSWAIPR,GLHNQAWITVSR,YVVLAPWVAHGIQQVATK,SSDTLHEK,GIEFEQIDR,IPEDAADNLLLSK,ALHHHFLYTR,YLMYTPSFHSLHHTQFR,EADLGYLVILPSMILR,YNFHYGLNWEK	11	TRIAE_CS42_1AL_TGACv1_000860_AA0020560.1	YVVLAPWVAHGIQQVATK,YLMYTPSFHSLHHTQFR,IQSWAIPR,SSDTLHEK,EADLGYLVILPSMILR,GIEFEQIDR,ALHHHFLYTR,VWIIGEGADATEQLR,IPEDAADNLLLSK,YNFHYGLNWEK,GLHNQAWITVSR	11
TRIAE_CS42_1AL_TGACv1_000862_AA0020640	TELLEHK	1	TRIAE_CS42_1AL_TGACv1_000862_AA0020640.1	TELLEHK	1
TRIAE_CS42_1AL_TGACv1_000868_AA0020680	TPTQVASHAQK	1	TRIAE_CS42_1AL_TGACv1_000868_AA0020680.1	TPTQVASHAQK	1
TRIAE_CS42_1AL_TGACv1_000871_AA0020720	FLESIIEAPENDWNR,EGQLDESFLSEVNAQLR,AEEIVNR,GDVSPEEFYAVTKK,IEQSTDVLK,GDVSPEEFYAVTK,LIDMLR,VLQLYASNFLR,TEGGSYQQR,GGEVVVPEK,LLLDGLTVGK,TDEKIEQSTDVLK,SDDDKKDYEELAENVMNIVDR,EKEGQLDESFLSEVNAQLR,VLVEYIK,LLLDGLTVGKGDVSPEEFYAVTK	16	TRIAE_CS42_1AL_TGACv1_000871_AA0020720.1	TDEKIEQSTDVLK,EGQLDESFLSEVNAQLR,TEGGSYQQR,LLLDGLTVGKGDVSPEEFYAVTK,LIDMLR,GDVSPEEFYAVTKK,EKEGQLDESFLSEVNAQLR,AEEIVNR,FLESIIEAPENDWNR,GDVSPEEFYAVTK,SDDDKKDYEELAENVMNIVDR,VLQLYASNFLR,VLVEYIK,IEQSTDVLK,GGEVVVPEK,LLLDGLTVGK	16
TRIAE_CS42_1AL_TGACv1_000871_AA0020730	ALALELAR	1	TRIAE_CS42_1AL_TGACv1_000871_AA0020730.1	ALALELAR	1
TRIAE_CS42_1AL_TGACv1_000872_AA0020740	AMNEINAAAR,VAANEKAEAEK,QAIVDGLR,YLSGLGIAR	4	TRIAE_CS42_1AL_TGACv1_000872_AA0020740.1	QAIVDGLR,YLSGLGIAR,VAANEKAEAEK,AMNEINAAAR	4
TRIAE_CS42_1AL_TGACv1_000874_AA0020790	YTGNVAGLTQLQR	1	TRIAE_CS42_1AL_TGACv1_000874_AA0020790.1	YTGNVAGLTQLQR	1
TRIAE_CS42_1AL_TGACv1_000874_AA0020790	YTGNVAGLTQLQR	1	TRIAE_CS42_1AL_TGACv1_000874_AA0020790.2	YTGNVAGLTQLQR	1
TRIAE_CS42_1AL_TGACv1_000874_AA0020800	AGSAGLSQLQR,AVAALR	2	TRIAE_CS42_1AL_TGACv1_000874_AA0020800.1	AGSAGLSQLQR,AVAALR	2
TRIAE_CS42_1AL_TGACv1_000874_AA0020800	AGSAGLSQLQR,AVAALR	2	TRIAE_CS42_1AL_TGACv1_000874_AA0020800.2	AGSAGLSQLQR,AVAALR	2
TRIAE_CS42_1AL_TGACv1_000874_AA0020800	AGSAGLSQLQR,AVAALR	2	TRIAE_CS42_1AL_TGACv1_000874_AA0020800.3	AGSAGLSQLQR,AVAALR	2
TRIAE_CS42_1AL_TGACv1_000874_AA0020800	AGSAGLSQLQR,AVAALR	2	TRIAE_CS42_1AL_TGACv1_000874_AA0020800.4	AVAALR,AGSAGLSQLQR	2
TRIAE_CS42_1AL_TGACv1_000875_AA0020810	SQVFADDAK,AGPVLVAVNPFKK,VALYGNEYIK,LAEELEQR,SGQADASLNPDVELRR	5	TRIAE_CS42_1AL_TGACv1_000875_AA0020810.1	SGQADASLNPDVELRR,SQVFADDAK,LAEELEQR,VALYGNEYIK,AGPVLVAVNPFKK	5
TRIAE_CS42_1AL_TGACv1_000875_AA0020830	RGTRSQAHSSQAR	1	TRIAE_CS42_1AL_TGACv1_000875_AA0020830.1	RGTRSQAHSSQAR	1
TRIAE_CS42_1AL_TGACv1_000878_AA0020870	IQIQALK	1	TRIAE_CS42_1AL_TGACv1_000878_AA0020870.1	IQIQALK	1
TRIAE_CS42_1AL_TGACv1_000879_AA0020900	ALLVALR,VEVEAIGHVR	2	TRIAE_CS42_1AL_TGACv1_000879_AA0020900.1	ALLVALR,VEVEAIGHVR	2
TRIAE_CS42_1AL_TGACv1_000879_AA0020900	ALLVALR,VEVEAIGHVR	2	TRIAE_CS42_1AL_TGACv1_000879_AA0020900.2	VEVEAIGHVR	1
TRIAE_CS42_1AL_TGACv1_000879_AA0020910	MNGDIDLEDRAEELLVSLDPSK,LGINMLDGR	2	TRIAE_CS42_1AL_TGACv1_000879_AA0020910.1	MNGDIDLEDRAEELLVSLDPSK,LGINMLDGR	2
TRIAE_CS42_1AL_TGACv1_000879_AA0020920	VVDPLLQVIQR	1	TRIAE_CS42_1AL_TGACv1_000879_AA0020920.1	VVDPLLQVIQR	1
TRIAE_CS42_1AL_TGACv1_000879_AA0020920	VVDPLLQVIQR	1	TRIAE_CS42_1AL_TGACv1_000879_AA0020920.2	VVDPLLQVIQR	1
TRIAE_CS42_1AL_TGACv1_000880_AA0020940	EPLENPAGGR	1	TRIAE_CS42_1AL_TGACv1_000880_AA0020940.1	EPLENPAGGR	1
TRIAE_CS42_1AL_TGACv1_000880_AA0020960	LLEAGIKPVYVFDGKPPEMK,NEATEGLTK,RNEATEGLTK,QHGSIEGILENINKDK,MFKEPDVTLDIPELK,WTAPDEEGLVNFLVK,KIPVMEFEVAK,TGMETLTNEAGDVTSHLQGMFSR,LESFFKPTVSTSVPLK,SSQGRLESFFKPTVSTSVPLKR,QHGSIEGILENINK,HLMDPSSR,VYAVASEDMDSLTFGATR,AVEAGDTDAIEK,ETAEKPASAAASK,YQIPEDWPYQEAR	16	TRIAE_CS42_1AL_TGACv1_000880_AA0020960.1	YQIPEDWPYQEAR,LESFFKPTVSTSVPLK,KIPVMEFEVAK,HLMDPSSR,SSQGRLESFFKPTVSTSVPLKR,QHGSIEGILENINKDK,RNEATEGLTK,WTAPDEEGLVNFLVK,MFKEPDVTLDIPELK,LLEAGIKPVYVFDGKPPEMK,VYAVASEDMDSLTFGATR,TGMETLTNEAGDVTSHLQGMFSR,ETAEKPASAAASK,AVEAGDTDAIEK,NEATEGLTK,QHGSIEGILENINK	16
TRIAE_CS42_1AL_TGACv1_000880_AA0020980	IGGASEAEVGEK,NVGASLVK,AWMIDSPDEINQVATISANGEK,IGGASEAEVGEKKDR,ESLENSTSMFDKEK,AISAVTAHLK,EIGDLISK,GYISPYFVTDHK,VTKDGVTVAK,GEYVDMIK,LLEQDNLSLGYDAAKGEYVDMIK,AMGIVGK,EVTFGVGAR,IGGASEAEVGEKK,QVADATNK,AVAAGVNVMDLR,DGVTVAK,TLDNELEAVQGMK,RPLLIFAEDVDGEALSMLVLNK,SIEFEDSAK,AAVEEGIVPGGGVALLYATK,APGFGENR,DGVITIADGK,GVNDLADAVK,TALQDAASVSLLMTTTEAAVAELPSTK,LSGGVAILK,IGVQIIKNALK,AMGIVGKDGVITIADGK,VTDALNAAR,ESLENST…	34	TRIAE_CS42_1AL_TGACv1_000880_AA0020980.1	VTKDGVTVAK,EVTFGVGAR,ESLENSTSMFDKEK,AMGIVGKDGVITIADGK,AISAVTAHLK,AWMIDSPDEINQVATISANGEK,GEYVDMIK,RPLLIFAEDVDGEALSMLVLNK,SIEFEDSAK,LSGGVAILK,GVNDLADAVK,CELKDPLILIHDKK,DGVITIADGK,TALQDAASVSLLMTTTEAAVAELPSTK,IGGASEAEVGEKKDR,LLEQDNLSLGYDAAK,NVGASLVK,ESLENSTSMFDK,AAVEEGIVPGGGVALLYATK,EIGDLISK,GYISPYFVTDHK,VTDALNAAR,AMGIVGK,AVAAGVNVMDLR,LLEQDNLSLGYDAAKGEYVDMIK,IGGASEAEVGEK,QVADATNK,TLDNELEAVQGMK,VTMGPK…	34
TRIAE_CS42_1AL_TGACv1_000881_AA0020990	LNLLQR	1	TRIAE_CS42_1AL_TGACv1_000881_AA0020990.1	LNLLQR	1
TRIAE_CS42_1AL_TGACv1_000885_AA0021050	ETVPDPYSLLGLLNLIK,DVAQLYAANELYNK,DNFVLQYESVEK,ASNVAPLVK,ITNSAGNIVGGSSIGR	5	TRIAE_CS42_1AL_TGACv1_000885_AA0021050.1	ASNVAPLVK,DVAQLYAANELYNK,ETVPDPYSLLGLLNLIK,ITNSAGNIVGGSSIGR,DNFVLQYESVEK	5
TRIAE_CS42_1AL_TGACv1_000885_AA0021070	VADFGLSK,FFSFEELK,AIVDPAIR,STDPFASWGAAQK	4	TRIAE_CS42_1AL_TGACv1_000885_AA0021070.1	STDPFASWGAAQK,FFSFEELK,VADFGLSK,AIVDPAIR	4
TRIAE_CS42_1AL_TGACv1_000885_AA0021080	DHAVMAGLLDAGR,NIVGTPQK,SIGRPAGVLINGR,HTIQVYPR,DQIGTFFYFPSIGMQR,IQGHDMK,YGFNGVSHVDGDTPLK,TYNLLDAVSR,LLIPVPYDPPADDLQVLIGDWFTK,VVGGFGLISVVSR,LLIPVPYDPPADDLQVLIGDWFTKDHAVMAGLLDAGR,TNLWER,KTYNLLDAVSR,LLLPVP,TFIEVVFENPEK,KTYNLLDAVSRHTIQVYPR,VILINDEFPGPR,HYLGEQLYMSVVSPAR,FMAGPSSVSAVIR,VVGLPLPPSYLPA,DEYNMPENALRCGK,SLRDEYNMPENALR,VSAVLR,EAANPPMFTWEAAK	24	TRIAE_CS42_1AL_TGACv1_000885_AA0021080.1	EAANPPMFTWEAAK,HTIQVYPR,TNLWER,SLRDEYNMPENALR,DEYNMPENALRCGK,IQGHDMK,VVGGFGLISVVSR,DHAVMAGLLDAGR,LLLPVP,YGFNGVSHVDGDTPLK,SIGRPAGVLINGR,KTYNLLDAVSRHTIQVYPR,FMAGPSSVSAVIR,TYNLLDAVSR,VVGLPLPPSYLPA,TFIEVVFENPEK,VSAVLR,NIVGTPQK,LLIPVPYDPPADDLQVLIGDWFTK,LLIPVPYDPPADDLQVLIGDWFTKDHAVMAGLLDAGR,HYLGEQLYMSVVSPAR,DQIGTFFYFPSIGMQR,KTYNLLDAVSR,VILINDEFPGPR	24
TRIAE_CS42_1AL_TGACv1_000885_AA0021090	LIDMLR	1	TRIAE_CS42_1AL_TGACv1_000885_AA0021090.1	LIDMLR	1
TRIAE_CS42_1AL_TGACv1_000886_AA0021100	SAEEALSDMIDWFNK,CPIAILGAETDK,IFPGVSHGWTVR,AFEEAKPVIAALK	4	TRIAE_CS42_1AL_TGACv1_000886_AA0021100.1	CPIAILGAETDK,IFPGVSHGWTVR,SAEEALSDMIDWFNK,AFEEAKPVIAALK	4
TRIAE_CS42_1AL_TGACv1_000886_AA0021110	EFEQVLSSNSGIAHFVK,SAEEALADMVDWFNKNLK,FEQVLSSNSGIAHFVK,IFPGVSHGWTVR,AYVAGAQDSK,AAVVLISDVYGFEAPNLR,VVAELGK,YKSEDAAAVK,VVDSFGGIK,ANEIQAAVMSHPSFVTVDDIK,ANEIQAAVMSHPSFVTVDDIKEVK,AAVVLISDVYGFEAPNLRK,CPISILGAETDVMSPPELVKEFEQVLSSNSGIAHFVK,SAEEALADMVDWFNK,AFEEAKPVIAALK,CPISILGAETDVMSPPELVK	16	TRIAE_CS42_1AL_TGACv1_000886_AA0021110.1	EFEQVLSSNSGIAHFVK,YKSEDAAAVK,ANEIQAAVMSHPSFVTVDDIK,VVDSFGGIK,FEQVLSSNSGIAHFVK,AAVVLISDVYGFEAPNLR,SAEEALADMVDWFNKNLK,AYVAGAQDSK,ANEIQAAVMSHPSFVTVDDIKEVK,VVAELGK,AAVVLISDVYGFEAPNLRK,IFPGVSHGWTVR,SAEEALADMVDWFNK,AFEEAKPVIAALK,CPISILGAETDVMSPPELVK,CPISILGAETDVMSPPELVKEFEQVLSSNSGIAHFVK	16
TRIAE_CS42_1AL_TGACv1_000886_AA0021120	VDILSR	1	TRIAE_CS42_1AL_TGACv1_000886_AA0021120.1	VDILSR	1
TRIAE_CS42_1AL_TGACv1_000886_AA0021120	VDILSR	1	TRIAE_CS42_1AL_TGACv1_000886_AA0021120.2	VDILSR	1
TRIAE_CS42_1AL_TGACv1_000888_AA0021140	NADVLGALAEQGINPDYR,KNADVLGALAEQGINPDYR,DGPFGK,LYSTEHIK	4	TRIAE_CS42_1AL_TGACv1_000888_AA0021140.1	KNADVLGALAEQGINPDYR,LYSTEHIK,DGPFGK,NADVLGALAEQGINPDYR	4
TRIAE_CS42_1AL_TGACv1_000889_AA0021170	ATAHDFSLNLEALDPR	1	TRIAE_CS42_1AL_TGACv1_000889_AA0021170.1	ATAHDFSLNLEALDPR	1
TRIAE_CS42_1AL_TGACv1_000890_AA0021200	LDHPNVTK,IADFGVAR	2	TRIAE_CS42_1AL_TGACv1_000890_AA0021200.1	LDHPNVTK,IADFGVAR	2
TRIAE_CS42_1AL_TGACv1_000890_AA0021200	LDHPNVTK,IADFGVAR	2	TRIAE_CS42_1AL_TGACv1_000890_AA0021200.2	LDHPNVTK,IADFGVAR	2
TRIAE_CS42_1AL_TGACv1_000891_AA0021230	GLIVVATDVEK	1	TRIAE_CS42_1AL_TGACv1_000891_AA0021230.1	GLIVVATDVEK	1
TRIAE_CS42_1AL_TGACv1_000892_AA0021260	GIPDMADRLGLVATIR	1	TRIAE_CS42_1AL_TGACv1_000892_AA0021260.1	GIPDMADRLGLVATIR	1
TRIAE_CS42_1AL_TGACv1_000892_AA0021280	LADEIKKGASSVEGVEVK,LADEIKK,VQGGSPYGAGTFAGDGSR,MFDMDKVQGGSPYGAGTFAGDGSR,VWQVPEILNEEVLGK,TDVPVISPQELAEADGVLFGFPTR,FGMMAAQMK,YFAGIAK,GASSVEGVEVK,WPSEMELEHAFHQGK,KGASSVEGVEVK,YFAGIAKK	12	TRIAE_CS42_1AL_TGACv1_000892_AA0021280.1	YFAGIAKK,WPSEMELEHAFHQGK,MFDMDKVQGGSPYGAGTFAGDGSR,KGASSVEGVEVK,YFAGIAK,VWQVPEILNEEVLGK,LADEIKKGASSVEGVEVK,LADEIKK,VQGGSPYGAGTFAGDGSR,TDVPVISPQELAEADGVLFGFPTR,FGMMAAQMK,GASSVEGVEVK	12
TRIAE_CS42_1AL_TGACv1_000892_AA0021280	LADEIKKGASSVEGVEVK,LADEIKK,VQGGSPYGAGTFAGDGSR,MFDMDKVQGGSPYGAGTFAGDGSR,VWQVPEILNEEVLGK,TDVPVISPQELAEADGVLFGFPTR,FGMMAAQMK,YFAGIAK,GASSVEGVEVK,WPSEMELEHAFHQGK,KGASSVEGVEVK,YFAGIAKK	12	TRIAE_CS42_1AL_TGACv1_000892_AA0021280.2	FGMMAAQMK,GASSVEGVEVK,TDVPVISPQELAEADGVLFGFPTR,VQGGSPYGAGTFAGDGSR,LADEIKKGASSVEGVEVK,LADEIKK,VWQVPEILNEEVLGK,KGASSVEGVEVK,YFAGIAK,MFDMDKVQGGSPYGAGTFAGDGSR,WPSEMELEHAFHQGK,YFAGIAKK	12
TRIAE_CS42_1AL_TGACv1_000893_AA0021300	AGVAAGVAVVGLTTGNPEK,AKPSPDPYLK,DAGASLLIGDFRDPK,LMAMLQELDPAAADK,AAVTNAPR	5	TRIAE_CS42_1AL_TGACv1_000893_AA0021300.1	AKPSPDPYLK,AGVAAGVAVVGLTTGNPEK,DAGASLLIGDFRDPK,AAVTNAPR,LMAMLQELDPAAADK	5
TRIAE_CS42_1AL_TGACv1_000893_AA0021310	ADLDGLLQR,VAIEGSCPACK,SFSVDFSR,LSFEAR,ELSDFLATPIGR	5	TRIAE_CS42_1AL_TGACv1_000893_AA0021310.1	SFSVDFSR,ELSDFLATPIGR,ADLDGLLQR,LSFEAR,VAIEGSCPACK	5
TRIAE_CS42_1AL_TGACv1_000894_AA0021340	TIIGILK	1	TRIAE_CS42_1AL_TGACv1_000894_AA0021340.1	TIIGILK	1
TRIAE_CS42_1AL_TGACv1_000894_AA0021340	TIIGILK	1	TRIAE_CS42_1AL_TGACv1_000894_AA0021340.2	TIIGILK	1
TRIAE_CS42_1AL_TGACv1_000899_AA0021360	AVAALR	1	TRIAE_CS42_1AL_TGACv1_000899_AA0021360.1	AVAALR	1
TRIAE_CS42_1AL_TGACv1_000899_AA0021360	AVAALR	1	TRIAE_CS42_1AL_TGACv1_000899_AA0021360.2	AVAALR	1
TRIAE_CS42_1AL_TGACv1_000899_AA0021380	AESIVR	1	TRIAE_CS42_1AL_TGACv1_000899_AA0021380.1	AESIVR	1
TRIAE_CS42_1AL_TGACv1_000906_AA0021550	LGHPLIAAIR,SALAEVLAAAQAQPQGPGAALVTVAEGR,VFVLTLTGEDQHR,AVGIAVESDEEKSR,FFSNGLDIGWAGTSR,AVGIAVESDEEK,LAEQLAAR	7	TRIAE_CS42_1AL_TGACv1_000906_AA0021550.1	AVGIAVESDEEKSR,SALAEVLAAAQAQPQGPGAALVTVAEGR,LGHPLIAAIR,FFSNGLDIGWAGTSR,LAEQLAAR,VFVLTLTGEDQHR,AVGIAVESDEEK	7
TRIAE_CS42_1AL_TGACv1_000906_AA0021560	YFTEGHQSR	1	TRIAE_CS42_1AL_TGACv1_000906_AA0021560.1	YFTEGHQSR	1
TRIAE_CS42_1AL_TGACv1_000906_AA0021560	YFTEGHQSR	1	TRIAE_CS42_1AL_TGACv1_000906_AA0021560.2	YFTEGHQSR	1
TRIAE_CS42_1AL_TGACv1_000908_AA0021590	KDYSTAILER,ELVELPLR,QMAQIR,LGDVVSVHQCPDVK,QMAQIRELVELPLRHPQLFK,DYSTAILER,KAFEEAEK,AVANETGAFFFLINGPEIMSK,TALLER,AFEEAEK,VRLGDVVSVHQCPDVK	11	TRIAE_CS42_1AL_TGACv1_000908_AA0021590.1	KAFEEAEK,AFEEAEK,AVANETGAFFFLINGPEIMSK,VRLGDVVSVHQCPDVK,KDYSTAILER,ELVELPLR,QMAQIR,DYSTAILER,TALLER,LGDVVSVHQCPDVK,QMAQIRELVELPLRHPQLFK	11
TRIAE_CS42_1AL_TGACv1_000908_AA0021600	EIDSIGDDLNSVSSSIGGGAK	1	TRIAE_CS42_1AL_TGACv1_000908_AA0021600.1	EIDSIGDDLNSVSSSIGGGAK	1
TRIAE_CS42_1AL_TGACv1_000909_AA0021610	EAYDNIPIMVTGHSMGGAMASFCALDLIK	1	TRIAE_CS42_1AL_TGACv1_000909_AA0021610.2	EAYDNIPIMVTGHSMGGAMASFCALDLIK	1
TRIAE_CS42_1AL_TGACv1_000909_AA0021620	VASFSSR	1	TRIAE_CS42_1AL_TGACv1_000909_AA0021620.1	VASFSSR	1
TRIAE_CS42_1AL_TGACv1_000910_AA0021670	LGGVVLK	1	TRIAE_CS42_1AL_TGACv1_000910_AA0021670.1	LGGVVLK	1
TRIAE_CS42_1AL_TGACv1_000910_AA0021670	LGGVVLK	1	TRIAE_CS42_1AL_TGACv1_000910_AA0021670.2	LGGVVLK	1
TRIAE_CS42_1AL_TGACv1_000912_AA0021720	ATRPLAVYSVDK	1	TRIAE_CS42_1AL_TGACv1_000912_AA0021720.1	ATRPLAVYSVDK	1
TRIAE_CS42_1AL_TGACv1_000918_AA0021800	ESLAQELGLTFR	1	TRIAE_CS42_1AL_TGACv1_000918_AA0021800.1	ESLAQELGLTFR	1
TRIAE_CS42_1AL_TGACv1_000918_AA0021800	ESLAQELGLTFR	1	TRIAE_CS42_1AL_TGACv1_000918_AA0021800.2	ESLAQELGLTFR	1
TRIAE_CS42_1AL_TGACv1_000918_AA0021800	ESLAQELGLTFR	1	TRIAE_CS42_1AL_TGACv1_000918_AA0021800.3	ESLAQELGLTFR	1
TRIAE_CS42_1AL_TGACv1_000919_AA0021850	LLPLYFPR	1	TRIAE_CS42_1AL_TGACv1_000919_AA0021850.1	LLPLYFPR	1
TRIAE_CS42_1AL_TGACv1_000919_AA0021850	LLPLYFPR	1	TRIAE_CS42_1AL_TGACv1_000919_AA0021850.2	LLPLYFPR	1
TRIAE_CS42_1AL_TGACv1_000919_AA0021850	LLPLYFPR	1	TRIAE_CS42_1AL_TGACv1_000919_AA0021850.3	LLPLYFPR	1
TRIAE_CS42_1AL_TGACv1_000920_AA0021860	SIDVILNPSVK	1	TRIAE_CS42_1AL_TGACv1_000920_AA0021860.1	SIDVILNPSVK	1
TRIAE_CS42_1AL_TGACv1_000929_AA0022050	VAPTIIFVDEVDSMLGQR,ALFSLAAK,QWNDLYGEGGSR,ELATMTEGYSGSDLK,VIAATNR,ILVLAATNRPFDLDEAIIR	6	TRIAE_CS42_1AL_TGACv1_000929_AA0022050.1	ELATMTEGYSGSDLK,VAPTIIFVDEVDSMLGQR,ILVLAATNRPFDLDEAIIR,ALFSLAAK,QWNDLYGEGGSR,VIAATNR	6
TRIAE_CS42_1AL_TGACv1_000930_AA0022060	AGAFDQLK,GGGALSAVAATK,DVTDMLEEYKR,IPFYGSYMESDPVK,AGAFDQLKQNATKAK,QVAEATKPDLVIFVMDGSIGQAAFDQAQAFK	6	TRIAE_CS42_1AL_TGACv1_000930_AA0022060.1	AGAFDQLKQNATKAK,QVAEATKPDLVIFVMDGSIGQAAFDQAQAFK,AGAFDQLK,IPFYGSYMESDPVK,DVTDMLEEYKR,GGGALSAVAATK	6
TRIAE_CS42_1AL_TGACv1_000931_AA0022090	AGVLPPPPLLAMGR	1	TRIAE_CS42_1AL_TGACv1_000931_AA0022090.1	AGVLPPPPLLAMGR	1
TRIAE_CS42_1AL_TGACv1_000938_AA0022260	AGISPGLIR,GDLYIYSR,AAEFAAR,RPPPQNDGFGDDNGSTEEKAPK,MSVGYNGTLEQR,RPPPQNDGFGDDNGSTEEK,TSGVQATFVDADDEAAVR,LVVDNTFTPVVVSPAR,LFTGELGPER,VTYPGLPDHPHHAR,ESDPAAALAAAR,HFNPTVLALGR	12	TRIAE_CS42_1AL_TGACv1_000938_AA0022260.1	RPPPQNDGFGDDNGSTEEK,HFNPTVLALGR,MSVGYNGTLEQR,TSGVQATFVDADDEAAVR,LFTGELGPER,AGISPGLIR,AAEFAAR,LVVDNTFTPVVVSPAR,RPPPQNDGFGDDNGSTEEKAPK,ESDPAAALAAAR,VTYPGLPDHPHHAR,GDLYIYSR	12
TRIAE_CS42_1AL_TGACv1_000938_AA0022270	RPSSPPPPAAALR,SPDDVIIATK,AVGVSNYGPK,FAAYPWR,LIAYSPLGLGMLTGK,ALWDGLVEMYDK,GAIPIPGVK,YDASNLPNGPR	8	TRIAE_CS42_1AL_TGACv1_000938_AA0022270.1	SPDDVIIATK,YDASNLPNGPR,ALWDGLVEMYDK,LIAYSPLGLGMLTGK,FAAYPWR,GAIPIPGVK,AVGVSNYGPK	7
TRIAE_CS42_1AL_TGACv1_000938_AA0022270	RPSSPPPPAAALR,SPDDVIIATK,AVGVSNYGPK,FAAYPWR,LIAYSPLGLGMLTGK,ALWDGLVEMYDK,GAIPIPGVK,YDASNLPNGPR	8	TRIAE_CS42_1AL_TGACv1_000938_AA0022270.2	FAAYPWR,AVGVSNYGPK,SPDDVIIATK,RPSSPPPPAAALR,ALWDGLVEMYDK,YDASNLPNGPR,LIAYSPLGLGMLTGK	7
TRIAE_CS42_1AL_TGACv1_000938_AA0022270	RPSSPPPPAAALR,SPDDVIIATK,AVGVSNYGPK,FAAYPWR,LIAYSPLGLGMLTGK,ALWDGLVEMYDK,GAIPIPGVK,YDASNLPNGPR	8	TRIAE_CS42_1AL_TGACv1_000938_AA0022270.3	GAIPIPGVK,FAAYPWR,AVGVSNYGPK,YDASNLPNGPR,ALWDGLVEMYDK,RPSSPPPPAAALR,SPDDVIIATK,LIAYSPLGLGMLTGK	8
TRIAE_CS42_1AL_TGACv1_000939_AA0022290	ANVADEGDLLK	1	TRIAE_CS42_1AL_TGACv1_000939_AA0022290.1	ANVADEGDLLK	1
TRIAE_CS42_1AL_TGACv1_000939_AA0022300	MDYMELVQK,ALHDHNVQAYVFTDYWEDIGTIR,ATPAVPIGGCYR,YPYIASMGVYVFK,SIEHILILSGDQLYR,LMSEGKVPIGVGENTK,HVDDNADITLSCAPVGESR,SGIVVIQK,DVLLNLLK,FIWVLEDYYK,KFIWVLEDYYK,KFIWVLEDYYKNK,NAMMMGADSYETEDEISR,NATIKDGTVV,VGDSSSIR,IEHSIIGVR,YAELHDFGSEILPR,YPYIASMGVYVFKR,IFVMTQFNSASLNR,VDTSFLNFAIDDPAKYPYIASMGVYVFKR,FEFYDPK,EGVQEADRPEEGYYIR,ASEYGLVK,LNSGSELK,VPIGVGENTK,VDTSFLNFAIDDPAKYPYIASMGVYVFK,DVLLNLLKSRYAELHDFGSEILP…	34	TRIAE_CS42_1AL_TGACv1_000939_AA0022300.1	DVLLNLLKSRYAELHDFGSEILPR,YPYIASMGVYVFK,GADLEAMK,ALHDHNVQAYVFTDYWEDIGTIR,LNSGSELK,KFIWVLEDYYKNK,HVDDNADITLSCAPVGESR,NYADPNEVAAVILGGGTGTQLFPLTSTR,EGVQEADRPEEGYYIR,VDTSFLNFAIDDPAK,FEFYDPK,VVQFSEKPK,IFVMTQFNSASLNR,TPFFTSPR,NAMMMGADSYETEDEISR,DVLLNLLK,NATIKDGTVV,KFIWVLEDYYK,VPIGVGENTK,SGIVVIQK,VDTSFLNFAIDDPAKYPYIASMGVYVFK,LMSEGKVPIGVGENTK,RDVLLNLLK,ASEYGLVK,MDYMELVQK,IEHSIIGVR,YPYIASMGVYVFKR,ATPAVPIGG…	34
TRIAE_CS42_1AL_TGACv1_000939_AA0022300	MDYMELVQK,ALHDHNVQAYVFTDYWEDIGTIR,ATPAVPIGGCYR,YPYIASMGVYVFK,SIEHILILSGDQLYR,LMSEGKVPIGVGENTK,HVDDNADITLSCAPVGESR,SGIVVIQK,DVLLNLLK,FIWVLEDYYK,KFIWVLEDYYK,KFIWVLEDYYKNK,NAMMMGADSYETEDEISR,NATIKDGTVV,VGDSSSIR,IEHSIIGVR,YAELHDFGSEILPR,YPYIASMGVYVFKR,IFVMTQFNSASLNR,VDTSFLNFAIDDPAKYPYIASMGVYVFKR,FEFYDPK,EGVQEADRPEEGYYIR,ASEYGLVK,LNSGSELK,VPIGVGENTK,VDTSFLNFAIDDPAKYPYIASMGVYVFK,DVLLNLLKSRYAELHDFGSEILP…	34	TRIAE_CS42_1AL_TGACv1_000939_AA0022300.2	NYADPNEVAAVILGGGTGTQLFPLTSTR,HVDDNADITLSCAPVGESR,VVQFSEKPK,FEFYDPK,EGVQEADRPEEGYYIR,VDTSFLNFAIDDPAK,NAMMMGADSYETEDEISR,DVLLNLLK,NATIKDGTVV,TPFFTSPR,IFVMTQFNSASLNR,VPIGVGENTK,KFIWVLEDYYK,GADLEAMK,YPYIASMGVYVFK,DVLLNLLKSRYAELHDFGSEILPR,KFIWVLEDYYKNK,ALHDHNVQAYVFTDYWEDIGTIR,LNSGSELK,YAELHDFGSEILPR,ATPAVPIGGCYR,VDTSFLNFAIDDPAKYPYIASMGVYVFKR,SIEHILILSGDQLYR,FIWVLEDYYK,VGDSSSIR,RNYADPNEVAAVILGGGTGTQLFP…	34
TRIAE_CS42_1AL_TGACv1_000939_AA0022300	MDYMELVQK,ALHDHNVQAYVFTDYWEDIGTIR,ATPAVPIGGCYR,YPYIASMGVYVFK,SIEHILILSGDQLYR,LMSEGKVPIGVGENTK,HVDDNADITLSCAPVGESR,SGIVVIQK,DVLLNLLK,FIWVLEDYYK,KFIWVLEDYYK,KFIWVLEDYYKNK,NAMMMGADSYETEDEISR,NATIKDGTVV,VGDSSSIR,IEHSIIGVR,YAELHDFGSEILPR,YPYIASMGVYVFKR,IFVMTQFNSASLNR,VDTSFLNFAIDDPAKYPYIASMGVYVFKR,FEFYDPK,EGVQEADRPEEGYYIR,ASEYGLVK,LNSGSELK,VPIGVGENTK,VDTSFLNFAIDDPAKYPYIASMGVYVFK,DVLLNLLKSRYAELHDFGSEILP…	34	TRIAE_CS42_1AL_TGACv1_000939_AA0022300.3	IEHSIIGVR,YPYIASMGVYVFKR,MDYMELVQK,ASEYGLVK,VDTSFLNFAIDDPAKYPYIASMGVYVFK,SGIVVIQK,RDVLLNLLK,LMSEGKVPIGVGENTK,VDTSFLNFAIDDPAKYPYIASMGVYVFKR,SIEHILILSGDQLYR,FIWVLEDYYK,RNYADPNEVAAVILGGGTGTQLFPLTSTR,VGDSSSIR,ATPAVPIGGCYR,YAELHDFGSEILPR,KFIWVLEDYYKNK,ALHDHNVQAYVFTDYWEDIGTIR,LNSGSELK,GADLEAMK,DVLLNLLKSRYAELHDFGSEILPR,YPYIASMGVYVFK,NAMMMGADSYETEDEISR,DVLLNLLK,NATIKDGTVV,TPFFTSPR,IFVMTQFNSASLNR,VPIGVGEN…	34
TRIAE_CS42_1AL_TGACv1_000944_AA0022350	SLLGWK	1	TRIAE_CS42_1AL_TGACv1_000944_AA0022350.1	SLLGWK	1
TRIAE_CS42_1AL_TGACv1_000944_AA0022350	SLLGWK	1	TRIAE_CS42_1AL_TGACv1_000944_AA0022350.2	SLLGWK	1
TRIAE_CS42_1AL_TGACv1_000944_AA0022350	SLLGWK	1	TRIAE_CS42_1AL_TGACv1_000944_AA0022350.3	SLLGWK	1
TRIAE_CS42_1AL_TGACv1_000946_AA0022420	ALHVANAK,EQVLEEVGR,GFLSVYTSSDNNSMYNK	3	TRIAE_CS42_1AL_TGACv1_000946_AA0022420.1	EQVLEEVGR,GFLSVYTSSDNNSMYNK,ALHVANAK	3
TRIAE_CS42_1AL_TGACv1_000947_AA0022440	AAVEALVR,VDGPPLIAPFSR,ALGEQGVVLAR	3	TRIAE_CS42_1AL_TGACv1_000947_AA0022440.1	VDGPPLIAPFSR,ALGEQGVVLAR,AAVEALVR	3
TRIAE_CS42_1AL_TGACv1_000949_AA0022450	GGSSSALSSWR	1	TRIAE_CS42_1AL_TGACv1_000949_AA0022450.1	GGSSSALSSWR	1
TRIAE_CS42_1AL_TGACv1_000949_AA0022450	GGSSSALSSWR	1	TRIAE_CS42_1AL_TGACv1_000949_AA0022450.2	GGSSSALSSWR	1
TRIAE_CS42_1AL_TGACv1_000949_AA0022450	GGSSSALSSWR	1	TRIAE_CS42_1AL_TGACv1_000949_AA0022450.3	GGSSSALSSWR	1
TRIAE_CS42_1AL_TGACv1_000949_AA0022450	GGSSSALSSWR	1	TRIAE_CS42_1AL_TGACv1_000949_AA0022450.4	GGSSSALSSWR	1
TRIAE_CS42_1AL_TGACv1_000956_AA0022470	STEFLR	1	TRIAE_CS42_1AL_TGACv1_000956_AA0022470.1	STEFLR	1
TRIAE_CS42_1AL_TGACv1_000956_AA0022470	STEFLR	1	TRIAE_CS42_1AL_TGACv1_000956_AA0022470.2	STEFLR	1
TRIAE_CS42_1AL_TGACv1_000956_AA0022500	KIPQPPK	1	TRIAE_CS42_1AL_TGACv1_000956_AA0022500.1	KIPQPPK	1
TRIAE_CS42_1AL_TGACv1_000956_AA0022510	VLDACGSDVIELGVPYSDPLADGPVIQASATR,NNLELVLLTTPTTPTER,RGVANFMSVVKEAGVHGLVVPDVPLEETDILR,GVANFMSVVK,GTTFEDVISMVK,TISGTFTNLKEQGKIAFIPFIVAGDPDLATTAK,IAFIPFIVAGDPDLATTAK,EAGVHGLVVPDVPLEETDILR,TISGTFTNLK,ASEGFVYLVSTTGVTGTR,QLGESGSPEEGLK,KLEELAK,ANVSFK,AVAVGFGVSTPEQVK	14	TRIAE_CS42_1AL_TGACv1_000956_AA0022510.1	GVANFMSVVK,IAFIPFIVAGDPDLATTAK,ASEGFVYLVSTTGVTGTR,ANVSFK,KLEELAK,EAGVHGLVVPDVPLEETDILR,GTTFEDVISMVK,TISGTFTNLKEQGKIAFIPFIVAGDPDLATTAK,RGVANFMSVVKEAGVHGLVVPDVPLEETDILR,QLGESGSPEEGLK,NNLELVLLTTPTTPTER,VLDACGSDVIELGVPYSDPLADGPVIQASATR,AVAVGFGVSTPEQVK,TISGTFTNLK	14
TRIAE_CS42_1AL_TGACv1_000956_AA0022510	VLDACGSDVIELGVPYSDPLADGPVIQASATR,NNLELVLLTTPTTPTER,RGVANFMSVVKEAGVHGLVVPDVPLEETDILR,GVANFMSVVK,GTTFEDVISMVK,TISGTFTNLKEQGKIAFIPFIVAGDPDLATTAK,IAFIPFIVAGDPDLATTAK,EAGVHGLVVPDVPLEETDILR,TISGTFTNLK,ASEGFVYLVSTTGVTGTR,QLGESGSPEEGLK,KLEELAK,ANVSFK,AVAVGFGVSTPEQVK	14	TRIAE_CS42_1AL_TGACv1_000956_AA0022510.2	EAGVHGLVVPDVPLEETDILR,IAFIPFIVAGDPDLATTAK,GVANFMSVVK,TISGTFTNLK,NNLELVLLTTPTTPTER,VLDACGSDVIELGVPYSDPLADGPVIQASATR,TISGTFTNLKEQGKIAFIPFIVAGDPDLATTAK,RGVANFMSVVKEAGVHGLVVPDVPLEETDILR,GTTFEDVISMVK	9
TRIAE_CS42_1AL_TGACv1_000956_AA0022530	AVAVGFGVSTPEQVK	1	TRIAE_CS42_1AL_TGACv1_000956_AA0022530.1	AVAVGFGVSTPEQVK	1
TRIAE_CS42_1AL_TGACv1_000958_AA0022570	IYHVFDNQFPVAIK,SLLDHFFTELGAR,TVAELETELTR,LQFPWIGVVNR,RPLVLQLHR,IPGLQSLITK,AINETHELK,EIADETDRQTGHGK,GPAEAAVDTVHGILK,VAVEGQPESIVQEIENMVR,LLDEDPAVMERR,IDGDREYAEFMHVPR,KLITEADGYQPHLIAPEQGYR,YNDSYLR,SSVLESVVGK,SAQAEIDAVAWSK,FTDFAMVR,LLDEDPAVMER,IDLMDKGTDAVDILEGR,RLELYR,EYAEFMHVPR,IGTTVLAYVNMVSSTLR,SQQDINKSVDMIAAR,LGKPIANDAGGK,LITEADGYQPHLIAPEQGYR,LIESCLVSIR,DYFANTPEYK,KEIADETDRQTGHGK,ACTALGDHGEESALPTL…	49	TRIAE_CS42_1AL_TGACv1_000958_AA0022570.1	EIADETDR,SIVYCQVR,SLLDHFFTELGAR,IPGLQSLITK,AINETHELK,TVAELETELTR,LVDMETSYLTVDFFR,ACTALGDHGEESALPTLWDSLPSIAVVGGQSSGK,VAVEGQPESIVQEIENMVR,VEVGNAAFESLER,TFGVLTK,FTDFAMVRK,LGKPIANDAGGK,SSVLESVVGK,GISSVPIHLSIFSPNVVNLTLIDLPGLTK,LLDEDPAVMERR,RPLVLQLHR,SVDMIAAR,RLELYR,KLITEADGYQPHLIAPEQGYR,YNDSYLR,SAQAEIDAVAWSK,LITEADGYQPHLIAPEQGYR,AFIEKPNCIILAVSPANQDLATSDAIK,MGSEHLAK,GSGIVTR,LQFPWIGVVNR,GPAEAAVDTVHGILK,…	49
TRIAE_CS42_1AL_TGACv1_000958_AA0022570	IYHVFDNQFPVAIK,SLLDHFFTELGAR,TVAELETELTR,LQFPWIGVVNR,RPLVLQLHR,IPGLQSLITK,AINETHELK,EIADETDRQTGHGK,GPAEAAVDTVHGILK,VAVEGQPESIVQEIENMVR,LLDEDPAVMERR,IDGDREYAEFMHVPR,KLITEADGYQPHLIAPEQGYR,YNDSYLR,SSVLESVVGK,SAQAEIDAVAWSK,FTDFAMVR,LLDEDPAVMER,IDLMDKGTDAVDILEGR,RLELYR,EYAEFMHVPR,IGTTVLAYVNMVSSTLR,SQQDINKSVDMIAAR,LGKPIANDAGGK,LITEADGYQPHLIAPEQGYR,LIESCLVSIR,DYFANTPEYK,KEIADETDRQTGHGK,ACTALGDHGEESALPTL…	49	TRIAE_CS42_1AL_TGACv1_000958_AA0022570.2	SQQDINKSVDMIAAR,DYFANTPEYK,SSVLESVVGKDFLPR,FTDFAMVR,LIESCLVSIR,DYFANTPEYKHLAHR,KEIADETDR,GTDAVDILEGR,HLESVIK,EYAEFMHVPR,IYHVFDNQFPVAIK,GPAEAAVDTVHGILK,IDGDREYAEFMHVPR,EIADETDRQTGHGK,QLSMENVR,IDLMDKGTDAVDILEGR,KEIADETDRQTGHGK,KLITEADGYQPHLIAPEQGYR,LITEADGYQPHLIAPEQGYR,AFIEKPNCIILAVSPANQDLATSDAIK,MGSEHLAK,GSGIVTR,LQFPWIGVVNR,TFGVLTK,LGKPIANDAGGK,FTDFAMVRK,SSVLESVVGK,GISSVPIHLSIFSPNVVNLTLIDLPGLTK,RP…	35
TRIAE_CS42_1AL_TGACv1_000958_AA0022570	IYHVFDNQFPVAIK,SLLDHFFTELGAR,TVAELETELTR,LQFPWIGVVNR,RPLVLQLHR,IPGLQSLITK,AINETHELK,EIADETDRQTGHGK,GPAEAAVDTVHGILK,VAVEGQPESIVQEIENMVR,LLDEDPAVMERR,IDGDREYAEFMHVPR,KLITEADGYQPHLIAPEQGYR,YNDSYLR,SSVLESVVGK,SAQAEIDAVAWSK,FTDFAMVR,LLDEDPAVMER,IDLMDKGTDAVDILEGR,RLELYR,EYAEFMHVPR,IGTTVLAYVNMVSSTLR,SQQDINKSVDMIAAR,LGKPIANDAGGK,LITEADGYQPHLIAPEQGYR,LIESCLVSIR,DYFANTPEYK,KEIADETDRQTGHGK,ACTALGDHGEESALPTL…	49	TRIAE_CS42_1AL_TGACv1_000958_AA0022570.3	LIESCLVSIR,SSVLESVVGKDFLPR,FTDFAMVR,SQQDINKSVDMIAAR,DYFANTPEYK,DYFANTPEYKHLAHR,HLESVIK,KEIADETDR,GTDAVDILEGR,IYHVFDNQFPVAIK,EYAEFMHVPR,IDGDREYAEFMHVPR,EIADETDRQTGHGK,GPAEAAVDTVHGILK,KEIADETDRQTGHGK,IDLMDKGTDAVDILEGR,QLSMENVR,LITEADGYQPHLIAPEQGYR,KLITEADGYQPHLIAPEQGYR,LQFPWIGVVNR,AFIEKPNCIILAVSPANQDLATSDAIK,MGSEHLAK,GSGIVTR,GISSVPIHLSIFSPNVVNLTLIDLPGLTK,SSVLESVVGK,LGKPIANDAGGK,FTDFAMVRK,TFGVLTK,SV…	35
TRIAE_CS42_1AL_TGACv1_000958_AA0022570	IYHVFDNQFPVAIK,SLLDHFFTELGAR,TVAELETELTR,LQFPWIGVVNR,RPLVLQLHR,IPGLQSLITK,AINETHELK,EIADETDRQTGHGK,GPAEAAVDTVHGILK,VAVEGQPESIVQEIENMVR,LLDEDPAVMERR,IDGDREYAEFMHVPR,KLITEADGYQPHLIAPEQGYR,YNDSYLR,SSVLESVVGK,SAQAEIDAVAWSK,FTDFAMVR,LLDEDPAVMER,IDLMDKGTDAVDILEGR,RLELYR,EYAEFMHVPR,IGTTVLAYVNMVSSTLR,SQQDINKSVDMIAAR,LGKPIANDAGGK,LITEADGYQPHLIAPEQGYR,LIESCLVSIR,DYFANTPEYK,KEIADETDRQTGHGK,ACTALGDHGEESALPTL…	49	TRIAE_CS42_1AL_TGACv1_000958_AA0022570.4	VEVGNAAFESLER,VAVEGQPESIVQEIENMVR,TVAELETELTR,LVDMETSYLTVDFFR,ACTALGDHGEESALPTLWDSLPSIAVVGGQSSGK,IPGLQSLITK,SLLDHFFTELGAR,SIVYCQVR,EIADETDR,LQFPWIGVVNR,AFIEKPNCIILAVSPANQDLATSDAIK,MGSEHLAK,GSGIVTR,LITEADGYQPHLIAPEQGYR,KLITEADGYQPHLIAPEQGYR,YNDSYLR,SAQAEIDAVAWSK,RLELYR,SVDMIAAR,LLDEDPAVMERR,RPLVLQLHR,GISSVPIHLSIFSPNVVNLTLIDLPGLTK,SSVLESVVGK,FTDFAMVRK,LGKPIANDAGGK,TFGVLTK,IYHVFDNQFPVAIK,EYAEFMHVPR,…	48
TRIAE_CS42_1AL_TGACv1_000958_AA0022660	HSALLK	1	TRIAE_CS42_1AL_TGACv1_000958_AA0022660.1	HSALLK	1
TRIAE_CS42_1AL_TGACv1_000959_AA0022680	ELLPADVGDVR,SGPFSVASK,AILWAVDYELPK,KTQVVLDAVK,ANEDFLQNDIR,LFAADNGLPAEAR	6	TRIAE_CS42_1AL_TGACv1_000959_AA0022680.1	ANEDFLQNDIR,ELLPADVGDVR,KTQVVLDAVK,SGPFSVASK,LFAADNGLPAEAR,AILWAVDYELPK	6
TRIAE_CS42_1AL_TGACv1_000962_AA0022730	QAMEMLTISLSCIMEER	1	TRIAE_CS42_1AL_TGACv1_000962_AA0022730.1	QAMEMLTISLSCIMEER	1
TRIAE_CS42_1AL_TGACv1_000964_AA0022770	SFIQPTQAIR,EIGSDSLAFLSLDK,FGQVAVAHNGNLVNYQALR,NVQPFLAGYR,YSTAGAAASLR,ESGLEFQQGLIR,GSIFNTTSDTEVILHLISTSLSRPLLAR,GEEGAGIVAAGGDGK,SVTGLGLVADVFGDPSR,ALAEESPAPGADVVIPVPDSGFYAALGFSR	10	TRIAE_CS42_1AL_TGACv1_000964_AA0022770.1	EIGSDSLAFLSLDK,ESGLEFQQGLIR,GSIFNTTSDTEVILHLISTSLSRPLLAR,SFIQPTQAIR,FGQVAVAHNGNLVNYQALR,GEEGAGIVAAGGDGK,NVQPFLAGYR,SVTGLGLVADVFGDPSR,YSTAGAAASLR,ALAEESPAPGADVVIPVPDSGFYAALGFSR	10
TRIAE_CS42_1AL_TGACv1_000964_AA0022770	SFIQPTQAIR,EIGSDSLAFLSLDK,FGQVAVAHNGNLVNYQALR,NVQPFLAGYR,YSTAGAAASLR,ESGLEFQQGLIR,GSIFNTTSDTEVILHLISTSLSRPLLAR,GEEGAGIVAAGGDGK,SVTGLGLVADVFGDPSR,ALAEESPAPGADVVIPVPDSGFYAALGFSR	10	TRIAE_CS42_1AL_TGACv1_000964_AA0022770.2	SVTGLGLVADVFGDPSR,YSTAGAAASLR,ALAEESPAPGADVVIPVPDSGFYAALGFSR,EIGSDSLAFLSLDK,ESGLEFQQGLIR,SFIQPTQAIR,GSIFNTTSDTEVILHLISTSLSRPLLAR,FGQVAVAHNGNLVNYQALR,GEEGAGIVAAGGDGK,NVQPFLAGYR	10
TRIAE_CS42_1AL_TGACv1_000964_AA0022780	VLVPVAR	1	TRIAE_CS42_1AL_TGACv1_000964_AA0022780.1	VLVPVAR	1
TRIAE_CS42_1AL_TGACv1_000964_AA0022790	VLVPVAR	1	TRIAE_CS42_1AL_TGACv1_000964_AA0022790.1	VLVPVAR	1
TRIAE_CS42_1AL_TGACv1_000964_AA0022790	VLVPVAR	1	TRIAE_CS42_1AL_TGACv1_000964_AA0022790.2	VLVPVAR	1
TRIAE_CS42_1AL_TGACv1_000964_AA0022800	IAADAGLADLPR	1	TRIAE_CS42_1AL_TGACv1_000964_AA0022800.1	IAADAGLADLPR	1
TRIAE_CS42_1AL_TGACv1_000964_AA0022800	IAADAGLADLPR	1	TRIAE_CS42_1AL_TGACv1_000964_AA0022800.2	IAADAGLADLPR	1
TRIAE_CS42_1AL_TGACv1_000964_AA0022800	IAADAGLADLPR	1	TRIAE_CS42_1AL_TGACv1_000964_AA0022800.3	IAADAGLADLPR	1
TRIAE_CS42_1AL_TGACv1_000965_AA0022830	SPIAPLK	1	TRIAE_CS42_1AL_TGACv1_000965_AA0022830.1	SPIAPLK	1
TRIAE_CS42_1AL_TGACv1_000966_AA0022870	LLSDPVEVTSLGADDTGGPDR	1	TRIAE_CS42_1AL_TGACv1_000966_AA0022870.1	LLSDPVEVTSLGADDTGGPDR	1
TRIAE_CS42_1AL_TGACv1_000966_AA0022870	LLSDPVEVTSLGADDTGGPDR	1	TRIAE_CS42_1AL_TGACv1_000966_AA0022870.2	LLSDPVEVTSLGADDTGGPDR	1
TRIAE_CS42_1AL_TGACv1_000967_AA0022880	VEGGDVYFDDR,FYVELK,SNYLVPVLPPIR,TFLEKR,AGVLLR,ELEYHTVEK	6	TRIAE_CS42_1AL_TGACv1_000967_AA0022880.1	ELEYHTVEK,SNYLVPVLPPIR,AGVLLR,FYVELK,VEGGDVYFDDR,TFLEKR	6
TRIAE_CS42_1AL_TGACv1_000969_AA0022930	SLGVHISK	1	TRIAE_CS42_1AL_TGACv1_000969_AA0022930.1	SLGVHISK	1
TRIAE_CS42_1AL_TGACv1_000969_AA0022930	SLGVHISK	1	TRIAE_CS42_1AL_TGACv1_000969_AA0022930.2	SLGVHISK	1
TRIAE_CS42_1AL_TGACv1_000981_AA0023030	QALFDLAVFR,LVDEQLR,FGAAVVTPEHR,LDHFSPTDHR,SSPFDSLTTDNLR,IVFTNGSQDPWR,AALQEITR,YFEFLDYHDDPTGPVFLR,KFGAAVVTPEHR	9	TRIAE_CS42_1AL_TGACv1_000981_AA0023030.1	LVDEQLR,KFGAAVVTPEHR,LDHFSPTDHR,FGAAVVTPEHR,YFEFLDYHDDPTGPVFLR,IVFTNGSQDPWR,QALFDLAVFR,SSPFDSLTTDNLR,AALQEITR	9
TRIAE_CS42_1AL_TGACv1_000981_AA0023030	QALFDLAVFR,LVDEQLR,FGAAVVTPEHR,LDHFSPTDHR,SSPFDSLTTDNLR,IVFTNGSQDPWR,AALQEITR,YFEFLDYHDDPTGPVFLR,KFGAAVVTPEHR	9	TRIAE_CS42_1AL_TGACv1_000981_AA0023030.2	QALFDLAVFR,SSPFDSLTTDNLR,AALQEITR,IVFTNGSQDPWR,FGAAVVTPEHR,YFEFLDYHDDPTGPVFLR,LVDEQLR,KFGAAVVTPEHR	8
TRIAE_CS42_1AL_TGACv1_000981_AA0023030	QALFDLAVFR,LVDEQLR,FGAAVVTPEHR,LDHFSPTDHR,SSPFDSLTTDNLR,IVFTNGSQDPWR,AALQEITR,YFEFLDYHDDPTGPVFLR,KFGAAVVTPEHR	9	TRIAE_CS42_1AL_TGACv1_000981_AA0023030.3	IVFTNGSQDPWR,QALFDLAVFR,AALQEITR,SSPFDSLTTDNLR,YFEFLDYHDDPTGPVFLR,FGAAVVTPEHR,KFGAAVVTPEHR,LVDEQLR	8
TRIAE_CS42_1AL_TGACv1_000981_AA0023040	LDHFSPTDHR,SSPFEDLTTENLR,QIGESAGPECK,QALSDLAVFR,NVFGEGVYPDVSMTNLYYGGTR,YHLDLCK,LVDGQLQSGHNSVK,FGAALVSPEHR,QYYQETLNAK,CSSPEAVNK,APVASYDQNYLK,YVNDYYVGTFR,FLTQEEHWMSQTLDHFSPTDHR,KFGAALVSPEHR,YYEFLDYHR,IVFANGSQDPWR	16	TRIAE_CS42_1AL_TGACv1_000981_AA0023040.1	YHLDLCK,KFGAALVSPEHR,LDHFSPTDHR,QALSDLAVFR,IVFANGSQDPWR,QIGESAGPECK,LVDGQLQSGHNSVK,FGAALVSPEHR,YVNDYYVGTFR,YYEFLDYHR,QYYQETLNAK,APVASYDQNYLK,NVFGEGVYPDVSMTNLYYGGTR,SSPFEDLTTENLR,CSSPEAVNK,FLTQEEHWMSQTLDHFSPTDHR	16
TRIAE_CS42_1AL_TGACv1_000982_AA0023070	MFYGPGGPYALFAGKDASR,KPLLMAIK,QYDGSDPEKPLLMAIK,GQIYDVSQSR,AAPGGLGISGK,MFYGPGGPYALFAGK,MSFEPQDLTGDVSGLGPFELSALQDWEYK	7	TRIAE_CS42_1AL_TGACv1_000982_AA0023070.1	QYDGSDPEKPLLMAIK,MSFEPQDLTGDVSGLGPFELSALQDWEYK,AAPGGLGISGK,GQIYDVSQSR,KPLLMAIK,MFYGPGGPYALFAGK,MFYGPGGPYALFAGKDASR	7
TRIAE_CS42_1AL_TGACv1_000984_AA0023120	AKYDAPTLAWDKTLALYAR,EFVNEHNK,WAAQIQQDCDQAR	3	TRIAE_CS42_1AL_TGACv1_000984_AA0023120.1	WAAQIQQDCDQAR,AKYDAPTLAWDKTLALYAR,EFVNEHNK	3
TRIAE_CS42_1AL_TGACv1_000984_AA0023130	AQPLKPVIH,GFDQATNIILDESHER,VLGLYLIR	3	TRIAE_CS42_1AL_TGACv1_000984_AA0023130.1	GFDQATNIILDESHER,VLGLYLIR,AQPLKPVIH	3
TRIAE_CS42_1AL_TGACv1_000984_AA0023140	TGAYDHTGK,TFSSPEEMKEAALAR,VWETTQGK,LVSGSDDFTMFLWEPTISK,FWDLSTQTPLYTCK,SGELILWDPK,CLASGSGDTTVR,IVYQPQAVFR,WITAVSWEPVHLQSPSR,IWDITTK,VVNHVYFSPDGQWLASASFDK,NNATAEVTLR	12	TRIAE_CS42_1AL_TGACv1_000984_AA0023140.1	FWDLSTQTPLYTCK,TFSSPEEMKEAALAR,VWETTQGK,NNATAEVTLR,IWDITTK,LVSGSDDFTMFLWEPTISK,TGAYDHTGK,VVNHVYFSPDGQWLASASFDK,SGELILWDPK,IVYQPQAVFR,WITAVSWEPVHLQSPSR,CLASGSGDTTVR	12
TRIAE_CS42_1AL_TGACv1_000984_AA0023150	ELSQEQLQLITAPLPHQDNRPPQPLNGR,VMWNILGKGRELSQEQLQLITAPLPHQDNRPPQPLNGR,RFPLELHMVHVDDQDHK,YMGSLTTPPCTEK,FPLELHMVHVDDQDHK,GRELSQEQLQLITAPLPHQDNRPPQPLNGR,AQSPIDIVIANAVPNPNLDTLTR,TTPTVAAGVVELK,VMWNILGK,AVIGILYEIGNPDPFYDQLTEK,AVIGILYEIGNPDPFYDQLTEKLRELK,TGSYFR,AVIGILYEIGNPDPFYDQLTEKLR	13	TRIAE_CS42_1AL_TGACv1_000984_AA0023150.1	AVIGILYEIGNPDPFYDQLTEKLR,VMWNILGKGRELSQEQLQLITAPLPHQDNRPPQPLNGR,TGSYFR,AVIGILYEIGNPDPFYDQLTEKLRELK,ELSQEQLQLITAPLPHQDNRPPQPLNGR,FPLELHMVHVDDQDHK,TTPTVAAGVVELK,RFPLELHMVHVDDQDHK,AVIGILYEIGNPDPFYDQLTEK,GRELSQEQLQLITAPLPHQDNRPPQPLNGR,VMWNILGK,AQSPIDIVIANAVPNPNLDTLTR,YMGSLTTPPCTEK	13
TRIAE_CS42_1AL_TGACv1_000985_AA0023190	MLKDMDDVDMLTLVIQEMSK,VASQLDVLPGAEFR,DMDDVDMLTLVIQEMSK,AFPSLMETLLHER	4	TRIAE_CS42_1AL_TGACv1_000985_AA0023190.1	AFPSLMETLLHER,VASQLDVLPGAEFR,MLKDMDDVDMLTLVIQEMSK,DMDDVDMLTLVIQEMSK	4
TRIAE_CS42_1AL_TGACv1_000985_AA0023190	MLKDMDDVDMLTLVIQEMSK,VASQLDVLPGAEFR,DMDDVDMLTLVIQEMSK,AFPSLMETLLHER	4	TRIAE_CS42_1AL_TGACv1_000985_AA0023190.2	DMDDVDMLTLVIQEMSK,MLKDMDDVDMLTLVIQEMSK,AFPSLMETLLHER,VASQLDVLPGAEFR	4
TRIAE_CS42_1AL_TGACv1_000985_AA0023200	FAAAMVK	1	TRIAE_CS42_1AL_TGACv1_000985_AA0023200.1	FAAAMVK	1
TRIAE_CS42_1AL_TGACv1_000986_AA0023230	AAVPVMYSVR,GGPGVAQR,FSLPVR,MFAAGEWLR	4	TRIAE_CS42_1AL_TGACv1_000986_AA0023230.1	AAVPVMYSVR,MFAAGEWLR,FSLPVR,GGPGVAQR	4
TRIAE_CS42_1AL_TGACv1_000986_AA0023240	LILYEK	1	TRIAE_CS42_1AL_TGACv1_000986_AA0023240.1	LILYEK	1
TRIAE_CS42_1AL_TGACv1_000986_AA0023240	LILYEK	1	TRIAE_CS42_1AL_TGACv1_000986_AA0023240.2	LILYEK	1
TRIAE_CS42_1AL_TGACv1_000986_AA0023240	LILYEK	1	TRIAE_CS42_1AL_TGACv1_000986_AA0023240.3	LILYEK	1
TRIAE_CS42_1AL_TGACv1_000995_AA0023350	SWIVPGWR,LAKEESVILCPGSVLGMENWVR,TAVEAEDAVAAALR,AAFNKLEVR	4	TRIAE_CS42_1AL_TGACv1_000995_AA0023350.1	LAKEESVILCPGSVLGMENWVR,SWIVPGWR,TAVEAEDAVAAALR,AAFNKLEVR	4
TRIAE_CS42_1AL_TGACv1_000995_AA0023360	AAGNAYSWWWASHIR,KAELYFR,AITSIDLINYK,ALEEIDKLQK	4	TRIAE_CS42_1AL_TGACv1_000995_AA0023360.1	KAELYFR,AAGNAYSWWWASHIR,AITSIDLINYK,ALEEIDKLQK	4
TRIAE_CS42_1AL_TGACv1_001007_AA0023440	TMPFILANEVCDR	1	TRIAE_CS42_1AL_TGACv1_001007_AA0023440.1	TMPFILANEVCDR	1
TRIAE_CS42_1AL_TGACv1_001007_AA0023460	QLSLFAGDIEAIFGK,QTAPEEGGVAR,LAVPASDDPGKDFLGVSPPLLQAIAK,GVVVSDSNLQPGSVDQK,SIGEGDVKNDIEQVDQNR,HNVDITPK	6	TRIAE_CS42_1AL_TGACv1_001007_AA0023460.1	QTAPEEGGVAR,HNVDITPK,GVVVSDSNLQPGSVDQK,QLSLFAGDIEAIFGK,SIGEGDVKNDIEQVDQNR,LAVPASDDPGKDFLGVSPPLLQAIAK	6
TRIAE_CS42_1AL_TGACv1_001014_AA0023510	AVADLGR	1	TRIAE_CS42_1AL_TGACv1_001014_AA0023510.1	AVADLGR	1
TRIAE_CS42_1AL_TGACv1_001015_AA0023540	GFLTKPQAHEIAR,VLAAIAEGR,DNFVEAAELER,SGHRFVWVLRGLPADTSHGAR,AVQLHVPHLR,FHHLPDVK	6	TRIAE_CS42_1AL_TGACv1_001015_AA0023540.1	SGHRFVWVLRGLPADTSHGAR,AVQLHVPHLR,DNFVEAAELER,VLAAIAEGR,FHHLPDVK,GFLTKPQAHEIAR	6
TRIAE_CS42_1AL_TGACv1_001021_AA0023600	KIPEIDDDEDWFPEDPIEAFK,GIPLWVPPVEDDEVVDEELDEMISR,GPNQHLQMIGVQLLK,APDVAELLGMMVEDYKR,IKLEDGNTEFWK,AMEILAAMER,SFHGLVAAHALAGDAEGAMQALR,AADALGVADTIYDMVAAGLSPGPR,LAFLEQLAER,ADELLEALEAMADDNQTIAPR,IELEAQGLPTDGTR	11	TRIAE_CS42_1AL_TGACv1_001021_AA0023600.1	AADALGVADTIYDMVAAGLSPGPR,KIPEIDDDEDWFPEDPIEAFK,IELEAQGLPTDGTR,AMEILAAMER,GIPLWVPPVEDDEVVDEELDEMISR,SFHGLVAAHALAGDAEGAMQALR,GPNQHLQMIGVQLLK,IKLEDGNTEFWK,APDVAELLGMMVEDYKR,ADELLEALEAMADDNQTIAPR,LAFLEQLAER	11
TRIAE_CS42_1AL_TGACv1_001023_AA0023620	TSFLQPMLK,QEVAAAVPDGFNADYLR,ILELIPDENVASELHDK,VSLTGPVLHPFLAR	4	TRIAE_CS42_1AL_TGACv1_001023_AA0023620.1	TSFLQPMLK,ILELIPDENVASELHDK,QEVAAAVPDGFNADYLR,VSLTGPVLHPFLAR	4
TRIAE_CS42_1AL_TGACv1_001023_AA0023620	TSFLQPMLK,QEVAAAVPDGFNADYLR,ILELIPDENVASELHDK,VSLTGPVLHPFLAR	4	TRIAE_CS42_1AL_TGACv1_001023_AA0023620.2	QEVAAAVPDGFNADYLR,ILELIPDENVASELHDK,VSLTGPVLHPFLAR,TSFLQPMLK	4
TRIAE_CS42_1AL_TGACv1_001026_AA0023650	GYLLYGPPGTGK,SSLIAAIANHLR,SLASELLPSEVR	3	TRIAE_CS42_1AL_TGACv1_001026_AA0023650.1	SLASELLPSEVR,SSLIAAIANHLR,GYLLYGPPGTGK	3
TRIAE_CS42_1AL_TGACv1_001026_AA0023660	SSLIAAIANHLR,GYLLYGPPGTGK	2	TRIAE_CS42_1AL_TGACv1_001026_AA0023660.1	SSLIAAIANHLR,GYLLYGPPGTGK	2
TRIAE_CS42_1AL_TGACv1_001026_AA0023660	SSLIAAIANHLR,GYLLYGPPGTGK	2	TRIAE_CS42_1AL_TGACv1_001026_AA0023660.2	SSLIAAIANHLR,GYLLYGPPGTGK	2
TRIAE_CS42_1AL_TGACv1_001026_AA0023670	SSLIAAIANHLR,GYLLYGPPGTGK	2	TRIAE_CS42_1AL_TGACv1_001026_AA0023670.1	GYLLYGPPGTGK,SSLIAAIANHLR	2
TRIAE_CS42_1AL_TGACv1_001026_AA0023680	GYLLYGPPGTGK,SSLIAAIANHLR	2	TRIAE_CS42_1AL_TGACv1_001026_AA0023680.1	GYLLYGPPGTGK,SSLIAAIANHLR	2
TRIAE_CS42_1AL_TGACv1_001027_AA0023720	TVTAMDVVYALK,IFLENVIRDAVTYTEHAR,TVTAMDVVYALKRQGR,DNIQGITKPAIR,LYEETR,TVTAMDVVYALKR,VLRDNIQGITKPAIRR,KTVTAMDVVYALKR,IQGITKPAIR,VLRDNIQGITKPAIR,ISGLIYEETR,KVLRDNIQGITKPAIR,RISGLIYEETR,ISGLIYEETRGVLK,DAVTYTEHAR,RISGLIYEETRGVLK,KTVTAMDVVYALK,RKTVTAMDVVYALK,DNIQGITKPAIRR,GVLKIFLENVIRDAVTYTEHAR,DAVTYTEHARR	21	TRIAE_CS42_1AL_TGACv1_001027_AA0023720.1	VLRDNIQGITKPAIR,TVTAMDVVYALKR,DAVTYTEHARR,KTVTAMDVVYALKR,RISGLIYEETRGVLK,LYEETR,TVTAMDVVYALK,IFLENVIRDAVTYTEHAR,DNIQGITKPAIRR,RISGLIYEETR,IQGITKPAIR,ISGLIYEETR,ISGLIYEETRGVLK,VLRDNIQGITKPAIRR,KVLRDNIQGITKPAIR,GVLKIFLENVIRDAVTYTEHAR,KTVTAMDVVYALK,TVTAMDVVYALKRQGR,DNIQGITKPAIR,DAVTYTEHAR,RKTVTAMDVVYALK	21
TRIAE_CS42_1AL_TGACv1_001027_AA0023740	VAANQIHHLMSALLVAR,QIGFFLLADESLLQAASESRPPPEKR,IILSGAAVSSSFAR,TEMYNANPDGSK	4	TRIAE_CS42_1AL_TGACv1_001027_AA0023740.1	IILSGAAVSSSFAR,TEMYNANPDGSK,VAANQIHHLMSALLVAR,QIGFFLLADESLLQAASESRPPPEKR	4
TRIAE_CS42_1AL_TGACv1_001031_AA0023780	QATSVEGK,ADWDAESHRDDEDYASDHGADDIEDSLNSPLISR,SLVDPLVTLFGSVHEKMPEVMGSMR,GMPLEVITEFFSVGAK,WTEREGADGQK,HGSMVSQGK,MPEVMGSMR,DLIEQQLAGPAMVHPSEAVAK,EIAAPHGSIMGGVGR,EDVSGEMALLVEGLGVGK,EGADGQKEGGFQR,STLFPNFGSMFSVAEQQQAK,IYLHEEGVSGDR,IYLHEEGVSGDRR,GGGQSALGSALGLMSR,DTHFEEYIIGPDDELADDGLAPDEEKLK,EGGFQR,LYGAEEGVSWIARPVR,SLVDPLVTLFGSVHEK,DTHFEEYIIGPDDELADDGLAPDEEK,WAELFEPGVK,GREDVSGEMALLVEGLGVGK,LMDMSGR	23	TRIAE_CS42_1AL_TGACv1_001031_AA0023780.1	DLIEQQLAGPAMVHPSEAVAK,IYLHEEGVSGDRR,LYGAEEGVSWIARPVR,DTHFEEYIIGPDDELADDGLAPDEEKLK,LMDMSGR,DTHFEEYIIGPDDELADDGLAPDEEK,GREDVSGEMALLVEGLGVGK,EDVSGEMALLVEGLGVGK,IYLHEEGVSGDR,WAELFEPGVK,EGGFQR,GMPLEVITEFFSVGAK	12
TRIAE_CS42_1AL_TGACv1_001031_AA0023780	QATSVEGK,ADWDAESHRDDEDYASDHGADDIEDSLNSPLISR,SLVDPLVTLFGSVHEKMPEVMGSMR,GMPLEVITEFFSVGAK,WTEREGADGQK,HGSMVSQGK,MPEVMGSMR,DLIEQQLAGPAMVHPSEAVAK,EIAAPHGSIMGGVGR,EDVSGEMALLVEGLGVGK,EGADGQKEGGFQR,STLFPNFGSMFSVAEQQQAK,IYLHEEGVSGDR,IYLHEEGVSGDRR,GGGQSALGSALGLMSR,DTHFEEYIIGPDDELADDGLAPDEEKLK,EGGFQR,LYGAEEGVSWIARPVR,SLVDPLVTLFGSVHEK,DTHFEEYIIGPDDELADDGLAPDEEK,WAELFEPGVK,GREDVSGEMALLVEGLGVGK,LMDMSGR	23	TRIAE_CS42_1AL_TGACv1_001031_AA0023780.2	WAELFEPGVK,IYLHEEGVSGDR,GMPLEVITEFFSVGAK,GGGQSALGSALGLMSR,EGGFQR,LMDMSGR,DTHFEEYIIGPDDELADDGLAPDEEK,EDVSGEMALLVEGLGVGK,GREDVSGEMALLVEGLGVGK,SLVDPLVTLFGSVHEK,MPEVMGSMR,EGADGQKEGGFQR,QATSVEGK,SLVDPLVTLFGSVHEKMPEVMGSMR,EIAAPHGSIMGGVGR,DLIEQQLAGPAMVHPSEAVAK,ADWDAESHRDDEDYASDHGADDIEDSLNSPLISR,HGSMVSQGK,WTEREGADGQK,DTHFEEYIIGPDDELADDGLAPDEEKLK,LYGAEEGVSWIARPVR,IYLHEEGVSGDRR	22
TRIAE_CS42_1AL_TGACv1_001031_AA0023780	QATSVEGK,ADWDAESHRDDEDYASDHGADDIEDSLNSPLISR,SLVDPLVTLFGSVHEKMPEVMGSMR,GMPLEVITEFFSVGAK,WTEREGADGQK,HGSMVSQGK,MPEVMGSMR,DLIEQQLAGPAMVHPSEAVAK,EIAAPHGSIMGGVGR,EDVSGEMALLVEGLGVGK,EGADGQKEGGFQR,STLFPNFGSMFSVAEQQQAK,IYLHEEGVSGDR,IYLHEEGVSGDRR,GGGQSALGSALGLMSR,DTHFEEYIIGPDDELADDGLAPDEEKLK,EGGFQR,LYGAEEGVSWIARPVR,SLVDPLVTLFGSVHEK,DTHFEEYIIGPDDELADDGLAPDEEK,WAELFEPGVK,GREDVSGEMALLVEGLGVGK,LMDMSGR	23	TRIAE_CS42_1AL_TGACv1_001031_AA0023780.3	GREDVSGEMALLVEGLGVGK,EDVSGEMALLVEGLGVGK,DTHFEEYIIGPDDELADDGLAPDEEK,LMDMSGR,EGGFQR,GGGQSALGSALGLMSR,GMPLEVITEFFSVGAK,IYLHEEGVSGDR,WAELFEPGVK,EGADGQKEGGFQR,MPEVMGSMR,SLVDPLVTLFGSVHEK,STLFPNFGSMFSVAEQQQAK,DLIEQQLAGPAMVHPSEAVAK,EIAAPHGSIMGGVGR,SLVDPLVTLFGSVHEKMPEVMGSMR,QATSVEGK,IYLHEEGVSGDRR,LYGAEEGVSWIARPVR,DTHFEEYIIGPDDELADDGLAPDEEKLK,WTEREGADGQK,HGSMVSQGK,ADWDAESHRDDEDYASDHGADDIEDSLNSPLISR	23
TRIAE_CS42_1AL_TGACv1_001032_AA0023790	LVSSDSLEKERGK	1	TRIAE_CS42_1AL_TGACv1_001032_AA0023790.1	LVSSDSLEKERGK	1
TRIAE_CS42_1AL_TGACv1_001032_AA0023810	DNSLVDVLYVSMQPAGK,GNNYFLVIK	2	TRIAE_CS42_1AL_TGACv1_001032_AA0023810.1	GNNYFLVIK,DNSLVDVLYVSMQPAGK	2
TRIAE_CS42_1AL_TGACv1_001032_AA0023830	HEQAEVSIPEDILMEILSR	1	TRIAE_CS42_1AL_TGACv1_001032_AA0023830.1	HEQAEVSIPEDILMEILSR	1
TRIAE_CS42_1AL_TGACv1_001033_AA0023840	GYIGSTLAALR,STGDLGADGYHR,GLEYYNNLINELTR,DYNADMSATFR,YGLHYVDFQDPELPR,SASIWDTFTHAGR	6	TRIAE_CS42_1AL_TGACv1_001033_AA0023840.1	SASIWDTFTHAGR,GYIGSTLAALR,STGDLGADGYHR,DYNADMSATFR,GLEYYNNLINELTR,YGLHYVDFQDPELPR	6
TRIAE_CS42_1AL_TGACv1_001038_AA0023880	AAPKPK	1	TRIAE_CS42_1AL_TGACv1_001038_AA0023880.1	AAPKPK	1
TRIAE_CS42_1AL_TGACv1_001038_AA0023880	AAPKPK	1	TRIAE_CS42_1AL_TGACv1_001038_AA0023880.2	AAPKPK	1
TRIAE_CS42_1AL_TGACv1_001038_AA0023900	SPSSSPSPPTPVR,KREEDFDAFTSTK,LGLSAMIMGSR,EEDFDAFTSTK,YFFSSLAASSSPHR,TVPENEVVFHEAPEGQKEN,YPDDAGAAGGAESVGDELR,TVPENEVVFHEAPEGQK,LGSVSDYCVHHCVCPVVVVR,SQDLAQPLVAAQIPFK,IAIAVDLSDESAFAVK	11	TRIAE_CS42_1AL_TGACv1_001038_AA0023900.1	SQDLAQPLVAAQIPFK,TVPENEVVFHEAPEGQK,LGSVSDYCVHHCVCPVVVVR,IAIAVDLSDESAFAVK,SPSSSPSPPTPVR,EEDFDAFTSTK,YPDDAGAAGGAESVGDELR,LGLSAMIMGSR,TVPENEVVFHEAPEGQKEN,YFFSSLAASSSPHR,KREEDFDAFTSTK	11
TRIAE_CS42_1AL_TGACv1_001038_AA0023930	SLGLSDK,VIVDFLAEHFGLPLLPASK	2	TRIAE_CS42_1AL_TGACv1_001038_AA0023930.1	SLGLSDK,VIVDFLAEHFGLPLLPASK	2
TRIAE_CS42_1AL_TGACv1_001038_AA0023930	SLGLSDK,VIVDFLAEHFGLPLLPASK	2	TRIAE_CS42_1AL_TGACv1_001038_AA0023930.2	VIVDFLAEHFGLPLLPASK,SLGLSDK	2
TRIAE_CS42_1AL_TGACv1_001042_AA0023970	LKAEATTDNK,IEIDQDHQDEICEVVLTK,VYCDPCR,FANPIAFFPKEPR,SPDASCAEIEEFR,AGFETNVSK,ECGGILQAYDLK,FANPIAFFPK,AEATTDNKGWYK,VPLTSNNGMK,KECGGILQAYDLK,NVEGATVAMDCRPFGGGESKLK,ELEEFR,KECGGILQAYDLKDAPENP,LKAEATTDNKGWYK,APESGFIVTGR,SPDASCAEIEEFRDR,NVEGATVAMDCRPFGGGESK,ARVPLTSNNGMK	19	TRIAE_CS42_1AL_TGACv1_001042_AA0023970.1	VPLTSNNGMK,NVEGATVAMDCRPFGGGESKLK,IEIDQDHQDEICEVVLTK,KECGGILQAYDLK,KECGGILQAYDLKDAPENP,VYCDPCR,ARVPLTSNNGMK,FANPIAFFPK,FANPIAFFPKEPR,SPDASCAEIEEFR,APESGFIVTGR,AGFETNVSK,ECGGILQAYDLK,AEATTDNKGWYK,ELEEFR,NVEGATVAMDCRPFGGGESK,SPDASCAEIEEFRDR,LKAEATTDNK,LKAEATTDNKGWYK	19
TRIAE_CS42_1AL_TGACv1_001049_AA0024010	LVSATK	1	TRIAE_CS42_1AL_TGACv1_001049_AA0024010.1	LVSATK	1
TRIAE_CS42_1AL_TGACv1_001050_AA0024030	AAAGGGGMVVGREASDAESDTGCVCFVESSS	1	TRIAE_CS42_1AL_TGACv1_001050_AA0024030.1	AAAGGGGMVVGREASDAESDTGCVCFVESSS	1
TRIAE_CS42_1AL_TGACv1_001050_AA0024040	ALVSIHSK,VAAAAAASSVAR,VPVYSGNPR,VPADMPLYDILNEFQK,QVNLVEPLLENRR,AETETPVSAVSIR,QGQAGQPAGILK,NVIGLLLVK	8	TRIAE_CS42_1AL_TGACv1_001050_AA0024040.1	QVNLVEPLLENRR,QGQAGQPAGILK,AETETPVSAVSIR,VPADMPLYDILNEFQK,VAAAAAASSVAR,VPVYSGNPR,NVIGLLLVK,ALVSIHSK	8
TRIAE_CS42_1AL_TGACv1_001053_AA0024060	MVTDGTENHLVLWDLRPLGLSGNK,YYGGNEVIDEVEELCR,NAVFGDSSALAPGGVR,ISATSIYFSSLPYK,KGQPEGALYDYEDK,AFHLDPASWGVNVQPYSGSPANFAAYTGLLQPHER,IMGLDLPSGGHLTHGYYTAGGK,DWDYAR,ALKAFHLDPASWGVNVQPYSGSPANFAAYTGLLQPHER,GQPEGALYDYEDK,VSSDTGYVDYDR,AMDFRPK,YSEGMPGAR,AYIQQVK,VSSDTGYVDYDRLEEK,QAMSPGFK,INFAVFPSLQGGPHNHQIAALAVGLK,TGIELIASENFTSLAVMEALGSPLTNK,VCDLSSITLNK,ANAVALGNHLMSK,SGMIFYR,MVTDGTENHLVLWDLRPLGLSGNKVEK,LIICGGSAY…	24	TRIAE_CS42_1AL_TGACv1_001053_AA0024060.1	IMGLDLPSGGHLTHGYYTAGGK,AMDFRPK,ANAVALGNHLMSK,AFHLDPASWGVNVQPYSGSPANFAAYTGLLQPHER,VCDLSSITLNK,MVTDGTENHLVLWDLRPLGLSGNKVEK,TGIELIASENFTSLAVMEALGSPLTNK,LIICGGSAYPR,VSSDTGYVDYDRLEEK,VSSDTGYVDYDR,AYIQQVK,MVTDGTENHLVLWDLRPLGLSGNK,INFAVFPSLQGGPHNHQIAALAVGLK,ISATSIYFSSLPYK,GQPEGALYDYEDK,YYGGNEVIDEVEELCR,ALKAFHLDPASWGVNVQPYSGSPANFAAYTGLLQPHER,YSEGMPGAR,NAVFGDSSALAPGGVR,SGMIFYR,DWDYAR,IMGLDLPSGGHLTHGYYTAGG…	24
TRIAE_CS42_1AL_TGACv1_001055_AA0024070	LGLPSK	1	TRIAE_CS42_1AL_TGACv1_001055_AA0024070.1	LGLPSK	1
TRIAE_CS42_1AL_TGACv1_001055_AA0024070	LGLPSK	1	TRIAE_CS42_1AL_TGACv1_001055_AA0024070.2	LGLPSK	1
TRIAE_CS42_1AL_TGACv1_001055_AA0024070	LGLPSK	1	TRIAE_CS42_1AL_TGACv1_001055_AA0024070.3	LGLPSK	1
TRIAE_CS42_1AL_TGACv1_001055_AA0024090	FLTQTAILEFK,EIEISALEER	2	TRIAE_CS42_1AL_TGACv1_001055_AA0024090.1	FLTQTAILEFK,EIEISALEER	2
TRIAE_CS42_1AL_TGACv1_001060_AA0024170	SFVVEK	1	TRIAE_CS42_1AL_TGACv1_001060_AA0024170.1	SFVVEK	1
TRIAE_CS42_1AL_TGACv1_001060_AA0024180	RDADAEPALASFLYATVLSHPSLPR,VADVFAVDIHPAAVVGK,DADAEPALASFLYATVLSHPSLPR,STAVGNPAR,AAVVADLLAAR	5	TRIAE_CS42_1AL_TGACv1_001060_AA0024180.1	RDADAEPALASFLYATVLSHPSLPR,VADVFAVDIHPAAVVGK,STAVGNPAR,DADAEPALASFLYATVLSHPSLPR,AAVVADLLAAR	5
TRIAE_CS42_1AL_TGACv1_001065_AA0024290	LILYEK,ALEETLLDSIEYYR,GGPNVLNDTPLQIVDVR	3	TRIAE_CS42_1AL_TGACv1_001065_AA0024290.1	ALEETLLDSIEYYR,LILYEK,GGPNVLNDTPLQIVDVR	3
TRIAE_CS42_1AL_TGACv1_001067_AA0024380	TIGPLELR,ALQFVYGSK	2	TRIAE_CS42_1AL_TGACv1_001067_AA0024380.1	ALQFVYGSK,TIGPLELR	2
TRIAE_CS42_1AL_TGACv1_001067_AA0024380	TIGPLELR,ALQFVYGSK	2	TRIAE_CS42_1AL_TGACv1_001067_AA0024380.2	ALQFVYGSK,TIGPLELR	2
TRIAE_CS42_1AL_TGACv1_001067_AA0024380	TIGPLELR,ALQFVYGSK	2	TRIAE_CS42_1AL_TGACv1_001067_AA0024380.3	ALQFVYGSK,TIGPLELR	2
TRIAE_CS42_1AL_TGACv1_001070_AA0024440	VSDVHTIYYEQSGNPGGHPVVFLHGGPGAGTSPGNRR,FFDPEFYR,AWPEAEFK,RFFDPEFYR,RLTSSDADVQIEAAK,VSDVHTIYYEQSGNPGGHPVVFLHGGPGAGTSPGNR,VVPDAGHSANEVGVAAELVSANEK,DLYPHVEPFDTGR,GFLDSDSHLLDNVDKIR,FSLAFAR,LTSSDADVQIEAAKR,GEDDKFSLAFAR,GFLDSDSHLLDNVDK,RLTSSDADVQIEAAKR,IENHYFINK,LTSSDADVQIEAAK,VVPDAGHSANEVGVAAELVSANEKLK,RGEDDKFSLAFAR,IVLFDQR,WTTWEMMTAHLLQNHENIK,KDLYPHVEPFDTGR	21	TRIAE_CS42_1AL_TGACv1_001070_AA0024440.1	LTSSDADVQIEAAKR,RLTSSDADVQIEAAK,IVLFDQR,GFLDSDSHLLDNVDK,IENHYFINK,VSDVHTIYYEQSGNPGGHPVVFLHGGPGAGTSPGNR,RLTSSDADVQIEAAKR,FFDPEFYR,VVPDAGHSANEVGVAAELVSANEK,VSDVHTIYYEQSGNPGGHPVVFLHGGPGAGTSPGNRR,VVPDAGHSANEVGVAAELVSANEKLK,DLYPHVEPFDTGR,RGEDDKFSLAFAR,GEDDKFSLAFAR,LTSSDADVQIEAAK,KDLYPHVEPFDTGR,FSLAFAR,WTTWEMMTAHLLQNHENIK,RFFDPEFYR,GFLDSDSHLLDNVDKIR,AWPEAEFK	21
TRIAE_CS42_1AL_TGACv1_001070_AA0024440	VSDVHTIYYEQSGNPGGHPVVFLHGGPGAGTSPGNRR,FFDPEFYR,AWPEAEFK,RFFDPEFYR,RLTSSDADVQIEAAK,VSDVHTIYYEQSGNPGGHPVVFLHGGPGAGTSPGNR,VVPDAGHSANEVGVAAELVSANEK,DLYPHVEPFDTGR,GFLDSDSHLLDNVDKIR,FSLAFAR,LTSSDADVQIEAAKR,GEDDKFSLAFAR,GFLDSDSHLLDNVDK,RLTSSDADVQIEAAKR,IENHYFINK,LTSSDADVQIEAAK,VVPDAGHSANEVGVAAELVSANEKLK,RGEDDKFSLAFAR,IVLFDQR,WTTWEMMTAHLLQNHENIK,KDLYPHVEPFDTGR	21	TRIAE_CS42_1AL_TGACv1_001070_AA0024440.2	DLYPHVEPFDTGR,RGEDDKFSLAFAR,GEDDKFSLAFAR,LTSSDADVQIEAAK,FSLAFAR,KDLYPHVEPFDTGR,RFFDPEFYR,WTTWEMMTAHLLQNHENIK,GFLDSDSHLLDNVDKIR,AWPEAEFK,LTSSDADVQIEAAKR,RLTSSDADVQIEAAK,IVLFDQR,GFLDSDSHLLDNVDK,IENHYFINK,VSDVHTIYYEQSGNPGGHPVVFLHGGPGAGTSPGNR,FFDPEFYR,RLTSSDADVQIEAAKR,VSDVHTIYYEQSGNPGGHPVVFLHGGPGAGTSPGNRR	19
TRIAE_CS42_1AL_TGACv1_001070_AA0024440	VSDVHTIYYEQSGNPGGHPVVFLHGGPGAGTSPGNRR,FFDPEFYR,AWPEAEFK,RFFDPEFYR,RLTSSDADVQIEAAK,VSDVHTIYYEQSGNPGGHPVVFLHGGPGAGTSPGNR,VVPDAGHSANEVGVAAELVSANEK,DLYPHVEPFDTGR,GFLDSDSHLLDNVDKIR,FSLAFAR,LTSSDADVQIEAAKR,GEDDKFSLAFAR,GFLDSDSHLLDNVDK,RLTSSDADVQIEAAKR,IENHYFINK,LTSSDADVQIEAAK,VVPDAGHSANEVGVAAELVSANEKLK,RGEDDKFSLAFAR,IVLFDQR,WTTWEMMTAHLLQNHENIK,KDLYPHVEPFDTGR	21	TRIAE_CS42_1AL_TGACv1_001070_AA0024440.3	LTSSDADVQIEAAK,GEDDKFSLAFAR,RGEDDKFSLAFAR,DLYPHVEPFDTGR,AWPEAEFK,GFLDSDSHLLDNVDKIR,FSLAFAR,KDLYPHVEPFDTGR,RFFDPEFYR,WTTWEMMTAHLLQNHENIK,VSDVHTIYYEQSGNPGGHPVVFLHGGPGAGTSPGNR,IENHYFINK,IVLFDQR,GFLDSDSHLLDNVDK,LTSSDADVQIEAAKR,RLTSSDADVQIEAAK,VVPDAGHSANEVGVAAELVSANEKLK,VSDVHTIYYEQSGNPGGHPVVFLHGGPGAGTSPGNRR,FFDPEFYR,RLTSSDADVQIEAAKR,VVPDAGHSANEVGVAAELVSANEK	21
TRIAE_CS42_1AL_TGACv1_001070_AA0024440	VSDVHTIYYEQSGNPGGHPVVFLHGGPGAGTSPGNRR,FFDPEFYR,AWPEAEFK,RFFDPEFYR,RLTSSDADVQIEAAK,VSDVHTIYYEQSGNPGGHPVVFLHGGPGAGTSPGNR,VVPDAGHSANEVGVAAELVSANEK,DLYPHVEPFDTGR,GFLDSDSHLLDNVDKIR,FSLAFAR,LTSSDADVQIEAAKR,GEDDKFSLAFAR,GFLDSDSHLLDNVDK,RLTSSDADVQIEAAKR,IENHYFINK,LTSSDADVQIEAAK,VVPDAGHSANEVGVAAELVSANEKLK,RGEDDKFSLAFAR,IVLFDQR,WTTWEMMTAHLLQNHENIK,KDLYPHVEPFDTGR	21	TRIAE_CS42_1AL_TGACv1_001070_AA0024440.4	LTSSDADVQIEAAKR,RLTSSDADVQIEAAK,IVLFDQR,GFLDSDSHLLDNVDK,IENHYFINK,VSDVHTIYYEQSGNPGGHPVVFLHGGPGAGTSPGNR,FFDPEFYR,RLTSSDADVQIEAAKR,VVPDAGHSANEVGVAAELVSANEK,VSDVHTIYYEQSGNPGGHPVVFLHGGPGAGTSPGNRR,VVPDAGHSANEVGVAAELVSANEKLK,DLYPHVEPFDTGR,RGEDDKFSLAFAR,GEDDKFSLAFAR,LTSSDADVQIEAAK,FSLAFAR,KDLYPHVEPFDTGR,RFFDPEFYR,WTTWEMMTAHLLQNHENIK,GFLDSDSHLLDNVDKIR,AWPEAEFK	21
TRIAE_CS42_1AL_TGACv1_001070_AA0024450	LRPLSYR,LVLVGTK,CVTVGDGAVGK	3	TRIAE_CS42_1AL_TGACv1_001070_AA0024450.1	LVLVGTK,CVTVGDGAVGK,LRPLSYR	3
TRIAE_CS42_1AL_TGACv1_001075_AA0024540	LISGMYLGEIVR,SSHLPLTEFDQALDAESLNPGEQIYEK,QSSIASGTLIK,VTALVNDTIGTLAGGR,TVGAKLKDVLGIQGTSLK,LKDVLGIQGTSLK,FVASEGEDFHLLEGR,LAAAGIHGVLK,QGLDMK,LGMIISYVDSLPSGQEK,ANAIPKWHGLLPK,GLFYALDLGGTNFR,WHGLLPK,SGDMVINMEWGNFR,GFSIDETVGADVVAELSSALDR	15	TRIAE_CS42_1AL_TGACv1_001075_AA0024540.1	LGMIISYVDSLPSGQEK,SGDMVINMEWGNFR,GFSIDETVGADVVAELSSALDR,WHGLLPK,LKDVLGIQGTSLK,LAAAGIHGVLK,SSHLPLTEFDQALDAESLNPGEQIYEK,ANAIPKWHGLLPK,FVASEGEDFHLLEGR,LISGMYLGEIVR,QSSIASGTLIK,GLFYALDLGGTNFR,QGLDMK,TVGAKLKDVLGIQGTSLK,VTALVNDTIGTLAGGR	15
TRIAE_CS42_1AL_TGACv1_001075_AA0024550	ATYNYYSPEK	1	TRIAE_CS42_1AL_TGACv1_001075_AA0024550.1	ATYNYYSPEK	1
TRIAE_CS42_1AL_TGACv1_001075_AA0024560	VPLPAK	1	TRIAE_CS42_1AL_TGACv1_001075_AA0024560.1	VPLPAK	1
TRIAE_CS42_1AL_TGACv1_001082_AA0024620	ACNTCCR,SSRPNLCNR	2	TRIAE_CS42_1AL_TGACv1_001082_AA0024620.1	ACNTCCR,SSRPNLCNR	2
TRIAE_CS42_1AL_TGACv1_001085_AA0024640	SQAPVIPMEAR,ILSDDGGVGGDTVDFAEFR,QLKDLEFLK,TEEILEGVAR,MSNDIEYEEETFLDMMK,LLCTMLNAVFPSVGRPAVER,ILSDDGGVGGDTVDFAEFRR,IVGALPVVGLVAR	8	TRIAE_CS42_1AL_TGACv1_001085_AA0024640.1	TEEILEGVAR,SQAPVIPMEAR,ILSDDGGVGGDTVDFAEFRR,MSNDIEYEEETFLDMMK,IVGALPVVGLVAR,QLKDLEFLK,ILSDDGGVGGDTVDFAEFR,LLCTMLNAVFPSVGRPAVER	8
TRIAE_CS42_1AL_TGACv1_001085_AA0024640	SQAPVIPMEAR,ILSDDGGVGGDTVDFAEFR,QLKDLEFLK,TEEILEGVAR,MSNDIEYEEETFLDMMK,LLCTMLNAVFPSVGRPAVER,ILSDDGGVGGDTVDFAEFRR,IVGALPVVGLVAR	8	TRIAE_CS42_1AL_TGACv1_001085_AA0024640.2	ILSDDGGVGGDTVDFAEFRR,TEEILEGVAR,ILSDDGGVGGDTVDFAEFR,LLCTMLNAVFPSVGRPAVER,MSNDIEYEEETFLDMMK,IVGALPVVGLVAR,QLKDLEFLK	7
TRIAE_CS42_1AL_TGACv1_001085_AA0024640	SQAPVIPMEAR,ILSDDGGVGGDTVDFAEFR,QLKDLEFLK,TEEILEGVAR,MSNDIEYEEETFLDMMK,LLCTMLNAVFPSVGRPAVER,ILSDDGGVGGDTVDFAEFRR,IVGALPVVGLVAR	8	TRIAE_CS42_1AL_TGACv1_001085_AA0024640.3	ILSDDGGVGGDTVDFAEFR,LLCTMLNAVFPSVGRPAVER,IVGALPVVGLVAR,MSNDIEYEEETFLDMMK,QLKDLEFLK,ILSDDGGVGGDTVDFAEFRR,TEEILEGVAR	7
TRIAE_CS42_1AL_TGACv1_001085_AA0024660	KEESVMDK,YYAIFDEK,IPEDLAVNVAR,YEDKIDAFGEK,IDAFGEK,EKPVHSVLGGGKPADLFLWRNKK,EKPVHSVLGGGKPADLFLWR,KEESVMDKITEK,KYYAIFDEK,AMVELKK	10	TRIAE_CS42_1AL_TGACv1_001085_AA0024660.1	IDAFGEK,YYAIFDEK,KYYAIFDEK,IPEDLAVNVAR,KEESVMDKITEK,EKPVHSVLGGGKPADLFLWRNKK,YEDKIDAFGEK,AMVELKK,KEESVMDK,EKPVHSVLGGGKPADLFLWR	10
TRIAE_CS42_1AL_TGACv1_001085_AA0024660	KEESVMDK,YYAIFDEK,IPEDLAVNVAR,YEDKIDAFGEK,IDAFGEK,EKPVHSVLGGGKPADLFLWRNKK,EKPVHSVLGGGKPADLFLWR,KEESVMDKITEK,KYYAIFDEK,AMVELKK	10	TRIAE_CS42_1AL_TGACv1_001085_AA0024660.2	IDAFGEK,YYAIFDEK,KYYAIFDEK,KEESVMDKITEK,IPEDLAVNVAR,EKPVHSVLGGGKPADLFLWRNKK,AMVELKK,YEDKIDAFGEK,KEESVMDK,EKPVHSVLGGGKPADLFLWR	10
TRIAE_CS42_1AL_TGACv1_001085_AA0024660	KEESVMDK,YYAIFDEK,IPEDLAVNVAR,YEDKIDAFGEK,IDAFGEK,EKPVHSVLGGGKPADLFLWRNKK,EKPVHSVLGGGKPADLFLWR,KEESVMDKITEK,KYYAIFDEK,AMVELKK	10	TRIAE_CS42_1AL_TGACv1_001085_AA0024660.3	EKPVHSVLGGGKPADLFLWRNKK,IPEDLAVNVAR,KEESVMDKITEK,KEESVMDK,EKPVHSVLGGGKPADLFLWR	5
TRIAE_CS42_1AL_TGACv1_001085_AA0024670	GVIINTAAELEASVLAAIADGR,TAVAEGGSSYSALGR,SGHRFLWVLR,SNWVDAAELER,EEASGLGIR	5	TRIAE_CS42_1AL_TGACv1_001085_AA0024670.1	SGHRFLWVLR,TAVAEGGSSYSALGR,SNWVDAAELER,GVIINTAAELEASVLAAIADGR,EEASGLGIR	5
TRIAE_CS42_1AL_TGACv1_001092_AA0024770	GEGQQQSAVLGK	1	TRIAE_CS42_1AL_TGACv1_001092_AA0024770.1	GEGQQQSAVLGK	1
TRIAE_CS42_1AL_TGACv1_001094_AA0024820	SLAAAIDDGR,SLAAAIDDGRTR,EAEVGELR,AGVSVYKPR	4	TRIAE_CS42_1AL_TGACv1_001094_AA0024820.1	SLAAAIDDGRTR,SLAAAIDDGR,AGVSVYKPR,EAEVGELR	4
TRIAE_CS42_1AL_TGACv1_001095_AA0024870	IADQMEELK	1	TRIAE_CS42_1AL_TGACv1_001095_AA0024870.1	IADQMEELK	1
TRIAE_CS42_1AL_TGACv1_001101_AA0024930	NGVESIISSDLEGVTDYEAK,MSPLVSELR,ILPEASYK,RIQNAGTEVVEAK,INAGIVK,GIEFAHK,ALEALKPELK,GVAADLSHCNTPSQVMDFTGPAELANCLK,ANTFVAQK,VAVLGAAGGIGQPLGLLIK,LYDIANVK,AGAGSATLSMAYAAAR,EVVEAK,DDLFNINAGIVK,LFGVSTLDVVR,VAVLGAAGGIGQPLGLLIKMSPLVSELR,LIDVDVPVVGGHAGITILPLLSK,TRPSVTFTDEETEELTK,ANTFVAQKK,IQNAGTEVVEAK,FVESSLR,KLFGVSTLDVVR,GVDVVVIPAGVPR,ALAGDPDVYECTYVQSELTELPFFASR,TRPSVTFTDEETEELTKR	25	TRIAE_CS42_1AL_TGACv1_001101_AA0024930.1	VAVLGAAGGIGQPLGLLIKMSPLVSELR,TRPSVTFTDEETEELTKR,ALAGDPDVYECTYVQSELTELPFFASR,IQNAGTEVVEAK,KLFGVSTLDVVR,GIEFAHK,MSPLVSELR,LFGVSTLDVVR,RIQNAGTEVVEAK,NGVESIISSDLEGVTDYEAK,AGAGSATLSMAYAAAR,EVVEAK,TRPSVTFTDEETEELTK,LIDVDVPVVGGHAGITILPLLSK,GVDVVVIPAGVPR,GVAADLSHCNTPSQVMDFTGPAELANCLK,ANTFVAQK,DDLFNINAGIVK,FVESSLR,LYDIANVK,ANTFVAQKK,ALEALKPELK,VAVLGAAGGIGQPLGLLIK,ILPEASYK,INAGIVK	25
TRIAE_CS42_1AL_TGACv1_001101_AA0024930	NGVESIISSDLEGVTDYEAK,MSPLVSELR,ILPEASYK,RIQNAGTEVVEAK,INAGIVK,GIEFAHK,ALEALKPELK,GVAADLSHCNTPSQVMDFTGPAELANCLK,ANTFVAQK,VAVLGAAGGIGQPLGLLIK,LYDIANVK,AGAGSATLSMAYAAAR,EVVEAK,DDLFNINAGIVK,LFGVSTLDVVR,VAVLGAAGGIGQPLGLLIKMSPLVSELR,LIDVDVPVVGGHAGITILPLLSK,TRPSVTFTDEETEELTK,ANTFVAQKK,IQNAGTEVVEAK,FVESSLR,KLFGVSTLDVVR,GVDVVVIPAGVPR,ALAGDPDVYECTYVQSELTELPFFASR,TRPSVTFTDEETEELTKR	25	TRIAE_CS42_1AL_TGACv1_001101_AA0024930.2	TRPSVTFTDEETEELTK,GVDVVVIPAGVPR,LIDVDVPVVGGHAGITILPLLSK,GVAADLSHCNTPSQVMDFTGPAELANCLK,ANTFVAQK,DDLFNINAGIVK,ANTFVAQKK,ALEALKPELK,LYDIANVK,ILPEASYK,INAGIVK,VAVLGAAGGIGQPLGLLIK,VAVLGAAGGIGQPLGLLIKMSPLVSELR,TRPSVTFTDEETEELTKR,ALAGDPDVYECTYVQSELTELPFFASR,LFGVSTLDVVR,KLFGVSTLDVVR,GIEFAHK,MSPLVSELR,NGVESIISSDLEGVTDYEAK	20
TRIAE_CS42_1AL_TGACv1_001102_AA0025030	ELPVEQLLK	1	TRIAE_CS42_1AL_TGACv1_001102_AA0025030.1	ELPVEQLLK	1
TRIAE_CS42_1AL_TGACv1_001103_AA0025090	VPDLDR	1	TRIAE_CS42_1AL_TGACv1_001103_AA0025090.1	VPDLDR	1
TRIAE_CS42_1AL_TGACv1_001103_AA0025100	YTIGGDMGGGEGHTGWVSCVR,DGVTLLWDLSEGK,SLLVWDLTNPVQSLGDGTVGTDYAVPFR,VWNLTNCK,QIVSASR,SLLVWDLTNPVQSLGDGTVGTDYAVPFRR,LWDLSTGLTTR,DKSLLVWDLTNPVQSLGDGTVGTDYAVPFRR,GHNDVVTAIAAPIDNSPYIVSGSR,HVVQDLKPEVQVSK,TIKLWNTLGECK,IWDLESK,FSPNIQQPTIVSGSWDK,DVISVAFSVDNR,STLAGHGGYVNAVAVSPDGSLCASGGK,LWNTLGECK,DGVTLLWDLSEGKR,DKSLLVWDLTNPVQSLGDGTVGTDYAVPFR,FSPNIQQPTIVSGSWDKTVKVWNLTNCK	19	TRIAE_CS42_1AL_TGACv1_001103_AA0025100.1	FSPNIQQPTIVSGSWDKTVKVWNLTNCK,GHNDVVTAIAAPIDNSPYIVSGSR,YTIGGDMGGGEGHTGWVSCVR,DVISVAFSVDNR,VWNLTNCK,HVVQDLKPEVQVSK,DGVTLLWDLSEGK,LWDLSTGLTTR,QIVSASR,SLLVWDLTNPVQSLGDGTVGTDYAVPFR,LWNTLGECK,DKSLLVWDLTNPVQSLGDGTVGTDYAVPFR,IWDLESK,DKSLLVWDLTNPVQSLGDGTVGTDYAVPFRR,FSPNIQQPTIVSGSWDK,STLAGHGGYVNAVAVSPDGSLCASGGK,DGVTLLWDLSEGKR,SLLVWDLTNPVQSLGDGTVGTDYAVPFRR,TIKLWNTLGECK	19
TRIAE_CS42_1AL_TGACv1_001103_AA0025100	YTIGGDMGGGEGHTGWVSCVR,DGVTLLWDLSEGK,SLLVWDLTNPVQSLGDGTVGTDYAVPFR,VWNLTNCK,QIVSASR,SLLVWDLTNPVQSLGDGTVGTDYAVPFRR,LWDLSTGLTTR,DKSLLVWDLTNPVQSLGDGTVGTDYAVPFRR,GHNDVVTAIAAPIDNSPYIVSGSR,HVVQDLKPEVQVSK,TIKLWNTLGECK,IWDLESK,FSPNIQQPTIVSGSWDK,DVISVAFSVDNR,STLAGHGGYVNAVAVSPDGSLCASGGK,LWNTLGECK,DGVTLLWDLSEGKR,DKSLLVWDLTNPVQSLGDGTVGTDYAVPFR,FSPNIQQPTIVSGSWDKTVKVWNLTNCK	19	TRIAE_CS42_1AL_TGACv1_001103_AA0025100.2	QIVSASR,VWNLTNCK,HVVQDLKPEVQVSK,DGVTLLWDLSEGK,LWDLSTGLTTR,DVISVAFSVDNR,YTIGGDMGGGEGHTGWVSCVR,GHNDVVTAIAAPIDNSPYIVSGSR,FSPNIQQPTIVSGSWDKTVKVWNLTNCK,SLLVWDLTNPVQSLGDGTVGTDYAVPFRR,TIKLWNTLGECK,DGVTLLWDLSEGKR,IWDLESK,FSPNIQQPTIVSGSWDK,STLAGHGGYVNAVAVSPDGSLCASGGK,DKSLLVWDLTNPVQSLGDGTVGTDYAVPFRR,DKSLLVWDLTNPVQSLGDGTVGTDYAVPFR,LWNTLGECK,SLLVWDLTNPVQSLGDGTVGTDYAVPFR	19
TRIAE_CS42_1AL_TGACv1_001104_AA0025110	QLHDIVDK,AVLETILGVQDEELK,VVPAEVPRVDLLQVLAEIDDRFLK,VDLLQVLAEIDDRFLK,VDLLQVLAEIDDR	5	TRIAE_CS42_1AL_TGACv1_001104_AA0025110.1	AVLETILGVQDEELK,QLHDIVDK,VVPAEVPRVDLLQVLAEIDDRFLK,VDLLQVLAEIDDR,VDLLQVLAEIDDRFLK	5
TRIAE_CS42_1AL_TGACv1_001107_AA0025150	ADEFIPERFDLEGPIPNESNTDFR,KVEQEADLALSPSG,DFVIVSDPAVAK,LVEKLETYALSGEPVNMEAR,NTVEELITK,SPEVWDR,LETYALSGEPVNMEAR,ALVDDVLPGNYK,AIVDAENEQIEGEEYVNEADPSILR,FDLEGPIPNESNTDFR,GNDDSGIPVASAK	11	TRIAE_CS42_1AL_TGACv1_001107_AA0025150.1	ADEFIPERFDLEGPIPNESNTDFR,LVEKLETYALSGEPVNMEAR,SPEVWDR,DFVIVSDPAVAK,ALVDDVLPGNYK,AIVDAENEQIEGEEYVNEADPSILR,GNDDSGIPVASAK,NTVEELITK,KVEQEADLALSPSG,FDLEGPIPNESNTDFR,LETYALSGEPVNMEAR	11
TRIAE_CS42_1AL_TGACv1_001107_AA0025150	ADEFIPERFDLEGPIPNESNTDFR,KVEQEADLALSPSG,DFVIVSDPAVAK,LVEKLETYALSGEPVNMEAR,NTVEELITK,SPEVWDR,LETYALSGEPVNMEAR,ALVDDVLPGNYK,AIVDAENEQIEGEEYVNEADPSILR,FDLEGPIPNESNTDFR,GNDDSGIPVASAK	11	TRIAE_CS42_1AL_TGACv1_001107_AA0025150.2	ADEFIPERFDLEGPIPNESNTDFR,LVEKLETYALSGEPVNMEAR,SPEVWDR,DFVIVSDPAVAK,ALVDDVLPGNYK,GNDDSGIPVASAK,AIVDAENEQIEGEEYVNEADPSILR,NTVEELITK,KVEQEADLALSPSG,FDLEGPIPNESNTDFR,LETYALSGEPVNMEAR	11
TRIAE_CS42_1AL_TGACv1_001107_AA0025150	ADEFIPERFDLEGPIPNESNTDFR,KVEQEADLALSPSG,DFVIVSDPAVAK,LVEKLETYALSGEPVNMEAR,NTVEELITK,SPEVWDR,LETYALSGEPVNMEAR,ALVDDVLPGNYK,AIVDAENEQIEGEEYVNEADPSILR,FDLEGPIPNESNTDFR,GNDDSGIPVASAK	11	TRIAE_CS42_1AL_TGACv1_001107_AA0025150.3	ADEFIPERFDLEGPIPNESNTDFR,LVEKLETYALSGEPVNMEAR,SPEVWDR,DFVIVSDPAVAK,AIVDAENEQIEGEEYVNEADPSILR,GNDDSGIPVASAK,ALVDDVLPGNYK,NTVEELITK,KVEQEADLALSPSG,FDLEGPIPNESNTDFR,LETYALSGEPVNMEAR	11
TRIAE_CS42_1AL_TGACv1_001108_AA0025220	GSDALFR,GGDAPFR	2	TRIAE_CS42_1AL_TGACv1_001108_AA0025220.1	GGDAPFR,GSDALFR	2
TRIAE_CS42_1AL_TGACv1_001108_AA0025220	GSDALFR,GGDAPFR	2	TRIAE_CS42_1AL_TGACv1_001108_AA0025220.2	GSDALFR,GGDAPFR	2
TRIAE_CS42_1AL_TGACv1_001108_AA0025220	GSDALFR,GGDAPFR	2	TRIAE_CS42_1AL_TGACv1_001108_AA0025220.3	GSDALFR,GGDAPFR	2
TRIAE_CS42_1AL_TGACv1_001108_AA0025220	GSDALFR,GGDAPFR	2	TRIAE_CS42_1AL_TGACv1_001108_AA0025220.4	GSDALFR,GGDAPFR	2
TRIAE_CS42_1AL_TGACv1_001108_AA0025230	AMTAAEALWFR,MLPWATAAEAEAALGR	2	TRIAE_CS42_1AL_TGACv1_001108_AA0025230.1	MLPWATAAEAEAALGR,AMTAAEALWFR	2
TRIAE_CS42_1AL_TGACv1_001109_AA0025260	IAANLQSYLEQR	1	TRIAE_CS42_1AL_TGACv1_001109_AA0025260.1	IAANLQSYLEQR	1
TRIAE_CS42_1AL_TGACv1_001109_AA0025260	IAANLQSYLEQR	1	TRIAE_CS42_1AL_TGACv1_001109_AA0025260.2	IAANLQSYLEQR	1
TRIAE_CS42_1AL_TGACv1_001109_AA0025260	IAANLQSYLEQR	1	TRIAE_CS42_1AL_TGACv1_001109_AA0025260.3	IAANLQSYLEQR	1
TRIAE_CS42_1AL_TGACv1_001112_AA0025310	DSSPNLDSIAEYR,AAIDFK,LADIQTNLAK,AMEMVALLEAQIK,NIANLSGGEK,NVSIVGHYVK,HMDQLQK,LVGIYK	8	TRIAE_CS42_1AL_TGACv1_001112_AA0025310.1	AMEMVALLEAQIK,LVGIYK,LADIQTNLAK,NIANLSGGEK,HMDQLQK,DSSPNLDSIAEYR,NVSIVGHYVK,AAIDFK	8
TRIAE_CS42_1AL_TGACv1_001119_AA0025390	LAAAAAAAR	1	TRIAE_CS42_1AL_TGACv1_001119_AA0025390.1	LAAAAAAAR	1
TRIAE_CS42_1AL_TGACv1_001119_AA0025400	ILGEIVHSK,ILGLEGTPEGVEDQGK,EMAESTTPR,NFESQFDAYKR,YLLNSSEDVVSFLK,DMLQHLWTGPISNAAVDVVQGSR,SSSSSDHSTANNNSHHDWR,VAAFPIGIDSDR,SVLCADLVGFHTYDYAR	9	TRIAE_CS42_1AL_TGACv1_001119_AA0025400.1	YLLNSSEDVVSFLK,SSSSSDHSTANNNSHHDWR,VAAFPIGIDSDR,EMAESTTPR,ILGEIVHSK,DMLQHLWTGPISNAAVDVVQGSR,NFESQFDAYKR,SVLCADLVGFHTYDYAR,ILGLEGTPEGVEDQGK	9
TRIAE_CS42_1AL_TGACv1_001119_AA0025400	ILGEIVHSK,ILGLEGTPEGVEDQGK,EMAESTTPR,NFESQFDAYKR,YLLNSSEDVVSFLK,DMLQHLWTGPISNAAVDVVQGSR,SSSSSDHSTANNNSHHDWR,VAAFPIGIDSDR,SVLCADLVGFHTYDYAR	9	TRIAE_CS42_1AL_TGACv1_001119_AA0025400.2	SSSSSDHSTANNNSHHDWR,YLLNSSEDVVSFLK,VAAFPIGIDSDR,EMAESTTPR,ILGEIVHSK,DMLQHLWTGPISNAAVDVVQGSR,NFESQFDAYKR,SVLCADLVGFHTYDYAR,ILGLEGTPEGVEDQGK	9
TRIAE_CS42_1AL_TGACv1_001119_AA0025400	ILGEIVHSK,ILGLEGTPEGVEDQGK,EMAESTTPR,NFESQFDAYKR,YLLNSSEDVVSFLK,DMLQHLWTGPISNAAVDVVQGSR,SSSSSDHSTANNNSHHDWR,VAAFPIGIDSDR,SVLCADLVGFHTYDYAR	9	TRIAE_CS42_1AL_TGACv1_001119_AA0025400.3	SVLCADLVGFHTYDYAR,DMLQHLWTGPISNAAVDVVQGSR,NFESQFDAYKR,ILGLEGTPEGVEDQGK,YLLNSSEDVVSFLK,SSSSSDHSTANNNSHHDWR,ILGEIVHSK,VAAFPIGIDSDR,EMAESTTPR	9
TRIAE_CS42_1AL_TGACv1_001123_AA0025440	TTILYR	1	TRIAE_CS42_1AL_TGACv1_001123_AA0025440.1	TTILYR	1
TRIAE_CS42_1AL_TGACv1_001126_AA0025450	KDMVEK	1	TRIAE_CS42_1AL_TGACv1_001126_AA0025450.1	KDMVEK	1
TRIAE_CS42_1AL_TGACv1_001127_AA0025460	WGAAYGNSWR,HAKDEAQITAHWDDIGLPAGTAVDAR,MFVLTPLK,HMSQDTYDILANK,ETADALVSTGLAAAGYK,DEAQITAHWDDIGLPAGTAVDAR,EVIAVNQDPLGVQGKK,TAVLLLNR,MEGSSEIWAAPLTGYR,TFASWGVDYLK,AQPGSLGHEEQDAK,EVIAVNQDPLGVQGK,ALADYVHSK,LGIYSDAGYK	14	TRIAE_CS42_1AL_TGACv1_001127_AA0025460.1	MEGSSEIWAAPLTGYR,HMSQDTYDILANK,ETADALVSTGLAAAGYK,DEAQITAHWDDIGLPAGTAVDAR,EVIAVNQDPLGVQGK,MFVLTPLK,AQPGSLGHEEQDAK,LGIYSDAGYK,EVIAVNQDPLGVQGKK,HAKDEAQITAHWDDIGLPAGTAVDAR,WGAAYGNSWR,TAVLLLNR,TFASWGVDYLK,ALADYVHSK	14
TRIAE_CS42_1AL_TGACv1_001129_AA0025490	DASSMALHETLHGMMS	1	TRIAE_CS42_1AL_TGACv1_001129_AA0025490.1	DASSMALHETLHGMMS	1
TRIAE_CS42_1AL_TGACv1_001131_AA0025550	AAALVDK	1	TRIAE_CS42_1AL_TGACv1_001131_AA0025550.1	AAALVDK	1
TRIAE_CS42_1AL_TGACv1_001133_AA0025560	EVAYLK	1	TRIAE_CS42_1AL_TGACv1_001133_AA0025560.2	EVAYLK	1
TRIAE_CS42_1AL_TGACv1_001137_AA0025700	LDVLSNEVFVK,YIGSMVADVHR,ALVSSGR,LIGLAGETNVQGEEQK,SPIFLGSYDDVEEIK,NWDAPTAK,KLDVLSNEVFVK,ALEIVPYEIHQR,TDLMTITR,TLLYGGIFLYPADKK,YIGSMVADVHRTLLYGGIFLYPADKK,TLLYGGIFLYPADK,FVASAVNK,HALNEQGR,HALNEQGRHPESR,IYSVNEGNAR	16	TRIAE_CS42_1AL_TGACv1_001137_AA0025700.1	KLDVLSNEVFVK,ALEIVPYEIHQR,LDVLSNEVFVK,NWDAPTAK,TDLMTITR,LIGLAGETNVQGEEQK,YIGSMVADVHRTLLYGGIFLYPADKK,SPIFLGSYDDVEEIK,HALNEQGRHPESR,IYSVNEGNAR,HALNEQGR,TLLYGGIFLYPADKK,FVASAVNK,TLLYGGIFLYPADK,ALVSSGR,YIGSMVADVHR	16
TRIAE_CS42_1AL_TGACv1_001137_AA0025710	AVVLLR,EAVVLIR	2	TRIAE_CS42_1AL_TGACv1_001137_AA0025710.2	EAVVLIR,AVVLLR	2
TRIAE_CS42_1AL_TGACv1_001142_AA0025780	IATVLMYLSDVEEGGETVFPSAK,GEPWTEVLSWEPR,ISDFTFIPVENGEGLQVLHYEVGQK,STVVDSATGGSKDSR,STVVDSATGGSK,YEPHFDYFHDDFNTK	6	TRIAE_CS42_1AL_TGACv1_001142_AA0025780.1	ISDFTFIPVENGEGLQVLHYEVGQK,GEPWTEVLSWEPR,YEPHFDYFHDDFNTK,IATVLMYLSDVEEGGETVFPSAK,STVVDSATGGSK,STVVDSATGGSKDSR	6
TRIAE_CS42_1AL_TGACv1_001142_AA0025800	AALLPR	1	TRIAE_CS42_1AL_TGACv1_001142_AA0025800.1	AALLPR	1
TRIAE_CS42_1AL_TGACv1_001143_AA0025830	RSDDEITVFK,DDVAGTLAELAAGTVAGR,RDDVAGTLAELAAGTVAGR,SVGTAVVDLLAAQLAYENYTAAK,SDDEITVFK,AAGTVAGR	6	TRIAE_CS42_1AL_TGACv1_001143_AA0025830.1	RSDDEITVFK,DDVAGTLAELAAGTVAGR,AAGTVAGR,RDDVAGTLAELAAGTVAGR,SVGTAVVDLLAAQLAYENYTAAK,SDDEITVFK	6
TRIAE_CS42_1AL_TGACv1_001143_AA0025850	MANVNQVADPVALPIVPCPDCGRHVVTFVARTGQFEGER	1	TRIAE_CS42_1AL_TGACv1_001143_AA0025850.1	MANVNQVADPVALPIVPCPDCGRHVVTFVARTGQFEGER	1
TRIAE_CS42_1AL_TGACv1_001145_AA0025890	KGVETYKIYIFK,GVETYKIYIFKVLK,LAGESAK,YNKKPTITSR,IYIFKVLKQVHPDIGISSK,TPAGKKPK,LVLPGELAKHAVSEGTKAVTK,AMSIMNSFINDIFEKLAGESAK,LVLPGELAK,AAEKTPAGK,HAVSEGTK,KPTITSR,GVETYKIYIFK,KGVETYK,HAVSEGTKAVTK,KPAAENKVEK,QVHPDIGISSK,AMSIMNSFINDIFEK,EIQTSVR,KPAAENKVEKAAEK,AEKRLPAGK,LVLPGELAKHAVSEGTK,AAEKTPAGKKPK,GVETYK,KPAAENK,VLKQVHPDIGISSK,AVTKFTSS,IYIFKVLK,HAVSEGTKAVTKFTSS,LARYNKKPTITSR,ADKKPAAENKVEK	31	TRIAE_CS42_1AL_TGACv1_001145_AA0025890.1	EIQTSVR,HAVSEGTKAVTK,VLKQVHPDIGISSK,LVLPGELAKHAVSEGTKAVTK,IYIFKVLKQVHPDIGISSK,KPAAENKVEK,AMSIMNSFINDIFEKLAGESAK,KGVETYK,KPAAENKVEKAAEK,KPAAENK,HAVSEGTKAVTKFTSS,HAVSEGTK,KPTITSR,ADKKPAAENKVEK,AMSIMNSFINDIFEK,LARYNKKPTITSR,AAEKTPAGK,LVLPGELAK,TPAGKKPK,AVTKFTSS,AAEKTPAGKKPK,QVHPDIGISSK,IYIFKVLK,LVLPGELAKHAVSEGTK,GVETYKIYIFKVLK,YNKKPTITSR,GVETYK,LAGESAK,AEKRLPAGK,GVETYKIYIFK,KGVETYKIYIFK	31
TRIAE_CS42_1AL_TGACv1_001146_AA0025930	QFSPHLAAK,MRPPITPVIR,EVDWSTPPRPVPEFFSR	3	TRIAE_CS42_1AL_TGACv1_001146_AA0025930.1	MRPPITPVIR,QFSPHLAAK,EVDWSTPPRPVPEFFSR	3
TRIAE_CS42_1AL_TGACv1_001146_AA0025930	QFSPHLAAK,MRPPITPVIR,EVDWSTPPRPVPEFFSR	3	TRIAE_CS42_1AL_TGACv1_001146_AA0025930.2	MRPPITPVIR,QFSPHLAAK,EVDWSTPPRPVPEFFSR	3
TRIAE_CS42_1AL_TGACv1_001146_AA0025940	RDEETLQPSVYLNNLPEKIPEGTR,AGLALAENASSILPATK,RDEETLQPSVYLNNLPEK,SPASGGQMLVFVPPHPLIK,VVSAVAAPPALQK,GYIVPGLGDAGDR,EPVMVVPILR,EPVMVVPILRAGLALAENASSILPATK,SAMAELGR,AASPDAATGSSR,VLVIDPMLATGGTIVAAIDLLVDRGVTSK,DEETLQPSVYLNNLPEKIPEGTR	12	TRIAE_CS42_1AL_TGACv1_001146_AA0025940.1	GYIVPGLGDAGDR,SPASGGQMLVFVPPHPLIK,SAMAELGR,EPVMVVPILR,RDEETLQPSVYLNNLPEK,DEETLQPSVYLNNLPEKIPEGTR,EPVMVVPILRAGLALAENASSILPATK,AASPDAATGSSR,VVSAVAAPPALQK,AGLALAENASSILPATK,RDEETLQPSVYLNNLPEKIPEGTR,VLVIDPMLATGGTIVAAIDLLVDRGVTSK	12
TRIAE_CS42_1AL_TGACv1_001147_AA0025960	RLMDCGDGEGTR,ADGVIGR	2	TRIAE_CS42_1AL_TGACv1_001147_AA0025960.1	RLMDCGDGEGTR,ADGVIGR	2
TRIAE_CS42_1AL_TGACv1_001148_AA0026000	ALELFASK	1	TRIAE_CS42_1AL_TGACv1_001148_AA0026000.1	ALELFASK	1
TRIAE_CS42_1AL_TGACv1_001148_AA0026030	AYHEQLSVAEITNSAFEPSSMMAK,SLDIERPTYTNLNR,KFDLMYAK,YMACCLMYR,GDVVPKDVNAAVATIK,DVNAAVATIKTKR,TIQFVDWCPTGFK,AVCMISNSTSVVEVFSR,TGAYRQLFHPEQLISGK,EDLAALEKDYEEVGAEFDEGEDGDEGDEY,AFVHWYVGEGMEEGEFSEAREDLAALEK,IHFMLSSYAPVISAEK,LSVDYGKK,GHYTIGK,RAFVHWYVGEGMEEGEFSEAREDLAALEK,EIVDLCLDR,LVSQVISSLTASLR,LSVDYGK,EDAANNFAR,SLDIERPTYTNLNRLVSQVISSLTASLR,IDHKFDLMYAKR,TVGGGDDAFNTFFSETGAGKHVPR,IDHKFDLMYAK,QLFHPEQLISGKED…	39	TRIAE_CS42_1AL_TGACv1_001148_AA0026030.1	AFVHWYVGEGMEEGEFSEAR,EDLAALEKDYEEVGAEFDEGEDGDEGDEY,AVFVDLEPTVIDEVRTGAYR,AVFVDLEPTVIDEVR,DVNAAVATIK,TIQFVDWCPTGFK,IDHKFDLMYAK,KFDLMYAK,EIVDLCLDR,QLFHPEQLISGK,RAFVHWYVGEGMEEGEFSEAR,IHFMLSSYAPVISAEK,LSVDYGK,IDHKFDLMYAKR,EDAANNFAR,DVNAAVATIKTKR,CGINYQPPGVVPGGDLAK,GHYTIGK,TVGGGDDAFNTFFSETGAGKHVPR,TGAYRQLFHPEQLISGKEDAANNFAR,QLFHPEQLISGKEDAANNFAR,EDLAALEK,GDVVPK,YMACCLMYR,GDVVPKDVNAAVATIK,AFVHWYVGEGMEEG…	36
TRIAE_CS42_1AL_TGACv1_001148_AA0026030	AYHEQLSVAEITNSAFEPSSMMAK,SLDIERPTYTNLNR,KFDLMYAK,YMACCLMYR,GDVVPKDVNAAVATIK,DVNAAVATIKTKR,TIQFVDWCPTGFK,AVCMISNSTSVVEVFSR,TGAYRQLFHPEQLISGK,EDLAALEKDYEEVGAEFDEGEDGDEGDEY,AFVHWYVGEGMEEGEFSEAREDLAALEK,IHFMLSSYAPVISAEK,LSVDYGKK,GHYTIGK,RAFVHWYVGEGMEEGEFSEAREDLAALEK,EIVDLCLDR,LVSQVISSLTASLR,LSVDYGK,EDAANNFAR,SLDIERPTYTNLNRLVSQVISSLTASLR,IDHKFDLMYAKR,TVGGGDDAFNTFFSETGAGKHVPR,IDHKFDLMYAK,QLFHPEQLISGKED…	39	TRIAE_CS42_1AL_TGACv1_001148_AA0026030.2	SLDIERPTYTNLNRLVSQVISSLTASLR,TVGGGDDAFNTFFSETGAGKHVPR,EDLAALEK,YMACCLMYR,GDVVPK,DVNAAVATIKTKR,CGINYQPPGVVPGGDLAK,RAFVHWYVGEGMEEGEFSEAREDLAALEK,SLDIERPTYTNLNR,GDVVPKDVNAAVATIK,AFVHWYVGEGMEEGEFSEAREDLAALEK,FDLMYAK,DVNAAVATIKTK,RTIQFVDWCPTGFK,AYHEQLSVAEITNSAFEPSSMMAK,LSVDYGKK,AVCMISNSTSVVEVFSR,TVGGGDDAFNTFFSETGAGK,DVNAAVATIK,TIQFVDWCPTGFK,LVSQVISSLTASLR,AFVHWYVGEGMEEGEFSEAR,EDLAALEKDYEEVGAEFDEGEDGDE…	30
TRIAE_CS42_1AL_TGACv1_001148_AA0026030	AYHEQLSVAEITNSAFEPSSMMAK,SLDIERPTYTNLNR,KFDLMYAK,YMACCLMYR,GDVVPKDVNAAVATIK,DVNAAVATIKTKR,TIQFVDWCPTGFK,AVCMISNSTSVVEVFSR,TGAYRQLFHPEQLISGK,EDLAALEKDYEEVGAEFDEGEDGDEGDEY,AFVHWYVGEGMEEGEFSEAREDLAALEK,IHFMLSSYAPVISAEK,LSVDYGKK,GHYTIGK,RAFVHWYVGEGMEEGEFSEAREDLAALEK,EIVDLCLDR,LVSQVISSLTASLR,LSVDYGK,EDAANNFAR,SLDIERPTYTNLNRLVSQVISSLTASLR,IDHKFDLMYAKR,TVGGGDDAFNTFFSETGAGKHVPR,IDHKFDLMYAK,QLFHPEQLISGKED…	39	TRIAE_CS42_1AL_TGACv1_001148_AA0026030.3	GHYTIGK,DVNAAVATIKTKR,CGINYQPPGVVPGGDLAK,EDLAALEK,YMACCLMYR,GDVVPK,SLDIERPTYTNLNRLVSQVISSLTASLR,TVGGGDDAFNTFFSETGAGKHVPR,QLFHPEQLISGKEDAANNFAR,TGAYRQLFHPEQLISGKEDAANNFAR,AYHEQLSVAEITNSAFEPSSMMAK,LSVDYGKK,AVCMISNSTSVVEVFSR,TVGGGDDAFNTFFSETGAGK,TGAYRQLFHPEQLISGK,GDVVPKDVNAAVATIK,AFVHWYVGEGMEEGEFSEAREDLAALEK,FDLMYAK,DVNAAVATIKTK,RTIQFVDWCPTGFK,SLDIERPTYTNLNR,RAFVHWYVGEGMEEGEFSEAREDLAALEK,FDGALNVDVNE…	39
TRIAE_CS42_1AL_TGACv1_001148_AA0026030	AYHEQLSVAEITNSAFEPSSMMAK,SLDIERPTYTNLNR,KFDLMYAK,YMACCLMYR,GDVVPKDVNAAVATIK,DVNAAVATIKTKR,TIQFVDWCPTGFK,AVCMISNSTSVVEVFSR,TGAYRQLFHPEQLISGK,EDLAALEKDYEEVGAEFDEGEDGDEGDEY,AFVHWYVGEGMEEGEFSEAREDLAALEK,IHFMLSSYAPVISAEK,LSVDYGKK,GHYTIGK,RAFVHWYVGEGMEEGEFSEAREDLAALEK,EIVDLCLDR,LVSQVISSLTASLR,LSVDYGK,EDAANNFAR,SLDIERPTYTNLNRLVSQVISSLTASLR,IDHKFDLMYAKR,TVGGGDDAFNTFFSETGAGKHVPR,IDHKFDLMYAK,QLFHPEQLISGKED…	39	TRIAE_CS42_1AL_TGACv1_001148_AA0026030.4	AVFVDLEPTVIDEVRTGAYR,AVFVDLEPTVIDEVR,FDGALNVDVNEFQTNLVPYPR,TIQFVDWCPTGFK,LVSQVISSLTASLR,DVNAAVATIK,IDHKFDLMYAK,KFDLMYAK,EIVDLCLDR,QLFHPEQLISGK,IHFMLSSYAPVISAEK,LSVDYGK,EDAANNFAR,IDHKFDLMYAKR,CGINYQPPGVVPGGDLAK,DVNAAVATIKTKR,GHYTIGK,TGAYRQLFHPEQLISGKEDAANNFAR,QLFHPEQLISGKEDAANNFAR,TVGGGDDAFNTFFSETGAGKHVPR,SLDIERPTYTNLNRLVSQVISSLTASLR,GDVVPK,YMACCLMYR,RTIQFVDWCPTGFK,DVNAAVATIKTK,FDLMYAK,GDVVPKDVNAA…	33
TRIAE_CS42_1AL_TGACv1_001148_AA0026030	AYHEQLSVAEITNSAFEPSSMMAK,SLDIERPTYTNLNR,KFDLMYAK,YMACCLMYR,GDVVPKDVNAAVATIK,DVNAAVATIKTKR,TIQFVDWCPTGFK,AVCMISNSTSVVEVFSR,TGAYRQLFHPEQLISGK,EDLAALEKDYEEVGAEFDEGEDGDEGDEY,AFVHWYVGEGMEEGEFSEAREDLAALEK,IHFMLSSYAPVISAEK,LSVDYGKK,GHYTIGK,RAFVHWYVGEGMEEGEFSEAREDLAALEK,EIVDLCLDR,LVSQVISSLTASLR,LSVDYGK,EDAANNFAR,SLDIERPTYTNLNRLVSQVISSLTASLR,IDHKFDLMYAKR,TVGGGDDAFNTFFSETGAGKHVPR,IDHKFDLMYAK,QLFHPEQLISGKED…	39	TRIAE_CS42_1AL_TGACv1_001148_AA0026030.5	AVFVDLEPTVIDEVRTGAYR,FDGALNVDVNEFQTNLVPYPR,AVFVDLEPTVIDEVR,DVNAAVATIK,TIQFVDWCPTGFK,LVSQVISSLTASLR,KFDLMYAK,IDHKFDLMYAK,QLFHPEQLISGK,EIVDLCLDR,IHFMLSSYAPVISAEK,LSVDYGK,IDHKFDLMYAKR,EDAANNFAR,DVNAAVATIKTKR,CGINYQPPGVVPGGDLAK,GHYTIGK,SLDIERPTYTNLNRLVSQVISSLTASLR,TVGGGDDAFNTFFSETGAGKHVPR,QLFHPEQLISGKEDAANNFAR,TGAYRQLFHPEQLISGKEDAANNFAR,YMACCLMYR,GDVVPK,TGAYRQLFHPEQLISGK,GDVVPKDVNAAVATIK,FDLMYAK,DVNA…	33
TRIAE_CS42_1AL_TGACv1_001148_AA0026030	AYHEQLSVAEITNSAFEPSSMMAK,SLDIERPTYTNLNR,KFDLMYAK,YMACCLMYR,GDVVPKDVNAAVATIK,DVNAAVATIKTKR,TIQFVDWCPTGFK,AVCMISNSTSVVEVFSR,TGAYRQLFHPEQLISGK,EDLAALEKDYEEVGAEFDEGEDGDEGDEY,AFVHWYVGEGMEEGEFSEAREDLAALEK,IHFMLSSYAPVISAEK,LSVDYGKK,GHYTIGK,RAFVHWYVGEGMEEGEFSEAREDLAALEK,EIVDLCLDR,LVSQVISSLTASLR,LSVDYGK,EDAANNFAR,SLDIERPTYTNLNRLVSQVISSLTASLR,IDHKFDLMYAKR,TVGGGDDAFNTFFSETGAGKHVPR,IDHKFDLMYAK,QLFHPEQLISGKED…	39	TRIAE_CS42_1AL_TGACv1_001148_AA0026030.6	DVNAAVATIK,TIQFVDWCPTGFK,LVSQVISSLTASLR,AFVHWYVGEGMEEGEFSEAR,EDLAALEKDYEEVGAEFDEGEDGDEGDEY,AVFVDLEPTVIDEVRTGAYR,FDGALNVDVNEFQTNLVPYPR,AVFVDLEPTVIDEVR,IHFMLSSYAPVISAEK,LSVDYGK,IDHKFDLMYAKR,EDAANNFAR,IDHKFDLMYAK,KFDLMYAK,EIVDLCLDR,QLFHPEQLISGK,RAFVHWYVGEGMEEGEFSEAR,TVGGGDDAFNTFFSETGAGKHVPR,SLDIERPTYTNLNRLVSQVISSLTASLR,TGAYRQLFHPEQLISGKEDAANNFAR,QLFHPEQLISGKEDAANNFAR,EDLAALEK,GDVVPK,YMACCLMYR,DVNAAV…	39
TRIAE_CS42_1AL_TGACv1_001150_AA0026050	YFPEVLIEDQIVYR	1	TRIAE_CS42_1AL_TGACv1_001150_AA0026050.1	YFPEVLIEDQIVYR	1
TRIAE_CS42_1AL_TGACv1_001150_AA0026050	YFPEVLIEDQIVYR	1	TRIAE_CS42_1AL_TGACv1_001150_AA0026050.10	YFPEVLIEDQIVYR	1
TRIAE_CS42_1AL_TGACv1_001150_AA0026050	YFPEVLIEDQIVYR	1	TRIAE_CS42_1AL_TGACv1_001150_AA0026050.11	YFPEVLIEDQIVYR	1
TRIAE_CS42_1AL_TGACv1_001150_AA0026050	YFPEVLIEDQIVYR	1	TRIAE_CS42_1AL_TGACv1_001150_AA0026050.12	YFPEVLIEDQIVYR	1
TRIAE_CS42_1AL_TGACv1_001150_AA0026050	YFPEVLIEDQIVYR	1	TRIAE_CS42_1AL_TGACv1_001150_AA0026050.2	YFPEVLIEDQIVYR	1
TRIAE_CS42_1AL_TGACv1_001150_AA0026050	YFPEVLIEDQIVYR	1	TRIAE_CS42_1AL_TGACv1_001150_AA0026050.3	YFPEVLIEDQIVYR	1
TRIAE_CS42_1AL_TGACv1_001150_AA0026050	YFPEVLIEDQIVYR	1	TRIAE_CS42_1AL_TGACv1_001150_AA0026050.4	YFPEVLIEDQIVYR	1
TRIAE_CS42_1AL_TGACv1_001150_AA0026050	YFPEVLIEDQIVYR	1	TRIAE_CS42_1AL_TGACv1_001150_AA0026050.5	YFPEVLIEDQIVYR	1
TRIAE_CS42_1AL_TGACv1_001150_AA0026050	YFPEVLIEDQIVYR	1	TRIAE_CS42_1AL_TGACv1_001150_AA0026050.6	YFPEVLIEDQIVYR	1
TRIAE_CS42_1AL_TGACv1_001150_AA0026050	YFPEVLIEDQIVYR	1	TRIAE_CS42_1AL_TGACv1_001150_AA0026050.7	YFPEVLIEDQIVYR	1
TRIAE_CS42_1AL_TGACv1_001150_AA0026050	YFPEVLIEDQIVYR	1	TRIAE_CS42_1AL_TGACv1_001150_AA0026050.8	YFPEVLIEDQIVYR	1
TRIAE_CS42_1AL_TGACv1_001150_AA0026050	YFPEVLIEDQIVYR	1	TRIAE_CS42_1AL_TGACv1_001150_AA0026050.9	YFPEVLIEDQIVYR	1
TRIAE_CS42_1AL_TGACv1_001150_AA0026060	DVFVDVDDMSLLIR,LGGWDPEYTR,WPDIDESWK,TSLSASPAAAHDYEFTDTNGEVELR,SVSTGSVAYAK,IVVNLK,TLMNVGTLFDR,LGIESSR,TVVATLGGK,EIAEGIGYLPVCTSELLESATQK,SLTAGITQLLTGISVHIVGDSTDINEAVAK	11	TRIAE_CS42_1AL_TGACv1_001150_AA0026060.1	DVFVDVDDMSLLIR,WPDIDESWK,LGIESSR,SLTAGITQLLTGISVHIVGDSTDINEAVAK,TSLSASPAAAHDYEFTDTNGEVELR,SVSTGSVAYAK,TLMNVGTLFDR,LGGWDPEYTR,IVVNLK,EIAEGIGYLPVCTSELLESATQK,TVVATLGGK	11
TRIAE_CS42_1AL_TGACv1_001150_AA0026060	DVFVDVDDMSLLIR,LGGWDPEYTR,WPDIDESWK,TSLSASPAAAHDYEFTDTNGEVELR,SVSTGSVAYAK,IVVNLK,TLMNVGTLFDR,LGIESSR,TVVATLGGK,EIAEGIGYLPVCTSELLESATQK,SLTAGITQLLTGISVHIVGDSTDINEAVAK	11	TRIAE_CS42_1AL_TGACv1_001150_AA0026060.2	WPDIDESWK,DVFVDVDDMSLLIR,LGIESSR,SLTAGITQLLTGISVHIVGDSTDINEAVAK,TSLSASPAAAHDYEFTDTNGEVELR,TLMNVGTLFDR,IVVNLK,EIAEGIGYLPVCTSELLESATQK,TVVATLGGK	9
TRIAE_CS42_1AL_TGACv1_001151_AA0026080	VAGFTTHLMR,TSRQVIEKYYSR,QPFNGPR,SALEVDEIR,KVLEEVSILQSKR,KVLEEVSILQSK,SALEVDEIRVDK,VDKETMDMLAFLGMADLPGVER,MTLDFHTNKK,LQEEERER,APEATSAAAPYRQPFNGPR,RMDFVPEK,QVIEKYYSR,VAGFTTHLMRR,ETMDMLAFLGMADLPGVER,LRNKVAGFTTHLMR,APEATSAAAPYR,NKVAGFTTHLMR,MDFVPEK,MTLDFHTNKKVLEEVSILQSK,VLEEVSILQSK,SALEVDEIRVDKETMDMLAFLGMADLPGVER,GPVRGISLK,LQEEER,VLEEVSILQSKR,MTLDFHTNK	26	TRIAE_CS42_1AL_TGACv1_001151_AA0026080.1	NKVAGFTTHLMR,SALEVDEIRVDK,QPFNGPR,MTLDFHTNKK,APEATSAAAPYRQPFNGPR,VAGFTTHLMR,ETMDMLAFLGMADLPGVER,VLEEVSILQSKR,APEATSAAAPYR,MDFVPEK,KVLEEVSILQSKR,TSRQVIEKYYSR,RMDFVPEK,SALEVDEIRVDKETMDMLAFLGMADLPGVER,SALEVDEIR,VDKETMDMLAFLGMADLPGVER,KVLEEVSILQSK,LRNKVAGFTTHLMR,VAGFTTHLMRR,MTLDFHTNK,MTLDFHTNKKVLEEVSILQSK,VLEEVSILQSK,QVIEKYYSR	23
TRIAE_CS42_1AL_TGACv1_001151_AA0026080	VAGFTTHLMR,TSRQVIEKYYSR,QPFNGPR,SALEVDEIR,KVLEEVSILQSKR,KVLEEVSILQSK,SALEVDEIRVDK,VDKETMDMLAFLGMADLPGVER,MTLDFHTNKK,LQEEERER,APEATSAAAPYRQPFNGPR,RMDFVPEK,QVIEKYYSR,VAGFTTHLMRR,ETMDMLAFLGMADLPGVER,LRNKVAGFTTHLMR,APEATSAAAPYR,NKVAGFTTHLMR,MDFVPEK,MTLDFHTNKKVLEEVSILQSK,VLEEVSILQSK,SALEVDEIRVDKETMDMLAFLGMADLPGVER,GPVRGISLK,LQEEER,VLEEVSILQSKR,MTLDFHTNK	26	TRIAE_CS42_1AL_TGACv1_001151_AA0026080.2	VAGFTTHLMRR,KVLEEVSILQSK,LRNKVAGFTTHLMR,QVIEKYYSR,VLEEVSILQSK,LQEEERER,GPVRGISLK,MTLDFHTNK,MTLDFHTNKKVLEEVSILQSK,LQEEER,VAGFTTHLMR,MTLDFHTNKK,NKVAGFTTHLMR,TSRQVIEKYYSR,KVLEEVSILQSKR,VLEEVSILQSKR	16
TRIAE_CS42_1AL_TGACv1_001151_AA0026090	LSYLGQK	1	TRIAE_CS42_1AL_TGACv1_001151_AA0026090.1	LSYLGQK	1
TRIAE_CS42_1AL_TGACv1_001154_AA0026190	YGTEVDHLVAK	1	TRIAE_CS42_1AL_TGACv1_001154_AA0026190.1	YGTEVDHLVAK	1
TRIAE_CS42_1AL_TGACv1_001154_AA0026240	EFVVSK	1	TRIAE_CS42_1AL_TGACv1_001154_AA0026240.1	EFVVSK	1
TRIAE_CS42_1AL_TGACv1_001157_AA0026250	SLFPMASDDALDLLSR,ELKDPNIIELIDAFPYK	2	TRIAE_CS42_1AL_TGACv1_001157_AA0026250.1	ELKDPNIIELIDAFPYK,SLFPMASDDALDLLSR	2
TRIAE_CS42_1AL_TGACv1_001161_AA0026280	SGHRFLWVLR,GVIINTVTELER,EEASGLDIR,AVEEGGSSYSALGR,SVLAAIGDGR,SEVAAHIR	6	TRIAE_CS42_1AL_TGACv1_001161_AA0026280.1	GVIINTVTELER,EEASGLDIR,SEVAAHIR,SGHRFLWVLR,AVEEGGSSYSALGR,SVLAAIGDGR	6
TRIAE_CS42_1AL_TGACv1_001164_AA0026320	FAAAMVK	1	TRIAE_CS42_1AL_TGACv1_001164_AA0026320.1	FAAAMVK	1
TRIAE_CS42_1AL_TGACv1_001165_AA0026340	KNYDDPYYGY	1	TRIAE_CS42_1AL_TGACv1_001165_AA0026340.1	KNYDDPYYGY	1
TRIAE_CS42_1AL_TGACv1_001165_AA0026350	IVSLPK,ASSILPTMVGHTIAIHNGK,TNPFVAHHLLAK,VNMKEEK,ETIVTWSR,VNMKEEKETIVTWSR	6	TRIAE_CS42_1AL_TGACv1_001165_AA0026350.1	ETIVTWSR,IVSLPK,VNMKEEK,ASSILPTMVGHTIAIHNGK,TNPFVAHHLLAK,VNMKEEKETIVTWSR	6
TRIAE_CS42_1AL_TGACv1_001166_AA0026380	EKEWGKEEVELLR,SVSSDDKSQDFSAGSDNFSSK,EFPHEDEYDLEQAESR,IHANGVADSTPK,YEPAGHSFHAVALK,SADEILK,KDEIESHFK,AAEQPAASSSQTAK,IAAAAADIR,NLVDNAYR,GALSKEENSSNTSKEEK,EWGKEEVELLR,STVPQGTPK,SGSGSQQQDHYALLGLGNLR,WEVISEFIGTGR,AAPSIVSPLSTRDETAGGSTVGTGTEPSK,VAAAVPGK,DETAGGSTVGTGTEPSK,GTNKRWEVISEFIGTGR,TILLQKPDSAK,QAALLLHETTEAAK,AFDSFLEK,FLATEDQIR,STAPQVITLGNYEK,KLQEEEAAR,VFGPAFMR,AAPSIVSPLSTR,FLATEDQIRK,AIQEAYEVLMDPT…	30	TRIAE_CS42_1AL_TGACv1_001166_AA0026380.1	IHANGVADSTPK,TILLQKPDSAK,FLATEDQIR,STAPQVITLGNYEK,AIQEAYEVLMDPTK,AFDSFLEK,GTNKRWEVISEFIGTGR,SVSSDDKSQDFSAGSDNFSSK,AAPSIVSPLSTR,QAALLLHETTEAAK,SGSGSQQQDHYALLGLGNLR,KLQEEEAAR,KDEIESHFK,EKEWGKEEVELLR,STVPQGTPK,EWGKEEVELLR,SADEILK,WEVISEFIGTGR,EFPHEDEYDLEQAESR,VFGPAFMR,FLATEDQIRK,GALSKEENSSNTSKEEK,VAAAVPGK,AAPSIVSPLSTRDETAGGSTVGTGTEPSK,NLVDNAYR,DETAGGSTVGTGTEPSK,YEPAGHSFHAVALK,AAEQPAASSSQTAK,AIQEAYEV…	30
TRIAE_CS42_1AL_TGACv1_001166_AA0026380	EKEWGKEEVELLR,SVSSDDKSQDFSAGSDNFSSK,EFPHEDEYDLEQAESR,IHANGVADSTPK,YEPAGHSFHAVALK,SADEILK,KDEIESHFK,AAEQPAASSSQTAK,IAAAAADIR,NLVDNAYR,GALSKEENSSNTSKEEK,EWGKEEVELLR,STVPQGTPK,SGSGSQQQDHYALLGLGNLR,WEVISEFIGTGR,AAPSIVSPLSTRDETAGGSTVGTGTEPSK,VAAAVPGK,DETAGGSTVGTGTEPSK,GTNKRWEVISEFIGTGR,TILLQKPDSAK,QAALLLHETTEAAK,AFDSFLEK,FLATEDQIR,STAPQVITLGNYEK,KLQEEEAAR,VFGPAFMR,AAPSIVSPLSTR,FLATEDQIRK,AIQEAYEVLMDPT…	30	TRIAE_CS42_1AL_TGACv1_001166_AA0026380.2	SADEILK,WEVISEFIGTGR,EFPHEDEYDLEQAESR,VFGPAFMR,FLATEDQIRK,GALSKEENSSNTSKEEK,KLQEEEAAR,KDEIESHFK,EKEWGKEEVELLR,STVPQGTPK,EWGKEEVELLR,STAPQVITLGNYEK,AIQEAYEVLMDPTK,AFDSFLEK,GTNKRWEVISEFIGTGR,SVSSDDKSQDFSAGSDNFSSK,AAPSIVSPLSTR,QAALLLHETTEAAK,SGSGSQQQDHYALLGLGNLR,IHANGVADSTPK,TILLQKPDSAK,FLATEDQIR,AIQEAYEVLMDPTKR,IAAAAADIR,DETAGGSTVGTGTEPSK,YEPAGHSFHAVALK,AAEQPAASSSQTAK,VAAAVPGK,AAPSIVSPLSTRDETAGGSTV…	30
TRIAE_CS42_1AL_TGACv1_001169_AA0026410	FELTFYALNPELK,LYGLPTR,DLSPATLLAKLNEIGGK,EVGADAVAHGCTGK,YLLGTSMARPVIAK,DLTEEFVGEYIYPCLR,HNVPIPVSK,EDISSFENGEIYDQADAEGFIR,GVYETPGGTIMAAAVR,DLSPATLLAKLNEIGGKHGIGR,KHNVPIPVSK,KHNVPIPVSKK,VVAPWREWDITGREDAIEYAK,EWDITGREDAIEYAK,EWDITGR,VVAPWR,ELESLTLDR,KYLLGTSMARPVIAK,YAELVYAGR,LNEIGGK,IDMVENR,ETMQWKDMLALK,AMVDVAK,DRNLWHLSHEGDILEDPANEPK,ETMQWK,EDAIEYAK,ASGASQLVVK,AGAVYER,SPYSLYR,GNDQVRFELTFYALNPELK,GSVT…	37	TRIAE_CS42_1AL_TGACv1_001169_AA0026410.1	DRNLWHLSHEGDILEDPANEPK,DLSPATLLAKLNEIGGKHGIGR,LYGLPTR,NLWHLSHEGDILEDPANEPK,DLTEEFVGEYIYPCLR,SPYSLYR,KYLLGTSMARPVIAK,EVGADAVAHGCTGK,EDAIEYAK,KHNVPIPVSK,KSIYSR,EWDITGR,GNDQVRFELTFYALNPELK,ETMQWK,GVYETPGGTIMAAAVR,ELESLTLDRETMQWK,IDMVENR,FELTFYALNPELK,HNVPIPVSK,DLSPATLLAK,DLSPATLLAKLNEIGGK,YAELVYAGR,AGAVYER,KHNVPIPVSKK,ETMQWKDMLALK,EDISSFENGEIYDQADAEGFIR,LSMDAFMETITATTTGSVTLK,ELESLTLDR,KSPYSLYR,GSVTV…	37
TRIAE_CS42_1AL_TGACv1_001169_AA0026430	VMIQAADPDEDDEDESEKPGNSRPPK,NLSDVFWEAIK,MQTSAFGK,FQADVQTDQGAHK,SVATILTYPLIR,FTWISLLALR,YLFVSR,QFLSLYQGLK,EGIPGFFK,NAESAGDSSPVALSAFSAFLLGAISK	10	TRIAE_CS42_1AL_TGACv1_001169_AA0026430.1	QFLSLYQGLK,NLSDVFWEAIK,VMIQAADPDEDDEDESEKPGNSRPPK,MQTSAFGK,SVATILTYPLIR,NAESAGDSSPVALSAFSAFLLGAISK,EGIPGFFK,FQADVQTDQGAHK,FTWISLLALR,YLFVSR	10
TRIAE_CS42_1AL_TGACv1_001170_AA0026450	KWSIAFDDTNR	1	TRIAE_CS42_1AL_TGACv1_001170_AA0026450.1	KWSIAFDDTNR	1
TRIAE_CS42_1AL_TGACv1_001173_AA0026510	LLAFLDK,SFLDPK	2	TRIAE_CS42_1AL_TGACv1_001173_AA0026510.1	LLAFLDK,SFLDPK	2
TRIAE_CS42_1AL_TGACv1_001173_AA0026510	LLAFLDK,SFLDPK	2	TRIAE_CS42_1AL_TGACv1_001173_AA0026510.2	LLAFLDK,SFLDPK	2
TRIAE_CS42_1AL_TGACv1_001173_AA0026510	LLAFLDK,SFLDPK	2	TRIAE_CS42_1AL_TGACv1_001173_AA0026510.3	SFLDPK,LLAFLDK	2
TRIAE_CS42_1AL_TGACv1_001173_AA0026510	LLAFLDK,SFLDPK	2	TRIAE_CS42_1AL_TGACv1_001173_AA0026510.4	SFLDPK,LLAFLDK	2
TRIAE_CS42_1AL_TGACv1_001173_AA0026520	GHIIAASGK,DLALVGVDILK	2	TRIAE_CS42_1AL_TGACv1_001173_AA0026520.1	DLALVGVDILK,GHIIAASGK	2
TRIAE_CS42_1AL_TGACv1_001182_AA0026580	QVCCLQLDAAADSADR	1	TRIAE_CS42_1AL_TGACv1_001182_AA0026580.1	QVCCLQLDAAADSADR	1
TRIAE_CS42_1AL_TGACv1_001182_AA0026590	QVCCLQLDAAADSADR	1	TRIAE_CS42_1AL_TGACv1_001182_AA0026590.1	QVCCLQLDAAADSADR	1
TRIAE_CS42_1AL_TGACv1_001183_AA0026610	YLGSISHDK,LDNAHDDAINR,LVGILPNQIIQPLAEHSEFPIEALGFSHDRK,LDEETLISAAADGVIR,YADGLPLER,LVGILPNQIIQPLAEHSEFPIEALGFSHDR	6	TRIAE_CS42_1AL_TGACv1_001183_AA0026610.1	YADGLPLER,LVGILPNQIIQPLAEHSEFPIEALGFSHDRK,LDEETLISAAADGVIR,LVGILPNQIIQPLAEHSEFPIEALGFSHDR,YLGSISHDK,LDNAHDDAINR	6
TRIAE_CS42_1AL_TGACv1_001183_AA0026620	QYGSPGFGLR,WSPGFVETMMHNNNGFGVESAIIEADGLSDK,KLDDETLNDVIK,GGIYTLPSHLSPLAR,IAEHIITGHK,LYEVIDTPADIYVVMEYVK,LQNEATVAYYLLLDNK,MLVVDPMK,WALGLQSR,SGELFDYIVEK,EHSWFK,TLGIGSFGK,IADFGLSNVMR,MLVVDPMKR,DANPLAGYR,DLKPENLLLDSK,YLAVPPPDTAQQVK,YLLDLQR	18	TRIAE_CS42_1AL_TGACv1_001183_AA0026620.1	TLGIGSFGK,LYEVIDTPADIYVVMEYVK,KLDDETLNDVIK,YLLDLQR,IADFGLSNVMR,WSPGFVETMMHNNNGFGVESAIIEADGLSDK,SGELFDYIVEK,YLAVPPPDTAQQVK,MLVVDPMK,GGIYTLPSHLSPLAR,WALGLQSR,LQNEATVAYYLLLDNK,QYGSPGFGLR,EHSWFK,DANPLAGYR,IAEHIITGHK,DLKPENLLLDSK,MLVVDPMKR	18
TRIAE_CS42_1AL_TGACv1_001183_AA0026620	QYGSPGFGLR,WSPGFVETMMHNNNGFGVESAIIEADGLSDK,KLDDETLNDVIK,GGIYTLPSHLSPLAR,IAEHIITGHK,LYEVIDTPADIYVVMEYVK,LQNEATVAYYLLLDNK,MLVVDPMK,WALGLQSR,SGELFDYIVEK,EHSWFK,TLGIGSFGK,IADFGLSNVMR,MLVVDPMKR,DANPLAGYR,DLKPENLLLDSK,YLAVPPPDTAQQVK,YLLDLQR	18	TRIAE_CS42_1AL_TGACv1_001183_AA0026620.2	MLVVDPMKR,DLKPENLLLDSK,EHSWFK,QYGSPGFGLR,WALGLQSR,LQNEATVAYYLLLDNK,GGIYTLPSHLSPLAR,MLVVDPMK,YLAVPPPDTAQQVK,WSPGFVETMMHNNNGFGVESAIIEADGLSDK,KLDDETLNDVIK,YLLDLQR,IADFGLSNVMR	13
TRIAE_CS42_1AL_TGACv1_001183_AA0026620	QYGSPGFGLR,WSPGFVETMMHNNNGFGVESAIIEADGLSDK,KLDDETLNDVIK,GGIYTLPSHLSPLAR,IAEHIITGHK,LYEVIDTPADIYVVMEYVK,LQNEATVAYYLLLDNK,MLVVDPMK,WALGLQSR,SGELFDYIVEK,EHSWFK,TLGIGSFGK,IADFGLSNVMR,MLVVDPMKR,DANPLAGYR,DLKPENLLLDSK,YLAVPPPDTAQQVK,YLLDLQR	18	TRIAE_CS42_1AL_TGACv1_001183_AA0026620.3	WALGLQSR,LQNEATVAYYLLLDNK,QYGSPGFGLR,EHSWFK,DLKPENLLLDSK,MLVVDPMKR,LYEVIDTPADIYVVMEYVK,KLDDETLNDVIK,YLLDLQR,IADFGLSNVMR,WSPGFVETMMHNNNGFGVESAIIEADGLSDK,SGELFDYIVEK,YLAVPPPDTAQQVK,MLVVDPMK,GGIYTLPSHLSPLAR	15
TRIAE_CS42_1AL_TGACv1_001183_AA0026620	QYGSPGFGLR,WSPGFVETMMHNNNGFGVESAIIEADGLSDK,KLDDETLNDVIK,GGIYTLPSHLSPLAR,IAEHIITGHK,LYEVIDTPADIYVVMEYVK,LQNEATVAYYLLLDNK,MLVVDPMK,WALGLQSR,SGELFDYIVEK,EHSWFK,TLGIGSFGK,IADFGLSNVMR,MLVVDPMKR,DANPLAGYR,DLKPENLLLDSK,YLAVPPPDTAQQVK,YLLDLQR	18	TRIAE_CS42_1AL_TGACv1_001183_AA0026620.4	QYGSPGFGLR,EHSWFK,DLKPENLLLDSK,MLVVDPMKR,WALGLQSR,LQNEATVAYYLLLDNK,SGELFDYIVEK,YLAVPPPDTAQQVK,MLVVDPMK,GGIYTLPSHLSPLAR,KLDDETLNDVIK,LYEVIDTPADIYVVMEYVK,IADFGLSNVMR,YLLDLQR,WSPGFVETMMHNNNGFGVESAIIEADGLSDK	15
TRIAE_CS42_1AL_TGACv1_001183_AA0026630	QLNTYGFR	1	TRIAE_CS42_1AL_TGACv1_001183_AA0026630.1	QLNTYGFR	1
TRIAE_CS42_1AL_TGACv1_001183_AA0026630	QLNTYGFR	1	TRIAE_CS42_1AL_TGACv1_001183_AA0026630.2	QLNTYGFR	1
TRIAE_CS42_1AL_TGACv1_001188_AA0026700	SHAYFK,GTPVVSENWIVDSIQK,MYPLDMDVGFDVR,GGESELDGKENSTK,DVDEEAHIFSGMMIALSGR,TYEPVKVDDVVYGVSVDR,YALTEMAQDLPDLPVGMLTDLHLK,IYAVESSAFPSYEEIK,KPAEPEAPTK,EHLSVEDMRK,GTPVVSENWIVDSIQKK,GEEVLLEWIR,DKGGSGGFAEALER,YGYTAVDRPEGYLVLAVASLGEEIK,LFEEVTGNEFEPWER,GLPLDKLDPSEEAIETLAAELK,KGPIGHDQMAEER,KTTDESEHLTWR,RGEEVLLEWIR,VEDFGNR,EITGTPGAEDVK,GPIGHDQMAEER,GGSGGFAEALER,YGYTAVDRPEGYLVLAVASLGEEIKEITGTPGAEDVK,RDVDEEAHIF…	34	TRIAE_CS42_1AL_TGACv1_001188_AA0026700.1	IYAVESSAFPSYEEIK,VEDFGNR,YGYTAVDRPEGYLVLAVASLGEEIKEITGTPGAEDVK,EHLSVEDMRK,YEEQNMEVVPDE,GTPVVSENWIVDSIQK,DKGGSGGFAEALER,DGGHIFEK,RGEEVLLEWIR,MYPLDMDVGFDVR,LVPSGNEDGPLEYNEFAVYDPK,KGPIGHDQMAEER,GGESELDGKENSTK,GTPVVSENWIVDSIQKK,YGYTAVDRPEGYLVLAVASLGEEIK,GPIGHDQMAEER,KTTDESEHLTWR,DVDEEAHIFSGMMIALSGR,SHAYFK,EAQPLAAYDIVSDVVPEGR,RDVDEEAHIFSGMMIALSGR,LDPAISFLLK,YALTEMAQDLPDLPVGMLTDLHLK,LFEEVTGNEFEPWER,GGS…	34
TRIAE_CS42_1AL_TGACv1_001188_AA0026720	KTTLFSPGDGLEAYDHR,TGALAFR	2	TRIAE_CS42_1AL_TGACv1_001188_AA0026720.1	KTTLFSPGDGLEAYDHR,TGALAFR	2
TRIAE_CS42_1AL_TGACv1_001189_AA0026760	LIFIPINNIIVGSG	1	TRIAE_CS42_1AL_TGACv1_001189_AA0026760.1	LIFIPINNIIVGSG	1
TRIAE_CS42_1AL_TGACv1_001193_AA0026800	INITSNK	1	TRIAE_CS42_1AL_TGACv1_001193_AA0026800.1	INITSNK	1
TRIAE_CS42_1AL_TGACv1_001193_AA0026810	ARNFFIYVQDYNDADPR,TLIHTNVTK,LSAVYGGTYMLNKPECK,VEFDMEGK,THQGLDLTR,YLSEPAIDTVK,YGLVDDTVDFIGHALALHR,AIAIMSHPIPNTNESHSVQIILPQKQLGR,DYNVDMVPK,AVDGSFVFSK,YGLVDDTVDFIGHALALHRDDR,KVVCDPSYLANK,FMMANGTLVR,VCGVTSEGETAK,TLIHTDVTKYLSFK,KVVCDPSYLTNK,YLSEPAIDTVKR,VVCDPSYLTNK,FRGEDKPPAHLGSSK,VPATDMEALK,NFFIYVQDYNDADPR,AIAIMSHPIPNANDSHSIQIILPQK,FQGGSPYIYPLYGLGELPQGFAR,FRGEEKPPAHLGASR,HLNEPALDTVKR,TLIHTDVTK,FQGGSP…	45	TRIAE_CS42_1AL_TGACv1_001193_AA0026810.1	HGLSDDTIDFIGHALALHRDDR,TLIHTDVTKYLSFK,FMMANGTLVR,VCGVTSEGETAK,NFFIYVQDYNDADPR,YLSEPAIDTVK,VPATDMEALK,GVTSEGETAK,LSAVYGGTYMLNKPECK,TLIHTDVTK,THQGLDLTR,KSDMYVFCCSYTHNVAPK,AIAIMSHPIPNANDSHSIQIILPQK,FQGGSPYIYPLYGLGELPQAFARLSAVYGGTYMLNKPECK,VVCDPSYLANK,KVVCDPSYLANK,HGLSDDTIDFIGHALALHR,VEFDMEGK,IHKVPATDMEALK,DYNVDMVPK,FRGEEKPPAHLGASR,NDYYGGDSTSLNLNQLWK,AVDGSFVFSK,KVVCDPSYLANKVR,FQGGSPYIYPLYGLGELPQAFAR,…	29
TRIAE_CS42_1AL_TGACv1_001193_AA0026810	ARNFFIYVQDYNDADPR,TLIHTNVTK,LSAVYGGTYMLNKPECK,VEFDMEGK,THQGLDLTR,YLSEPAIDTVK,YGLVDDTVDFIGHALALHR,AIAIMSHPIPNTNESHSVQIILPQKQLGR,DYNVDMVPK,AVDGSFVFSK,YGLVDDTVDFIGHALALHRDDR,KVVCDPSYLANK,FMMANGTLVR,VCGVTSEGETAK,TLIHTDVTKYLSFK,KVVCDPSYLTNK,YLSEPAIDTVKR,VVCDPSYLTNK,FRGEDKPPAHLGSSK,VPATDMEALK,NFFIYVQDYNDADPR,AIAIMSHPIPNANDSHSIQIILPQK,FQGGSPYIYPLYGLGELPQGFAR,FRGEEKPPAHLGASR,HLNEPALDTVKR,TLIHTDVTK,FQGGSP…	45	TRIAE_CS42_1AL_TGACv1_001193_AA0026810.2	TLIHTDVTKYLSFK,FMMANGTLVR,VCGVTSEGETAK,NFFIYVQDYNDADPR,HGLSDDTIDFIGHALALHRDDR,LSAVYGGTYMLNKPECK,THQGLDLTR,TLIHTDVTK,YLSEPAIDTVK,VPATDMEALK,GVTSEGETAK,IHKVPATDMEALK,DYNVDMVPK,FRGEEKPPAHLGASR,KSDMYVFCCSYTHNVAPK,AIAIMSHPIPNANDSHSIQIILPQK,VVCDPSYLANK,FQGGSPYIYPLYGLGELPQAFARLSAVYGGTYMLNKPECK,KVVCDPSYLANK,HGLSDDTIDFIGHALALHR,VEFDMEGK,LYSESLAR,YLSEPAIDTVKR,MKLYSESLAR,ARNFFIYVQDYNDADPR,NDYYGGDSTSLNLNQLWK…	29
TRIAE_CS42_1AL_TGACv1_001193_AA0026810	ARNFFIYVQDYNDADPR,TLIHTNVTK,LSAVYGGTYMLNKPECK,VEFDMEGK,THQGLDLTR,YLSEPAIDTVK,YGLVDDTVDFIGHALALHR,AIAIMSHPIPNTNESHSVQIILPQKQLGR,DYNVDMVPK,AVDGSFVFSK,YGLVDDTVDFIGHALALHRDDR,KVVCDPSYLANK,FMMANGTLVR,VCGVTSEGETAK,TLIHTDVTKYLSFK,KVVCDPSYLTNK,YLSEPAIDTVKR,VVCDPSYLTNK,FRGEDKPPAHLGSSK,VPATDMEALK,NFFIYVQDYNDADPR,AIAIMSHPIPNANDSHSIQIILPQK,FQGGSPYIYPLYGLGELPQGFAR,FRGEEKPPAHLGASR,HLNEPALDTVKR,TLIHTDVTK,FQGGSP…	45	TRIAE_CS42_1AL_TGACv1_001193_AA0026810.3	HLNEPALDTVK,NFFIYVQNYDEADPK,VPATDMEALK,FQGGSPYIYPLYGLGELPQGFAR,GVTSEGETAK,LSAVYGGTYMLSKPECK,FRGEDKPPAHLGSSK,HLNEPALDTVKR,YGLVDDTVDFIGHALALHR,FMMANGTLVR,ACGVTSEGETAK,THQGLDLTTLTTK,NDYYGGDSTSLNLNQLWK,AVDGSFVFSK,MKLYSESLAR,AIAIMSHPIPNTNESHSVQIILPQKQLGR,LYSESLAR,AIAIMSHPIPNTNESHSVQIILPQK,TLIHTNVTK,VEFDMEGK,KVVCDPSYLTNK,YGLVDDTVDFIGHALALHRDDR,NSDMYVFCCSYTHNVAPK,VVCDPSYLTNK,IHKVPATDMEALK,DYNVDMVPK	26
TRIAE_CS42_1AL_TGACv1_001193_AA0026810	ARNFFIYVQDYNDADPR,TLIHTNVTK,LSAVYGGTYMLNKPECK,VEFDMEGK,THQGLDLTR,YLSEPAIDTVK,YGLVDDTVDFIGHALALHR,AIAIMSHPIPNTNESHSVQIILPQKQLGR,DYNVDMVPK,AVDGSFVFSK,YGLVDDTVDFIGHALALHRDDR,KVVCDPSYLANK,FMMANGTLVR,VCGVTSEGETAK,TLIHTDVTKYLSFK,KVVCDPSYLTNK,YLSEPAIDTVKR,VVCDPSYLTNK,FRGEDKPPAHLGSSK,VPATDMEALK,NFFIYVQDYNDADPR,AIAIMSHPIPNANDSHSIQIILPQK,FQGGSPYIYPLYGLGELPQGFAR,FRGEEKPPAHLGASR,HLNEPALDTVKR,TLIHTDVTK,FQGGSP…	45	TRIAE_CS42_1AL_TGACv1_001193_AA0026810.4	IHKVPATDMEALK,KVVCDPSYLANK,HGLSDDTIDFIGHALALHR,VEFDMEGK,KSDMYVFCCSYTHNVAPK,AIAIMSHPIPNANDSHSIQIILPQK,FQGGSPYIYPLYGLGELPQAFARLSAVYGGTYMLNKPECK,VVCDPSYLANK,MKLYSESLAR,ARNFFIYVQDYNDADPR,LYSESLAR,YLSEPAIDTVKR,KVVCDPSYLANKVR,FQGGSPYIYPLYGLGELPQAFAR,VCGVTSEGETAK,NFFIYVQDYNDADPR,HGLSDDTIDFIGHALALHRDDR,THQGLDLTR,LSAVYGGTYMLNKPECK,YLSEPAIDTVK,VPATDMEALK,GVTSEGETAK	22
TRIAE_CS42_1AL_TGACv1_001193_AA0026810	ARNFFIYVQDYNDADPR,TLIHTNVTK,LSAVYGGTYMLNKPECK,VEFDMEGK,THQGLDLTR,YLSEPAIDTVK,YGLVDDTVDFIGHALALHR,AIAIMSHPIPNTNESHSVQIILPQKQLGR,DYNVDMVPK,AVDGSFVFSK,YGLVDDTVDFIGHALALHRDDR,KVVCDPSYLANK,FMMANGTLVR,VCGVTSEGETAK,TLIHTDVTKYLSFK,KVVCDPSYLTNK,YLSEPAIDTVKR,VVCDPSYLTNK,FRGEDKPPAHLGSSK,VPATDMEALK,NFFIYVQDYNDADPR,AIAIMSHPIPNANDSHSIQIILPQK,FQGGSPYIYPLYGLGELPQGFAR,FRGEEKPPAHLGASR,HLNEPALDTVKR,TLIHTDVTK,FQGGSP…	45	TRIAE_CS42_1AL_TGACv1_001193_AA0026810.5	FQGGSPYIYPLYGLGELPQGFAR,GVTSEGETAK,VPATDMEALK,HLNEPALDTVK,NFFIYVQNYDEADPK,LSAVYGGTYMLSKPECK,FRGEDKPPAHLGSSK,FMMANGTLVR,ACGVTSEGETAK,YGLVDDTVDFIGHALALHR,HLNEPALDTVKR,NDYYGGDSTSLNLNQLWK,AVDGSFVFSK,THQGLDLTTLTTK,AIAIMSHPIPNTNESHSVQIILPQK,LYSESLAR,MKLYSESLAR,AIAIMSHPIPNTNESHSVQIILPQKQLGR,KVVCDPSYLTNK,VEFDMEGK,TLIHTNVTK,VVCDPSYLTNK,IHKVPATDMEALK,DYNVDMVPK,NSDMYVFCCSYTHNVAPK,YGLVDDTVDFIGHALALHRDDR	26
TRIAE_CS42_1AL_TGACv1_001193_AA0026810	ARNFFIYVQDYNDADPR,TLIHTNVTK,LSAVYGGTYMLNKPECK,VEFDMEGK,THQGLDLTR,YLSEPAIDTVK,YGLVDDTVDFIGHALALHR,AIAIMSHPIPNTNESHSVQIILPQKQLGR,DYNVDMVPK,AVDGSFVFSK,YGLVDDTVDFIGHALALHRDDR,KVVCDPSYLANK,FMMANGTLVR,VCGVTSEGETAK,TLIHTDVTKYLSFK,KVVCDPSYLTNK,YLSEPAIDTVKR,VVCDPSYLTNK,FRGEDKPPAHLGSSK,VPATDMEALK,NFFIYVQDYNDADPR,AIAIMSHPIPNANDSHSIQIILPQK,FQGGSPYIYPLYGLGELPQGFAR,FRGEEKPPAHLGASR,HLNEPALDTVKR,TLIHTDVTK,FQGGSP…	45	TRIAE_CS42_1AL_TGACv1_001193_AA0026810.6	ACGVTSEGETAK,FMMANGTLVR,HLNEPALDTVKR,YGLVDDTVDFIGHALALHR,LSAVYGGTYMLSKPECK,VPATDMEALK,FQGGSPYIYPLYGLGELPQGFAR,GVTSEGETAK,HLNEPALDTVK,NFFIYVQNYDEADPK,IHKVPATDMEALK,VVCDPSYLTNK,YGLVDDTVDFIGHALALHRDDR,NSDMYVFCCSYTHNVAPK,KVVCDPSYLTNK,TLIHTNVTK,VEFDMEGK,LYSESLAR,AIAIMSHPIPNTNESHSVQIILPQK,AIAIMSHPIPNTNESHSVQIILPQKQLGR,MKLYSESLAR,AVDGSFVFSK,THQGLDLTTLTTK	23
TRIAE_CS42_1AL_TGACv1_001202_AA0026870	VELVVK	1	TRIAE_CS42_1AL_TGACv1_001202_AA0026870.1	VELVVK	1
TRIAE_CS42_1AL_TGACv1_001205_AA0026900	AAPGQMPVYGR,AAALPGPVVLR,EMAIFYSQER,FADLNAIVTPR	4	TRIAE_CS42_1AL_TGACv1_001205_AA0026900.1	AAALPGPVVLR,AAPGQMPVYGR	2
TRIAE_CS42_1AL_TGACv1_001205_AA0026900	AAPGQMPVYGR,AAALPGPVVLR,EMAIFYSQER,FADLNAIVTPR	4	TRIAE_CS42_1AL_TGACv1_001205_AA0026900.2	FADLNAIVTPR,AAALPGPVVLR,AAPGQMPVYGR	3
TRIAE_CS42_1AL_TGACv1_001205_AA0026900	AAPGQMPVYGR,AAALPGPVVLR,EMAIFYSQER,FADLNAIVTPR	4	TRIAE_CS42_1AL_TGACv1_001205_AA0026900.3	FADLNAIVTPR,AAALPGPVVLR,EMAIFYSQER,AAPGQMPVYGR	4
TRIAE_CS42_1AL_TGACv1_001205_AA0026920	NPPSPGEPVAIFMSK,SPLSFNEIIYALPMLTILTDK,YTIYSPLDGQPCADHDR,SGFYDLQLAR,SFGLGTR,LEFGAAYHR,FQWEIMK,YLQDSIVLMR	8	TRIAE_CS42_1AL_TGACv1_001205_AA0026920.1	YTIYSPLDGQPCADHDR,LEFGAAYHR,FQWEIMK	3
TRIAE_CS42_1AL_TGACv1_001205_AA0026920	NPPSPGEPVAIFMSK,SPLSFNEIIYALPMLTILTDK,YTIYSPLDGQPCADHDR,SGFYDLQLAR,SFGLGTR,LEFGAAYHR,FQWEIMK,YLQDSIVLMR	8	TRIAE_CS42_1AL_TGACv1_001205_AA0026920.2	SPLSFNEIIYALPMLTILTDK,FQWEIMK,NPPSPGEPVAIFMSK,YLQDSIVLMR,LEFGAAYHR,SGFYDLQLAR,YTIYSPLDGQPCADHDR,SFGLGTR	8
[truncated: 82,587 more rows]
