# Supplementary material for: An improved assembly and annotation of the allohexaploid wheat genome identifies complete families of agronomic genes and provides genomic evidence for chromosomal translocations
Source: Genome Res. 2017 May;27(5):885–96. doi: 10.1101/gr.217117.116 (PMC5411782; doi:10.1101/gr.217117.116)
Supplement: Supplemental Material [file supp_gr.217117.116_Supplemental_File_S10.xlsx]

## Sheet: id>90-9642
Group	A Gene	B gene	D gene
group4202:	wheatTGAGv1_A|TRIAE_CS42_4AS_TGACv1_309035_AA1030190.1	wheatTGAGv1_B|TRIAE_CS42_4BL_TGACv1_322192_AA1069520.1	wheatTGAGv1_D|TRIAE_CS42_4DL_TGACv1_343372_AA1133730.1
group4869:	wheatTGAGv1_A|TRIAE_CS42_1AL_TGACv1_000002_AA0000050.1	wheatTGAGv1_B|TRIAE_CS42_1BL_TGACv1_031393_AA0113020.1	wheatTGAGv1_D|TRIAE_CS42_1DL_TGACv1_063371_AA0226680.1
group4870:	wheatTGAGv1_A|TRIAE_CS42_1AL_TGACv1_000003_AA0000090.2	wheatTGAGv1_B|TRIAE_CS42_1BL_TGACv1_031688_AA0118850.1	wheatTGAGv1_D|TRIAE_CS42_1DL_TGACv1_061341_AA0192690.1
group4871:	wheatTGAGv1_A|TRIAE_CS42_1AL_TGACv1_000007_AA0000140.1	wheatTGAGv1_B|TRIAE_CS42_1BL_TGACv1_030914_AA0103770.1	wheatTGAGv1_D|TRIAE_CS42_1DL_TGACv1_061397_AA0194180.1
group4872:	wheatTGAGv1_A|TRIAE_CS42_1AL_TGACv1_000007_AA0000150.1	wheatTGAGv1_B|TRIAE_CS42_1BL_TGACv1_030914_AA0103760.1	wheatTGAGv1_D|TRIAE_CS42_1DL_TGACv1_061397_AA0194190.1
group4873:	wheatTGAGv1_A|TRIAE_CS42_1AL_TGACv1_000008_AA0000160.1	wheatTGAGv1_B|TRIAE_CS42_1BL_TGACv1_033228_AA0137920.1	wheatTGAGv1_D|TRIAE_CS42_1DL_TGACv1_063695_AA0229990.1
group4874:	wheatTGAGv1_A|TRIAE_CS42_1AL_TGACv1_000008_AA0000180.1	wheatTGAGv1_B|TRIAE_CS42_1BL_TGACv1_031311_AA0111400.1	wheatTGAGv1_D|TRIAE_CS42_1DL_TGACv1_061860_AA0204520.1
group4875:	wheatTGAGv1_A|TRIAE_CS42_1AL_TGACv1_000008_AA0000190.1	wheatTGAGv1_B|TRIAE_CS42_1BL_TGACv1_031311_AA0111410.1	wheatTGAGv1_D|TRIAE_CS42_1DL_TGACv1_061860_AA0204530.1
group4876:	wheatTGAGv1_A|TRIAE_CS42_1AL_TGACv1_000008_AA0000250.1	wheatTGAGv1_B|TRIAE_CS42_1BL_TGACv1_030572_AA0094480.1	wheatTGAGv1_D|TRIAE_CS42_1DL_TGACv1_064707_AA0235450.1
group4877:	wheatTGAGv1_A|TRIAE_CS42_1AL_TGACv1_000008_AA0000260.1	wheatTGAGv1_B|TRIAE_CS42_1BL_TGACv1_031715_AA0119500.2	wheatTGAGv1_D|TRIAE_CS42_1DL_TGACv1_061259_AA0190330.3
group4878:	wheatTGAGv1_A|TRIAE_CS42_1AL_TGACv1_000012_AA0000330.1	wheatTGAGv1_B|TRIAE_CS42_1BL_TGACv1_031328_AA0111680.1	wheatTGAGv1_D|TRIAE_CS42_1DL_TGACv1_061344_AA0192740.1
group4879:	wheatTGAGv1_A|TRIAE_CS42_1AL_TGACv1_000013_AA0000410.1	wheatTGAGv1_B|TRIAE_CS42_1BL_TGACv1_030621_AA0096060.2	wheatTGAGv1_D|TRIAE_CS42_1DL_TGACv1_061325_AA0192440.1
group4880:	wheatTGAGv1_A|TRIAE_CS42_1AL_TGACv1_000019_AA0000590.1	wheatTGAGv1_B|TRIAE_CS42_1BL_TGACv1_034564_AA0144880.1	wheatTGAGv1_D|TRIAE_CS42_1DL_TGACv1_061324_AA0192400.1
group4881:	wheatTGAGv1_A|TRIAE_CS42_1AL_TGACv1_000020_AA0000630.1	wheatTGAGv1_B|TRIAE_CS42_1BL_TGACv1_032266_AA0127690.1	wheatTGAGv1_D|TRIAE_CS42_1DL_TGACv1_062759_AA0219480.2
group4882:	wheatTGAGv1_A|TRIAE_CS42_1AL_TGACv1_000024_AA0000670.3	wheatTGAGv1_B|TRIAE_CS42_1BL_TGACv1_032263_AA0127640.1	wheatTGAGv1_D|TRIAE_CS42_1DL_TGACv1_062779_AA0219760.1
group4883:	wheatTGAGv1_A|TRIAE_CS42_1AL_TGACv1_000024_AA0000690.1	wheatTGAGv1_B|TRIAE_CS42_1BL_TGACv1_031091_AA0107380.1	wheatTGAGv1_D|TRIAE_CS42_1DL_TGACv1_062779_AA0219740.2
group4885:	wheatTGAGv1_A|TRIAE_CS42_1AL_TGACv1_000028_AA0000860.3	wheatTGAGv1_B|TRIAE_CS42_1BL_TGACv1_031364_AA0112390.2	wheatTGAGv1_D|TRIAE_CS42_1DL_TGACv1_061374_AA0193380.1
group4886:	wheatTGAGv1_A|TRIAE_CS42_1AL_TGACv1_000029_AA0000890.2	wheatTGAGv1_B|TRIAE_CS42_1BL_TGACv1_032394_AA0129360.1	wheatTGAGv1_D|TRIAE_CS42_1DL_TGACv1_061480_AA0196490.1
group4887:	wheatTGAGv1_A|TRIAE_CS42_1AL_TGACv1_000032_AA0000960.1	wheatTGAGv1_B|TRIAE_CS42_2BS_TGACv1_146613_AA0469480.1	wheatTGAGv1_D|TRIAE_CS42_2DS_TGACv1_177161_AA0567160.1
group4888:	wheatTGAGv1_A|TRIAE_CS42_1AL_TGACv1_000035_AA0001030.2	wheatTGAGv1_B|TRIAE_CS42_5BL_TGACv1_407294_AA1355540.1	wheatTGAGv1_D|TRIAE_CS42_5DL_TGACv1_434198_AA1431470.1
group4889:	wheatTGAGv1_A|TRIAE_CS42_1AL_TGACv1_000048_AA0001270.3	wheatTGAGv1_B|TRIAE_CS42_1BL_TGACv1_031347_AA0112110.4	wheatTGAGv1_D|TRIAE_CS42_1DL_TGACv1_064603_AA0235040.1
group4890:	wheatTGAGv1_A|TRIAE_CS42_1AL_TGACv1_000049_AA0001280.1	wheatTGAGv1_B|TRIAE_CS42_1BL_TGACv1_032043_AA0124660.1	wheatTGAGv1_D|TRIAE_CS42_1DL_TGACv1_062628_AA0217480.1
group4891:	wheatTGAGv1_A|TRIAE_CS42_1AL_TGACv1_000050_AA0001320.1	wheatTGAGv1_B|TRIAE_CS42_1BL_TGACv1_031955_AA0123400.1	wheatTGAGv1_D|TRIAE_CS42_1DL_TGACv1_061959_AA0206410.1
group4893:	wheatTGAGv1_A|TRIAE_CS42_1AL_TGACv1_000051_AA0001380.1	wheatTGAGv1_B|TRIAE_CS42_1BL_TGACv1_032560_AA0131490.1	wheatTGAGv1_D|TRIAE_CS42_1DL_TGACv1_061869_AA0204860.1
group4894:	wheatTGAGv1_A|TRIAE_CS42_1AL_TGACv1_000051_AA0001400.1	wheatTGAGv1_B|TRIAE_CS42_1BL_TGACv1_032560_AA0131510.2	wheatTGAGv1_D|TRIAE_CS42_1DL_TGACv1_061869_AA0204880.1
group4896:	wheatTGAGv1_A|TRIAE_CS42_1AL_TGACv1_000054_AA0001480.1	wheatTGAGv1_B|TRIAE_CS42_1BL_TGACv1_030266_AA0084500.1	wheatTGAGv1_D|TRIAE_CS42_1DL_TGACv1_061564_AA0198770.1
group4897:	wheatTGAGv1_A|TRIAE_CS42_1AL_TGACv1_000054_AA0001570.1	wheatTGAGv1_B|TRIAE_CS42_1BL_TGACv1_030893_AA0103340.1	wheatTGAGv1_D|TRIAE_CS42_1DL_TGACv1_061995_AA0207070.1
group4899:	wheatTGAGv1_A|TRIAE_CS42_1AL_TGACv1_000054_AA0001610.1	wheatTGAGv1_B|TRIAE_CS42_1BL_TGACv1_031499_AA0115140.1	wheatTGAGv1_D|TRIAE_CS42_1DL_TGACv1_062146_AA0209380.1
group4901:	wheatTGAGv1_A|TRIAE_CS42_1AL_TGACv1_000055_AA0001690.1	wheatTGAGv1_B|TRIAE_CS42_1BL_TGACv1_031023_AA0106000.1	wheatTGAGv1_D|TRIAE_CS42_1DL_TGACv1_061877_AA0205190.2
group4903:	wheatTGAGv1_A|TRIAE_CS42_1AL_TGACv1_000056_AA0001780.1	wheatTGAGv1_B|TRIAE_CS42_1BL_TGACv1_031344_AA0112040.1	wheatTGAGv1_D|TRIAE_CS42_1DL_TGACv1_061518_AA0197520.1
group4904:	wheatTGAGv1_A|TRIAE_CS42_1AL_TGACv1_000060_AA0001880.1	wheatTGAGv1_B|TRIAE_CS42_1BL_TGACv1_031854_AA0121830.1	wheatTGAGv1_D|TRIAE_CS42_1DL_TGACv1_061768_AA0203140.1
group4907:	wheatTGAGv1_A|TRIAE_CS42_1AL_TGACv1_000064_AA0001950.1	wheatTGAGv1_B|TRIAE_CS42_1BL_TGACv1_032062_AA0124920.2	wheatTGAGv1_D|TRIAE_CS42_1DL_TGACv1_061146_AA0186900.1
group4908:	wheatTGAGv1_A|TRIAE_CS42_1AL_TGACv1_000065_AA0001970.2	wheatTGAGv1_B|TRIAE_CS42_1BL_TGACv1_030798_AA0101060.2	wheatTGAGv1_D|TRIAE_CS42_1DL_TGACv1_061908_AA0205550.1
group4909:	wheatTGAGv1_A|TRIAE_CS42_1AL_TGACv1_000066_AA0001980.1	wheatTGAGv1_B|TRIAE_CS42_1BL_TGACv1_030606_AA0095520.1	wheatTGAGv1_D|TRIAE_CS42_1DL_TGACv1_061456_AA0195850.1
group4913:	wheatTGAGv1_A|TRIAE_CS42_1AL_TGACv1_000070_AA0002180.2	wheatTGAGv1_B|TRIAE_CS42_1BL_TGACv1_031077_AA0107260.1	wheatTGAGv1_D|TRIAE_CS42_1DL_TGACv1_062063_AA0208220.1
group4914:	wheatTGAGv1_A|TRIAE_CS42_1AL_TGACv1_000072_AA0002360.1	wheatTGAGv1_B|TRIAE_CS42_1BL_TGACv1_030573_AA0094540.1	wheatTGAGv1_D|TRIAE_CS42_1DL_TGACv1_062627_AA0217440.1
group4915:	wheatTGAGv1_A|TRIAE_CS42_1AL_TGACv1_000072_AA0002370.1	wheatTGAGv1_B|TRIAE_CS42_1BL_TGACv1_030573_AA0094550.1	wheatTGAGv1_D|TRIAE_CS42_1DL_TGACv1_062627_AA0217450.1
group4918:	wheatTGAGv1_A|TRIAE_CS42_1AL_TGACv1_000073_AA0002580.1	wheatTGAGv1_B|TRIAE_CS42_1BL_TGACv1_031835_AA0121450.1	wheatTGAGv1_D|TRIAE_CS42_1DL_TGACv1_063742_AA0230410.1
group4920:	wheatTGAGv1_A|TRIAE_CS42_1AL_TGACv1_000077_AA0002650.1	wheatTGAGv1_B|TRIAE_CS42_1BL_TGACv1_032169_AA0126260.1	wheatTGAGv1_D|TRIAE_CS42_1DL_TGACv1_061438_AA0195320.1
group4921:	wheatTGAGv1_A|TRIAE_CS42_1AL_TGACv1_000087_AA0002830.1	wheatTGAGv1_B|TRIAE_CS42_1BL_TGACv1_030950_AA0104200.1	wheatTGAGv1_D|TRIAE_CS42_1DL_TGACv1_061661_AA0201230.2
group4922:	wheatTGAGv1_A|TRIAE_CS42_1AL_TGACv1_000088_AA0002870.1	wheatTGAGv1_B|TRIAE_CS42_1BL_TGACv1_030398_AA0089530.1	wheatTGAGv1_D|TRIAE_CS42_1DL_TGACv1_062711_AA0218590.1
group4923:	wheatTGAGv1_A|TRIAE_CS42_1AL_TGACv1_000089_AA0002930.2	wheatTGAGv1_B|TRIAE_CS42_1BL_TGACv1_033278_AA0138360.2	wheatTGAGv1_D|TRIAE_CS42_1DL_TGACv1_063436_AA0227300.2
group4925:	wheatTGAGv1_A|TRIAE_CS42_1AL_TGACv1_000091_AA0003020.1	wheatTGAGv1_B|TRIAE_CS42_1BL_TGACv1_031327_AA0111670.1	wheatTGAGv1_D|TRIAE_CS42_1DL_TGACv1_061827_AA0203960.1
group4926:	wheatTGAGv1_A|TRIAE_CS42_1AL_TGACv1_000093_AA0003080.1	wheatTGAGv1_B|TRIAE_CS42_1BS_TGACv1_049346_AA0149580.1	wheatTGAGv1_D|TRIAE_CS42_1DS_TGACv1_081098_AA0257620.1
group4927:	wheatTGAGv1_A|TRIAE_CS42_1AL_TGACv1_000097_AA0003190.1	wheatTGAGv1_B|TRIAE_CS42_1BL_TGACv1_031926_AA0122940.1	wheatTGAGv1_D|TRIAE_CS42_1DL_TGACv1_061151_AA0187150.1
group4928:	wheatTGAGv1_A|TRIAE_CS42_1AL_TGACv1_000099_AA0003250.1	wheatTGAGv1_B|TRIAE_CS42_1BL_TGACv1_030454_AA0091040.1	wheatTGAGv1_D|TRIAE_CS42_1DL_TGACv1_062668_AA0218050.1
group4930:	wheatTGAGv1_A|TRIAE_CS42_1AL_TGACv1_000099_AA0003280.1	wheatTGAGv1_B|TRIAE_CS42_1BL_TGACv1_032977_AA0135970.1	wheatTGAGv1_D|TRIAE_CS42_1DL_TGACv1_061484_AA0196590.1
group4931:	wheatTGAGv1_A|TRIAE_CS42_1AL_TGACv1_000103_AA0003380.1	wheatTGAGv1_B|TRIAE_CS42_1BL_TGACv1_031891_AA0122250.1	wheatTGAGv1_D|TRIAE_CS42_1DL_TGACv1_062937_AA0221920.1
group4932:	wheatTGAGv1_A|TRIAE_CS42_1AL_TGACv1_000103_AA0003390.3	wheatTGAGv1_B|TRIAE_CS42_1BL_TGACv1_031891_AA0122260.1	wheatTGAGv1_D|TRIAE_CS42_1DL_TGACv1_062937_AA0221910.1
group4933:	wheatTGAGv1_A|TRIAE_CS42_1AL_TGACv1_000103_AA0003400.1	wheatTGAGv1_B|TRIAE_CS42_1BL_TGACv1_031891_AA0122270.1	wheatTGAGv1_D|TRIAE_CS42_1DL_TGACv1_062937_AA0221900.1
group4934:	wheatTGAGv1_A|TRIAE_CS42_1AL_TGACv1_000103_AA0003410.1	wheatTGAGv1_B|TRIAE_CS42_1BL_TGACv1_030413_AA0089940.1	wheatTGAGv1_D|TRIAE_CS42_1DL_TGACv1_061148_AA0187060.1
group4935:	wheatTGAGv1_A|TRIAE_CS42_1AL_TGACv1_000103_AA0003420.1	wheatTGAGv1_B|TRIAE_CS42_1BL_TGACv1_030413_AA0089960.1	wheatTGAGv1_D|TRIAE_CS42_1DL_TGACv1_061148_AA0187040.1
group4936:	wheatTGAGv1_A|TRIAE_CS42_1AL_TGACv1_000109_AA0003510.1	wheatTGAGv1_B|TRIAE_CS42_1BL_TGACv1_032191_AA0126570.1	wheatTGAGv1_D|TRIAE_CS42_1DL_TGACv1_063241_AA0225450.1
group4937:	wheatTGAGv1_A|TRIAE_CS42_1AL_TGACv1_000109_AA0003520.1	wheatTGAGv1_B|TRIAE_CS42_1BL_TGACv1_032191_AA0126560.1	wheatTGAGv1_D|TRIAE_CS42_1DL_TGACv1_063241_AA0225440.1
group4938:	wheatTGAGv1_A|TRIAE_CS42_1AL_TGACv1_000109_AA0003540.1	wheatTGAGv1_B|TRIAE_CS42_1BL_TGACv1_032191_AA0126550.1	wheatTGAGv1_D|TRIAE_CS42_1DL_TGACv1_063241_AA0225430.2
group4939:	wheatTGAGv1_A|TRIAE_CS42_1AL_TGACv1_000109_AA0003560.1	wheatTGAGv1_B|TRIAE_CS42_1BL_TGACv1_032469_AA0130260.1	wheatTGAGv1_D|TRIAE_CS42_1DL_TGACv1_062547_AA0216280.1
group4941:	wheatTGAGv1_A|TRIAE_CS42_1AL_TGACv1_000112_AA0003700.1	wheatTGAGv1_B|TRIAE_CS42_1BL_TGACv1_030747_AA0099720.1	wheatTGAGv1_D|TRIAE_CS42_1DL_TGACv1_063911_AA0231680.1
group4945:	wheatTGAGv1_A|TRIAE_CS42_1AL_TGACv1_000114_AA0003830.1	wheatTGAGv1_B|TRIAE_CS42_1BL_TGACv1_031982_AA0123780.1	wheatTGAGv1_D|TRIAE_CS42_1DL_TGACv1_063247_AA0225520.1
group4946:	wheatTGAGv1_A|TRIAE_CS42_1AL_TGACv1_000115_AA0003860.1	wheatTGAGv1_B|TRIAE_CS42_1BL_TGACv1_032225_AA0127050.1	wheatTGAGv1_D|TRIAE_CS42_1DL_TGACv1_062477_AA0215030.1
group4947:	wheatTGAGv1_A|TRIAE_CS42_1AL_TGACv1_000115_AA0003870.1	wheatTGAGv1_B|TRIAE_CS42_1BL_TGACv1_032225_AA0127040.1	wheatTGAGv1_D|TRIAE_CS42_1DL_TGACv1_062477_AA0215020.1
group4948:	wheatTGAGv1_A|TRIAE_CS42_1AL_TGACv1_000117_AA0003910.2	wheatTGAGv1_B|TRIAE_CS42_1BL_TGACv1_031980_AA0123690.1	wheatTGAGv1_D|TRIAE_CS42_1DL_TGACv1_064425_AA0234390.1
group4949:	wheatTGAGv1_A|TRIAE_CS42_1AL_TGACv1_000118_AA0003960.1	wheatTGAGv1_B|TRIAE_CS42_1BL_TGACv1_030274_AA0084790.2	wheatTGAGv1_D|TRIAE_CS42_1DL_TGACv1_061983_AA0206840.1
group4950:	wheatTGAGv1_A|TRIAE_CS42_1AL_TGACv1_000127_AA0004110.1	wheatTGAGv1_B|TRIAE_CS42_1BL_TGACv1_030517_AA0093030.1	wheatTGAGv1_D|TRIAE_CS42_1DL_TGACv1_062108_AA0208860.1
group4954:	wheatTGAGv1_A|TRIAE_CS42_1AL_TGACv1_000066_AA0001990.1	wheatTGAGv1_B|TRIAE_CS42_1BL_TGACv1_030606_AA0095550.1	wheatTGAGv1_D|TRIAE_CS42_1DL_TGACv1_061456_AA0195840.1
group4958:	wheatTGAGv1_A|TRIAE_CS42_1AL_TGACv1_000132_AA0004290.1	wheatTGAGv1_B|TRIAE_CS42_1BL_TGACv1_030654_AA0097000.1	wheatTGAGv1_D|TRIAE_CS42_1DL_TGACv1_061125_AA0186220.1
group4959:	wheatTGAGv1_A|TRIAE_CS42_1AL_TGACv1_000138_AA0004370.1	wheatTGAGv1_B|TRIAE_CS42_1BL_TGACv1_031808_AA0120970.1	wheatTGAGv1_D|TRIAE_CS42_1DL_TGACv1_061681_AA0201610.1
group4961:	wheatTGAGv1_A|TRIAE_CS42_1AL_TGACv1_000141_AA0004540.1	wheatTGAGv1_B|TRIAE_CS42_1BL_TGACv1_031633_AA0117540.1	wheatTGAGv1_D|TRIAE_CS42_1DL_TGACv1_064695_AA0235410.2
group4962:	wheatTGAGv1_A|TRIAE_CS42_1AL_TGACv1_000142_AA0004560.1	wheatTGAGv1_B|TRIAE_CS42_1BL_TGACv1_032287_AA0128010.1	wheatTGAGv1_D|TRIAE_CS42_1DL_TGACv1_063631_AA0229380.3
group4966:	wheatTGAGv1_A|TRIAE_CS42_1AL_TGACv1_000150_AA0004770.3	wheatTGAGv1_B|TRIAE_CS42_1BL_TGACv1_030892_AA0103310.2	wheatTGAGv1_D|TRIAE_CS42_1DL_TGACv1_061117_AA0185960.1
group4967:	wheatTGAGv1_A|TRIAE_CS42_1AL_TGACv1_000150_AA0004780.1	wheatTGAGv1_B|TRIAE_CS42_1BL_TGACv1_030892_AA0103300.1	wheatTGAGv1_D|TRIAE_CS42_1DL_TGACv1_061117_AA0185970.1
group4968:	wheatTGAGv1_A|TRIAE_CS42_1AL_TGACv1_000153_AA0004910.1	wheatTGAGv1_B|TRIAE_CS42_1BL_TGACv1_032262_AA0127620.1	wheatTGAGv1_D|TRIAE_CS42_1DL_TGACv1_062962_AA0222290.1
group4969:	wheatTGAGv1_A|TRIAE_CS42_1AL_TGACv1_000156_AA0004990.1	wheatTGAGv1_B|TRIAE_CS42_1BL_TGACv1_033155_AA0137410.1	wheatTGAGv1_D|TRIAE_CS42_1DL_TGACv1_061067_AA0183920.1
group4971:	wheatTGAGv1_A|TRIAE_CS42_1AL_TGACv1_000160_AA0005090.1	wheatTGAGv1_B|TRIAE_CS42_1BL_TGACv1_030958_AA0104440.1	wheatTGAGv1_D|TRIAE_CS42_1DL_TGACv1_062865_AA0221190.1
group4973:	wheatTGAGv1_A|TRIAE_CS42_1AL_TGACv1_000172_AA0005350.1	wheatTGAGv1_B|TRIAE_CS42_1BL_TGACv1_032973_AA0135860.2	wheatTGAGv1_D|TRIAE_CS42_1DL_TGACv1_062564_AA0216650.2
group4974:	wheatTGAGv1_A|TRIAE_CS42_1AL_TGACv1_000178_AA0005490.1	wheatTGAGv1_B|TRIAE_CS42_1BL_TGACv1_031152_AA0108740.1	wheatTGAGv1_D|TRIAE_CS42_1DL_TGACv1_061472_AA0196220.1
group4975:	wheatTGAGv1_A|TRIAE_CS42_1AL_TGACv1_000182_AA0005550.1	wheatTGAGv1_B|TRIAE_CS42_1BL_TGACv1_030773_AA0100480.1	wheatTGAGv1_D|TRIAE_CS42_1DL_TGACv1_062294_AA0211970.1
group4976:	wheatTGAGv1_A|TRIAE_CS42_1AL_TGACv1_000188_AA0005650.1	wheatTGAGv1_B|TRIAE_CS42_1BL_TGACv1_030620_AA0096020.1	wheatTGAGv1_D|TRIAE_CS42_1DL_TGACv1_061572_AA0198860.1
group4977:	wheatTGAGv1_A|TRIAE_CS42_1AL_TGACv1_000188_AA0005670.1	wheatTGAGv1_B|TRIAE_CS42_1BL_TGACv1_030620_AA0095990.1	wheatTGAGv1_D|TRIAE_CS42_1DL_TGACv1_061572_AA0198870.1
group4978:	wheatTGAGv1_A|TRIAE_CS42_1AL_TGACv1_000188_AA0005690.1	wheatTGAGv1_B|TRIAE_CS42_1BL_TGACv1_030321_AA0086650.2	wheatTGAGv1_D|TRIAE_CS42_1DL_TGACv1_061290_AA0191430.1
group4980:	wheatTGAGv1_A|TRIAE_CS42_1AL_TGACv1_000189_AA0005740.1	wheatTGAGv1_B|TRIAE_CS42_1BL_TGACv1_031508_AA0115230.1	wheatTGAGv1_D|TRIAE_CS42_1DL_TGACv1_061588_AA0199220.1
group4981:	wheatTGAGv1_A|TRIAE_CS42_1AL_TGACv1_000192_AA0005780.1	wheatTGAGv1_B|TRIAE_CS42_1BL_TGACv1_030262_AA0084300.1	wheatTGAGv1_D|TRIAE_CS42_1DL_TGACv1_061755_AA0202900.2
group4983:	wheatTGAGv1_A|TRIAE_CS42_1AL_TGACv1_000199_AA0005850.1	wheatTGAGv1_B|TRIAE_CS42_1BL_TGACv1_030284_AA0085360.1	wheatTGAGv1_D|TRIAE_CS42_1DL_TGACv1_061285_AA0191220.1
group4984:	wheatTGAGv1_A|TRIAE_CS42_1AL_TGACv1_000202_AA0005950.4	wheatTGAGv1_B|TRIAE_CS42_1BL_TGACv1_031582_AA0116440.1	wheatTGAGv1_D|TRIAE_CS42_1DL_TGACv1_063794_AA0230840.1
group4985:	wheatTGAGv1_A|TRIAE_CS42_1AL_TGACv1_000202_AA0005980.1	wheatTGAGv1_B|TRIAE_CS42_1BL_TGACv1_030970_AA0104750.1	wheatTGAGv1_D|TRIAE_CS42_1DL_TGACv1_063794_AA0230830.1
group4986:	wheatTGAGv1_A|TRIAE_CS42_1AL_TGACv1_000208_AA0006160.1	wheatTGAGv1_B|TRIAE_CS42_1BL_TGACv1_030355_AA0087860.1	wheatTGAGv1_D|TRIAE_CS42_1DL_TGACv1_063465_AA0227570.1
group4987:	wheatTGAGv1_A|TRIAE_CS42_1AL_TGACv1_000208_AA0006250.2	wheatTGAGv1_B|TRIAE_CS42_1BL_TGACv1_032360_AA0128870.1	wheatTGAGv1_D|TRIAE_CS42_1DL_TGACv1_061600_AA0199680.1
group4988:	wheatTGAGv1_A|TRIAE_CS42_1AL_TGACv1_000217_AA0006430.1	wheatTGAGv1_B|TRIAE_CS42_1BL_TGACv1_033389_AA0139150.1	wheatTGAGv1_D|TRIAE_CS42_1DL_TGACv1_061798_AA0203560.1
group4989:	wheatTGAGv1_A|TRIAE_CS42_1AL_TGACv1_000218_AA0006450.1	wheatTGAGv1_B|TRIAE_CS42_1BL_TGACv1_030791_AA0100870.1	wheatTGAGv1_D|TRIAE_CS42_1DL_TGACv1_061162_AA0187570.1
group4990:	wheatTGAGv1_A|TRIAE_CS42_1AL_TGACv1_000219_AA0006470.1	wheatTGAGv1_B|TRIAE_CS42_1BL_TGACv1_034666_AA0145220.1	wheatTGAGv1_D|TRIAE_CS42_1DL_TGACv1_061141_AA0186710.1
group4992:	wheatTGAGv1_A|TRIAE_CS42_1AL_TGACv1_000220_AA0006540.1	wheatTGAGv1_B|TRIAE_CS42_1BL_TGACv1_030671_AA0097540.1	wheatTGAGv1_D|TRIAE_CS42_1DL_TGACv1_061624_AA0200280.1
group4993:	wheatTGAGv1_A|TRIAE_CS42_1AL_TGACv1_000222_AA0006610.2	wheatTGAGv1_B|TRIAE_CS42_1BL_TGACv1_031655_AA0118060.1	wheatTGAGv1_D|TRIAE_CS42_1DL_TGACv1_061705_AA0202010.1
group4994:	wheatTGAGv1_A|TRIAE_CS42_1AL_TGACv1_000222_AA0006620.1	wheatTGAGv1_B|TRIAE_CS42_1BL_TGACv1_031655_AA0118030.2	wheatTGAGv1_D|TRIAE_CS42_1DL_TGACv1_061705_AA0202020.1
group4996:	wheatTGAGv1_A|TRIAE_CS42_1AL_TGACv1_000227_AA0006690.1	wheatTGAGv1_B|TRIAE_CS42_1BL_TGACv1_032429_AA0129780.1	wheatTGAGv1_D|TRIAE_CS42_1DL_TGACv1_061496_AA0196880.1
group4998:	wheatTGAGv1_A|TRIAE_CS42_1AL_TGACv1_000229_AA0006730.1	wheatTGAGv1_B|TRIAE_CS42_1BL_TGACv1_033362_AA0138950.1	wheatTGAGv1_D|TRIAE_CS42_1DL_TGACv1_061847_AA0204240.1
group4999:	wheatTGAGv1_A|TRIAE_CS42_1AL_TGACv1_000230_AA0006760.1	wheatTGAGv1_B|TRIAE_CS42_1BL_TGACv1_030696_AA0098140.1	wheatTGAGv1_D|TRIAE_CS42_1DL_TGACv1_063174_AA0224630.1
group5000:	wheatTGAGv1_A|TRIAE_CS42_1AL_TGACv1_000230_AA0006770.1	wheatTGAGv1_B|TRIAE_CS42_1BL_TGACv1_031018_AA0105880.1	wheatTGAGv1_D|TRIAE_CS42_1DL_TGACv1_062778_AA0219730.1
group5001:	wheatTGAGv1_A|TRIAE_CS42_1AL_TGACv1_000232_AA0006790.1	wheatTGAGv1_B|TRIAE_CS42_1BL_TGACv1_031315_AA0111470.1	wheatTGAGv1_D|TRIAE_CS42_1DL_TGACv1_061298_AA0191700.1
group5002:	wheatTGAGv1_A|TRIAE_CS42_1AL_TGACv1_000234_AA0006830.1	wheatTGAGv1_B|TRIAE_CS42_1BL_TGACv1_030648_AA0096850.2	wheatTGAGv1_D|TRIAE_CS42_1DL_TGACv1_061511_AA0197330.1
group5003:	wheatTGAGv1_A|TRIAE_CS42_1AL_TGACv1_000237_AA0006940.1	wheatTGAGv1_B|TRIAE_CS42_1BL_TGACv1_030694_AA0098060.1	wheatTGAGv1_D|TRIAE_CS42_1DL_TGACv1_061092_AA0184780.1
group5004:	wheatTGAGv1_A|TRIAE_CS42_1AL_TGACv1_000238_AA0006980.1	wheatTGAGv1_B|TRIAE_CS42_1BL_TGACv1_032290_AA0128050.1	wheatTGAGv1_D|TRIAE_CS42_1DL_TGACv1_061943_AA0206070.1
group5008:	wheatTGAGv1_A|TRIAE_CS42_1AL_TGACv1_000246_AA0007210.1	wheatTGAGv1_B|TRIAE_CS42_1BL_TGACv1_030541_AA0093530.1	wheatTGAGv1_D|TRIAE_CS42_1DL_TGACv1_063761_AA0230650.1
group5011:	wheatTGAGv1_A|TRIAE_CS42_1AL_TGACv1_000249_AA0007310.1	wheatTGAGv1_B|TRIAE_CS42_1BL_TGACv1_030460_AA0091450.2	wheatTGAGv1_D|TRIAE_CS42_1DL_TGACv1_063861_AA0231340.1
group5012:	wheatTGAGv1_A|TRIAE_CS42_1AL_TGACv1_000251_AA0007340.2	wheatTGAGv1_B|TRIAE_CS42_1BL_TGACv1_033082_AA0136850.1	wheatTGAGv1_D|TRIAE_CS42_1DL_TGACv1_062457_AA0214760.1
group5013:	wheatTGAGv1_A|TRIAE_CS42_1AL_TGACv1_000254_AA0007360.1	wheatTGAGv1_B|TRIAE_CS42_1BL_TGACv1_034678_AA0145290.1	wheatTGAGv1_D|TRIAE_CS42_1DL_TGACv1_063169_AA0224560.1
group5014:	wheatTGAGv1_A|TRIAE_CS42_1AL_TGACv1_000255_AA0007390.1	wheatTGAGv1_B|TRIAE_CS42_1BL_TGACv1_030547_AA0093670.1	wheatTGAGv1_D|TRIAE_CS42_1DL_TGACv1_061739_AA0202760.1
group5015:	wheatTGAGv1_A|TRIAE_CS42_1AL_TGACv1_000255_AA0007400.1	wheatTGAGv1_B|TRIAE_CS42_1BL_TGACv1_033149_AA0137370.1	wheatTGAGv1_D|TRIAE_CS42_1DL_TGACv1_061739_AA0202750.1
group5017:	wheatTGAGv1_A|TRIAE_CS42_1AL_TGACv1_000257_AA0007440.2	wheatTGAGv1_B|TRIAE_CS42_1BL_TGACv1_033386_AA0139090.2	wheatTGAGv1_D|TRIAE_CS42_1DL_TGACv1_061404_AA0194320.1
group5018:	wheatTGAGv1_A|TRIAE_CS42_1AL_TGACv1_000259_AA0007510.1	wheatTGAGv1_B|TRIAE_CS42_1BL_TGACv1_034431_AA0144500.1	wheatTGAGv1_D|TRIAE_CS42_1DL_TGACv1_061139_AA0186660.1
group5020:	wheatTGAGv1_A|TRIAE_CS42_1AL_TGACv1_000260_AA0007560.2	wheatTGAGv1_B|TRIAE_CS42_1BL_TGACv1_033462_AA0139670.3	wheatTGAGv1_D|TRIAE_CS42_1DL_TGACv1_061068_AA0184080.2
group5021:	wheatTGAGv1_A|TRIAE_CS42_1AL_TGACv1_000260_AA0007580.1	wheatTGAGv1_B|TRIAE_CS42_1BL_TGACv1_033462_AA0139650.1	wheatTGAGv1_D|TRIAE_CS42_1DL_TGACv1_061068_AA0184060.2
group5022:	wheatTGAGv1_A|TRIAE_CS42_1AL_TGACv1_000260_AA0007590.1	wheatTGAGv1_B|TRIAE_CS42_1BL_TGACv1_030244_AA0083620.1	wheatTGAGv1_D|TRIAE_CS42_1DL_TGACv1_061068_AA0184030.1
group5023:	wheatTGAGv1_A|TRIAE_CS42_1AL_TGACv1_000262_AA0007610.1	wheatTGAGv1_B|TRIAE_CS42_1BL_TGACv1_032518_AA0130830.1	wheatTGAGv1_D|TRIAE_CS42_1DL_TGACv1_061130_AA0186340.1
group5024:	wheatTGAGv1_A|TRIAE_CS42_1AL_TGACv1_000262_AA0007660.1	wheatTGAGv1_B|TRIAE_CS42_1BL_TGACv1_031487_AA0114960.2	wheatTGAGv1_D|TRIAE_CS42_1DL_TGACv1_061735_AA0202690.1
group5026:	wheatTGAGv1_A|TRIAE_CS42_1AL_TGACv1_000266_AA0007730.1	wheatTGAGv1_B|TRIAE_CS42_1BS_TGACv1_051417_AA0179600.1	wheatTGAGv1_D|TRIAE_CS42_1DS_TGACv1_081307_AA0259640.1
group5027:	wheatTGAGv1_A|TRIAE_CS42_1AL_TGACv1_000276_AA0007940.3	wheatTGAGv1_B|TRIAE_CS42_1BL_TGACv1_031829_AA0121230.3	wheatTGAGv1_D|TRIAE_CS42_1DL_TGACv1_063134_AA0224270.1
group5028:	wheatTGAGv1_A|TRIAE_CS42_1AL_TGACv1_000276_AA0007950.1	wheatTGAGv1_B|TRIAE_CS42_1BL_TGACv1_031632_AA0117480.1	wheatTGAGv1_D|TRIAE_CS42_1DL_TGACv1_063037_AA0223270.1
group5029:	wheatTGAGv1_A|TRIAE_CS42_1AL_TGACv1_000284_AA0008040.1	wheatTGAGv1_B|TRIAE_CS42_3B_TGACv1_224633_AA0799040.1	wheatTGAGv1_D|TRIAE_CS42_3DL_TGACv1_249164_AA0840030.1
group5031:	wheatTGAGv1_A|TRIAE_CS42_1AL_TGACv1_000300_AA0008320.1	wheatTGAGv1_B|TRIAE_CS42_1BL_TGACv1_031390_AA0112990.1	wheatTGAGv1_D|TRIAE_CS42_1DL_TGACv1_061215_AA0189110.1
group5032:	wheatTGAGv1_A|TRIAE_CS42_1AL_TGACv1_000303_AA0008390.1	wheatTGAGv1_B|TRIAE_CS42_1BL_TGACv1_032045_AA0124670.2	wheatTGAGv1_D|TRIAE_CS42_1DL_TGACv1_062060_AA0208170.1
group5034:	wheatTGAGv1_A|TRIAE_CS42_1AL_TGACv1_000306_AA0008490.1	wheatTGAGv1_B|TRIAE_CS42_1BL_TGACv1_031388_AA0112960.1	wheatTGAGv1_D|TRIAE_CS42_1DL_TGACv1_061638_AA0200670.1
group5036:	wheatTGAGv1_A|TRIAE_CS42_1AL_TGACv1_000313_AA0008540.1	wheatTGAGv1_B|TRIAE_CS42_1BL_TGACv1_030722_AA0099160.1	wheatTGAGv1_D|TRIAE_CS42_1DL_TGACv1_063549_AA0228530.1
group5037:	wheatTGAGv1_A|TRIAE_CS42_1AL_TGACv1_000318_AA0008570.1	wheatTGAGv1_B|TRIAE_CS42_1BL_TGACv1_032844_AA0134660.1	wheatTGAGv1_D|TRIAE_CS42_1DL_TGACv1_063566_AA0228640.1
group5039:	wheatTGAGv1_A|TRIAE_CS42_1AL_TGACv1_000318_AA0008620.2	wheatTGAGv1_B|TRIAE_CS42_1BL_TGACv1_032203_AA0126690.1	wheatTGAGv1_D|TRIAE_CS42_1DL_TGACv1_062737_AA0219000.1
group5041:	wheatTGAGv1_A|TRIAE_CS42_1AL_TGACv1_000318_AA0008640.1	wheatTGAGv1_B|TRIAE_CS42_1BL_TGACv1_032203_AA0126670.1	wheatTGAGv1_D|TRIAE_CS42_1DL_TGACv1_062737_AA0219020.1
group5042:	wheatTGAGv1_A|TRIAE_CS42_1AL_TGACv1_000319_AA0008650.1	wheatTGAGv1_B|TRIAE_CS42_1BL_TGACv1_030512_AA0092880.1	wheatTGAGv1_D|TRIAE_CS42_1DL_TGACv1_062400_AA0213890.1
group5043:	wheatTGAGv1_A|TRIAE_CS42_1AL_TGACv1_000322_AA0008690.1	wheatTGAGv1_B|TRIAE_CS42_1BL_TGACv1_030350_AA0087720.1	wheatTGAGv1_D|TRIAE_CS42_1DL_TGACv1_062436_AA0214410.1
group5045:	wheatTGAGv1_A|TRIAE_CS42_1AL_TGACv1_000322_AA0008740.1	wheatTGAGv1_B|TRIAE_CS42_1BL_TGACv1_031025_AA0106050.1	wheatTGAGv1_D|TRIAE_CS42_1DL_TGACv1_062556_AA0216360.1
group5046:	wheatTGAGv1_A|TRIAE_CS42_1AL_TGACv1_000327_AA0008960.1	wheatTGAGv1_B|TRIAE_CS42_1BL_TGACv1_030243_AA0083440.2	wheatTGAGv1_D|TRIAE_CS42_1DL_TGACv1_063903_AA0231580.1
group5047:	wheatTGAGv1_A|TRIAE_CS42_1AL_TGACv1_000328_AA0009060.1	wheatTGAGv1_B|TRIAE_CS42_1BL_TGACv1_030301_AA0086000.1	wheatTGAGv1_D|TRIAE_CS42_1DL_TGACv1_061527_AA0197750.1
group5048:	wheatTGAGv1_A|TRIAE_CS42_1AL_TGACv1_000329_AA0009090.1	wheatTGAGv1_B|TRIAE_CS42_1BL_TGACv1_032137_AA0125850.1	wheatTGAGv1_D|TRIAE_CS42_1DL_TGACv1_061153_AA0187190.1
group5049:	wheatTGAGv1_A|TRIAE_CS42_1AL_TGACv1_000329_AA0009100.2	wheatTGAGv1_B|TRIAE_CS42_1BL_TGACv1_032137_AA0125840.1	wheatTGAGv1_D|TRIAE_CS42_1DL_TGACv1_061153_AA0187200.1
group5050:	wheatTGAGv1_A|TRIAE_CS42_1AL_TGACv1_000329_AA0009110.1	wheatTGAGv1_B|TRIAE_CS42_1BL_TGACv1_033478_AA0139730.1	wheatTGAGv1_D|TRIAE_CS42_1DL_TGACv1_061153_AA0187210.2
group5052:	wheatTGAGv1_A|TRIAE_CS42_1AL_TGACv1_000330_AA0009170.1	wheatTGAGv1_B|TRIAE_CS42_1BL_TGACv1_035098_AA0146170.1	wheatTGAGv1_D|TRIAE_CS42_1DL_TGACv1_061101_AA0185170.1
group5054:	wheatTGAGv1_A|TRIAE_CS42_1AL_TGACv1_000333_AA0009260.1	wheatTGAGv1_B|TRIAE_CS42_1BL_TGACv1_032445_AA0129960.2	wheatTGAGv1_D|TRIAE_CS42_1DL_TGACv1_061593_AA0199430.1
group5056:	wheatTGAGv1_A|TRIAE_CS42_1AL_TGACv1_000333_AA0009290.2	wheatTGAGv1_B|TRIAE_CS42_1BL_TGACv1_032445_AA0129910.1	wheatTGAGv1_D|TRIAE_CS42_1DL_TGACv1_062226_AA0210880.2
group5057:	wheatTGAGv1_A|TRIAE_CS42_1AL_TGACv1_000341_AA0009440.1	wheatTGAGv1_B|TRIAE_CS42_1BL_TGACv1_030856_AA0102420.1	wheatTGAGv1_D|TRIAE_CS42_1DL_TGACv1_063158_AA0224470.1
group5060:	wheatTGAGv1_A|TRIAE_CS42_1AL_TGACv1_000351_AA0009690.1	wheatTGAGv1_B|TRIAE_CS42_1BL_TGACv1_033087_AA0136910.1	wheatTGAGv1_D|TRIAE_CS42_1DL_TGACv1_062768_AA0219590.1
group5061:	wheatTGAGv1_A|TRIAE_CS42_1AL_TGACv1_000351_AA0009720.1	wheatTGAGv1_B|TRIAE_CS42_1BL_TGACv1_031773_AA0120380.2	wheatTGAGv1_D|TRIAE_CS42_1DL_TGACv1_064799_AA0235760.1
group5062:	wheatTGAGv1_A|TRIAE_CS42_1AL_TGACv1_000359_AA0009870.3	wheatTGAGv1_B|TRIAE_CS42_1BL_TGACv1_030344_AA0087480.1	wheatTGAGv1_D|TRIAE_CS42_1DL_TGACv1_064018_AA0232140.1
group5069:	wheatTGAGv1_A|TRIAE_CS42_1AL_TGACv1_000360_AA0009930.2	wheatTGAGv1_B|TRIAE_CS42_1BL_TGACv1_031127_AA0108270.3	wheatTGAGv1_D|TRIAE_CS42_1DL_TGACv1_062466_AA0214890.2
group5070:	wheatTGAGv1_A|TRIAE_CS42_1AL_TGACv1_000360_AA0009940.2	wheatTGAGv1_B|TRIAE_CS42_1BL_TGACv1_031127_AA0108280.1	wheatTGAGv1_D|TRIAE_CS42_1DL_TGACv1_062466_AA0214880.1
group5073:	wheatTGAGv1_A|TRIAE_CS42_1AL_TGACv1_000361_AA0010020.1	wheatTGAGv1_B|TRIAE_CS42_1BL_TGACv1_030397_AA0089470.1	wheatTGAGv1_D|TRIAE_CS42_1DL_TGACv1_061871_AA0205000.2
group5076:	wheatTGAGv1_A|TRIAE_CS42_1AL_TGACv1_000371_AA0010480.1	wheatTGAGv1_B|TRIAE_CS42_1BL_TGACv1_032727_AA0133400.1	wheatTGAGv1_D|TRIAE_CS42_1DL_TGACv1_061650_AA0201010.1
group5077:	wheatTGAGv1_A|TRIAE_CS42_1AL_TGACv1_000371_AA0010490.1	wheatTGAGv1_B|TRIAE_CS42_1BL_TGACv1_033136_AA0137280.1	wheatTGAGv1_D|TRIAE_CS42_1DL_TGACv1_061650_AA0201040.1
group5078:	wheatTGAGv1_A|TRIAE_CS42_1AL_TGACv1_000371_AA0010510.1	wheatTGAGv1_B|TRIAE_CS42_1BL_TGACv1_030996_AA0105380.1	wheatTGAGv1_D|TRIAE_CS42_1DL_TGACv1_062173_AA0209980.1
group5079:	wheatTGAGv1_A|TRIAE_CS42_1AL_TGACv1_000371_AA0010520.1	wheatTGAGv1_B|TRIAE_CS42_1BL_TGACv1_030996_AA0105370.1	wheatTGAGv1_D|TRIAE_CS42_1DL_TGACv1_062173_AA0209970.1
group5081:	wheatTGAGv1_A|TRIAE_CS42_1AL_TGACv1_000375_AA0010550.1	wheatTGAGv1_B|TRIAE_CS42_1BL_TGACv1_030458_AA0091290.2	wheatTGAGv1_D|TRIAE_CS42_1DL_TGACv1_062535_AA0215990.1
group5082:	wheatTGAGv1_A|TRIAE_CS42_1AL_TGACv1_000383_AA0010650.1	wheatTGAGv1_B|TRIAE_CS42_1BL_TGACv1_030603_AA0095450.1	wheatTGAGv1_D|TRIAE_CS42_1DL_TGACv1_061419_AA0194680.1
group5083:	wheatTGAGv1_A|TRIAE_CS42_1AL_TGACv1_000384_AA0010680.1	wheatTGAGv1_B|TRIAE_CS42_1BL_TGACv1_032005_AA0124130.1	wheatTGAGv1_D|TRIAE_CS42_1DL_TGACv1_061855_AA0204420.1
group5084:	wheatTGAGv1_A|TRIAE_CS42_1AL_TGACv1_000384_AA0010710.1	wheatTGAGv1_B|TRIAE_CS42_1BL_TGACv1_031136_AA0108420.1	wheatTGAGv1_D|TRIAE_CS42_1DL_TGACv1_062182_AA0210070.1
group5085:	wheatTGAGv1_A|TRIAE_CS42_1AL_TGACv1_000388_AA0010860.1	wheatTGAGv1_B|TRIAE_CS42_1BL_TGACv1_032599_AA0131850.1	wheatTGAGv1_D|TRIAE_CS42_1DL_TGACv1_061701_AA0201920.1
group5086:	wheatTGAGv1_A|TRIAE_CS42_1AL_TGACv1_000388_AA0010880.1	wheatTGAGv1_B|TRIAE_CS42_1BL_TGACv1_032599_AA0131840.1	wheatTGAGv1_D|TRIAE_CS42_1DL_TGACv1_061701_AA0201930.1
group5087:	wheatTGAGv1_A|TRIAE_CS42_1AL_TGACv1_000388_AA0010900.2	wheatTGAGv1_B|TRIAE_CS42_1BL_TGACv1_032599_AA0131830.5	wheatTGAGv1_D|TRIAE_CS42_1DL_TGACv1_061701_AA0201940.1
group5089:	wheatTGAGv1_A|TRIAE_CS42_1AL_TGACv1_000402_AA0011190.1	wheatTGAGv1_B|TRIAE_CS42_1BL_TGACv1_030565_AA0094150.1	wheatTGAGv1_D|TRIAE_CS42_1DL_TGACv1_062227_AA0210960.1
group5090:	wheatTGAGv1_A|TRIAE_CS42_1AL_TGACv1_000405_AA0011270.1	wheatTGAGv1_B|TRIAE_CS42_1BL_TGACv1_031234_AA0110060.2	wheatTGAGv1_D|TRIAE_CS42_1DL_TGACv1_063447_AA0227370.6
group5091:	wheatTGAGv1_A|TRIAE_CS42_1AL_TGACv1_000405_AA0011280.1	wheatTGAGv1_B|TRIAE_CS42_1BL_TGACv1_031863_AA0121910.1	wheatTGAGv1_D|TRIAE_CS42_1DL_TGACv1_061880_AA0205230.1
group5092:	wheatTGAGv1_A|TRIAE_CS42_1AL_TGACv1_000406_AA0011290.1	wheatTGAGv1_B|TRIAE_CS42_1BL_TGACv1_035347_AA0146460.1	wheatTGAGv1_D|TRIAE_CS42_1DL_TGACv1_064994_AA0236380.1
group5093:	wheatTGAGv1_A|TRIAE_CS42_1AL_TGACv1_000406_AA0011300.1	wheatTGAGv1_B|TRIAE_CS42_1BL_TGACv1_032238_AA0127240.1	wheatTGAGv1_D|TRIAE_CS42_1DL_TGACv1_065454_AA0237120.1
group5094:	wheatTGAGv1_A|TRIAE_CS42_1AL_TGACv1_000407_AA0011360.1	wheatTGAGv1_B|TRIAE_CS42_5BL_TGACv1_404293_AA1294240.1	wheatTGAGv1_D|TRIAE_CS42_5DL_TGACv1_433714_AA1420290.1
group5095:	wheatTGAGv1_A|TRIAE_CS42_1AL_TGACv1_000410_AA0011450.1	wheatTGAGv1_B|TRIAE_CS42_1BL_TGACv1_030549_AA0093760.1	wheatTGAGv1_D|TRIAE_CS42_1DL_TGACv1_061108_AA0185600.1
group5096:	wheatTGAGv1_A|TRIAE_CS42_1AL_TGACv1_000412_AA0011510.2	wheatTGAGv1_B|TRIAE_CS42_1BL_TGACv1_031523_AA0115550.2	wheatTGAGv1_D|TRIAE_CS42_1DL_TGACv1_061746_AA0202810.1
group5098:	wheatTGAGv1_A|TRIAE_CS42_1AL_TGACv1_000425_AA0011810.1	wheatTGAGv1_B|TRIAE_CS42_1BL_TGACv1_030791_AA0100850.1	wheatTGAGv1_D|TRIAE_CS42_1DL_TGACv1_063528_AA0228250.1
group5099:	wheatTGAGv1_A|TRIAE_CS42_1AL_TGACv1_000426_AA0011850.3	wheatTGAGv1_B|TRIAE_CS42_1BL_TGACv1_032171_AA0126270.1	wheatTGAGv1_D|TRIAE_CS42_1DL_TGACv1_063738_AA0230350.1
group5100:	wheatTGAGv1_A|TRIAE_CS42_1AL_TGACv1_000427_AA0011870.1	wheatTGAGv1_B|TRIAE_CS42_1BL_TGACv1_037164_AA0147600.1	wheatTGAGv1_D|TRIAE_CS42_1DL_TGACv1_061840_AA0204180.1
group5101:	wheatTGAGv1_A|TRIAE_CS42_1AL_TGACv1_000433_AA0012040.1	wheatTGAGv1_B|TRIAE_CS42_1BL_TGACv1_030731_AA0099330.1	wheatTGAGv1_D|TRIAE_CS42_1DL_TGACv1_061831_AA0204060.1
group5102:	wheatTGAGv1_A|TRIAE_CS42_1AL_TGACv1_000434_AA0012060.1	wheatTGAGv1_B|TRIAE_CS42_1BL_TGACv1_032654_AA0132380.1	wheatTGAGv1_D|TRIAE_CS42_1DL_TGACv1_064351_AA0234090.1
group5103:	wheatTGAGv1_A|TRIAE_CS42_1AL_TGACv1_000434_AA0012080.1	wheatTGAGv1_B|TRIAE_CS42_1BL_TGACv1_032654_AA0132390.1	wheatTGAGv1_D|TRIAE_CS42_1DL_TGACv1_064351_AA0234110.1
group5104:	wheatTGAGv1_A|TRIAE_CS42_1AL_TGACv1_000439_AA0012160.1	wheatTGAGv1_B|TRIAE_CS42_1BL_TGACv1_030293_AA0085680.1	wheatTGAGv1_D|TRIAE_CS42_1DL_TGACv1_061054_AA0183250.1
group5105:	wheatTGAGv1_A|TRIAE_CS42_1AL_TGACv1_000446_AA0012260.2	wheatTGAGv1_B|TRIAE_CS42_1BL_TGACv1_030388_AA0089170.4	wheatTGAGv1_D|TRIAE_CS42_1DL_TGACv1_064713_AA0235470.1
group5106:	wheatTGAGv1_A|TRIAE_CS42_1AL_TGACv1_000449_AA0012290.3	wheatTGAGv1_B|TRIAE_CS42_1BL_TGACv1_031146_AA0108660.2	wheatTGAGv1_D|TRIAE_CS42_1DL_TGACv1_061302_AA0191800.1
group5107:	wheatTGAGv1_A|TRIAE_CS42_1AL_TGACv1_000450_AA0012320.1	wheatTGAGv1_B|TRIAE_CS42_1BL_TGACv1_032051_AA0124700.1	wheatTGAGv1_D|TRIAE_CS42_1DS_TGACv1_080149_AA0241490.1
group5108:	wheatTGAGv1_A|TRIAE_CS42_1AL_TGACv1_000453_AA0012350.1	wheatTGAGv1_B|TRIAE_CS42_1BL_TGACv1_033338_AA0138830.1	wheatTGAGv1_D|TRIAE_CS42_1DL_TGACv1_061101_AA0185240.1
group5109:	wheatTGAGv1_A|TRIAE_CS42_1AL_TGACv1_000453_AA0012380.2	wheatTGAGv1_B|TRIAE_CS42_1BL_TGACv1_034151_AA0143630.1	wheatTGAGv1_D|TRIAE_CS42_1DL_TGACv1_061101_AA0185250.1
group5110:	wheatTGAGv1_A|TRIAE_CS42_1AL_TGACv1_000453_AA0012390.4	wheatTGAGv1_B|TRIAE_CS42_1BL_TGACv1_034151_AA0143640.1	wheatTGAGv1_D|TRIAE_CS42_1DL_TGACv1_061101_AA0185260.2
group5111:	wheatTGAGv1_A|TRIAE_CS42_1AL_TGACv1_000454_AA0012410.1	wheatTGAGv1_B|TRIAE_CS42_1BL_TGACv1_032135_AA0125830.1	wheatTGAGv1_D|TRIAE_CS42_1DL_TGACv1_063684_AA0229850.1
group5112:	wheatTGAGv1_A|TRIAE_CS42_1AL_TGACv1_000454_AA0012420.1	wheatTGAGv1_B|TRIAE_CS42_1BL_TGACv1_034898_AA0145760.1	wheatTGAGv1_D|TRIAE_CS42_1DL_TGACv1_062221_AA0210730.1
group5113:	wheatTGAGv1_A|TRIAE_CS42_1AL_TGACv1_000454_AA0012430.1	wheatTGAGv1_B|TRIAE_CS42_1BL_TGACv1_032826_AA0134520.1	wheatTGAGv1_D|TRIAE_CS42_1DL_TGACv1_062221_AA0210720.1
group5114:	wheatTGAGv1_A|TRIAE_CS42_1AL_TGACv1_000456_AA0012510.1	wheatTGAGv1_B|TRIAE_CS42_1BL_TGACv1_031113_AA0108080.1	wheatTGAGv1_D|TRIAE_CS42_1DL_TGACv1_063167_AA0224540.1
group5115:	wheatTGAGv1_A|TRIAE_CS42_1AL_TGACv1_000457_AA0012550.1	wheatTGAGv1_B|TRIAE_CS42_1BL_TGACv1_032219_AA0126990.1	wheatTGAGv1_D|TRIAE_CS42_1DL_TGACv1_063317_AA0226230.1
group5119:	wheatTGAGv1_A|TRIAE_CS42_1AL_TGACv1_000462_AA0012630.1	wheatTGAGv1_B|TRIAE_CS42_1BL_TGACv1_032937_AA0135610.1	wheatTGAGv1_D|TRIAE_CS42_1DL_TGACv1_064006_AA0232090.1
group5120:	wheatTGAGv1_A|TRIAE_CS42_1AL_TGACv1_000465_AA0012660.1	wheatTGAGv1_B|TRIAE_CS42_1BL_TGACv1_030469_AA0091820.1	wheatTGAGv1_D|TRIAE_CS42_1DL_TGACv1_063314_AA0226200.1
group5121:	wheatTGAGv1_A|TRIAE_CS42_1AL_TGACv1_000465_AA0012670.1	wheatTGAGv1_B|TRIAE_CS42_1BL_TGACv1_030469_AA0091830.1	wheatTGAGv1_D|TRIAE_CS42_1DL_TGACv1_063010_AA0222930.1
group5123:	wheatTGAGv1_A|TRIAE_CS42_1AL_TGACv1_000465_AA0012720.1	wheatTGAGv1_B|TRIAE_CS42_1BL_TGACv1_030469_AA0091810.1	wheatTGAGv1_D|TRIAE_CS42_1DL_TGACv1_062784_AA0219900.1
group5124:	wheatTGAGv1_A|TRIAE_CS42_1AL_TGACv1_000466_AA0012740.1	wheatTGAGv1_B|TRIAE_CS42_1BL_TGACv1_035047_AA0146070.1	wheatTGAGv1_D|TRIAE_CS42_1DL_TGACv1_061675_AA0201440.1
group5126:	wheatTGAGv1_A|TRIAE_CS42_1AL_TGACv1_000466_AA0012760.1	wheatTGAGv1_B|TRIAE_CS42_1BL_TGACv1_033032_AA0136300.1	wheatTGAGv1_D|TRIAE_CS42_1DL_TGACv1_062733_AA0218890.1
group5127:	wheatTGAGv1_A|TRIAE_CS42_1AL_TGACv1_000466_AA0012780.1	wheatTGAGv1_B|TRIAE_CS42_1BL_TGACv1_031981_AA0123730.1	wheatTGAGv1_D|TRIAE_CS42_1DL_TGACv1_062733_AA0218910.1
group5128:	wheatTGAGv1_A|TRIAE_CS42_1AL_TGACv1_000467_AA0012790.1	wheatTGAGv1_B|TRIAE_CS42_1BL_TGACv1_031238_AA0110140.5	wheatTGAGv1_D|TRIAE_CS42_1DL_TGACv1_063693_AA0229960.6
group5131:	wheatTGAGv1_A|TRIAE_CS42_1AL_TGACv1_000473_AA0012920.1	wheatTGAGv1_B|TRIAE_CS42_1BL_TGACv1_030377_AA0088490.2	wheatTGAGv1_D|TRIAE_CS42_1DL_TGACv1_061207_AA0188800.1
group5132:	wheatTGAGv1_A|TRIAE_CS42_1AL_TGACv1_000473_AA0012930.1	wheatTGAGv1_B|TRIAE_CS42_1BL_TGACv1_030377_AA0088500.1	wheatTGAGv1_D|TRIAE_CS42_1DL_TGACv1_061207_AA0188790.1
group5133:	wheatTGAGv1_A|TRIAE_CS42_1AL_TGACv1_000473_AA0012940.1	wheatTGAGv1_B|TRIAE_CS42_1BL_TGACv1_030377_AA0088510.1	wheatTGAGv1_D|TRIAE_CS42_1DL_TGACv1_061207_AA0188780.2
group5134:	wheatTGAGv1_A|TRIAE_CS42_1AL_TGACv1_000473_AA0012970.1	wheatTGAGv1_B|TRIAE_CS42_1BL_TGACv1_033193_AA0137720.1	wheatTGAGv1_D|TRIAE_CS42_1DL_TGACv1_061763_AA0203020.1
group5135:	wheatTGAGv1_A|TRIAE_CS42_1AL_TGACv1_000473_AA0012980.1	wheatTGAGv1_B|TRIAE_CS42_1BL_TGACv1_033193_AA0137730.1	wheatTGAGv1_D|TRIAE_CS42_1DL_TGACv1_061763_AA0203030.1
group5136:	wheatTGAGv1_A|TRIAE_CS42_1AL_TGACv1_000475_AA0013000.1	wheatTGAGv1_B|TRIAE_CS42_1BL_TGACv1_032087_AA0125230.1	wheatTGAGv1_D|TRIAE_CS42_1DL_TGACv1_061531_AA0197960.1
group5137:	wheatTGAGv1_A|TRIAE_CS42_1AL_TGACv1_000476_AA0013090.2	wheatTGAGv1_B|TRIAE_CS42_1BL_TGACv1_031227_AA0109950.1	wheatTGAGv1_D|TRIAE_CS42_1DL_TGACv1_063745_AA0230460.1
group5138:	wheatTGAGv1_A|TRIAE_CS42_1AL_TGACv1_000481_AA0013140.1	wheatTGAGv1_B|TRIAE_CS42_1BL_TGACv1_030697_AA0098150.1	wheatTGAGv1_D|TRIAE_CS42_1DL_TGACv1_061899_AA0205400.1
group5139:	wheatTGAGv1_A|TRIAE_CS42_1AL_TGACv1_000489_AA0013310.1	wheatTGAGv1_B|TRIAE_CS42_1BL_TGACv1_030994_AA0105330.1	wheatTGAGv1_D|TRIAE_CS42_1DL_TGACv1_061970_AA0206640.1
group5140:	wheatTGAGv1_A|TRIAE_CS42_1AL_TGACv1_000489_AA0013320.1	wheatTGAGv1_B|TRIAE_CS42_1BL_TGACv1_030994_AA0105320.1	wheatTGAGv1_D|TRIAE_CS42_1DL_TGACv1_061970_AA0206650.1
group5141:	wheatTGAGv1_A|TRIAE_CS42_1AL_TGACv1_000490_AA0013360.1	wheatTGAGv1_B|TRIAE_CS42_1BL_TGACv1_031247_AA0110330.1	wheatTGAGv1_D|TRIAE_CS42_1DL_TGACv1_061550_AA0198540.1
group5143:	wheatTGAGv1_A|TRIAE_CS42_1AL_TGACv1_000492_AA0013410.1	wheatTGAGv1_B|TRIAE_CS42_1BL_TGACv1_030377_AA0088540.1	wheatTGAGv1_D|TRIAE_CS42_1DL_TGACv1_061176_AA0187850.1
group5144:	wheatTGAGv1_A|TRIAE_CS42_1AL_TGACv1_000493_AA0013440.1	wheatTGAGv1_B|TRIAE_CS42_1BL_TGACv1_030518_AA0093040.1	wheatTGAGv1_D|TRIAE_CS42_1DL_TGACv1_061351_AA0192850.1
group5145:	wheatTGAGv1_A|TRIAE_CS42_1AL_TGACv1_000496_AA0013490.2	wheatTGAGv1_B|TRIAE_CS42_1BL_TGACv1_032964_AA0135810.1	wheatTGAGv1_D|TRIAE_CS42_1DL_TGACv1_061605_AA0199820.1
group5146:	wheatTGAGv1_A|TRIAE_CS42_1AL_TGACv1_000501_AA0013500.2	wheatTGAGv1_B|TRIAE_CS42_1BL_TGACv1_031553_AA0115960.2	wheatTGAGv1_D|TRIAE_CS42_1DL_TGACv1_064270_AA0233670.1
group5147:	wheatTGAGv1_A|TRIAE_CS42_1AL_TGACv1_000504_AA0013540.1	wheatTGAGv1_B|TRIAE_CS42_1BL_TGACv1_031006_AA0105630.1	wheatTGAGv1_D|TRIAE_CS42_1DL_TGACv1_061281_AA0191170.1
group5148:	wheatTGAGv1_A|TRIAE_CS42_1AL_TGACv1_000505_AA0013560.1	wheatTGAGv1_B|TRIAE_CS42_1BL_TGACv1_031792_AA0120630.1	wheatTGAGv1_D|TRIAE_CS42_1DL_TGACv1_063702_AA0230060.1
group5149:	wheatTGAGv1_A|TRIAE_CS42_1AL_TGACv1_000508_AA0013570.1	wheatTGAGv1_B|TRIAE_CS42_1BL_TGACv1_030622_AA0096070.1	wheatTGAGv1_D|TRIAE_CS42_1DL_TGACv1_061091_AA0184710.1
group5150:	wheatTGAGv1_A|TRIAE_CS42_1AL_TGACv1_000508_AA0013580.1	wheatTGAGv1_B|TRIAE_CS42_1BL_TGACv1_030622_AA0096080.1	wheatTGAGv1_D|TRIAE_CS42_1DL_TGACv1_061091_AA0184720.1
group5151:	wheatTGAGv1_A|TRIAE_CS42_1AL_TGACv1_000509_AA0013590.1	wheatTGAGv1_B|TRIAE_CS42_1BL_TGACv1_031153_AA0108790.1	wheatTGAGv1_D|TRIAE_CS42_1DL_TGACv1_064248_AA0233500.1
group5153:	wheatTGAGv1_A|TRIAE_CS42_1AL_TGACv1_000513_AA0013700.1	wheatTGAGv1_B|TRIAE_CS42_1BL_TGACv1_032546_AA0131230.1	wheatTGAGv1_D|TRIAE_CS42_1DL_TGACv1_064307_AA0233890.1
group5154:	wheatTGAGv1_A|TRIAE_CS42_1AL_TGACv1_000516_AA0013740.2	wheatTGAGv1_B|TRIAE_CS42_1BL_TGACv1_030870_AA0102720.1	wheatTGAGv1_D|TRIAE_CS42_1DL_TGACv1_062065_AA0208240.1
group5155:	wheatTGAGv1_A|TRIAE_CS42_1AL_TGACv1_000516_AA0013800.1	wheatTGAGv1_B|TRIAE_CS42_1BL_TGACv1_030870_AA0102680.1	wheatTGAGv1_D|TRIAE_CS42_1DL_TGACv1_064129_AA0232740.1
group5156:	wheatTGAGv1_A|TRIAE_CS42_1AL_TGACv1_000524_AA0013890.2	wheatTGAGv1_B|TRIAE_CS42_1BL_TGACv1_033571_AA0140410.1	wheatTGAGv1_D|TRIAE_CS42_1DL_TGACv1_061574_AA0198890.3
group5157:	wheatTGAGv1_A|TRIAE_CS42_1AL_TGACv1_000524_AA0013920.1	wheatTGAGv1_B|TRIAE_CS42_1BL_TGACv1_032496_AA0130510.1	wheatTGAGv1_D|TRIAE_CS42_1DL_TGACv1_061574_AA0198910.1
group5162:	wheatTGAGv1_A|TRIAE_CS42_1AL_TGACv1_000533_AA0014140.1	wheatTGAGv1_B|TRIAE_CS42_1BL_TGACv1_031004_AA0105530.1	wheatTGAGv1_D|TRIAE_CS42_1DL_TGACv1_061770_AA0203180.1
group5163:	wheatTGAGv1_A|TRIAE_CS42_1AL_TGACv1_000538_AA0014160.1	wheatTGAGv1_B|TRIAE_CS42_1BL_TGACv1_030712_AA0098660.1	wheatTGAGv1_D|TRIAE_CS42_1DL_TGACv1_061154_AA0187240.1
group5165:	wheatTGAGv1_A|TRIAE_CS42_1AL_TGACv1_000540_AA0014290.2	wheatTGAGv1_B|TRIAE_CS42_1BL_TGACv1_032502_AA0130590.1	wheatTGAGv1_D|TRIAE_CS42_1DL_TGACv1_061982_AA0206790.1
group5166:	wheatTGAGv1_A|TRIAE_CS42_1AL_TGACv1_000540_AA0014300.1	wheatTGAGv1_B|TRIAE_CS42_1BL_TGACv1_032502_AA0130600.1	wheatTGAGv1_D|TRIAE_CS42_1DL_TGACv1_061982_AA0206800.1
group5167:	wheatTGAGv1_A|TRIAE_CS42_1AL_TGACv1_000546_AA0014380.1	wheatTGAGv1_B|TRIAE_CS42_1BL_TGACv1_031480_AA0114860.1	wheatTGAGv1_D|TRIAE_CS42_1DL_TGACv1_061094_AA0184820.1
group5168:	wheatTGAGv1_A|TRIAE_CS42_1AL_TGACv1_000546_AA0014390.2	wheatTGAGv1_B|TRIAE_CS42_1BL_TGACv1_031480_AA0114870.1	wheatTGAGv1_D|TRIAE_CS42_1DL_TGACv1_061094_AA0184830.1
group5170:	wheatTGAGv1_A|TRIAE_CS42_1AL_TGACv1_000548_AA0014450.2	wheatTGAGv1_B|TRIAE_CS42_1BL_TGACv1_031105_AA0107850.2	wheatTGAGv1_D|TRIAE_CS42_1DL_TGACv1_062977_AA0222480.5
group5171:	wheatTGAGv1_A|TRIAE_CS42_1AL_TGACv1_000549_AA0014520.1	wheatTGAGv1_B|TRIAE_CS42_1BL_TGACv1_031217_AA0109775.1	wheatTGAGv1_D|TRIAE_CS42_1DL_TGACv1_061258_AA0190310.1
group5173:	wheatTGAGv1_A|TRIAE_CS42_1AL_TGACv1_000553_AA0014550.1	wheatTGAGv1_B|TRIAE_CS42_1BL_TGACv1_031985_AA0123830.1	wheatTGAGv1_D|TRIAE_CS42_1DL_TGACv1_062818_AA0220440.1
group5174:	wheatTGAGv1_A|TRIAE_CS42_1AL_TGACv1_000553_AA0014560.1	wheatTGAGv1_B|TRIAE_CS42_1BL_TGACv1_031985_AA0123820.1	wheatTGAGv1_D|TRIAE_CS42_1DL_TGACv1_062818_AA0220430.1
group5175:	wheatTGAGv1_A|TRIAE_CS42_1AL_TGACv1_000553_AA0014570.2	wheatTGAGv1_B|TRIAE_CS42_1BL_TGACv1_030264_AA0084350.1	wheatTGAGv1_D|TRIAE_CS42_1DL_TGACv1_062818_AA0220420.1
group5176:	wheatTGAGv1_A|TRIAE_CS42_1AL_TGACv1_000555_AA0014630.3	wheatTGAGv1_B|TRIAE_CS42_1BL_TGACv1_034154_AA0143650.1	wheatTGAGv1_D|TRIAE_CS42_1DL_TGACv1_061492_AA0196800.1
group5177:	wheatTGAGv1_A|TRIAE_CS42_1AL_TGACv1_000555_AA0014640.1	wheatTGAGv1_B|TRIAE_CS42_1BL_TGACv1_033928_AA0142640.1	wheatTGAGv1_D|TRIAE_CS42_1DL_TGACv1_063379_AA0226840.1
group5179:	wheatTGAGv1_A|TRIAE_CS42_1AL_TGACv1_000562_AA0014700.1	wheatTGAGv1_B|TRIAE_CS42_1BL_TGACv1_034560_AA0144870.2	wheatTGAGv1_D|TRIAE_CS42_1DL_TGACv1_064070_AA0232410.1
group5184:	wheatTGAGv1_A|TRIAE_CS42_1AL_TGACv1_000567_AA0014760.6	wheatTGAGv1_B|TRIAE_CS42_1BL_TGACv1_032362_AA0128940.2	wheatTGAGv1_D|TRIAE_CS42_1DL_TGACv1_061528_AA0197830.1
group5185:	wheatTGAGv1_A|TRIAE_CS42_1AL_TGACv1_000567_AA0014770.1	wheatTGAGv1_B|TRIAE_CS42_1BL_TGACv1_032362_AA0128930.1	wheatTGAGv1_D|TRIAE_CS42_1DL_TGACv1_061528_AA0197840.1
group5188:	wheatTGAGv1_A|TRIAE_CS42_1AL_TGACv1_000567_AA0014810.1	wheatTGAGv1_B|TRIAE_CS42_1BL_TGACv1_032456_AA0130110.1	wheatTGAGv1_D|TRIAE_CS42_1DL_TGACv1_061726_AA0202480.1
group5189:	wheatTGAGv1_A|TRIAE_CS42_1AL_TGACv1_000567_AA0014820.1	wheatTGAGv1_B|TRIAE_CS42_1BL_TGACv1_032456_AA0130120.1	wheatTGAGv1_D|TRIAE_CS42_1DL_TGACv1_061726_AA0202490.1
group5190:	wheatTGAGv1_A|TRIAE_CS42_1AL_TGACv1_000569_AA0014860.1	wheatTGAGv1_B|TRIAE_CS42_1BL_TGACv1_032555_AA0131430.1	wheatTGAGv1_D|TRIAE_CS42_1DL_TGACv1_064367_AA0234130.1
group5192:	wheatTGAGv1_A|TRIAE_CS42_1AL_TGACv1_000576_AA0014940.2	wheatTGAGv1_B|TRIAE_CS42_1BL_TGACv1_030671_AA0097480.1	wheatTGAGv1_D|TRIAE_CS42_1DL_TGACv1_064773_AA0235680.2
group5193:	wheatTGAGv1_A|TRIAE_CS42_1AL_TGACv1_000580_AA0014980.1	wheatTGAGv1_B|TRIAE_CS42_1BL_TGACv1_030440_AA0090780.1	wheatTGAGv1_D|TRIAE_CS42_1DL_TGACv1_063123_AA0224210.1
group5194:	wheatTGAGv1_A|TRIAE_CS42_1AL_TGACv1_000581_AA0014990.1	wheatTGAGv1_B|TRIAE_CS42_1BL_TGACv1_031398_AA0113170.1	wheatTGAGv1_D|TRIAE_CS42_1DL_TGACv1_062004_AA0207310.1
group5195:	wheatTGAGv1_A|TRIAE_CS42_1AL_TGACv1_000581_AA0015030.1	wheatTGAGv1_B|TRIAE_CS42_1BL_TGACv1_031467_AA0114660.1	wheatTGAGv1_D|TRIAE_CS42_1DL_TGACv1_064543_AA0234810.1
group5197:	wheatTGAGv1_A|TRIAE_CS42_1AL_TGACv1_000581_AA0015070.1	wheatTGAGv1_B|TRIAE_CS42_1BL_TGACv1_031467_AA0114620.1	wheatTGAGv1_D|TRIAE_CS42_1DL_TGACv1_061575_AA0198950.1
group5199:	wheatTGAGv1_A|TRIAE_CS42_1AL_TGACv1_000583_AA0015220.1	wheatTGAGv1_B|TRIAE_CS42_1BL_TGACv1_032447_AA0129980.1	wheatTGAGv1_D|TRIAE_CS42_1DL_TGACv1_061147_AA0186940.1
group5200:	wheatTGAGv1_A|TRIAE_CS42_1AL_TGACv1_000591_AA0015390.1	wheatTGAGv1_B|TRIAE_CS42_1BL_TGACv1_031589_AA0116570.1	wheatTGAGv1_D|TRIAE_CS42_1DL_TGACv1_061096_AA0185050.1
group5202:	wheatTGAGv1_A|TRIAE_CS42_1AL_TGACv1_000592_AA0015410.1	wheatTGAGv1_B|TRIAE_CS42_1BL_TGACv1_033186_AA0137610.1	wheatTGAGv1_D|TRIAE_CS42_1DL_TGACv1_061101_AA0185220.1
group5203:	wheatTGAGv1_A|TRIAE_CS42_1AL_TGACv1_000597_AA0015430.1	wheatTGAGv1_B|TRIAE_CS42_1BL_TGACv1_031677_AA0118550.1	wheatTGAGv1_D|TRIAE_CS42_1DL_TGACv1_066004_AA0237630.1
group5205:	wheatTGAGv1_A|TRIAE_CS42_1AL_TGACv1_000597_AA0015460.1	wheatTGAGv1_B|TRIAE_CS42_1BL_TGACv1_031677_AA0118590.1	wheatTGAGv1_D|TRIAE_CS42_1DL_TGACv1_063203_AA0224910.1
group5207:	wheatTGAGv1_A|TRIAE_CS42_1AL_TGACv1_000597_AA0015480.1	wheatTGAGv1_B|TRIAE_CS42_1BL_TGACv1_030779_AA0100650.1	wheatTGAGv1_D|TRIAE_CS42_1DL_TGACv1_061979_AA0206760.1
group5209:	wheatTGAGv1_A|TRIAE_CS42_1AL_TGACv1_000601_AA0015510.1	wheatTGAGv1_B|TRIAE_CS42_1BL_TGACv1_033957_AA0142830.1	wheatTGAGv1_D|TRIAE_CS42_1DL_TGACv1_061097_AA0185080.1
group5210:	wheatTGAGv1_A|TRIAE_CS42_1AL_TGACv1_000602_AA0015540.3	wheatTGAGv1_B|TRIAE_CS42_1BL_TGACv1_033128_AA0137230.2	wheatTGAGv1_D|TRIAE_CS42_1DL_TGACv1_061540_AA0198320.1
group5212:	wheatTGAGv1_A|TRIAE_CS42_1AL_TGACv1_000612_AA0015780.1	wheatTGAGv1_B|TRIAE_CS42_1BL_TGACv1_031732_AA0119850.1	wheatTGAGv1_D|TRIAE_CS42_1DL_TGACv1_061453_AA0195700.2
group5215:	wheatTGAGv1_A|TRIAE_CS42_1AL_TGACv1_000617_AA0015960.1	wheatTGAGv1_B|TRIAE_CS42_1BL_TGACv1_030506_AA0092680.1	wheatTGAGv1_D|TRIAE_CS42_1DL_TGACv1_063047_AA0223340.1
group5216:	wheatTGAGv1_A|TRIAE_CS42_1AL_TGACv1_000619_AA0015980.1	wheatTGAGv1_B|TRIAE_CS42_1BL_TGACv1_030757_AA0100060.1	wheatTGAGv1_D|TRIAE_CS42_1DL_TGACv1_061182_AA0188070.1
group5217:	wheatTGAGv1_A|TRIAE_CS42_1AL_TGACv1_000625_AA0016150.1	wheatTGAGv1_B|TRIAE_CS42_1BL_TGACv1_032431_AA0129810.6	wheatTGAGv1_D|TRIAE_CS42_1DL_TGACv1_061968_AA0206620.1
group5218:	wheatTGAGv1_A|TRIAE_CS42_1AL_TGACv1_000627_AA0016180.1	wheatTGAGv1_B|TRIAE_CS42_1BL_TGACv1_032156_AA0126100.1	wheatTGAGv1_D|TRIAE_CS42_1DL_TGACv1_061338_AA0192530.1
group5219:	wheatTGAGv1_A|TRIAE_CS42_1AL_TGACv1_000627_AA0016190.1	wheatTGAGv1_B|TRIAE_CS42_1BL_TGACv1_032156_AA0126110.1	wheatTGAGv1_D|TRIAE_CS42_1DL_TGACv1_061338_AA0192540.1
group5220:	wheatTGAGv1_A|TRIAE_CS42_1AL_TGACv1_000627_AA0016200.1	wheatTGAGv1_B|TRIAE_CS42_1BL_TGACv1_032156_AA0126120.1	wheatTGAGv1_D|TRIAE_CS42_1DL_TGACv1_061338_AA0192550.2
group5221:	wheatTGAGv1_A|TRIAE_CS42_1AL_TGACv1_000629_AA0016220.1	wheatTGAGv1_B|TRIAE_CS42_1BL_TGACv1_034683_AA0145310.1	wheatTGAGv1_D|TRIAE_CS42_1DL_TGACv1_063059_AA0223410.1
group5222:	wheatTGAGv1_A|TRIAE_CS42_1AL_TGACv1_000633_AA0016240.1	wheatTGAGv1_B|TRIAE_CS42_1BL_TGACv1_030968_AA0104740.1	wheatTGAGv1_D|TRIAE_CS42_1DL_TGACv1_063205_AA0224940.1
group5223:	wheatTGAGv1_A|TRIAE_CS42_1AL_TGACv1_000639_AA0016320.1	wheatTGAGv1_B|TRIAE_CS42_1BL_TGACv1_030373_AA0088470.1	wheatTGAGv1_D|TRIAE_CS42_1DL_TGACv1_061728_AA0202580.1
group5224:	wheatTGAGv1_A|TRIAE_CS42_1AL_TGACv1_000639_AA0016350.1	wheatTGAGv1_B|TRIAE_CS42_1BL_TGACv1_030373_AA0088440.1	wheatTGAGv1_D|TRIAE_CS42_1DL_TGACv1_061728_AA0202530.1
group5226:	wheatTGAGv1_A|TRIAE_CS42_1AL_TGACv1_000644_AA0016380.1	wheatTGAGv1_B|TRIAE_CS42_1BL_TGACv1_032241_AA0127300.1	wheatTGAGv1_D|TRIAE_CS42_1DL_TGACv1_063151_AA0224440.1
group5228:	wheatTGAGv1_A|TRIAE_CS42_1AL_TGACv1_000661_AA0016590.1	wheatTGAGv1_B|TRIAE_CS42_1BL_TGACv1_030589_AA0094880.1	wheatTGAGv1_D|TRIAE_CS42_1DL_TGACv1_064039_AA0232220.1
group5229:	wheatTGAGv1_A|TRIAE_CS42_1AL_TGACv1_000666_AA0016610.1	wheatTGAGv1_B|TRIAE_CS42_1BL_TGACv1_032795_AA0134240.1	wheatTGAGv1_D|TRIAE_CS42_1DL_TGACv1_064198_AA0233190.1
group5230:	wheatTGAGv1_A|TRIAE_CS42_1AL_TGACv1_000667_AA0016620.4	wheatTGAGv1_B|TRIAE_CS42_1BL_TGACv1_033066_AA0136620.1	wheatTGAGv1_D|TRIAE_CS42_1DL_TGACv1_062442_AA0214550.1
group5231:	wheatTGAGv1_A|TRIAE_CS42_1AL_TGACv1_000667_AA0016650.1	wheatTGAGv1_B|TRIAE_CS42_1BL_TGACv1_032180_AA0126400.1	wheatTGAGv1_D|TRIAE_CS42_1DL_TGACv1_063601_AA0228970.2
group5235:	wheatTGAGv1_A|TRIAE_CS42_1AL_TGACv1_000669_AA0016760.1	wheatTGAGv1_B|TRIAE_CS42_1BL_TGACv1_031862_AA0121890.1	wheatTGAGv1_D|TRIAE_CS42_1DL_TGACv1_062654_AA0217860.1
group5236:	wheatTGAGv1_A|TRIAE_CS42_1AL_TGACv1_000671_AA0016780.1	wheatTGAGv1_B|TRIAE_CS42_1BL_TGACv1_032323_AA0128360.1	wheatTGAGv1_D|TRIAE_CS42_1DL_TGACv1_062483_AA0215080.1
group5238:	wheatTGAGv1_A|TRIAE_CS42_1AL_TGACv1_000671_AA0016800.1	wheatTGAGv1_B|TRIAE_CS42_1BL_TGACv1_032323_AA0128380.1	wheatTGAGv1_D|TRIAE_CS42_1DL_TGACv1_062483_AA0215060.2
group5239:	wheatTGAGv1_A|TRIAE_CS42_1AL_TGACv1_000671_AA0016810.1	wheatTGAGv1_B|TRIAE_CS42_1BL_TGACv1_032323_AA0128400.1	wheatTGAGv1_D|TRIAE_CS42_1DL_TGACv1_062483_AA0215050.1
group5240:	wheatTGAGv1_A|TRIAE_CS42_1AL_TGACv1_000676_AA0016850.1	wheatTGAGv1_B|TRIAE_CS42_1BL_TGACv1_032281_AA0127850.1	wheatTGAGv1_D|TRIAE_CS42_1DL_TGACv1_061780_AA0203350.1
group5241:	wheatTGAGv1_A|TRIAE_CS42_1AL_TGACv1_000676_AA0016870.1	wheatTGAGv1_B|TRIAE_CS42_1BL_TGACv1_032281_AA0127860.1	wheatTGAGv1_D|TRIAE_CS42_1DL_TGACv1_061780_AA0203360.1
group5243:	wheatTGAGv1_A|TRIAE_CS42_1AL_TGACv1_000680_AA0016900.1	wheatTGAGv1_B|TRIAE_CS42_1BL_TGACv1_032060_AA0124900.1	wheatTGAGv1_D|TRIAE_CS42_1DL_TGACv1_061111_AA0185750.1
group5244:	wheatTGAGv1_A|TRIAE_CS42_1AL_TGACv1_000680_AA0016910.1	wheatTGAGv1_B|TRIAE_CS42_1BL_TGACv1_032060_AA0124890.1	wheatTGAGv1_D|TRIAE_CS42_1DL_TGACv1_061111_AA0185760.1
group5245:	wheatTGAGv1_A|TRIAE_CS42_1AL_TGACv1_000684_AA0016970.1	wheatTGAGv1_B|TRIAE_CS42_1BL_TGACv1_033824_AA0142160.1	wheatTGAGv1_D|TRIAE_CS42_1DL_TGACv1_064488_AA0234640.3
group5246:	wheatTGAGv1_A|TRIAE_CS42_1AL_TGACv1_000685_AA0017000.1	wheatTGAGv1_B|TRIAE_CS42_1BL_TGACv1_033890_AA0142590.1	wheatTGAGv1_D|TRIAE_CS42_1DL_TGACv1_063015_AA0223020.3
group5247:	wheatTGAGv1_A|TRIAE_CS42_1AL_TGACv1_000685_AA0017020.1	wheatTGAGv1_B|TRIAE_CS42_1BL_TGACv1_033666_AA0141140.2	wheatTGAGv1_D|TRIAE_CS42_1DL_TGACv1_065497_AA0237180.1
group5248:	wheatTGAGv1_A|TRIAE_CS42_1AL_TGACv1_000687_AA0017060.1	wheatTGAGv1_B|TRIAE_CS42_1BL_TGACv1_030267_AA0084620.1	wheatTGAGv1_D|TRIAE_CS42_1DL_TGACv1_061870_AA0204980.1
group5249:	wheatTGAGv1_A|TRIAE_CS42_1AL_TGACv1_000691_AA0017120.2	wheatTGAGv1_B|TRIAE_CS42_1BL_TGACv1_031205_AA0109600.2	wheatTGAGv1_D|TRIAE_CS42_1DL_TGACv1_061378_AA0193570.1
group5250:	wheatTGAGv1_A|TRIAE_CS42_1AL_TGACv1_000694_AA0017160.1	wheatTGAGv1_B|TRIAE_CS42_1BL_TGACv1_030356_AA0087870.1	wheatTGAGv1_D|TRIAE_CS42_1DL_TGACv1_061940_AA0206010.1
group5251:	wheatTGAGv1_A|TRIAE_CS42_1AL_TGACv1_000695_AA0017180.1	wheatTGAGv1_B|TRIAE_CS42_1BL_TGACv1_033227_AA0137910.1	wheatTGAGv1_D|TRIAE_CS42_1DL_TGACv1_064250_AA0233510.1
group5252:	wheatTGAGv1_A|TRIAE_CS42_1AL_TGACv1_000696_AA0017240.1	wheatTGAGv1_B|TRIAE_CS42_1BL_TGACv1_031558_AA0116090.1	wheatTGAGv1_D|TRIAE_CS42_1DL_TGACv1_061688_AA0201710.1
group5253:	wheatTGAGv1_A|TRIAE_CS42_1AL_TGACv1_000697_AA0017300.1	wheatTGAGv1_B|TRIAE_CS42_1BL_TGACv1_030895_AA0103380.1	wheatTGAGv1_D|TRIAE_CS42_1DL_TGACv1_063306_AA0226090.1
group5254:	wheatTGAGv1_A|TRIAE_CS42_1AL_TGACv1_000697_AA0017310.2	wheatTGAGv1_B|TRIAE_CS42_1BL_TGACv1_030314_AA0086380.1	wheatTGAGv1_D|TRIAE_CS42_1DL_TGACv1_063751_AA0230570.1
group5257:	wheatTGAGv1_A|TRIAE_CS42_1AL_TGACv1_000704_AA0017370.2	wheatTGAGv1_B|TRIAE_CS42_1BL_TGACv1_034803_AA0145610.1	wheatTGAGv1_D|TRIAE_CS42_1DL_TGACv1_062718_AA0218660.1
group5258:	wheatTGAGv1_A|TRIAE_CS42_1AL_TGACv1_000707_AA0017410.1	wheatTGAGv1_B|TRIAE_CS42_1BL_TGACv1_030698_AA0098170.1	wheatTGAGv1_D|TRIAE_CS42_1DL_TGACv1_061602_AA0199750.1
group5260:	wheatTGAGv1_A|TRIAE_CS42_1AL_TGACv1_000710_AA0017570.1	wheatTGAGv1_B|TRIAE_CS42_1BL_TGACv1_031433_AA0113950.1	wheatTGAGv1_D|TRIAE_CS42_1DL_TGACv1_061065_AA0183740.1
group5261:	wheatTGAGv1_A|TRIAE_CS42_1AL_TGACv1_000710_AA0017580.1	wheatTGAGv1_B|TRIAE_CS42_1BL_TGACv1_031433_AA0113960.1	wheatTGAGv1_D|TRIAE_CS42_1DL_TGACv1_061065_AA0183750.1
group5262:	wheatTGAGv1_A|TRIAE_CS42_1AL_TGACv1_000710_AA0017610.1	wheatTGAGv1_B|TRIAE_CS42_1BL_TGACv1_032752_AA0133740.1	wheatTGAGv1_D|TRIAE_CS42_1DL_TGACv1_061065_AA0183790.1
group5264:	wheatTGAGv1_A|TRIAE_CS42_1AL_TGACv1_000711_AA0017650.1	wheatTGAGv1_B|TRIAE_CS42_1BL_TGACv1_030462_AA0091480.1	wheatTGAGv1_D|TRIAE_CS42_1DL_TGACv1_062267_AA0211590.1
group5265:	wheatTGAGv1_A|TRIAE_CS42_1AL_TGACv1_000713_AA0017660.1	wheatTGAGv1_B|TRIAE_CS42_1BL_TGACv1_030777_AA0100580.1	wheatTGAGv1_D|TRIAE_CS42_5DL_TGACv1_434271_AA1432920.1
group5266:	wheatTGAGv1_A|TRIAE_CS42_1AL_TGACv1_000714_AA0017670.1	wheatTGAGv1_B|TRIAE_CS42_1BL_TGACv1_031843_AA0121580.1	wheatTGAGv1_D|TRIAE_CS42_1DL_TGACv1_064533_AA0234800.1
group5268:	wheatTGAGv1_A|TRIAE_CS42_1AL_TGACv1_000718_AA0017750.1	wheatTGAGv1_B|TRIAE_CS42_1BL_TGACv1_032748_AA0133710.1	wheatTGAGv1_D|TRIAE_CS42_1DL_TGACv1_062690_AA0218190.1
group5272:	wheatTGAGv1_A|TRIAE_CS42_1AL_TGACv1_000720_AA0017840.1	wheatTGAGv1_B|TRIAE_CS42_1BL_TGACv1_030400_AA0089590.1	wheatTGAGv1_D|TRIAE_CS42_1DL_TGACv1_061202_AA0188570.1
group5274:	wheatTGAGv1_A|TRIAE_CS42_1AL_TGACv1_000720_AA0017860.1	wheatTGAGv1_B|TRIAE_CS42_1BL_TGACv1_030974_AA0104860.1	wheatTGAGv1_D|TRIAE_CS42_1DL_TGACv1_064567_AA0234930.1
group5275:	wheatTGAGv1_A|TRIAE_CS42_1AL_TGACv1_000725_AA0017980.1	wheatTGAGv1_B|TRIAE_CS42_1BL_TGACv1_031186_AA0109330.1	wheatTGAGv1_D|TRIAE_CS42_1DL_TGACv1_062300_AA0212070.1
group5276:	wheatTGAGv1_A|TRIAE_CS42_1AL_TGACv1_000728_AA0018030.1	wheatTGAGv1_B|TRIAE_CS42_1BL_TGACv1_033044_AA0136400.1	wheatTGAGv1_D|TRIAE_CS42_1DL_TGACv1_062001_AA0207180.1
group5277:	wheatTGAGv1_A|TRIAE_CS42_1AL_TGACv1_000734_AA0018070.1	wheatTGAGv1_B|TRIAE_CS42_1BL_TGACv1_031416_AA0113580.1	wheatTGAGv1_D|TRIAE_CS42_1DL_TGACv1_063094_AA0223800.1
group5278:	wheatTGAGv1_A|TRIAE_CS42_1AL_TGACv1_000735_AA0018120.1	wheatTGAGv1_B|TRIAE_CS42_1BL_TGACv1_032476_AA0130290.2	wheatTGAGv1_D|TRIAE_CS42_1DL_TGACv1_063462_AA0227540.1
group5279:	wheatTGAGv1_A|TRIAE_CS42_1AL_TGACv1_000738_AA0018190.1	wheatTGAGv1_B|TRIAE_CS42_1BL_TGACv1_033092_AA0136980.1	wheatTGAGv1_D|TRIAE_CS42_1DL_TGACv1_062649_AA0217700.1
group5281:	wheatTGAGv1_A|TRIAE_CS42_1AL_TGACv1_000746_AA0018250.1	wheatTGAGv1_B|TRIAE_CS42_1BL_TGACv1_033849_AA0142320.2	wheatTGAGv1_D|TRIAE_CS42_1DL_TGACv1_061737_AA0202700.1
group5282:	wheatTGAGv1_A|TRIAE_CS42_1AL_TGACv1_000747_AA0018270.1	wheatTGAGv1_B|TRIAE_CS42_1BL_TGACv1_031758_AA0120200.1	wheatTGAGv1_D|TRIAE_CS42_1DL_TGACv1_061509_AA0197270.1
group5283:	wheatTGAGv1_A|TRIAE_CS42_1AL_TGACv1_000753_AA0018400.1	wheatTGAGv1_B|TRIAE_CS42_1BL_TGACv1_031483_AA0114930.1	wheatTGAGv1_D|TRIAE_CS42_1DL_TGACv1_063855_AA0231260.2
group5284:	wheatTGAGv1_A|TRIAE_CS42_1AL_TGACv1_000754_AA0018410.1	wheatTGAGv1_B|TRIAE_CS42_1BL_TGACv1_033310_AA0138650.1	wheatTGAGv1_D|TRIAE_CS42_1DL_TGACv1_063046_AA0223300.1
group5285:	wheatTGAGv1_A|TRIAE_CS42_1AL_TGACv1_000758_AA0018550.2	wheatTGAGv1_B|TRIAE_CS42_1BL_TGACv1_033448_AA0139520.1	wheatTGAGv1_D|TRIAE_CS42_1DL_TGACv1_063374_AA0226760.1
group5286:	wheatTGAGv1_A|TRIAE_CS42_1AL_TGACv1_000759_AA0018560.1	wheatTGAGv1_B|TRIAE_CS42_1BL_TGACv1_030614_AA0095800.1	wheatTGAGv1_D|TRIAE_CS42_1DL_TGACv1_062016_AA0207440.1
group5287:	wheatTGAGv1_A|TRIAE_CS42_1AL_TGACv1_000759_AA0018570.3	wheatTGAGv1_B|TRIAE_CS42_1BL_TGACv1_031255_AA0110430.3	wheatTGAGv1_D|TRIAE_CS42_1DL_TGACv1_062489_AA0215210.4
group5290:	wheatTGAGv1_A|TRIAE_CS42_1AL_TGACv1_000762_AA0018600.1	wheatTGAGv1_B|TRIAE_CS42_1BL_TGACv1_030456_AA0091210.2	wheatTGAGv1_D|TRIAE_CS42_1DL_TGACv1_061867_AA0204820.3
group5291:	wheatTGAGv1_A|TRIAE_CS42_1AL_TGACv1_000767_AA0018700.1	wheatTGAGv1_B|TRIAE_CS42_1BL_TGACv1_031653_AA0117950.1	wheatTGAGv1_D|TRIAE_CS42_3DS_TGACv1_271578_AA0902850.1
group5292:	wheatTGAGv1_A|TRIAE_CS42_1AL_TGACv1_000767_AA0018710.1	wheatTGAGv1_B|TRIAE_CS42_1BL_TGACv1_031653_AA0117940.1	wheatTGAGv1_D|TRIAE_CS42_3DS_TGACv1_271578_AA0902860.1
group5293:	wheatTGAGv1_A|TRIAE_CS42_1AL_TGACv1_000770_AA0018780.1	wheatTGAGv1_B|TRIAE_CS42_1BL_TGACv1_030327_AA0086810.2	wheatTGAGv1_D|TRIAE_CS42_1DL_TGACv1_061343_AA0192700.1
group5294:	wheatTGAGv1_A|TRIAE_CS42_1AL_TGACv1_000771_AA0018790.1	wheatTGAGv1_B|TRIAE_CS42_1BL_TGACv1_033860_AA0142380.1	wheatTGAGv1_D|TRIAE_CS42_1DL_TGACv1_062512_AA0215710.1
group5297:	wheatTGAGv1_A|TRIAE_CS42_1AL_TGACv1_000772_AA0018860.1	wheatTGAGv1_B|TRIAE_CS42_1BL_TGACv1_031952_AA0123290.1	wheatTGAGv1_D|TRIAE_CS42_1DL_TGACv1_061594_AA0199490.1
group5301:	wheatTGAGv1_A|TRIAE_CS42_1AL_TGACv1_000787_AA0019070.1	wheatTGAGv1_B|TRIAE_CS42_1BL_TGACv1_030309_AA0086310.1	wheatTGAGv1_D|TRIAE_CS42_1DL_TGACv1_061173_AA0187780.1
group5302:	wheatTGAGv1_A|TRIAE_CS42_1AL_TGACv1_000790_AA0019110.2	wheatTGAGv1_B|TRIAE_CS42_2BL_TGACv1_130304_AA0408490.3	wheatTGAGv1_D|TRIAE_CS42_2DL_TGACv1_162471_AA0562860.5
group5304:	wheatTGAGv1_A|TRIAE_CS42_1AL_TGACv1_000793_AA0019210.2	wheatTGAGv1_B|TRIAE_CS42_1BL_TGACv1_030942_AA0104110.1	wheatTGAGv1_D|TRIAE_CS42_1DL_TGACv1_061279_AA0191060.1
group5305:	wheatTGAGv1_A|TRIAE_CS42_1AL_TGACv1_000794_AA0019260.1	wheatTGAGv1_B|TRIAE_CS42_1BL_TGACv1_031308_AA0111300.1	wheatTGAGv1_D|TRIAE_CS42_1DL_TGACv1_062749_AA0219280.3
group5306:	wheatTGAGv1_A|TRIAE_CS42_1AL_TGACv1_000796_AA0019330.1	wheatTGAGv1_B|TRIAE_CS42_1BL_TGACv1_030456_AA0091200.1	wheatTGAGv1_D|TRIAE_CS42_1DL_TGACv1_061867_AA0204810.1
group5308:	wheatTGAGv1_A|TRIAE_CS42_1AL_TGACv1_000803_AA0019410.1	wheatTGAGv1_B|TRIAE_CS42_1BL_TGACv1_034454_AA0144570.1	wheatTGAGv1_D|TRIAE_CS42_1DL_TGACv1_061138_AA0186630.1
group5309:	wheatTGAGv1_A|TRIAE_CS42_1AL_TGACv1_000803_AA0019420.1	wheatTGAGv1_B|TRIAE_CS42_1BL_TGACv1_030542_AA0093540.1	wheatTGAGv1_D|TRIAE_CS42_1DL_TGACv1_061138_AA0186620.2
group5310:	wheatTGAGv1_A|TRIAE_CS42_1AL_TGACv1_000808_AA0019470.1	wheatTGAGv1_B|TRIAE_CS42_1BL_TGACv1_031552_AA0115910.1	wheatTGAGv1_D|TRIAE_CS42_1DL_TGACv1_062986_AA0222620.1
group5311:	wheatTGAGv1_A|TRIAE_CS42_1AL_TGACv1_000810_AA0019490.1	wheatTGAGv1_B|TRIAE_CS42_1BL_TGACv1_033403_AA0139200.1	wheatTGAGv1_D|TRIAE_CS42_1DL_TGACv1_062511_AA0215670.1
group5312:	wheatTGAGv1_A|TRIAE_CS42_1AL_TGACv1_000810_AA0019500.4	wheatTGAGv1_B|TRIAE_CS42_1BL_TGACv1_031310_AA0111390.1	wheatTGAGv1_D|TRIAE_CS42_1DL_TGACv1_062511_AA0215680.1
group5313:	wheatTGAGv1_A|TRIAE_CS42_1AL_TGACv1_000810_AA0019510.1	wheatTGAGv1_B|TRIAE_CS42_1BL_TGACv1_031310_AA0111360.2	wheatTGAGv1_D|TRIAE_CS42_1DL_TGACv1_062587_AA0216880.1
group5314:	wheatTGAGv1_A|TRIAE_CS42_1AL_TGACv1_000812_AA0019550.1	wheatTGAGv1_B|TRIAE_CS42_1BL_TGACv1_031237_AA0110100.1	wheatTGAGv1_D|TRIAE_CS42_1DL_TGACv1_061988_AA0206970.1
group5315:	wheatTGAGv1_A|TRIAE_CS42_1AL_TGACv1_000815_AA0019680.2	wheatTGAGv1_B|TRIAE_CS42_1BL_TGACv1_031040_AA0106510.1	wheatTGAGv1_D|TRIAE_CS42_1DL_TGACv1_063278_AA0225800.2
group5316:	wheatTGAGv1_A|TRIAE_CS42_1AL_TGACv1_000815_AA0019690.1	wheatTGAGv1_B|TRIAE_CS42_1BL_TGACv1_033714_AA0141600.1	wheatTGAGv1_D|TRIAE_CS42_1DL_TGACv1_063278_AA0225810.1
group5323:	wheatTGAGv1_A|TRIAE_CS42_1AL_TGACv1_000815_AA0019700.2	wheatTGAGv1_B|TRIAE_CS42_1BL_TGACv1_033714_AA0141590.1	wheatTGAGv1_D|TRIAE_CS42_1DL_TGACv1_063278_AA0225820.1
group5325:	wheatTGAGv1_A|TRIAE_CS42_1AL_TGACv1_000825_AA0019830.1	wheatTGAGv1_B|TRIAE_CS42_1BL_TGACv1_034783_AA0145580.1	wheatTGAGv1_D|TRIAE_CS42_1DL_TGACv1_062373_AA0213460.1
group5326:	wheatTGAGv1_A|TRIAE_CS42_1AL_TGACv1_000841_AA0020150.1	wheatTGAGv1_B|TRIAE_CS42_1BL_TGACv1_030884_AA0102990.1	wheatTGAGv1_D|TRIAE_CS42_1DL_TGACv1_061906_AA0205480.1
group5327:	wheatTGAGv1_A|TRIAE_CS42_1AL_TGACv1_000844_AA0020240.1	wheatTGAGv1_B|TRIAE_CS42_1BL_TGACv1_031377_AA0112840.1	wheatTGAGv1_D|TRIAE_CS42_1DL_TGACv1_062518_AA0215770.1
group5328:	wheatTGAGv1_A|TRIAE_CS42_1AL_TGACv1_000846_AA0020300.1	wheatTGAGv1_B|TRIAE_CS42_1BL_TGACv1_030614_AA0095810.1	wheatTGAGv1_D|TRIAE_CS42_1DL_TGACv1_062016_AA0207420.1
group5329:	wheatTGAGv1_A|TRIAE_CS42_1AL_TGACv1_000848_AA0020320.1	wheatTGAGv1_B|TRIAE_CS42_1BL_TGACv1_032402_AA0129480.1	wheatTGAGv1_D|TRIAE_CS42_1DL_TGACv1_061890_AA0205300.1
group5330:	wheatTGAGv1_A|TRIAE_CS42_1AL_TGACv1_000853_AA0020390.1	wheatTGAGv1_B|TRIAE_CS42_1BL_TGACv1_031299_AA0111060.1	wheatTGAGv1_D|TRIAE_CS42_1DL_TGACv1_061521_AA0197680.1
group5332:	wheatTGAGv1_A|TRIAE_CS42_1AL_TGACv1_000858_AA0020510.1	wheatTGAGv1_B|TRIAE_CS42_1BL_TGACv1_033596_AA0140540.1	wheatTGAGv1_D|TRIAE_CS42_1DL_TGACv1_062131_AA0209180.1
group5333:	wheatTGAGv1_A|TRIAE_CS42_1AL_TGACv1_000861_AA0020630.1	wheatTGAGv1_B|TRIAE_CS42_1BL_TGACv1_033602_AA0140600.1	wheatTGAGv1_D|TRIAE_CS42_1DL_TGACv1_061059_AA0183420.1
group5335:	wheatTGAGv1_A|TRIAE_CS42_1AL_TGACv1_000868_AA0020680.1	wheatTGAGv1_B|TRIAE_CS42_1BL_TGACv1_033617_AA0140650.1	wheatTGAGv1_D|TRIAE_CS42_1DL_TGACv1_062027_AA0207710.1
group5336:	wheatTGAGv1_A|TRIAE_CS42_1AL_TGACv1_000868_AA0020700.3	wheatTGAGv1_B|TRIAE_CS42_1BL_TGACv1_033617_AA0140630.1	wheatTGAGv1_D|TRIAE_CS42_1DL_TGACv1_062027_AA0207730.2
group5337:	wheatTGAGv1_A|TRIAE_CS42_1AL_TGACv1_000871_AA0020720.1	wheatTGAGv1_B|TRIAE_CS42_1BL_TGACv1_030345_AA0087540.1	wheatTGAGv1_D|TRIAE_CS42_1DL_TGACv1_061238_AA0189620.1
group5338:	wheatTGAGv1_A|TRIAE_CS42_1AL_TGACv1_000871_AA0020730.1	wheatTGAGv1_B|TRIAE_CS42_1BL_TGACv1_033424_AA0139340.1	wheatTGAGv1_D|TRIAE_CS42_1DL_TGACv1_062549_AA0216300.1
group5339:	wheatTGAGv1_A|TRIAE_CS42_1AL_TGACv1_000872_AA0020740.1	wheatTGAGv1_B|TRIAE_CS42_1BL_TGACv1_032305_AA0128230.1	wheatTGAGv1_D|TRIAE_CS42_1DL_TGACv1_062056_AA0208130.1
group5340:	wheatTGAGv1_A|TRIAE_CS42_1AL_TGACv1_000874_AA0020800.1	wheatTGAGv1_B|TRIAE_CS42_1BL_TGACv1_031703_AA0119250.1	wheatTGAGv1_D|TRIAE_CS42_1DL_TGACv1_061525_AA0197740.1
group5341:	wheatTGAGv1_A|TRIAE_CS42_1AL_TGACv1_000875_AA0020820.1	wheatTGAGv1_B|TRIAE_CS42_1BL_TGACv1_030987_AA0105110.1	wheatTGAGv1_D|TRIAE_CS42_1DL_TGACv1_062624_AA0217370.1
group5342:	wheatTGAGv1_A|TRIAE_CS42_1AL_TGACv1_000878_AA0020870.1	wheatTGAGv1_B|TRIAE_CS42_1BL_TGACv1_031149_AA0108710.1	wheatTGAGv1_D|TRIAE_CS42_1DL_TGACv1_062777_AA0219680.1
group5343:	wheatTGAGv1_A|TRIAE_CS42_1AL_TGACv1_000879_AA0020920.1	wheatTGAGv1_B|TRIAE_CS42_1BL_TGACv1_031537_AA0115770.1	wheatTGAGv1_D|TRIAE_CS42_1DL_TGACv1_061422_AA0194780.1
group5345:	wheatTGAGv1_A|TRIAE_CS42_1AL_TGACv1_000880_AA0020970.1	wheatTGAGv1_B|TRIAE_CS42_1BL_TGACv1_032860_AA0134880.1	wheatTGAGv1_D|TRIAE_CS42_1DL_TGACv1_063075_AA0223610.2
group5346:	wheatTGAGv1_A|TRIAE_CS42_1AL_TGACv1_000883_AA0021000.4	wheatTGAGv1_B|TRIAE_CS42_1BL_TGACv1_030337_AA0087310.1	wheatTGAGv1_D|TRIAE_CS42_1DL_TGACv1_061100_AA0185100.1
group5347:	wheatTGAGv1_A|TRIAE_CS42_1AL_TGACv1_000885_AA0021020.1	wheatTGAGv1_B|TRIAE_CS42_1BL_TGACv1_030385_AA0088910.1	wheatTGAGv1_D|TRIAE_CS42_1DL_TGACv1_063837_AA0231200.1
group5348:	wheatTGAGv1_A|TRIAE_CS42_1AL_TGACv1_000885_AA0021050.1	wheatTGAGv1_B|TRIAE_CS42_1BL_TGACv1_030385_AA0088920.1	wheatTGAGv1_D|TRIAE_CS42_1DL_TGACv1_062903_AA0221550.1
group5349:	wheatTGAGv1_A|TRIAE_CS42_1AL_TGACv1_000885_AA0021060.1	wheatTGAGv1_B|TRIAE_CS42_1BL_TGACv1_030385_AA0088940.1	wheatTGAGv1_D|TRIAE_CS42_1DL_TGACv1_062903_AA0221560.1
group5351:	wheatTGAGv1_A|TRIAE_CS42_1AL_TGACv1_000888_AA0021140.1	wheatTGAGv1_B|TRIAE_CS42_1BL_TGACv1_034673_AA0145270.1	wheatTGAGv1_D|TRIAE_CS42_1DL_TGACv1_061200_AA0188550.1
group5353:	wheatTGAGv1_A|TRIAE_CS42_1AL_TGACv1_000890_AA0021220.1	wheatTGAGv1_B|TRIAE_CS42_1BL_TGACv1_031230_AA0109990.1	wheatTGAGv1_D|TRIAE_CS42_1DL_TGACv1_061236_AA0189510.1
group5354:	wheatTGAGv1_A|TRIAE_CS42_1AL_TGACv1_000892_AA0021280.1	wheatTGAGv1_B|TRIAE_CS42_1BL_TGACv1_033126_AA0137200.1	wheatTGAGv1_D|TRIAE_CS42_1DL_TGACv1_062044_AA0208010.2
group5355:	wheatTGAGv1_A|TRIAE_CS42_1AL_TGACv1_000893_AA0021300.1	wheatTGAGv1_B|TRIAE_CS42_1BL_TGACv1_030252_AA0083920.1	wheatTGAGv1_D|TRIAE_CS42_1DL_TGACv1_063052_AA0223380.1
group5356:	wheatTGAGv1_A|TRIAE_CS42_1AL_TGACv1_000893_AA0021310.1	wheatTGAGv1_B|TRIAE_CS42_1BL_TGACv1_030252_AA0083910.1	wheatTGAGv1_D|TRIAE_CS42_1DL_TGACv1_063052_AA0223370.1
group5358:	wheatTGAGv1_A|TRIAE_CS42_1AL_TGACv1_000906_AA0021550.1	wheatTGAGv1_B|TRIAE_CS42_1BL_TGACv1_032375_AA0129080.1	wheatTGAGv1_D|TRIAE_CS42_1DL_TGACv1_062187_AA0210180.1
group5359:	wheatTGAGv1_A|TRIAE_CS42_1AL_TGACv1_000906_AA0021570.1	wheatTGAGv1_B|TRIAE_CS42_1BL_TGACv1_032375_AA0129100.1	wheatTGAGv1_D|TRIAE_CS42_1DL_TGACv1_062500_AA0215470.1
group5360:	wheatTGAGv1_A|TRIAE_CS42_1AL_TGACv1_000908_AA0021600.1	wheatTGAGv1_B|TRIAE_CS42_1BL_TGACv1_032672_AA0132670.1	wheatTGAGv1_D|TRIAE_CS42_1DL_TGACv1_063111_AA0224010.1
group5361:	wheatTGAGv1_A|TRIAE_CS42_1AL_TGACv1_000910_AA0021670.1	wheatTGAGv1_B|TRIAE_CS42_1BL_TGACv1_030365_AA0088130.1	wheatTGAGv1_D|TRIAE_CS42_1DL_TGACv1_061515_AA0197460.3
group5362:	wheatTGAGv1_A|TRIAE_CS42_1AL_TGACv1_000911_AA0021690.1	wheatTGAGv1_B|TRIAE_CS42_1BL_TGACv1_030794_AA0100950.1	wheatTGAGv1_D|TRIAE_CS42_1DL_TGACv1_061381_AA0193600.1
group5366:	wheatTGAGv1_A|TRIAE_CS42_1AL_TGACv1_000915_AA0021770.1	wheatTGAGv1_B|TRIAE_CS42_1BL_TGACv1_030324_AA0086730.1	wheatTGAGv1_D|TRIAE_CS42_1DL_TGACv1_061188_AA0188240.1
group5367:	wheatTGAGv1_A|TRIAE_CS42_1AL_TGACv1_000915_AA0021780.1	wheatTGAGv1_B|TRIAE_CS42_1BL_TGACv1_030324_AA0086740.1	wheatTGAGv1_D|TRIAE_CS42_1DL_TGACv1_061188_AA0188250.1
group5368:	wheatTGAGv1_A|TRIAE_CS42_1AL_TGACv1_000918_AA0021800.1	wheatTGAGv1_B|TRIAE_CS42_1BL_TGACv1_030511_AA0092850.2	wheatTGAGv1_D|TRIAE_CS42_1DL_TGACv1_062081_AA0208470.3
group5369:	wheatTGAGv1_A|TRIAE_CS42_1AL_TGACv1_000919_AA0021820.1	wheatTGAGv1_B|TRIAE_CS42_1BL_TGACv1_031711_AA0119430.1	wheatTGAGv1_D|TRIAE_CS42_1DL_TGACv1_063176_AA0224640.1
group5376:	wheatTGAGv1_A|TRIAE_CS42_1AL_TGACv1_000936_AA0022190.1	wheatTGAGv1_B|TRIAE_CS42_1BL_TGACv1_031221_AA0109850.1	wheatTGAGv1_D|TRIAE_CS42_1DL_TGACv1_061541_AA0198380.1
group5377:	wheatTGAGv1_A|TRIAE_CS42_1AL_TGACv1_000936_AA0022200.1	wheatTGAGv1_B|TRIAE_CS42_1BL_TGACv1_031221_AA0109860.1	wheatTGAGv1_D|TRIAE_CS42_1DL_TGACv1_061541_AA0198370.3
group5379:	wheatTGAGv1_A|TRIAE_CS42_1AL_TGACv1_000938_AA0022260.1	wheatTGAGv1_B|TRIAE_CS42_1BL_TGACv1_030473_AA0091930.1	wheatTGAGv1_D|TRIAE_CS42_1DL_TGACv1_061115_AA0185890.3
group5380:	wheatTGAGv1_A|TRIAE_CS42_1AL_TGACv1_000938_AA0022270.1	wheatTGAGv1_B|TRIAE_CS42_1BL_TGACv1_030473_AA0091920.3	wheatTGAGv1_D|TRIAE_CS42_1DL_TGACv1_061115_AA0185900.1
group5381:	wheatTGAGv1_A|TRIAE_CS42_1AL_TGACv1_000939_AA0022300.2	wheatTGAGv1_B|TRIAE_CS42_1BL_TGACv1_031712_AA0119450.1	wheatTGAGv1_D|TRIAE_CS42_1DL_TGACv1_063405_AA0227010.2
group5382:	wheatTGAGv1_A|TRIAE_CS42_1AL_TGACv1_000939_AA0022330.1	wheatTGAGv1_B|TRIAE_CS42_1BL_TGACv1_031712_AA0119460.4	wheatTGAGv1_D|TRIAE_CS42_1DL_TGACv1_063405_AA0227040.1
group5383:	wheatTGAGv1_A|TRIAE_CS42_1AL_TGACv1_000949_AA0022450.3	wheatTGAGv1_B|TRIAE_CS42_1BL_TGACv1_033485_AA0139840.1	wheatTGAGv1_D|TRIAE_CS42_1DL_TGACv1_063600_AA0228950.4
group5384:	wheatTGAGv1_A|TRIAE_CS42_1AL_TGACv1_000956_AA0022470.2	wheatTGAGv1_B|TRIAE_CS42_1BL_TGACv1_031965_AA0123570.1	wheatTGAGv1_D|TRIAE_CS42_1DL_TGACv1_061083_AA0184450.1
group5386:	wheatTGAGv1_A|TRIAE_CS42_1AL_TGACv1_000956_AA0022510.1	wheatTGAGv1_B|TRIAE_CS42_1BL_TGACv1_033329_AA0138800.1	wheatTGAGv1_D|TRIAE_CS42_1DL_TGACv1_061083_AA0184480.1
group5387:	wheatTGAGv1_A|TRIAE_CS42_1AL_TGACv1_000964_AA0022800.1	wheatTGAGv1_B|TRIAE_CS42_1BL_TGACv1_030256_AA0084140.2	wheatTGAGv1_D|TRIAE_CS42_1DL_TGACv1_063372_AA0226710.1
group5388:	wheatTGAGv1_A|TRIAE_CS42_1AL_TGACv1_000966_AA0022850.1	wheatTGAGv1_B|TRIAE_CS42_1BL_TGACv1_032723_AA0133360.1	wheatTGAGv1_D|TRIAE_CS42_1DL_TGACv1_062387_AA0213610.1
group5389:	wheatTGAGv1_A|TRIAE_CS42_1AL_TGACv1_000966_AA0022860.1	wheatTGAGv1_B|TRIAE_CS42_1BL_TGACv1_032723_AA0133350.1	wheatTGAGv1_D|TRIAE_CS42_1DL_TGACv1_062387_AA0213620.1
group5390:	wheatTGAGv1_A|TRIAE_CS42_1AL_TGACv1_000966_AA0022870.2	wheatTGAGv1_B|TRIAE_CS42_1BL_TGACv1_032723_AA0133340.2	wheatTGAGv1_D|TRIAE_CS42_1DL_TGACv1_062387_AA0213630.2
group5391:	wheatTGAGv1_A|TRIAE_CS42_1AL_TGACv1_000967_AA0022880.1	wheatTGAGv1_B|TRIAE_CS42_3B_TGACv1_220621_AA0711930.1	wheatTGAGv1_D|TRIAE_CS42_1DL_TGACv1_062953_AA0222070.1
group5392:	wheatTGAGv1_A|TRIAE_CS42_1AL_TGACv1_000967_AA0022890.1	wheatTGAGv1_B|TRIAE_CS42_3B_TGACv1_220621_AA0711940.1	wheatTGAGv1_D|TRIAE_CS42_1DL_TGACv1_062953_AA0222080.1
group5394:	wheatTGAGv1_A|TRIAE_CS42_1AL_TGACv1_000982_AA0023070.1	wheatTGAGv1_B|TRIAE_CS42_1BL_TGACv1_034647_AA0145170.1	wheatTGAGv1_D|TRIAE_CS42_1DL_TGACv1_066096_AA0237690.1
group5396:	wheatTGAGv1_A|TRIAE_CS42_1AL_TGACv1_000983_AA0023090.1	wheatTGAGv1_B|TRIAE_CS42_1BL_TGACv1_031394_AA0113100.1	wheatTGAGv1_D|TRIAE_CS42_1DL_TGACv1_063227_AA0225250.1
group5397:	wheatTGAGv1_A|TRIAE_CS42_1AL_TGACv1_000984_AA0023130.1	wheatTGAGv1_B|TRIAE_CS42_1BL_TGACv1_031291_AA0110850.1	wheatTGAGv1_D|TRIAE_CS42_1DL_TGACv1_061207_AA0188830.1
group5398:	wheatTGAGv1_A|TRIAE_CS42_1AL_TGACv1_000984_AA0023140.1	wheatTGAGv1_B|TRIAE_CS42_1BL_TGACv1_031291_AA0110860.1	wheatTGAGv1_D|TRIAE_CS42_1DL_TGACv1_061207_AA0188840.1
group5399:	wheatTGAGv1_A|TRIAE_CS42_1AL_TGACv1_000984_AA0023150.1	wheatTGAGv1_B|TRIAE_CS42_1BL_TGACv1_031291_AA0110870.1	wheatTGAGv1_D|TRIAE_CS42_1DL_TGACv1_061207_AA0188850.1
group5400:	wheatTGAGv1_A|TRIAE_CS42_1AL_TGACv1_000985_AA0023190.1	wheatTGAGv1_B|TRIAE_CS42_1BL_TGACv1_033204_AA0137800.3	wheatTGAGv1_D|TRIAE_CS42_1DL_TGACv1_061952_AA0206280.1
group5402:	wheatTGAGv1_A|TRIAE_CS42_1AL_TGACv1_000986_AA0023220.1	wheatTGAGv1_B|TRIAE_CS42_1BL_TGACv1_030440_AA0090740.1	wheatTGAGv1_D|TRIAE_CS42_1DL_TGACv1_062012_AA0207360.1
group5403:	wheatTGAGv1_A|TRIAE_CS42_1AL_TGACv1_000986_AA0023230.1	wheatTGAGv1_B|TRIAE_CS42_1BL_TGACv1_030440_AA0090730.1	wheatTGAGv1_D|TRIAE_CS42_1DL_TGACv1_062012_AA0207370.1
group5404:	wheatTGAGv1_A|TRIAE_CS42_1AL_TGACv1_000986_AA0023240.3	wheatTGAGv1_B|TRIAE_CS42_1BL_TGACv1_030440_AA0090710.1	wheatTGAGv1_D|TRIAE_CS42_1DL_TGACv1_062012_AA0207380.3
group5406:	wheatTGAGv1_A|TRIAE_CS42_1AL_TGACv1_000988_AA0023260.1	wheatTGAGv1_B|TRIAE_CS42_1BL_TGACv1_032966_AA0135850.1	wheatTGAGv1_D|TRIAE_CS42_1DL_TGACv1_061112_AA0185790.1
group5408:	wheatTGAGv1_A|TRIAE_CS42_1AL_TGACv1_000994_AA0023340.1	wheatTGAGv1_B|TRIAE_CS42_1BL_TGACv1_031628_AA0117410.1	wheatTGAGv1_D|TRIAE_CS42_1DL_TGACv1_061305_AA0191910.1
group5409:	wheatTGAGv1_A|TRIAE_CS42_1AL_TGACv1_000995_AA0023360.1	wheatTGAGv1_B|TRIAE_CS42_1BL_TGACv1_030848_AA0102230.1	wheatTGAGv1_D|TRIAE_CS42_1DL_TGACv1_061271_AA0190670.1
group5410:	wheatTGAGv1_A|TRIAE_CS42_1AL_TGACv1_000995_AA0023370.1	wheatTGAGv1_B|TRIAE_CS42_1BL_TGACv1_030848_AA0102220.1	wheatTGAGv1_D|TRIAE_CS42_1DL_TGACv1_061271_AA0190660.1
group5411:	wheatTGAGv1_A|TRIAE_CS42_1AL_TGACv1_001007_AA0023460.1	wheatTGAGv1_B|TRIAE_CS42_1BL_TGACv1_031873_AA0122070.1	wheatTGAGv1_D|TRIAE_CS42_1DL_TGACv1_062780_AA0219790.1
group5412:	wheatTGAGv1_A|TRIAE_CS42_1AL_TGACv1_001007_AA0023470.1	wheatTGAGv1_B|TRIAE_CS42_1BL_TGACv1_031873_AA0122080.1	wheatTGAGv1_D|TRIAE_CS42_1DL_TGACv1_062780_AA0219780.1
group5416:	wheatTGAGv1_A|TRIAE_CS42_1AL_TGACv1_001022_AA0023610.2	wheatTGAGv1_B|TRIAE_CS42_1BL_TGACv1_030249_AA0083810.3	wheatTGAGv1_D|TRIAE_CS42_1DL_TGACv1_061529_AA0197860.1
group5417:	wheatTGAGv1_A|TRIAE_CS42_1AL_TGACv1_001023_AA0023620.2	wheatTGAGv1_B|TRIAE_CS42_1BL_TGACv1_031783_AA0120520.1	wheatTGAGv1_D|TRIAE_CS42_1DL_TGACv1_061894_AA0205340.1
group5418:	wheatTGAGv1_A|TRIAE_CS42_1AL_TGACv1_001027_AA0023700.1	wheatTGAGv1_B|TRIAE_CS42_1BL_TGACv1_031034_AA0106380.1	wheatTGAGv1_D|TRIAE_CS42_1DL_TGACv1_061420_AA0194730.1
group5419:	wheatTGAGv1_A|TRIAE_CS42_1AL_TGACv1_001027_AA0023740.1	wheatTGAGv1_B|TRIAE_CS42_1BL_TGACv1_032734_AA0133460.1	wheatTGAGv1_D|TRIAE_CS42_1DL_TGACv1_061172_AA0187750.1
group5421:	wheatTGAGv1_A|TRIAE_CS42_1AL_TGACv1_001038_AA0023880.1	wheatTGAGv1_B|TRIAE_CS42_1BL_TGACv1_033102_AA0137060.1	wheatTGAGv1_D|TRIAE_CS42_1DL_TGACv1_063373_AA0226740.1
group5422:	wheatTGAGv1_A|TRIAE_CS42_1AL_TGACv1_001038_AA0023900.1	wheatTGAGv1_B|TRIAE_CS42_1BL_TGACv1_031122_AA0108180.1	wheatTGAGv1_D|TRIAE_CS42_1DL_TGACv1_062956_AA0222200.1
group5423:	wheatTGAGv1_A|TRIAE_CS42_1AL_TGACv1_001038_AA0023930.1	wheatTGAGv1_B|TRIAE_CS42_1BL_TGACv1_033075_AA0136780.3	wheatTGAGv1_D|TRIAE_CS42_1DL_TGACv1_064013_AA0232110.1
group5424:	wheatTGAGv1_A|TRIAE_CS42_1AL_TGACv1_001042_AA0023970.1	wheatTGAGv1_B|TRIAE_CS42_1BL_TGACv1_032965_AA0135840.1	wheatTGAGv1_D|TRIAE_CS42_1DL_TGACv1_061340_AA0192660.1
group5431:	wheatTGAGv1_A|TRIAE_CS42_1AL_TGACv1_001070_AA0024440.1	wheatTGAGv1_B|TRIAE_CS42_1BL_TGACv1_032099_AA0125390.1	wheatTGAGv1_D|TRIAE_CS42_1DL_TGACv1_062495_AA0215350.1
group5432:	wheatTGAGv1_A|TRIAE_CS42_1AL_TGACv1_001070_AA0024450.1	wheatTGAGv1_B|TRIAE_CS42_1BL_TGACv1_030978_AA0104970.1	wheatTGAGv1_D|TRIAE_CS42_1DL_TGACv1_062495_AA0215330.1
group5434:	wheatTGAGv1_A|TRIAE_CS42_1AL_TGACv1_001070_AA0024480.1	wheatTGAGv1_B|TRIAE_CS42_1BL_TGACv1_030978_AA0104940.2	wheatTGAGv1_D|TRIAE_CS42_1DL_TGACv1_061630_AA0200480.3
group5435:	wheatTGAGv1_A|TRIAE_CS42_1AL_TGACv1_001075_AA0024560.1	wheatTGAGv1_B|TRIAE_CS42_1BL_TGACv1_030579_AA0094700.1	wheatTGAGv1_D|TRIAE_CS42_1DL_TGACv1_063099_AA0223860.1
group5436:	wheatTGAGv1_A|TRIAE_CS42_1AL_TGACv1_001079_AA0024590.2	wheatTGAGv1_B|TRIAE_CS42_1BL_TGACv1_030721_AA0099150.1	wheatTGAGv1_D|TRIAE_CS42_1DL_TGACv1_062464_AA0214850.2
group5437:	wheatTGAGv1_A|TRIAE_CS42_1AL_TGACv1_001082_AA0024610.1	wheatTGAGv1_B|TRIAE_CS42_1BL_TGACv1_031264_AA0110590.1	wheatTGAGv1_D|TRIAE_CS42_1DL_TGACv1_061126_AA0186260.1
group5438:	wheatTGAGv1_A|TRIAE_CS42_1AL_TGACv1_001082_AA0024620.1	wheatTGAGv1_B|TRIAE_CS42_1BL_TGACv1_031264_AA0110580.1	wheatTGAGv1_D|TRIAE_CS42_1DL_TGACv1_061126_AA0186270.1
group5439:	wheatTGAGv1_A|TRIAE_CS42_1AL_TGACv1_001085_AA0024640.1	wheatTGAGv1_B|TRIAE_CS42_1BL_TGACv1_030328_AA0086840.1	wheatTGAGv1_D|TRIAE_CS42_1DL_TGACv1_061814_AA0203790.1
group5440:	wheatTGAGv1_A|TRIAE_CS42_1AL_TGACv1_001085_AA0024650.1	wheatTGAGv1_B|TRIAE_CS42_1BL_TGACv1_030328_AA0086850.1	wheatTGAGv1_D|TRIAE_CS42_1DL_TGACv1_061814_AA0203800.1
group5441:	wheatTGAGv1_A|TRIAE_CS42_1AL_TGACv1_001085_AA0024660.2	wheatTGAGv1_B|TRIAE_CS42_1BL_TGACv1_030328_AA0086880.1	wheatTGAGv1_D|TRIAE_CS42_1DL_TGACv1_062835_AA0220660.1
group5443:	wheatTGAGv1_A|TRIAE_CS42_1AL_TGACv1_001087_AA0024740.1	wheatTGAGv1_B|TRIAE_CS42_1BL_TGACv1_030884_AA0102980.1	wheatTGAGv1_D|TRIAE_CS42_1DL_TGACv1_061906_AA0205490.1
group5447:	wheatTGAGv1_A|TRIAE_CS42_1AL_TGACv1_001102_AA0025000.1	wheatTGAGv1_B|TRIAE_CS42_1BL_TGACv1_033287_AA0138470.1	wheatTGAGv1_D|TRIAE_CS42_1DL_TGACv1_063000_AA0222830.2
group5448:	wheatTGAGv1_A|TRIAE_CS42_1AL_TGACv1_001103_AA0025080.1	wheatTGAGv1_B|TRIAE_CS42_1BL_TGACv1_031898_AA0122330.1	wheatTGAGv1_D|TRIAE_CS42_1DL_TGACv1_063480_AA0227730.1
group5450:	wheatTGAGv1_A|TRIAE_CS42_1AL_TGACv1_001107_AA0025150.2	wheatTGAGv1_B|TRIAE_CS42_1BL_TGACv1_032233_AA0127200.1	wheatTGAGv1_D|TRIAE_CS42_1DL_TGACv1_061214_AA0189100.1
group5451:	wheatTGAGv1_A|TRIAE_CS42_1AL_TGACv1_001107_AA0025170.2	wheatTGAGv1_B|TRIAE_CS42_1BL_TGACv1_032233_AA0127190.1	wheatTGAGv1_D|TRIAE_CS42_1DL_TGACv1_061214_AA0189090.2
group5452:	wheatTGAGv1_A|TRIAE_CS42_1AL_TGACv1_001108_AA0025200.1	wheatTGAGv1_B|TRIAE_CS42_1BL_TGACv1_033455_AA0139590.1	wheatTGAGv1_D|TRIAE_CS42_1DL_TGACv1_062787_AA0219950.1
group5453:	wheatTGAGv1_A|TRIAE_CS42_1AL_TGACv1_001108_AA0025210.1	wheatTGAGv1_B|TRIAE_CS42_1BL_TGACv1_033455_AA0139580.1	wheatTGAGv1_D|TRIAE_CS42_1DL_TGACv1_064389_AA0234210.1
group5457:	wheatTGAGv1_A|TRIAE_CS42_1AL_TGACv1_000874_AA0020790.2	wheatTGAGv1_B|TRIAE_CS42_1BL_TGACv1_031703_AA0119270.1	wheatTGAGv1_D|TRIAE_CS42_1DL_TGACv1_061525_AA0197720.2
group5462:	wheatTGAGv1_A|TRIAE_CS42_1AL_TGACv1_001108_AA0025230.1	wheatTGAGv1_B|TRIAE_CS42_1BL_TGACv1_033455_AA0139560.2	wheatTGAGv1_D|TRIAE_CS42_4DL_TGACv1_343897_AA1141230.1
group5463:	wheatTGAGv1_A|TRIAE_CS42_1AL_TGACv1_001109_AA0025250.1	wheatTGAGv1_B|TRIAE_CS42_1BL_TGACv1_030450_AA0090950.1	wheatTGAGv1_D|TRIAE_CS42_1DL_TGACv1_062531_AA0215940.2
group5464:	wheatTGAGv1_A|TRIAE_CS42_1AL_TGACv1_001109_AA0025260.2	wheatTGAGv1_B|TRIAE_CS42_1BL_TGACv1_030450_AA0090960.2	wheatTGAGv1_D|TRIAE_CS42_1DL_TGACv1_062531_AA0215930.1
group5465:	wheatTGAGv1_A|TRIAE_CS42_1AL_TGACv1_001109_AA0025280.3	wheatTGAGv1_B|TRIAE_CS42_1BL_TGACv1_030450_AA0090980.1	wheatTGAGv1_D|TRIAE_CS42_1DL_TGACv1_062531_AA0215920.2
group5466:	wheatTGAGv1_A|TRIAE_CS42_1AL_TGACv1_001112_AA0025320.1	wheatTGAGv1_B|TRIAE_CS42_1BL_TGACv1_031098_AA0107570.1	wheatTGAGv1_D|TRIAE_CS42_1DL_TGACv1_061156_AA0187330.1
group5469:	wheatTGAGv1_A|TRIAE_CS42_1AL_TGACv1_001123_AA0025440.1	wheatTGAGv1_B|TRIAE_CS42_1BL_TGACv1_030514_AA0092930.1	wheatTGAGv1_D|TRIAE_CS42_1DL_TGACv1_062083_AA0208500.1
group5470:	wheatTGAGv1_A|TRIAE_CS42_1AL_TGACv1_001127_AA0025460.1	wheatTGAGv1_B|TRIAE_CS42_1BL_TGACv1_033598_AA0140580.1	wheatTGAGv1_D|TRIAE_CS42_1DL_TGACv1_063732_AA0230310.1
group5471:	wheatTGAGv1_A|TRIAE_CS42_1AL_TGACv1_001129_AA0025500.1	wheatTGAGv1_B|TRIAE_CS42_1BL_TGACv1_030502_AA0092510.1	wheatTGAGv1_D|TRIAE_CS42_1DL_TGACv1_064242_AA0233420.1
group5472:	wheatTGAGv1_A|TRIAE_CS42_1AL_TGACv1_001129_AA0025510.1	wheatTGAGv1_B|TRIAE_CS42_1BL_TGACv1_030502_AA0092520.1	wheatTGAGv1_D|TRIAE_CS42_1DL_TGACv1_064242_AA0233410.1
group5473:	wheatTGAGv1_A|TRIAE_CS42_1AL_TGACv1_001131_AA0025530.1	wheatTGAGv1_B|TRIAE_CS42_1BL_TGACv1_030679_AA0097760.2	wheatTGAGv1_D|TRIAE_CS42_1DL_TGACv1_063250_AA0225530.1
group5474:	wheatTGAGv1_A|TRIAE_CS42_1AL_TGACv1_001133_AA0025580.1	wheatTGAGv1_B|TRIAE_CS42_1BL_TGACv1_030955_AA0104360.1	wheatTGAGv1_D|TRIAE_CS42_1DL_TGACv1_064402_AA0234300.1
group5475:	wheatTGAGv1_A|TRIAE_CS42_1AL_TGACv1_001133_AA0025590.1	wheatTGAGv1_B|TRIAE_CS42_1BL_TGACv1_030955_AA0104370.1	wheatTGAGv1_D|TRIAE_CS42_1DL_TGACv1_064651_AA0235240.2
group5476:	wheatTGAGv1_A|TRIAE_CS42_1AL_TGACv1_001135_AA0025650.1	wheatTGAGv1_B|TRIAE_CS42_1BL_TGACv1_032757_AA0133890.1	wheatTGAGv1_D|TRIAE_CS42_1DL_TGACv1_062561_AA0216560.1
group5478:	wheatTGAGv1_A|TRIAE_CS42_1AL_TGACv1_001138_AA0025730.1	wheatTGAGv1_B|TRIAE_CS42_1BL_TGACv1_030583_AA0094780.1	wheatTGAGv1_D|TRIAE_CS42_1DL_TGACv1_062837_AA0220700.2
group5479:	wheatTGAGv1_A|TRIAE_CS42_1AL_TGACv1_001138_AA0025740.1	wheatTGAGv1_B|TRIAE_CS42_1BL_TGACv1_030583_AA0094790.1	wheatTGAGv1_D|TRIAE_CS42_1DL_TGACv1_062837_AA0220710.1
group5481:	wheatTGAGv1_A|TRIAE_CS42_1AL_TGACv1_001142_AA0025780.1	wheatTGAGv1_B|TRIAE_CS42_1BL_TGACv1_032754_AA0133800.1	wheatTGAGv1_D|TRIAE_CS42_1DL_TGACv1_063330_AA0226330.1
group5482:	wheatTGAGv1_A|TRIAE_CS42_1AL_TGACv1_001143_AA0025830.1	wheatTGAGv1_B|TRIAE_CS42_1BL_TGACv1_032923_AA0135480.1	wheatTGAGv1_D|TRIAE_CS42_1DL_TGACv1_063179_AA0224700.1
group5484:	wheatTGAGv1_A|TRIAE_CS42_1AL_TGACv1_001146_AA0025930.1	wheatTGAGv1_B|TRIAE_CS42_1BL_TGACv1_030767_AA0100290.1	wheatTGAGv1_D|TRIAE_CS42_1DL_TGACv1_061382_AA0193620.1
group5485:	wheatTGAGv1_A|TRIAE_CS42_1AL_TGACv1_001146_AA0025940.1	wheatTGAGv1_B|TRIAE_CS42_1BL_TGACv1_030767_AA0100300.1	wheatTGAGv1_D|TRIAE_CS42_1DL_TGACv1_061382_AA0193630.1
group5486:	wheatTGAGv1_A|TRIAE_CS42_1AL_TGACv1_001148_AA0026010.1	wheatTGAGv1_B|TRIAE_CS42_1BL_TGACv1_030499_AA0092400.1	wheatTGAGv1_D|TRIAE_CS42_1DL_TGACv1_064476_AA0234620.1
group5487:	wheatTGAGv1_A|TRIAE_CS42_1AL_TGACv1_001150_AA0026050.5	wheatTGAGv1_B|TRIAE_CS42_1BL_TGACv1_030260_AA0084260.10	wheatTGAGv1_D|TRIAE_CS42_1DL_TGACv1_061486_AA0196710.15
group5488:	wheatTGAGv1_A|TRIAE_CS42_1AL_TGACv1_001150_AA0026060.1	wheatTGAGv1_B|TRIAE_CS42_1BL_TGACv1_030260_AA0084270.1	wheatTGAGv1_D|TRIAE_CS42_1DL_TGACv1_061486_AA0196700.1
group5491:	wheatTGAGv1_A|TRIAE_CS42_1AL_TGACv1_001153_AA0026150.1	wheatTGAGv1_B|TRIAE_CS42_1BL_TGACv1_032690_AA0132980.1	wheatTGAGv1_D|TRIAE_CS42_1DL_TGACv1_062995_AA0222760.1
group5493:	wheatTGAGv1_A|TRIAE_CS42_1AL_TGACv1_001154_AA0026190.1	wheatTGAGv1_B|TRIAE_CS42_1BL_TGACv1_032451_AA0130030.1	wheatTGAGv1_D|TRIAE_CS42_1DL_TGACv1_062226_AA0210950.1
group5494:	wheatTGAGv1_A|TRIAE_CS42_1AL_TGACv1_001157_AA0026250.1	wheatTGAGv1_B|TRIAE_CS42_1BL_TGACv1_031010_AA0105750.1	wheatTGAGv1_D|TRIAE_CS42_1DL_TGACv1_061976_AA0206720.1
group5495:	wheatTGAGv1_A|TRIAE_CS42_1AL_TGACv1_001161_AA0026280.1	wheatTGAGv1_B|TRIAE_CS42_1BL_TGACv1_030711_AA0098620.1	wheatTGAGv1_D|TRIAE_CS42_1DL_TGACv1_062424_AA0214320.1
group5496:	wheatTGAGv1_A|TRIAE_CS42_1AL_TGACv1_001161_AA0026300.1	wheatTGAGv1_B|TRIAE_CS42_1BL_TGACv1_030711_AA0098590.1	wheatTGAGv1_D|TRIAE_CS42_1DL_TGACv1_061719_AA0202310.1
group5497:	wheatTGAGv1_A|TRIAE_CS42_1AL_TGACv1_001164_AA0026320.1	wheatTGAGv1_B|TRIAE_CS42_1BL_TGACv1_030533_AA0093330.1	wheatTGAGv1_D|TRIAE_CS42_1DL_TGACv1_062625_AA0217410.1
group5498:	wheatTGAGv1_A|TRIAE_CS42_1AL_TGACv1_001166_AA0026380.1	wheatTGAGv1_B|TRIAE_CS42_1BL_TGACv1_031394_AA0113140.2	wheatTGAGv1_D|TRIAE_CS42_1DL_TGACv1_064769_AA0235650.1
group5499:	wheatTGAGv1_A|TRIAE_CS42_1AL_TGACv1_001169_AA0026410.1	wheatTGAGv1_B|TRIAE_CS42_1BL_TGACv1_030379_AA0088620.1	wheatTGAGv1_D|TRIAE_CS42_1DL_TGACv1_062637_AA0217560.1
group5501:	wheatTGAGv1_A|TRIAE_CS42_1AL_TGACv1_001172_AA0026490.1	wheatTGAGv1_B|TRIAE_CS42_1BL_TGACv1_030815_AA0101330.3	wheatTGAGv1_D|TRIAE_CS42_1DL_TGACv1_065913_AA0237530.9
group5502:	wheatTGAGv1_A|TRIAE_CS42_1AL_TGACv1_001182_AA0026600.3	wheatTGAGv1_B|TRIAE_CS42_1BL_TGACv1_032022_AA0124330.2	wheatTGAGv1_D|TRIAE_CS42_1DL_TGACv1_065275_AA0236770.1
group5503:	wheatTGAGv1_A|TRIAE_CS42_1AL_TGACv1_001183_AA0026610.1	wheatTGAGv1_B|TRIAE_CS42_1BL_TGACv1_031262_AA0110570.1	wheatTGAGv1_D|TRIAE_CS42_1DL_TGACv1_061202_AA0188610.1
group5505:	wheatTGAGv1_A|TRIAE_CS42_1AL_TGACv1_001188_AA0026700.1	wheatTGAGv1_B|TRIAE_CS42_1BL_TGACv1_032025_AA0124370.1	wheatTGAGv1_D|TRIAE_CS42_1DL_TGACv1_061533_AA0198050.1
group5507:	wheatTGAGv1_A|TRIAE_CS42_1AL_TGACv1_001188_AA0026730.1	wheatTGAGv1_B|TRIAE_CS42_1BL_TGACv1_032671_AA0132650.1	wheatTGAGv1_D|TRIAE_CS42_1DL_TGACv1_062560_AA0216490.1
group5508:	wheatTGAGv1_A|TRIAE_CS42_1AL_TGACv1_001188_AA0026740.1	wheatTGAGv1_B|TRIAE_CS42_1BL_TGACv1_032508_AA0130680.1	wheatTGAGv1_D|TRIAE_CS42_1DL_TGACv1_062560_AA0216500.1
group5510:	wheatTGAGv1_A|TRIAE_CS42_1AL_TGACv1_001191_AA0026780.1	wheatTGAGv1_B|TRIAE_CS42_1BL_TGACv1_033656_AA0141040.1	wheatTGAGv1_D|TRIAE_CS42_1DL_TGACv1_062328_AA0212700.1
group5511:	wheatTGAGv1_A|TRIAE_CS42_1AL_TGACv1_001199_AA0026860.1	wheatTGAGv1_B|TRIAE_CS42_1BL_TGACv1_030431_AA0090550.1	wheatTGAGv1_D|TRIAE_CS42_1DL_TGACv1_062100_AA0208730.1
group5514:	wheatTGAGv1_A|TRIAE_CS42_1AL_TGACv1_001208_AA0026970.1	wheatTGAGv1_B|TRIAE_CS42_1BL_TGACv1_030307_AA0086230.1	wheatTGAGv1_D|TRIAE_CS42_1DL_TGACv1_062425_AA0214340.1
group5515:	wheatTGAGv1_A|TRIAE_CS42_1AL_TGACv1_001208_AA0026980.1	wheatTGAGv1_B|TRIAE_CS42_1BL_TGACv1_030307_AA0086210.1	wheatTGAGv1_D|TRIAE_CS42_1DL_TGACv1_062275_AA0211730.1
group5516:	wheatTGAGv1_A|TRIAE_CS42_1AL_TGACv1_001208_AA0026990.1	wheatTGAGv1_B|TRIAE_CS42_1BL_TGACv1_030307_AA0086200.1	wheatTGAGv1_D|TRIAE_CS42_1DL_TGACv1_062275_AA0211740.1
group5517:	wheatTGAGv1_A|TRIAE_CS42_1AL_TGACv1_001216_AA0027050.1	wheatTGAGv1_B|TRIAE_CS42_1BL_TGACv1_031064_AA0107040.1	wheatTGAGv1_D|TRIAE_CS42_1DL_TGACv1_062342_AA0212900.1
group5518:	wheatTGAGv1_A|TRIAE_CS42_1AL_TGACv1_001216_AA0027060.1	wheatTGAGv1_B|TRIAE_CS42_1BL_TGACv1_031064_AA0107050.2	wheatTGAGv1_D|TRIAE_CS42_1DL_TGACv1_062342_AA0212890.1
group5519:	wheatTGAGv1_A|TRIAE_CS42_1AL_TGACv1_001222_AA0027220.1	wheatTGAGv1_B|TRIAE_CS42_1BL_TGACv1_030416_AA0090080.1	wheatTGAGv1_D|TRIAE_CS42_1DL_TGACv1_062660_AA0217930.1
group5520:	wheatTGAGv1_A|TRIAE_CS42_1AL_TGACv1_001222_AA0027230.1	wheatTGAGv1_B|TRIAE_CS42_1BL_TGACv1_032556_AA0131440.1	wheatTGAGv1_D|TRIAE_CS42_1DL_TGACv1_061853_AA0204410.2
group5521:	wheatTGAGv1_A|TRIAE_CS42_1AL_TGACv1_001225_AA0027290.2	wheatTGAGv1_B|TRIAE_CS42_1BL_TGACv1_030249_AA0083800.1	wheatTGAGv1_D|TRIAE_CS42_1DL_TGACv1_065073_AA0236480.1
group5523:	wheatTGAGv1_A|TRIAE_CS42_1AL_TGACv1_001230_AA0027380.1	wheatTGAGv1_B|TRIAE_CS42_1BL_TGACv1_032726_AA0133370.1	wheatTGAGv1_D|TRIAE_CS42_1DL_TGACv1_062183_AA0210100.1
group5524:	wheatTGAGv1_A|TRIAE_CS42_1AL_TGACv1_001230_AA0027390.1	wheatTGAGv1_B|TRIAE_CS42_1BL_TGACv1_032726_AA0133380.1	wheatTGAGv1_D|TRIAE_CS42_1DL_TGACv1_062183_AA0210110.2
group5525:	wheatTGAGv1_A|TRIAE_CS42_1AL_TGACv1_001231_AA0027470.1	wheatTGAGv1_B|TRIAE_CS42_1BL_TGACv1_031108_AA0107930.1	wheatTGAGv1_D|TRIAE_CS42_1DL_TGACv1_061424_AA0194950.1
group5526:	wheatTGAGv1_A|TRIAE_CS42_1AL_TGACv1_001231_AA0027480.1	wheatTGAGv1_B|TRIAE_CS42_1BL_TGACv1_031108_AA0107960.1	wheatTGAGv1_D|TRIAE_CS42_1DL_TGACv1_061424_AA0194980.1
group5528:	wheatTGAGv1_A|TRIAE_CS42_1AL_TGACv1_001232_AA0027520.1	wheatTGAGv1_B|TRIAE_CS42_1BL_TGACv1_032740_AA0133560.1	wheatTGAGv1_D|TRIAE_CS42_1DL_TGACv1_061325_AA0192410.1
group5529:	wheatTGAGv1_A|TRIAE_CS42_1AL_TGACv1_001233_AA0027580.1	wheatTGAGv1_B|TRIAE_CS42_1BL_TGACv1_034528_AA0144770.1	wheatTGAGv1_D|TRIAE_CS42_1DL_TGACv1_063404_AA0226990.1
group5530:	wheatTGAGv1_A|TRIAE_CS42_1AL_TGACv1_001233_AA0027600.1	wheatTGAGv1_B|TRIAE_CS42_1BL_TGACv1_031587_AA0116530.1	wheatTGAGv1_D|TRIAE_CS42_1DL_TGACv1_064811_AA0235780.1
group5531:	wheatTGAGv1_A|TRIAE_CS42_1AL_TGACv1_001234_AA0027630.1	wheatTGAGv1_B|TRIAE_CS42_1BL_TGACv1_033713_AA0141550.1	wheatTGAGv1_D|TRIAE_CS42_1DL_TGACv1_063806_AA0231020.1
group5532:	wheatTGAGv1_A|TRIAE_CS42_1AL_TGACv1_001234_AA0027640.1	wheatTGAGv1_B|TRIAE_CS42_1BL_TGACv1_033713_AA0141560.1	wheatTGAGv1_D|TRIAE_CS42_1DL_TGACv1_063806_AA0231000.1
group5533:	wheatTGAGv1_A|TRIAE_CS42_1AL_TGACv1_001239_AA0027650.1	wheatTGAGv1_B|TRIAE_CS42_1BL_TGACv1_031320_AA0111530.1	wheatTGAGv1_D|TRIAE_CS42_1DL_TGACv1_061395_AA0194070.1
group5534:	wheatTGAGv1_A|TRIAE_CS42_1AL_TGACv1_001244_AA0027670.2	wheatTGAGv1_B|TRIAE_CS42_1BL_TGACv1_032003_AA0124100.5	wheatTGAGv1_D|TRIAE_CS42_1DL_TGACv1_063396_AA0226880.2
group5535:	wheatTGAGv1_A|TRIAE_CS42_1AL_TGACv1_001247_AA0027720.1	wheatTGAGv1_B|TRIAE_CS42_1BL_TGACv1_032782_AA0134050.2	wheatTGAGv1_D|TRIAE_CS42_1DL_TGACv1_061294_AA0191540.3
group5536:	wheatTGAGv1_A|TRIAE_CS42_1AL_TGACv1_001251_AA0027790.2	wheatTGAGv1_B|TRIAE_CS42_1BL_TGACv1_031904_AA0122510.2	wheatTGAGv1_D|TRIAE_CS42_1DL_TGACv1_064315_AA0233950.3
group5537:	wheatTGAGv1_A|TRIAE_CS42_1AL_TGACv1_001254_AA0027810.1	wheatTGAGv1_B|TRIAE_CS42_1BL_TGACv1_030768_AA0100340.1	wheatTGAGv1_D|TRIAE_CS42_1DL_TGACv1_063630_AA0229350.1
group5538:	wheatTGAGv1_A|TRIAE_CS42_1AL_TGACv1_001254_AA0027820.1	wheatTGAGv1_B|TRIAE_CS42_1BL_TGACv1_030768_AA0100330.1	wheatTGAGv1_D|TRIAE_CS42_1DL_TGACv1_063630_AA0229360.1
group5539:	wheatTGAGv1_A|TRIAE_CS42_1AL_TGACv1_001255_AA0027830.1	wheatTGAGv1_B|TRIAE_CS42_1BL_TGACv1_031202_AA0109560.1	wheatTGAGv1_D|TRIAE_CS42_1DL_TGACv1_064334_AA0234000.1
group5540:	wheatTGAGv1_A|TRIAE_CS42_1AL_TGACv1_001255_AA0027840.1	wheatTGAGv1_B|TRIAE_CS42_1BL_TGACv1_031202_AA0109550.1	wheatTGAGv1_D|TRIAE_CS42_1DL_TGACv1_064334_AA0234010.1
group5541:	wheatTGAGv1_A|TRIAE_CS42_1AL_TGACv1_001259_AA0027930.1	wheatTGAGv1_B|TRIAE_CS42_1BL_TGACv1_030285_AA0085400.1	wheatTGAGv1_D|TRIAE_CS42_1DL_TGACv1_061179_AA0188000.1
group5542:	wheatTGAGv1_A|TRIAE_CS42_1AL_TGACv1_001261_AA0027950.1	wheatTGAGv1_B|TRIAE_CS42_1BL_TGACv1_030317_AA0086530.1	wheatTGAGv1_D|TRIAE_CS42_1DL_TGACv1_061501_AA0197030.1
group5544:	wheatTGAGv1_A|TRIAE_CS42_1AL_TGACv1_001266_AA0028020.1	wheatTGAGv1_B|TRIAE_CS42_1BL_TGACv1_032093_AA0125320.1	wheatTGAGv1_D|TRIAE_CS42_1DL_TGACv1_062848_AA0220890.1
group5545:	wheatTGAGv1_A|TRIAE_CS42_1AL_TGACv1_001266_AA0028030.1	wheatTGAGv1_B|TRIAE_CS42_1BL_TGACv1_032093_AA0125310.1	wheatTGAGv1_D|TRIAE_CS42_1DL_TGACv1_062848_AA0220880.1
group5546:	wheatTGAGv1_A|TRIAE_CS42_1AL_TGACv1_001267_AA0028050.2	wheatTGAGv1_B|TRIAE_CS42_1BL_TGACv1_032036_AA0124550.1	wheatTGAGv1_D|TRIAE_CS42_1DL_TGACv1_062248_AA0211260.1
group5547:	wheatTGAGv1_A|TRIAE_CS42_1AL_TGACv1_001268_AA0028060.3	wheatTGAGv1_B|TRIAE_CS42_1BL_TGACv1_031876_AA0122160.1	wheatTGAGv1_D|TRIAE_CS42_1DL_TGACv1_065324_AA0236890.1
group5548:	wheatTGAGv1_A|TRIAE_CS42_1AL_TGACv1_001272_AA0028080.1	wheatTGAGv1_B|TRIAE_CS42_1BL_TGACv1_030750_AA0099810.2	wheatTGAGv1_D|TRIAE_CS42_1DL_TGACv1_061928_AA0205710.1
group5551:	wheatTGAGv1_A|TRIAE_CS42_1AL_TGACv1_001290_AA0028310.1	wheatTGAGv1_B|TRIAE_CS42_1BL_TGACv1_030244_AA0083610.1	wheatTGAGv1_D|TRIAE_CS42_1DL_TGACv1_061068_AA0184020.1
group5553:	wheatTGAGv1_A|TRIAE_CS42_1AL_TGACv1_001308_AA0028400.1	wheatTGAGv1_B|TRIAE_CS42_1BL_TGACv1_030743_AA0099700.1	wheatTGAGv1_D|TRIAE_CS42_1DL_TGACv1_063722_AA0230220.1
group5554:	wheatTGAGv1_A|TRIAE_CS42_1AL_TGACv1_001312_AA0028540.1	wheatTGAGv1_B|TRIAE_CS42_1BL_TGACv1_031989_AA0123880.1	wheatTGAGv1_D|TRIAE_CS42_1DL_TGACv1_062036_AA0207870.2
group5555:	wheatTGAGv1_A|TRIAE_CS42_1AL_TGACv1_001312_AA0028560.1	wheatTGAGv1_B|TRIAE_CS42_1BL_TGACv1_031989_AA0123900.1	wheatTGAGv1_D|TRIAE_CS42_1DL_TGACv1_062036_AA0207890.1
group5558:	wheatTGAGv1_A|TRIAE_CS42_1AL_TGACv1_001323_AA0028690.1	wheatTGAGv1_B|TRIAE_CS42_1BL_TGACv1_030256_AA0084070.1	wheatTGAGv1_D|TRIAE_CS42_1DL_TGACv1_062760_AA0219500.1
group5559:	wheatTGAGv1_A|TRIAE_CS42_1AL_TGACv1_001327_AA0028720.1	wheatTGAGv1_B|TRIAE_CS42_1BL_TGACv1_035265_AA0146370.1	wheatTGAGv1_D|TRIAE_CS42_1DL_TGACv1_061791_AA0203440.1
group5560:	wheatTGAGv1_A|TRIAE_CS42_1AL_TGACv1_001328_AA0028750.2	wheatTGAGv1_B|TRIAE_CS42_1BL_TGACv1_031028_AA0106150.1	wheatTGAGv1_D|TRIAE_CS42_1DL_TGACv1_061540_AA0198290.2
group5561:	wheatTGAGv1_A|TRIAE_CS42_1AL_TGACv1_001328_AA0028760.1	wheatTGAGv1_B|TRIAE_CS42_1BL_TGACv1_031028_AA0106160.1	wheatTGAGv1_D|TRIAE_CS42_1DL_TGACv1_061540_AA0198300.2
group5566:	wheatTGAGv1_A|TRIAE_CS42_1AL_TGACv1_001337_AA0028910.1	wheatTGAGv1_B|TRIAE_CS42_1BL_TGACv1_031509_AA0115260.1	wheatTGAGv1_D|TRIAE_CS42_1DL_TGACv1_061748_AA0202840.3
group5567:	wheatTGAGv1_A|TRIAE_CS42_1AL_TGACv1_001337_AA0028920.1	wheatTGAGv1_B|TRIAE_CS42_1BL_TGACv1_032846_AA0134720.1	wheatTGAGv1_D|TRIAE_CS42_1DL_TGACv1_062491_AA0215240.1
group5568:	wheatTGAGv1_A|TRIAE_CS42_1AL_TGACv1_001337_AA0028930.1	wheatTGAGv1_B|TRIAE_CS42_1BL_TGACv1_032846_AA0134710.1	wheatTGAGv1_D|TRIAE_CS42_1DL_TGACv1_062491_AA0215250.1
group5569:	wheatTGAGv1_A|TRIAE_CS42_1AL_TGACv1_001337_AA0028940.1	wheatTGAGv1_B|TRIAE_CS42_1BL_TGACv1_032846_AA0134700.2	wheatTGAGv1_D|TRIAE_CS42_1DL_TGACv1_062491_AA0215260.2
group5570:	wheatTGAGv1_A|TRIAE_CS42_1AL_TGACv1_001348_AA0029040.1	wheatTGAGv1_B|TRIAE_CS42_1BL_TGACv1_031026_AA0106080.1	wheatTGAGv1_D|TRIAE_CS42_1DL_TGACv1_062218_AA0210660.1
group5571:	wheatTGAGv1_A|TRIAE_CS42_1AL_TGACv1_001348_AA0029060.1	wheatTGAGv1_B|TRIAE_CS42_1BL_TGACv1_031026_AA0106070.1	wheatTGAGv1_D|TRIAE_CS42_1DL_TGACv1_062218_AA0210650.1
group5572:	wheatTGAGv1_A|TRIAE_CS42_1AL_TGACv1_001349_AA0029070.1	wheatTGAGv1_B|TRIAE_CS42_1BL_TGACv1_030367_AA0088170.1	wheatTGAGv1_D|TRIAE_CS42_1DL_TGACv1_063028_AA0223190.1
group5573:	wheatTGAGv1_A|TRIAE_CS42_1AL_TGACv1_001352_AA0029090.1	wheatTGAGv1_B|TRIAE_CS42_1BL_TGACv1_031459_AA0114510.2	wheatTGAGv1_D|TRIAE_CS42_1DL_TGACv1_061382_AA0193640.1
group5575:	wheatTGAGv1_A|TRIAE_CS42_1AL_TGACv1_001352_AA0029120.1	wheatTGAGv1_B|TRIAE_CS42_1BL_TGACv1_031459_AA0114540.1	wheatTGAGv1_D|TRIAE_CS42_1DL_TGACv1_061382_AA0193700.1
group5578:	wheatTGAGv1_A|TRIAE_CS42_1AL_TGACv1_001352_AA0029180.1	wheatTGAGv1_B|TRIAE_CS42_1BL_TGACv1_030775_AA0100490.1	wheatTGAGv1_D|TRIAE_CS42_1DL_TGACv1_061382_AA0193780.1
group5579:	wheatTGAGv1_A|TRIAE_CS42_1AL_TGACv1_001353_AA0029190.1	wheatTGAGv1_B|TRIAE_CS42_1BL_TGACv1_030819_AA0101510.3	wheatTGAGv1_D|TRIAE_CS42_1DL_TGACv1_062384_AA0213540.1
group5580:	wheatTGAGv1_A|TRIAE_CS42_1AL_TGACv1_001353_AA0029200.1	wheatTGAGv1_B|TRIAE_CS42_1BL_TGACv1_032079_AA0125110.2	wheatTGAGv1_D|TRIAE_CS42_1DL_TGACv1_062384_AA0213550.2
group5582:	wheatTGAGv1_A|TRIAE_CS42_1AL_TGACv1_001360_AA0029310.1	wheatTGAGv1_B|TRIAE_CS42_1BL_TGACv1_032872_AA0134970.1	wheatTGAGv1_D|TRIAE_CS42_1DL_TGACv1_062960_AA0222270.1
group5583:	wheatTGAGv1_A|TRIAE_CS42_1AL_TGACv1_001360_AA0029330.1	wheatTGAGv1_B|TRIAE_CS42_1BL_TGACv1_032872_AA0134980.1	wheatTGAGv1_D|TRIAE_CS42_1DL_TGACv1_062960_AA0222280.1
group5584:	wheatTGAGv1_A|TRIAE_CS42_1AL_TGACv1_001373_AA0029450.1	wheatTGAGv1_B|TRIAE_CS42_1BL_TGACv1_032488_AA0130410.1	wheatTGAGv1_D|TRIAE_CS42_1DL_TGACv1_061505_AA0197150.1
group5586:	wheatTGAGv1_A|TRIAE_CS42_1AL_TGACv1_001376_AA0029540.1	wheatTGAGv1_B|TRIAE_CS42_1BL_TGACv1_032547_AA0131250.1	wheatTGAGv1_D|TRIAE_CS42_1DL_TGACv1_062143_AA0209310.1
group5588:	wheatTGAGv1_A|TRIAE_CS42_1AL_TGACv1_001376_AA0029560.1	wheatTGAGv1_B|TRIAE_CS42_1BL_TGACv1_032547_AA0131280.1	wheatTGAGv1_D|TRIAE_CS42_1DL_TGACv1_062143_AA0209330.1
group5589:	wheatTGAGv1_A|TRIAE_CS42_1AL_TGACv1_001376_AA0029570.1	wheatTGAGv1_B|TRIAE_CS42_1BL_TGACv1_032547_AA0131290.1	wheatTGAGv1_D|TRIAE_CS42_1DL_TGACv1_062143_AA0209360.1
group5590:	wheatTGAGv1_A|TRIAE_CS42_1AL_TGACv1_001379_AA0029610.1	wheatTGAGv1_B|TRIAE_CS42_1BL_TGACv1_031874_AA0122100.1	wheatTGAGv1_D|TRIAE_CS42_1DL_TGACv1_062493_AA0215300.1
group5591:	wheatTGAGv1_A|TRIAE_CS42_1AL_TGACv1_001379_AA0029630.1	wheatTGAGv1_B|TRIAE_CS42_1BL_TGACv1_031874_AA0122120.1	wheatTGAGv1_D|TRIAE_CS42_1DL_TGACv1_062493_AA0215270.1
group5592:	wheatTGAGv1_A|TRIAE_CS42_1AL_TGACv1_001381_AA0029660.2	wheatTGAGv1_B|TRIAE_CS42_1BL_TGACv1_033889_AA0142560.1	wheatTGAGv1_D|TRIAE_CS42_1DL_TGACv1_062794_AA0220040.4
group5593:	wheatTGAGv1_A|TRIAE_CS42_1AL_TGACv1_001381_AA0029670.4	wheatTGAGv1_B|TRIAE_CS42_1BL_TGACv1_034366_AA0144320.2	wheatTGAGv1_D|TRIAE_CS42_1DL_TGACv1_062794_AA0220050.3
group5594:	wheatTGAGv1_A|TRIAE_CS42_1AL_TGACv1_001382_AA0029710.6	wheatTGAGv1_B|TRIAE_CS42_1BL_TGACv1_030552_AA0093850.5	wheatTGAGv1_D|TRIAE_CS42_1DL_TGACv1_062700_AA0218410.1
group5595:	wheatTGAGv1_A|TRIAE_CS42_1AL_TGACv1_001384_AA0029720.1	wheatTGAGv1_B|TRIAE_CS42_1BL_TGACv1_031017_AA0105860.1	wheatTGAGv1_D|TRIAE_CS42_1DL_TGACv1_062774_AA0219640.2
group5596:	wheatTGAGv1_A|TRIAE_CS42_1AL_TGACv1_001385_AA0029730.1	wheatTGAGv1_B|TRIAE_CS42_1BL_TGACv1_030467_AA0091670.1	wheatTGAGv1_D|TRIAE_CS42_1DL_TGACv1_062202_AA0210460.1
group5597:	wheatTGAGv1_A|TRIAE_CS42_1AL_TGACv1_001387_AA0029780.1	wheatTGAGv1_B|TRIAE_CS42_5BL_TGACv1_404233_AA1291430.1	wheatTGAGv1_D|TRIAE_CS42_5DL_TGACv1_433078_AA1401060.1
group5598:	wheatTGAGv1_A|TRIAE_CS42_1AL_TGACv1_001389_AA0029840.1	wheatTGAGv1_B|TRIAE_CS42_4BS_TGACv1_328021_AA1081110.1	wheatTGAGv1_D|TRIAE_CS42_1DL_TGACv1_061105_AA0185500.1
group5599:	wheatTGAGv1_A|TRIAE_CS42_1AL_TGACv1_001390_AA0029890.1	wheatTGAGv1_B|TRIAE_CS42_1BL_TGACv1_030246_AA0083690.1	wheatTGAGv1_D|TRIAE_CS42_1DL_TGACv1_062333_AA0212770.1
group5600:	wheatTGAGv1_A|TRIAE_CS42_1AL_TGACv1_001391_AA0029900.1	wheatTGAGv1_B|TRIAE_CS42_1BL_TGACv1_030316_AA0086520.1	wheatTGAGv1_D|TRIAE_CS42_1DL_TGACv1_061812_AA0203730.2
group5601:	wheatTGAGv1_A|TRIAE_CS42_1AL_TGACv1_001391_AA0029920.1	wheatTGAGv1_B|TRIAE_CS42_1BL_TGACv1_030316_AA0086510.1	wheatTGAGv1_D|TRIAE_CS42_1DL_TGACv1_061812_AA0203740.1
group5602:	wheatTGAGv1_A|TRIAE_CS42_1AL_TGACv1_001393_AA0029940.1	wheatTGAGv1_B|TRIAE_CS42_1BL_TGACv1_030840_AA0102030.1	wheatTGAGv1_D|TRIAE_CS42_1DL_TGACv1_062754_AA0219380.1
group5603:	wheatTGAGv1_A|TRIAE_CS42_1AL_TGACv1_001397_AA0029990.1	wheatTGAGv1_B|TRIAE_CS42_1BL_TGACv1_036163_AA0147280.1	wheatTGAGv1_D|TRIAE_CS42_1DL_TGACv1_063490_AA0227860.1
group5604:	wheatTGAGv1_A|TRIAE_CS42_1AL_TGACv1_001400_AA0030100.1	wheatTGAGv1_B|TRIAE_CS42_1BL_TGACv1_032813_AA0134330.1	wheatTGAGv1_D|TRIAE_CS42_1DL_TGACv1_062452_AA0214690.1
group5605:	wheatTGAGv1_A|TRIAE_CS42_1AL_TGACv1_001400_AA0030130.1	wheatTGAGv1_B|TRIAE_CS42_1BL_TGACv1_031754_AA0120130.2	wheatTGAGv1_D|TRIAE_CS42_1DL_TGACv1_062452_AA0214730.1
group5606:	wheatTGAGv1_A|TRIAE_CS42_1AL_TGACv1_001404_AA0030140.1	wheatTGAGv1_B|TRIAE_CS42_1BL_TGACv1_030261_AA0084290.2	wheatTGAGv1_D|TRIAE_CS42_1DL_TGACv1_061985_AA0206860.1
group5607:	wheatTGAGv1_A|TRIAE_CS42_1AL_TGACv1_001408_AA0030180.1	wheatTGAGv1_B|TRIAE_CS42_1BL_TGACv1_031909_AA0122670.1	wheatTGAGv1_D|TRIAE_CS42_1DL_TGACv1_061414_AA0194580.1
group5609:	wheatTGAGv1_A|TRIAE_CS42_1AL_TGACv1_001417_AA0030280.2	wheatTGAGv1_B|TRIAE_CS42_1BL_TGACv1_030705_AA0098390.1	wheatTGAGv1_D|TRIAE_CS42_1DL_TGACv1_064149_AA0232910.1
group5610:	wheatTGAGv1_A|TRIAE_CS42_1AL_TGACv1_001423_AA0030310.1	wheatTGAGv1_B|TRIAE_CS42_1BL_TGACv1_032601_AA0131890.1	wheatTGAGv1_D|TRIAE_CS42_1DL_TGACv1_061488_AA0196760.1
group5611:	wheatTGAGv1_A|TRIAE_CS42_1AL_TGACv1_001426_AA0030330.1	wheatTGAGv1_B|TRIAE_CS42_1BL_TGACv1_031153_AA0108800.1	wheatTGAGv1_D|TRIAE_CS42_1DL_TGACv1_064248_AA0233480.1
group5612:	wheatTGAGv1_A|TRIAE_CS42_1AL_TGACv1_001427_AA0030380.1	wheatTGAGv1_B|TRIAE_CS42_1BL_TGACv1_033981_AA0142900.1	wheatTGAGv1_D|TRIAE_CS42_1DL_TGACv1_061167_AA0187660.1
group5614:	wheatTGAGv1_A|TRIAE_CS42_1AL_TGACv1_001430_AA0030430.1	wheatTGAGv1_B|TRIAE_CS42_1BL_TGACv1_033197_AA0137750.1	wheatTGAGv1_D|TRIAE_CS42_1DL_TGACv1_061092_AA0184760.1
group5615:	wheatTGAGv1_A|TRIAE_CS42_1AL_TGACv1_001430_AA0030450.1	wheatTGAGv1_B|TRIAE_CS42_1BL_TGACv1_031342_AA0111990.2	wheatTGAGv1_D|TRIAE_CS42_1DL_TGACv1_063889_AA0231440.1
group5616:	wheatTGAGv1_A|TRIAE_CS42_1AL_TGACv1_001436_AA0030510.1	wheatTGAGv1_B|TRIAE_CS42_1BL_TGACv1_031765_AA0120270.1	wheatTGAGv1_D|TRIAE_CS42_1DL_TGACv1_062502_AA0215520.1
group5618:	wheatTGAGv1_A|TRIAE_CS42_1AL_TGACv1_001442_AA0030630.1	wheatTGAGv1_B|TRIAE_CS42_1BL_TGACv1_032283_AA0127940.1	wheatTGAGv1_D|TRIAE_CS42_1DL_TGACv1_061277_AA0190930.2
group5619:	wheatTGAGv1_A|TRIAE_CS42_1AL_TGACv1_001450_AA0030720.2	wheatTGAGv1_B|TRIAE_CS42_1BL_TGACv1_030998_AA0105460.2	wheatTGAGv1_D|TRIAE_CS42_1DL_TGACv1_061187_AA0188220.1
group5622:	wheatTGAGv1_A|TRIAE_CS42_1AL_TGACv1_001455_AA0030790.1	wheatTGAGv1_B|TRIAE_CS42_1BL_TGACv1_031145_AA0108600.1	wheatTGAGv1_D|TRIAE_CS42_1DL_TGACv1_063584_AA0228850.1
group5623:	wheatTGAGv1_A|TRIAE_CS42_1AL_TGACv1_001455_AA0030800.1	wheatTGAGv1_B|TRIAE_CS42_1BL_TGACv1_031145_AA0108590.1	wheatTGAGv1_D|TRIAE_CS42_1DL_TGACv1_063584_AA0228840.1
group5624:	wheatTGAGv1_A|TRIAE_CS42_1AL_TGACv1_001462_AA0030900.1	wheatTGAGv1_B|TRIAE_CS42_1BL_TGACv1_030825_AA0101620.2	wheatTGAGv1_D|TRIAE_CS42_1DL_TGACv1_061232_AA0189370.4
group5626:	wheatTGAGv1_A|TRIAE_CS42_1AL_TGACv1_001479_AA0031070.2	wheatTGAGv1_B|TRIAE_CS42_1BL_TGACv1_030641_AA0096780.1	wheatTGAGv1_D|TRIAE_CS42_1DL_TGACv1_061095_AA0184930.1
group5627:	wheatTGAGv1_A|TRIAE_CS42_1AL_TGACv1_001479_AA0031080.2	wheatTGAGv1_B|TRIAE_CS42_1BL_TGACv1_030641_AA0096770.1	wheatTGAGv1_D|TRIAE_CS42_1DL_TGACv1_061095_AA0184920.1
group5628:	wheatTGAGv1_A|TRIAE_CS42_1AL_TGACv1_001481_AA0031140.1	wheatTGAGv1_B|TRIAE_CS42_1BL_TGACv1_030497_AA0092360.1	wheatTGAGv1_D|TRIAE_CS42_1DL_TGACv1_061073_AA0184200.1
group5629:	wheatTGAGv1_A|TRIAE_CS42_1AL_TGACv1_001484_AA0031170.1	wheatTGAGv1_B|TRIAE_CS42_1BL_TGACv1_033512_AA0140040.1	wheatTGAGv1_D|TRIAE_CS42_1DL_TGACv1_061138_AA0186600.1
group5631:	wheatTGAGv1_A|TRIAE_CS42_1AL_TGACv1_001488_AA0031210.2	wheatTGAGv1_B|TRIAE_CS42_1BL_TGACv1_031006_AA0105600.1	wheatTGAGv1_D|TRIAE_CS42_1DL_TGACv1_061281_AA0191130.1
group5632:	wheatTGAGv1_A|TRIAE_CS42_1AL_TGACv1_001492_AA0031280.1	wheatTGAGv1_B|TRIAE_CS42_1BL_TGACv1_031306_AA0111290.1	wheatTGAGv1_D|TRIAE_CS42_1DL_TGACv1_063118_AA0224170.1
group5633:	wheatTGAGv1_A|TRIAE_CS42_1AL_TGACv1_001492_AA0031320.1	wheatTGAGv1_B|TRIAE_CS42_1BL_TGACv1_031306_AA0111270.1	wheatTGAGv1_D|TRIAE_CS42_1DL_TGACv1_063118_AA0224150.1
group5634:	wheatTGAGv1_A|TRIAE_CS42_1AL_TGACv1_001493_AA0031350.1	wheatTGAGv1_B|TRIAE_CS42_1BL_TGACv1_032572_AA0131600.1	wheatTGAGv1_D|TRIAE_CS42_1DL_TGACv1_062413_AA0214180.1
group5638:	wheatTGAGv1_A|TRIAE_CS42_1AL_TGACv1_001498_AA0031420.1	wheatTGAGv1_B|TRIAE_CS42_1BL_TGACv1_030534_AA0093380.1	wheatTGAGv1_D|TRIAE_CS42_1DL_TGACv1_062348_AA0213020.1
group5639:	wheatTGAGv1_A|TRIAE_CS42_1AL_TGACv1_001498_AA0031430.2	wheatTGAGv1_B|TRIAE_CS42_1BL_TGACv1_030534_AA0093390.2	wheatTGAGv1_D|TRIAE_CS42_1DL_TGACv1_062348_AA0213030.1
group5640:	wheatTGAGv1_A|TRIAE_CS42_1AL_TGACv1_001500_AA0031450.1	wheatTGAGv1_B|TRIAE_CS42_1BL_TGACv1_030927_AA0103920.1	wheatTGAGv1_D|TRIAE_CS42_1DL_TGACv1_062050_AA0208020.3
group5641:	wheatTGAGv1_A|TRIAE_CS42_1AL_TGACv1_001502_AA0031480.1	wheatTGAGv1_B|TRIAE_CS42_1BL_TGACv1_032360_AA0128880.1	wheatTGAGv1_D|TRIAE_CS42_1DL_TGACv1_061530_AA0197880.1
group5642:	wheatTGAGv1_A|TRIAE_CS42_1AL_TGACv1_001510_AA0031540.1	wheatTGAGv1_B|TRIAE_CS42_1BL_TGACv1_030254_AA0084010.1	wheatTGAGv1_D|TRIAE_CS42_1DL_TGACv1_063553_AA0228580.1
group5643:	wheatTGAGv1_A|TRIAE_CS42_1AL_TGACv1_001511_AA0031550.3	wheatTGAGv1_B|TRIAE_CS42_1BL_TGACv1_030390_AA0089240.1	wheatTGAGv1_D|TRIAE_CS42_1DL_TGACv1_061852_AA0204400.1
group5644:	wheatTGAGv1_A|TRIAE_CS42_1AL_TGACv1_001511_AA0031560.1	wheatTGAGv1_B|TRIAE_CS42_1BL_TGACv1_030390_AA0089250.1	wheatTGAGv1_D|TRIAE_CS42_1DL_TGACv1_061852_AA0204390.1
group5645:	wheatTGAGv1_A|TRIAE_CS42_1AL_TGACv1_001511_AA0031570.1	wheatTGAGv1_B|TRIAE_CS42_1BL_TGACv1_030390_AA0089260.1	wheatTGAGv1_D|TRIAE_CS42_1DL_TGACv1_061852_AA0204380.3
group5648:	wheatTGAGv1_A|TRIAE_CS42_1AL_TGACv1_001526_AA0031720.1	wheatTGAGv1_B|TRIAE_CS42_1BL_TGACv1_030579_AA0094660.1	wheatTGAGv1_D|TRIAE_CS42_1DL_TGACv1_063623_AA0229260.1
group5649:	wheatTGAGv1_A|TRIAE_CS42_1AL_TGACv1_001526_AA0031740.1	wheatTGAGv1_B|TRIAE_CS42_1BL_TGACv1_030579_AA0094640.1	wheatTGAGv1_D|TRIAE_CS42_1DL_TGACv1_063623_AA0229280.1
group5653:	wheatTGAGv1_A|TRIAE_CS42_1AL_TGACv1_001537_AA0031900.1	wheatTGAGv1_B|TRIAE_CS42_1BL_TGACv1_031533_AA0115710.2	wheatTGAGv1_D|TRIAE_CS42_1DL_TGACv1_061675_AA0201450.2
group5655:	wheatTGAGv1_A|TRIAE_CS42_1AL_TGACv1_001541_AA0031960.1	wheatTGAGv1_B|TRIAE_CS42_1BL_TGACv1_031448_AA0114310.1	wheatTGAGv1_D|TRIAE_CS42_1DL_TGACv1_061682_AA0201630.1
group5656:	wheatTGAGv1_A|TRIAE_CS42_1AL_TGACv1_001541_AA0031970.1	wheatTGAGv1_B|TRIAE_CS42_1BL_TGACv1_033737_AA0141740.1	wheatTGAGv1_D|TRIAE_CS42_1DL_TGACv1_061682_AA0201650.1
group5657:	wheatTGAGv1_A|TRIAE_CS42_1AL_TGACv1_001543_AA0031980.1	wheatTGAGv1_B|TRIAE_CS42_1BL_TGACv1_030899_AA0103440.1	wheatTGAGv1_D|TRIAE_CS42_1DL_TGACv1_061179_AA0187990.1
group5660:	wheatTGAGv1_A|TRIAE_CS42_1AL_TGACv1_001549_AA0032080.1	wheatTGAGv1_B|TRIAE_CS42_1BL_TGACv1_031320_AA0111550.1	wheatTGAGv1_D|TRIAE_CS42_1DL_TGACv1_061848_AA0204280.1
group5661:	wheatTGAGv1_A|TRIAE_CS42_1AL_TGACv1_001550_AA0032100.1	wheatTGAGv1_B|TRIAE_CS42_1BL_TGACv1_030782_AA0100710.1	wheatTGAGv1_D|TRIAE_CS42_1DL_TGACv1_061266_AA0190530.1
group5662:	wheatTGAGv1_A|TRIAE_CS42_1AL_TGACv1_001551_AA0032140.1	wheatTGAGv1_B|TRIAE_CS42_1BL_TGACv1_032018_AA0124290.1	wheatTGAGv1_D|TRIAE_CS42_1DL_TGACv1_063845_AA0231240.1
group5665:	wheatTGAGv1_A|TRIAE_CS42_1AL_TGACv1_001559_AA0032250.1	wheatTGAGv1_B|TRIAE_CS42_1BL_TGACv1_031547_AA0115870.2	wheatTGAGv1_D|TRIAE_CS42_1DL_TGACv1_062077_AA0208400.1
group5668:	wheatTGAGv1_A|TRIAE_CS42_1AL_TGACv1_001560_AA0032280.1	wheatTGAGv1_B|TRIAE_CS42_1BL_TGACv1_032549_AA0131320.1	wheatTGAGv1_D|TRIAE_CS42_1DL_TGACv1_063032_AA0223250.1
group5670:	wheatTGAGv1_A|TRIAE_CS42_1AL_TGACv1_001563_AA0032360.1	wheatTGAGv1_B|TRIAE_CS42_1BL_TGACv1_030981_AA0105020.1	wheatTGAGv1_D|TRIAE_CS42_1DL_TGACv1_063620_AA0229210.1
group5673:	wheatTGAGv1_A|TRIAE_CS42_1AL_TGACv1_001592_AA0032580.1	wheatTGAGv1_B|TRIAE_CS42_1BL_TGACv1_030772_AA0100440.1	wheatTGAGv1_D|TRIAE_CS42_1DL_TGACv1_062392_AA0213700.1
group5676:	wheatTGAGv1_A|TRIAE_CS42_1AL_TGACv1_001599_AA0032740.1	wheatTGAGv1_B|TRIAE_CS42_1BL_TGACv1_030243_AA0083380.1	wheatTGAGv1_D|TRIAE_CS42_1DL_TGACv1_061368_AA0193230.1
group5678:	wheatTGAGv1_A|TRIAE_CS42_1AL_TGACv1_001601_AA0032800.1	wheatTGAGv1_B|TRIAE_CS42_1BL_TGACv1_030244_AA0083600.1	wheatTGAGv1_D|TRIAE_CS42_1DL_TGACv1_061068_AA0184010.1
group5679:	wheatTGAGv1_A|TRIAE_CS42_1AL_TGACv1_001604_AA0032830.1	wheatTGAGv1_B|TRIAE_CS42_1BL_TGACv1_034629_AA0145150.1	wheatTGAGv1_D|TRIAE_CS42_1DL_TGACv1_061461_AA0195950.1
group5680:	wheatTGAGv1_A|TRIAE_CS42_1AL_TGACv1_001606_AA0032860.1	wheatTGAGv1_B|TRIAE_CS42_1BL_TGACv1_031367_AA0112590.1	wheatTGAGv1_D|TRIAE_CS42_1DL_TGACv1_061531_AA0197950.1
group5681:	wheatTGAGv1_A|TRIAE_CS42_1AL_TGACv1_001609_AA0032910.1	wheatTGAGv1_B|TRIAE_CS42_1BL_TGACv1_030350_AA0087820.1	wheatTGAGv1_D|TRIAE_CS42_1DL_TGACv1_062252_AA0211390.1
group5682:	wheatTGAGv1_A|TRIAE_CS42_1AL_TGACv1_001621_AA0033050.1	wheatTGAGv1_B|TRIAE_CS42_1BL_TGACv1_032562_AA0131520.2	wheatTGAGv1_D|TRIAE_CS42_1DL_TGACv1_062502_AA0215500.1
group5683:	wheatTGAGv1_A|TRIAE_CS42_1AL_TGACv1_001621_AA0033060.1	wheatTGAGv1_B|TRIAE_CS42_1BL_TGACv1_030949_AA0104170.1	wheatTGAGv1_D|TRIAE_CS42_1DL_TGACv1_063923_AA0231750.1
group5684:	wheatTGAGv1_A|TRIAE_CS42_1AL_TGACv1_001621_AA0033070.1	wheatTGAGv1_B|TRIAE_CS42_1BL_TGACv1_030949_AA0104180.1	wheatTGAGv1_D|TRIAE_CS42_1DL_TGACv1_063923_AA0231760.1
group5685:	wheatTGAGv1_A|TRIAE_CS42_1AL_TGACv1_001623_AA0033120.1	wheatTGAGv1_B|TRIAE_CS42_1BL_TGACv1_033848_AA0142270.1	wheatTGAGv1_D|TRIAE_CS42_1DL_TGACv1_062051_AA0208040.1
group5686:	wheatTGAGv1_A|TRIAE_CS42_1AL_TGACv1_001626_AA0033130.1	wheatTGAGv1_B|TRIAE_CS42_1BL_TGACv1_033480_AA0139760.1	wheatTGAGv1_D|TRIAE_CS42_1DL_TGACv1_061386_AA0193850.1
group5688:	wheatTGAGv1_A|TRIAE_CS42_1AL_TGACv1_001628_AA0033180.1	wheatTGAGv1_B|TRIAE_CS42_1BL_TGACv1_033279_AA0138390.1	wheatTGAGv1_D|TRIAE_CS42_1DL_TGACv1_061941_AA0206040.1
group5689:	wheatTGAGv1_A|TRIAE_CS42_1AL_TGACv1_001630_AA0033200.2	wheatTGAGv1_B|TRIAE_CS42_1BL_TGACv1_032571_AA0131590.1	wheatTGAGv1_D|TRIAE_CS42_1DL_TGACv1_062796_AA0220100.1
group5697:	wheatTGAGv1_A|TRIAE_CS42_1AL_TGACv1_001646_AA0033370.1	wheatTGAGv1_B|TRIAE_CS42_1BL_TGACv1_031362_AA0112340.1	wheatTGAGv1_D|TRIAE_CS42_1DL_TGACv1_062142_AA0209280.1
group5699:	wheatTGAGv1_A|TRIAE_CS42_1AL_TGACv1_001650_AA0033550.1	wheatTGAGv1_B|TRIAE_CS42_1BL_TGACv1_032172_AA0126330.1	wheatTGAGv1_D|TRIAE_CS42_1DL_TGACv1_062291_AA0211900.1
group5700:	wheatTGAGv1_A|TRIAE_CS42_1AL_TGACv1_001650_AA0033560.1	wheatTGAGv1_B|TRIAE_CS42_1BL_TGACv1_032172_AA0126340.2	wheatTGAGv1_D|TRIAE_CS42_1DL_TGACv1_062291_AA0211910.1
group5701:	wheatTGAGv1_A|TRIAE_CS42_1AL_TGACv1_001652_AA0033600.2	wheatTGAGv1_B|TRIAE_CS42_1BL_TGACv1_031850_AA0121710.1	wheatTGAGv1_D|TRIAE_CS42_1DL_TGACv1_061476_AA0196370.1
group5703:	wheatTGAGv1_A|TRIAE_CS42_1AL_TGACv1_001653_AA0033650.3	wheatTGAGv1_B|TRIAE_CS42_1BL_TGACv1_031428_AA0113850.1	wheatTGAGv1_D|TRIAE_CS42_1DL_TGACv1_062019_AA0207490.2
group5705:	wheatTGAGv1_A|TRIAE_CS42_1AL_TGACv1_001658_AA0033690.1	wheatTGAGv1_B|TRIAE_CS42_1BL_TGACv1_031037_AA0106450.1	wheatTGAGv1_D|TRIAE_CS42_1DL_TGACv1_062395_AA0213790.1
group5706:	wheatTGAGv1_A|TRIAE_CS42_1AL_TGACv1_001658_AA0033700.1	wheatTGAGv1_B|TRIAE_CS42_1BL_TGACv1_031037_AA0106440.1	wheatTGAGv1_D|TRIAE_CS42_1DL_TGACv1_062395_AA0213780.1
group5707:	wheatTGAGv1_A|TRIAE_CS42_1AL_TGACv1_001662_AA0033740.1	wheatTGAGv1_B|TRIAE_CS42_1BL_TGACv1_030836_AA0101930.4	wheatTGAGv1_D|TRIAE_CS42_1DL_TGACv1_062189_AA0210290.4
group5709:	wheatTGAGv1_A|TRIAE_CS42_1AL_TGACv1_001670_AA0033830.1	wheatTGAGv1_B|TRIAE_CS42_1BL_TGACv1_033747_AA0141860.1	wheatTGAGv1_D|TRIAE_CS42_1DL_TGACv1_063836_AA0231190.1
group5710:	wheatTGAGv1_A|TRIAE_CS42_1AL_TGACv1_001672_AA0033880.6	wheatTGAGv1_B|TRIAE_CS42_1BL_TGACv1_033292_AA0138540.3	wheatTGAGv1_D|TRIAE_CS42_1DL_TGACv1_061392_AA0193970.4
group5711:	wheatTGAGv1_A|TRIAE_CS42_1AL_TGACv1_001672_AA0033890.1	wheatTGAGv1_B|TRIAE_CS42_1BL_TGACv1_033628_AA0140800.1	wheatTGAGv1_D|TRIAE_CS42_1DL_TGACv1_061392_AA0193980.1
group5714:	wheatTGAGv1_A|TRIAE_CS42_1AL_TGACv1_001695_AA0034100.2	wheatTGAGv1_B|TRIAE_CS42_1BL_TGACv1_032084_AA0125210.1	wheatTGAGv1_D|TRIAE_CS42_1DL_TGACv1_061617_AA0200040.1
group5715:	wheatTGAGv1_A|TRIAE_CS42_1AL_TGACv1_001695_AA0034110.1	wheatTGAGv1_B|TRIAE_CS42_1BL_TGACv1_030659_AA0097120.1	wheatTGAGv1_D|TRIAE_CS42_1DL_TGACv1_062079_AA0208450.1
group5716:	wheatTGAGv1_A|TRIAE_CS42_1AL_TGACv1_001695_AA0034120.1	wheatTGAGv1_B|TRIAE_CS42_1BL_TGACv1_030659_AA0097110.1	wheatTGAGv1_D|TRIAE_CS42_1DL_TGACv1_062079_AA0208440.1
group5717:	wheatTGAGv1_A|TRIAE_CS42_1AL_TGACv1_001696_AA0034130.1	wheatTGAGv1_B|TRIAE_CS42_1BL_TGACv1_033942_AA0142710.1	wheatTGAGv1_D|TRIAE_CS42_1DL_TGACv1_061499_AA0197020.1
group5718:	wheatTGAGv1_A|TRIAE_CS42_1AL_TGACv1_001713_AA0034210.1	wheatTGAGv1_B|TRIAE_CS42_1BL_TGACv1_031605_AA0117010.1	wheatTGAGv1_D|TRIAE_CS42_1DL_TGACv1_062166_AA0209790.1
group5719:	wheatTGAGv1_A|TRIAE_CS42_1AL_TGACv1_001713_AA0034220.1	wheatTGAGv1_B|TRIAE_CS42_1BL_TGACv1_031605_AA0117000.1	wheatTGAGv1_D|TRIAE_CS42_1DL_TGACv1_062166_AA0209800.1
group5720:	wheatTGAGv1_A|TRIAE_CS42_1AL_TGACv1_001716_AA0034260.1	wheatTGAGv1_B|TRIAE_CS42_1BL_TGACv1_032688_AA0132920.2	wheatTGAGv1_D|TRIAE_CS42_1DL_TGACv1_061905_AA0205440.1
group5722:	wheatTGAGv1_A|TRIAE_CS42_1AL_TGACv1_001733_AA0034390.1	wheatTGAGv1_B|TRIAE_CS42_1BL_TGACv1_033149_AA0137360.1	wheatTGAGv1_D|TRIAE_CS42_1DL_TGACv1_061739_AA0202740.1
group5723:	wheatTGAGv1_A|TRIAE_CS42_1AL_TGACv1_001741_AA0034440.1	wheatTGAGv1_B|TRIAE_CS42_1BL_TGACv1_030346_AA0087590.2	wheatTGAGv1_D|TRIAE_CS42_1DL_TGACv1_062898_AA0221440.2
group5724:	wheatTGAGv1_A|TRIAE_CS42_1AL_TGACv1_001741_AA0034450.1	wheatTGAGv1_B|TRIAE_CS42_1BL_TGACv1_030346_AA0087580.1	wheatTGAGv1_D|TRIAE_CS42_1DL_TGACv1_062898_AA0221450.2
group5725:	wheatTGAGv1_A|TRIAE_CS42_1AL_TGACv1_001743_AA0034500.1	wheatTGAGv1_B|TRIAE_CS42_1BL_TGACv1_030633_AA0096550.1	wheatTGAGv1_D|TRIAE_CS42_1DL_TGACv1_061273_AA0190720.1
group5726:	wheatTGAGv1_A|TRIAE_CS42_1AL_TGACv1_001746_AA0034520.1	wheatTGAGv1_B|TRIAE_CS42_1BL_TGACv1_033309_AA0138640.1	wheatTGAGv1_D|TRIAE_CS42_1DL_TGACv1_063150_AA0224430.2
group5727:	wheatTGAGv1_A|TRIAE_CS42_1AL_TGACv1_001752_AA0034630.1	wheatTGAGv1_B|TRIAE_CS42_1BL_TGACv1_031867_AA0122020.1	wheatTGAGv1_D|TRIAE_CS42_1DL_TGACv1_061767_AA0203130.1
group5728:	wheatTGAGv1_A|TRIAE_CS42_1AL_TGACv1_001752_AA0034640.1	wheatTGAGv1_B|TRIAE_CS42_1BL_TGACv1_031867_AA0122030.1	wheatTGAGv1_D|TRIAE_CS42_1DL_TGACv1_061767_AA0203120.1
group5729:	wheatTGAGv1_A|TRIAE_CS42_1AL_TGACv1_001753_AA0034660.1	wheatTGAGv1_B|TRIAE_CS42_1BL_TGACv1_032555_AA0131420.1	wheatTGAGv1_D|TRIAE_CS42_1DL_TGACv1_062807_AA0220310.2
group5730:	wheatTGAGv1_A|TRIAE_CS42_1AL_TGACv1_001753_AA0034680.1	wheatTGAGv1_B|TRIAE_CS42_1BL_TGACv1_030277_AA0084920.1	wheatTGAGv1_D|TRIAE_CS42_1DL_TGACv1_062807_AA0220290.1
group5731:	wheatTGAGv1_A|TRIAE_CS42_1AL_TGACv1_001753_AA0034690.1	wheatTGAGv1_B|TRIAE_CS42_1BL_TGACv1_030277_AA0084930.1	wheatTGAGv1_D|TRIAE_CS42_1DL_TGACv1_062807_AA0220280.1
group5733:	wheatTGAGv1_A|TRIAE_CS42_1AL_TGACv1_001757_AA0034780.1	wheatTGAGv1_B|TRIAE_CS42_1BL_TGACv1_031370_AA0112730.1	wheatTGAGv1_D|TRIAE_CS42_1DL_TGACv1_065331_AA0236930.1
group5739:	wheatTGAGv1_A|TRIAE_CS42_1AL_TGACv1_001782_AA0035150.1	wheatTGAGv1_B|TRIAE_CS42_1BL_TGACv1_030275_AA0084820.1	wheatTGAGv1_D|TRIAE_CS42_1DL_TGACv1_062662_AA0217940.2
group5740:	wheatTGAGv1_A|TRIAE_CS42_1AL_TGACv1_001782_AA0035170.1	wheatTGAGv1_B|TRIAE_CS42_1BL_TGACv1_030275_AA0084840.1	wheatTGAGv1_D|TRIAE_CS42_1DL_TGACv1_061074_AA0184230.1
group5741:	wheatTGAGv1_A|TRIAE_CS42_1AL_TGACv1_001794_AA0035250.1	wheatTGAGv1_B|TRIAE_CS42_1BL_TGACv1_030992_AA0105200.1	wheatTGAGv1_D|TRIAE_CS42_1DL_TGACv1_062272_AA0211680.1
group5742:	wheatTGAGv1_A|TRIAE_CS42_1AL_TGACv1_001795_AA0035260.2	wheatTGAGv1_B|TRIAE_CS42_1BL_TGACv1_032380_AA0129170.1	wheatTGAGv1_D|TRIAE_CS42_1DL_TGACv1_063059_AA0223420.1
group5743:	wheatTGAGv1_A|TRIAE_CS42_1AL_TGACv1_001796_AA0035280.1	wheatTGAGv1_B|TRIAE_CS42_1BL_TGACv1_031705_AA0119300.2	wheatTGAGv1_D|TRIAE_CS42_1DL_TGACv1_062251_AA0211350.1
group5744:	wheatTGAGv1_A|TRIAE_CS42_1AL_TGACv1_001796_AA0035290.1	wheatTGAGv1_B|TRIAE_CS42_1BL_TGACv1_033982_AA0142910.1	wheatTGAGv1_D|TRIAE_CS42_1DL_TGACv1_062251_AA0211340.1
group5745:	wheatTGAGv1_A|TRIAE_CS42_1AL_TGACv1_001798_AA0035330.1	wheatTGAGv1_B|TRIAE_CS42_1BL_TGACv1_030979_AA0104980.1	wheatTGAGv1_D|TRIAE_CS42_1DL_TGACv1_064652_AA0235250.1
group5746:	wheatTGAGv1_A|TRIAE_CS42_1AL_TGACv1_001799_AA0035370.1	wheatTGAGv1_B|TRIAE_CS42_1BL_TGACv1_030704_AA0098380.2	wheatTGAGv1_D|TRIAE_CS42_1DL_TGACv1_061747_AA0202830.1
group5747:	wheatTGAGv1_A|TRIAE_CS42_1AL_TGACv1_001811_AA0035470.1	wheatTGAGv1_B|TRIAE_CS42_1BL_TGACv1_034721_AA0145380.3	wheatTGAGv1_D|TRIAE_CS42_1DL_TGACv1_061956_AA0206350.1
group5748:	wheatTGAGv1_A|TRIAE_CS42_1AL_TGACv1_001811_AA0035480.1	wheatTGAGv1_B|TRIAE_CS42_1BL_TGACv1_034721_AA0145390.1	wheatTGAGv1_D|TRIAE_CS42_1DL_TGACv1_061956_AA0206340.3
group5749:	wheatTGAGv1_A|TRIAE_CS42_1AL_TGACv1_001813_AA0035490.1	wheatTGAGv1_B|TRIAE_CS42_1BL_TGACv1_031356_AA0112290.1	wheatTGAGv1_D|TRIAE_CS42_1DL_TGACv1_061709_AA0202050.1
group5750:	wheatTGAGv1_A|TRIAE_CS42_1AL_TGACv1_001817_AA0035550.1	wheatTGAGv1_B|TRIAE_CS42_1BL_TGACv1_032364_AA0128960.1	wheatTGAGv1_D|TRIAE_CS42_1DL_TGACv1_063473_AA0227650.3
group5751:	wheatTGAGv1_A|TRIAE_CS42_1AL_TGACv1_001818_AA0035580.1	wheatTGAGv1_B|TRIAE_CS42_1BL_TGACv1_031472_AA0114760.1	wheatTGAGv1_D|TRIAE_CS42_1DL_TGACv1_061147_AA0186980.1
group5752:	wheatTGAGv1_A|TRIAE_CS42_1AL_TGACv1_001818_AA0035590.1	wheatTGAGv1_B|TRIAE_CS42_1BL_TGACv1_031472_AA0114770.1	wheatTGAGv1_D|TRIAE_CS42_1DL_TGACv1_061147_AA0187010.1
group5754:	wheatTGAGv1_A|TRIAE_CS42_1AL_TGACv1_001842_AA0035740.1	wheatTGAGv1_B|TRIAE_CS42_1BL_TGACv1_030690_AA0097970.2	wheatTGAGv1_D|TRIAE_CS42_1DL_TGACv1_062573_AA0216720.3
group5755:	wheatTGAGv1_A|TRIAE_CS42_1AL_TGACv1_001845_AA0035770.1	wheatTGAGv1_B|TRIAE_CS42_1BL_TGACv1_031235_AA0110070.1	wheatTGAGv1_D|TRIAE_CS42_1DL_TGACv1_061339_AA0192600.1
group5756:	wheatTGAGv1_A|TRIAE_CS42_1AL_TGACv1_001846_AA0035790.1	wheatTGAGv1_B|TRIAE_CS42_1BL_TGACv1_030659_AA0097100.1	wheatTGAGv1_D|TRIAE_CS42_1DL_TGACv1_062154_AA0209470.1
group5757:	wheatTGAGv1_A|TRIAE_CS42_1AL_TGACv1_001853_AA0035830.1	wheatTGAGv1_B|TRIAE_CS42_1BL_TGACv1_032811_AA0134300.2	wheatTGAGv1_D|TRIAE_CS42_1DL_TGACv1_063694_AA0229980.1
group5759:	wheatTGAGv1_A|TRIAE_CS42_1AL_TGACv1_001859_AA0035880.1	wheatTGAGv1_B|TRIAE_CS42_1BL_TGACv1_030562_AA0094080.1	wheatTGAGv1_D|TRIAE_CS42_1DL_TGACv1_062176_AA0210020.1
group5760:	wheatTGAGv1_A|TRIAE_CS42_1AL_TGACv1_001859_AA0035890.4	wheatTGAGv1_B|TRIAE_CS42_1BL_TGACv1_030562_AA0094100.1	wheatTGAGv1_D|TRIAE_CS42_1DL_TGACv1_062176_AA0210030.2
group5761:	wheatTGAGv1_A|TRIAE_CS42_1AL_TGACv1_001859_AA0035900.1	wheatTGAGv1_B|TRIAE_CS42_1BL_TGACv1_031232_AA0110030.1	wheatTGAGv1_D|TRIAE_CS42_1DL_TGACv1_062176_AA0210040.1
group5763:	wheatTGAGv1_A|TRIAE_CS42_1AL_TGACv1_001859_AA0035920.1	wheatTGAGv1_B|TRIAE_CS42_1BL_TGACv1_031232_AA0110010.1	wheatTGAGv1_D|TRIAE_CS42_1DL_TGACv1_062176_AA0210060.1
group5764:	wheatTGAGv1_A|TRIAE_CS42_1AL_TGACv1_001862_AA0036010.1	wheatTGAGv1_B|TRIAE_CS42_1BL_TGACv1_031294_AA0110970.1	wheatTGAGv1_D|TRIAE_CS42_1DL_TGACv1_061630_AA0200460.1
group5765:	wheatTGAGv1_A|TRIAE_CS42_1AL_TGACv1_001862_AA0036020.1	wheatTGAGv1_B|TRIAE_CS42_1BL_TGACv1_031294_AA0110980.1	wheatTGAGv1_D|TRIAE_CS42_1DL_TGACv1_061630_AA0200470.1
group5766:	wheatTGAGv1_A|TRIAE_CS42_1AL_TGACv1_001867_AA0036050.1	wheatTGAGv1_B|TRIAE_CS42_1BL_TGACv1_032649_AA0132350.1	wheatTGAGv1_D|TRIAE_CS42_1DL_TGACv1_063221_AA0225100.1
group5768:	wheatTGAGv1_A|TRIAE_CS42_1AL_TGACv1_001868_AA0036080.1	wheatTGAGv1_B|TRIAE_CS42_1BL_TGACv1_030570_AA0094330.1	wheatTGAGv1_D|TRIAE_CS42_1DL_TGACv1_061647_AA0200900.2
group5770:	wheatTGAGv1_A|TRIAE_CS42_1AL_TGACv1_001869_AA0036120.1	wheatTGAGv1_B|TRIAE_CS42_1BL_TGACv1_031695_AA0119030.1	wheatTGAGv1_D|TRIAE_CS42_1DL_TGACv1_061295_AA0191570.1
group5771:	wheatTGAGv1_A|TRIAE_CS42_1AL_TGACv1_001882_AA0036200.1	wheatTGAGv1_B|TRIAE_CS42_1BL_TGACv1_031348_AA0112130.1	wheatTGAGv1_D|TRIAE_CS42_1DL_TGACv1_061095_AA0184940.1
group5772:	wheatTGAGv1_A|TRIAE_CS42_1AL_TGACv1_001885_AA0036230.1	wheatTGAGv1_B|TRIAE_CS42_1BL_TGACv1_032917_AA0135410.1	wheatTGAGv1_D|TRIAE_CS42_1DL_TGACv1_062069_AA0208280.1
group5774:	wheatTGAGv1_A|TRIAE_CS42_1AL_TGACv1_001893_AA0036340.1	wheatTGAGv1_B|TRIAE_CS42_1BL_TGACv1_031566_AA0116240.1	wheatTGAGv1_D|TRIAE_CS42_1DL_TGACv1_062914_AA0221600.1
group5775:	wheatTGAGv1_A|TRIAE_CS42_1AL_TGACv1_001893_AA0036350.1	wheatTGAGv1_B|TRIAE_CS42_1BL_TGACv1_031566_AA0116250.1	wheatTGAGv1_D|TRIAE_CS42_1DL_TGACv1_062914_AA0221610.1
group5777:	wheatTGAGv1_A|TRIAE_CS42_1AL_TGACv1_001900_AA0036430.1	wheatTGAGv1_B|TRIAE_CS42_1BL_TGACv1_031893_AA0122280.1	wheatTGAGv1_D|TRIAE_CS42_1DL_TGACv1_061293_AA0191530.1
group5778:	wheatTGAGv1_A|TRIAE_CS42_1AL_TGACv1_001905_AA0036500.2	wheatTGAGv1_B|TRIAE_CS42_1BL_TGACv1_030921_AA0103820.2	wheatTGAGv1_D|TRIAE_CS42_1DL_TGACv1_063531_AA0228290.2
group5779:	wheatTGAGv1_A|TRIAE_CS42_1AL_TGACv1_001907_AA0036520.1	wheatTGAGv1_B|TRIAE_CS42_1BL_TGACv1_031638_AA0117620.1	wheatTGAGv1_D|TRIAE_CS42_1DL_TGACv1_063502_AA0227990.1
group5781:	wheatTGAGv1_A|TRIAE_CS42_1AL_TGACv1_001912_AA0036610.1	wheatTGAGv1_B|TRIAE_CS42_1BL_TGACv1_031640_AA0117720.2	wheatTGAGv1_D|TRIAE_CS42_1DL_TGACv1_062988_AA0222630.1
group5782:	wheatTGAGv1_A|TRIAE_CS42_1AL_TGACv1_001917_AA0036650.1	wheatTGAGv1_B|TRIAE_CS42_1BL_TGACv1_031425_AA0113810.1	wheatTGAGv1_D|TRIAE_CS42_1DL_TGACv1_063301_AA0226050.1
group5783:	wheatTGAGv1_A|TRIAE_CS42_1AL_TGACv1_001917_AA0036660.1	wheatTGAGv1_B|TRIAE_CS42_1BL_TGACv1_031425_AA0113820.1	wheatTGAGv1_D|TRIAE_CS42_1DL_TGACv1_063301_AA0226060.2
group5784:	wheatTGAGv1_A|TRIAE_CS42_1AL_TGACv1_001917_AA0036690.1	wheatTGAGv1_B|TRIAE_CS42_1BL_TGACv1_032674_AA0132730.1	wheatTGAGv1_D|TRIAE_CS42_1DL_TGACv1_062266_AA0211570.1
group5785:	wheatTGAGv1_A|TRIAE_CS42_1AL_TGACv1_001920_AA0036710.1	wheatTGAGv1_B|TRIAE_CS42_1BL_TGACv1_034734_AA0145430.1	wheatTGAGv1_D|TRIAE_CS42_1DL_TGACv1_061233_AA0189410.1
group5786:	wheatTGAGv1_A|TRIAE_CS42_1AL_TGACv1_001921_AA0036720.1	wheatTGAGv1_B|TRIAE_CS42_1BL_TGACv1_030448_AA0090880.1	wheatTGAGv1_D|TRIAE_CS42_1DL_TGACv1_061722_AA0202360.1
group5787:	wheatTGAGv1_A|TRIAE_CS42_1AL_TGACv1_001921_AA0036730.1	wheatTGAGv1_B|TRIAE_CS42_1BL_TGACv1_030462_AA0091460.1	wheatTGAGv1_D|TRIAE_CS42_1DL_TGACv1_061722_AA0202370.1
group5788:	wheatTGAGv1_A|TRIAE_CS42_1AL_TGACv1_001921_AA0036740.1	wheatTGAGv1_B|TRIAE_CS42_1BL_TGACv1_030462_AA0091470.3	wheatTGAGv1_D|TRIAE_CS42_1DL_TGACv1_061722_AA0202390.3
group5790:	wheatTGAGv1_A|TRIAE_CS42_1AL_TGACv1_001922_AA0036780.1	wheatTGAGv1_B|TRIAE_CS42_1BL_TGACv1_030350_AA0087760.1	wheatTGAGv1_D|TRIAE_CS42_1DL_TGACv1_061875_AA0205140.1
group5791:	wheatTGAGv1_A|TRIAE_CS42_1AL_TGACv1_001922_AA0036790.1	wheatTGAGv1_B|TRIAE_CS42_1BL_TGACv1_030350_AA0087740.1	wheatTGAGv1_D|TRIAE_CS42_1DL_TGACv1_061875_AA0205120.1
group5792:	wheatTGAGv1_A|TRIAE_CS42_1AL_TGACv1_001923_AA0036810.1	wheatTGAGv1_B|TRIAE_CS42_1BL_TGACv1_030953_AA0104290.2	wheatTGAGv1_D|TRIAE_CS42_1DL_TGACv1_061233_AA0189400.1
group5793:	wheatTGAGv1_A|TRIAE_CS42_1AL_TGACv1_001923_AA0036830.1	wheatTGAGv1_B|TRIAE_CS42_1BL_TGACv1_030953_AA0104270.1	wheatTGAGv1_D|TRIAE_CS42_1DL_TGACv1_064133_AA0232760.1
group5794:	wheatTGAGv1_A|TRIAE_CS42_1AL_TGACv1_001924_AA0036850.1	wheatTGAGv1_B|TRIAE_CS42_1BL_TGACv1_031957_AA0123480.1	wheatTGAGv1_D|TRIAE_CS42_1DL_TGACv1_064278_AA0233700.1
group5796:	wheatTGAGv1_A|TRIAE_CS42_1AL_TGACv1_001928_AA0036910.2	wheatTGAGv1_B|TRIAE_CS42_1BL_TGACv1_031356_AA0112250.1	wheatTGAGv1_D|TRIAE_CS42_1DL_TGACv1_061407_AA0194400.5
group5797:	wheatTGAGv1_A|TRIAE_CS42_1AL_TGACv1_001936_AA0036970.1	wheatTGAGv1_B|TRIAE_CS42_1BL_TGACv1_032794_AA0134160.1	wheatTGAGv1_D|TRIAE_CS42_1DL_TGACv1_063317_AA0226260.1
group5800:	wheatTGAGv1_A|TRIAE_CS42_1AL_TGACv1_001945_AA0037060.1	wheatTGAGv1_B|TRIAE_CS42_1BL_TGACv1_031669_AA0118360.1	wheatTGAGv1_D|TRIAE_CS42_1DL_TGACv1_064263_AA0233600.1
group5801:	wheatTGAGv1_A|TRIAE_CS42_1AL_TGACv1_001956_AA0037210.1	wheatTGAGv1_B|TRIAE_CS42_1BL_TGACv1_030531_AA0093270.1	wheatTGAGv1_D|TRIAE_CS42_1DL_TGACv1_063536_AA0228400.1
group5802:	wheatTGAGv1_A|TRIAE_CS42_1AL_TGACv1_001960_AA0037230.1	wheatTGAGv1_B|TRIAE_CS42_1BL_TGACv1_030554_AA0093900.1	wheatTGAGv1_D|TRIAE_CS42_1DL_TGACv1_061936_AA0205840.2
group5803:	wheatTGAGv1_A|TRIAE_CS42_1AL_TGACv1_001964_AA0037280.1	wheatTGAGv1_B|TRIAE_CS42_1BL_TGACv1_030366_AA0088140.1	wheatTGAGv1_D|TRIAE_CS42_1DL_TGACv1_063774_AA0230710.1
group5804:	wheatTGAGv1_A|TRIAE_CS42_1AL_TGACv1_001965_AA0037300.3	wheatTGAGv1_B|TRIAE_CS42_1BL_TGACv1_033050_AA0136480.1	wheatTGAGv1_D|TRIAE_CS42_1DL_TGACv1_062706_AA0218490.2
group5806:	wheatTGAGv1_A|TRIAE_CS42_1AL_TGACv1_001965_AA0037320.1	wheatTGAGv1_B|TRIAE_CS42_1BL_TGACv1_033050_AA0136450.1	wheatTGAGv1_D|TRIAE_CS42_1DL_TGACv1_062706_AA0218470.1
group5809:	wheatTGAGv1_A|TRIAE_CS42_1AL_TGACv1_001984_AA0037460.1	wheatTGAGv1_B|TRIAE_CS42_1BL_TGACv1_031486_AA0114950.3	wheatTGAGv1_D|TRIAE_CS42_1DL_TGACv1_063335_AA0226380.1
group5810:	wheatTGAGv1_A|TRIAE_CS42_1AL_TGACv1_001984_AA0037470.1	wheatTGAGv1_B|TRIAE_CS42_1BL_TGACv1_031486_AA0114940.1	wheatTGAGv1_D|TRIAE_CS42_1DL_TGACv1_063335_AA0226430.1
group5811:	wheatTGAGv1_A|TRIAE_CS42_1AL_TGACv1_001985_AA0037480.4	wheatTGAGv1_B|TRIAE_CS42_1BS_TGACv1_049639_AA0158640.1	wheatTGAGv1_D|TRIAE_CS42_1DS_TGACv1_080549_AA0249920.1
group5812:	wheatTGAGv1_A|TRIAE_CS42_1AL_TGACv1_001990_AA0037510.1	wheatTGAGv1_B|TRIAE_CS42_1BL_TGACv1_030632_AA0096420.1	wheatTGAGv1_D|TRIAE_CS42_1DL_TGACv1_062572_AA0216700.1
group5813:	wheatTGAGv1_A|TRIAE_CS42_1AL_TGACv1_001990_AA0037520.1	wheatTGAGv1_B|TRIAE_CS42_1BL_TGACv1_030632_AA0096410.1	wheatTGAGv1_D|TRIAE_CS42_1DL_TGACv1_062572_AA0216690.1
group5814:	wheatTGAGv1_A|TRIAE_CS42_1AL_TGACv1_001992_AA0037550.1	wheatTGAGv1_B|TRIAE_CS42_1BL_TGACv1_030698_AA0098210.1	wheatTGAGv1_D|TRIAE_CS42_1DL_TGACv1_061602_AA0199740.1
group5815:	wheatTGAGv1_A|TRIAE_CS42_1AL_TGACv1_001993_AA0037630.1	wheatTGAGv1_B|TRIAE_CS42_1BL_TGACv1_030421_AA0090240.1	wheatTGAGv1_D|TRIAE_CS42_1DL_TGACv1_061764_AA0203070.1
group5817:	wheatTGAGv1_A|TRIAE_CS42_1AL_TGACv1_002004_AA0037690.1	wheatTGAGv1_B|TRIAE_CS42_1BL_TGACv1_033429_AA0139390.1	wheatTGAGv1_D|TRIAE_CS42_1DL_TGACv1_062497_AA0215400.1
group5818:	wheatTGAGv1_A|TRIAE_CS42_1AL_TGACv1_002004_AA0037710.2	wheatTGAGv1_B|TRIAE_CS42_1BL_TGACv1_030489_AA0092270.1	wheatTGAGv1_D|TRIAE_CS42_1DL_TGACv1_062497_AA0215360.1
group5819:	wheatTGAGv1_A|TRIAE_CS42_1AL_TGACv1_002007_AA0037750.1	wheatTGAGv1_B|TRIAE_CS42_1BL_TGACv1_031097_AA0107540.1	wheatTGAGv1_D|TRIAE_CS42_1DL_TGACv1_062233_AA0211040.2
group5821:	wheatTGAGv1_A|TRIAE_CS42_5AL_TGACv1_374191_AA1193100.1	wheatTGAGv1_B|TRIAE_CS42_5BL_TGACv1_409916_AA1366600.2	wheatTGAGv1_D|TRIAE_CS42_5DL_TGACv1_433902_AA1424880.1
group5825:	wheatTGAGv1_A|TRIAE_CS42_1AL_TGACv1_002014_AA0037850.1	wheatTGAGv1_B|TRIAE_CS42_1BL_TGACv1_030781_AA0100680.1	wheatTGAGv1_D|TRIAE_CS42_1DL_TGACv1_063782_AA0230770.1
group5827:	wheatTGAGv1_A|TRIAE_CS42_1AL_TGACv1_002026_AA0037970.1	wheatTGAGv1_B|TRIAE_CS42_1BL_TGACv1_032368_AA0129000.1	wheatTGAGv1_D|TRIAE_CS42_1DL_TGACv1_061931_AA0205760.1
group5828:	wheatTGAGv1_A|TRIAE_CS42_1AL_TGACv1_002027_AA0037980.1	wheatTGAGv1_B|TRIAE_CS42_1BL_TGACv1_030348_AA0087660.1	wheatTGAGv1_D|TRIAE_CS42_1DL_TGACv1_061611_AA0199920.1
group5829:	wheatTGAGv1_A|TRIAE_CS42_1AL_TGACv1_002035_AA0038000.2	wheatTGAGv1_B|TRIAE_CS42_1BL_TGACv1_034120_AA0143520.2	wheatTGAGv1_D|TRIAE_CS42_1DL_TGACv1_065566_AA0237230.2
group5830:	wheatTGAGv1_A|TRIAE_CS42_1AL_TGACv1_002038_AA0038050.1	wheatTGAGv1_B|TRIAE_CS42_1BL_TGACv1_031687_AA0118830.1	wheatTGAGv1_D|TRIAE_CS42_1DL_TGACv1_064544_AA0234850.1
group5833:	wheatTGAGv1_A|TRIAE_CS42_1AL_TGACv1_002054_AA0038180.1	wheatTGAGv1_B|TRIAE_CS42_1BL_TGACv1_032239_AA0127250.1	wheatTGAGv1_D|TRIAE_CS42_1DL_TGACv1_062303_AA0212160.1
group5834:	wheatTGAGv1_A|TRIAE_CS42_1AL_TGACv1_002057_AA0038230.1	wheatTGAGv1_B|TRIAE_CS42_1BL_TGACv1_032059_AA0124870.1	wheatTGAGv1_D|TRIAE_CS42_1DL_TGACv1_061713_AA0202180.1
group5835:	wheatTGAGv1_A|TRIAE_CS42_1AL_TGACv1_002060_AA0038240.1	wheatTGAGv1_B|TRIAE_CS42_1BL_TGACv1_030848_AA0102180.1	wheatTGAGv1_D|TRIAE_CS42_1DL_TGACv1_061459_AA0195880.1
group5837:	wheatTGAGv1_A|TRIAE_CS42_1AL_TGACv1_002065_AA0038310.1	wheatTGAGv1_B|TRIAE_CS42_1BS_TGACv1_050295_AA0170320.1	wheatTGAGv1_D|TRIAE_CS42_1DS_TGACv1_080152_AA0241550.1
group5840:	wheatTGAGv1_A|TRIAE_CS42_1AL_TGACv1_002070_AA0038370.1	wheatTGAGv1_B|TRIAE_CS42_1BL_TGACv1_031609_AA0117070.1	wheatTGAGv1_D|TRIAE_CS42_1DL_TGACv1_064243_AA0233440.1
group5842:	wheatTGAGv1_A|TRIAE_CS42_1AL_TGACv1_002074_AA0038450.1	wheatTGAGv1_B|TRIAE_CS42_1BL_TGACv1_032327_AA0128450.2	wheatTGAGv1_D|TRIAE_CS42_1DL_TGACv1_062802_AA0220170.1
group5844:	wheatTGAGv1_A|TRIAE_CS42_1AL_TGACv1_002080_AA0038550.1	wheatTGAGv1_B|TRIAE_CS42_1BL_TGACv1_030263_AA0084340.1	wheatTGAGv1_D|TRIAE_CS42_1DL_TGACv1_061311_AA0192180.1
group5845:	wheatTGAGv1_A|TRIAE_CS42_1AL_TGACv1_002086_AA0038570.1	wheatTGAGv1_B|TRIAE_CS42_1BL_TGACv1_030408_AA0089770.2	wheatTGAGv1_D|TRIAE_CS42_1DL_TGACv1_062292_AA0211930.1
group5846:	wheatTGAGv1_A|TRIAE_CS42_1AL_TGACv1_002087_AA0038580.1	wheatTGAGv1_B|TRIAE_CS42_1BL_TGACv1_030559_AA0093970.1	wheatTGAGv1_D|TRIAE_CS42_1DL_TGACv1_061878_AA0205210.1
group5847:	wheatTGAGv1_A|TRIAE_CS42_1AL_TGACv1_002090_AA0038640.1	wheatTGAGv1_B|TRIAE_CS42_1BL_TGACv1_030913_AA0103690.1	wheatTGAGv1_D|TRIAE_CS42_1DL_TGACv1_062825_AA0220580.1
group5848:	wheatTGAGv1_A|TRIAE_CS42_1AL_TGACv1_002091_AA0038680.1	wheatTGAGv1_B|TRIAE_CS42_1BL_TGACv1_030967_AA0104730.1	wheatTGAGv1_D|TRIAE_CS42_1DL_TGACv1_062762_AA0219530.1
group5849:	wheatTGAGv1_A|TRIAE_CS42_1AL_TGACv1_002095_AA0038700.1	wheatTGAGv1_B|TRIAE_CS42_1BL_TGACv1_031603_AA0116950.1	wheatTGAGv1_D|TRIAE_CS42_1DL_TGACv1_061067_AA0183970.1
group5851:	wheatTGAGv1_A|TRIAE_CS42_1AL_TGACv1_002112_AA0038770.1	wheatTGAGv1_B|TRIAE_CS42_1BL_TGACv1_030567_AA0094180.1	wheatTGAGv1_D|TRIAE_CS42_1DL_TGACv1_062899_AA0221470.1
group5853:	wheatTGAGv1_A|TRIAE_CS42_1AL_TGACv1_002129_AA0038920.1	wheatTGAGv1_B|TRIAE_CS42_1BL_TGACv1_030617_AA0095940.2	wheatTGAGv1_D|TRIAE_CS42_1DL_TGACv1_062188_AA0210280.1
group5854:	wheatTGAGv1_A|TRIAE_CS42_1AL_TGACv1_002131_AA0038980.1	wheatTGAGv1_B|TRIAE_CS42_1BL_TGACv1_031052_AA0106800.1	wheatTGAGv1_D|TRIAE_CS42_1DL_TGACv1_061302_AA0191780.1
group5855:	wheatTGAGv1_A|TRIAE_CS42_1AL_TGACv1_002139_AA0039010.1	wheatTGAGv1_B|TRIAE_CS42_1BL_TGACv1_032010_AA0124150.1	wheatTGAGv1_D|TRIAE_CS42_1DL_TGACv1_061442_AA0195380.1
group5858:	wheatTGAGv1_A|TRIAE_CS42_1AL_TGACv1_002141_AA0039080.1	wheatTGAGv1_B|TRIAE_CS42_1BL_TGACv1_031266_AA0110640.3	wheatTGAGv1_D|TRIAE_CS42_1DL_TGACv1_061257_AA0190300.1
group5859:	wheatTGAGv1_A|TRIAE_CS42_1AL_TGACv1_002144_AA0039090.1	wheatTGAGv1_B|TRIAE_CS42_1BL_TGACv1_035378_AA0146540.1	wheatTGAGv1_D|TRIAE_CS42_1DL_TGACv1_061355_AA0192920.1
group5861:	wheatTGAGv1_A|TRIAE_CS42_1AL_TGACv1_002149_AA0039130.2	wheatTGAGv1_B|TRIAE_CS42_1BL_TGACv1_031930_AA0122980.2	wheatTGAGv1_D|TRIAE_CS42_1DL_TGACv1_062853_AA0220940.2
group5862:	wheatTGAGv1_A|TRIAE_CS42_1AL_TGACv1_002152_AA0039160.1	wheatTGAGv1_B|TRIAE_CS42_1BL_TGACv1_030718_AA0099010.1	wheatTGAGv1_D|TRIAE_CS42_1DL_TGACv1_061477_AA0196410.1
group5864:	wheatTGAGv1_A|TRIAE_CS42_1AL_TGACv1_002152_AA0039180.1	wheatTGAGv1_B|TRIAE_CS42_1BL_TGACv1_030258_AA0084160.1	wheatTGAGv1_D|TRIAE_CS42_1DL_TGACv1_064797_AA0235740.1
group5865:	wheatTGAGv1_A|TRIAE_CS42_1AL_TGACv1_002153_AA0039220.1	wheatTGAGv1_B|TRIAE_CS42_1BL_TGACv1_031106_AA0107890.2	wheatTGAGv1_D|TRIAE_CS42_1DL_TGACv1_061075_AA0184240.2
group5867:	wheatTGAGv1_A|TRIAE_CS42_1AL_TGACv1_002161_AA0039270.1	wheatTGAGv1_B|TRIAE_CS42_1BL_TGACv1_030977_AA0104890.1	wheatTGAGv1_D|TRIAE_CS42_1DL_TGACv1_061312_AA0192200.1
group5868:	wheatTGAGv1_A|TRIAE_CS42_1AL_TGACv1_002163_AA0039290.1	wheatTGAGv1_B|TRIAE_CS42_1BL_TGACv1_031176_AA0109230.1	wheatTGAGv1_D|TRIAE_CS42_1DL_TGACv1_062549_AA0216290.1
group5869:	wheatTGAGv1_A|TRIAE_CS42_1AL_TGACv1_002164_AA0039300.1	wheatTGAGv1_B|TRIAE_CS42_1BL_TGACv1_031805_AA0120900.2	wheatTGAGv1_D|TRIAE_CS42_1DL_TGACv1_063132_AA0224250.2
group5870:	wheatTGAGv1_A|TRIAE_CS42_1AL_TGACv1_002164_AA0039330.1	wheatTGAGv1_B|TRIAE_CS42_1BL_TGACv1_031805_AA0120890.2	wheatTGAGv1_D|TRIAE_CS42_1DL_TGACv1_063132_AA0224230.2
group5871:	wheatTGAGv1_A|TRIAE_CS42_1AL_TGACv1_002170_AA0039390.1	wheatTGAGv1_B|TRIAE_CS42_1BL_TGACv1_030568_AA0094290.2	wheatTGAGv1_D|TRIAE_CS42_1DL_TGACv1_064201_AA0233200.1
group5873:	wheatTGAGv1_A|TRIAE_CS42_1AL_TGACv1_002171_AA0039410.1	wheatTGAGv1_B|TRIAE_CS42_1BL_TGACv1_031662_AA0118230.1	wheatTGAGv1_D|TRIAE_CS42_1DL_TGACv1_062876_AA0221280.2
group5874:	wheatTGAGv1_A|TRIAE_CS42_1AL_TGACv1_002174_AA0039460.1	wheatTGAGv1_B|TRIAE_CS42_1BL_TGACv1_034400_AA0144400.1	wheatTGAGv1_D|TRIAE_CS42_1DL_TGACv1_062164_AA0209750.1
group5875:	wheatTGAGv1_A|TRIAE_CS42_1AL_TGACv1_002175_AA0039470.1	wheatTGAGv1_B|TRIAE_CS42_1BL_TGACv1_031957_AA0123490.1	wheatTGAGv1_D|TRIAE_CS42_1DL_TGACv1_064278_AA0233690.1
group5878:	wheatTGAGv1_A|TRIAE_CS42_1AL_TGACv1_002176_AA0039510.1	wheatTGAGv1_B|TRIAE_CS42_1BL_TGACv1_031918_AA0122770.1	wheatTGAGv1_D|TRIAE_CS42_1DL_TGACv1_063662_AA0229510.2
group5879:	wheatTGAGv1_A|TRIAE_CS42_1AL_TGACv1_002183_AA0039550.1	wheatTGAGv1_B|TRIAE_CS42_1BL_TGACv1_030593_AA0095010.1	wheatTGAGv1_D|TRIAE_CS42_1DL_TGACv1_063408_AA0227050.1
group5881:	wheatTGAGv1_A|TRIAE_CS42_1AL_TGACv1_002187_AA0039600.1	wheatTGAGv1_B|TRIAE_CS42_1BL_TGACv1_032951_AA0135720.1	wheatTGAGv1_D|TRIAE_CS42_1DL_TGACv1_063523_AA0228220.1
group5884:	wheatTGAGv1_A|TRIAE_CS42_1AL_TGACv1_002200_AA0039680.1	wheatTGAGv1_B|TRIAE_CS42_1BL_TGACv1_034214_AA0143800.2	wheatTGAGv1_D|TRIAE_CS42_1DL_TGACv1_062107_AA0208850.1
group5886:	wheatTGAGv1_A|TRIAE_CS42_1AL_TGACv1_002203_AA0039710.1	wheatTGAGv1_B|TRIAE_CS42_1BL_TGACv1_030701_AA0098330.2	wheatTGAGv1_D|TRIAE_CS42_1DL_TGACv1_062021_AA0207540.1
group5888:	wheatTGAGv1_A|TRIAE_CS42_1AL_TGACv1_002215_AA0039790.2	wheatTGAGv1_B|TRIAE_CS42_1BL_TGACv1_032657_AA0132490.1	wheatTGAGv1_D|TRIAE_CS42_1DL_TGACv1_061649_AA0200990.1
group5891:	wheatTGAGv1_A|TRIAE_CS42_1AL_TGACv1_002240_AA0039960.1	wheatTGAGv1_B|TRIAE_CS42_1BL_TGACv1_033523_AA0140110.1	wheatTGAGv1_D|TRIAE_CS42_1DL_TGACv1_063482_AA0227780.1
group5892:	wheatTGAGv1_A|TRIAE_CS42_1AL_TGACv1_002240_AA0039970.2	wheatTGAGv1_B|TRIAE_CS42_1BL_TGACv1_033523_AA0140100.2	wheatTGAGv1_D|TRIAE_CS42_1DL_TGACv1_063482_AA0227790.1
group5893:	wheatTGAGv1_A|TRIAE_CS42_1AL_TGACv1_002242_AA0039980.2	wheatTGAGv1_B|TRIAE_CS42_1BL_TGACv1_030751_AA0099860.1	wheatTGAGv1_D|TRIAE_CS42_1DL_TGACv1_061766_AA0203110.2
group5894:	wheatTGAGv1_A|TRIAE_CS42_1AL_TGACv1_002244_AA0040000.1	wheatTGAGv1_B|TRIAE_CS42_1BL_TGACv1_034218_AA0143820.1	wheatTGAGv1_D|TRIAE_CS42_1DL_TGACv1_062487_AA0215120.2
group5895:	wheatTGAGv1_A|TRIAE_CS42_1AL_TGACv1_002245_AA0040020.1	wheatTGAGv1_B|TRIAE_CS42_1BL_TGACv1_030482_AA0092100.1	wheatTGAGv1_D|TRIAE_CS42_1DL_TGACv1_062032_AA0207790.1
group5896:	wheatTGAGv1_A|TRIAE_CS42_1AL_TGACv1_002246_AA0040030.1	wheatTGAGv1_B|TRIAE_CS42_1BL_TGACv1_030581_AA0094740.1	wheatTGAGv1_D|TRIAE_CS42_1DL_TGACv1_061416_AA0194620.1
group5897:	wheatTGAGv1_A|TRIAE_CS42_1AL_TGACv1_002261_AA0040130.1	wheatTGAGv1_B|TRIAE_CS42_1BL_TGACv1_031365_AA0112480.1	wheatTGAGv1_D|TRIAE_CS42_1DL_TGACv1_062127_AA0209080.1
group5899:	wheatTGAGv1_A|TRIAE_CS42_1AL_TGACv1_002261_AA0040160.1	wheatTGAGv1_B|TRIAE_CS42_1BL_TGACv1_034752_AA0145480.1	wheatTGAGv1_D|TRIAE_CS42_1DL_TGACv1_062127_AA0209110.1
group5900:	wheatTGAGv1_A|TRIAE_CS42_1AL_TGACv1_002261_AA0040170.1	wheatTGAGv1_B|TRIAE_CS42_1BL_TGACv1_034752_AA0145490.1	wheatTGAGv1_D|TRIAE_CS42_1DL_TGACv1_062127_AA0209120.1
group5902:	wheatTGAGv1_A|TRIAE_CS42_1AL_TGACv1_002265_AA0040210.1	wheatTGAGv1_B|TRIAE_CS42_1BL_TGACv1_030669_AA0097440.1	wheatTGAGv1_D|TRIAE_CS42_1DL_TGACv1_064175_AA0233080.1
group5905:	wheatTGAGv1_A|TRIAE_CS42_1AL_TGACv1_002272_AA0040330.1	wheatTGAGv1_B|TRIAE_CS42_1BL_TGACv1_033367_AA0138980.1	wheatTGAGv1_D|TRIAE_CS42_1DL_TGACv1_061679_AA0201530.1
group5906:	wheatTGAGv1_A|TRIAE_CS42_1AL_TGACv1_002273_AA0040350.1	wheatTGAGv1_B|TRIAE_CS42_1BL_TGACv1_031075_AA0107160.1	wheatTGAGv1_D|TRIAE_CS42_1DL_TGACv1_061247_AA0189920.1
group5907:	wheatTGAGv1_A|TRIAE_CS42_1AL_TGACv1_002281_AA0040410.1	wheatTGAGv1_B|TRIAE_CS42_1BL_TGACv1_032784_AA0134090.1	wheatTGAGv1_D|TRIAE_CS42_1DL_TGACv1_061695_AA0201860.1
group5908:	wheatTGAGv1_A|TRIAE_CS42_1AL_TGACv1_002281_AA0040440.2	wheatTGAGv1_B|TRIAE_CS42_1BL_TGACv1_031767_AA0120330.2	wheatTGAGv1_D|TRIAE_CS42_1DL_TGACv1_061695_AA0201880.1
group5909:	wheatTGAGv1_A|TRIAE_CS42_1AL_TGACv1_002281_AA0040460.1	wheatTGAGv1_B|TRIAE_CS42_1BL_TGACv1_031767_AA0120300.1	wheatTGAGv1_D|TRIAE_CS42_1DL_TGACv1_061695_AA0201900.1
group5910:	wheatTGAGv1_A|TRIAE_CS42_1AL_TGACv1_002284_AA0040480.1	wheatTGAGv1_B|TRIAE_CS42_1BL_TGACv1_031417_AA0113610.1	wheatTGAGv1_D|TRIAE_CS42_1DL_TGACv1_064639_AA0235210.1
group5911:	wheatTGAGv1_A|TRIAE_CS42_1AL_TGACv1_002286_AA0040510.2	wheatTGAGv1_B|TRIAE_CS42_1BL_TGACv1_033287_AA0138450.1	wheatTGAGv1_D|TRIAE_CS42_1DL_TGACv1_062954_AA0222090.1
group5914:	wheatTGAGv1_A|TRIAE_CS42_1AL_TGACv1_002296_AA0040640.1	wheatTGAGv1_B|TRIAE_CS42_1BL_TGACv1_030624_AA0096170.1	wheatTGAGv1_D|TRIAE_CS42_1DL_TGACv1_062692_AA0218230.1
group5916:	wheatTGAGv1_A|TRIAE_CS42_1AL_TGACv1_002304_AA0040720.2	wheatTGAGv1_B|TRIAE_CS42_1BL_TGACv1_031129_AA0108320.1	wheatTGAGv1_D|TRIAE_CS42_1DL_TGACv1_062269_AA0211630.1
group5917:	wheatTGAGv1_A|TRIAE_CS42_1AL_TGACv1_002315_AA0040760.1	wheatTGAGv1_B|TRIAE_CS42_1BL_TGACv1_035961_AA0147190.1	wheatTGAGv1_D|TRIAE_CS42_4DS_TGACv1_361087_AA1160570.2
group5918:	wheatTGAGv1_A|TRIAE_CS42_1AL_TGACv1_002319_AA0040790.1	wheatTGAGv1_B|TRIAE_CS42_1BL_TGACv1_030610_AA0095680.1	wheatTGAGv1_D|TRIAE_CS42_1DL_TGACv1_065128_AA0236610.1
group5919:	wheatTGAGv1_A|TRIAE_CS42_1AL_TGACv1_002321_AA0040810.1	wheatTGAGv1_B|TRIAE_CS42_1BL_TGACv1_031553_AA0115950.1	wheatTGAGv1_D|TRIAE_CS42_1DL_TGACv1_064270_AA0233680.1
group5923:	wheatTGAGv1_A|TRIAE_CS42_1AL_TGACv1_002333_AA0040950.1	wheatTGAGv1_B|TRIAE_CS42_1BL_TGACv1_032654_AA0132370.1	wheatTGAGv1_D|TRIAE_CS42_1DL_TGACv1_062994_AA0222710.1
group5925:	wheatTGAGv1_A|TRIAE_CS42_1AL_TGACv1_002349_AA0041090.1	wheatTGAGv1_B|TRIAE_CS42_1BL_TGACv1_033718_AA0141660.1	wheatTGAGv1_D|TRIAE_CS42_1DL_TGACv1_061140_AA0186700.1
group5926:	wheatTGAGv1_A|TRIAE_CS42_1AL_TGACv1_002353_AA0041100.2	wheatTGAGv1_B|TRIAE_CS42_1BL_TGACv1_031396_AA0113160.3	wheatTGAGv1_D|TRIAE_CS42_1DL_TGACv1_064653_AA0235270.1
group5927:	wheatTGAGv1_A|TRIAE_CS42_1AL_TGACv1_002354_AA0041120.1	wheatTGAGv1_B|TRIAE_CS42_1BL_TGACv1_030549_AA0093780.1	wheatTGAGv1_D|TRIAE_CS42_1DL_TGACv1_063397_AA0226900.2
group5928:	wheatTGAGv1_A|TRIAE_CS42_1AL_TGACv1_002363_AA0041170.1	wheatTGAGv1_B|TRIAE_CS42_1BL_TGACv1_032534_AA0131050.2	wheatTGAGv1_D|TRIAE_CS42_1DL_TGACv1_063686_AA0229870.1
group5929:	wheatTGAGv1_A|TRIAE_CS42_1AL_TGACv1_002367_AA0041240.1	wheatTGAGv1_B|TRIAE_CS42_1BL_TGACv1_031515_AA0115440.1	wheatTGAGv1_D|TRIAE_CS42_1DL_TGACv1_064444_AA0234510.1
group5930:	wheatTGAGv1_A|TRIAE_CS42_1AL_TGACv1_002367_AA0041260.1	wheatTGAGv1_B|TRIAE_CS42_1BL_TGACv1_031515_AA0115420.1	wheatTGAGv1_D|TRIAE_CS42_1DL_TGACv1_062943_AA0221950.1
group5931:	wheatTGAGv1_A|TRIAE_CS42_1AL_TGACv1_002368_AA0041280.2	wheatTGAGv1_B|TRIAE_CS42_1BL_TGACv1_030488_AA0092240.3	wheatTGAGv1_D|TRIAE_CS42_1DL_TGACv1_063213_AA0225050.2
group5932:	wheatTGAGv1_A|TRIAE_CS42_1AL_TGACv1_002375_AA0041350.2	wheatTGAGv1_B|TRIAE_CS42_1BL_TGACv1_032058_AA0124850.1	wheatTGAGv1_D|TRIAE_CS42_1DL_TGACv1_062361_AA0213240.1
group5933:	wheatTGAGv1_A|TRIAE_CS42_1AL_TGACv1_002376_AA0041360.1	wheatTGAGv1_B|TRIAE_CS42_1BL_TGACv1_030246_AA0083680.1	wheatTGAGv1_D|TRIAE_CS42_1DL_TGACv1_062021_AA0207500.1
group5934:	wheatTGAGv1_A|TRIAE_CS42_1AL_TGACv1_002376_AA0041370.1	wheatTGAGv1_B|TRIAE_CS42_1BL_TGACv1_030246_AA0083670.1	wheatTGAGv1_D|TRIAE_CS42_1DL_TGACv1_062021_AA0207510.1
group5935:	wheatTGAGv1_A|TRIAE_CS42_1AL_TGACv1_002376_AA0041380.1	wheatTGAGv1_B|TRIAE_CS42_1BL_TGACv1_030246_AA0083660.1	wheatTGAGv1_D|TRIAE_CS42_1DL_TGACv1_062021_AA0207520.1
group5936:	wheatTGAGv1_A|TRIAE_CS42_1AL_TGACv1_002384_AA0041410.1	wheatTGAGv1_B|TRIAE_CS42_1BL_TGACv1_034002_AA0143100.1	wheatTGAGv1_D|TRIAE_CS42_1DL_TGACv1_062164_AA0209770.1
group5938:	wheatTGAGv1_A|TRIAE_CS42_1AL_TGACv1_002391_AA0041500.2	wheatTGAGv1_B|TRIAE_CS42_1BL_TGACv1_031520_AA0115500.2	wheatTGAGv1_D|TRIAE_CS42_1DL_TGACv1_063412_AA0227060.1
group5939:	wheatTGAGv1_A|TRIAE_CS42_1AL_TGACv1_002397_AA0041530.1	wheatTGAGv1_B|TRIAE_CS42_1BL_TGACv1_030338_AA0087340.1	wheatTGAGv1_D|TRIAE_CS42_1DL_TGACv1_062892_AA0221410.1
group5941:	wheatTGAGv1_A|TRIAE_CS42_1AL_TGACv1_002420_AA0041770.1	wheatTGAGv1_B|TRIAE_CS42_1BL_TGACv1_031515_AA0115410.1	wheatTGAGv1_D|TRIAE_CS42_1DL_TGACv1_062943_AA0221960.1
group5944:	wheatTGAGv1_A|TRIAE_CS42_1AL_TGACv1_002432_AA0041870.1	wheatTGAGv1_B|TRIAE_CS42_1BL_TGACv1_031958_AA0123500.2	wheatTGAGv1_D|TRIAE_CS42_1DL_TGACv1_063188_AA0224790.1
group5946:	wheatTGAGv1_A|TRIAE_CS42_1AL_TGACv1_002432_AA0041900.3	wheatTGAGv1_B|TRIAE_CS42_1BL_TGACv1_031713_AA0119490.2	wheatTGAGv1_D|TRIAE_CS42_1DL_TGACv1_062801_AA0220160.4
group5955:	wheatTGAGv1_A|TRIAE_CS42_1AL_TGACv1_002447_AA0042070.2	wheatTGAGv1_B|TRIAE_CS42_1BL_TGACv1_030269_AA0084660.1	wheatTGAGv1_D|TRIAE_CS42_1DL_TGACv1_062544_AA0216210.1
group5957:	wheatTGAGv1_A|TRIAE_CS42_1AL_TGACv1_002452_AA0042090.1	wheatTGAGv1_B|TRIAE_CS42_1BL_TGACv1_032268_AA0127720.1	wheatTGAGv1_D|TRIAE_CS42_1DL_TGACv1_061461_AA0195920.3
group5958:	wheatTGAGv1_A|TRIAE_CS42_1AL_TGACv1_002459_AA0042150.1	wheatTGAGv1_B|TRIAE_CS42_1BL_TGACv1_030283_AA0085180.2	wheatTGAGv1_D|TRIAE_CS42_1DL_TGACv1_061116_AA0185950.4
group5960:	wheatTGAGv1_A|TRIAE_CS42_1AL_TGACv1_002471_AA0042220.1	wheatTGAGv1_B|TRIAE_CS42_1BL_TGACv1_033061_AA0136580.1	wheatTGAGv1_D|TRIAE_CS42_1DL_TGACv1_061343_AA0192720.1
group5961:	wheatTGAGv1_A|TRIAE_CS42_1AL_TGACv1_002478_AA0042250.2	wheatTGAGv1_B|TRIAE_CS42_1BL_TGACv1_031997_AA0124050.2	wheatTGAGv1_D|TRIAE_CS42_1DL_TGACv1_061863_AA0204570.1
group5962:	wheatTGAGv1_A|TRIAE_CS42_1AL_TGACv1_002484_AA0042310.1	wheatTGAGv1_B|TRIAE_CS42_1BL_TGACv1_033990_AA0143000.1	wheatTGAGv1_D|TRIAE_CS42_1DL_TGACv1_061224_AA0189230.1
group5963:	wheatTGAGv1_A|TRIAE_CS42_1AL_TGACv1_002488_AA0042330.3	wheatTGAGv1_B|TRIAE_CS42_1BL_TGACv1_032110_AA0125510.1	wheatTGAGv1_D|TRIAE_CS42_1DL_TGACv1_061237_AA0189590.1
group5964:	wheatTGAGv1_A|TRIAE_CS42_1AL_TGACv1_002495_AA0042390.1	wheatTGAGv1_B|TRIAE_CS42_1BL_TGACv1_030468_AA0091730.1	wheatTGAGv1_D|TRIAE_CS42_1DL_TGACv1_063946_AA0231910.1
group5965:	wheatTGAGv1_A|TRIAE_CS42_1AL_TGACv1_002495_AA0042400.1	wheatTGAGv1_B|TRIAE_CS42_1BL_TGACv1_030468_AA0091700.1	wheatTGAGv1_D|TRIAE_CS42_1DL_TGACv1_063946_AA0231930.1
group5966:	wheatTGAGv1_A|TRIAE_CS42_1AL_TGACv1_002495_AA0042410.1	wheatTGAGv1_B|TRIAE_CS42_1BL_TGACv1_030468_AA0091690.1	wheatTGAGv1_D|TRIAE_CS42_1DL_TGACv1_064240_AA0233400.1
group5967:	wheatTGAGv1_A|TRIAE_CS42_1AL_TGACv1_002510_AA0042560.1	wheatTGAGv1_B|TRIAE_CS42_1BL_TGACv1_030792_AA0100930.1	wheatTGAGv1_D|TRIAE_CS42_1DL_TGACv1_062405_AA0214010.1
group5968:	wheatTGAGv1_A|TRIAE_CS42_1AL_TGACv1_002511_AA0042590.1	wheatTGAGv1_B|TRIAE_CS42_1BL_TGACv1_031522_AA0115530.1	wheatTGAGv1_D|TRIAE_CS42_1DL_TGACv1_061679_AA0201520.1
group5969:	wheatTGAGv1_A|TRIAE_CS42_1AL_TGACv1_002519_AA0042680.1	wheatTGAGv1_B|TRIAE_CS42_1BL_TGACv1_032139_AA0125880.1	wheatTGAGv1_D|TRIAE_CS42_1DL_TGACv1_061427_AA0195110.1
group5971:	wheatTGAGv1_A|TRIAE_CS42_1AL_TGACv1_002520_AA0042730.1	wheatTGAGv1_B|TRIAE_CS42_1BL_TGACv1_030533_AA0093340.1	wheatTGAGv1_D|TRIAE_CS42_1DL_TGACv1_062625_AA0217420.1
group5972:	wheatTGAGv1_A|TRIAE_CS42_1AL_TGACv1_002521_AA0042740.1	wheatTGAGv1_B|TRIAE_CS42_1BL_TGACv1_031585_AA0116470.1	wheatTGAGv1_D|TRIAE_CS42_1DL_TGACv1_061528_AA0197820.1
group5973:	wheatTGAGv1_A|TRIAE_CS42_1AL_TGACv1_002521_AA0042750.1	wheatTGAGv1_B|TRIAE_CS42_1BL_TGACv1_031585_AA0116490.1	wheatTGAGv1_D|TRIAE_CS42_1DL_TGACv1_061528_AA0197800.1
group5974:	wheatTGAGv1_A|TRIAE_CS42_1AL_TGACv1_002522_AA0042800.3	wheatTGAGv1_B|TRIAE_CS42_1BL_TGACv1_030736_AA0099490.2	wheatTGAGv1_D|TRIAE_CS42_1DL_TGACv1_062917_AA0221670.1
group5976:	wheatTGAGv1_A|TRIAE_CS42_1AL_TGACv1_002524_AA0042830.1	wheatTGAGv1_B|TRIAE_CS42_1BL_TGACv1_031102_AA0107780.1	wheatTGAGv1_D|TRIAE_CS42_1DL_TGACv1_061054_AA0183270.1
group5977:	wheatTGAGv1_A|TRIAE_CS42_1AL_TGACv1_002530_AA0042850.1	wheatTGAGv1_B|TRIAE_CS42_1BL_TGACv1_032959_AA0135760.1	wheatTGAGv1_D|TRIAE_CS42_1DL_TGACv1_064909_AA0236110.1
group5978:	wheatTGAGv1_A|TRIAE_CS42_1AL_TGACv1_002534_AA0042890.1	wheatTGAGv1_B|TRIAE_CS42_1BL_TGACv1_030959_AA0104550.1	wheatTGAGv1_D|TRIAE_CS42_1DL_TGACv1_063491_AA0227880.1
group5979:	wheatTGAGv1_A|TRIAE_CS42_1AL_TGACv1_002535_AA0042900.1	wheatTGAGv1_B|TRIAE_CS42_1BL_TGACv1_030631_AA0096400.1	wheatTGAGv1_D|TRIAE_CS42_1DL_TGACv1_062512_AA0215700.1
group5982:	wheatTGAGv1_A|TRIAE_CS42_1AL_TGACv1_002546_AA0042990.1	wheatTGAGv1_B|TRIAE_CS42_1BL_TGACv1_031145_AA0108610.1	wheatTGAGv1_D|TRIAE_CS42_1DL_TGACv1_061388_AA0193910.2
group5983:	wheatTGAGv1_A|TRIAE_CS42_1AL_TGACv1_002560_AA0043120.1	wheatTGAGv1_B|TRIAE_CS42_1BL_TGACv1_033696_AA0141410.1	wheatTGAGv1_D|TRIAE_CS42_1DL_TGACv1_063688_AA0229900.1
group5984:	wheatTGAGv1_A|TRIAE_CS42_1AL_TGACv1_002562_AA0043130.3	wheatTGAGv1_B|TRIAE_CS42_1BL_TGACv1_033938_AA0142690.1	wheatTGAGv1_D|TRIAE_CS42_1DL_TGACv1_061367_AA0193190.1
group5985:	wheatTGAGv1_A|TRIAE_CS42_1AL_TGACv1_002573_AA0043230.1	wheatTGAGv1_B|TRIAE_CS42_1BL_TGACv1_030639_AA0096710.1	wheatTGAGv1_D|TRIAE_CS42_1DL_TGACv1_062109_AA0208910.1
group5986:	wheatTGAGv1_A|TRIAE_CS42_1AL_TGACv1_002573_AA0043240.1	wheatTGAGv1_B|TRIAE_CS42_1BL_TGACv1_033578_AA0140460.1	wheatTGAGv1_D|TRIAE_CS42_1DL_TGACv1_062109_AA0208900.1
group5987:	wheatTGAGv1_A|TRIAE_CS42_1AL_TGACv1_002575_AA0043290.1	wheatTGAGv1_B|TRIAE_CS42_1BL_TGACv1_030892_AA0103320.1	wheatTGAGv1_D|TRIAE_CS42_1DL_TGACv1_061944_AA0206110.1
group5988:	wheatTGAGv1_A|TRIAE_CS42_1AL_TGACv1_002580_AA0043310.1	wheatTGAGv1_B|TRIAE_CS42_1BL_TGACv1_030295_AA0085760.1	wheatTGAGv1_D|TRIAE_CS42_1DL_TGACv1_063931_AA0231840.1
group5989:	wheatTGAGv1_A|TRIAE_CS42_1AL_TGACv1_002583_AA0043330.3	wheatTGAGv1_B|TRIAE_CS42_1BL_TGACv1_030330_AA0086940.3	wheatTGAGv1_D|TRIAE_CS42_1DL_TGACv1_062114_AA0208970.2
group5990:	wheatTGAGv1_A|TRIAE_CS42_1AL_TGACv1_002583_AA0043340.1	wheatTGAGv1_B|TRIAE_CS42_1BL_TGACv1_030330_AA0086930.1	wheatTGAGv1_D|TRIAE_CS42_1DL_TGACv1_062114_AA0208980.1
group5991:	wheatTGAGv1_A|TRIAE_CS42_1AL_TGACv1_002602_AA0043540.1	wheatTGAGv1_B|TRIAE_CS42_1BL_TGACv1_030923_AA0103850.1	wheatTGAGv1_D|TRIAE_CS42_1DL_TGACv1_061682_AA0201670.1
group5992:	wheatTGAGv1_A|TRIAE_CS42_1AL_TGACv1_002602_AA0043550.1	wheatTGAGv1_B|TRIAE_CS42_1BL_TGACv1_030923_AA0103860.1	wheatTGAGv1_D|TRIAE_CS42_1DL_TGACv1_061682_AA0201660.1
group5996:	wheatTGAGv1_A|TRIAE_CS42_1AL_TGACv1_002611_AA0043630.1	wheatTGAGv1_B|TRIAE_CS42_1BL_TGACv1_032908_AA0135300.3	wheatTGAGv1_D|TRIAE_CS42_1DL_TGACv1_061429_AA0195190.1
group5997:	wheatTGAGv1_A|TRIAE_CS42_1AL_TGACv1_002615_AA0043660.1	wheatTGAGv1_B|TRIAE_CS42_1BL_TGACv1_030570_AA0094360.1	wheatTGAGv1_D|TRIAE_CS42_1DL_TGACv1_061651_AA0201070.1
group5998:	wheatTGAGv1_A|TRIAE_CS42_1AL_TGACv1_002617_AA0043680.2	wheatTGAGv1_B|TRIAE_CS42_1BL_TGACv1_031451_AA0114330.3	wheatTGAGv1_D|TRIAE_CS42_1DL_TGACv1_062266_AA0211520.1
group5999:	wheatTGAGv1_A|TRIAE_CS42_1AL_TGACv1_002617_AA0043700.2	wheatTGAGv1_B|TRIAE_CS42_1BL_TGACv1_031451_AA0114360.1	wheatTGAGv1_D|TRIAE_CS42_1DL_TGACv1_062266_AA0211540.1
group6002:	wheatTGAGv1_A|TRIAE_CS42_1AL_TGACv1_002621_AA0043760.2	wheatTGAGv1_B|TRIAE_CS42_1BL_TGACv1_030700_AA0098240.1	wheatTGAGv1_D|TRIAE_CS42_1DL_TGACv1_063940_AA0231900.1
group6004:	wheatTGAGv1_A|TRIAE_CS42_1AL_TGACv1_002630_AA0043970.1	wheatTGAGv1_B|TRIAE_CS42_1BL_TGACv1_031175_AA0109220.1	wheatTGAGv1_D|TRIAE_CS42_1DL_TGACv1_064163_AA0233000.1
group6005:	wheatTGAGv1_A|TRIAE_CS42_1AL_TGACv1_002631_AA0043980.1	wheatTGAGv1_B|TRIAE_CS42_1BL_TGACv1_031464_AA0114610.1	wheatTGAGv1_D|TRIAE_CS42_1DL_TGACv1_064031_AA0232210.3
group6008:	wheatTGAGv1_A|TRIAE_CS42_1AL_TGACv1_002632_AA0044030.2	wheatTGAGv1_B|TRIAE_CS42_1BL_TGACv1_030246_AA0083700.1	wheatTGAGv1_D|TRIAE_CS42_1DL_TGACv1_063078_AA0223660.2
group6011:	wheatTGAGv1_A|TRIAE_CS42_1AL_TGACv1_002635_AA0044070.4	wheatTGAGv1_B|TRIAE_CS42_1BL_TGACv1_031834_AA0121390.2	wheatTGAGv1_D|TRIAE_CS42_1DL_TGACv1_062601_AA0217140.1
group6012:	wheatTGAGv1_A|TRIAE_CS42_1AL_TGACv1_002642_AA0044130.1	wheatTGAGv1_B|TRIAE_CS42_1BL_TGACv1_031194_AA0109500.1	wheatTGAGv1_D|TRIAE_CS42_1DL_TGACv1_061444_AA0195450.2
group6013:	wheatTGAGv1_A|TRIAE_CS42_1AL_TGACv1_002642_AA0044140.1	wheatTGAGv1_B|TRIAE_CS42_1BL_TGACv1_031194_AA0109490.1	wheatTGAGv1_D|TRIAE_CS42_1DL_TGACv1_061444_AA0195440.1
group6014:	wheatTGAGv1_A|TRIAE_CS42_1AL_TGACv1_002643_AA0044170.1	wheatTGAGv1_B|TRIAE_CS42_1BL_TGACv1_030297_AA0085860.1	wheatTGAGv1_D|TRIAE_CS42_1DL_TGACv1_064325_AA0233970.1
group6016:	wheatTGAGv1_A|TRIAE_CS42_1AL_TGACv1_002674_AA0044350.1	wheatTGAGv1_B|TRIAE_CS42_1BL_TGACv1_033999_AA0143060.1	wheatTGAGv1_D|TRIAE_CS42_1DL_TGACv1_063173_AA0224610.1
group6017:	wheatTGAGv1_A|TRIAE_CS42_1AL_TGACv1_002675_AA0044370.3	wheatTGAGv1_B|TRIAE_CS42_1BL_TGACv1_032454_AA0130080.1	wheatTGAGv1_D|TRIAE_CS42_1DL_TGACv1_061177_AA0187930.1
group6018:	wheatTGAGv1_A|TRIAE_CS42_1AL_TGACv1_002684_AA0044420.1	wheatTGAGv1_B|TRIAE_CS42_1BL_TGACv1_033345_AA0138870.1	wheatTGAGv1_D|TRIAE_CS42_1DL_TGACv1_061488_AA0196780.2
group6019:	wheatTGAGv1_A|TRIAE_CS42_1AL_TGACv1_002689_AA0044470.1	wheatTGAGv1_B|TRIAE_CS42_1BL_TGACv1_030778_AA0100600.1	wheatTGAGv1_D|TRIAE_CS42_1DL_TGACv1_062805_AA0220250.2
group6021:	wheatTGAGv1_A|TRIAE_CS42_1AL_TGACv1_002714_AA0044610.1	wheatTGAGv1_B|TRIAE_CS42_1BL_TGACv1_030719_AA0099130.1	wheatTGAGv1_D|TRIAE_CS42_1DL_TGACv1_064029_AA0232190.1
group6022:	wheatTGAGv1_A|TRIAE_CS42_1AL_TGACv1_002719_AA0044660.1	wheatTGAGv1_B|TRIAE_CS42_1BL_TGACv1_031598_AA0116890.1	wheatTGAGv1_D|TRIAE_CS42_1DL_TGACv1_061247_AA0189870.1
group6023:	wheatTGAGv1_A|TRIAE_CS42_1AL_TGACv1_002723_AA0044710.2	wheatTGAGv1_B|TRIAE_CS42_1BL_TGACv1_034084_AA0143350.1	wheatTGAGv1_D|TRIAE_CS42_1DL_TGACv1_062689_AA0218170.1
group6026:	wheatTGAGv1_A|TRIAE_CS42_1AL_TGACv1_002731_AA0044810.2	wheatTGAGv1_B|TRIAE_CS42_1BL_TGACv1_030938_AA0104050.1	wheatTGAGv1_D|TRIAE_CS42_1DL_TGACv1_063516_AA0228130.1
group6027:	wheatTGAGv1_A|TRIAE_CS42_1AL_TGACv1_002734_AA0044820.1	wheatTGAGv1_B|TRIAE_CS42_1BL_TGACv1_032133_AA0125800.1	wheatTGAGv1_D|TRIAE_CS42_1DL_TGACv1_062951_AA0222050.1
group6029:	wheatTGAGv1_A|TRIAE_CS42_1AL_TGACv1_002745_AA0044860.1	wheatTGAGv1_B|TRIAE_CS42_1BL_TGACv1_031689_AA0118870.2	wheatTGAGv1_D|TRIAE_CS42_1DL_TGACv1_061236_AA0189500.1
group6030:	wheatTGAGv1_A|TRIAE_CS42_1AL_TGACv1_002758_AA0044930.1	wheatTGAGv1_B|TRIAE_CS42_1BL_TGACv1_032451_AA0130070.1	wheatTGAGv1_D|TRIAE_CS42_1DL_TGACv1_062226_AA0210900.2
group6032:	wheatTGAGv1_A|TRIAE_CS42_1AL_TGACv1_002766_AA0045020.1	wheatTGAGv1_B|TRIAE_CS42_1BL_TGACv1_032519_AA0130850.1	wheatTGAGv1_D|TRIAE_CS42_1DL_TGACv1_061539_AA0198230.1
group6033:	wheatTGAGv1_A|TRIAE_CS42_1AL_TGACv1_002780_AA0045120.1	wheatTGAGv1_B|TRIAE_CS42_1BL_TGACv1_030337_AA0087290.1	wheatTGAGv1_D|TRIAE_CS42_1DL_TGACv1_061100_AA0185110.2
group6034:	wheatTGAGv1_A|TRIAE_CS42_1AL_TGACv1_002782_AA0045180.1	wheatTGAGv1_B|TRIAE_CS42_1BL_TGACv1_030676_AA0097610.1	wheatTGAGv1_D|TRIAE_CS42_1DL_TGACv1_063063_AA0223490.1
group6035:	wheatTGAGv1_A|TRIAE_CS42_1AL_TGACv1_002785_AA0045200.1	wheatTGAGv1_B|TRIAE_CS42_1BL_TGACv1_030265_AA0084410.1	wheatTGAGv1_D|TRIAE_CS42_1DL_TGACv1_065677_AA0237300.1
group6036:	wheatTGAGv1_A|TRIAE_CS42_1AL_TGACv1_002795_AA0045220.1	wheatTGAGv1_B|TRIAE_CS42_1BL_TGACv1_031629_AA0117450.1	wheatTGAGv1_D|TRIAE_CS42_1DL_TGACv1_062675_AA0218090.2
group6037:	wheatTGAGv1_A|TRIAE_CS42_1AL_TGACv1_002809_AA0045270.1	wheatTGAGv1_B|TRIAE_CS42_1BL_TGACv1_033295_AA0138570.1	wheatTGAGv1_D|TRIAE_CS42_1DL_TGACv1_061263_AA0190400.1
group6038:	wheatTGAGv1_A|TRIAE_CS42_1AL_TGACv1_002824_AA0045320.1	wheatTGAGv1_B|TRIAE_CS42_1BL_TGACv1_033820_AA0142150.1	wheatTGAGv1_D|TRIAE_CS42_1DL_TGACv1_061450_AA0195680.1
group6040:	wheatTGAGv1_A|TRIAE_CS42_1AL_TGACv1_002849_AA0045510.1	wheatTGAGv1_B|TRIAE_CS42_1BL_TGACv1_030337_AA0087260.1	wheatTGAGv1_D|TRIAE_CS42_1DL_TGACv1_061100_AA0185140.1
group6041:	wheatTGAGv1_A|TRIAE_CS42_1AL_TGACv1_002849_AA0045520.3	wheatTGAGv1_B|TRIAE_CS42_1BL_TGACv1_030337_AA0087270.1	wheatTGAGv1_D|TRIAE_CS42_1DL_TGACv1_061100_AA0185130.1
group6042:	wheatTGAGv1_A|TRIAE_CS42_1AL_TGACv1_002852_AA0045530.1	wheatTGAGv1_B|TRIAE_CS42_1BL_TGACv1_031443_AA0114220.1	wheatTGAGv1_D|TRIAE_CS42_1DL_TGACv1_061579_AA0199080.1
group6043:	wheatTGAGv1_A|TRIAE_CS42_1AL_TGACv1_002852_AA0045550.2	wheatTGAGv1_B|TRIAE_CS42_1BL_TGACv1_031443_AA0114200.1	wheatTGAGv1_D|TRIAE_CS42_1DL_TGACv1_061579_AA0199100.3
group6045:	wheatTGAGv1_A|TRIAE_CS42_1AL_TGACv1_002853_AA0045580.1	wheatTGAGv1_B|TRIAE_CS42_1BL_TGACv1_030567_AA0094200.1	wheatTGAGv1_D|TRIAE_CS42_1DL_TGACv1_062362_AA0213270.1
group6047:	wheatTGAGv1_A|TRIAE_CS42_1AL_TGACv1_002856_AA0045600.1	wheatTGAGv1_B|TRIAE_CS42_1BL_TGACv1_033039_AA0136340.2	wheatTGAGv1_D|TRIAE_CS42_1DL_TGACv1_061110_AA0185680.1
group6048:	wheatTGAGv1_A|TRIAE_CS42_1AL_TGACv1_002858_AA0045620.1	wheatTGAGv1_B|TRIAE_CS42_1BL_TGACv1_031015_AA0105850.1	wheatTGAGv1_D|TRIAE_CS42_1DL_TGACv1_062621_AA0217340.1
group6049:	wheatTGAGv1_A|TRIAE_CS42_1AL_TGACv1_002863_AA0045640.1	wheatTGAGv1_B|TRIAE_CS42_1BL_TGACv1_032596_AA0131790.1	wheatTGAGv1_D|TRIAE_CS42_1DL_TGACv1_063625_AA0229300.1
group6051:	wheatTGAGv1_A|TRIAE_CS42_1AL_TGACv1_002865_AA0045700.1	wheatTGAGv1_B|TRIAE_CS42_1BL_TGACv1_030605_AA0095510.1	wheatTGAGv1_D|TRIAE_CS42_1DL_TGACv1_062999_AA0222800.1
group6052:	wheatTGAGv1_A|TRIAE_CS42_1AL_TGACv1_002870_AA0045710.2	wheatTGAGv1_B|TRIAE_CS42_1BL_TGACv1_030700_AA0098300.7	wheatTGAGv1_D|TRIAE_CS42_1DL_TGACv1_062585_AA0216860.1
group6053:	wheatTGAGv1_A|TRIAE_CS42_1AL_TGACv1_002871_AA0045740.1	wheatTGAGv1_B|TRIAE_CS42_1BL_TGACv1_033077_AA0136830.1	wheatTGAGv1_D|TRIAE_CS42_1DL_TGACv1_064267_AA0233620.1
group6054:	wheatTGAGv1_A|TRIAE_CS42_1AL_TGACv1_002872_AA0045780.1	wheatTGAGv1_B|TRIAE_CS42_1BL_TGACv1_030335_AA0087210.1	wheatTGAGv1_D|TRIAE_CS42_1DL_TGACv1_063219_AA0225090.1
group6056:	wheatTGAGv1_A|TRIAE_CS42_1AL_TGACv1_002879_AA0045810.1	wheatTGAGv1_B|TRIAE_CS42_1BL_TGACv1_031525_AA0115620.3	wheatTGAGv1_D|TRIAE_CS42_1DL_TGACv1_062887_AA0221360.1
group6057:	wheatTGAGv1_A|TRIAE_CS42_1AL_TGACv1_002883_AA0045850.1	wheatTGAGv1_B|TRIAE_CS42_1BL_TGACv1_030326_AA0086770.1	wheatTGAGv1_D|TRIAE_CS42_1DL_TGACv1_062985_AA0222610.2
group6058:	wheatTGAGv1_A|TRIAE_CS42_1AL_TGACv1_002883_AA0045870.1	wheatTGAGv1_B|TRIAE_CS42_1BL_TGACv1_030326_AA0086780.1	wheatTGAGv1_D|TRIAE_CS42_1DL_TGACv1_062985_AA0222600.1
group6059:	wheatTGAGv1_A|TRIAE_CS42_1AL_TGACv1_002892_AA0045950.2	wheatTGAGv1_B|TRIAE_CS42_1BL_TGACv1_035494_AA0146730.3	wheatTGAGv1_D|TRIAE_CS42_1DL_TGACv1_063298_AA0225980.1
group6060:	wheatTGAGv1_A|TRIAE_CS42_1AL_TGACv1_002892_AA0045960.1	wheatTGAGv1_B|TRIAE_CS42_1BL_TGACv1_033317_AA0138690.2	wheatTGAGv1_D|TRIAE_CS42_1DL_TGACv1_063298_AA0226000.1
group6061:	wheatTGAGv1_A|TRIAE_CS42_1AL_TGACv1_002899_AA0046030.5	wheatTGAGv1_B|TRIAE_CS42_1BL_TGACv1_032710_AA0133250.2	wheatTGAGv1_D|TRIAE_CS42_1DL_TGACv1_061541_AA0198340.2
group6062:	wheatTGAGv1_A|TRIAE_CS42_1AL_TGACv1_002900_AA0046040.1	wheatTGAGv1_B|TRIAE_CS42_1BL_TGACv1_031651_AA0117900.1	wheatTGAGv1_D|TRIAE_CS42_1DL_TGACv1_061299_AA0191710.1
group6063:	wheatTGAGv1_A|TRIAE_CS42_1AL_TGACv1_002902_AA0046050.1	wheatTGAGv1_B|TRIAE_CS42_1BL_TGACv1_031224_AA0109920.1	wheatTGAGv1_D|TRIAE_CS42_1DL_TGACv1_064197_AA0233160.1
group6066:	wheatTGAGv1_A|TRIAE_CS42_1AL_TGACv1_002904_AA0046140.2	wheatTGAGv1_B|TRIAE_CS42_1BL_TGACv1_030734_AA0099370.1	wheatTGAGv1_D|TRIAE_CS42_1DL_TGACv1_061085_AA0184560.1
group6067:	wheatTGAGv1_A|TRIAE_CS42_1AL_TGACv1_002906_AA0046200.1	wheatTGAGv1_B|TRIAE_CS42_1BL_TGACv1_031710_AA0119420.2	wheatTGAGv1_D|TRIAE_CS42_1DL_TGACv1_061861_AA0204550.3
group6068:	wheatTGAGv1_A|TRIAE_CS42_1AL_TGACv1_002908_AA0046210.2	wheatTGAGv1_B|TRIAE_CS42_1BL_TGACv1_030695_AA0098130.1	wheatTGAGv1_D|TRIAE_CS42_1DL_TGACv1_061519_AA0197610.1
group6071:	wheatTGAGv1_A|TRIAE_CS42_1AL_TGACv1_002920_AA0046390.1	wheatTGAGv1_B|TRIAE_CS42_1BL_TGACv1_030535_AA0093430.1	wheatTGAGv1_D|TRIAE_CS42_1DL_TGACv1_061494_AA0196810.1
group6072:	wheatTGAGv1_A|TRIAE_CS42_1AL_TGACv1_002923_AA0046430.1	wheatTGAGv1_B|TRIAE_CS42_1BL_TGACv1_033686_AA0141330.1	wheatTGAGv1_D|TRIAE_CS42_1DL_TGACv1_062889_AA0221390.2
group6073:	wheatTGAGv1_A|TRIAE_CS42_1AL_TGACv1_002923_AA0046440.1	wheatTGAGv1_B|TRIAE_CS42_1BL_TGACv1_033686_AA0141320.1	wheatTGAGv1_D|TRIAE_CS42_1DL_TGACv1_062889_AA0221380.1
group6074:	wheatTGAGv1_A|TRIAE_CS42_1AL_TGACv1_002925_AA0046470.1	wheatTGAGv1_B|TRIAE_CS42_1BL_TGACv1_035210_AA0146280.2	wheatTGAGv1_D|TRIAE_CS42_1DL_TGACv1_061289_AA0191360.1
group6075:	wheatTGAGv1_A|TRIAE_CS42_1AL_TGACv1_002935_AA0046520.1	wheatTGAGv1_B|TRIAE_CS42_1BL_TGACv1_034554_AA0144830.1	wheatTGAGv1_D|TRIAE_CS42_1DL_TGACv1_062718_AA0218670.2
group6078:	wheatTGAGv1_A|TRIAE_CS42_1AL_TGACv1_002955_AA0046720.1	wheatTGAGv1_B|TRIAE_CS42_1BL_TGACv1_034040_AA0143180.1	wheatTGAGv1_D|TRIAE_CS42_1DL_TGACv1_061935_AA0205830.1
group6080:	wheatTGAGv1_A|TRIAE_CS42_1AL_TGACv1_002976_AA0046880.1	wheatTGAGv1_B|TRIAE_CS42_1BL_TGACv1_030683_AA0097840.1	wheatTGAGv1_D|TRIAE_CS42_1DL_TGACv1_061103_AA0185430.1
group6081:	wheatTGAGv1_A|TRIAE_CS42_1AL_TGACv1_002990_AA0046970.2	wheatTGAGv1_B|TRIAE_CS42_1BL_TGACv1_030283_AA0085220.1	wheatTGAGv1_D|TRIAE_CS42_1DL_TGACv1_061116_AA0185940.1
group6082:	wheatTGAGv1_A|TRIAE_CS42_1AL_TGACv1_002992_AA0046990.1	wheatTGAGv1_B|TRIAE_CS42_1BL_TGACv1_031074_AA0107090.1	wheatTGAGv1_D|TRIAE_CS42_1DL_TGACv1_061913_AA0205560.1
group6083:	wheatTGAGv1_A|TRIAE_CS42_1AL_TGACv1_002996_AA0047010.1	wheatTGAGv1_B|TRIAE_CS42_1BL_TGACv1_032711_AA0133270.1	wheatTGAGv1_D|TRIAE_CS42_1DL_TGACv1_063538_AA0228410.1
group6085:	wheatTGAGv1_A|TRIAE_CS42_1AL_TGACv1_003007_AA0047080.1	wheatTGAGv1_B|TRIAE_CS42_1BL_TGACv1_030276_AA0084880.1	wheatTGAGv1_D|TRIAE_CS42_1DL_TGACv1_062506_AA0215560.1
group6087:	wheatTGAGv1_A|TRIAE_CS42_1AL_TGACv1_003018_AA0047150.1	wheatTGAGv1_B|TRIAE_CS42_1BL_TGACv1_031266_AA0110650.1	wheatTGAGv1_D|TRIAE_CS42_1DL_TGACv1_061257_AA0190270.1
group6088:	wheatTGAGv1_A|TRIAE_CS42_1AL_TGACv1_003029_AA0047200.3	wheatTGAGv1_B|TRIAE_CS42_1BL_TGACv1_030961_AA0104590.1	wheatTGAGv1_D|TRIAE_CS42_1DL_TGACv1_064209_AA0233240.1
group6099:	wheatTGAGv1_A|TRIAE_CS42_1AL_TGACv1_003051_AA0047320.1	wheatTGAGv1_B|TRIAE_CS42_1BL_TGACv1_031558_AA0116110.1	wheatTGAGv1_D|TRIAE_CS42_1DL_TGACv1_064412_AA0234320.1
group6101:	wheatTGAGv1_A|TRIAE_CS42_1AL_TGACv1_003058_AA0047360.1	wheatTGAGv1_B|TRIAE_CS42_1BL_TGACv1_035340_AA0146430.3	wheatTGAGv1_D|TRIAE_CS42_1DL_TGACv1_062078_AA0208410.1
group6102:	wheatTGAGv1_A|TRIAE_CS42_1AL_TGACv1_003073_AA0047440.1	wheatTGAGv1_B|TRIAE_CS42_1BL_TGACv1_032012_AA0124180.1	wheatTGAGv1_D|TRIAE_CS42_1DL_TGACv1_061280_AA0191090.1
group6103:	wheatTGAGv1_A|TRIAE_CS42_1AL_TGACv1_003073_AA0047450.1	wheatTGAGv1_B|TRIAE_CS42_1BL_TGACv1_032012_AA0124170.1	wheatTGAGv1_D|TRIAE_CS42_1DL_TGACv1_061280_AA0191100.1
group6104:	wheatTGAGv1_A|TRIAE_CS42_1AL_TGACv1_003073_AA0047460.1	wheatTGAGv1_B|TRIAE_CS42_1BL_TGACv1_032012_AA0124160.1	wheatTGAGv1_D|TRIAE_CS42_1DL_TGACv1_061280_AA0191110.1
group6105:	wheatTGAGv1_A|TRIAE_CS42_1AL_TGACv1_003078_AA0047560.2	wheatTGAGv1_B|TRIAE_CS42_1BL_TGACv1_030372_AA0088310.1	wheatTGAGv1_D|TRIAE_CS42_1DL_TGACv1_062651_AA0217750.1
group6107:	wheatTGAGv1_A|TRIAE_CS42_1AL_TGACv1_003081_AA0047580.1	wheatTGAGv1_B|TRIAE_CS42_1BL_TGACv1_032522_AA0130870.2	wheatTGAGv1_D|TRIAE_CS42_1DL_TGACv1_064815_AA0235790.2
group6109:	wheatTGAGv1_A|TRIAE_CS42_1AL_TGACv1_003095_AA0047680.2	wheatTGAGv1_B|TRIAE_CS42_1BL_TGACv1_033285_AA0138440.1	wheatTGAGv1_D|TRIAE_CS42_1DL_TGACv1_061465_AA0196020.1
group6110:	wheatTGAGv1_A|TRIAE_CS42_1AL_TGACv1_003114_AA0047810.1	wheatTGAGv1_B|TRIAE_CS42_1BL_TGACv1_032227_AA0127110.1	wheatTGAGv1_D|TRIAE_CS42_1DL_TGACv1_063670_AA0229640.1
group6111:	wheatTGAGv1_A|TRIAE_CS42_1AL_TGACv1_003114_AA0047820.1	wheatTGAGv1_B|TRIAE_CS42_1BL_TGACv1_032227_AA0127100.1	wheatTGAGv1_D|TRIAE_CS42_1DL_TGACv1_063670_AA0229650.1
group6112:	wheatTGAGv1_A|TRIAE_CS42_1AL_TGACv1_003117_AA0047840.1	wheatTGAGv1_B|TRIAE_CS42_1BL_TGACv1_030373_AA0088370.1	wheatTGAGv1_D|TRIAE_CS42_1DL_TGACv1_061590_AA0199310.1
group6113:	wheatTGAGv1_A|TRIAE_CS42_1AL_TGACv1_003118_AA0047850.1	wheatTGAGv1_B|TRIAE_CS42_1BL_TGACv1_030669_AA0097430.1	wheatTGAGv1_D|TRIAE_CS42_1DL_TGACv1_063445_AA0227330.1
group6114:	wheatTGAGv1_A|TRIAE_CS42_1AL_TGACv1_003118_AA0047870.2	wheatTGAGv1_B|TRIAE_CS42_1BL_TGACv1_030669_AA0097410.1	wheatTGAGv1_D|TRIAE_CS42_1DL_TGACv1_063445_AA0227350.1
group6115:	wheatTGAGv1_A|TRIAE_CS42_1AL_TGACv1_003124_AA0048030.1	wheatTGAGv1_B|TRIAE_CS42_1BL_TGACv1_031443_AA0114190.3	wheatTGAGv1_D|TRIAE_CS42_1DL_TGACv1_061579_AA0199110.2
group6116:	wheatTGAGv1_A|TRIAE_CS42_1AL_TGACv1_003131_AA0048070.2	wheatTGAGv1_B|TRIAE_CS42_1BL_TGACv1_031876_AA0122150.1	wheatTGAGv1_D|TRIAE_CS42_1DL_TGACv1_061831_AA0204080.1
group6117:	wheatTGAGv1_A|TRIAE_CS42_1AL_TGACv1_003147_AA0048220.1	wheatTGAGv1_B|TRIAE_CS42_1BL_TGACv1_030599_AA0095290.1	wheatTGAGv1_D|TRIAE_CS42_1DL_TGACv1_061648_AA0200960.1
group6120:	wheatTGAGv1_A|TRIAE_CS42_1AL_TGACv1_003148_AA0048270.1	wheatTGAGv1_B|TRIAE_CS42_1BL_TGACv1_032676_AA0132750.1	wheatTGAGv1_D|TRIAE_CS42_1DL_TGACv1_064161_AA0232980.1
group6121:	wheatTGAGv1_A|TRIAE_CS42_1AL_TGACv1_003148_AA0048280.3	wheatTGAGv1_B|TRIAE_CS42_1BL_TGACv1_034650_AA0145190.1	wheatTGAGv1_D|TRIAE_CS42_1DL_TGACv1_064161_AA0232970.1
group6122:	wheatTGAGv1_A|TRIAE_CS42_1AL_TGACv1_003150_AA0048290.1	wheatTGAGv1_B|TRIAE_CS42_1BL_TGACv1_032755_AA0133830.1	wheatTGAGv1_D|TRIAE_CS42_1DL_TGACv1_062321_AA0212510.1
group6124:	wheatTGAGv1_A|TRIAE_CS42_1AL_TGACv1_003154_AA0048330.1	wheatTGAGv1_B|TRIAE_CS42_1BL_TGACv1_030889_AA0103290.1	wheatTGAGv1_D|TRIAE_CS42_1DL_TGACv1_063020_AA0223110.1
group6127:	wheatTGAGv1_A|TRIAE_CS42_1AL_TGACv1_003164_AA0048380.1	wheatTGAGv1_B|TRIAE_CS42_1BL_TGACv1_030609_AA0095620.1	wheatTGAGv1_D|TRIAE_CS42_1DL_TGACv1_061633_AA0200590.1
group6129:	wheatTGAGv1_A|TRIAE_CS42_1AL_TGACv1_003183_AA0048520.1	wheatTGAGv1_B|TRIAE_CS42_1BL_TGACv1_032153_AA0126050.2	wheatTGAGv1_D|TRIAE_CS42_1DL_TGACv1_062359_AA0213220.1
group6131:	wheatTGAGv1_A|TRIAE_CS42_1AL_TGACv1_003183_AA0048540.1	wheatTGAGv1_B|TRIAE_CS42_1BL_TGACv1_032153_AA0126060.2	wheatTGAGv1_D|TRIAE_CS42_1DL_TGACv1_062359_AA0213200.1
group6132:	wheatTGAGv1_A|TRIAE_CS42_1AL_TGACv1_003185_AA0048590.1	wheatTGAGv1_B|TRIAE_CS42_1BL_TGACv1_031774_AA0120400.1	wheatTGAGv1_D|TRIAE_CS42_1DL_TGACv1_063296_AA0225950.1
group6133:	wheatTGAGv1_A|TRIAE_CS42_1AL_TGACv1_003193_AA0048630.1	wheatTGAGv1_B|TRIAE_CS42_1BL_TGACv1_033507_AA0139970.1	wheatTGAGv1_D|TRIAE_CS42_1DL_TGACv1_061537_AA0198190.1
group6134:	wheatTGAGv1_A|TRIAE_CS42_1AL_TGACv1_003193_AA0048640.1	wheatTGAGv1_B|TRIAE_CS42_1BL_TGACv1_030321_AA0086620.1	wheatTGAGv1_D|TRIAE_CS42_1DL_TGACv1_063238_AA0225360.2
group6135:	wheatTGAGv1_A|TRIAE_CS42_1AL_TGACv1_003194_AA0048650.1	wheatTGAGv1_B|TRIAE_CS42_1BL_TGACv1_030610_AA0095660.1	wheatTGAGv1_D|TRIAE_CS42_1DL_TGACv1_062342_AA0212850.1
group6136:	wheatTGAGv1_A|TRIAE_CS42_1AL_TGACv1_003203_AA0048670.1	wheatTGAGv1_B|TRIAE_CS42_1BL_TGACv1_030930_AA0103950.1	wheatTGAGv1_D|TRIAE_CS42_1DL_TGACv1_062467_AA0214900.1
group6137:	wheatTGAGv1_A|TRIAE_CS42_1AL_TGACv1_003210_AA0048680.1	wheatTGAGv1_B|TRIAE_CS42_1BL_TGACv1_032984_AA0136020.1	wheatTGAGv1_D|TRIAE_CS42_1DL_TGACv1_063064_AA0223510.1
group6138:	wheatTGAGv1_A|TRIAE_CS42_1AL_TGACv1_003215_AA0048750.1	wheatTGAGv1_B|TRIAE_CS42_1BL_TGACv1_032145_AA0126000.1	wheatTGAGv1_D|TRIAE_CS42_1DL_TGACv1_062697_AA0218350.1
group6141:	wheatTGAGv1_A|TRIAE_CS42_1AL_TGACv1_003239_AA0048870.2	wheatTGAGv1_B|TRIAE_CS42_1BL_TGACv1_031133_AA0108380.2	wheatTGAGv1_D|TRIAE_CS42_1DL_TGACv1_061808_AA0203670.2
group6142:	wheatTGAGv1_A|TRIAE_CS42_1AL_TGACv1_003244_AA0048880.1	wheatTGAGv1_B|TRIAE_CS42_1BL_TGACv1_032306_AA0128240.1	wheatTGAGv1_D|TRIAE_CS42_1DL_TGACv1_064387_AA0234190.1
group6143:	wheatTGAGv1_A|TRIAE_CS42_1AL_TGACv1_003247_AA0048900.1	wheatTGAGv1_B|TRIAE_CS42_1BL_TGACv1_032979_AA0135990.1	wheatTGAGv1_D|TRIAE_CS42_1DL_TGACv1_062861_AA0221130.1
group6144:	wheatTGAGv1_A|TRIAE_CS42_1AL_TGACv1_003265_AA0048990.1	wheatTGAGv1_B|TRIAE_CS42_1BL_TGACv1_030646_AA0096810.1	wheatTGAGv1_D|TRIAE_CS42_1DL_TGACv1_064661_AA0235290.1
group6145:	wheatTGAGv1_A|TRIAE_CS42_1AL_TGACv1_003273_AA0049040.5	wheatTGAGv1_B|TRIAE_CS42_1BL_TGACv1_030370_AA0088260.2	wheatTGAGv1_D|TRIAE_CS42_1DL_TGACv1_064293_AA0233790.1
group6148:	wheatTGAGv1_A|TRIAE_CS42_1AL_TGACv1_003316_AA0049180.1	wheatTGAGv1_B|TRIAE_CS42_1BL_TGACv1_030957_AA0104410.2	wheatTGAGv1_D|TRIAE_CS42_1DL_TGACv1_061095_AA0184960.1
group6149:	wheatTGAGv1_A|TRIAE_CS42_1AL_TGACv1_003325_AA0049220.1	wheatTGAGv1_B|TRIAE_CS42_1BL_TGACv1_033423_AA0139330.1	wheatTGAGv1_D|TRIAE_CS42_1DL_TGACv1_061074_AA0184220.1
group6151:	wheatTGAGv1_A|TRIAE_CS42_1AL_TGACv1_003361_AA0049380.2	wheatTGAGv1_B|TRIAE_CS42_1BL_TGACv1_032942_AA0135650.1	wheatTGAGv1_D|TRIAE_CS42_1DL_TGACv1_061238_AA0189630.2
group6152:	wheatTGAGv1_A|TRIAE_CS42_1AL_TGACv1_003385_AA0049470.1	wheatTGAGv1_B|TRIAE_CS42_1BL_TGACv1_032634_AA0132140.1	wheatTGAGv1_D|TRIAE_CS42_1DL_TGACv1_061713_AA0202170.1
group6153:	wheatTGAGv1_A|TRIAE_CS42_1AL_TGACv1_003408_AA0049580.2	wheatTGAGv1_B|TRIAE_CS42_1BL_TGACv1_031726_AA0119790.1	wheatTGAGv1_D|TRIAE_CS42_1DL_TGACv1_061083_AA0184510.3
group6157:	wheatTGAGv1_A|TRIAE_CS42_1AL_TGACv1_003433_AA0049730.1	wheatTGAGv1_B|TRIAE_CS42_1BL_TGACv1_030430_AA0090500.1	wheatTGAGv1_D|TRIAE_CS42_1DL_TGACv1_062854_AA0220990.1
group6158:	wheatTGAGv1_A|TRIAE_CS42_1AL_TGACv1_003433_AA0049760.1	wheatTGAGv1_B|TRIAE_CS42_1BL_TGACv1_030430_AA0090480.1	wheatTGAGv1_D|TRIAE_CS42_1DL_TGACv1_063762_AA0230680.1
group6159:	wheatTGAGv1_A|TRIAE_CS42_1AL_TGACv1_003440_AA0049810.1	wheatTGAGv1_B|TRIAE_CS42_1BL_TGACv1_031689_AA0118890.1	wheatTGAGv1_D|TRIAE_CS42_1DL_TGACv1_061236_AA0189480.1
group6160:	wheatTGAGv1_A|TRIAE_CS42_1AL_TGACv1_003443_AA0049820.1	wheatTGAGv1_B|TRIAE_CS42_1BL_TGACv1_031775_AA0120440.1	wheatTGAGv1_D|TRIAE_CS42_1DL_TGACv1_061143_AA0186800.1
group6161:	wheatTGAGv1_A|TRIAE_CS42_1AL_TGACv1_003443_AA0049830.1	wheatTGAGv1_B|TRIAE_CS42_1BL_TGACv1_031775_AA0120430.1	wheatTGAGv1_D|TRIAE_CS42_1DL_TGACv1_061143_AA0186790.1
group6162:	wheatTGAGv1_A|TRIAE_CS42_1AL_TGACv1_003443_AA0049840.1	wheatTGAGv1_B|TRIAE_CS42_1BL_TGACv1_031775_AA0120420.1	wheatTGAGv1_D|TRIAE_CS42_1DL_TGACv1_061143_AA0186780.1
group6163:	wheatTGAGv1_A|TRIAE_CS42_1AL_TGACv1_003485_AA0050010.1	wheatTGAGv1_B|TRIAE_CS42_1BL_TGACv1_031949_AA0123260.1	wheatTGAGv1_D|TRIAE_CS42_1DL_TGACv1_062056_AA0208150.3
group6164:	wheatTGAGv1_A|TRIAE_CS42_1AL_TGACv1_003486_AA0050020.1	wheatTGAGv1_B|TRIAE_CS42_1BL_TGACv1_030851_AA0102320.1	wheatTGAGv1_D|TRIAE_CS42_1DL_TGACv1_062107_AA0208840.1
group6165:	wheatTGAGv1_A|TRIAE_CS42_1AL_TGACv1_003492_AA0050050.1	wheatTGAGv1_B|TRIAE_CS42_1BL_TGACv1_031953_AA0123360.1	wheatTGAGv1_D|TRIAE_CS42_1DL_TGACv1_061295_AA0191580.1
group6166:	wheatTGAGv1_A|TRIAE_CS42_1AL_TGACv1_003503_AA0050090.1	wheatTGAGv1_B|TRIAE_CS42_1BL_TGACv1_030604_AA0095460.1	wheatTGAGv1_D|TRIAE_CS42_1DL_TGACv1_061711_AA0202110.1
group6167:	wheatTGAGv1_A|TRIAE_CS42_1AL_TGACv1_003509_AA0050120.3	wheatTGAGv1_B|TRIAE_CS42_1BL_TGACv1_032412_AA0129580.5	wheatTGAGv1_D|TRIAE_CS42_1DL_TGACv1_063068_AA0223530.3
group6168:	wheatTGAGv1_A|TRIAE_CS42_1AL_TGACv1_003510_AA0050130.1	wheatTGAGv1_B|TRIAE_CS42_1BL_TGACv1_031569_AA0116310.1	wheatTGAGv1_D|TRIAE_CS42_1DL_TGACv1_063606_AA0229040.1
group6170:	wheatTGAGv1_A|TRIAE_CS42_1AL_TGACv1_003522_AA0050210.1	wheatTGAGv1_B|TRIAE_CS42_1BL_TGACv1_033887_AA0142490.1	wheatTGAGv1_D|TRIAE_CS42_1DL_TGACv1_062241_AA0211190.1
group6171:	wheatTGAGv1_A|TRIAE_CS42_1AL_TGACv1_003529_AA0050250.1	wheatTGAGv1_B|TRIAE_CS42_1BL_TGACv1_030420_AA0090150.1	wheatTGAGv1_D|TRIAE_CS42_1DL_TGACv1_062922_AA0221730.1
group6173:	wheatTGAGv1_A|TRIAE_CS42_1AL_TGACv1_003562_AA0050360.1	wheatTGAGv1_B|TRIAE_CS42_1BL_TGACv1_032113_AA0125560.1	wheatTGAGv1_D|TRIAE_CS42_1DL_TGACv1_062541_AA0216170.1
group6174:	wheatTGAGv1_A|TRIAE_CS42_1AL_TGACv1_003564_AA0050370.1	wheatTGAGv1_B|TRIAE_CS42_1BL_TGACv1_032344_AA0128750.1	wheatTGAGv1_D|TRIAE_CS42_1DL_TGACv1_061647_AA0200930.1
group6175:	wheatTGAGv1_A|TRIAE_CS42_1AL_TGACv1_003564_AA0050380.1	wheatTGAGv1_B|TRIAE_CS42_1BL_TGACv1_032344_AA0128740.1	wheatTGAGv1_D|TRIAE_CS42_1DL_TGACv1_061647_AA0200920.1
group6179:	wheatTGAGv1_A|TRIAE_CS42_1AL_TGACv1_003614_AA0050720.1	wheatTGAGv1_B|TRIAE_CS42_1BL_TGACv1_031661_AA0118200.1	wheatTGAGv1_D|TRIAE_CS42_1DL_TGACv1_063282_AA0225840.1
group6180:	wheatTGAGv1_A|TRIAE_CS42_1AL_TGACv1_003615_AA0050730.1	wheatTGAGv1_B|TRIAE_CS42_1BL_TGACv1_031526_AA0115640.1	wheatTGAGv1_D|TRIAE_CS42_1DL_TGACv1_062273_AA0211710.1
group6181:	wheatTGAGv1_A|TRIAE_CS42_1AL_TGACv1_003615_AA0050740.1	wheatTGAGv1_B|TRIAE_CS42_1BL_TGACv1_031526_AA0115630.1	wheatTGAGv1_D|TRIAE_CS42_1DL_TGACv1_062273_AA0211720.1
group6183:	wheatTGAGv1_A|TRIAE_CS42_1AL_TGACv1_003623_AA0050810.1	wheatTGAGv1_B|TRIAE_CS42_1BL_TGACv1_030997_AA0105430.1	wheatTGAGv1_D|TRIAE_CS42_1DL_TGACv1_062075_AA0208340.1
group6184:	wheatTGAGv1_A|TRIAE_CS42_1AL_TGACv1_003638_AA0050830.2	wheatTGAGv1_B|TRIAE_CS42_1BL_TGACv1_030836_AA0101940.1	wheatTGAGv1_D|TRIAE_CS42_1DL_TGACv1_062189_AA0210320.2
group6185:	wheatTGAGv1_A|TRIAE_CS42_1AL_TGACv1_003638_AA0050840.1	wheatTGAGv1_B|TRIAE_CS42_1BL_TGACv1_030630_AA0096340.1	wheatTGAGv1_D|TRIAE_CS42_1DL_TGACv1_062189_AA0210330.1
group6186:	wheatTGAGv1_A|TRIAE_CS42_1AL_TGACv1_003665_AA0050950.1	wheatTGAGv1_B|TRIAE_CS42_1BL_TGACv1_032681_AA0132860.1	wheatTGAGv1_D|TRIAE_CS42_1DL_TGACv1_063728_AA0230290.1
group6187:	wheatTGAGv1_A|TRIAE_CS42_1AL_TGACv1_003665_AA0050960.1	wheatTGAGv1_B|TRIAE_CS42_1BL_TGACv1_032848_AA0134730.1	wheatTGAGv1_D|TRIAE_CS42_1DL_TGACv1_063352_AA0226520.1
group6189:	wheatTGAGv1_A|TRIAE_CS42_1AL_TGACv1_003667_AA0050990.1	wheatTGAGv1_B|TRIAE_CS42_1BL_TGACv1_030671_AA0097470.1	wheatTGAGv1_D|TRIAE_CS42_1DL_TGACv1_064773_AA0235670.1
group6190:	wheatTGAGv1_A|TRIAE_CS42_1AL_TGACv1_003667_AA0051000.1	wheatTGAGv1_B|TRIAE_CS42_1BL_TGACv1_030671_AA0097460.2	wheatTGAGv1_D|TRIAE_CS42_1DL_TGACv1_064773_AA0235660.2
group6193:	wheatTGAGv1_A|TRIAE_CS42_1AL_TGACv1_003717_AA0051170.1	wheatTGAGv1_B|TRIAE_CS42_1BL_TGACv1_033176_AA0137530.1	wheatTGAGv1_D|TRIAE_CS42_1DL_TGACv1_063111_AA0224030.2
group6194:	wheatTGAGv1_A|TRIAE_CS42_1AL_TGACv1_003746_AA0051300.1	wheatTGAGv1_B|TRIAE_CS42_1BL_TGACv1_032052_AA0124750.1	wheatTGAGv1_D|TRIAE_CS42_1DL_TGACv1_063455_AA0227470.1
group6195:	wheatTGAGv1_A|TRIAE_CS42_1AL_TGACv1_003763_AA0051440.1	wheatTGAGv1_B|TRIAE_CS42_1BL_TGACv1_032980_AA0136000.1	wheatTGAGv1_D|TRIAE_CS42_1DL_TGACv1_061314_AA0192270.2
group6196:	wheatTGAGv1_A|TRIAE_CS42_1AL_TGACv1_003785_AA0051520.1	wheatTGAGv1_B|TRIAE_CS42_1BL_TGACv1_031049_AA0106730.1	wheatTGAGv1_D|TRIAE_CS42_1DL_TGACv1_063471_AA0227600.1
group6198:	wheatTGAGv1_A|TRIAE_CS42_1AL_TGACv1_003838_AA0051670.1	wheatTGAGv1_B|TRIAE_CS42_1BL_TGACv1_033437_AA0139410.1	wheatTGAGv1_D|TRIAE_CS42_1DL_TGACv1_061766_AA0203100.1
group6200:	wheatTGAGv1_A|TRIAE_CS42_1AL_TGACv1_003858_AA0051770.1	wheatTGAGv1_B|TRIAE_CS42_1BL_TGACv1_030396_AA0089450.1	wheatTGAGv1_D|TRIAE_CS42_1DL_TGACv1_062095_AA0208690.2
group6201:	wheatTGAGv1_A|TRIAE_CS42_1AL_TGACv1_003859_AA0051790.2	wheatTGAGv1_B|TRIAE_CS42_1BL_TGACv1_032124_AA0125710.2	wheatTGAGv1_D|TRIAE_CS42_1DL_TGACv1_061266_AA0190560.1
group6202:	wheatTGAGv1_A|TRIAE_CS42_1AL_TGACv1_003876_AA0051820.1	wheatTGAGv1_B|TRIAE_CS42_1BL_TGACv1_034229_AA0143900.1	wheatTGAGv1_D|TRIAE_CS42_1DL_TGACv1_062429_AA0214370.1
group6203:	wheatTGAGv1_A|TRIAE_CS42_1AL_TGACv1_003885_AA0051840.1	wheatTGAGv1_B|TRIAE_CS42_1BL_TGACv1_031387_AA0112950.1	wheatTGAGv1_D|TRIAE_CS42_1DL_TGACv1_064830_AA0235850.1
group6205:	wheatTGAGv1_A|TRIAE_CS42_1AL_TGACv1_003920_AA0051930.3	wheatTGAGv1_B|TRIAE_CS42_1BL_TGACv1_030666_AA0097340.1	wheatTGAGv1_D|TRIAE_CS42_1DL_TGACv1_063673_AA0229730.2
group6207:	wheatTGAGv1_A|TRIAE_CS42_1AL_TGACv1_003923_AA0051950.2	wheatTGAGv1_B|TRIAE_CS42_1BL_TGACv1_032245_AA0127400.2	wheatTGAGv1_D|TRIAE_CS42_1DL_TGACv1_063192_AA0224850.1
group6217:	wheatTGAGv1_A|TRIAE_CS42_1AL_TGACv1_003932_AA0051980.2	wheatTGAGv1_B|TRIAE_CS42_1BL_TGACv1_030913_AA0103680.1	wheatTGAGv1_D|TRIAE_CS42_1DL_TGACv1_062825_AA0220590.1
group6218:	wheatTGAGv1_A|TRIAE_CS42_1AL_TGACv1_003952_AA0052010.1	wheatTGAGv1_B|TRIAE_CS42_1BL_TGACv1_030507_AA0092740.1	wheatTGAGv1_D|TRIAE_CS42_1DL_TGACv1_063857_AA0231280.1
group6219:	wheatTGAGv1_A|TRIAE_CS42_1AL_TGACv1_003952_AA0052020.1	wheatTGAGv1_B|TRIAE_CS42_1BL_TGACv1_030507_AA0092750.1	wheatTGAGv1_D|TRIAE_CS42_1DL_TGACv1_063857_AA0231270.1
group6220:	wheatTGAGv1_A|TRIAE_CS42_1AL_TGACv1_003960_AA0052040.1	wheatTGAGv1_B|TRIAE_CS42_1BL_TGACv1_030832_AA0101800.3	wheatTGAGv1_D|TRIAE_CS42_1DL_TGACv1_063715_AA0230170.1
group6221:	wheatTGAGv1_A|TRIAE_CS42_1AL_TGACv1_003960_AA0052050.1	wheatTGAGv1_B|TRIAE_CS42_1BL_TGACv1_030832_AA0101810.1	wheatTGAGv1_D|TRIAE_CS42_1DL_TGACv1_063715_AA0230180.1
group6222:	wheatTGAGv1_A|TRIAE_CS42_1AL_TGACv1_003992_AA0052130.1	wheatTGAGv1_B|TRIAE_CS42_1BL_TGACv1_031386_AA0112930.1	wheatTGAGv1_D|TRIAE_CS42_1DL_TGACv1_061144_AA0186870.1
group6224:	wheatTGAGv1_A|TRIAE_CS42_1AL_TGACv1_003994_AA0052150.1	wheatTGAGv1_B|TRIAE_CS42_1BL_TGACv1_031708_AA0119370.1	wheatTGAGv1_D|TRIAE_CS42_1DL_TGACv1_064630_AA0235200.1
group6225:	wheatTGAGv1_A|TRIAE_CS42_1AL_TGACv1_004005_AA0052170.1	wheatTGAGv1_B|TRIAE_CS42_1BL_TGACv1_033382_AA0139060.2	wheatTGAGv1_D|TRIAE_CS42_1DL_TGACv1_061676_AA0201500.1
group6226:	wheatTGAGv1_A|TRIAE_CS42_1AL_TGACv1_004018_AA0052200.1	wheatTGAGv1_B|TRIAE_CS42_1BL_TGACv1_030550_AA0093800.2	wheatTGAGv1_D|TRIAE_CS42_1DL_TGACv1_061826_AA0203930.2
group6229:	wheatTGAGv1_A|TRIAE_CS42_1AL_TGACv1_004040_AA0052320.3	wheatTGAGv1_B|TRIAE_CS42_1BS_TGACv1_050799_AA0175610.1	wheatTGAGv1_D|TRIAE_CS42_1DS_TGACv1_080550_AA0249950.1
group6230:	wheatTGAGv1_A|TRIAE_CS42_1AL_TGACv1_004072_AA0052360.1	wheatTGAGv1_B|TRIAE_CS42_1BL_TGACv1_031972_AA0123660.1	wheatTGAGv1_D|TRIAE_CS42_1DL_TGACv1_061539_AA0198250.1
group6231:	wheatTGAGv1_A|TRIAE_CS42_1AL_TGACv1_004083_AA0052400.1	wheatTGAGv1_B|TRIAE_CS42_1BL_TGACv1_032509_AA0130740.1	wheatTGAGv1_D|TRIAE_CS42_1DL_TGACv1_062731_AA0218810.1
group6232:	wheatTGAGv1_A|TRIAE_CS42_1AL_TGACv1_004099_AA0052430.1	wheatTGAGv1_B|TRIAE_CS42_1BL_TGACv1_030651_AA0096910.1	wheatTGAGv1_D|TRIAE_CS42_1DL_TGACv1_063063_AA0223470.1
group6233:	wheatTGAGv1_A|TRIAE_CS42_1AL_TGACv1_004099_AA0052440.1	wheatTGAGv1_B|TRIAE_CS42_1BL_TGACv1_030651_AA0096920.1	wheatTGAGv1_D|TRIAE_CS42_1DL_TGACv1_063063_AA0223480.1
group6234:	wheatTGAGv1_A|TRIAE_CS42_1AL_TGACv1_004134_AA0052540.1	wheatTGAGv1_B|TRIAE_CS42_1BL_TGACv1_032669_AA0132640.1	wheatTGAGv1_D|TRIAE_CS42_1DL_TGACv1_061314_AA0192280.1
group6235:	wheatTGAGv1_A|TRIAE_CS42_1AL_TGACv1_004135_AA0052550.3	wheatTGAGv1_B|TRIAE_CS42_1BL_TGACv1_031062_AA0106990.3	wheatTGAGv1_D|TRIAE_CS42_1DL_TGACv1_062819_AA0220460.1
group6237:	wheatTGAGv1_A|TRIAE_CS42_1AL_TGACv1_004149_AA0052580.1	wheatTGAGv1_B|TRIAE_CS42_1BL_TGACv1_030886_AA0103140.1	wheatTGAGv1_D|TRIAE_CS42_1DL_TGACv1_062598_AA0217050.1
group6238:	wheatTGAGv1_A|TRIAE_CS42_1AL_TGACv1_004153_AA0052620.2	wheatTGAGv1_B|TRIAE_CS42_1BL_TGACv1_031605_AA0116990.1	wheatTGAGv1_D|TRIAE_CS42_1DL_TGACv1_061349_AA0192830.1
group6239:	wheatTGAGv1_A|TRIAE_CS42_1AL_TGACv1_004200_AA0052740.1	wheatTGAGv1_B|TRIAE_CS42_1BL_TGACv1_032944_AA0135680.1	wheatTGAGv1_D|TRIAE_CS42_1DL_TGACv1_062397_AA0213860.1
group6240:	wheatTGAGv1_A|TRIAE_CS42_1AL_TGACv1_004200_AA0052750.1	wheatTGAGv1_B|TRIAE_CS42_1BL_TGACv1_032944_AA0135690.1	wheatTGAGv1_D|TRIAE_CS42_1DL_TGACv1_062397_AA0213850.1
group6243:	wheatTGAGv1_A|TRIAE_CS42_1AL_TGACv1_004247_AA0052930.1	wheatTGAGv1_B|TRIAE_CS42_1BL_TGACv1_033001_AA0136100.1	wheatTGAGv1_D|TRIAE_CS42_1DL_TGACv1_063905_AA0231640.1
group6244:	wheatTGAGv1_A|TRIAE_CS42_1AL_TGACv1_004249_AA0052940.1	wheatTGAGv1_B|TRIAE_CS42_1BL_TGACv1_031254_AA0110410.1	wheatTGAGv1_D|TRIAE_CS42_1DL_TGACv1_063778_AA0230750.1
group6245:	wheatTGAGv1_A|TRIAE_CS42_1AL_TGACv1_004260_AA0052970.1	wheatTGAGv1_B|TRIAE_CS42_1BL_TGACv1_032345_AA0128770.1	wheatTGAGv1_D|TRIAE_CS42_1DL_TGACv1_063100_AA0223900.1
group6248:	wheatTGAGv1_A|TRIAE_CS42_1AL_TGACv1_004284_AA0053050.1	wheatTGAGv1_B|TRIAE_CS42_1BL_TGACv1_030676_AA0097630.1	wheatTGAGv1_D|TRIAE_CS42_1DL_TGACv1_062297_AA0212030.1
group6249:	wheatTGAGv1_A|TRIAE_CS42_1AL_TGACv1_004284_AA0053060.1	wheatTGAGv1_B|TRIAE_CS42_1BL_TGACv1_030676_AA0097640.3	wheatTGAGv1_D|TRIAE_CS42_1DL_TGACv1_062297_AA0212020.3
group6250:	wheatTGAGv1_A|TRIAE_CS42_1AL_TGACv1_004284_AA0053070.1	wheatTGAGv1_B|TRIAE_CS42_1BL_TGACv1_033937_AA0142670.1	wheatTGAGv1_D|TRIAE_CS42_1DL_TGACv1_062297_AA0212010.1
group6251:	wheatTGAGv1_A|TRIAE_CS42_1AL_TGACv1_004297_AA0053100.1	wheatTGAGv1_B|TRIAE_CS42_1BL_TGACv1_030276_AA0084890.2	wheatTGAGv1_D|TRIAE_CS42_1DL_TGACv1_062506_AA0215570.2
group6252:	wheatTGAGv1_A|TRIAE_CS42_1AL_TGACv1_004297_AA0053120.1	wheatTGAGv1_B|TRIAE_CS42_1BL_TGACv1_030276_AA0084910.1	wheatTGAGv1_D|TRIAE_CS42_1DL_TGACv1_062506_AA0215590.1
group6253:	wheatTGAGv1_A|TRIAE_CS42_1AL_TGACv1_004299_AA0053130.1	wheatTGAGv1_B|TRIAE_CS42_1BL_TGACv1_031383_AA0112900.1	wheatTGAGv1_D|TRIAE_CS42_1DL_TGACv1_064075_AA0232430.1
group6254:	wheatTGAGv1_A|TRIAE_CS42_1AL_TGACv1_004299_AA0053140.1	wheatTGAGv1_B|TRIAE_CS42_1BL_TGACv1_031383_AA0112910.1	wheatTGAGv1_D|TRIAE_CS42_1DL_TGACv1_064075_AA0232420.1
group6255:	wheatTGAGv1_A|TRIAE_CS42_1AL_TGACv1_004325_AA0053180.1	wheatTGAGv1_B|TRIAE_CS42_1BL_TGACv1_032072_AA0124950.1	wheatTGAGv1_D|TRIAE_CS42_1DL_TGACv1_061143_AA0186830.1
group6256:	wheatTGAGv1_A|TRIAE_CS42_1AL_TGACv1_004325_AA0053190.2	wheatTGAGv1_B|TRIAE_CS42_1BL_TGACv1_032072_AA0124960.1	wheatTGAGv1_D|TRIAE_CS42_1DL_TGACv1_061143_AA0186820.1
group6257:	wheatTGAGv1_A|TRIAE_CS42_1AL_TGACv1_004333_AA0053210.1	wheatTGAGv1_B|TRIAE_CS42_1BL_TGACv1_032133_AA0125780.1	wheatTGAGv1_D|TRIAE_CS42_1DL_TGACv1_062951_AA0222030.1
group6258:	wheatTGAGv1_A|TRIAE_CS42_1AL_TGACv1_004336_AA0053230.1	wheatTGAGv1_B|TRIAE_CS42_1BL_TGACv1_030385_AA0088900.1	wheatTGAGv1_D|TRIAE_CS42_1DL_TGACv1_061788_AA0203420.1
group6259:	wheatTGAGv1_A|TRIAE_CS42_1AL_TGACv1_004364_AA0053320.1	wheatTGAGv1_B|TRIAE_CS42_1BL_TGACv1_031331_AA0111740.1	wheatTGAGv1_D|TRIAE_CS42_1DL_TGACv1_061306_AA0192070.1
group6260:	wheatTGAGv1_A|TRIAE_CS42_1AL_TGACv1_004364_AA0053330.1	wheatTGAGv1_B|TRIAE_CS42_1BL_TGACv1_031331_AA0111750.1	wheatTGAGv1_D|TRIAE_CS42_1DL_TGACv1_061306_AA0192060.1
group6262:	wheatTGAGv1_A|TRIAE_CS42_1AL_TGACv1_004394_AA0053400.1	wheatTGAGv1_B|TRIAE_CS42_1BL_TGACv1_031331_AA0111730.1	wheatTGAGv1_D|TRIAE_CS42_1DL_TGACv1_061306_AA0192080.1
group6263:	wheatTGAGv1_A|TRIAE_CS42_1AL_TGACv1_004431_AA0053470.1	wheatTGAGv1_B|TRIAE_CS42_1BL_TGACv1_030959_AA0104520.1	wheatTGAGv1_D|TRIAE_CS42_1DL_TGACv1_061396_AA0194100.1
group6264:	wheatTGAGv1_A|TRIAE_CS42_1AL_TGACv1_004460_AA0053640.1	wheatTGAGv1_B|TRIAE_CS42_1BL_TGACv1_032172_AA0126300.1	wheatTGAGv1_D|TRIAE_CS42_1DL_TGACv1_062291_AA0211860.1
group6265:	wheatTGAGv1_A|TRIAE_CS42_1AL_TGACv1_004535_AA0053770.1	wheatTGAGv1_B|TRIAE_CS42_1BL_TGACv1_030516_AA0093020.1	wheatTGAGv1_D|TRIAE_CS42_1DL_TGACv1_064519_AA0234760.2
group6266:	wheatTGAGv1_A|TRIAE_CS42_1AL_TGACv1_004538_AA0053800.1	wheatTGAGv1_B|TRIAE_CS42_1BL_TGACv1_032408_AA0129560.1	wheatTGAGv1_D|TRIAE_CS42_1DL_TGACv1_061872_AA0205050.1
group6267:	wheatTGAGv1_A|TRIAE_CS42_1AL_TGACv1_004553_AA0053840.1	wheatTGAGv1_B|TRIAE_CS42_1BL_TGACv1_031352_AA0112170.1	wheatTGAGv1_D|TRIAE_CS42_1DL_TGACv1_061778_AA0203340.1
group6268:	wheatTGAGv1_A|TRIAE_CS42_1AL_TGACv1_004575_AA0053910.1	wheatTGAGv1_B|TRIAE_CS42_1BL_TGACv1_030463_AA0091520.1	wheatTGAGv1_D|TRIAE_CS42_1DL_TGACv1_061299_AA0191730.1
group6269:	wheatTGAGv1_A|TRIAE_CS42_1AL_TGACv1_004697_AA0054030.1	wheatTGAGv1_B|TRIAE_CS42_1BL_TGACv1_032873_AA0135000.2	wheatTGAGv1_D|TRIAE_CS42_1DL_TGACv1_062172_AA0209930.2
group6270:	wheatTGAGv1_A|TRIAE_CS42_1AL_TGACv1_004719_AA0054080.1	wheatTGAGv1_B|TRIAE_CS42_1BL_TGACv1_030738_AA0099550.1	wheatTGAGv1_D|TRIAE_CS42_1DL_TGACv1_061974_AA0206700.1
group6271:	wheatTGAGv1_A|TRIAE_CS42_1AL_TGACv1_004752_AA0054120.1	wheatTGAGv1_B|TRIAE_CS42_1BL_TGACv1_031869_AA0122040.1	wheatTGAGv1_D|TRIAE_CS42_1DL_TGACv1_061945_AA0206120.1
group6273:	wheatTGAGv1_A|TRIAE_CS42_1AL_TGACv1_005000_AA0054470.1	wheatTGAGv1_B|TRIAE_CS42_1BL_TGACv1_030369_AA0088240.1	wheatTGAGv1_D|TRIAE_CS42_1DL_TGACv1_061079_AA0184310.1
group6276:	wheatTGAGv1_A|TRIAE_CS42_1AL_TGACv1_005196_AA0054630.1	wheatTGAGv1_B|TRIAE_CS42_1BL_TGACv1_032058_AA0124840.1	wheatTGAGv1_D|TRIAE_CS42_1DL_TGACv1_062361_AA0213230.1
group6277:	wheatTGAGv1_A|TRIAE_CS42_1AL_TGACv1_005270_AA0054690.1	wheatTGAGv1_B|TRIAE_CS42_1BL_TGACv1_032529_AA0130930.2	wheatTGAGv1_D|TRIAE_CS42_1DL_TGACv1_062068_AA0208260.2
group6278:	wheatTGAGv1_A|TRIAE_CS42_1AL_TGACv1_005510_AA0054870.3	wheatTGAGv1_B|TRIAE_CS42_1BL_TGACv1_032203_AA0126660.1	wheatTGAGv1_D|TRIAE_CS42_1DL_TGACv1_062737_AA0219030.1
group6279:	wheatTGAGv1_A|TRIAE_CS42_1AL_TGACv1_005566_AA0054890.1	wheatTGAGv1_B|TRIAE_CS42_3B_TGACv1_221515_AA0742640.1	wheatTGAGv1_D|TRIAE_CS42_4DL_TGACv1_346110_AA1155080.1
group6280:	wheatTGAGv1_A|TRIAE_CS42_1AL_TGACv1_005630_AA0054910.1	wheatTGAGv1_B|TRIAE_CS42_1BL_TGACv1_030626_AA0096220.1	wheatTGAGv1_D|TRIAE_CS42_1DL_TGACv1_063069_AA0223540.1
group6281:	wheatTGAGv1_A|TRIAE_CS42_1AL_TGACv1_005785_AA0054990.1	wheatTGAGv1_B|TRIAE_CS42_1BL_TGACv1_032842_AA0134650.1	wheatTGAGv1_D|TRIAE_CS42_1DL_TGACv1_062061_AA0208190.1
group6284:	wheatTGAGv1_A|TRIAE_CS42_1AS_TGACv1_018963_AA0057020.1	wheatTGAGv1_B|TRIAE_CS42_1BS_TGACv1_049467_AA0154300.1	wheatTGAGv1_D|TRIAE_CS42_1DS_TGACv1_081324_AA0259880.1
group6285:	wheatTGAGv1_A|TRIAE_CS42_1AS_TGACv1_018970_AA0057130.1	wheatTGAGv1_B|TRIAE_CS42_1BS_TGACv1_049537_AA0156150.3	wheatTGAGv1_D|TRIAE_CS42_1DS_TGACv1_080255_AA0244360.3
group6286:	wheatTGAGv1_A|TRIAE_CS42_1AS_TGACv1_018973_AA0057160.1	wheatTGAGv1_B|TRIAE_CS42_1BS_TGACv1_049367_AA0150820.1	wheatTGAGv1_D|TRIAE_CS42_1DS_TGACv1_080778_AA0253620.1
group6287:	wheatTGAGv1_A|TRIAE_CS42_1AS_TGACv1_018982_AA0057250.1	wheatTGAGv1_B|TRIAE_CS42_4BS_TGACv1_328854_AA1094770.1	wheatTGAGv1_D|TRIAE_CS42_4DL_TGACv1_343252_AA1132250.1
group6288:	wheatTGAGv1_A|TRIAE_CS42_1AS_TGACv1_018984_AA0057270.1	wheatTGAGv1_B|TRIAE_CS42_1BL_TGACv1_030582_AA0094760.2	wheatTGAGv1_D|TRIAE_CS42_7DS_TGACv1_623794_AA2056290.1
group6289:	wheatTGAGv1_A|TRIAE_CS42_1AS_TGACv1_018991_AA0057360.1	wheatTGAGv1_B|TRIAE_CS42_1BS_TGACv1_050107_AA0167510.1	wheatTGAGv1_D|TRIAE_CS42_1DS_TGACv1_081050_AA0257130.1
group6290:	wheatTGAGv1_A|TRIAE_CS42_1AS_TGACv1_018991_AA0057370.1	wheatTGAGv1_B|TRIAE_CS42_1BS_TGACv1_050107_AA0167500.2	wheatTGAGv1_D|TRIAE_CS42_1DS_TGACv1_081050_AA0257120.3
group6294:	wheatTGAGv1_A|TRIAE_CS42_1AS_TGACv1_019004_AA0057730.1	wheatTGAGv1_B|TRIAE_CS42_1BS_TGACv1_049763_AA0161060.3	wheatTGAGv1_D|TRIAE_CS42_1DS_TGACv1_080292_AA0245420.1
group6299:	wheatTGAGv1_A|TRIAE_CS42_1AS_TGACv1_019016_AA0057970.1	wheatTGAGv1_B|TRIAE_CS42_1BS_TGACv1_049515_AA0155550.1	wheatTGAGv1_D|TRIAE_CS42_1DS_TGACv1_080158_AA0241800.1
group6300:	wheatTGAGv1_A|TRIAE_CS42_1AS_TGACv1_019017_AA0057980.1	wheatTGAGv1_B|TRIAE_CS42_1BS_TGACv1_049850_AA0162980.1	wheatTGAGv1_D|TRIAE_CS42_1DS_TGACv1_080306_AA0245630.2
group6306:	wheatTGAGv1_A|TRIAE_CS42_1AS_TGACv1_019035_AA0058510.1	wheatTGAGv1_B|TRIAE_CS42_1BS_TGACv1_049780_AA0161240.1	wheatTGAGv1_D|TRIAE_CS42_5DL_TGACv1_434768_AA1441350.1
group6307:	wheatTGAGv1_A|TRIAE_CS42_1AS_TGACv1_019041_AA0058680.1	wheatTGAGv1_B|TRIAE_CS42_1BS_TGACv1_049731_AA0160580.2	wheatTGAGv1_D|TRIAE_CS42_1DS_TGACv1_080107_AA0239400.1
group6308:	wheatTGAGv1_A|TRIAE_CS42_1AS_TGACv1_019041_AA0058740.1	wheatTGAGv1_B|TRIAE_CS42_1BS_TGACv1_049965_AA0164830.1	wheatTGAGv1_D|TRIAE_CS42_1DS_TGACv1_080666_AA0251990.1
group6309:	wheatTGAGv1_A|TRIAE_CS42_1AS_TGACv1_019041_AA0058770.1	wheatTGAGv1_B|TRIAE_CS42_1BS_TGACv1_049973_AA0165210.1	wheatTGAGv1_D|TRIAE_CS42_1DS_TGACv1_080666_AA0251960.1
group6310:	wheatTGAGv1_A|TRIAE_CS42_1AS_TGACv1_019041_AA0058780.1	wheatTGAGv1_B|TRIAE_CS42_1BS_TGACv1_050766_AA0175240.1	wheatTGAGv1_D|TRIAE_CS42_1DS_TGACv1_081241_AA0259160.1
group6311:	wheatTGAGv1_A|TRIAE_CS42_1AS_TGACv1_019043_AA0058850.1	wheatTGAGv1_B|TRIAE_CS42_1BS_TGACv1_049737_AA0160660.1	wheatTGAGv1_D|TRIAE_CS42_1DS_TGACv1_080802_AA0253940.1
group6312:	wheatTGAGv1_A|TRIAE_CS42_1AS_TGACv1_019045_AA0058870.3	wheatTGAGv1_B|TRIAE_CS42_1BS_TGACv1_049601_AA0157510.3	wheatTGAGv1_D|TRIAE_CS42_1DS_TGACv1_080393_AA0247260.2
group6313:	wheatTGAGv1_A|TRIAE_CS42_1AS_TGACv1_019047_AA0058920.2	wheatTGAGv1_B|TRIAE_CS42_1BS_TGACv1_050112_AA0167540.3	wheatTGAGv1_D|TRIAE_CS42_1DS_TGACv1_080247_AA0244200.4
group6316:	wheatTGAGv1_A|TRIAE_CS42_1AS_TGACv1_019058_AA0059250.1	wheatTGAGv1_B|TRIAE_CS42_1BS_TGACv1_050093_AA0167290.3	wheatTGAGv1_D|TRIAE_CS42_1DS_TGACv1_080997_AA0256560.3
group6318:	wheatTGAGv1_A|TRIAE_CS42_1AS_TGACv1_019066_AA0059530.1	wheatTGAGv1_B|TRIAE_CS42_1BS_TGACv1_049405_AA0152490.1	wheatTGAGv1_D|TRIAE_CS42_1DS_TGACv1_081596_AA0261780.1
group6319:	wheatTGAGv1_A|TRIAE_CS42_1AS_TGACv1_019069_AA0059670.1	wheatTGAGv1_B|TRIAE_CS42_1BS_TGACv1_051394_AA0179450.1	wheatTGAGv1_D|TRIAE_CS42_1DS_TGACv1_081416_AA0260580.1
group6320:	wheatTGAGv1_A|TRIAE_CS42_1AS_TGACv1_019069_AA0059690.1	wheatTGAGv1_B|TRIAE_CS42_1BS_TGACv1_050467_AA0172460.1	wheatTGAGv1_D|TRIAE_CS42_1DS_TGACv1_080706_AA0252550.1
group6322:	wheatTGAGv1_A|TRIAE_CS42_1AS_TGACv1_019071_AA0059730.1	wheatTGAGv1_B|TRIAE_CS42_3B_TGACv1_241172_AA0833525.1	wheatTGAGv1_D|TRIAE_CS42_5DL_TGACv1_434267_AA1432860.1
group6323:	wheatTGAGv1_A|TRIAE_CS42_1AS_TGACv1_019074_AA0059750.1	wheatTGAGv1_B|TRIAE_CS42_1BS_TGACv1_050064_AA0166850.1	wheatTGAGv1_D|TRIAE_CS42_1DS_TGACv1_080154_AA0241600.1
group6324:	wheatTGAGv1_A|TRIAE_CS42_1AS_TGACv1_019074_AA0059770.2	wheatTGAGv1_B|TRIAE_CS42_1BS_TGACv1_049636_AA0158600.1	wheatTGAGv1_D|TRIAE_CS42_1DS_TGACv1_080328_AA0246030.3
group6325:	wheatTGAGv1_A|TRIAE_CS42_1AS_TGACv1_019074_AA0059780.1	wheatTGAGv1_B|TRIAE_CS42_1BS_TGACv1_049658_AA0159050.1	wheatTGAGv1_D|TRIAE_CS42_1DS_TGACv1_080328_AA0246010.1
group6326:	wheatTGAGv1_A|TRIAE_CS42_1AS_TGACv1_019076_AA0059880.1	wheatTGAGv1_B|TRIAE_CS42_1BS_TGACv1_049980_AA0165340.1	wheatTGAGv1_D|TRIAE_CS42_1DS_TGACv1_080172_AA0242160.2
group6327:	wheatTGAGv1_A|TRIAE_CS42_1AS_TGACv1_019080_AA0060090.1	wheatTGAGv1_B|TRIAE_CS42_1BS_TGACv1_050533_AA0173110.1	wheatTGAGv1_D|TRIAE_CS42_1DS_TGACv1_081922_AA0263340.1
group6328:	wheatTGAGv1_A|TRIAE_CS42_1AS_TGACv1_019081_AA0060180.1	wheatTGAGv1_B|TRIAE_CS42_1BS_TGACv1_051011_AA0177260.3	wheatTGAGv1_D|TRIAE_CS42_1DS_TGACv1_080658_AA0251750.2
group6329:	wheatTGAGv1_A|TRIAE_CS42_1AS_TGACv1_019081_AA0060190.3	wheatTGAGv1_B|TRIAE_CS42_5BL_TGACv1_404424_AA1299460.2	wheatTGAGv1_D|TRIAE_CS42_1DS_TGACv1_080658_AA0251740.1
group6332:	wheatTGAGv1_A|TRIAE_CS42_1AS_TGACv1_019083_AA0060250.1	wheatTGAGv1_B|TRIAE_CS42_1BS_TGACv1_051062_AA0177560.2	wheatTGAGv1_D|TRIAE_CS42_1DS_TGACv1_080640_AA0251420.1
group6333:	wheatTGAGv1_A|TRIAE_CS42_1AS_TGACv1_019083_AA0060330.1	wheatTGAGv1_B|TRIAE_CS42_1BS_TGACv1_049433_AA0153390.2	wheatTGAGv1_D|TRIAE_CS42_1DS_TGACv1_082111_AA0263830.1
group6334:	wheatTGAGv1_A|TRIAE_CS42_1AS_TGACv1_019091_AA0060460.1	wheatTGAGv1_B|TRIAE_CS42_1BS_TGACv1_050535_AA0173140.1	wheatTGAGv1_D|TRIAE_CS42_1DS_TGACv1_080519_AA0249440.1
group6335:	wheatTGAGv1_A|TRIAE_CS42_1AS_TGACv1_019091_AA0060470.1	wheatTGAGv1_B|TRIAE_CS42_1BS_TGACv1_050013_AA0165930.1	wheatTGAGv1_D|TRIAE_CS42_1DS_TGACv1_080519_AA0249430.1
group6336:	wheatTGAGv1_A|TRIAE_CS42_1AS_TGACv1_019101_AA0060630.2	wheatTGAGv1_B|TRIAE_CS42_1BS_TGACv1_049770_AA0161170.1	wheatTGAGv1_D|TRIAE_CS42_1DS_TGACv1_081509_AA0261160.2
group6337:	wheatTGAGv1_A|TRIAE_CS42_1AS_TGACv1_019104_AA0060670.1	wheatTGAGv1_B|TRIAE_CS42_1BS_TGACv1_050476_AA0172560.1	wheatTGAGv1_D|TRIAE_CS42_1DS_TGACv1_081377_AA0260340.4
group6338:	wheatTGAGv1_A|TRIAE_CS42_1AS_TGACv1_019111_AA0060780.1	wheatTGAGv1_B|TRIAE_CS42_1BS_TGACv1_050166_AA0168410.1	wheatTGAGv1_D|TRIAE_CS42_1DS_TGACv1_080195_AA0242830.1
group6339:	wheatTGAGv1_A|TRIAE_CS42_1AS_TGACv1_019111_AA0060790.1	wheatTGAGv1_B|TRIAE_CS42_1BS_TGACv1_050166_AA0168400.1	wheatTGAGv1_D|TRIAE_CS42_1DS_TGACv1_080881_AA0255110.1
group6340:	wheatTGAGv1_A|TRIAE_CS42_1AS_TGACv1_019112_AA0060800.1	wheatTGAGv1_B|TRIAE_CS42_1BL_TGACv1_030340_AA0087360.1	wheatTGAGv1_D|TRIAE_CS42_1DS_TGACv1_080587_AA0250610.1
group6341:	wheatTGAGv1_A|TRIAE_CS42_1AS_TGACv1_019118_AA0060900.1	wheatTGAGv1_B|TRIAE_CS42_1BS_TGACv1_049392_AA0151940.1	wheatTGAGv1_D|TRIAE_CS42_1DS_TGACv1_081498_AA0261110.1
group6344:	wheatTGAGv1_A|TRIAE_CS42_1AS_TGACv1_019131_AA0061100.1	wheatTGAGv1_B|TRIAE_CS42_1BS_TGACv1_050305_AA0170380.1	wheatTGAGv1_D|TRIAE_CS42_1DS_TGACv1_081586_AA0261700.1
group6345:	wheatTGAGv1_A|TRIAE_CS42_1AS_TGACv1_019131_AA0061110.1	wheatTGAGv1_B|TRIAE_CS42_1BS_TGACv1_050305_AA0170390.1	wheatTGAGv1_D|TRIAE_CS42_1DS_TGACv1_081586_AA0261690.1
group6346:	wheatTGAGv1_A|TRIAE_CS42_1AS_TGACv1_019131_AA0061160.2	wheatTGAGv1_B|TRIAE_CS42_1BS_TGACv1_050004_AA0165710.1	wheatTGAGv1_D|TRIAE_CS42_1DS_TGACv1_081936_AA0263360.1
group6347:	wheatTGAGv1_A|TRIAE_CS42_1AS_TGACv1_019131_AA0061170.1	wheatTGAGv1_B|TRIAE_CS42_1BS_TGACv1_050125_AA0167820.1	wheatTGAGv1_D|TRIAE_CS42_1DS_TGACv1_081936_AA0263350.3
group6349:	wheatTGAGv1_A|TRIAE_CS42_1AS_TGACv1_019135_AA0061270.1	wheatTGAGv1_B|TRIAE_CS42_1BS_TGACv1_049649_AA0158820.1	wheatTGAGv1_D|TRIAE_CS42_1DS_TGACv1_080464_AA0248480.1
group6351:	wheatTGAGv1_A|TRIAE_CS42_1AS_TGACv1_019138_AA0061480.1	wheatTGAGv1_B|TRIAE_CS42_1BS_TGACv1_050954_AA0176880.1	wheatTGAGv1_D|TRIAE_CS42_1DS_TGACv1_080431_AA0247810.1
group6352:	wheatTGAGv1_A|TRIAE_CS42_1AS_TGACv1_019138_AA0061490.1	wheatTGAGv1_B|TRIAE_CS42_1BS_TGACv1_050947_AA0176840.1	wheatTGAGv1_D|TRIAE_CS42_1DS_TGACv1_080431_AA0247800.1
group6353:	wheatTGAGv1_A|TRIAE_CS42_1AS_TGACv1_019145_AA0061600.1	wheatTGAGv1_B|TRIAE_CS42_1BS_TGACv1_049554_AA0156730.2	wheatTGAGv1_D|TRIAE_CS42_1DS_TGACv1_080118_AA0240110.1
group6354:	wheatTGAGv1_A|TRIAE_CS42_1AS_TGACv1_019145_AA0061610.1	wheatTGAGv1_B|TRIAE_CS42_1BS_TGACv1_049554_AA0156740.1	wheatTGAGv1_D|TRIAE_CS42_1DS_TGACv1_080271_AA0244920.1
group6357:	wheatTGAGv1_A|TRIAE_CS42_1AS_TGACv1_019156_AA0061790.1	wheatTGAGv1_B|TRIAE_CS42_1BS_TGACv1_050362_AA0171210.1	wheatTGAGv1_D|TRIAE_CS42_1DS_TGACv1_081175_AA0258310.1
group6358:	wheatTGAGv1_A|TRIAE_CS42_1AS_TGACv1_019159_AA0061810.3	wheatTGAGv1_B|TRIAE_CS42_1BS_TGACv1_051290_AA0179020.1	wheatTGAGv1_D|TRIAE_CS42_1DS_TGACv1_080792_AA0253780.1
group6359:	wheatTGAGv1_A|TRIAE_CS42_1AS_TGACv1_019172_AA0062060.3	wheatTGAGv1_B|TRIAE_CS42_1BS_TGACv1_050519_AA0172980.1	wheatTGAGv1_D|TRIAE_CS42_1DS_TGACv1_081046_AA0257100.3
group6360:	wheatTGAGv1_A|TRIAE_CS42_1AS_TGACv1_019173_AA0062080.2	wheatTGAGv1_B|TRIAE_CS42_1BS_TGACv1_051592_AA0180550.2	wheatTGAGv1_D|TRIAE_CS42_1DS_TGACv1_081011_AA0256740.1
group6361:	wheatTGAGv1_A|TRIAE_CS42_1AS_TGACv1_019176_AA0062100.1	wheatTGAGv1_B|TRIAE_CS42_1BS_TGACv1_050680_AA0174340.1	wheatTGAGv1_D|TRIAE_CS42_1DS_TGACv1_080147_AA0241250.1
group6363:	wheatTGAGv1_A|TRIAE_CS42_1AS_TGACv1_019182_AA0062340.1	wheatTGAGv1_B|TRIAE_CS42_1BS_TGACv1_050126_AA0167830.1	wheatTGAGv1_D|TRIAE_CS42_1DS_TGACv1_080270_AA0244810.1
group6365:	wheatTGAGv1_A|TRIAE_CS42_1AS_TGACv1_019182_AA0062380.1	wheatTGAGv1_B|TRIAE_CS42_1BS_TGACv1_050126_AA0167860.1	wheatTGAGv1_D|TRIAE_CS42_1DS_TGACv1_080270_AA0244830.1
group6366:	wheatTGAGv1_A|TRIAE_CS42_1AS_TGACv1_019182_AA0062400.1	wheatTGAGv1_B|TRIAE_CS42_1BS_TGACv1_050590_AA0173740.1	wheatTGAGv1_D|TRIAE_CS42_1DS_TGACv1_080270_AA0244860.1
group6369:	wheatTGAGv1_A|TRIAE_CS42_1AS_TGACv1_019185_AA0062560.1	wheatTGAGv1_B|TRIAE_CS42_1BS_TGACv1_051415_AA0179590.1	wheatTGAGv1_D|TRIAE_CS42_1DS_TGACv1_080829_AA0254230.3
group6370:	wheatTGAGv1_A|TRIAE_CS42_1AS_TGACv1_019185_AA0062580.1	wheatTGAGv1_B|TRIAE_CS42_1BS_TGACv1_051125_AA0177920.1	wheatTGAGv1_D|TRIAE_CS42_1DS_TGACv1_080829_AA0254240.3
group6372:	wheatTGAGv1_A|TRIAE_CS42_1AS_TGACv1_019191_AA0062660.1	wheatTGAGv1_B|TRIAE_CS42_1BS_TGACv1_049687_AA0159600.1	wheatTGAGv1_D|TRIAE_CS42_1DS_TGACv1_080127_AA0240660.1
group6374:	wheatTGAGv1_A|TRIAE_CS42_1AS_TGACv1_019195_AA0062780.1	wheatTGAGv1_B|TRIAE_CS42_1BS_TGACv1_050629_AA0174050.2	wheatTGAGv1_D|TRIAE_CS42_1DS_TGACv1_081590_AA0261740.1
group6375:	wheatTGAGv1_A|TRIAE_CS42_1AS_TGACv1_019196_AA0062800.1	wheatTGAGv1_B|TRIAE_CS42_1BS_TGACv1_049573_AA0157110.2	wheatTGAGv1_D|TRIAE_CS42_1DS_TGACv1_080342_AA0246290.2
group6376:	wheatTGAGv1_A|TRIAE_CS42_1AS_TGACv1_019203_AA0063060.2	wheatTGAGv1_B|TRIAE_CS42_1BS_TGACv1_049968_AA0165020.1	wheatTGAGv1_D|TRIAE_CS42_1DS_TGACv1_080256_AA0244470.1
group6377:	wheatTGAGv1_A|TRIAE_CS42_1AS_TGACv1_019203_AA0063080.1	wheatTGAGv1_B|TRIAE_CS42_1BS_TGACv1_049968_AA0164990.1	wheatTGAGv1_D|TRIAE_CS42_1DS_TGACv1_080256_AA0244460.1
group6378:	wheatTGAGv1_A|TRIAE_CS42_1AS_TGACv1_019215_AA0063260.1	wheatTGAGv1_B|TRIAE_CS42_1BS_TGACv1_049922_AA0164330.1	wheatTGAGv1_D|TRIAE_CS42_1DS_TGACv1_080155_AA0241650.1
group6380:	wheatTGAGv1_A|TRIAE_CS42_1AS_TGACv1_019220_AA0063350.1	wheatTGAGv1_B|TRIAE_CS42_1BS_TGACv1_050552_AA0173290.1	wheatTGAGv1_D|TRIAE_CS42_1DS_TGACv1_080166_AA0241980.1
group6383:	wheatTGAGv1_A|TRIAE_CS42_1AS_TGACv1_019235_AA0063720.1	wheatTGAGv1_B|TRIAE_CS42_1BS_TGACv1_050175_AA0168550.1	wheatTGAGv1_D|TRIAE_CS42_1DS_TGACv1_080889_AA0255170.1
group6385:	wheatTGAGv1_A|TRIAE_CS42_1AS_TGACv1_019246_AA0063880.1	wheatTGAGv1_B|TRIAE_CS42_1BS_TGACv1_051261_AA0178860.1	wheatTGAGv1_D|TRIAE_CS42_1DS_TGACv1_082101_AA0263790.2
group6386:	wheatTGAGv1_A|TRIAE_CS42_1AS_TGACv1_019246_AA0063910.1	wheatTGAGv1_B|TRIAE_CS42_1BS_TGACv1_051261_AA0178850.1	wheatTGAGv1_D|TRIAE_CS42_1DS_TGACv1_082101_AA0263800.1
group6387:	wheatTGAGv1_A|TRIAE_CS42_1AS_TGACv1_019249_AA0063920.1	wheatTGAGv1_B|TRIAE_CS42_1BS_TGACv1_050951_AA0176870.1	wheatTGAGv1_D|TRIAE_CS42_1DS_TGACv1_081716_AA0262370.1
group6388:	wheatTGAGv1_A|TRIAE_CS42_1AS_TGACv1_019249_AA0063940.1	wheatTGAGv1_B|TRIAE_CS42_1BS_TGACv1_050895_AA0176490.1	wheatTGAGv1_D|TRIAE_CS42_1DS_TGACv1_080935_AA0255820.1
group6389:	wheatTGAGv1_A|TRIAE_CS42_1AS_TGACv1_019256_AA0064000.1	wheatTGAGv1_B|TRIAE_CS42_1BS_TGACv1_051438_AA0179790.1	wheatTGAGv1_D|TRIAE_CS42_1DS_TGACv1_080375_AA0247070.1
group6390:	wheatTGAGv1_A|TRIAE_CS42_1AS_TGACv1_019260_AA0064010.1	wheatTGAGv1_B|TRIAE_CS42_1BS_TGACv1_050178_AA0168680.1	wheatTGAGv1_D|TRIAE_CS42_1DS_TGACv1_080357_AA0246550.1
group6391:	wheatTGAGv1_A|TRIAE_CS42_1AS_TGACv1_019260_AA0064030.1	wheatTGAGv1_B|TRIAE_CS42_1BS_TGACv1_049414_AA0152840.1	wheatTGAGv1_D|TRIAE_CS42_1DS_TGACv1_080781_AA0253670.1
group6392:	wheatTGAGv1_A|TRIAE_CS42_1AS_TGACv1_019265_AA0064090.1	wheatTGAGv1_B|TRIAE_CS42_1BS_TGACv1_049594_AA0157420.1	wheatTGAGv1_D|TRIAE_CS42_1DS_TGACv1_080279_AA0245010.1
group6394:	wheatTGAGv1_A|TRIAE_CS42_1AS_TGACv1_019285_AA0064340.1	wheatTGAGv1_B|TRIAE_CS42_1BS_TGACv1_049711_AA0160280.1	wheatTGAGv1_D|TRIAE_CS42_1DS_TGACv1_080350_AA0246440.1
group6395:	wheatTGAGv1_A|TRIAE_CS42_1AS_TGACv1_019285_AA0064360.1	wheatTGAGv1_B|TRIAE_CS42_1BS_TGACv1_050194_AA0168920.1	wheatTGAGv1_D|TRIAE_CS42_1DS_TGACv1_080894_AA0255270.1
group6396:	wheatTGAGv1_A|TRIAE_CS42_1AS_TGACv1_019285_AA0064370.1	wheatTGAGv1_B|TRIAE_CS42_1BS_TGACv1_052425_AA0181710.1	wheatTGAGv1_D|TRIAE_CS42_1DS_TGACv1_080894_AA0255280.1
group6397:	wheatTGAGv1_A|TRIAE_CS42_1AS_TGACv1_019287_AA0064380.2	wheatTGAGv1_B|TRIAE_CS42_1BL_TGACv1_032758_AA0133900.2	wheatTGAGv1_D|TRIAE_CS42_1DL_TGACv1_061401_AA0194240.1
group6398:	wheatTGAGv1_A|TRIAE_CS42_1AS_TGACv1_019288_AA0064390.2	wheatTGAGv1_B|TRIAE_CS42_1BS_TGACv1_050864_AA0176280.1	wheatTGAGv1_D|TRIAE_CS42_1DS_TGACv1_080521_AA0249490.1
group6399:	wheatTGAGv1_A|TRIAE_CS42_1AS_TGACv1_019288_AA0064400.1	wheatTGAGv1_B|TRIAE_CS42_1BS_TGACv1_050864_AA0176270.2	wheatTGAGv1_D|TRIAE_CS42_1DS_TGACv1_080521_AA0249500.4
group6400:	wheatTGAGv1_A|TRIAE_CS42_1AS_TGACv1_019292_AA0064450.1	wheatTGAGv1_B|TRIAE_CS42_1BS_TGACv1_049818_AA0162110.1	wheatTGAGv1_D|TRIAE_CS42_1DS_TGACv1_081600_AA0261820.1
group6402:	wheatTGAGv1_A|TRIAE_CS42_1AS_TGACv1_019299_AA0064510.3	wheatTGAGv1_B|TRIAE_CS42_1BS_TGACv1_050372_AA0171370.1	wheatTGAGv1_D|TRIAE_CS42_1DS_TGACv1_081545_AA0261300.2
group6403:	wheatTGAGv1_A|TRIAE_CS42_1AS_TGACv1_019302_AA0064600.1	wheatTGAGv1_B|TRIAE_CS42_1BS_TGACv1_049609_AA0157860.1	wheatTGAGv1_D|TRIAE_CS42_1DS_TGACv1_080562_AA0250180.1
group6404:	wheatTGAGv1_A|TRIAE_CS42_1AS_TGACv1_019302_AA0064620.1	wheatTGAGv1_B|TRIAE_CS42_1BS_TGACv1_050820_AA0175910.1	wheatTGAGv1_D|TRIAE_CS42_1DS_TGACv1_080562_AA0250200.1
group6406:	wheatTGAGv1_A|TRIAE_CS42_1AS_TGACv1_019311_AA0064720.1	wheatTGAGv1_B|TRIAE_CS42_2BL_TGACv1_131759_AA0431760.1	wheatTGAGv1_D|TRIAE_CS42_5DL_TGACv1_433748_AA1421110.1
group6407:	wheatTGAGv1_A|TRIAE_CS42_1AS_TGACv1_019317_AA0064800.2	wheatTGAGv1_B|TRIAE_CS42_1BS_TGACv1_049924_AA0164400.1	wheatTGAGv1_D|TRIAE_CS42_1DS_TGACv1_081471_AA0260910.1
group6408:	wheatTGAGv1_A|TRIAE_CS42_1AS_TGACv1_019317_AA0064810.1	wheatTGAGv1_B|TRIAE_CS42_1BS_TGACv1_049612_AA0157990.1	wheatTGAGv1_D|TRIAE_CS42_1DS_TGACv1_080417_AA0247590.1
group6409:	wheatTGAGv1_A|TRIAE_CS42_1AS_TGACv1_019317_AA0064830.1	wheatTGAGv1_B|TRIAE_CS42_1BS_TGACv1_052728_AA0181960.1	wheatTGAGv1_D|TRIAE_CS42_1DS_TGACv1_080417_AA0247580.1
group6410:	wheatTGAGv1_A|TRIAE_CS42_1AS_TGACv1_019319_AA0064890.1	wheatTGAGv1_B|TRIAE_CS42_1BS_TGACv1_050226_AA0169180.1	wheatTGAGv1_D|TRIAE_CS42_1DS_TGACv1_082262_AA0264300.1
group6412:	wheatTGAGv1_A|TRIAE_CS42_1AS_TGACv1_019336_AA0065030.1	wheatTGAGv1_B|TRIAE_CS42_1BS_TGACv1_049417_AA0152950.2	wheatTGAGv1_D|TRIAE_CS42_1DS_TGACv1_080437_AA0247940.1
group6414:	wheatTGAGv1_A|TRIAE_CS42_1AS_TGACv1_019343_AA0065100.1	wheatTGAGv1_B|TRIAE_CS42_1BS_TGACv1_049510_AA0155420.1	wheatTGAGv1_D|TRIAE_CS42_1DS_TGACv1_080839_AA0254450.1
group6415:	wheatTGAGv1_A|TRIAE_CS42_1AS_TGACv1_019346_AA0065190.2	wheatTGAGv1_B|TRIAE_CS42_1BS_TGACv1_049907_AA0163920.1	wheatTGAGv1_D|TRIAE_CS42_1DS_TGACv1_082167_AA0263980.1
group6417:	wheatTGAGv1_A|TRIAE_CS42_1AS_TGACv1_019352_AA0065310.1	wheatTGAGv1_B|TRIAE_CS42_1BS_TGACv1_050118_AA0167620.1	wheatTGAGv1_D|TRIAE_CS42_1DS_TGACv1_080174_AA0242230.1
group6418:	wheatTGAGv1_A|TRIAE_CS42_1AS_TGACv1_019352_AA0065320.1	wheatTGAGv1_B|TRIAE_CS42_1BS_TGACv1_050118_AA0167610.1	wheatTGAGv1_D|TRIAE_CS42_1DS_TGACv1_080174_AA0242240.1
group6419:	wheatTGAGv1_A|TRIAE_CS42_1AS_TGACv1_019352_AA0065330.1	wheatTGAGv1_B|TRIAE_CS42_1BS_TGACv1_050118_AA0167600.1	wheatTGAGv1_D|TRIAE_CS42_1DS_TGACv1_080174_AA0242250.1
group6420:	wheatTGAGv1_A|TRIAE_CS42_1AS_TGACv1_019355_AA0065430.2	wheatTGAGv1_B|TRIAE_CS42_1BS_TGACv1_049844_AA0162810.1	wheatTGAGv1_D|TRIAE_CS42_1DS_TGACv1_081310_AA0259700.1
group6421:	wheatTGAGv1_A|TRIAE_CS42_1AS_TGACv1_019355_AA0065450.1	wheatTGAGv1_B|TRIAE_CS42_1BS_TGACv1_049611_AA0157980.1	wheatTGAGv1_D|TRIAE_CS42_1DS_TGACv1_081310_AA0259720.1
group6422:	wheatTGAGv1_A|TRIAE_CS42_1AS_TGACv1_019359_AA0065550.1	wheatTGAGv1_B|TRIAE_CS42_1BS_TGACv1_049703_AA0160180.2	wheatTGAGv1_D|TRIAE_CS42_1DS_TGACv1_081355_AA0260160.2
group6424:	wheatTGAGv1_A|TRIAE_CS42_1AS_TGACv1_019361_AA0065600.1	wheatTGAGv1_B|TRIAE_CS42_1BS_TGACv1_051129_AA0177970.1	wheatTGAGv1_D|TRIAE_CS42_1DS_TGACv1_080471_AA0248620.1
group6425:	wheatTGAGv1_A|TRIAE_CS42_1AS_TGACv1_019370_AA0065680.1	wheatTGAGv1_B|TRIAE_CS42_1BS_TGACv1_049583_AA0157300.3	wheatTGAGv1_D|TRIAE_CS42_1DS_TGACv1_082481_AA0264700.1
group6426:	wheatTGAGv1_A|TRIAE_CS42_1AS_TGACv1_019370_AA0065690.1	wheatTGAGv1_B|TRIAE_CS42_1BS_TGACv1_049912_AA0164130.3	wheatTGAGv1_D|TRIAE_CS42_1DS_TGACv1_080563_AA0250250.2
group6427:	wheatTGAGv1_A|TRIAE_CS42_1AS_TGACv1_019375_AA0065760.5	wheatTGAGv1_B|TRIAE_CS42_1BS_TGACv1_049478_AA0154520.1	wheatTGAGv1_D|TRIAE_CS42_1DS_TGACv1_080212_AA0243200.2
group6429:	wheatTGAGv1_A|TRIAE_CS42_1AS_TGACv1_019378_AA0065830.1	wheatTGAGv1_B|TRIAE_CS42_1BS_TGACv1_049883_AA0163560.1	wheatTGAGv1_D|TRIAE_CS42_1DS_TGACv1_080186_AA0242400.1
group6430:	wheatTGAGv1_A|TRIAE_CS42_1AS_TGACv1_019383_AA0065900.1	wheatTGAGv1_B|TRIAE_CS42_1BS_TGACv1_051280_AA0178950.1	wheatTGAGv1_D|TRIAE_CS42_1DS_TGACv1_080324_AA0245900.1
group6431:	wheatTGAGv1_A|TRIAE_CS42_1AS_TGACv1_019383_AA0065910.4	wheatTGAGv1_B|TRIAE_CS42_1BS_TGACv1_049760_AA0160990.1	wheatTGAGv1_D|TRIAE_CS42_1DS_TGACv1_080324_AA0245930.1
group6432:	wheatTGAGv1_A|TRIAE_CS42_1AS_TGACv1_019383_AA0065920.1	wheatTGAGv1_B|TRIAE_CS42_1BS_TGACv1_049760_AA0160980.1	wheatTGAGv1_D|TRIAE_CS42_1DS_TGACv1_080324_AA0245940.1
group6437:	wheatTGAGv1_A|TRIAE_CS42_1AS_TGACv1_019426_AA0066490.1	wheatTGAGv1_B|TRIAE_CS42_1BS_TGACv1_049652_AA0158930.2	wheatTGAGv1_D|TRIAE_CS42_1DS_TGACv1_081158_AA0258150.2
group6438:	wheatTGAGv1_A|TRIAE_CS42_1AS_TGACv1_019426_AA0066500.1	wheatTGAGv1_B|TRIAE_CS42_1BS_TGACv1_049652_AA0158920.1	wheatTGAGv1_D|TRIAE_CS42_1DS_TGACv1_081158_AA0258160.1
group6439:	wheatTGAGv1_A|TRIAE_CS42_1AS_TGACv1_019443_AA0066620.1	wheatTGAGv1_B|TRIAE_CS42_1BS_TGACv1_049431_AA0153310.1	wheatTGAGv1_D|TRIAE_CS42_1DS_TGACv1_081721_AA0262410.1
group6442:	wheatTGAGv1_A|TRIAE_CS42_1AS_TGACv1_019457_AA0066770.1	wheatTGAGv1_B|TRIAE_CS42_1BS_TGACv1_050689_AA0174440.1	wheatTGAGv1_D|TRIAE_CS42_1DS_TGACv1_081009_AA0256720.1
group6451:	wheatTGAGv1_A|TRIAE_CS42_1AS_TGACv1_019464_AA0066920.1	wheatTGAGv1_B|TRIAE_CS42_1BS_TGACv1_049465_AA0154210.1	wheatTGAGv1_D|TRIAE_CS42_1DS_TGACv1_080793_AA0253800.1
group6452:	wheatTGAGv1_A|TRIAE_CS42_1AS_TGACv1_019466_AA0066930.1	wheatTGAGv1_B|TRIAE_CS42_1BS_TGACv1_049820_AA0162170.1	wheatTGAGv1_D|TRIAE_CS42_1DS_TGACv1_082171_AA0264020.1
group6453:	wheatTGAGv1_A|TRIAE_CS42_1AS_TGACv1_019466_AA0066950.2	wheatTGAGv1_B|TRIAE_CS42_1BS_TGACv1_049820_AA0162160.1	wheatTGAGv1_D|TRIAE_CS42_1DS_TGACv1_082171_AA0264010.1
group6455:	wheatTGAGv1_A|TRIAE_CS42_1AS_TGACv1_019467_AA0067000.1	wheatTGAGv1_B|TRIAE_CS42_1BS_TGACv1_049680_AA0159500.1	wheatTGAGv1_D|TRIAE_CS42_1DS_TGACv1_080772_AA0253570.1
group6456:	wheatTGAGv1_A|TRIAE_CS42_1AS_TGACv1_019469_AA0067040.3	wheatTGAGv1_B|TRIAE_CS42_1BS_TGACv1_049430_AA0153280.1	wheatTGAGv1_D|TRIAE_CS42_1DS_TGACv1_080316_AA0245730.3
group6459:	wheatTGAGv1_A|TRIAE_CS42_1AS_TGACv1_019480_AA0067160.1	wheatTGAGv1_B|TRIAE_CS42_1BS_TGACv1_049881_AA0163500.2	wheatTGAGv1_D|TRIAE_CS42_1DS_TGACv1_080951_AA0255980.2
group6461:	wheatTGAGv1_A|TRIAE_CS42_1AS_TGACv1_019485_AA0067210.1	wheatTGAGv1_B|TRIAE_CS42_1BS_TGACv1_049530_AA0156000.1	wheatTGAGv1_D|TRIAE_CS42_1DS_TGACv1_080108_AA0239500.1
group6464:	wheatTGAGv1_A|TRIAE_CS42_1AS_TGACv1_019494_AA0067350.3	wheatTGAGv1_B|TRIAE_CS42_1BS_TGACv1_050747_AA0175030.1	wheatTGAGv1_D|TRIAE_CS42_1DS_TGACv1_080841_AA0254480.2
group6465:	wheatTGAGv1_A|TRIAE_CS42_1AS_TGACv1_019496_AA0067360.2	wheatTGAGv1_B|TRIAE_CS42_1BS_TGACv1_049353_AA0149970.1	wheatTGAGv1_D|TRIAE_CS42_1DS_TGACv1_080355_AA0246530.1
group6466:	wheatTGAGv1_A|TRIAE_CS42_1AS_TGACv1_019507_AA0067450.1	wheatTGAGv1_B|TRIAE_CS42_1BS_TGACv1_050660_AA0174300.1	wheatTGAGv1_D|TRIAE_CS42_1DS_TGACv1_080368_AA0246900.1
group6467:	wheatTGAGv1_A|TRIAE_CS42_1AS_TGACv1_019507_AA0067460.1	wheatTGAGv1_B|TRIAE_CS42_1BS_TGACv1_050660_AA0174320.1	wheatTGAGv1_D|TRIAE_CS42_1DS_TGACv1_081795_AA0262770.1
group6468:	wheatTGAGv1_A|TRIAE_CS42_1AS_TGACv1_019507_AA0067470.1	wheatTGAGv1_B|TRIAE_CS42_1BS_TGACv1_052017_AA0181230.1	wheatTGAGv1_D|TRIAE_CS42_1DS_TGACv1_081387_AA0260440.5
group6470:	wheatTGAGv1_A|TRIAE_CS42_1AS_TGACv1_019516_AA0067570.1	wheatTGAGv1_B|TRIAE_CS42_1BS_TGACv1_050155_AA0168250.1	wheatTGAGv1_D|TRIAE_CS42_1DS_TGACv1_080822_AA0254120.1
group6472:	wheatTGAGv1_A|TRIAE_CS42_1AS_TGACv1_019518_AA0067590.2	wheatTGAGv1_B|TRIAE_CS42_1BS_TGACv1_049673_AA0159370.2	wheatTGAGv1_D|TRIAE_CS42_1DS_TGACv1_080148_AA0241410.1
group6473:	wheatTGAGv1_A|TRIAE_CS42_1AS_TGACv1_019520_AA0067600.1	wheatTGAGv1_B|TRIAE_CS42_1BS_TGACv1_049546_AA0156530.1	wheatTGAGv1_D|TRIAE_CS42_1DS_TGACv1_080414_AA0247520.2
group6474:	wheatTGAGv1_A|TRIAE_CS42_1AS_TGACv1_019520_AA0067630.1	wheatTGAGv1_B|TRIAE_CS42_1BL_TGACv1_030590_AA0094940.1	wheatTGAGv1_D|TRIAE_CS42_1DS_TGACv1_081003_AA0256680.1
group6475:	wheatTGAGv1_A|TRIAE_CS42_1AS_TGACv1_019522_AA0067640.1	wheatTGAGv1_B|TRIAE_CS42_1BS_TGACv1_049430_AA0153290.1	wheatTGAGv1_D|TRIAE_CS42_1DS_TGACv1_080501_AA0249160.2
group6477:	wheatTGAGv1_A|TRIAE_CS42_1AS_TGACv1_019537_AA0067780.2	wheatTGAGv1_B|TRIAE_CS42_1BS_TGACv1_051180_AA0178390.1	wheatTGAGv1_D|TRIAE_CS42_1DS_TGACv1_081432_AA0260690.1
group6478:	wheatTGAGv1_A|TRIAE_CS42_1AS_TGACv1_019540_AA0067800.1	wheatTGAGv1_B|TRIAE_CS42_1BS_TGACv1_049504_AA0155270.1	wheatTGAGv1_D|TRIAE_CS42_1DS_TGACv1_080128_AA0240690.1
group6479:	wheatTGAGv1_A|TRIAE_CS42_1AS_TGACv1_019540_AA0067810.1	wheatTGAGv1_B|TRIAE_CS42_1BS_TGACv1_049504_AA0155280.1	wheatTGAGv1_D|TRIAE_CS42_1DS_TGACv1_080128_AA0240700.1
group6480:	wheatTGAGv1_A|TRIAE_CS42_1AS_TGACv1_019548_AA0067940.1	wheatTGAGv1_B|TRIAE_CS42_1BS_TGACv1_050644_AA0174140.1	wheatTGAGv1_D|TRIAE_CS42_1DS_TGACv1_080150_AA0241520.1
group6484:	wheatTGAGv1_A|TRIAE_CS42_1AS_TGACv1_019549_AA0068010.1	wheatTGAGv1_B|TRIAE_CS42_1BS_TGACv1_050050_AA0166620.1	wheatTGAGv1_D|TRIAE_CS42_1DS_TGACv1_081340_AA0260070.1
group6485:	wheatTGAGv1_A|TRIAE_CS42_1AS_TGACv1_019549_AA0068020.2	wheatTGAGv1_B|TRIAE_CS42_1BS_TGACv1_050050_AA0166630.1	wheatTGAGv1_D|TRIAE_CS42_1DS_TGACv1_081340_AA0260080.1
group6486:	wheatTGAGv1_A|TRIAE_CS42_1AS_TGACv1_019551_AA0068040.1	wheatTGAGv1_B|TRIAE_CS42_1BS_TGACv1_049885_AA0163610.1	wheatTGAGv1_D|TRIAE_CS42_1DS_TGACv1_080446_AA0248140.1
group6487:	wheatTGAGv1_A|TRIAE_CS42_1AS_TGACv1_019551_AA0068050.1	wheatTGAGv1_B|TRIAE_CS42_1BS_TGACv1_049885_AA0163620.2	wheatTGAGv1_D|TRIAE_CS42_1DS_TGACv1_080446_AA0248150.1
group6488:	wheatTGAGv1_A|TRIAE_CS42_1AS_TGACv1_019551_AA0068060.1	wheatTGAGv1_B|TRIAE_CS42_1BS_TGACv1_049885_AA0163630.1	wheatTGAGv1_D|TRIAE_CS42_1DS_TGACv1_080446_AA0248160.1
group6489:	wheatTGAGv1_A|TRIAE_CS42_1AS_TGACv1_019551_AA0068080.1	wheatTGAGv1_B|TRIAE_CS42_1BS_TGACv1_049967_AA0164910.1	wheatTGAGv1_D|TRIAE_CS42_1DS_TGACv1_080446_AA0248170.1
group6492:	wheatTGAGv1_A|TRIAE_CS42_1AS_TGACv1_019553_AA0068200.1	wheatTGAGv1_B|TRIAE_CS42_1BS_TGACv1_050969_AA0176960.1	wheatTGAGv1_D|TRIAE_CS42_1DS_TGACv1_080896_AA0255370.1
group6493:	wheatTGAGv1_A|TRIAE_CS42_1AS_TGACv1_019557_AA0068230.1	wheatTGAGv1_B|TRIAE_CS42_1BS_TGACv1_050006_AA0165750.1	wheatTGAGv1_D|TRIAE_CS42_1DS_TGACv1_080843_AA0254520.1
group6494:	wheatTGAGv1_A|TRIAE_CS42_1AS_TGACv1_019557_AA0068240.1	wheatTGAGv1_B|TRIAE_CS42_1BS_TGACv1_050006_AA0165770.2	wheatTGAGv1_D|TRIAE_CS42_1DS_TGACv1_080843_AA0254530.1
group6495:	wheatTGAGv1_A|TRIAE_CS42_1AS_TGACv1_019559_AA0068270.1	wheatTGAGv1_B|TRIAE_CS42_1BS_TGACv1_049400_AA0152270.1	wheatTGAGv1_D|TRIAE_CS42_1DS_TGACv1_080111_AA0239560.1
group6496:	wheatTGAGv1_A|TRIAE_CS42_1AS_TGACv1_019564_AA0068390.1	wheatTGAGv1_B|TRIAE_CS42_1BS_TGACv1_050802_AA0175700.1	wheatTGAGv1_D|TRIAE_CS42_4DL_TGACv1_342405_AA1112750.1
group6499:	wheatTGAGv1_A|TRIAE_CS42_1AS_TGACv1_019572_AA0068580.1	wheatTGAGv1_B|TRIAE_CS42_1BS_TGACv1_050808_AA0175770.1	wheatTGAGv1_D|TRIAE_CS42_1DS_TGACv1_080134_AA0241000.1
group6500:	wheatTGAGv1_A|TRIAE_CS42_1AS_TGACv1_019572_AA0068590.1	wheatTGAGv1_B|TRIAE_CS42_1BS_TGACv1_050808_AA0175780.2	wheatTGAGv1_D|TRIAE_CS42_1DS_TGACv1_080134_AA0240990.1
group6501:	wheatTGAGv1_A|TRIAE_CS42_1AS_TGACv1_019572_AA0068600.2	wheatTGAGv1_B|TRIAE_CS42_1BS_TGACv1_050808_AA0175790.1	wheatTGAGv1_D|TRIAE_CS42_1DS_TGACv1_080134_AA0240980.1
group6502:	wheatTGAGv1_A|TRIAE_CS42_1AS_TGACv1_019579_AA0068730.1	wheatTGAGv1_B|TRIAE_CS42_3B_TGACv1_225011_AA0804070.1	wheatTGAGv1_D|TRIAE_CS42_3DL_TGACv1_249611_AA0852400.1
group6503:	wheatTGAGv1_A|TRIAE_CS42_1AS_TGACv1_019579_AA0068740.1	wheatTGAGv1_B|TRIAE_CS42_3B_TGACv1_225011_AA0804060.1	wheatTGAGv1_D|TRIAE_CS42_3DL_TGACv1_249611_AA0852410.1
group6505:	wheatTGAGv1_A|TRIAE_CS42_1AS_TGACv1_019644_AA0069340.1	wheatTGAGv1_B|TRIAE_CS42_1BS_TGACv1_051449_AA0179840.1	wheatTGAGv1_D|TRIAE_CS42_1DS_TGACv1_080285_AA0245240.1
group6506:	wheatTGAGv1_A|TRIAE_CS42_1AS_TGACv1_019644_AA0069370.1	wheatTGAGv1_B|TRIAE_CS42_1BS_TGACv1_049611_AA0157950.1	wheatTGAGv1_D|TRIAE_CS42_1DS_TGACv1_080285_AA0245230.1
group6507:	wheatTGAGv1_A|TRIAE_CS42_1AS_TGACv1_019646_AA0069450.2	wheatTGAGv1_B|TRIAE_CS42_1BS_TGACv1_050369_AA0171290.3	wheatTGAGv1_D|TRIAE_CS42_1DS_TGACv1_080192_AA0242690.1
group6511:	wheatTGAGv1_A|TRIAE_CS42_1AS_TGACv1_019649_AA0069530.1	wheatTGAGv1_B|TRIAE_CS42_1BS_TGACv1_050655_AA0174250.1	wheatTGAGv1_D|TRIAE_CS42_1DS_TGACv1_081459_AA0260810.1
group6512:	wheatTGAGv1_A|TRIAE_CS42_1AS_TGACv1_019650_AA0069580.1	wheatTGAGv1_B|TRIAE_CS42_1BS_TGACv1_049589_AA0157350.1	wheatTGAGv1_D|TRIAE_CS42_1DS_TGACv1_080880_AA0255100.1
group6513:	wheatTGAGv1_A|TRIAE_CS42_1AS_TGACv1_019676_AA0069770.1	wheatTGAGv1_B|TRIAE_CS42_1BS_TGACv1_050776_AA0175370.1	wheatTGAGv1_D|TRIAE_CS42_1DS_TGACv1_081195_AA0258600.3
group6515:	wheatTGAGv1_A|TRIAE_CS42_1AS_TGACv1_019677_AA0069790.1	wheatTGAGv1_B|TRIAE_CS42_1BS_TGACv1_049736_AA0160630.1	wheatTGAGv1_D|TRIAE_CS42_1DS_TGACv1_080490_AA0248980.1
group6516:	wheatTGAGv1_A|TRIAE_CS42_1AS_TGACv1_019684_AA0069850.1	wheatTGAGv1_B|TRIAE_CS42_1BS_TGACv1_049735_AA0160600.1	wheatTGAGv1_D|TRIAE_CS42_1DS_TGACv1_080370_AA0246970.1
group6517:	wheatTGAGv1_A|TRIAE_CS42_1AS_TGACv1_019685_AA0069860.2	wheatTGAGv1_B|TRIAE_CS42_1BS_TGACv1_050442_AA0172070.1	wheatTGAGv1_D|TRIAE_CS42_1DS_TGACv1_081885_AA0263200.1
group6518:	wheatTGAGv1_A|TRIAE_CS42_1AS_TGACv1_019686_AA0069930.2	wheatTGAGv1_B|TRIAE_CS42_1BS_TGACv1_049417_AA0152890.1	wheatTGAGv1_D|TRIAE_CS42_1DS_TGACv1_080437_AA0247900.10
group6519:	wheatTGAGv1_A|TRIAE_CS42_1AS_TGACv1_019686_AA0069940.2	wheatTGAGv1_B|TRIAE_CS42_1BS_TGACv1_049417_AA0152910.1	wheatTGAGv1_D|TRIAE_CS42_1DS_TGACv1_080437_AA0247910.1
group6522:	wheatTGAGv1_A|TRIAE_CS42_1AS_TGACv1_019689_AA0069990.1	wheatTGAGv1_B|TRIAE_CS42_1BS_TGACv1_050745_AA0175000.1	wheatTGAGv1_D|TRIAE_CS42_1DS_TGACv1_081669_AA0262230.1
group6524:	wheatTGAGv1_A|TRIAE_CS42_1AS_TGACv1_019696_AA0070120.1	wheatTGAGv1_B|TRIAE_CS42_1BS_TGACv1_051613_AA0180580.1	wheatTGAGv1_D|TRIAE_CS42_1DS_TGACv1_080539_AA0249820.1
group6526:	wheatTGAGv1_A|TRIAE_CS42_1AS_TGACv1_019705_AA0070250.1	wheatTGAGv1_B|TRIAE_CS42_1BS_TGACv1_050102_AA0167480.1	wheatTGAGv1_D|TRIAE_CS42_1DS_TGACv1_082053_AA0263670.1
group6528:	wheatTGAGv1_A|TRIAE_CS42_1AS_TGACv1_019706_AA0070290.1	wheatTGAGv1_B|TRIAE_CS42_1BS_TGACv1_052072_AA0181280.1	wheatTGAGv1_D|TRIAE_CS42_1DS_TGACv1_081061_AA0257260.1
group6529:	wheatTGAGv1_A|TRIAE_CS42_1AS_TGACv1_019713_AA0070400.1	wheatTGAGv1_B|TRIAE_CS42_1BS_TGACv1_051149_AA0178100.1	wheatTGAGv1_D|TRIAE_CS42_1DS_TGACv1_080398_AA0247360.1
group6530:	wheatTGAGv1_A|TRIAE_CS42_1AS_TGACv1_019713_AA0070410.1	wheatTGAGv1_B|TRIAE_CS42_1BS_TGACv1_049663_AA0159100.1	wheatTGAGv1_D|TRIAE_CS42_1DS_TGACv1_080851_AA0254690.1
group6532:	wheatTGAGv1_A|TRIAE_CS42_1AS_TGACv1_019716_AA0070530.1	wheatTGAGv1_B|TRIAE_CS42_1BS_TGACv1_050729_AA0174820.1	wheatTGAGv1_D|TRIAE_CS42_1DS_TGACv1_080861_AA0254800.1
group6533:	wheatTGAGv1_A|TRIAE_CS42_1AS_TGACv1_019731_AA0070720.1	wheatTGAGv1_B|TRIAE_CS42_1BS_TGACv1_049911_AA0164070.1	wheatTGAGv1_D|TRIAE_CS42_1DS_TGACv1_080218_AA0243440.1
group6534:	wheatTGAGv1_A|TRIAE_CS42_1AS_TGACv1_019733_AA0070770.1	wheatTGAGv1_B|TRIAE_CS42_1BS_TGACv1_049593_AA0157400.2	wheatTGAGv1_D|TRIAE_CS42_1DS_TGACv1_081487_AA0261030.2
group6535:	wheatTGAGv1_A|TRIAE_CS42_1AS_TGACv1_019733_AA0070780.1	wheatTGAGv1_B|TRIAE_CS42_1BS_TGACv1_049593_AA0157390.1	wheatTGAGv1_D|TRIAE_CS42_1DS_TGACv1_081487_AA0261040.1
group6537:	wheatTGAGv1_A|TRIAE_CS42_1AS_TGACv1_019739_AA0070830.2	wheatTGAGv1_B|TRIAE_CS42_1BS_TGACv1_050010_AA0165890.1	wheatTGAGv1_D|TRIAE_CS42_1DS_TGACv1_080206_AA0243120.1
group6538:	wheatTGAGv1_A|TRIAE_CS42_1AS_TGACv1_019739_AA0070840.1	wheatTGAGv1_B|TRIAE_CS42_1BS_TGACv1_050010_AA0165880.1	wheatTGAGv1_D|TRIAE_CS42_1DS_TGACv1_080206_AA0243130.1
group6539:	wheatTGAGv1_A|TRIAE_CS42_1AS_TGACv1_019739_AA0070860.1	wheatTGAGv1_B|TRIAE_CS42_1BS_TGACv1_051206_AA0178480.1	wheatTGAGv1_D|TRIAE_CS42_1DS_TGACv1_080319_AA0245750.2
group6540:	wheatTGAGv1_A|TRIAE_CS42_1AS_TGACv1_019754_AA0071060.1	wheatTGAGv1_B|TRIAE_CS42_7BS_TGACv1_592638_AA1942000.1	wheatTGAGv1_D|TRIAE_CS42_1DL_TGACv1_061638_AA0200650.1
group6541:	wheatTGAGv1_A|TRIAE_CS42_1AS_TGACv1_019762_AA0071110.4	wheatTGAGv1_B|TRIAE_CS42_1BS_TGACv1_050648_AA0174220.4	wheatTGAGv1_D|TRIAE_CS42_2DS_TGACv1_180158_AA0610340.3
group6542:	wheatTGAGv1_A|TRIAE_CS42_1AS_TGACv1_019763_AA0071150.1	wheatTGAGv1_B|TRIAE_CS42_1BS_TGACv1_049494_AA0154880.1	wheatTGAGv1_D|TRIAE_CS42_1DS_TGACv1_080197_AA0242940.1
group6545:	wheatTGAGv1_A|TRIAE_CS42_1AS_TGACv1_019770_AA0071260.1	wheatTGAGv1_B|TRIAE_CS42_1BS_TGACv1_049587_AA0157330.1	wheatTGAGv1_D|TRIAE_CS42_1DS_TGACv1_080133_AA0240920.1
group6547:	wheatTGAGv1_A|TRIAE_CS42_1AS_TGACv1_019776_AA0071350.1	wheatTGAGv1_B|TRIAE_CS42_1BS_TGACv1_051020_AA0177280.2	wheatTGAGv1_D|TRIAE_CS42_1DS_TGACv1_081370_AA0260280.2
group6548:	wheatTGAGv1_A|TRIAE_CS42_1AS_TGACv1_019780_AA0071390.2	wheatTGAGv1_B|TRIAE_CS42_1BS_TGACv1_049647_AA0158760.1	wheatTGAGv1_D|TRIAE_CS42_1DS_TGACv1_082089_AA0263770.1
group6549:	wheatTGAGv1_A|TRIAE_CS42_1AS_TGACv1_019788_AA0071470.1	wheatTGAGv1_B|TRIAE_CS42_1BS_TGACv1_050313_AA0170530.1	wheatTGAGv1_D|TRIAE_CS42_1DS_TGACv1_080608_AA0250920.1
group6550:	wheatTGAGv1_A|TRIAE_CS42_1AS_TGACv1_019808_AA0071650.1	wheatTGAGv1_B|TRIAE_CS42_1BS_TGACv1_050145_AA0168060.1	wheatTGAGv1_D|TRIAE_CS42_1DS_TGACv1_081198_AA0258670.1
group6552:	wheatTGAGv1_A|TRIAE_CS42_1AS_TGACv1_019809_AA0071680.1	wheatTGAGv1_B|TRIAE_CS42_1BS_TGACv1_050212_AA0169080.1	wheatTGAGv1_D|TRIAE_CS42_1DS_TGACv1_082029_AA0263620.1
group6553:	wheatTGAGv1_A|TRIAE_CS42_1AS_TGACv1_019809_AA0071690.1	wheatTGAGv1_B|TRIAE_CS42_1BS_TGACv1_050212_AA0169090.1	wheatTGAGv1_D|TRIAE_CS42_1DS_TGACv1_082029_AA0263630.1
group6554:	wheatTGAGv1_A|TRIAE_CS42_1AS_TGACv1_019810_AA0071700.1	wheatTGAGv1_B|TRIAE_CS42_1BS_TGACv1_050034_AA0166270.1	wheatTGAGv1_D|TRIAE_CS42_1DS_TGACv1_081183_AA0258440.1
group6556:	wheatTGAGv1_A|TRIAE_CS42_1AS_TGACv1_019813_AA0071740.1	wheatTGAGv1_B|TRIAE_CS42_1BS_TGACv1_049404_AA0152460.1	wheatTGAGv1_D|TRIAE_CS42_1DS_TGACv1_080937_AA0255850.1
group6557:	wheatTGAGv1_A|TRIAE_CS42_1AS_TGACv1_019814_AA0071760.3	wheatTGAGv1_B|TRIAE_CS42_1BS_TGACv1_049553_AA0156720.4	wheatTGAGv1_D|TRIAE_CS42_1DS_TGACv1_080698_AA0252360.2
group6558:	wheatTGAGv1_A|TRIAE_CS42_1AS_TGACv1_019814_AA0071770.1	wheatTGAGv1_B|TRIAE_CS42_1BS_TGACv1_049553_AA0156690.1	wheatTGAGv1_D|TRIAE_CS42_1DS_TGACv1_080698_AA0252350.1
group6561:	wheatTGAGv1_A|TRIAE_CS42_1AS_TGACv1_019833_AA0071890.2	wheatTGAGv1_B|TRIAE_CS42_1BS_TGACv1_049851_AA0163020.1	wheatTGAGv1_D|TRIAE_CS42_1DS_TGACv1_080790_AA0253770.1
group6563:	wheatTGAGv1_A|TRIAE_CS42_1AS_TGACv1_019841_AA0072060.2	wheatTGAGv1_B|TRIAE_CS42_1BS_TGACv1_049547_AA0156580.1	wheatTGAGv1_D|TRIAE_CS42_1DS_TGACv1_080465_AA0248500.1
group6564:	wheatTGAGv1_A|TRIAE_CS42_1AS_TGACv1_019843_AA0072070.1	wheatTGAGv1_B|TRIAE_CS42_1BS_TGACv1_051031_AA0177330.1	wheatTGAGv1_D|TRIAE_CS42_1DS_TGACv1_080140_AA0241130.1
group6565:	wheatTGAGv1_A|TRIAE_CS42_1AS_TGACv1_019849_AA0072160.1	wheatTGAGv1_B|TRIAE_CS42_1BS_TGACv1_050069_AA0166950.1	wheatTGAGv1_D|TRIAE_CS42_1DS_TGACv1_080602_AA0250830.1
group6566:	wheatTGAGv1_A|TRIAE_CS42_1AS_TGACv1_019849_AA0072170.1	wheatTGAGv1_B|TRIAE_CS42_1BS_TGACv1_049799_AA0161720.2	wheatTGAGv1_D|TRIAE_CS42_1DS_TGACv1_080602_AA0250820.1
group6567:	wheatTGAGv1_A|TRIAE_CS42_1AS_TGACv1_019855_AA0072240.1	wheatTGAGv1_B|TRIAE_CS42_1BS_TGACv1_050570_AA0173470.1	wheatTGAGv1_D|TRIAE_CS42_1DS_TGACv1_081034_AA0256950.1
group6568:	wheatTGAGv1_A|TRIAE_CS42_1AS_TGACv1_019860_AA0072280.1	wheatTGAGv1_B|TRIAE_CS42_1BS_TGACv1_050332_AA0170800.1	wheatTGAGv1_D|TRIAE_CS42_1DS_TGACv1_081370_AA0260260.1
group6569:	wheatTGAGv1_A|TRIAE_CS42_1AS_TGACv1_019861_AA0072290.1	wheatTGAGv1_B|TRIAE_CS42_1BS_TGACv1_050338_AA0170880.1	wheatTGAGv1_D|TRIAE_CS42_1DS_TGACv1_080369_AA0246930.1
group6570:	wheatTGAGv1_A|TRIAE_CS42_1AS_TGACv1_019880_AA0072370.1	wheatTGAGv1_B|TRIAE_CS42_1BS_TGACv1_049594_AA0157430.1	wheatTGAGv1_D|TRIAE_CS42_1DS_TGACv1_080451_AA0248270.1
group6572:	wheatTGAGv1_A|TRIAE_CS42_1AS_TGACv1_019894_AA0072590.1	wheatTGAGv1_B|TRIAE_CS42_1BS_TGACv1_049786_AA0161460.1	wheatTGAGv1_D|TRIAE_CS42_1DS_TGACv1_080689_AA0252280.1
group6573:	wheatTGAGv1_A|TRIAE_CS42_1AS_TGACv1_019905_AA0072660.1	wheatTGAGv1_B|TRIAE_CS42_1BS_TGACv1_049344_AA0149510.1	wheatTGAGv1_D|TRIAE_CS42_1DS_TGACv1_080181_AA0242340.1
group6574:	wheatTGAGv1_A|TRIAE_CS42_1AS_TGACv1_019912_AA0072730.1	wheatTGAGv1_B|TRIAE_CS42_1BS_TGACv1_050395_AA0171570.1	wheatTGAGv1_D|TRIAE_CS42_1DS_TGACv1_080586_AA0250590.1
group6575:	wheatTGAGv1_A|TRIAE_CS42_1AS_TGACv1_019914_AA0072780.1	wheatTGAGv1_B|TRIAE_CS42_1BL_TGACv1_032559_AA0131460.1	wheatTGAGv1_D|TRIAE_CS42_1DL_TGACv1_061356_AA0192970.1
group6576:	wheatTGAGv1_A|TRIAE_CS42_1AS_TGACv1_019914_AA0072790.1	wheatTGAGv1_B|TRIAE_CS42_1BL_TGACv1_032559_AA0131470.1	wheatTGAGv1_D|TRIAE_CS42_1DL_TGACv1_061356_AA0192960.1
group6577:	wheatTGAGv1_A|TRIAE_CS42_1AS_TGACv1_019926_AA0072900.2	wheatTGAGv1_B|TRIAE_CS42_1BS_TGACv1_050681_AA0174380.1	wheatTGAGv1_D|TRIAE_CS42_1DS_TGACv1_081145_AA0258000.1
group6578:	wheatTGAGv1_A|TRIAE_CS42_1AS_TGACv1_019928_AA0072940.1	wheatTGAGv1_B|TRIAE_CS42_1BS_TGACv1_049401_AA0152370.1	wheatTGAGv1_D|TRIAE_CS42_1DS_TGACv1_080572_AA0250350.1
group6579:	wheatTGAGv1_A|TRIAE_CS42_1AS_TGACv1_019932_AA0072990.3	wheatTGAGv1_B|TRIAE_CS42_1BS_TGACv1_049394_AA0152000.1	wheatTGAGv1_D|TRIAE_CS42_1DS_TGACv1_080812_AA0254030.2
group6585:	wheatTGAGv1_A|TRIAE_CS42_1AS_TGACv1_019933_AA0073040.2	wheatTGAGv1_B|TRIAE_CS42_1BS_TGACv1_049609_AA0157780.1	wheatTGAGv1_D|TRIAE_CS42_1DS_TGACv1_081620_AA0261970.3
group6586:	wheatTGAGv1_A|TRIAE_CS42_1AS_TGACv1_019934_AA0073050.1	wheatTGAGv1_B|TRIAE_CS42_1BS_TGACv1_049972_AA0165160.1	wheatTGAGv1_D|TRIAE_CS42_1DS_TGACv1_080225_AA0243670.2
group6587:	wheatTGAGv1_A|TRIAE_CS42_1AS_TGACv1_019945_AA0073150.1	wheatTGAGv1_B|TRIAE_CS42_1BS_TGACv1_050094_AA0167320.1	wheatTGAGv1_D|TRIAE_CS42_1DS_TGACv1_082185_AA0264070.1
group6588:	wheatTGAGv1_A|TRIAE_CS42_1AS_TGACv1_019958_AA0073190.1	wheatTGAGv1_B|TRIAE_CS42_1BS_TGACv1_049613_AA0158150.1	wheatTGAGv1_D|TRIAE_CS42_1DS_TGACv1_081371_AA0260310.1
group6589:	wheatTGAGv1_A|TRIAE_CS42_1AS_TGACv1_019958_AA0073200.3	wheatTGAGv1_B|TRIAE_CS42_1BS_TGACv1_049613_AA0158130.1	wheatTGAGv1_D|TRIAE_CS42_1DS_TGACv1_081371_AA0260290.1
group6590:	wheatTGAGv1_A|TRIAE_CS42_1AS_TGACv1_019960_AA0073240.2	wheatTGAGv1_B|TRIAE_CS42_1BS_TGACv1_049540_AA0156190.1	wheatTGAGv1_D|TRIAE_CS42_1DS_TGACv1_080849_AA0254630.1
group6591:	wheatTGAGv1_A|TRIAE_CS42_1AS_TGACv1_019961_AA0073260.1	wheatTGAGv1_B|TRIAE_CS42_1BS_TGACv1_049628_AA0158460.1	wheatTGAGv1_D|TRIAE_CS42_1DS_TGACv1_081234_AA0259000.1
group6594:	wheatTGAGv1_A|TRIAE_CS42_1AS_TGACv1_019970_AA0073350.1	wheatTGAGv1_B|TRIAE_CS42_1BS_TGACv1_049613_AA0158080.1	wheatTGAGv1_D|TRIAE_CS42_1DS_TGACv1_080364_AA0246750.1
group6595:	wheatTGAGv1_A|TRIAE_CS42_1AS_TGACv1_019973_AA0073370.1	wheatTGAGv1_B|TRIAE_CS42_1BS_TGACv1_050073_AA0167080.1	wheatTGAGv1_D|TRIAE_CS42_1DS_TGACv1_080756_AA0253320.1
group6596:	wheatTGAGv1_A|TRIAE_CS42_1AS_TGACv1_019973_AA0073380.1	wheatTGAGv1_B|TRIAE_CS42_1BS_TGACv1_050073_AA0167090.1	wheatTGAGv1_D|TRIAE_CS42_1DS_TGACv1_082083_AA0263760.1
group6597:	wheatTGAGv1_A|TRIAE_CS42_1AS_TGACv1_019979_AA0073500.1	wheatTGAGv1_B|TRIAE_CS42_1BS_TGACv1_049682_AA0159520.7	wheatTGAGv1_D|TRIAE_CS42_1DS_TGACv1_080564_AA0250290.2
group6598:	wheatTGAGv1_A|TRIAE_CS42_1AS_TGACv1_019980_AA0073510.4	wheatTGAGv1_B|TRIAE_CS42_1BS_TGACv1_049375_AA0151110.1	wheatTGAGv1_D|TRIAE_CS42_1DS_TGACv1_080918_AA0255550.2
group6599:	wheatTGAGv1_A|TRIAE_CS42_1AS_TGACv1_019990_AA0073620.1	wheatTGAGv1_B|TRIAE_CS42_1BS_TGACv1_050399_AA0171670.1	wheatTGAGv1_D|TRIAE_CS42_1DS_TGACv1_080643_AA0251500.1
group6600:	wheatTGAGv1_A|TRIAE_CS42_1AS_TGACv1_019990_AA0073650.1	wheatTGAGv1_B|TRIAE_CS42_1BS_TGACv1_050399_AA0171650.1	wheatTGAGv1_D|TRIAE_CS42_1DS_TGACv1_080609_AA0250960.1
group6602:	wheatTGAGv1_A|TRIAE_CS42_1AS_TGACv1_020007_AA0073790.1	wheatTGAGv1_B|TRIAE_CS42_1BS_TGACv1_049477_AA0154490.1	wheatTGAGv1_D|TRIAE_CS42_1DS_TGACv1_081366_AA0260200.1
group6603:	wheatTGAGv1_A|TRIAE_CS42_1AS_TGACv1_020015_AA0073920.1	wheatTGAGv1_B|TRIAE_CS42_1BS_TGACv1_050901_AA0176550.1	wheatTGAGv1_D|TRIAE_CS42_1DS_TGACv1_080779_AA0253640.1
group6604:	wheatTGAGv1_A|TRIAE_CS42_1AS_TGACv1_020017_AA0073930.1	wheatTGAGv1_B|TRIAE_CS42_1BS_TGACv1_049489_AA0154710.1	wheatTGAGv1_D|TRIAE_CS42_1DS_TGACv1_081541_AA0261290.1
group6605:	wheatTGAGv1_A|TRIAE_CS42_1AS_TGACv1_020021_AA0073960.1	wheatTGAGv1_B|TRIAE_CS42_1BS_TGACv1_049377_AA0151180.2	wheatTGAGv1_D|TRIAE_CS42_1DS_TGACv1_082328_AA0264440.1
group6606:	wheatTGAGv1_A|TRIAE_CS42_1AS_TGACv1_020028_AA0074040.1	wheatTGAGv1_B|TRIAE_CS42_1BS_TGACv1_049521_AA0155650.2	wheatTGAGv1_D|TRIAE_CS42_1DS_TGACv1_080386_AA0247190.1
group6607:	wheatTGAGv1_A|TRIAE_CS42_1AS_TGACv1_020044_AA0074200.1	wheatTGAGv1_B|TRIAE_CS42_1BS_TGACv1_049534_AA0156090.1	wheatTGAGv1_D|TRIAE_CS42_1DS_TGACv1_081187_AA0258480.1
group6608:	wheatTGAGv1_A|TRIAE_CS42_1AS_TGACv1_020047_AA0074250.1	wheatTGAGv1_B|TRIAE_CS42_1BS_TGACv1_049897_AA0163820.1	wheatTGAGv1_D|TRIAE_CS42_1DS_TGACv1_080335_AA0246230.1
group6611:	wheatTGAGv1_A|TRIAE_CS42_1AS_TGACv1_020062_AA0074420.1	wheatTGAGv1_B|TRIAE_CS42_4BS_TGACv1_328762_AA1093270.1	wheatTGAGv1_D|TRIAE_CS42_1DS_TGACv1_081406_AA0260540.1
group6612:	wheatTGAGv1_A|TRIAE_CS42_1AS_TGACv1_020063_AA0074460.1	wheatTGAGv1_B|TRIAE_CS42_1BS_TGACv1_049763_AA0161040.1	wheatTGAGv1_D|TRIAE_CS42_1DS_TGACv1_080525_AA0249580.1
group6613:	wheatTGAGv1_A|TRIAE_CS42_1AS_TGACv1_020063_AA0074470.1	wheatTGAGv1_B|TRIAE_CS42_1BS_TGACv1_049763_AA0161030.1	wheatTGAGv1_D|TRIAE_CS42_1DS_TGACv1_080525_AA0249570.1
group6614:	wheatTGAGv1_A|TRIAE_CS42_1AS_TGACv1_020066_AA0074480.1	wheatTGAGv1_B|TRIAE_CS42_1BS_TGACv1_051366_AA0179370.1	wheatTGAGv1_D|TRIAE_CS42_1DS_TGACv1_080148_AA0241390.1
group6615:	wheatTGAGv1_A|TRIAE_CS42_1AS_TGACv1_020075_AA0074520.1	wheatTGAGv1_B|TRIAE_CS42_1BS_TGACv1_050268_AA0169920.1	wheatTGAGv1_D|TRIAE_CS42_1DS_TGACv1_080995_AA0256530.2
group6616:	wheatTGAGv1_A|TRIAE_CS42_1AS_TGACv1_020088_AA0074620.1	wheatTGAGv1_B|TRIAE_CS42_1BS_TGACv1_050391_AA0171540.1	wheatTGAGv1_D|TRIAE_CS42_1DS_TGACv1_080938_AA0255890.1
group6618:	wheatTGAGv1_A|TRIAE_CS42_1AS_TGACv1_020099_AA0074670.1	wheatTGAGv1_B|TRIAE_CS42_1BS_TGACv1_049405_AA0152530.1	wheatTGAGv1_D|TRIAE_CS42_1DS_TGACv1_081165_AA0258240.1
group6619:	wheatTGAGv1_A|TRIAE_CS42_1AS_TGACv1_020099_AA0074680.1	wheatTGAGv1_B|TRIAE_CS42_1BS_TGACv1_050883_AA0176410.2	wheatTGAGv1_D|TRIAE_CS42_1DS_TGACv1_080252_AA0244310.3
group6620:	wheatTGAGv1_A|TRIAE_CS42_1AS_TGACv1_020126_AA0074920.1	wheatTGAGv1_B|TRIAE_CS42_1BS_TGACv1_049608_AA0157710.1	wheatTGAGv1_D|TRIAE_CS42_1DS_TGACv1_080755_AA0253300.1
group6623:	wheatTGAGv1_A|TRIAE_CS42_1AS_TGACv1_020140_AA0075110.1	wheatTGAGv1_B|TRIAE_CS42_1BS_TGACv1_049924_AA0164370.1	wheatTGAGv1_D|TRIAE_CS42_1DS_TGACv1_080630_AA0251360.1
group6624:	wheatTGAGv1_A|TRIAE_CS42_1AS_TGACv1_020149_AA0075200.1	wheatTGAGv1_B|TRIAE_CS42_1BS_TGACv1_049505_AA0155360.1	wheatTGAGv1_D|TRIAE_CS42_1DS_TGACv1_080609_AA0250930.1
group6626:	wheatTGAGv1_A|TRIAE_CS42_1AS_TGACv1_020168_AA0075290.1	wheatTGAGv1_B|TRIAE_CS42_1BS_TGACv1_049718_AA0160380.1	wheatTGAGv1_D|TRIAE_CS42_1DS_TGACv1_080670_AA0252130.1
group6628:	wheatTGAGv1_A|TRIAE_CS42_1AS_TGACv1_020189_AA0075450.1	wheatTGAGv1_B|TRIAE_CS42_1BS_TGACv1_049809_AA0161910.1	wheatTGAGv1_D|TRIAE_CS42_1DS_TGACv1_080973_AA0256330.1
group6629:	wheatTGAGv1_A|TRIAE_CS42_1AS_TGACv1_020189_AA0075460.1	wheatTGAGv1_B|TRIAE_CS42_1BS_TGACv1_049809_AA0161900.2	wheatTGAGv1_D|TRIAE_CS42_1DS_TGACv1_080973_AA0256320.1
group6632:	wheatTGAGv1_A|TRIAE_CS42_1AS_TGACv1_020202_AA0075560.1	wheatTGAGv1_B|TRIAE_CS42_1BS_TGACv1_049725_AA0160440.1	wheatTGAGv1_D|TRIAE_CS42_1DS_TGACv1_081672_AA0262250.1
group6633:	wheatTGAGv1_A|TRIAE_CS42_1AS_TGACv1_020202_AA0075570.1	wheatTGAGv1_B|TRIAE_CS42_1BS_TGACv1_049725_AA0160430.1	wheatTGAGv1_D|TRIAE_CS42_1DS_TGACv1_081672_AA0262240.1
group6634:	wheatTGAGv1_A|TRIAE_CS42_1AS_TGACv1_020205_AA0075610.1	wheatTGAGv1_B|TRIAE_CS42_1BS_TGACv1_049829_AA0162290.1	wheatTGAGv1_D|TRIAE_CS42_1DS_TGACv1_080108_AA0239510.1
group6635:	wheatTGAGv1_A|TRIAE_CS42_1AS_TGACv1_020211_AA0075650.1	wheatTGAGv1_B|TRIAE_CS42_1BS_TGACv1_050818_AA0175870.1	wheatTGAGv1_D|TRIAE_CS42_1DS_TGACv1_080964_AA0256120.1
group6636:	wheatTGAGv1_A|TRIAE_CS42_1AS_TGACv1_020211_AA0075660.2	wheatTGAGv1_B|TRIAE_CS42_1BS_TGACv1_050818_AA0175880.1	wheatTGAGv1_D|TRIAE_CS42_1DS_TGACv1_080964_AA0256130.2
group6638:	wheatTGAGv1_A|TRIAE_CS42_1AS_TGACv1_020215_AA0075720.1	wheatTGAGv1_B|TRIAE_CS42_1BS_TGACv1_050116_AA0167570.1	wheatTGAGv1_D|TRIAE_CS42_1DS_TGACv1_080402_AA0247440.1
group6639:	wheatTGAGv1_A|TRIAE_CS42_1AS_TGACv1_020222_AA0075790.1	wheatTGAGv1_B|TRIAE_CS42_1BL_TGACv1_035031_AA0146010.1	wheatTGAGv1_D|TRIAE_CS42_1DL_TGACv1_064625_AA0235160.1
group6640:	wheatTGAGv1_A|TRIAE_CS42_1AS_TGACv1_020222_AA0075800.1	wheatTGAGv1_B|TRIAE_CS42_1BL_TGACv1_035031_AA0146020.1	wheatTGAGv1_D|TRIAE_CS42_1DL_TGACv1_064625_AA0235150.1
group6641:	wheatTGAGv1_A|TRIAE_CS42_1AS_TGACv1_020223_AA0075810.1	wheatTGAGv1_B|TRIAE_CS42_1BS_TGACv1_050656_AA0174270.1	wheatTGAGv1_D|TRIAE_CS42_1DS_TGACv1_082103_AA0263820.1
group6642:	wheatTGAGv1_A|TRIAE_CS42_1AS_TGACv1_020234_AA0075880.1	wheatTGAGv1_B|TRIAE_CS42_1BS_TGACv1_050247_AA0169640.1	wheatTGAGv1_D|TRIAE_CS42_1DS_TGACv1_080659_AA0251770.1
group6643:	wheatTGAGv1_A|TRIAE_CS42_1AS_TGACv1_020239_AA0075900.1	wheatTGAGv1_B|TRIAE_CS42_1BS_TGACv1_051484_AA0180070.1	wheatTGAGv1_D|TRIAE_CS42_1DS_TGACv1_080218_AA0243430.1
group6644:	wheatTGAGv1_A|TRIAE_CS42_1AS_TGACv1_020251_AA0076000.2	wheatTGAGv1_B|TRIAE_CS42_1BS_TGACv1_051470_AA0180000.1	wheatTGAGv1_D|TRIAE_CS42_1DS_TGACv1_080973_AA0256340.1
group6645:	wheatTGAGv1_A|TRIAE_CS42_1AS_TGACv1_020261_AA0076060.1	wheatTGAGv1_B|TRIAE_CS42_1BL_TGACv1_030993_AA0105310.1	wheatTGAGv1_D|TRIAE_CS42_1DL_TGACv1_064126_AA0232710.2
group6646:	wheatTGAGv1_A|TRIAE_CS42_1AS_TGACv1_020266_AA0076080.2	wheatTGAGv1_B|TRIAE_CS42_1BL_TGACv1_030985_AA0105070.3	wheatTGAGv1_D|TRIAE_CS42_1DS_TGACv1_080719_AA0252680.1
group6647:	wheatTGAGv1_A|TRIAE_CS42_1AS_TGACv1_020267_AA0076100.1	wheatTGAGv1_B|TRIAE_CS42_1BS_TGACv1_050150_AA0168130.1	wheatTGAGv1_D|TRIAE_CS42_1DS_TGACv1_080735_AA0252940.1
group6648:	wheatTGAGv1_A|TRIAE_CS42_1AS_TGACv1_020272_AA0076190.2	wheatTGAGv1_B|TRIAE_CS42_1BS_TGACv1_049684_AA0159560.2	wheatTGAGv1_D|TRIAE_CS42_1DS_TGACv1_080457_AA0248330.1
group6649:	wheatTGAGv1_A|TRIAE_CS42_1AS_TGACv1_020275_AA0076210.2	wheatTGAGv1_B|TRIAE_CS42_1BS_TGACv1_050070_AA0166960.1	wheatTGAGv1_D|TRIAE_CS42_1DS_TGACv1_081257_AA0259300.1
group6651:	wheatTGAGv1_A|TRIAE_CS42_1AS_TGACv1_020289_AA0076340.1	wheatTGAGv1_B|TRIAE_CS42_1BS_TGACv1_050530_AA0173030.1	wheatTGAGv1_D|TRIAE_CS42_1DS_TGACv1_080958_AA0256040.1
group6652:	wheatTGAGv1_A|TRIAE_CS42_1AS_TGACv1_020292_AA0076350.1	wheatTGAGv1_B|TRIAE_CS42_1BS_TGACv1_050137_AA0167960.1	wheatTGAGv1_D|TRIAE_CS42_1DS_TGACv1_082058_AA0263680.1
group6656:	wheatTGAGv1_A|TRIAE_CS42_1AS_TGACv1_020292_AA0076390.1	wheatTGAGv1_B|TRIAE_CS42_1BS_TGACv1_050326_AA0170660.1	wheatTGAGv1_D|TRIAE_CS42_1DS_TGACv1_080976_AA0256390.1
group6657:	wheatTGAGv1_A|TRIAE_CS42_1AS_TGACv1_020297_AA0076460.7	wheatTGAGv1_B|TRIAE_CS42_1BS_TGACv1_049647_AA0158770.3	wheatTGAGv1_D|TRIAE_CS42_1DS_TGACv1_081226_AA0258910.1
group6659:	wheatTGAGv1_A|TRIAE_CS42_1AS_TGACv1_020313_AA0076510.1	wheatTGAGv1_B|TRIAE_CS42_1BS_TGACv1_050694_AA0174500.1	wheatTGAGv1_D|TRIAE_CS42_1DS_TGACv1_080560_AA0250130.2
group6660:	wheatTGAGv1_A|TRIAE_CS42_1AS_TGACv1_020314_AA0076550.1	wheatTGAGv1_B|TRIAE_CS42_1BS_TGACv1_050053_AA0166710.1	wheatTGAGv1_D|TRIAE_CS42_1DS_TGACv1_080174_AA0242280.2
group6661:	wheatTGAGv1_A|TRIAE_CS42_1AS_TGACv1_020314_AA0076560.1	wheatTGAGv1_B|TRIAE_CS42_1BS_TGACv1_050053_AA0166700.1	wheatTGAGv1_D|TRIAE_CS42_1DS_TGACv1_080174_AA0242260.1
group6663:	wheatTGAGv1_A|TRIAE_CS42_1AS_TGACv1_020318_AA0076630.1	wheatTGAGv1_B|TRIAE_CS42_1BS_TGACv1_050784_AA0175480.1	wheatTGAGv1_D|TRIAE_CS42_1DS_TGACv1_080479_AA0248730.1
group6664:	wheatTGAGv1_A|TRIAE_CS42_1AS_TGACv1_020323_AA0076650.1	wheatTGAGv1_B|TRIAE_CS42_1BS_TGACv1_049748_AA0160770.1	wheatTGAGv1_D|TRIAE_CS42_1DS_TGACv1_080383_AA0247120.1
group6665:	wheatTGAGv1_A|TRIAE_CS42_1AS_TGACv1_020330_AA0076690.1	wheatTGAGv1_B|TRIAE_CS42_1BS_TGACv1_052012_AA0181210.1	wheatTGAGv1_D|TRIAE_CS42_1DS_TGACv1_081068_AA0257390.1
group6667:	wheatTGAGv1_A|TRIAE_CS42_1AS_TGACv1_020330_AA0076710.1	wheatTGAGv1_B|TRIAE_CS42_1BS_TGACv1_049951_AA0164670.1	wheatTGAGv1_D|TRIAE_CS42_1DS_TGACv1_080552_AA0249970.1
group6668:	wheatTGAGv1_A|TRIAE_CS42_1AS_TGACv1_020330_AA0076720.1	wheatTGAGv1_B|TRIAE_CS42_1BS_TGACv1_049951_AA0164660.1	wheatTGAGv1_D|TRIAE_CS42_1DS_TGACv1_080552_AA0249980.1
group6669:	wheatTGAGv1_A|TRIAE_CS42_1AS_TGACv1_020345_AA0076800.1	wheatTGAGv1_B|TRIAE_CS42_1BS_TGACv1_050729_AA0174850.1	wheatTGAGv1_D|TRIAE_CS42_1DS_TGACv1_080861_AA0254840.1
group6670:	wheatTGAGv1_A|TRIAE_CS42_1AS_TGACv1_020345_AA0076810.1	wheatTGAGv1_B|TRIAE_CS42_1BS_TGACv1_050729_AA0174860.1	wheatTGAGv1_D|TRIAE_CS42_1DS_TGACv1_080861_AA0254850.1
group6671:	wheatTGAGv1_A|TRIAE_CS42_1AS_TGACv1_020345_AA0076820.1	wheatTGAGv1_B|TRIAE_CS42_1BS_TGACv1_050744_AA0174990.1	wheatTGAGv1_D|TRIAE_CS42_1DS_TGACv1_080861_AA0254860.1
group6673:	wheatTGAGv1_A|TRIAE_CS42_1AS_TGACv1_020363_AA0076980.1	wheatTGAGv1_B|TRIAE_CS42_1BS_TGACv1_050308_AA0170440.1	wheatTGAGv1_D|TRIAE_CS42_1DS_TGACv1_080269_AA0244780.1
group6674:	wheatTGAGv1_A|TRIAE_CS42_1AS_TGACv1_020365_AA0077020.1	wheatTGAGv1_B|TRIAE_CS42_1BS_TGACv1_051085_AA0177670.1	wheatTGAGv1_D|TRIAE_CS42_1DS_TGACv1_080665_AA0251940.2
group6675:	wheatTGAGv1_A|TRIAE_CS42_1AS_TGACv1_020365_AA0077030.2	wheatTGAGv1_B|TRIAE_CS42_1BS_TGACv1_050457_AA0172280.1	wheatTGAGv1_D|TRIAE_CS42_1DS_TGACv1_080665_AA0251930.2
group6676:	wheatTGAGv1_A|TRIAE_CS42_1AS_TGACv1_020370_AA0077060.1	wheatTGAGv1_B|TRIAE_CS42_1BS_TGACv1_049344_AA0149490.1	wheatTGAGv1_D|TRIAE_CS42_1DS_TGACv1_081743_AA0262530.1
group6677:	wheatTGAGv1_A|TRIAE_CS42_1AS_TGACv1_020372_AA0077070.1	wheatTGAGv1_B|TRIAE_CS42_1BS_TGACv1_050861_AA0176240.1	wheatTGAGv1_D|TRIAE_CS42_1DS_TGACv1_080358_AA0246560.1
group6679:	wheatTGAGv1_A|TRIAE_CS42_1AS_TGACv1_020392_AA0077140.1	wheatTGAGv1_B|TRIAE_CS42_1BS_TGACv1_050417_AA0171820.1	wheatTGAGv1_D|TRIAE_CS42_1DS_TGACv1_080895_AA0255350.1
group6680:	wheatTGAGv1_A|TRIAE_CS42_1AS_TGACv1_020393_AA0077150.1	wheatTGAGv1_B|TRIAE_CS42_1BS_TGACv1_049785_AA0161420.1	wheatTGAGv1_D|TRIAE_CS42_1DS_TGACv1_082187_AA0264080.1
group6682:	wheatTGAGv1_A|TRIAE_CS42_1AS_TGACv1_020411_AA0077290.1	wheatTGAGv1_B|TRIAE_CS42_1BS_TGACv1_050455_AA0172240.1	wheatTGAGv1_D|TRIAE_CS42_1DS_TGACv1_080344_AA0246350.2
group6685:	wheatTGAGv1_A|TRIAE_CS42_1AS_TGACv1_020417_AA0077430.1	wheatTGAGv1_B|TRIAE_CS42_1BS_TGACv1_049545_AA0156460.1	wheatTGAGv1_D|TRIAE_CS42_1DS_TGACv1_080173_AA0242180.1
group6691:	wheatTGAGv1_A|TRIAE_CS42_1AS_TGACv1_020446_AA0077520.1	wheatTGAGv1_B|TRIAE_CS42_1BS_TGACv1_050344_AA0170930.1	wheatTGAGv1_D|TRIAE_CS42_1DS_TGACv1_080189_AA0242480.1
group6692:	wheatTGAGv1_A|TRIAE_CS42_1AS_TGACv1_020451_AA0077570.1	wheatTGAGv1_B|TRIAE_CS42_1BS_TGACv1_051119_AA0177860.1	wheatTGAGv1_D|TRIAE_CS42_1DS_TGACv1_081778_AA0262680.1
group6693:	wheatTGAGv1_A|TRIAE_CS42_1AS_TGACv1_020453_AA0077580.1	wheatTGAGv1_B|TRIAE_CS42_1BS_TGACv1_051657_AA0180670.1	wheatTGAGv1_D|TRIAE_CS42_1DS_TGACv1_081039_AA0257040.2
group6694:	wheatTGAGv1_A|TRIAE_CS42_1AS_TGACv1_020459_AA0077630.1	wheatTGAGv1_B|TRIAE_CS42_1BS_TGACv1_049540_AA0156160.1	wheatTGAGv1_D|TRIAE_CS42_1DS_TGACv1_080849_AA0254620.1
group6695:	wheatTGAGv1_A|TRIAE_CS42_1AS_TGACv1_020465_AA0077650.1	wheatTGAGv1_B|TRIAE_CS42_1BS_TGACv1_050038_AA0166300.1	wheatTGAGv1_D|TRIAE_CS42_1DS_TGACv1_080558_AA0250030.1
group6696:	wheatTGAGv1_A|TRIAE_CS42_1AS_TGACv1_020470_AA0077680.2	wheatTGAGv1_B|TRIAE_CS42_1BS_TGACv1_049677_AA0159460.2	wheatTGAGv1_D|TRIAE_CS42_1DS_TGACv1_080618_AA0251110.1
group6697:	wheatTGAGv1_A|TRIAE_CS42_1AS_TGACv1_020472_AA0077690.1	wheatTGAGv1_B|TRIAE_CS42_1BS_TGACv1_051068_AA0177610.2	wheatTGAGv1_D|TRIAE_CS42_1DS_TGACv1_080798_AA0253870.1
group6698:	wheatTGAGv1_A|TRIAE_CS42_1AS_TGACv1_020490_AA0077770.1	wheatTGAGv1_B|TRIAE_CS42_1BS_TGACv1_051599_AA0180560.1	wheatTGAGv1_D|TRIAE_CS42_1DS_TGACv1_080597_AA0250760.1
group6699:	wheatTGAGv1_A|TRIAE_CS42_1AS_TGACv1_020492_AA0077810.1	wheatTGAGv1_B|TRIAE_CS42_1BS_TGACv1_050443_AA0172150.1	wheatTGAGv1_D|TRIAE_CS42_1DS_TGACv1_080223_AA0243590.1
group6700:	wheatTGAGv1_A|TRIAE_CS42_1AS_TGACv1_020492_AA0077820.1	wheatTGAGv1_B|TRIAE_CS42_1BS_TGACv1_050443_AA0172160.1	wheatTGAGv1_D|TRIAE_CS42_1DS_TGACv1_080223_AA0243570.1
group6701:	wheatTGAGv1_A|TRIAE_CS42_1AS_TGACv1_020495_AA0077840.1	wheatTGAGv1_B|TRIAE_CS42_1BS_TGACv1_049627_AA0158410.1	wheatTGAGv1_D|TRIAE_CS42_1DS_TGACv1_081139_AA0257960.1
group6702:	wheatTGAGv1_A|TRIAE_CS42_1AS_TGACv1_020508_AA0077890.1	wheatTGAGv1_B|TRIAE_CS42_1BS_TGACv1_050312_AA0170500.1	wheatTGAGv1_D|TRIAE_CS42_1DS_TGACv1_081860_AA0263060.2
group6703:	wheatTGAGv1_A|TRIAE_CS42_1AS_TGACv1_020508_AA0077910.1	wheatTGAGv1_B|TRIAE_CS42_1BS_TGACv1_050312_AA0170510.1	wheatTGAGv1_D|TRIAE_CS42_1DS_TGACv1_081860_AA0263070.1
group6704:	wheatTGAGv1_A|TRIAE_CS42_1AS_TGACv1_020512_AA0077950.1	wheatTGAGv1_B|TRIAE_CS42_1BS_TGACv1_049748_AA0160790.3	wheatTGAGv1_D|TRIAE_CS42_1DS_TGACv1_080383_AA0247130.2
group6705:	wheatTGAGv1_A|TRIAE_CS42_1AS_TGACv1_020524_AA0078090.1	wheatTGAGv1_B|TRIAE_CS42_1BS_TGACv1_050183_AA0168720.1	wheatTGAGv1_D|TRIAE_CS42_1DS_TGACv1_080824_AA0254180.1
group6706:	wheatTGAGv1_A|TRIAE_CS42_1AS_TGACv1_020531_AA0078130.2	wheatTGAGv1_B|TRIAE_CS42_1BS_TGACv1_049986_AA0165440.1	wheatTGAGv1_D|TRIAE_CS42_1DS_TGACv1_082290_AA0264360.1
group6707:	wheatTGAGv1_A|TRIAE_CS42_1AS_TGACv1_020543_AA0078220.1	wheatTGAGv1_B|TRIAE_CS42_1BS_TGACv1_050327_AA0170750.1	wheatTGAGv1_D|TRIAE_CS42_1DS_TGACv1_080826_AA0254200.2
group6708:	wheatTGAGv1_A|TRIAE_CS42_1AS_TGACv1_020546_AA0078260.1	wheatTGAGv1_B|TRIAE_CS42_1BS_TGACv1_049882_AA0163540.1	wheatTGAGv1_D|TRIAE_CS42_1DS_TGACv1_080715_AA0252630.2
group6709:	wheatTGAGv1_A|TRIAE_CS42_1AS_TGACv1_020553_AA0078350.1	wheatTGAGv1_B|TRIAE_CS42_1BS_TGACv1_049652_AA0158940.1	wheatTGAGv1_D|TRIAE_CS42_1DS_TGACv1_081158_AA0258140.1
group6711:	wheatTGAGv1_A|TRIAE_CS42_1AS_TGACv1_020576_AA0078480.1	wheatTGAGv1_B|TRIAE_CS42_1BS_TGACv1_051143_AA0178080.2	wheatTGAGv1_D|TRIAE_CS42_1DS_TGACv1_080303_AA0245610.1
group6714:	wheatTGAGv1_A|TRIAE_CS42_1AS_TGACv1_020595_AA0078620.1	wheatTGAGv1_B|TRIAE_CS42_1BS_TGACv1_049708_AA0160250.1	wheatTGAGv1_D|TRIAE_CS42_1DS_TGACv1_080864_AA0254910.2
group6716:	wheatTGAGv1_A|TRIAE_CS42_1AS_TGACv1_020602_AA0078660.1	wheatTGAGv1_B|TRIAE_CS42_1BS_TGACv1_049856_AA0163100.1	wheatTGAGv1_D|TRIAE_CS42_1DS_TGACv1_080200_AA0242970.1
group6717:	wheatTGAGv1_A|TRIAE_CS42_1AS_TGACv1_020605_AA0078720.1	wheatTGAGv1_B|TRIAE_CS42_1BS_TGACv1_051057_AA0177490.1	wheatTGAGv1_D|TRIAE_CS42_1DS_TGACv1_080295_AA0245500.1
group6719:	wheatTGAGv1_A|TRIAE_CS42_1AS_TGACv1_020610_AA0078760.1	wheatTGAGv1_B|TRIAE_CS42_1BS_TGACv1_049696_AA0159930.2	wheatTGAGv1_D|TRIAE_CS42_1DS_TGACv1_081890_AA0263250.2
group6721:	wheatTGAGv1_A|TRIAE_CS42_1AS_TGACv1_020642_AA0079010.1	wheatTGAGv1_B|TRIAE_CS42_1BS_TGACv1_049599_AA0157480.1	wheatTGAGv1_D|TRIAE_CS42_1DS_TGACv1_080483_AA0248810.1
group6723:	wheatTGAGv1_A|TRIAE_CS42_1AS_TGACv1_020673_AA0079230.1	wheatTGAGv1_B|TRIAE_CS42_1BS_TGACv1_049648_AA0158790.1	wheatTGAGv1_D|TRIAE_CS42_1DS_TGACv1_080338_AA0246280.1
group6724:	wheatTGAGv1_A|TRIAE_CS42_1AS_TGACv1_020683_AA0079260.1	wheatTGAGv1_B|TRIAE_CS42_1BS_TGACv1_049881_AA0163480.1	wheatTGAGv1_D|TRIAE_CS42_1DS_TGACv1_080951_AA0255960.1
group6726:	wheatTGAGv1_A|TRIAE_CS42_1AS_TGACv1_020694_AA0079300.1	wheatTGAGv1_B|TRIAE_CS42_1BS_TGACv1_050697_AA0174520.2	wheatTGAGv1_D|TRIAE_CS42_1DS_TGACv1_080663_AA0251860.1
group6727:	wheatTGAGv1_A|TRIAE_CS42_1AS_TGACv1_020694_AA0079310.1	wheatTGAGv1_B|TRIAE_CS42_1BS_TGACv1_050697_AA0174530.1	wheatTGAGv1_D|TRIAE_CS42_1DS_TGACv1_080663_AA0251880.1
group6728:	wheatTGAGv1_A|TRIAE_CS42_1AS_TGACv1_020695_AA0079320.3	wheatTGAGv1_B|TRIAE_CS42_1BS_TGACv1_050152_AA0168210.1	wheatTGAGv1_D|TRIAE_CS42_1DS_TGACv1_080445_AA0248070.1
group6730:	wheatTGAGv1_A|TRIAE_CS42_1AS_TGACv1_020738_AA0079660.1	wheatTGAGv1_B|TRIAE_CS42_1BS_TGACv1_051495_AA0180100.1	wheatTGAGv1_D|TRIAE_CS42_1DS_TGACv1_081076_AA0257460.1
group6731:	wheatTGAGv1_A|TRIAE_CS42_1AS_TGACv1_020740_AA0079670.1	wheatTGAGv1_B|TRIAE_CS42_1BS_TGACv1_049766_AA0161150.1	wheatTGAGv1_D|TRIAE_CS42_1DS_TGACv1_081449_AA0260740.1
group6733:	wheatTGAGv1_A|TRIAE_CS42_1AS_TGACv1_020770_AA0079830.1	wheatTGAGv1_B|TRIAE_CS42_1BS_TGACv1_051060_AA0177530.1	wheatTGAGv1_D|TRIAE_CS42_1DS_TGACv1_080510_AA0249260.1
group6734:	wheatTGAGv1_A|TRIAE_CS42_1AS_TGACv1_020795_AA0079880.1	wheatTGAGv1_B|TRIAE_CS42_1BS_TGACv1_050271_AA0169960.2	wheatTGAGv1_D|TRIAE_CS42_1DS_TGACv1_081286_AA0259520.1
group6735:	wheatTGAGv1_A|TRIAE_CS42_1AS_TGACv1_020795_AA0079890.1	wheatTGAGv1_B|TRIAE_CS42_1BS_TGACv1_050271_AA0169970.2	wheatTGAGv1_D|TRIAE_CS42_1DS_TGACv1_081286_AA0259550.1
group6736:	wheatTGAGv1_A|TRIAE_CS42_1AS_TGACv1_020835_AA0080110.1	wheatTGAGv1_B|TRIAE_CS42_1BS_TGACv1_049417_AA0152930.6	wheatTGAGv1_D|TRIAE_CS42_1DS_TGACv1_080437_AA0247930.2
group6737:	wheatTGAGv1_A|TRIAE_CS42_1AS_TGACv1_020837_AA0080130.1	wheatTGAGv1_B|TRIAE_CS42_1BS_TGACv1_049757_AA0160950.1	wheatTGAGv1_D|TRIAE_CS42_1DS_TGACv1_080241_AA0244040.1
group6738:	wheatTGAGv1_A|TRIAE_CS42_1AS_TGACv1_020848_AA0080220.1	wheatTGAGv1_B|TRIAE_CS42_1BS_TGACv1_050286_AA0170200.1	wheatTGAGv1_D|TRIAE_CS42_1DS_TGACv1_080223_AA0243560.1
group6739:	wheatTGAGv1_A|TRIAE_CS42_1AS_TGACv1_020869_AA0080260.1	wheatTGAGv1_B|TRIAE_CS42_1BS_TGACv1_050232_AA0169250.1	wheatTGAGv1_D|TRIAE_CS42_1DS_TGACv1_082113_AA0263850.1
group6742:	wheatTGAGv1_A|TRIAE_CS42_1AS_TGACv1_020886_AA0080340.1	wheatTGAGv1_B|TRIAE_CS42_1BS_TGACv1_050274_AA0170020.1	wheatTGAGv1_D|TRIAE_CS42_1DS_TGACv1_081196_AA0258620.1
group6744:	wheatTGAGv1_A|TRIAE_CS42_1AS_TGACv1_021060_AA0080830.1	wheatTGAGv1_B|TRIAE_CS42_1BS_TGACv1_049609_AA0157890.1	wheatTGAGv1_D|TRIAE_CS42_1DS_TGACv1_080485_AA0248820.3
group6745:	wheatTGAGv1_A|TRIAE_CS42_1AS_TGACv1_021062_AA0080870.1	wheatTGAGv1_B|TRIAE_CS42_1BS_TGACv1_049684_AA0159530.1	wheatTGAGv1_D|TRIAE_CS42_1DS_TGACv1_080515_AA0249350.1
group6746:	wheatTGAGv1_A|TRIAE_CS42_1AS_TGACv1_021109_AA0081010.1	wheatTGAGv1_B|TRIAE_CS42_1BS_TGACv1_050216_AA0169110.1	wheatTGAGv1_D|TRIAE_CS42_1DS_TGACv1_080295_AA0245480.1
group6747:	wheatTGAGv1_A|TRIAE_CS42_1AS_TGACv1_021111_AA0081020.1	wheatTGAGv1_B|TRIAE_CS42_1BS_TGACv1_049584_AA0157310.1	wheatTGAGv1_D|TRIAE_CS42_1DS_TGACv1_080439_AA0248000.1
group6750:	wheatTGAGv1_A|TRIAE_CS42_1AS_TGACv1_021141_AA0081120.1	wheatTGAGv1_B|TRIAE_CS42_1BL_TGACv1_030353_AA0087850.1	wheatTGAGv1_D|TRIAE_CS42_1DL_TGACv1_061387_AA0193880.2
group6751:	wheatTGAGv1_A|TRIAE_CS42_1AS_TGACv1_021173_AA0081210.2	wheatTGAGv1_B|TRIAE_CS42_1BS_TGACv1_051500_AA0180130.1	wheatTGAGv1_D|TRIAE_CS42_1DS_TGACv1_080576_AA0250430.1
group6753:	wheatTGAGv1_A|TRIAE_CS42_1AS_TGACv1_021179_AA0081250.1	wheatTGAGv1_B|TRIAE_CS42_1BS_TGACv1_050084_AA0167170.1	wheatTGAGv1_D|TRIAE_CS42_1DS_TGACv1_081575_AA0261590.1
group6754:	wheatTGAGv1_A|TRIAE_CS42_1AS_TGACv1_021186_AA0081260.1	wheatTGAGv1_B|TRIAE_CS42_1BS_TGACv1_049655_AA0158980.1	wheatTGAGv1_D|TRIAE_CS42_1DS_TGACv1_080462_AA0248450.2
group6755:	wheatTGAGv1_A|TRIAE_CS42_1AS_TGACv1_021210_AA0081340.1	wheatTGAGv1_B|TRIAE_CS42_1BS_TGACv1_052200_AA0181490.1	wheatTGAGv1_D|TRIAE_CS42_1DS_TGACv1_081188_AA0258500.1
group6757:	wheatTGAGv1_A|TRIAE_CS42_1AS_TGACv1_021362_AA0081610.1	wheatTGAGv1_B|TRIAE_CS42_1BS_TGACv1_050413_AA0171800.1	wheatTGAGv1_D|TRIAE_CS42_1DS_TGACv1_080769_AA0253450.2
group6758:	wheatTGAGv1_A|TRIAE_CS42_1AS_TGACv1_021389_AA0081640.1	wheatTGAGv1_B|TRIAE_CS42_1BS_TGACv1_049754_AA0160900.1	wheatTGAGv1_D|TRIAE_CS42_1DS_TGACv1_080119_AA0240170.1
group6761:	wheatTGAGv1_A|TRIAE_CS42_1AS_TGACv1_021532_AA0081830.1	wheatTGAGv1_B|TRIAE_CS42_1BS_TGACv1_051274_AA0178930.1	wheatTGAGv1_D|TRIAE_CS42_1DS_TGACv1_080472_AA0248650.1
group6762:	wheatTGAGv1_A|TRIAE_CS42_1AS_TGACv1_021535_AA0081850.1	wheatTGAGv1_B|TRIAE_CS42_1BS_TGACv1_049541_AA0156260.1	wheatTGAGv1_D|TRIAE_CS42_1DS_TGACv1_081176_AA0258370.1
group6763:	wheatTGAGv1_A|TRIAE_CS42_1AS_TGACv1_021705_AA0082100.1	wheatTGAGv1_B|TRIAE_CS42_1BS_TGACv1_050832_AA0176050.1	wheatTGAGv1_D|TRIAE_CS42_1DS_TGACv1_080303_AA0245600.3
group6764:	wheatTGAGv1_A|TRIAE_CS42_1AS_TGACv1_021755_AA0082110.1	wheatTGAGv1_B|TRIAE_CS42_1BS_TGACv1_049522_AA0155730.1	wheatTGAGv1_D|TRIAE_CS42_1DS_TGACv1_080617_AA0251050.1
group6765:	wheatTGAGv1_A|TRIAE_CS42_1AS_TGACv1_021761_AA0082120.2	wheatTGAGv1_B|TRIAE_CS42_1BS_TGACv1_050538_AA0173190.1	wheatTGAGv1_D|TRIAE_CS42_1DS_TGACv1_080190_AA0242570.1
group6766:	wheatTGAGv1_A|TRIAE_CS42_1AS_TGACv1_021761_AA0082130.1	wheatTGAGv1_B|TRIAE_CS42_1BS_TGACv1_050538_AA0173180.1	wheatTGAGv1_D|TRIAE_CS42_1DS_TGACv1_080190_AA0242560.1
group6771:	wheatTGAGv1_A|TRIAE_CS42_2AL_TGACv1_092886_AA0266040.1	wheatTGAGv1_B|TRIAE_CS42_2BL_TGACv1_129584_AA0389500.2	wheatTGAGv1_D|TRIAE_CS42_2DL_TGACv1_161314_AA0557900.1
group6772:	wheatTGAGv1_A|TRIAE_CS42_2AL_TGACv1_092886_AA0266080.1	wheatTGAGv1_B|TRIAE_CS42_2BL_TGACv1_132076_AA0435000.2	wheatTGAGv1_D|TRIAE_CS42_2DL_TGACv1_160010_AA0545540.1
group6773:	wheatTGAGv1_A|TRIAE_CS42_2AL_TGACv1_092887_AA0266100.2	wheatTGAGv1_B|TRIAE_CS42_2BL_TGACv1_129455_AA0384650.1	wheatTGAGv1_D|TRIAE_CS42_2DL_TGACv1_158722_AA0524970.1
group6774:	wheatTGAGv1_A|TRIAE_CS42_2AL_TGACv1_092889_AA0266160.1	wheatTGAGv1_B|TRIAE_CS42_2BL_TGACv1_130662_AA0415510.1	wheatTGAGv1_D|TRIAE_CS42_2DL_TGACv1_162184_AA0562070.1
group6776:	wheatTGAGv1_A|TRIAE_CS42_2AL_TGACv1_092897_AA0266480.1	wheatTGAGv1_B|TRIAE_CS42_2BL_TGACv1_130926_AA0420050.1	wheatTGAGv1_D|TRIAE_CS42_2DL_TGACv1_159954_AA0544870.1
group6777:	wheatTGAGv1_A|TRIAE_CS42_2AL_TGACv1_092899_AA0266510.1	wheatTGAGv1_B|TRIAE_CS42_2BL_TGACv1_129483_AA0385590.1	wheatTGAGv1_D|TRIAE_CS42_2DL_TGACv1_158607_AA0523030.1
group6778:	wheatTGAGv1_A|TRIAE_CS42_2AL_TGACv1_092899_AA0266530.2	wheatTGAGv1_B|TRIAE_CS42_2BL_TGACv1_133164_AA0441680.1	wheatTGAGv1_D|TRIAE_CS42_2DL_TGACv1_159095_AA0532270.1
group6779:	wheatTGAGv1_A|TRIAE_CS42_2AL_TGACv1_092905_AA0266710.1	wheatTGAGv1_B|TRIAE_CS42_2BL_TGACv1_129382_AA0381040.1	wheatTGAGv1_D|TRIAE_CS42_2DL_TGACv1_157933_AA0502470.1
group6780:	wheatTGAGv1_A|TRIAE_CS42_2AL_TGACv1_092909_AA0266780.4	wheatTGAGv1_B|TRIAE_CS42_2BL_TGACv1_129800_AA0396470.1	wheatTGAGv1_D|TRIAE_CS42_2DL_TGACv1_158051_AA0507370.1
group6782:	wheatTGAGv1_A|TRIAE_CS42_2AL_TGACv1_092917_AA0267030.1	wheatTGAGv1_B|TRIAE_CS42_2BL_TGACv1_129299_AA0377240.1	wheatTGAGv1_D|TRIAE_CS42_2DL_TGACv1_158428_AA0518510.2
group6783:	wheatTGAGv1_A|TRIAE_CS42_2AL_TGACv1_092917_AA0267040.1	wheatTGAGv1_B|TRIAE_CS42_2BL_TGACv1_129299_AA0377220.1	wheatTGAGv1_D|TRIAE_CS42_2DL_TGACv1_158428_AA0518500.1
group6785:	wheatTGAGv1_A|TRIAE_CS42_2AL_TGACv1_092922_AA0267140.1	wheatTGAGv1_B|TRIAE_CS42_2BL_TGACv1_129802_AA0396540.1	wheatTGAGv1_D|TRIAE_CS42_2DL_TGACv1_158792_AA0526180.1
group6786:	wheatTGAGv1_A|TRIAE_CS42_2AL_TGACv1_092924_AA0267170.1	wheatTGAGv1_B|TRIAE_CS42_1BL_TGACv1_030382_AA0088740.1	wheatTGAGv1_D|TRIAE_CS42_1DL_TGACv1_061203_AA0188710.4
group6787:	wheatTGAGv1_A|TRIAE_CS42_2AL_TGACv1_092924_AA0267190.1	wheatTGAGv1_B|TRIAE_CS42_1BL_TGACv1_030382_AA0088770.1	wheatTGAGv1_D|TRIAE_CS42_1DL_TGACv1_061203_AA0188720.1
group6790:	wheatTGAGv1_A|TRIAE_CS42_2AL_TGACv1_092928_AA0267350.1	wheatTGAGv1_B|TRIAE_CS42_2BL_TGACv1_132105_AA0435340.1	wheatTGAGv1_D|TRIAE_CS42_2DL_TGACv1_161725_AA0560320.1
group6791:	wheatTGAGv1_A|TRIAE_CS42_2AL_TGACv1_092931_AA0267420.2	wheatTGAGv1_B|TRIAE_CS42_2BL_TGACv1_129938_AA0399920.1	wheatTGAGv1_D|TRIAE_CS42_2DL_TGACv1_160183_AA0547860.1
group6792:	wheatTGAGv1_A|TRIAE_CS42_2AL_TGACv1_092931_AA0267430.1	wheatTGAGv1_B|TRIAE_CS42_2BL_TGACv1_129938_AA0399910.4	wheatTGAGv1_D|TRIAE_CS42_2DL_TGACv1_160183_AA0547870.1
group6795:	wheatTGAGv1_A|TRIAE_CS42_2AL_TGACv1_092942_AA0267570.1	wheatTGAGv1_B|TRIAE_CS42_2BL_TGACv1_129780_AA0395620.1	wheatTGAGv1_D|TRIAE_CS42_2DL_TGACv1_158441_AA0518760.1
group6801:	wheatTGAGv1_A|TRIAE_CS42_2AL_TGACv1_092946_AA0267780.1	wheatTGAGv1_B|TRIAE_CS42_2BL_TGACv1_130229_AA0406790.1	wheatTGAGv1_D|TRIAE_CS42_2DL_TGACv1_160325_AA0549320.1
group6802:	wheatTGAGv1_A|TRIAE_CS42_2AL_TGACv1_092946_AA0267790.1	wheatTGAGv1_B|TRIAE_CS42_2BL_TGACv1_130229_AA0406800.2	wheatTGAGv1_D|TRIAE_CS42_2DL_TGACv1_160325_AA0549310.1
group6803:	wheatTGAGv1_A|TRIAE_CS42_2AL_TGACv1_092949_AA0267840.2	wheatTGAGv1_B|TRIAE_CS42_2BL_TGACv1_131236_AA0424790.1	wheatTGAGv1_D|TRIAE_CS42_2DL_TGACv1_159336_AA0536780.1
group6805:	wheatTGAGv1_A|TRIAE_CS42_2AL_TGACv1_092951_AA0267920.1	wheatTGAGv1_B|TRIAE_CS42_2BL_TGACv1_131021_AA0421360.1	wheatTGAGv1_D|TRIAE_CS42_2DL_TGACv1_159667_AA0541280.2
group6808:	wheatTGAGv1_A|TRIAE_CS42_2AL_TGACv1_092961_AA0268090.1	wheatTGAGv1_B|TRIAE_CS42_2BL_TGACv1_130522_AA0412780.1	wheatTGAGv1_D|TRIAE_CS42_2DL_TGACv1_157927_AA0502330.1
group6809:	wheatTGAGv1_A|TRIAE_CS42_2AL_TGACv1_092961_AA0268100.1	wheatTGAGv1_B|TRIAE_CS42_2BL_TGACv1_130522_AA0412840.1	wheatTGAGv1_D|TRIAE_CS42_2DL_TGACv1_157927_AA0502320.1
group6810:	wheatTGAGv1_A|TRIAE_CS42_2AL_TGACv1_092961_AA0268110.1	wheatTGAGv1_B|TRIAE_CS42_2BL_TGACv1_130522_AA0412850.1	wheatTGAGv1_D|TRIAE_CS42_2DL_TGACv1_157927_AA0502310.1
group6813:	wheatTGAGv1_A|TRIAE_CS42_2AL_TGACv1_092963_AA0268200.1	wheatTGAGv1_B|TRIAE_CS42_2BL_TGACv1_129435_AA0383560.1	wheatTGAGv1_D|TRIAE_CS42_2DL_TGACv1_158094_AA0508890.1
group6816:	wheatTGAGv1_A|TRIAE_CS42_2AL_TGACv1_092975_AA0268370.1	wheatTGAGv1_B|TRIAE_CS42_2BL_TGACv1_131851_AA0432880.1	wheatTGAGv1_D|TRIAE_CS42_2DL_TGACv1_158049_AA0507280.1
group6817:	wheatTGAGv1_A|TRIAE_CS42_2AL_TGACv1_092980_AA0268530.1	wheatTGAGv1_B|TRIAE_CS42_2BL_TGACv1_132289_AA0436530.1	wheatTGAGv1_D|TRIAE_CS42_2DL_TGACv1_158052_AA0507420.1
group6818:	wheatTGAGv1_A|TRIAE_CS42_2AL_TGACv1_092982_AA0268640.1	wheatTGAGv1_B|TRIAE_CS42_2BL_TGACv1_129806_AA0396780.1	wheatTGAGv1_D|TRIAE_CS42_2DL_TGACv1_159982_AA0545240.1
group6819:	wheatTGAGv1_A|TRIAE_CS42_2AL_TGACv1_092984_AA0268670.2	wheatTGAGv1_B|TRIAE_CS42_2BL_TGACv1_131229_AA0424700.1	wheatTGAGv1_D|TRIAE_CS42_2DL_TGACv1_157972_AA0504380.2
group6822:	wheatTGAGv1_A|TRIAE_CS42_2AL_TGACv1_092987_AA0268780.1	wheatTGAGv1_B|TRIAE_CS42_2BL_TGACv1_133329_AA0442190.1	wheatTGAGv1_D|TRIAE_CS42_2DL_TGACv1_160536_AA0551520.1
group6823:	wheatTGAGv1_A|TRIAE_CS42_2AL_TGACv1_092987_AA0268790.1	wheatTGAGv1_B|TRIAE_CS42_2BL_TGACv1_129281_AA0376270.1	wheatTGAGv1_D|TRIAE_CS42_2DL_TGACv1_158945_AA0529300.1
group6824:	wheatTGAGv1_A|TRIAE_CS42_2AL_TGACv1_092987_AA0268800.1	wheatTGAGv1_B|TRIAE_CS42_2BL_TGACv1_129281_AA0376280.3	wheatTGAGv1_D|TRIAE_CS42_2DL_TGACv1_158945_AA0529290.1
group6825:	wheatTGAGv1_A|TRIAE_CS42_2AL_TGACv1_092987_AA0268810.1	wheatTGAGv1_B|TRIAE_CS42_2BL_TGACv1_129281_AA0376290.1	wheatTGAGv1_D|TRIAE_CS42_2DL_TGACv1_158945_AA0529280.2
group6826:	wheatTGAGv1_A|TRIAE_CS42_2AL_TGACv1_092987_AA0268830.1	wheatTGAGv1_B|TRIAE_CS42_2BL_TGACv1_129281_AA0376320.1	wheatTGAGv1_D|TRIAE_CS42_2DL_TGACv1_158945_AA0529250.1
group6830:	wheatTGAGv1_A|TRIAE_CS42_2AL_TGACv1_092992_AA0268970.1	wheatTGAGv1_B|TRIAE_CS42_2BL_TGACv1_129440_AA0383830.1	wheatTGAGv1_D|TRIAE_CS42_2DL_TGACv1_158263_AA0513970.1
group6831:	wheatTGAGv1_A|TRIAE_CS42_2AL_TGACv1_092996_AA0269070.1	wheatTGAGv1_B|TRIAE_CS42_2BL_TGACv1_129566_AA0388830.1	wheatTGAGv1_D|TRIAE_CS42_2DL_TGACv1_160395_AA0550110.1
group6832:	wheatTGAGv1_A|TRIAE_CS42_2AL_TGACv1_092997_AA0269100.1	wheatTGAGv1_B|TRIAE_CS42_2BL_TGACv1_129535_AA0387540.1	wheatTGAGv1_D|TRIAE_CS42_2DL_TGACv1_158641_AA0523830.1
group6833:	wheatTGAGv1_A|TRIAE_CS42_2AL_TGACv1_092997_AA0269140.1	wheatTGAGv1_B|TRIAE_CS42_2BL_TGACv1_130756_AA0417440.1	wheatTGAGv1_D|TRIAE_CS42_2DL_TGACv1_158388_AA0517200.1
group6837:	wheatTGAGv1_A|TRIAE_CS42_2AL_TGACv1_093005_AA0269310.1	wheatTGAGv1_B|TRIAE_CS42_2BL_TGACv1_130113_AA0404040.1	wheatTGAGv1_D|TRIAE_CS42_2DL_TGACv1_159553_AA0539700.1
group6839:	wheatTGAGv1_A|TRIAE_CS42_2AL_TGACv1_093012_AA0269380.1	wheatTGAGv1_B|TRIAE_CS42_2BL_TGACv1_129356_AA0380050.1	wheatTGAGv1_D|TRIAE_CS42_2DL_TGACv1_158012_AA0506030.2
group6843:	wheatTGAGv1_A|TRIAE_CS42_2AL_TGACv1_093016_AA0269550.1	wheatTGAGv1_B|TRIAE_CS42_2BL_TGACv1_129328_AA0378870.1	wheatTGAGv1_D|TRIAE_CS42_2DL_TGACv1_161425_AA0558470.1
group6845:	wheatTGAGv1_A|TRIAE_CS42_2AL_TGACv1_093020_AA0269590.1	wheatTGAGv1_B|TRIAE_CS42_2BL_TGACv1_129778_AA0395580.1	wheatTGAGv1_D|TRIAE_CS42_2DL_TGACv1_159192_AA0534180.1
group6846:	wheatTGAGv1_A|TRIAE_CS42_2AL_TGACv1_093024_AA0269640.1	wheatTGAGv1_B|TRIAE_CS42_2BL_TGACv1_130136_AA0404740.1	wheatTGAGv1_D|TRIAE_CS42_2DL_TGACv1_158325_AA0515590.1
group6847:	wheatTGAGv1_A|TRIAE_CS42_2AL_TGACv1_093025_AA0269740.1	wheatTGAGv1_B|TRIAE_CS42_2BL_TGACv1_130029_AA0402020.1	wheatTGAGv1_D|TRIAE_CS42_2DL_TGACv1_158240_AA0513290.1
group6848:	wheatTGAGv1_A|TRIAE_CS42_2AL_TGACv1_093025_AA0269760.1	wheatTGAGv1_B|TRIAE_CS42_2BL_TGACv1_132202_AA0435980.1	wheatTGAGv1_D|TRIAE_CS42_2DL_TGACv1_158240_AA0513310.1
group6849:	wheatTGAGv1_A|TRIAE_CS42_2AL_TGACv1_093031_AA0269820.1	wheatTGAGv1_B|TRIAE_CS42_2BL_TGACv1_132210_AA0436030.1	wheatTGAGv1_D|TRIAE_CS42_2DL_TGACv1_158209_AA0512470.2
group6850:	wheatTGAGv1_A|TRIAE_CS42_2AL_TGACv1_093031_AA0269830.2	wheatTGAGv1_B|TRIAE_CS42_2BL_TGACv1_132210_AA0436040.1	wheatTGAGv1_D|TRIAE_CS42_2DL_TGACv1_158209_AA0512480.1
group6851:	wheatTGAGv1_A|TRIAE_CS42_2AL_TGACv1_093032_AA0269840.2	wheatTGAGv1_B|TRIAE_CS42_2BL_TGACv1_130141_AA0404880.1	wheatTGAGv1_D|TRIAE_CS42_2DL_TGACv1_158899_AA0528170.5
group6852:	wheatTGAGv1_A|TRIAE_CS42_2AL_TGACv1_093032_AA0269900.1	wheatTGAGv1_B|TRIAE_CS42_2BL_TGACv1_129829_AA0397400.1	wheatTGAGv1_D|TRIAE_CS42_2DL_TGACv1_159175_AA0533820.2
group6855:	wheatTGAGv1_A|TRIAE_CS42_2AL_TGACv1_093044_AA0270150.1	wheatTGAGv1_B|TRIAE_CS42_2BL_TGACv1_130497_AA0412430.1	wheatTGAGv1_D|TRIAE_CS42_2DL_TGACv1_158951_AA0529400.1
group6857:	wheatTGAGv1_A|TRIAE_CS42_2AL_TGACv1_093047_AA0270260.1	wheatTGAGv1_B|TRIAE_CS42_2BL_TGACv1_133062_AA0441160.1	wheatTGAGv1_D|TRIAE_CS42_2DL_TGACv1_159544_AA0539590.1
group6858:	wheatTGAGv1_A|TRIAE_CS42_2AL_TGACv1_093047_AA0270270.1	wheatTGAGv1_B|TRIAE_CS42_2BL_TGACv1_131541_AA0428980.2	wheatTGAGv1_D|TRIAE_CS42_2DL_TGACv1_159544_AA0539600.2
group6860:	wheatTGAGv1_A|TRIAE_CS42_2AL_TGACv1_093047_AA0270340.1	wheatTGAGv1_B|TRIAE_CS42_2BL_TGACv1_129948_AA0400190.1	wheatTGAGv1_D|TRIAE_CS42_2DL_TGACv1_160174_AA0547790.1
group6862:	wheatTGAGv1_A|TRIAE_CS42_2AL_TGACv1_093048_AA0270400.2	wheatTGAGv1_B|TRIAE_CS42_2BL_TGACv1_130835_AA0418550.1	wheatTGAGv1_D|TRIAE_CS42_2DL_TGACv1_159851_AA0543560.1
group6863:	wheatTGAGv1_A|TRIAE_CS42_2AL_TGACv1_093049_AA0270430.1	wheatTGAGv1_B|TRIAE_CS42_2BL_TGACv1_134893_AA0444510.1	wheatTGAGv1_D|TRIAE_CS42_2DL_TGACv1_160147_AA0547520.1
group6864:	wheatTGAGv1_A|TRIAE_CS42_2AL_TGACv1_093052_AA0270530.1	wheatTGAGv1_B|TRIAE_CS42_2BL_TGACv1_129607_AA0390230.1	wheatTGAGv1_D|TRIAE_CS42_2DL_TGACv1_158099_AA0509070.1
group6865:	wheatTGAGv1_A|TRIAE_CS42_2AL_TGACv1_093053_AA0270540.1	wheatTGAGv1_B|TRIAE_CS42_2BL_TGACv1_129930_AA0399670.1	wheatTGAGv1_D|TRIAE_CS42_2DL_TGACv1_159319_AA0536490.1
group6866:	wheatTGAGv1_A|TRIAE_CS42_2AL_TGACv1_093053_AA0270550.1	wheatTGAGv1_B|TRIAE_CS42_2BL_TGACv1_129930_AA0399660.1	wheatTGAGv1_D|TRIAE_CS42_2DL_TGACv1_159319_AA0536500.1
group6868:	wheatTGAGv1_A|TRIAE_CS42_2AL_TGACv1_093058_AA0270800.1	wheatTGAGv1_B|TRIAE_CS42_2BL_TGACv1_129384_AA0381140.1	wheatTGAGv1_D|TRIAE_CS42_2DL_TGACv1_158800_AA0526320.1
group6869:	wheatTGAGv1_A|TRIAE_CS42_2AL_TGACv1_093059_AA0270810.1	wheatTGAGv1_B|TRIAE_CS42_2BL_TGACv1_129512_AA0386580.2	wheatTGAGv1_D|TRIAE_CS42_2DL_TGACv1_158189_AA0511880.1
group6870:	wheatTGAGv1_A|TRIAE_CS42_2AL_TGACv1_093060_AA0270850.1	wheatTGAGv1_B|TRIAE_CS42_2BL_TGACv1_132038_AA0434780.1	wheatTGAGv1_D|TRIAE_CS42_2DL_TGACv1_163430_AA0564390.1
group6872:	wheatTGAGv1_A|TRIAE_CS42_2AL_TGACv1_093061_AA0270890.2	wheatTGAGv1_B|TRIAE_CS42_2BL_TGACv1_132517_AA0438130.1	wheatTGAGv1_D|TRIAE_CS42_2DL_TGACv1_159313_AA0536380.1
group6873:	wheatTGAGv1_A|TRIAE_CS42_2AL_TGACv1_093062_AA0270960.1	wheatTGAGv1_B|TRIAE_CS42_2BL_TGACv1_129284_AA0376520.1	wheatTGAGv1_D|TRIAE_CS42_2DL_TGACv1_158717_AA0524830.2
group6874:	wheatTGAGv1_A|TRIAE_CS42_2AL_TGACv1_093062_AA0270970.3	wheatTGAGv1_B|TRIAE_CS42_2BL_TGACv1_129284_AA0376530.2	wheatTGAGv1_D|TRIAE_CS42_2DL_TGACv1_160050_AA0546070.1
group6875:	wheatTGAGv1_A|TRIAE_CS42_2AL_TGACv1_093071_AA0271210.1	wheatTGAGv1_B|TRIAE_CS42_2BL_TGACv1_130780_AA0417880.1	wheatTGAGv1_D|TRIAE_CS42_2DL_TGACv1_160878_AA0554900.1
group6877:	wheatTGAGv1_A|TRIAE_CS42_2AL_TGACv1_093073_AA0271270.4	wheatTGAGv1_B|TRIAE_CS42_2BL_TGACv1_130376_AA0409890.2	wheatTGAGv1_D|TRIAE_CS42_2DL_TGACv1_160250_AA0548610.2
group6878:	wheatTGAGv1_A|TRIAE_CS42_2AL_TGACv1_093074_AA0271300.1	wheatTGAGv1_B|TRIAE_CS42_2BL_TGACv1_129734_AA0394160.1	wheatTGAGv1_D|TRIAE_CS42_2DL_TGACv1_160052_AA0546110.1
group6879:	wheatTGAGv1_A|TRIAE_CS42_2AL_TGACv1_093075_AA0271320.1	wheatTGAGv1_B|TRIAE_CS42_2BL_TGACv1_129399_AA0381830.1	wheatTGAGv1_D|TRIAE_CS42_2DL_TGACv1_160146_AA0547490.1
group6880:	wheatTGAGv1_A|TRIAE_CS42_2AL_TGACv1_093081_AA0271360.1	wheatTGAGv1_B|TRIAE_CS42_2BL_TGACv1_131265_AA0425190.1	wheatTGAGv1_D|TRIAE_CS42_2DL_TGACv1_161628_AA0559590.1
group6881:	wheatTGAGv1_A|TRIAE_CS42_2AL_TGACv1_093082_AA0271390.1	wheatTGAGv1_B|TRIAE_CS42_2BL_TGACv1_130704_AA0416290.1	wheatTGAGv1_D|TRIAE_CS42_2DL_TGACv1_159465_AA0538700.1
group6882:	wheatTGAGv1_A|TRIAE_CS42_2AL_TGACv1_093085_AA0271530.1	wheatTGAGv1_B|TRIAE_CS42_2BL_TGACv1_131360_AA0426660.1	wheatTGAGv1_D|TRIAE_CS42_2DL_TGACv1_158537_AA0521290.1
group6883:	wheatTGAGv1_A|TRIAE_CS42_2AL_TGACv1_093085_AA0271580.1	wheatTGAGv1_B|TRIAE_CS42_2BL_TGACv1_131111_AA0422720.1	wheatTGAGv1_D|TRIAE_CS42_2DL_TGACv1_159120_AA0532880.1
group6891:	wheatTGAGv1_A|TRIAE_CS42_2AL_TGACv1_093085_AA0271620.1	wheatTGAGv1_B|TRIAE_CS42_2BL_TGACv1_133124_AA0441480.3	wheatTGAGv1_D|TRIAE_CS42_2DL_TGACv1_158450_AA0519010.1
group6893:	wheatTGAGv1_A|TRIAE_CS42_2AL_TGACv1_093086_AA0271670.1	wheatTGAGv1_B|TRIAE_CS42_2BL_TGACv1_131204_AA0424370.1	wheatTGAGv1_D|TRIAE_CS42_2DL_TGACv1_162387_AA0562600.1
group6896:	wheatTGAGv1_A|TRIAE_CS42_2AL_TGACv1_093093_AA0271840.1	wheatTGAGv1_B|TRIAE_CS42_2BL_TGACv1_130848_AA0418700.1	wheatTGAGv1_D|TRIAE_CS42_2DL_TGACv1_158093_AA0508850.1
group6898:	wheatTGAGv1_A|TRIAE_CS42_2AL_TGACv1_093096_AA0271920.1	wheatTGAGv1_B|TRIAE_CS42_2BL_TGACv1_131489_AA0428390.1	wheatTGAGv1_D|TRIAE_CS42_2DL_TGACv1_161542_AA0559100.1
group6899:	wheatTGAGv1_A|TRIAE_CS42_2AL_TGACv1_093096_AA0271930.1	wheatTGAGv1_B|TRIAE_CS42_2BL_TGACv1_131489_AA0428400.4	wheatTGAGv1_D|TRIAE_CS42_2DL_TGACv1_161143_AA0557040.1
group6900:	wheatTGAGv1_A|TRIAE_CS42_2AL_TGACv1_093101_AA0272000.1	wheatTGAGv1_B|TRIAE_CS42_2BL_TGACv1_129303_AA0377440.1	wheatTGAGv1_D|TRIAE_CS42_2DL_TGACv1_159259_AA0535530.1
group6902:	wheatTGAGv1_A|TRIAE_CS42_2AL_TGACv1_093107_AA0272130.1	wheatTGAGv1_B|TRIAE_CS42_2BL_TGACv1_129459_AA0384810.2	wheatTGAGv1_D|TRIAE_CS42_2DL_TGACv1_159524_AA0539330.1
group6903:	wheatTGAGv1_A|TRIAE_CS42_2AL_TGACv1_093113_AA0272210.1	wheatTGAGv1_B|TRIAE_CS42_2BL_TGACv1_131282_AA0425440.1	wheatTGAGv1_D|TRIAE_CS42_2DL_TGACv1_160575_AA0551910.1
group6904:	wheatTGAGv1_A|TRIAE_CS42_2AL_TGACv1_093114_AA0272230.1	wheatTGAGv1_B|TRIAE_CS42_2BL_TGACv1_129539_AA0387640.1	wheatTGAGv1_D|TRIAE_CS42_2DL_TGACv1_157943_AA0502850.1
group6906:	wheatTGAGv1_A|TRIAE_CS42_2AL_TGACv1_093114_AA0272250.1	wheatTGAGv1_B|TRIAE_CS42_2BL_TGACv1_134489_AA0444170.1	wheatTGAGv1_D|TRIAE_CS42_2DL_TGACv1_158830_AA0526840.1
group6907:	wheatTGAGv1_A|TRIAE_CS42_2AL_TGACv1_093114_AA0272280.1	wheatTGAGv1_B|TRIAE_CS42_2BL_TGACv1_130883_AA0419360.1	wheatTGAGv1_D|TRIAE_CS42_2DL_TGACv1_158205_AA0512310.1
group6908:	wheatTGAGv1_A|TRIAE_CS42_2AL_TGACv1_093114_AA0272310.1	wheatTGAGv1_B|TRIAE_CS42_2BL_TGACv1_134035_AA0443590.1	wheatTGAGv1_D|TRIAE_CS42_2DL_TGACv1_158095_AA0508900.1
group6910:	wheatTGAGv1_A|TRIAE_CS42_2AL_TGACv1_093116_AA0272370.1	wheatTGAGv1_B|TRIAE_CS42_2BL_TGACv1_130112_AA0404030.1	wheatTGAGv1_D|TRIAE_CS42_2DL_TGACv1_158317_AA0515450.1
group6911:	wheatTGAGv1_A|TRIAE_CS42_2AL_TGACv1_093123_AA0272520.1	wheatTGAGv1_B|TRIAE_CS42_2BL_TGACv1_129612_AA0390530.1	wheatTGAGv1_D|TRIAE_CS42_2DL_TGACv1_158173_AA0511260.1
group6912:	wheatTGAGv1_A|TRIAE_CS42_2AL_TGACv1_093123_AA0272530.1	wheatTGAGv1_B|TRIAE_CS42_2BL_TGACv1_129612_AA0390520.1	wheatTGAGv1_D|TRIAE_CS42_2DL_TGACv1_162492_AA0562960.1
group6915:	wheatTGAGv1_A|TRIAE_CS42_2AL_TGACv1_093124_AA0272600.1	wheatTGAGv1_B|TRIAE_CS42_2BL_TGACv1_130506_AA0412580.1	wheatTGAGv1_D|TRIAE_CS42_2DL_TGACv1_161071_AA0556460.1
group6916:	wheatTGAGv1_A|TRIAE_CS42_2AL_TGACv1_093126_AA0272700.1	wheatTGAGv1_B|TRIAE_CS42_2BL_TGACv1_129490_AA0385980.1	wheatTGAGv1_D|TRIAE_CS42_2DL_TGACv1_159004_AA0530430.1
group6918:	wheatTGAGv1_A|TRIAE_CS42_2AL_TGACv1_093126_AA0272720.1	wheatTGAGv1_B|TRIAE_CS42_2BL_TGACv1_131574_AA0429320.1	wheatTGAGv1_D|TRIAE_CS42_2DL_TGACv1_160024_AA0545670.1
group6919:	wheatTGAGv1_A|TRIAE_CS42_2AL_TGACv1_093126_AA0272740.1	wheatTGAGv1_B|TRIAE_CS42_2BL_TGACv1_132176_AA0435840.1	wheatTGAGv1_D|TRIAE_CS42_2DL_TGACv1_158494_AA0520160.1
group6920:	wheatTGAGv1_A|TRIAE_CS42_2AL_TGACv1_093126_AA0272750.1	wheatTGAGv1_B|TRIAE_CS42_2BL_TGACv1_132951_AA0440690.1	wheatTGAGv1_D|TRIAE_CS42_2DL_TGACv1_158494_AA0520150.3
group6921:	wheatTGAGv1_A|TRIAE_CS42_2AL_TGACv1_093126_AA0272770.1	wheatTGAGv1_B|TRIAE_CS42_2BL_TGACv1_132951_AA0440680.1	wheatTGAGv1_D|TRIAE_CS42_2DL_TGACv1_158494_AA0520140.1
group6922:	wheatTGAGv1_A|TRIAE_CS42_2AL_TGACv1_093136_AA0272950.2	wheatTGAGv1_B|TRIAE_CS42_2BL_TGACv1_129365_AA0380520.1	wheatTGAGv1_D|TRIAE_CS42_2DL_TGACv1_158276_AA0514460.1
group6923:	wheatTGAGv1_A|TRIAE_CS42_2AL_TGACv1_093136_AA0272960.1	wheatTGAGv1_B|TRIAE_CS42_2BL_TGACv1_129365_AA0380510.1	wheatTGAGv1_D|TRIAE_CS42_2DL_TGACv1_158276_AA0514450.1
group6924:	wheatTGAGv1_A|TRIAE_CS42_2AL_TGACv1_093139_AA0273080.1	wheatTGAGv1_B|TRIAE_CS42_2BL_TGACv1_130409_AA0410770.1	wheatTGAGv1_D|TRIAE_CS42_2DL_TGACv1_161069_AA0556410.1
group6927:	wheatTGAGv1_A|TRIAE_CS42_2AL_TGACv1_093143_AA0273170.1	wheatTGAGv1_B|TRIAE_CS42_2BL_TGACv1_131453_AA0427930.1	wheatTGAGv1_D|TRIAE_CS42_2DL_TGACv1_161697_AA0560120.1
group6928:	wheatTGAGv1_A|TRIAE_CS42_2AL_TGACv1_093143_AA0273180.1	wheatTGAGv1_B|TRIAE_CS42_2BL_TGACv1_132268_AA0436410.1	wheatTGAGv1_D|TRIAE_CS42_2DL_TGACv1_161697_AA0560110.2
group6929:	wheatTGAGv1_A|TRIAE_CS42_2AL_TGACv1_093143_AA0273190.1	wheatTGAGv1_B|TRIAE_CS42_2BL_TGACv1_132268_AA0436400.3	wheatTGAGv1_D|TRIAE_CS42_2DL_TGACv1_161697_AA0560100.1
group6930:	wheatTGAGv1_A|TRIAE_CS42_2AL_TGACv1_093143_AA0273210.1	wheatTGAGv1_B|TRIAE_CS42_2BL_TGACv1_132268_AA0436390.1	wheatTGAGv1_D|TRIAE_CS42_2DL_TGACv1_161697_AA0560090.1
group6931:	wheatTGAGv1_A|TRIAE_CS42_2AL_TGACv1_093146_AA0273260.1	wheatTGAGv1_B|TRIAE_CS42_2BL_TGACv1_130087_AA0403510.1	wheatTGAGv1_D|TRIAE_CS42_2DL_TGACv1_158198_AA0512140.1
group6932:	wheatTGAGv1_A|TRIAE_CS42_2AL_TGACv1_093148_AA0273280.1	wheatTGAGv1_B|TRIAE_CS42_2BL_TGACv1_132398_AA0437310.1	wheatTGAGv1_D|TRIAE_CS42_2DL_TGACv1_161647_AA0559790.1
group6933:	wheatTGAGv1_A|TRIAE_CS42_2AL_TGACv1_093154_AA0273460.1	wheatTGAGv1_B|TRIAE_CS42_2BL_TGACv1_129360_AA0380260.1	wheatTGAGv1_D|TRIAE_CS42_2DL_TGACv1_159161_AA0533600.2
group6934:	wheatTGAGv1_A|TRIAE_CS42_2AL_TGACv1_093154_AA0273480.1	wheatTGAGv1_B|TRIAE_CS42_2BL_TGACv1_129360_AA0380270.1	wheatTGAGv1_D|TRIAE_CS42_2DL_TGACv1_159161_AA0533620.1
group6936:	wheatTGAGv1_A|TRIAE_CS42_2AL_TGACv1_093154_AA0273500.1	wheatTGAGv1_B|TRIAE_CS42_2BL_TGACv1_130396_AA0410360.1	wheatTGAGv1_D|TRIAE_CS42_2DL_TGACv1_161645_AA0559760.1
group6937:	wheatTGAGv1_A|TRIAE_CS42_2AL_TGACv1_093154_AA0273510.2	wheatTGAGv1_B|TRIAE_CS42_2BL_TGACv1_130396_AA0410350.1	wheatTGAGv1_D|TRIAE_CS42_2DL_TGACv1_158158_AA0510870.1
group6940:	wheatTGAGv1_A|TRIAE_CS42_2AL_TGACv1_093165_AA0273810.1	wheatTGAGv1_B|TRIAE_CS42_2BL_TGACv1_129605_AA0390140.1	wheatTGAGv1_D|TRIAE_CS42_2DL_TGACv1_158041_AA0507010.1
group6941:	wheatTGAGv1_A|TRIAE_CS42_2AL_TGACv1_093165_AA0273840.1	wheatTGAGv1_B|TRIAE_CS42_2BL_TGACv1_129605_AA0390160.6	wheatTGAGv1_D|TRIAE_CS42_2DL_TGACv1_158041_AA0507040.3
group6942:	wheatTGAGv1_A|TRIAE_CS42_2AL_TGACv1_093165_AA0273850.2	wheatTGAGv1_B|TRIAE_CS42_2BL_TGACv1_129605_AA0390180.1	wheatTGAGv1_D|TRIAE_CS42_2DL_TGACv1_158041_AA0507050.1
group6943:	wheatTGAGv1_A|TRIAE_CS42_2AL_TGACv1_093165_AA0273860.1	wheatTGAGv1_B|TRIAE_CS42_2BL_TGACv1_129605_AA0390190.1	wheatTGAGv1_D|TRIAE_CS42_2DL_TGACv1_158041_AA0507060.1
group6944:	wheatTGAGv1_A|TRIAE_CS42_2AL_TGACv1_093168_AA0273890.1	wheatTGAGv1_B|TRIAE_CS42_2BL_TGACv1_132277_AA0436460.1	wheatTGAGv1_D|TRIAE_CS42_2DL_TGACv1_160950_AA0555510.1
group6946:	wheatTGAGv1_A|TRIAE_CS42_2AL_TGACv1_093169_AA0273950.1	wheatTGAGv1_B|TRIAE_CS42_2BL_TGACv1_129428_AA0383280.2	wheatTGAGv1_D|TRIAE_CS42_2DL_TGACv1_160207_AA0548160.1
group6947:	wheatTGAGv1_A|TRIAE_CS42_2AL_TGACv1_093172_AA0274070.1	wheatTGAGv1_B|TRIAE_CS42_2BL_TGACv1_131056_AA0421890.2	wheatTGAGv1_D|TRIAE_CS42_2DL_TGACv1_159469_AA0538740.1
group6948:	wheatTGAGv1_A|TRIAE_CS42_2AL_TGACv1_093172_AA0274080.1	wheatTGAGv1_B|TRIAE_CS42_2BL_TGACv1_131150_AA0423340.1	wheatTGAGv1_D|TRIAE_CS42_2DL_TGACv1_159469_AA0538730.1
group6949:	wheatTGAGv1_A|TRIAE_CS42_2AL_TGACv1_093172_AA0274090.1	wheatTGAGv1_B|TRIAE_CS42_2BL_TGACv1_131070_AA0422010.1	wheatTGAGv1_D|TRIAE_CS42_2DL_TGACv1_161939_AA0561160.1
group6950:	wheatTGAGv1_A|TRIAE_CS42_2AL_TGACv1_093176_AA0274120.1	wheatTGAGv1_B|TRIAE_CS42_2BL_TGACv1_131019_AA0421310.1	wheatTGAGv1_D|TRIAE_CS42_2DL_TGACv1_161259_AA0557580.1
group6951:	wheatTGAGv1_A|TRIAE_CS42_2AL_TGACv1_093177_AA0274140.1	wheatTGAGv1_B|TRIAE_CS42_2BL_TGACv1_130221_AA0406620.2	wheatTGAGv1_D|TRIAE_CS42_2DL_TGACv1_158128_AA0509970.1
group6952:	wheatTGAGv1_A|TRIAE_CS42_2AL_TGACv1_093177_AA0274150.1	wheatTGAGv1_B|TRIAE_CS42_2BL_TGACv1_130221_AA0406630.1	wheatTGAGv1_D|TRIAE_CS42_2DL_TGACv1_158128_AA0509980.1
group6954:	wheatTGAGv1_A|TRIAE_CS42_2AL_TGACv1_093177_AA0274180.1	wheatTGAGv1_B|TRIAE_CS42_2BL_TGACv1_130192_AA0406000.1	wheatTGAGv1_D|TRIAE_CS42_2DL_TGACv1_158574_AA0522180.1
group6955:	wheatTGAGv1_A|TRIAE_CS42_2AL_TGACv1_093179_AA0274220.1	wheatTGAGv1_B|TRIAE_CS42_2BL_TGACv1_129620_AA0390770.1	wheatTGAGv1_D|TRIAE_CS42_2DL_TGACv1_159186_AA0534100.1
group6956:	wheatTGAGv1_A|TRIAE_CS42_2AL_TGACv1_093181_AA0274340.1	wheatTGAGv1_B|TRIAE_CS42_2BL_TGACv1_129684_AA0392570.1	wheatTGAGv1_D|TRIAE_CS42_2DL_TGACv1_160478_AA0550930.1
group6959:	wheatTGAGv1_A|TRIAE_CS42_2AL_TGACv1_093186_AA0274440.1	wheatTGAGv1_B|TRIAE_CS42_2BL_TGACv1_130048_AA0402360.1	wheatTGAGv1_D|TRIAE_CS42_2DL_TGACv1_157955_AA0503270.1
group6960:	wheatTGAGv1_A|TRIAE_CS42_2AL_TGACv1_093186_AA0274450.1	wheatTGAGv1_B|TRIAE_CS42_2BL_TGACv1_129573_AA0389110.1	wheatTGAGv1_D|TRIAE_CS42_2DL_TGACv1_157955_AA0503260.1
group6961:	wheatTGAGv1_A|TRIAE_CS42_2AL_TGACv1_093186_AA0274480.1	wheatTGAGv1_B|TRIAE_CS42_2BL_TGACv1_129573_AA0389140.1	wheatTGAGv1_D|TRIAE_CS42_2DL_TGACv1_157955_AA0503240.1
group6963:	wheatTGAGv1_A|TRIAE_CS42_2AL_TGACv1_093189_AA0274560.2	wheatTGAGv1_B|TRIAE_CS42_2BL_TGACv1_129394_AA0381600.4	wheatTGAGv1_D|TRIAE_CS42_2DL_TGACv1_158401_AA0517660.1
group6964:	wheatTGAGv1_A|TRIAE_CS42_2AL_TGACv1_093189_AA0274580.3	wheatTGAGv1_B|TRIAE_CS42_2BL_TGACv1_129394_AA0381590.1	wheatTGAGv1_D|TRIAE_CS42_2DL_TGACv1_158401_AA0517640.1
group6965:	wheatTGAGv1_A|TRIAE_CS42_2AL_TGACv1_093190_AA0274600.1	wheatTGAGv1_B|TRIAE_CS42_2BL_TGACv1_129606_AA0390220.1	wheatTGAGv1_D|TRIAE_CS42_2DL_TGACv1_158234_AA0513240.1
group6968:	wheatTGAGv1_A|TRIAE_CS42_2AL_TGACv1_093196_AA0274800.1	wheatTGAGv1_B|TRIAE_CS42_2BL_TGACv1_129390_AA0381340.1	wheatTGAGv1_D|TRIAE_CS42_2DL_TGACv1_158525_AA0520830.1
group6969:	wheatTGAGv1_A|TRIAE_CS42_2AL_TGACv1_093196_AA0274810.3	wheatTGAGv1_B|TRIAE_CS42_2BL_TGACv1_129390_AA0381350.2	wheatTGAGv1_D|TRIAE_CS42_2DL_TGACv1_158525_AA0520840.3
group6970:	wheatTGAGv1_A|TRIAE_CS42_2AL_TGACv1_093196_AA0274840.2	wheatTGAGv1_B|TRIAE_CS42_2BL_TGACv1_129390_AA0381370.2	wheatTGAGv1_D|TRIAE_CS42_2DL_TGACv1_158525_AA0520860.1
group6972:	wheatTGAGv1_A|TRIAE_CS42_2AL_TGACv1_093198_AA0274960.1	wheatTGAGv1_B|TRIAE_CS42_2BL_TGACv1_131579_AA0429330.1	wheatTGAGv1_D|TRIAE_CS42_2DL_TGACv1_161723_AA0560300.2
group6973:	wheatTGAGv1_A|TRIAE_CS42_2AL_TGACv1_093201_AA0274990.1	wheatTGAGv1_B|TRIAE_CS42_2BL_TGACv1_130335_AA0409010.2	wheatTGAGv1_D|TRIAE_CS42_2DL_TGACv1_161480_AA0558830.2
group6974:	wheatTGAGv1_A|TRIAE_CS42_2AL_TGACv1_093205_AA0275040.2	wheatTGAGv1_B|TRIAE_CS42_2BS_TGACv1_146403_AA0464250.3	wheatTGAGv1_D|TRIAE_CS42_2DL_TGACv1_158103_AA0509270.2
group6975:	wheatTGAGv1_A|TRIAE_CS42_2AL_TGACv1_093206_AA0275060.1	wheatTGAGv1_B|TRIAE_CS42_2BL_TGACv1_129543_AA0387900.1	wheatTGAGv1_D|TRIAE_CS42_2DL_TGACv1_159833_AA0543370.2
group6976:	wheatTGAGv1_A|TRIAE_CS42_2AL_TGACv1_093209_AA0275120.1	wheatTGAGv1_B|TRIAE_CS42_2BL_TGACv1_129699_AA0393010.1	wheatTGAGv1_D|TRIAE_CS42_2DL_TGACv1_159178_AA0533860.1
group6977:	wheatTGAGv1_A|TRIAE_CS42_2AL_TGACv1_093211_AA0275200.2	wheatTGAGv1_B|TRIAE_CS42_2BL_TGACv1_131366_AA0426740.1	wheatTGAGv1_D|TRIAE_CS42_2DL_TGACv1_160122_AA0547090.1
group6978:	wheatTGAGv1_A|TRIAE_CS42_2AL_TGACv1_093211_AA0275210.1	wheatTGAGv1_B|TRIAE_CS42_2BL_TGACv1_131366_AA0426730.1	wheatTGAGv1_D|TRIAE_CS42_2DL_TGACv1_160122_AA0547080.1
group6979:	wheatTGAGv1_A|TRIAE_CS42_2AL_TGACv1_093213_AA0275220.1	wheatTGAGv1_B|TRIAE_CS42_2BL_TGACv1_129413_AA0382670.1	wheatTGAGv1_D|TRIAE_CS42_2DL_TGACv1_159593_AA0540370.1
group6985:	wheatTGAGv1_A|TRIAE_CS42_2AL_TGACv1_093227_AA0275500.1	wheatTGAGv1_B|TRIAE_CS42_2BL_TGACv1_131310_AA0425770.1	wheatTGAGv1_D|TRIAE_CS42_2DL_TGACv1_158025_AA0506280.1
group6986:	wheatTGAGv1_A|TRIAE_CS42_2AL_TGACv1_093231_AA0275620.1	wheatTGAGv1_B|TRIAE_CS42_2BL_TGACv1_129961_AA0400500.1	wheatTGAGv1_D|TRIAE_CS42_2DL_TGACv1_160970_AA0555660.1
group6987:	wheatTGAGv1_A|TRIAE_CS42_2AL_TGACv1_093234_AA0275660.1	wheatTGAGv1_B|TRIAE_CS42_2BL_TGACv1_130894_AA0419510.1	wheatTGAGv1_D|TRIAE_CS42_2DL_TGACv1_161030_AA0556120.1
group6988:	wheatTGAGv1_A|TRIAE_CS42_2AL_TGACv1_093234_AA0275670.1	wheatTGAGv1_B|TRIAE_CS42_2BL_TGACv1_130894_AA0419520.1	wheatTGAGv1_D|TRIAE_CS42_2DL_TGACv1_161030_AA0556130.1
group6989:	wheatTGAGv1_A|TRIAE_CS42_2AL_TGACv1_093239_AA0275680.1	wheatTGAGv1_B|TRIAE_CS42_2BL_TGACv1_131097_AA0422590.1	wheatTGAGv1_D|TRIAE_CS42_2DL_TGACv1_158118_AA0509750.1
group6990:	wheatTGAGv1_A|TRIAE_CS42_2AL_TGACv1_093242_AA0275710.2	wheatTGAGv1_B|TRIAE_CS42_2BL_TGACv1_129661_AA0391980.1	wheatTGAGv1_D|TRIAE_CS42_2DL_TGACv1_158149_AA0510600.1
group6991:	wheatTGAGv1_A|TRIAE_CS42_2AL_TGACv1_093244_AA0275770.1	wheatTGAGv1_B|TRIAE_CS42_2BL_TGACv1_130781_AA0417930.1	wheatTGAGv1_D|TRIAE_CS42_2DL_TGACv1_158073_AA0507950.2
group6992:	wheatTGAGv1_A|TRIAE_CS42_2AL_TGACv1_093245_AA0275810.1	wheatTGAGv1_B|TRIAE_CS42_2BL_TGACv1_131757_AA0431740.1	wheatTGAGv1_D|TRIAE_CS42_2DL_TGACv1_161633_AA0559650.1
group6993:	wheatTGAGv1_A|TRIAE_CS42_2AL_TGACv1_093247_AA0275860.1	wheatTGAGv1_B|TRIAE_CS42_2BL_TGACv1_131602_AA0429720.1	wheatTGAGv1_D|TRIAE_CS42_2DL_TGACv1_160375_AA0549850.1
group6994:	wheatTGAGv1_A|TRIAE_CS42_2AL_TGACv1_093254_AA0275960.1	wheatTGAGv1_B|TRIAE_CS42_2BL_TGACv1_129933_AA0399860.1	wheatTGAGv1_D|TRIAE_CS42_2DL_TGACv1_158446_AA0518860.1
group7003:	wheatTGAGv1_A|TRIAE_CS42_2AL_TGACv1_093258_AA0276020.1	wheatTGAGv1_B|TRIAE_CS42_2BL_TGACv1_130062_AA0402640.1	wheatTGAGv1_D|TRIAE_CS42_2DL_TGACv1_157983_AA0504720.3
group7005:	wheatTGAGv1_A|TRIAE_CS42_2AL_TGACv1_093266_AA0276070.1	wheatTGAGv1_B|TRIAE_CS42_2BL_TGACv1_129783_AA0395730.1	wheatTGAGv1_D|TRIAE_CS42_2DL_TGACv1_158300_AA0515170.1
group7006:	wheatTGAGv1_A|TRIAE_CS42_2AL_TGACv1_093266_AA0276090.1	wheatTGAGv1_B|TRIAE_CS42_2BL_TGACv1_129783_AA0395760.1	wheatTGAGv1_D|TRIAE_CS42_2DL_TGACv1_158300_AA0515160.1
group7007:	wheatTGAGv1_A|TRIAE_CS42_2AL_TGACv1_093266_AA0276100.1	wheatTGAGv1_B|TRIAE_CS42_2BL_TGACv1_129783_AA0395770.1	wheatTGAGv1_D|TRIAE_CS42_2DL_TGACv1_158300_AA0515150.1
group7008:	wheatTGAGv1_A|TRIAE_CS42_2AL_TGACv1_093266_AA0276120.1	wheatTGAGv1_B|TRIAE_CS42_2BL_TGACv1_129296_AA0377070.1	wheatTGAGv1_D|TRIAE_CS42_2DL_TGACv1_158300_AA0515140.1
group7010:	wheatTGAGv1_A|TRIAE_CS42_2AL_TGACv1_093267_AA0276150.1	wheatTGAGv1_B|TRIAE_CS42_2BL_TGACv1_133086_AA0441320.2	wheatTGAGv1_D|TRIAE_CS42_2DL_TGACv1_161075_AA0556500.1
group7011:	wheatTGAGv1_A|TRIAE_CS42_2AL_TGACv1_093270_AA0276290.1	wheatTGAGv1_B|TRIAE_CS42_2BL_TGACv1_130340_AA0409100.1	wheatTGAGv1_D|TRIAE_CS42_2DL_TGACv1_159911_AA0544270.1
group7012:	wheatTGAGv1_A|TRIAE_CS42_2AL_TGACv1_093272_AA0276380.1	wheatTGAGv1_B|TRIAE_CS42_2BL_TGACv1_131434_AA0427630.1	wheatTGAGv1_D|TRIAE_CS42_2DL_TGACv1_157936_AA0502570.1
group7013:	wheatTGAGv1_A|TRIAE_CS42_2AL_TGACv1_093272_AA0276390.1	wheatTGAGv1_B|TRIAE_CS42_2BL_TGACv1_129634_AA0391150.1	wheatTGAGv1_D|TRIAE_CS42_2DL_TGACv1_157936_AA0502560.1
group7014:	wheatTGAGv1_A|TRIAE_CS42_2AL_TGACv1_093273_AA0276460.1	wheatTGAGv1_B|TRIAE_CS42_2BL_TGACv1_129824_AA0397340.1	wheatTGAGv1_D|TRIAE_CS42_2DL_TGACv1_159499_AA0539080.1
group7015:	wheatTGAGv1_A|TRIAE_CS42_2AL_TGACv1_093273_AA0276470.1	wheatTGAGv1_B|TRIAE_CS42_2BL_TGACv1_131565_AA0429230.1	wheatTGAGv1_D|TRIAE_CS42_2DL_TGACv1_158146_AA0510430.1
group7016:	wheatTGAGv1_A|TRIAE_CS42_2AL_TGACv1_093276_AA0276490.1	wheatTGAGv1_B|TRIAE_CS42_2BL_TGACv1_129857_AA0398140.1	wheatTGAGv1_D|TRIAE_CS42_2DL_TGACv1_158910_AA0528570.2
group7017:	wheatTGAGv1_A|TRIAE_CS42_2AL_TGACv1_093281_AA0276630.1	wheatTGAGv1_B|TRIAE_CS42_2BL_TGACv1_129442_AA0383880.1	wheatTGAGv1_D|TRIAE_CS42_2DL_TGACv1_159756_AA0542380.1
group7018:	wheatTGAGv1_A|TRIAE_CS42_2AL_TGACv1_093283_AA0276660.3	wheatTGAGv1_B|TRIAE_CS42_2BL_TGACv1_129410_AA0382570.2	wheatTGAGv1_D|TRIAE_CS42_2DL_TGACv1_158386_AA0517110.1
group7019:	wheatTGAGv1_A|TRIAE_CS42_2AL_TGACv1_093287_AA0276710.1	wheatTGAGv1_B|TRIAE_CS42_2BL_TGACv1_130612_AA0414750.1	wheatTGAGv1_D|TRIAE_CS42_2DL_TGACv1_158769_AA0525860.1
group7020:	wheatTGAGv1_A|TRIAE_CS42_2AL_TGACv1_093291_AA0276750.1	wheatTGAGv1_B|TRIAE_CS42_2BL_TGACv1_129310_AA0377790.1	wheatTGAGv1_D|TRIAE_CS42_2DL_TGACv1_159439_AA0538390.1
group7024:	wheatTGAGv1_A|TRIAE_CS42_2AL_TGACv1_093305_AA0277010.1	wheatTGAGv1_B|TRIAE_CS42_2BL_TGACv1_130986_AA0420930.1	wheatTGAGv1_D|TRIAE_CS42_2DL_TGACv1_159296_AA0536040.1
group7025:	wheatTGAGv1_A|TRIAE_CS42_2AL_TGACv1_093314_AA0277180.1	wheatTGAGv1_B|TRIAE_CS42_2BL_TGACv1_133057_AA0441120.1	wheatTGAGv1_D|TRIAE_CS42_2DL_TGACv1_159456_AA0538510.1
group7026:	wheatTGAGv1_A|TRIAE_CS42_2AL_TGACv1_093314_AA0277190.1	wheatTGAGv1_B|TRIAE_CS42_2BL_TGACv1_133057_AA0441130.1	wheatTGAGv1_D|TRIAE_CS42_2DL_TGACv1_159456_AA0538520.1
group7027:	wheatTGAGv1_A|TRIAE_CS42_2AL_TGACv1_093315_AA0277200.1	wheatTGAGv1_B|TRIAE_CS42_2BL_TGACv1_131465_AA0428150.2	wheatTGAGv1_D|TRIAE_CS42_2DL_TGACv1_158304_AA0515230.1
group7028:	wheatTGAGv1_A|TRIAE_CS42_2AL_TGACv1_093319_AA0277280.2	wheatTGAGv1_B|TRIAE_CS42_2BL_TGACv1_129333_AA0379130.1	wheatTGAGv1_D|TRIAE_CS42_2DL_TGACv1_159679_AA0541420.1
group7029:	wheatTGAGv1_A|TRIAE_CS42_2AL_TGACv1_093319_AA0277300.2	wheatTGAGv1_B|TRIAE_CS42_2BL_TGACv1_129333_AA0379120.1	wheatTGAGv1_D|TRIAE_CS42_2DL_TGACv1_159359_AA0537050.1
group7031:	wheatTGAGv1_A|TRIAE_CS42_2AL_TGACv1_093319_AA0277330.1	wheatTGAGv1_B|TRIAE_CS42_2BL_TGACv1_133608_AA0442820.1	wheatTGAGv1_D|TRIAE_CS42_2DL_TGACv1_158215_AA0512750.1
group7032:	wheatTGAGv1_A|TRIAE_CS42_2AL_TGACv1_093320_AA0277350.1	wheatTGAGv1_B|TRIAE_CS42_2BL_TGACv1_129330_AA0378920.1	wheatTGAGv1_D|TRIAE_CS42_2DL_TGACv1_158427_AA0518470.1
group7033:	wheatTGAGv1_A|TRIAE_CS42_2AL_TGACv1_093320_AA0277370.1	wheatTGAGv1_B|TRIAE_CS42_2BL_TGACv1_129330_AA0378950.1	wheatTGAGv1_D|TRIAE_CS42_2DL_TGACv1_158427_AA0518460.1
group7034:	wheatTGAGv1_A|TRIAE_CS42_2AL_TGACv1_093322_AA0277490.1	wheatTGAGv1_B|TRIAE_CS42_2BL_TGACv1_131333_AA0426180.1	wheatTGAGv1_D|TRIAE_CS42_2DL_TGACv1_158053_AA0507440.2
group7036:	wheatTGAGv1_A|TRIAE_CS42_2AL_TGACv1_093323_AA0277520.2	wheatTGAGv1_B|TRIAE_CS42_2BL_TGACv1_130420_AA0411030.1	wheatTGAGv1_D|TRIAE_CS42_2DL_TGACv1_159251_AA0535410.1
group7037:	wheatTGAGv1_A|TRIAE_CS42_2AL_TGACv1_093323_AA0277540.1	wheatTGAGv1_B|TRIAE_CS42_2BL_TGACv1_130407_AA0410690.1	wheatTGAGv1_D|TRIAE_CS42_2DL_TGACv1_157903_AA0501160.1
group7038:	wheatTGAGv1_A|TRIAE_CS42_2AL_TGACv1_093323_AA0277550.1	wheatTGAGv1_B|TRIAE_CS42_2BL_TGACv1_130407_AA0410680.1	wheatTGAGv1_D|TRIAE_CS42_2DL_TGACv1_157903_AA0501150.1
group7039:	wheatTGAGv1_A|TRIAE_CS42_2AL_TGACv1_093323_AA0277560.1	wheatTGAGv1_B|TRIAE_CS42_2BL_TGACv1_130407_AA0410700.1	wheatTGAGv1_D|TRIAE_CS42_2DL_TGACv1_157903_AA0501170.1
group7040:	wheatTGAGv1_A|TRIAE_CS42_2AL_TGACv1_093323_AA0277570.1	wheatTGAGv1_B|TRIAE_CS42_2BL_TGACv1_130407_AA0410710.1	wheatTGAGv1_D|TRIAE_CS42_2DL_TGACv1_159376_AA0537420.1
group7042:	wheatTGAGv1_A|TRIAE_CS42_2AL_TGACv1_093323_AA0277590.1	wheatTGAGv1_B|TRIAE_CS42_2BL_TGACv1_130407_AA0410730.1	wheatTGAGv1_D|TRIAE_CS42_2DL_TGACv1_160411_AA0550240.1
group7043:	wheatTGAGv1_A|TRIAE_CS42_2AL_TGACv1_093323_AA0277600.1	wheatTGAGv1_B|TRIAE_CS42_2BL_TGACv1_130856_AA0418930.1	wheatTGAGv1_D|TRIAE_CS42_2DL_TGACv1_160875_AA0554880.1
group7044:	wheatTGAGv1_A|TRIAE_CS42_2AL_TGACv1_093324_AA0277640.1	wheatTGAGv1_B|TRIAE_CS42_2BL_TGACv1_132129_AA0435510.1	wheatTGAGv1_D|TRIAE_CS42_2DL_TGACv1_157894_AA0500680.1
group7046:	wheatTGAGv1_A|TRIAE_CS42_2AL_TGACv1_093327_AA0277720.1	wheatTGAGv1_B|TRIAE_CS42_2BL_TGACv1_129381_AA0381000.1	wheatTGAGv1_D|TRIAE_CS42_2DL_TGACv1_157960_AA0503710.1
group7047:	wheatTGAGv1_A|TRIAE_CS42_2AL_TGACv1_093327_AA0277730.1	wheatTGAGv1_B|TRIAE_CS42_2BL_TGACv1_129381_AA0381010.1	wheatTGAGv1_D|TRIAE_CS42_2DL_TGACv1_157960_AA0503720.1
group7048:	wheatTGAGv1_A|TRIAE_CS42_2AL_TGACv1_093327_AA0277740.1	wheatTGAGv1_B|TRIAE_CS42_2BL_TGACv1_129381_AA0381020.1	wheatTGAGv1_D|TRIAE_CS42_2DL_TGACv1_157960_AA0503730.1
group7049:	wheatTGAGv1_A|TRIAE_CS42_2AL_TGACv1_093328_AA0277760.1	wheatTGAGv1_B|TRIAE_CS42_2BL_TGACv1_129830_AA0397470.1	wheatTGAGv1_D|TRIAE_CS42_2DL_TGACv1_158573_AA0522160.1
group7052:	wheatTGAGv1_A|TRIAE_CS42_2AL_TGACv1_093331_AA0277840.1	wheatTGAGv1_B|TRIAE_CS42_2BL_TGACv1_129599_AA0389950.1	wheatTGAGv1_D|TRIAE_CS42_2DL_TGACv1_160416_AA0550280.2
group7057:	wheatTGAGv1_A|TRIAE_CS42_2AL_TGACv1_093344_AA0278120.1	wheatTGAGv1_B|TRIAE_CS42_2BL_TGACv1_130569_AA0413800.1	wheatTGAGv1_D|TRIAE_CS42_2DL_TGACv1_158327_AA0515660.1
group7060:	wheatTGAGv1_A|TRIAE_CS42_2AL_TGACv1_093350_AA0278270.1	wheatTGAGv1_B|TRIAE_CS42_2BL_TGACv1_129927_AA0399600.1	wheatTGAGv1_D|TRIAE_CS42_2DL_TGACv1_159060_AA0531580.1
group7062:	wheatTGAGv1_A|TRIAE_CS42_2AL_TGACv1_093357_AA0278330.1	wheatTGAGv1_B|TRIAE_CS42_2BL_TGACv1_130251_AA0407230.1	wheatTGAGv1_D|TRIAE_CS42_2DL_TGACv1_159478_AA0538920.2
group7063:	wheatTGAGv1_A|TRIAE_CS42_2AL_TGACv1_093357_AA0278340.1	wheatTGAGv1_B|TRIAE_CS42_2BL_TGACv1_130251_AA0407240.1	wheatTGAGv1_D|TRIAE_CS42_2DL_TGACv1_159478_AA0538930.1
group7064:	wheatTGAGv1_A|TRIAE_CS42_2AL_TGACv1_093357_AA0278350.1	wheatTGAGv1_B|TRIAE_CS42_2BL_TGACv1_130251_AA0407250.2	wheatTGAGv1_D|TRIAE_CS42_2DL_TGACv1_159478_AA0538940.1
group7065:	wheatTGAGv1_A|TRIAE_CS42_2AL_TGACv1_093357_AA0278360.1	wheatTGAGv1_B|TRIAE_CS42_2BL_TGACv1_130024_AA0401900.1	wheatTGAGv1_D|TRIAE_CS42_2DL_TGACv1_162200_AA0562110.1
group7069:	wheatTGAGv1_A|TRIAE_CS42_2AL_TGACv1_093363_AA0278560.1	wheatTGAGv1_B|TRIAE_CS42_2BL_TGACv1_131425_AA0427540.1	wheatTGAGv1_D|TRIAE_CS42_2DL_TGACv1_159731_AA0542070.1
group7071:	wheatTGAGv1_A|TRIAE_CS42_2AL_TGACv1_093366_AA0278600.1	wheatTGAGv1_B|TRIAE_CS42_2BL_TGACv1_129455_AA0384610.1	wheatTGAGv1_D|TRIAE_CS42_2DL_TGACv1_157918_AA0501660.1
group7072:	wheatTGAGv1_A|TRIAE_CS42_2AL_TGACv1_093366_AA0278620.1	wheatTGAGv1_B|TRIAE_CS42_2BL_TGACv1_129455_AA0384620.1	wheatTGAGv1_D|TRIAE_CS42_2DL_TGACv1_157918_AA0501690.2
group7073:	wheatTGAGv1_A|TRIAE_CS42_2AL_TGACv1_093367_AA0278630.1	wheatTGAGv1_B|TRIAE_CS42_2BL_TGACv1_129373_AA0380800.1	wheatTGAGv1_D|TRIAE_CS42_2DL_TGACv1_159325_AA0536630.1
group7074:	wheatTGAGv1_A|TRIAE_CS42_2AL_TGACv1_093368_AA0278650.1	wheatTGAGv1_B|TRIAE_CS42_2BL_TGACv1_129457_AA0384750.1	wheatTGAGv1_D|TRIAE_CS42_2DL_TGACv1_160743_AA0553730.1
group7078:	wheatTGAGv1_A|TRIAE_CS42_2AL_TGACv1_093379_AA0278850.1	wheatTGAGv1_B|TRIAE_CS42_2BL_TGACv1_129937_AA0399900.1	wheatTGAGv1_D|TRIAE_CS42_2DL_TGACv1_158056_AA0507510.1
group7079:	wheatTGAGv1_A|TRIAE_CS42_2AL_TGACv1_093380_AA0278870.1	wheatTGAGv1_B|TRIAE_CS42_2BL_TGACv1_129545_AA0388010.1	wheatTGAGv1_D|TRIAE_CS42_2DL_TGACv1_157974_AA0504460.1
group7080:	wheatTGAGv1_A|TRIAE_CS42_2AL_TGACv1_093380_AA0278880.1	wheatTGAGv1_B|TRIAE_CS42_2BL_TGACv1_130220_AA0406600.1	wheatTGAGv1_D|TRIAE_CS42_2DL_TGACv1_157974_AA0504450.1
group7082:	wheatTGAGv1_A|TRIAE_CS42_2AL_TGACv1_093381_AA0278910.1	wheatTGAGv1_B|TRIAE_CS42_2BL_TGACv1_130387_AA0410140.1	wheatTGAGv1_D|TRIAE_CS42_2DL_TGACv1_160742_AA0553690.1
group7083:	wheatTGAGv1_A|TRIAE_CS42_2AL_TGACv1_093384_AA0278940.1	wheatTGAGv1_B|TRIAE_CS42_2BL_TGACv1_130458_AA0411830.1	wheatTGAGv1_D|TRIAE_CS42_2DL_TGACv1_159992_AA0545320.1
group7085:	wheatTGAGv1_A|TRIAE_CS42_2AL_TGACv1_093387_AA0278990.1	wheatTGAGv1_B|TRIAE_CS42_2BL_TGACv1_129542_AA0387870.1	wheatTGAGv1_D|TRIAE_CS42_2DL_TGACv1_158410_AA0517980.1
group7086:	wheatTGAGv1_A|TRIAE_CS42_2AL_TGACv1_093387_AA0279030.2	wheatTGAGv1_B|TRIAE_CS42_2BL_TGACv1_129610_AA0390450.1	wheatTGAGv1_D|TRIAE_CS42_2DL_TGACv1_158410_AA0517950.1
group7087:	wheatTGAGv1_A|TRIAE_CS42_2AL_TGACv1_093387_AA0279040.4	wheatTGAGv1_B|TRIAE_CS42_2BL_TGACv1_129610_AA0390460.2	wheatTGAGv1_D|TRIAE_CS42_2DL_TGACv1_158410_AA0517940.3
group7088:	wheatTGAGv1_A|TRIAE_CS42_2AL_TGACv1_093387_AA0279050.1	wheatTGAGv1_B|TRIAE_CS42_2BL_TGACv1_129610_AA0390470.1	wheatTGAGv1_D|TRIAE_CS42_2DL_TGACv1_158410_AA0517930.4
group7089:	wheatTGAGv1_A|TRIAE_CS42_2AL_TGACv1_093394_AA0279180.1	wheatTGAGv1_B|TRIAE_CS42_2BL_TGACv1_131823_AA0432600.1	wheatTGAGv1_D|TRIAE_CS42_2DL_TGACv1_159051_AA0531420.1
group7090:	wheatTGAGv1_A|TRIAE_CS42_2AL_TGACv1_093394_AA0279190.1	wheatTGAGv1_B|TRIAE_CS42_2BL_TGACv1_131823_AA0432610.1	wheatTGAGv1_D|TRIAE_CS42_2DL_TGACv1_159051_AA0531430.2
group7091:	wheatTGAGv1_A|TRIAE_CS42_2AL_TGACv1_093394_AA0279200.1	wheatTGAGv1_B|TRIAE_CS42_2BL_TGACv1_131823_AA0432620.1	wheatTGAGv1_D|TRIAE_CS42_2DL_TGACv1_159051_AA0531440.1
group7093:	wheatTGAGv1_A|TRIAE_CS42_2AL_TGACv1_093400_AA0279320.1	wheatTGAGv1_B|TRIAE_CS42_2BL_TGACv1_130866_AA0419020.1	wheatTGAGv1_D|TRIAE_CS42_5DL_TGACv1_432965_AA1396190.2
group7097:	wheatTGAGv1_A|TRIAE_CS42_2AL_TGACv1_093415_AA0279730.1	wheatTGAGv1_B|TRIAE_CS42_2BL_TGACv1_130414_AA0410830.2	wheatTGAGv1_D|TRIAE_CS42_2DL_TGACv1_157900_AA0501050.1
group7098:	wheatTGAGv1_A|TRIAE_CS42_2AL_TGACv1_093421_AA0279840.1	wheatTGAGv1_B|TRIAE_CS42_2BL_TGACv1_132014_AA0434500.1	wheatTGAGv1_D|TRIAE_CS42_2DL_TGACv1_159516_AA0539170.1
group7100:	wheatTGAGv1_A|TRIAE_CS42_2AL_TGACv1_093422_AA0279920.1	wheatTGAGv1_B|TRIAE_CS42_2BL_TGACv1_131656_AA0430310.1	wheatTGAGv1_D|TRIAE_CS42_2DL_TGACv1_158770_AA0525920.1
group7101:	wheatTGAGv1_A|TRIAE_CS42_2AL_TGACv1_093429_AA0280040.2	wheatTGAGv1_B|TRIAE_CS42_2BL_TGACv1_130284_AA0408000.2	wheatTGAGv1_D|TRIAE_CS42_2DL_TGACv1_161189_AA0557300.2
group7102:	wheatTGAGv1_A|TRIAE_CS42_2AL_TGACv1_093434_AA0280050.4	wheatTGAGv1_B|TRIAE_CS42_2BL_TGACv1_130175_AA0405550.10	wheatTGAGv1_D|TRIAE_CS42_2DL_TGACv1_158084_AA0508330.2
group7103:	wheatTGAGv1_A|TRIAE_CS42_2AL_TGACv1_093442_AA0280180.1	wheatTGAGv1_B|TRIAE_CS42_2BL_TGACv1_129530_AA0387370.1	wheatTGAGv1_D|TRIAE_CS42_2DL_TGACv1_159933_AA0544600.1
group7106:	wheatTGAGv1_A|TRIAE_CS42_2AL_TGACv1_093452_AA0280420.1	wheatTGAGv1_B|TRIAE_CS42_2BL_TGACv1_130870_AA0419220.1	wheatTGAGv1_D|TRIAE_CS42_2DL_TGACv1_161508_AA0558940.1
group7107:	wheatTGAGv1_A|TRIAE_CS42_2AL_TGACv1_093452_AA0280430.2	wheatTGAGv1_B|TRIAE_CS42_2BL_TGACv1_130870_AA0419230.2	wheatTGAGv1_D|TRIAE_CS42_2DL_TGACv1_161508_AA0558930.1
group7108:	wheatTGAGv1_A|TRIAE_CS42_2AL_TGACv1_093456_AA0280470.1	wheatTGAGv1_B|TRIAE_CS42_2BL_TGACv1_130080_AA0403120.1	wheatTGAGv1_D|TRIAE_CS42_2DL_TGACv1_160952_AA0555550.1
group7109:	wheatTGAGv1_A|TRIAE_CS42_2AL_TGACv1_093456_AA0280480.1	wheatTGAGv1_B|TRIAE_CS42_2BL_TGACv1_130080_AA0403110.1	wheatTGAGv1_D|TRIAE_CS42_2DL_TGACv1_160952_AA0555560.5
group7111:	wheatTGAGv1_A|TRIAE_CS42_2AL_TGACv1_093459_AA0280500.1	wheatTGAGv1_B|TRIAE_CS42_2BL_TGACv1_129726_AA0393890.2	wheatTGAGv1_D|TRIAE_CS42_2DL_TGACv1_158078_AA0508150.1
group7112:	wheatTGAGv1_A|TRIAE_CS42_2AL_TGACv1_093460_AA0280510.1	wheatTGAGv1_B|TRIAE_CS42_2BL_TGACv1_131785_AA0432190.1	wheatTGAGv1_D|TRIAE_CS42_2DL_TGACv1_160160_AA0547660.1
group7113:	wheatTGAGv1_A|TRIAE_CS42_2AL_TGACv1_093460_AA0280520.1	wheatTGAGv1_B|TRIAE_CS42_2BL_TGACv1_131785_AA0432200.1	wheatTGAGv1_D|TRIAE_CS42_2DL_TGACv1_160160_AA0547650.1
group7114:	wheatTGAGv1_A|TRIAE_CS42_2AL_TGACv1_093460_AA0280570.1	wheatTGAGv1_B|TRIAE_CS42_2BL_TGACv1_131821_AA0432560.1	wheatTGAGv1_D|TRIAE_CS42_2DL_TGACv1_160336_AA0549410.1
group7115:	wheatTGAGv1_A|TRIAE_CS42_2AL_TGACv1_093464_AA0280600.1	wheatTGAGv1_B|TRIAE_CS42_2BL_TGACv1_130598_AA0414530.1	wheatTGAGv1_D|TRIAE_CS42_2DL_TGACv1_157889_AA0500460.2
group7117:	wheatTGAGv1_A|TRIAE_CS42_2AL_TGACv1_093474_AA0280770.1	wheatTGAGv1_B|TRIAE_CS42_2BL_TGACv1_131391_AA0427060.1	wheatTGAGv1_D|TRIAE_CS42_2DL_TGACv1_158034_AA0506830.1
group7119:	wheatTGAGv1_A|TRIAE_CS42_2AL_TGACv1_093478_AA0280820.1	wheatTGAGv1_B|TRIAE_CS42_2BL_TGACv1_129833_AA0397610.1	wheatTGAGv1_D|TRIAE_CS42_2DL_TGACv1_159965_AA0544980.1
group7120:	wheatTGAGv1_A|TRIAE_CS42_2AL_TGACv1_093478_AA0280830.1	wheatTGAGv1_B|TRIAE_CS42_2BL_TGACv1_129833_AA0397620.1	wheatTGAGv1_D|TRIAE_CS42_2DL_TGACv1_159965_AA0544990.1
group7121:	wheatTGAGv1_A|TRIAE_CS42_2AL_TGACv1_093481_AA0280880.1	wheatTGAGv1_B|TRIAE_CS42_2BL_TGACv1_131827_AA0432640.1	wheatTGAGv1_D|TRIAE_CS42_2DL_TGACv1_162512_AA0562990.1
group7122:	wheatTGAGv1_A|TRIAE_CS42_2AL_TGACv1_093483_AA0280910.1	wheatTGAGv1_B|TRIAE_CS42_2BL_TGACv1_129494_AA0386090.2	wheatTGAGv1_D|TRIAE_CS42_2DL_TGACv1_158789_AA0526140.1
group7123:	wheatTGAGv1_A|TRIAE_CS42_2AL_TGACv1_093484_AA0280930.1	wheatTGAGv1_B|TRIAE_CS42_2BL_TGACv1_132507_AA0438040.1	wheatTGAGv1_D|TRIAE_CS42_2DL_TGACv1_158624_AA0523540.1
group7125:	wheatTGAGv1_A|TRIAE_CS42_2AL_TGACv1_093484_AA0280980.1	wheatTGAGv1_B|TRIAE_CS42_2BL_TGACv1_131159_AA0423490.1	wheatTGAGv1_D|TRIAE_CS42_2DL_TGACv1_158624_AA0523490.1
group7126:	wheatTGAGv1_A|TRIAE_CS42_2AL_TGACv1_093490_AA0281110.1	wheatTGAGv1_B|TRIAE_CS42_2BL_TGACv1_129711_AA0393440.2	wheatTGAGv1_D|TRIAE_CS42_2DL_TGACv1_160915_AA0555170.3
group7127:	wheatTGAGv1_A|TRIAE_CS42_2AL_TGACv1_093490_AA0281120.1	wheatTGAGv1_B|TRIAE_CS42_2BL_TGACv1_129711_AA0393450.1	wheatTGAGv1_D|TRIAE_CS42_2DL_TGACv1_158307_AA0515310.2
group7128:	wheatTGAGv1_A|TRIAE_CS42_2AL_TGACv1_093491_AA0281140.4	wheatTGAGv1_B|TRIAE_CS42_2BL_TGACv1_131240_AA0424880.1	wheatTGAGv1_D|TRIAE_CS42_2DL_TGACv1_160998_AA0555840.1
group7129:	wheatTGAGv1_A|TRIAE_CS42_2AL_TGACv1_093495_AA0281180.1	wheatTGAGv1_B|TRIAE_CS42_2BL_TGACv1_131861_AA0433010.2	wheatTGAGv1_D|TRIAE_CS42_2DL_TGACv1_158083_AA0508290.1
group7130:	wheatTGAGv1_A|TRIAE_CS42_2AL_TGACv1_093495_AA0281190.1	wheatTGAGv1_B|TRIAE_CS42_2BL_TGACv1_131861_AA0433000.1	wheatTGAGv1_D|TRIAE_CS42_2DL_TGACv1_158083_AA0508300.1
group7131:	wheatTGAGv1_A|TRIAE_CS42_2AL_TGACv1_093498_AA0281220.1	wheatTGAGv1_B|TRIAE_CS42_2BL_TGACv1_129438_AA0383690.1	wheatTGAGv1_D|TRIAE_CS42_2DL_TGACv1_158138_AA0510130.1
group7134:	wheatTGAGv1_A|TRIAE_CS42_2AL_TGACv1_093503_AA0281370.1	wheatTGAGv1_B|TRIAE_CS42_2BL_TGACv1_131772_AA0431910.7	wheatTGAGv1_D|TRIAE_CS42_2DL_TGACv1_160170_AA0547750.6
group7136:	wheatTGAGv1_A|TRIAE_CS42_2AL_TGACv1_093509_AA0281460.1	wheatTGAGv1_B|TRIAE_CS42_2BL_TGACv1_129690_AA0392760.1	wheatTGAGv1_D|TRIAE_CS42_2DL_TGACv1_161708_AA0560160.1
group7137:	wheatTGAGv1_A|TRIAE_CS42_2AL_TGACv1_093509_AA0281490.1	wheatTGAGv1_B|TRIAE_CS42_2BL_TGACv1_130767_AA0417600.1	wheatTGAGv1_D|TRIAE_CS42_2DL_TGACv1_161199_AA0557370.1
group7138:	wheatTGAGv1_A|TRIAE_CS42_2AL_TGACv1_093509_AA0281500.1	wheatTGAGv1_B|TRIAE_CS42_2BL_TGACv1_130767_AA0417580.1	wheatTGAGv1_D|TRIAE_CS42_2DL_TGACv1_161199_AA0557360.1
group7139:	wheatTGAGv1_A|TRIAE_CS42_2AL_TGACv1_093509_AA0281520.1	wheatTGAGv1_B|TRIAE_CS42_2BL_TGACv1_132600_AA0438570.1	wheatTGAGv1_D|TRIAE_CS42_2DL_TGACv1_158196_AA0512080.1
group7140:	wheatTGAGv1_A|TRIAE_CS42_2AL_TGACv1_093517_AA0281590.1	wheatTGAGv1_B|TRIAE_CS42_2BL_TGACv1_131324_AA0426010.1	wheatTGAGv1_D|TRIAE_CS42_2DL_TGACv1_159238_AA0535100.1
group7143:	wheatTGAGv1_A|TRIAE_CS42_2AL_TGACv1_093527_AA0281800.1	wheatTGAGv1_B|TRIAE_CS42_2BL_TGACv1_129453_AA0384460.2	wheatTGAGv1_D|TRIAE_CS42_2DL_TGACv1_157932_AA0502430.1
group7146:	wheatTGAGv1_A|TRIAE_CS42_2AL_TGACv1_093532_AA0281910.1	wheatTGAGv1_B|TRIAE_CS42_2BL_TGACv1_130153_AA0405120.1	wheatTGAGv1_D|TRIAE_CS42_2DL_TGACv1_161730_AA0560380.1
group7147:	wheatTGAGv1_A|TRIAE_CS42_2AL_TGACv1_093534_AA0281980.2	wheatTGAGv1_B|TRIAE_CS42_2BL_TGACv1_131510_AA0428680.1	wheatTGAGv1_D|TRIAE_CS42_2DL_TGACv1_158220_AA0512940.1
group7149:	wheatTGAGv1_A|TRIAE_CS42_2AL_TGACv1_093537_AA0282050.1	wheatTGAGv1_B|TRIAE_CS42_2BL_TGACv1_130389_AA0410180.4	wheatTGAGv1_D|TRIAE_CS42_2DL_TGACv1_158937_AA0529150.1
group7150:	wheatTGAGv1_A|TRIAE_CS42_2AL_TGACv1_093539_AA0282100.1	wheatTGAGv1_B|TRIAE_CS42_2BL_TGACv1_130901_AA0419680.1	wheatTGAGv1_D|TRIAE_CS42_2DL_TGACv1_159868_AA0543720.1
group7152:	wheatTGAGv1_A|TRIAE_CS42_2AL_TGACv1_093541_AA0282210.1	wheatTGAGv1_B|TRIAE_CS42_2BL_TGACv1_130219_AA0406540.1	wheatTGAGv1_D|TRIAE_CS42_2DL_TGACv1_159094_AA0532230.1
group7153:	wheatTGAGv1_A|TRIAE_CS42_2AL_TGACv1_093541_AA0282220.1	wheatTGAGv1_B|TRIAE_CS42_2BL_TGACv1_130219_AA0406530.1	wheatTGAGv1_D|TRIAE_CS42_2DL_TGACv1_159094_AA0532220.1
group7154:	wheatTGAGv1_A|TRIAE_CS42_2AL_TGACv1_093541_AA0282230.1	wheatTGAGv1_B|TRIAE_CS42_2BL_TGACv1_131119_AA0422830.1	wheatTGAGv1_D|TRIAE_CS42_2DL_TGACv1_160680_AA0553060.2
group7155:	wheatTGAGv1_A|TRIAE_CS42_2AL_TGACv1_093544_AA0282310.1	wheatTGAGv1_B|TRIAE_CS42_2BL_TGACv1_132107_AA0435360.1	wheatTGAGv1_D|TRIAE_CS42_2DL_TGACv1_157972_AA0504280.1
group7156:	wheatTGAGv1_A|TRIAE_CS42_2AL_TGACv1_093545_AA0282330.1	wheatTGAGv1_B|TRIAE_CS42_2BL_TGACv1_129474_AA0385280.1	wheatTGAGv1_D|TRIAE_CS42_2DL_TGACv1_160654_AA0552720.1
group7157:	wheatTGAGv1_A|TRIAE_CS42_2AL_TGACv1_093548_AA0282400.1	wheatTGAGv1_B|TRIAE_CS42_2BL_TGACv1_132610_AA0438610.1	wheatTGAGv1_D|TRIAE_CS42_2DL_TGACv1_160636_AA0552450.1
group7158:	wheatTGAGv1_A|TRIAE_CS42_2AL_TGACv1_093548_AA0282410.1	wheatTGAGv1_B|TRIAE_CS42_2BL_TGACv1_132610_AA0438600.1	wheatTGAGv1_D|TRIAE_CS42_2DL_TGACv1_160636_AA0552440.1
group7159:	wheatTGAGv1_A|TRIAE_CS42_2AL_TGACv1_093548_AA0282420.1	wheatTGAGv1_B|TRIAE_CS42_2BL_TGACv1_132374_AA0437210.2	wheatTGAGv1_D|TRIAE_CS42_2DL_TGACv1_163197_AA0564210.1
group7161:	wheatTGAGv1_A|TRIAE_CS42_2AL_TGACv1_093558_AA0282560.1	wheatTGAGv1_B|TRIAE_CS42_2BL_TGACv1_129465_AA0384880.1	wheatTGAGv1_D|TRIAE_CS42_2DL_TGACv1_162478_AA0562870.2
group7162:	wheatTGAGv1_A|TRIAE_CS42_2AL_TGACv1_093563_AA0282640.1	wheatTGAGv1_B|TRIAE_CS42_2BL_TGACv1_129763_AA0395160.1	wheatTGAGv1_D|TRIAE_CS42_2DL_TGACv1_158718_AA0524870.2
group7163:	wheatTGAGv1_A|TRIAE_CS42_2AL_TGACv1_093567_AA0282680.4	wheatTGAGv1_B|TRIAE_CS42_2BL_TGACv1_131639_AA0430110.1	wheatTGAGv1_D|TRIAE_CS42_2DL_TGACv1_160210_AA0548190.1
group7164:	wheatTGAGv1_A|TRIAE_CS42_2AL_TGACv1_093569_AA0282720.1	wheatTGAGv1_B|TRIAE_CS42_2BL_TGACv1_130296_AA0408240.1	wheatTGAGv1_D|TRIAE_CS42_2DL_TGACv1_158228_AA0513110.1
group7165:	wheatTGAGv1_A|TRIAE_CS42_2AL_TGACv1_093569_AA0282730.2	wheatTGAGv1_B|TRIAE_CS42_2BL_TGACv1_130296_AA0408220.1	wheatTGAGv1_D|TRIAE_CS42_2DL_TGACv1_159293_AA0535950.3
group7166:	wheatTGAGv1_A|TRIAE_CS42_2AL_TGACv1_093570_AA0282740.1	wheatTGAGv1_B|TRIAE_CS42_2BL_TGACv1_130363_AA0409480.1	wheatTGAGv1_D|TRIAE_CS42_2DL_TGACv1_159940_AA0544690.1
group7167:	wheatTGAGv1_A|TRIAE_CS42_2AL_TGACv1_093571_AA0282750.1	wheatTGAGv1_B|TRIAE_CS42_2BL_TGACv1_129972_AA0400730.1	wheatTGAGv1_D|TRIAE_CS42_2DL_TGACv1_162032_AA0561610.1
group7168:	wheatTGAGv1_A|TRIAE_CS42_2AL_TGACv1_093571_AA0282760.1	wheatTGAGv1_B|TRIAE_CS42_2BL_TGACv1_131423_AA0427530.1	wheatTGAGv1_D|TRIAE_CS42_2DL_TGACv1_158567_AA0522010.2
group7169:	wheatTGAGv1_A|TRIAE_CS42_2AL_TGACv1_093571_AA0282780.1	wheatTGAGv1_B|TRIAE_CS42_2BL_TGACv1_131531_AA0428900.1	wheatTGAGv1_D|TRIAE_CS42_2DL_TGACv1_158567_AA0522020.2
group7170:	wheatTGAGv1_A|TRIAE_CS42_2AL_TGACv1_093575_AA0282860.1	wheatTGAGv1_B|TRIAE_CS42_2BL_TGACv1_129322_AA0378690.1	wheatTGAGv1_D|TRIAE_CS42_2DL_TGACv1_160748_AA0553760.1
group7172:	wheatTGAGv1_A|TRIAE_CS42_2AL_TGACv1_093584_AA0283130.1	wheatTGAGv1_B|TRIAE_CS42_2BL_TGACv1_129802_AA0396560.1	wheatTGAGv1_D|TRIAE_CS42_2DL_TGACv1_159362_AA0537130.1
group7173:	wheatTGAGv1_A|TRIAE_CS42_2AL_TGACv1_093589_AA0283250.1	wheatTGAGv1_B|TRIAE_CS42_2BL_TGACv1_132504_AA0438020.1	wheatTGAGv1_D|TRIAE_CS42_2DL_TGACv1_160677_AA0553000.1
group7174:	wheatTGAGv1_A|TRIAE_CS42_2AL_TGACv1_093597_AA0283440.1	wheatTGAGv1_B|TRIAE_CS42_2BL_TGACv1_129647_AA0391590.1	wheatTGAGv1_D|TRIAE_CS42_2DL_TGACv1_160451_AA0550660.1
group7176:	wheatTGAGv1_A|TRIAE_CS42_2AL_TGACv1_093600_AA0283500.1	wheatTGAGv1_B|TRIAE_CS42_2BL_TGACv1_132985_AA0440800.2	wheatTGAGv1_D|TRIAE_CS42_2DL_TGACv1_159392_AA0537640.3
group7177:	wheatTGAGv1_A|TRIAE_CS42_2AL_TGACv1_093600_AA0283510.1	wheatTGAGv1_B|TRIAE_CS42_2BL_TGACv1_132985_AA0440790.1	wheatTGAGv1_D|TRIAE_CS42_2DL_TGACv1_159392_AA0537630.1
group7178:	wheatTGAGv1_A|TRIAE_CS42_2AL_TGACv1_093600_AA0283530.1	wheatTGAGv1_B|TRIAE_CS42_2BL_TGACv1_129564_AA0388790.1	wheatTGAGv1_D|TRIAE_CS42_2DL_TGACv1_158619_AA0523330.1
group7179:	wheatTGAGv1_A|TRIAE_CS42_2AL_TGACv1_093600_AA0283540.1	wheatTGAGv1_B|TRIAE_CS42_2BL_TGACv1_129564_AA0388780.1	wheatTGAGv1_D|TRIAE_CS42_2DL_TGACv1_158619_AA0523320.1
group7180:	wheatTGAGv1_A|TRIAE_CS42_2AL_TGACv1_093609_AA0283640.1	wheatTGAGv1_B|TRIAE_CS42_2BL_TGACv1_131604_AA0429740.1	wheatTGAGv1_D|TRIAE_CS42_2DL_TGACv1_160430_AA0550470.2
group7181:	wheatTGAGv1_A|TRIAE_CS42_2AL_TGACv1_093617_AA0283690.1	wheatTGAGv1_B|TRIAE_CS42_2BL_TGACv1_130190_AA0405900.1	wheatTGAGv1_D|TRIAE_CS42_2DL_TGACv1_159316_AA0536440.1
group7182:	wheatTGAGv1_A|TRIAE_CS42_2AL_TGACv1_093618_AA0283700.1	wheatTGAGv1_B|TRIAE_CS42_2BL_TGACv1_129841_AA0397790.1	wheatTGAGv1_D|TRIAE_CS42_2DL_TGACv1_158540_AA0521440.1
group7183:	wheatTGAGv1_A|TRIAE_CS42_2AL_TGACv1_093618_AA0283710.1	wheatTGAGv1_B|TRIAE_CS42_2BL_TGACv1_129841_AA0397780.1	wheatTGAGv1_D|TRIAE_CS42_2DL_TGACv1_158540_AA0521450.1
group7184:	wheatTGAGv1_A|TRIAE_CS42_2AL_TGACv1_093621_AA0283810.1	wheatTGAGv1_B|TRIAE_CS42_2BL_TGACv1_129432_AA0383460.1	wheatTGAGv1_D|TRIAE_CS42_2DL_TGACv1_160095_AA0546580.1
group7185:	wheatTGAGv1_A|TRIAE_CS42_2AL_TGACv1_093621_AA0283820.1	wheatTGAGv1_B|TRIAE_CS42_2BL_TGACv1_129432_AA0383450.1	wheatTGAGv1_D|TRIAE_CS42_2DL_TGACv1_160095_AA0546590.1
group7186:	wheatTGAGv1_A|TRIAE_CS42_2AL_TGACv1_093621_AA0283830.1	wheatTGAGv1_B|TRIAE_CS42_2BL_TGACv1_129432_AA0383440.3	wheatTGAGv1_D|TRIAE_CS42_2DL_TGACv1_160095_AA0546600.2
group7187:	wheatTGAGv1_A|TRIAE_CS42_2AL_TGACv1_093622_AA0283840.1	wheatTGAGv1_B|TRIAE_CS42_2BL_TGACv1_131203_AA0424360.1	wheatTGAGv1_D|TRIAE_CS42_2DL_TGACv1_158233_AA0513230.1
group7188:	wheatTGAGv1_A|TRIAE_CS42_2AL_TGACv1_093624_AA0283870.1	wheatTGAGv1_B|TRIAE_CS42_2BL_TGACv1_129753_AA0394740.1	wheatTGAGv1_D|TRIAE_CS42_2DL_TGACv1_159233_AA0535000.1
group7189:	wheatTGAGv1_A|TRIAE_CS42_2AL_TGACv1_093624_AA0283890.2	wheatTGAGv1_B|TRIAE_CS42_2BL_TGACv1_132767_AA0439670.2	wheatTGAGv1_D|TRIAE_CS42_2DL_TGACv1_159044_AA0531250.1
group7191:	wheatTGAGv1_A|TRIAE_CS42_2AL_TGACv1_093625_AA0283930.1	wheatTGAGv1_B|TRIAE_CS42_2BL_TGACv1_130873_AA0419300.1	wheatTGAGv1_D|TRIAE_CS42_2DL_TGACv1_160186_AA0547900.1
group7192:	wheatTGAGv1_A|TRIAE_CS42_2AL_TGACv1_093626_AA0283950.1	wheatTGAGv1_B|TRIAE_CS42_2BL_TGACv1_130804_AA0418120.1	wheatTGAGv1_D|TRIAE_CS42_2DL_TGACv1_159647_AA0540970.1
group7193:	wheatTGAGv1_A|TRIAE_CS42_2AL_TGACv1_093626_AA0283960.1	wheatTGAGv1_B|TRIAE_CS42_2BL_TGACv1_130804_AA0418130.1	wheatTGAGv1_D|TRIAE_CS42_2DL_TGACv1_159647_AA0540960.1
group7194:	wheatTGAGv1_A|TRIAE_CS42_2AL_TGACv1_093626_AA0283970.1	wheatTGAGv1_B|TRIAE_CS42_2BL_TGACv1_130804_AA0418140.1	wheatTGAGv1_D|TRIAE_CS42_2DL_TGACv1_159647_AA0540940.1
group7195:	wheatTGAGv1_A|TRIAE_CS42_2AL_TGACv1_093630_AA0284000.1	wheatTGAGv1_B|TRIAE_CS42_2BL_TGACv1_132844_AA0440080.1	wheatTGAGv1_D|TRIAE_CS42_2DL_TGACv1_159036_AA0531070.1
group7196:	wheatTGAGv1_A|TRIAE_CS42_2AL_TGACv1_093630_AA0284030.1	wheatTGAGv1_B|TRIAE_CS42_2BL_TGACv1_130773_AA0417810.1	wheatTGAGv1_D|TRIAE_CS42_2DL_TGACv1_159036_AA0531120.1
group7197:	wheatTGAGv1_A|TRIAE_CS42_2AL_TGACv1_093630_AA0284040.1	wheatTGAGv1_B|TRIAE_CS42_2BL_TGACv1_132135_AA0435540.2	wheatTGAGv1_D|TRIAE_CS42_2DL_TGACv1_161913_AA0561080.3
group7201:	wheatTGAGv1_A|TRIAE_CS42_2AL_TGACv1_093635_AA0284130.1	wheatTGAGv1_B|TRIAE_CS42_2BL_TGACv1_129636_AA0391250.3	wheatTGAGv1_D|TRIAE_CS42_2DL_TGACv1_158500_AA0520300.2
group7203:	wheatTGAGv1_A|TRIAE_CS42_2AL_TGACv1_093636_AA0284170.1	wheatTGAGv1_B|TRIAE_CS42_2BL_TGACv1_132019_AA0434560.1	wheatTGAGv1_D|TRIAE_CS42_2DL_TGACv1_160864_AA0554780.1
group7204:	wheatTGAGv1_A|TRIAE_CS42_2AL_TGACv1_093636_AA0284190.1	wheatTGAGv1_B|TRIAE_CS42_2BL_TGACv1_131826_AA0432630.1	wheatTGAGv1_D|TRIAE_CS42_2DL_TGACv1_160864_AA0554770.1
group7205:	wheatTGAGv1_A|TRIAE_CS42_2AL_TGACv1_093643_AA0284330.1	wheatTGAGv1_B|TRIAE_CS42_2BL_TGACv1_129366_AA0380560.1	wheatTGAGv1_D|TRIAE_CS42_2DL_TGACv1_158990_AA0530110.1
group7206:	wheatTGAGv1_A|TRIAE_CS42_2AL_TGACv1_093650_AA0284590.1	wheatTGAGv1_B|TRIAE_CS42_2BL_TGACv1_130669_AA0415670.2	wheatTGAGv1_D|TRIAE_CS42_2DL_TGACv1_159672_AA0541300.1
group7207:	wheatTGAGv1_A|TRIAE_CS42_2AL_TGACv1_093652_AA0284610.1	wheatTGAGv1_B|TRIAE_CS42_2BL_TGACv1_130891_AA0419430.1	wheatTGAGv1_D|TRIAE_CS42_2DL_TGACv1_158469_AA0519510.2
group7209:	wheatTGAGv1_A|TRIAE_CS42_2AL_TGACv1_093657_AA0284700.1	wheatTGAGv1_B|TRIAE_CS42_2BL_TGACv1_129353_AA0379940.1	wheatTGAGv1_D|TRIAE_CS42_2DL_TGACv1_159808_AA0542960.1
group7210:	wheatTGAGv1_A|TRIAE_CS42_2AL_TGACv1_093657_AA0284710.1	wheatTGAGv1_B|TRIAE_CS42_2BL_TGACv1_129353_AA0379950.1	wheatTGAGv1_D|TRIAE_CS42_2DL_TGACv1_159808_AA0542950.1
group7211:	wheatTGAGv1_A|TRIAE_CS42_2AL_TGACv1_093659_AA0284740.1	wheatTGAGv1_B|TRIAE_CS42_2BL_TGACv1_129979_AA0400900.1	wheatTGAGv1_D|TRIAE_CS42_2DL_TGACv1_159381_AA0537490.1
group7213:	wheatTGAGv1_A|TRIAE_CS42_2AL_TGACv1_093662_AA0284810.1	wheatTGAGv1_B|TRIAE_CS42_2BL_TGACv1_129550_AA0388180.1	wheatTGAGv1_D|TRIAE_CS42_2DL_TGACv1_160781_AA0554100.1
group7214:	wheatTGAGv1_A|TRIAE_CS42_2AL_TGACv1_093665_AA0284870.1	wheatTGAGv1_B|TRIAE_CS42_2BL_TGACv1_129281_AA0376350.1	wheatTGAGv1_D|TRIAE_CS42_2DL_TGACv1_161177_AA0557220.2
group7215:	wheatTGAGv1_A|TRIAE_CS42_2AL_TGACv1_093665_AA0284890.1	wheatTGAGv1_B|TRIAE_CS42_2BL_TGACv1_129281_AA0376360.2	wheatTGAGv1_D|TRIAE_CS42_2DL_TGACv1_158555_AA0521770.2
group7217:	wheatTGAGv1_A|TRIAE_CS42_2AL_TGACv1_093666_AA0284930.1	wheatTGAGv1_B|TRIAE_CS42_2BL_TGACv1_132711_AA0439270.1	wheatTGAGv1_D|TRIAE_CS42_2DL_TGACv1_158200_AA0512250.1
group7218:	wheatTGAGv1_A|TRIAE_CS42_2AL_TGACv1_093666_AA0284940.1	wheatTGAGv1_B|TRIAE_CS42_2BL_TGACv1_132711_AA0439260.1	wheatTGAGv1_D|TRIAE_CS42_2DL_TGACv1_158200_AA0512240.2
group7219:	wheatTGAGv1_A|TRIAE_CS42_2AL_TGACv1_093668_AA0284950.1	wheatTGAGv1_B|TRIAE_CS42_2BL_TGACv1_132448_AA0437760.1	wheatTGAGv1_D|TRIAE_CS42_2DL_TGACv1_159212_AA0534500.1
group7221:	wheatTGAGv1_A|TRIAE_CS42_2AL_TGACv1_093681_AA0285090.1	wheatTGAGv1_B|TRIAE_CS42_2BL_TGACv1_131551_AA0429100.1	wheatTGAGv1_D|TRIAE_CS42_2DL_TGACv1_159654_AA0541070.1
group7222:	wheatTGAGv1_A|TRIAE_CS42_2AL_TGACv1_093681_AA0285100.1	wheatTGAGv1_B|TRIAE_CS42_2BL_TGACv1_131551_AA0429110.1	wheatTGAGv1_D|TRIAE_CS42_2DL_TGACv1_159654_AA0541080.1
group7223:	wheatTGAGv1_A|TRIAE_CS42_2AL_TGACv1_093684_AA0285140.1	wheatTGAGv1_B|TRIAE_CS42_2BL_TGACv1_129681_AA0392390.2	wheatTGAGv1_D|TRIAE_CS42_2DL_TGACv1_158329_AA0515760.2
group7224:	wheatTGAGv1_A|TRIAE_CS42_2AL_TGACv1_093686_AA0285150.1	wheatTGAGv1_B|TRIAE_CS42_2BL_TGACv1_132673_AA0439020.1	wheatTGAGv1_D|TRIAE_CS42_2DL_TGACv1_158668_AA0524190.2
group7225:	wheatTGAGv1_A|TRIAE_CS42_2AL_TGACv1_093686_AA0285190.1	wheatTGAGv1_B|TRIAE_CS42_2BL_TGACv1_131338_AA0426320.1	wheatTGAGv1_D|TRIAE_CS42_2DL_TGACv1_159320_AA0536520.3
group7226:	wheatTGAGv1_A|TRIAE_CS42_2AL_TGACv1_093686_AA0285200.1	wheatTGAGv1_B|TRIAE_CS42_2BL_TGACv1_131338_AA0426310.3	wheatTGAGv1_D|TRIAE_CS42_2DL_TGACv1_159320_AA0536530.2
group7235:	wheatTGAGv1_A|TRIAE_CS42_2AL_TGACv1_093713_AA0285520.1	wheatTGAGv1_B|TRIAE_CS42_2BL_TGACv1_130896_AA0419530.1	wheatTGAGv1_D|TRIAE_CS42_2DL_TGACv1_161966_AA0561280.1
group7236:	wheatTGAGv1_A|TRIAE_CS42_2AL_TGACv1_093713_AA0285550.1	wheatTGAGv1_B|TRIAE_CS42_2BL_TGACv1_131108_AA0422670.1	wheatTGAGv1_D|TRIAE_CS42_2DL_TGACv1_160134_AA0547280.1
group7240:	wheatTGAGv1_A|TRIAE_CS42_2AL_TGACv1_093717_AA0285630.1	wheatTGAGv1_B|TRIAE_CS42_2BL_TGACv1_129798_AA0396370.1	wheatTGAGv1_D|TRIAE_CS42_2DL_TGACv1_158924_AA0528830.1
group7241:	wheatTGAGv1_A|TRIAE_CS42_2AL_TGACv1_093718_AA0285650.1	wheatTGAGv1_B|TRIAE_CS42_2BL_TGACv1_130722_AA0416770.1	wheatTGAGv1_D|TRIAE_CS42_2DL_TGACv1_160122_AA0547060.1
group7242:	wheatTGAGv1_A|TRIAE_CS42_2AL_TGACv1_093718_AA0285660.1	wheatTGAGv1_B|TRIAE_CS42_2BL_TGACv1_130722_AA0416750.1	wheatTGAGv1_D|TRIAE_CS42_2DL_TGACv1_160122_AA0547070.1
group7243:	wheatTGAGv1_A|TRIAE_CS42_2AL_TGACv1_093724_AA0285710.1	wheatTGAGv1_B|TRIAE_CS42_2BL_TGACv1_130066_AA0402680.1	wheatTGAGv1_D|TRIAE_CS42_2DL_TGACv1_160771_AA0554020.1
group7244:	wheatTGAGv1_A|TRIAE_CS42_2AL_TGACv1_093732_AA0285750.1	wheatTGAGv1_B|TRIAE_CS42_2BL_TGACv1_130182_AA0405740.1	wheatTGAGv1_D|TRIAE_CS42_2DL_TGACv1_159742_AA0542160.1
group7245:	wheatTGAGv1_A|TRIAE_CS42_2AL_TGACv1_093732_AA0285760.2	wheatTGAGv1_B|TRIAE_CS42_2BL_TGACv1_130182_AA0405730.2	wheatTGAGv1_D|TRIAE_CS42_2DL_TGACv1_159742_AA0542170.1
group7246:	wheatTGAGv1_A|TRIAE_CS42_2AL_TGACv1_093732_AA0285770.1	wheatTGAGv1_B|TRIAE_CS42_2BL_TGACv1_130182_AA0405720.2	wheatTGAGv1_D|TRIAE_CS42_2DL_TGACv1_159742_AA0542180.1
group7247:	wheatTGAGv1_A|TRIAE_CS42_2AL_TGACv1_093738_AA0285810.1	wheatTGAGv1_B|TRIAE_CS42_2BL_TGACv1_131174_AA0423830.1	wheatTGAGv1_D|TRIAE_CS42_2DL_TGACv1_161383_AA0558390.1
group7248:	wheatTGAGv1_A|TRIAE_CS42_2AL_TGACv1_093738_AA0285820.1	wheatTGAGv1_B|TRIAE_CS42_2BL_TGACv1_131174_AA0423840.1	wheatTGAGv1_D|TRIAE_CS42_2DL_TGACv1_161383_AA0558400.1
group7249:	wheatTGAGv1_A|TRIAE_CS42_2AL_TGACv1_093739_AA0285830.1	wheatTGAGv1_B|TRIAE_CS42_2BL_TGACv1_129647_AA0391620.1	wheatTGAGv1_D|TRIAE_CS42_2DL_TGACv1_158426_AA0518450.1
group7250:	wheatTGAGv1_A|TRIAE_CS42_2AL_TGACv1_093747_AA0285950.1	wheatTGAGv1_B|TRIAE_CS42_2BL_TGACv1_131337_AA0426280.1	wheatTGAGv1_D|TRIAE_CS42_2DL_TGACv1_158033_AA0506720.1
group7251:	wheatTGAGv1_A|TRIAE_CS42_2AL_TGACv1_093750_AA0285990.1	wheatTGAGv1_B|TRIAE_CS42_2BL_TGACv1_129329_AA0378900.3	wheatTGAGv1_D|TRIAE_CS42_2DL_TGACv1_158994_AA0530180.1
group7254:	wheatTGAGv1_A|TRIAE_CS42_2AL_TGACv1_093753_AA0286060.1	wheatTGAGv1_B|TRIAE_CS42_2BL_TGACv1_131843_AA0432750.1	wheatTGAGv1_D|TRIAE_CS42_2DL_TGACv1_160260_AA0548720.1
group7256:	wheatTGAGv1_A|TRIAE_CS42_2AL_TGACv1_093756_AA0286110.1	wheatTGAGv1_B|TRIAE_CS42_2BL_TGACv1_130891_AA0419450.4	wheatTGAGv1_D|TRIAE_CS42_2DL_TGACv1_162244_AA0562200.2
group7257:	wheatTGAGv1_A|TRIAE_CS42_2AL_TGACv1_093756_AA0286120.1	wheatTGAGv1_B|TRIAE_CS42_2BL_TGACv1_130891_AA0419440.1	wheatTGAGv1_D|TRIAE_CS42_2DL_TGACv1_162244_AA0562210.1
group7258:	wheatTGAGv1_A|TRIAE_CS42_2AL_TGACv1_093757_AA0286130.1	wheatTGAGv1_B|TRIAE_CS42_2BL_TGACv1_131191_AA0424180.1	wheatTGAGv1_D|TRIAE_CS42_2DL_TGACv1_160485_AA0551000.1
group7259:	wheatTGAGv1_A|TRIAE_CS42_2AL_TGACv1_093757_AA0286180.1	wheatTGAGv1_B|TRIAE_CS42_2BL_TGACv1_129419_AA0382870.1	wheatTGAGv1_D|TRIAE_CS42_2DL_TGACv1_160666_AA0552900.1
group7261:	wheatTGAGv1_A|TRIAE_CS42_2AL_TGACv1_093759_AA0286240.1	wheatTGAGv1_B|TRIAE_CS42_2BL_TGACv1_131042_AA0421650.1	wheatTGAGv1_D|TRIAE_CS42_2DL_TGACv1_160293_AA0549090.1
group7262:	wheatTGAGv1_A|TRIAE_CS42_2AL_TGACv1_093760_AA0286270.1	wheatTGAGv1_B|TRIAE_CS42_2BL_TGACv1_129310_AA0377820.1	wheatTGAGv1_D|TRIAE_CS42_2DL_TGACv1_159753_AA0542340.1
group7263:	wheatTGAGv1_A|TRIAE_CS42_2AL_TGACv1_093764_AA0286310.1	wheatTGAGv1_B|TRIAE_CS42_2BL_TGACv1_132515_AA0438110.1	wheatTGAGv1_D|TRIAE_CS42_2DL_TGACv1_160622_AA0552350.1
group7264:	wheatTGAGv1_A|TRIAE_CS42_2AL_TGACv1_093767_AA0286350.1	wheatTGAGv1_B|TRIAE_CS42_2BL_TGACv1_131024_AA0421420.1	wheatTGAGv1_D|TRIAE_CS42_2DL_TGACv1_159046_AA0531290.1
group7267:	wheatTGAGv1_A|TRIAE_CS42_2AL_TGACv1_093778_AA0286610.2	wheatTGAGv1_B|TRIAE_CS42_2BL_TGACv1_131077_AA0422100.1	wheatTGAGv1_D|TRIAE_CS42_2DL_TGACv1_160936_AA0555340.2
group7268:	wheatTGAGv1_A|TRIAE_CS42_2AL_TGACv1_093778_AA0286620.2	wheatTGAGv1_B|TRIAE_CS42_2BL_TGACv1_132649_AA0438890.1	wheatTGAGv1_D|TRIAE_CS42_2DL_TGACv1_157996_AA0505340.2
group7269:	wheatTGAGv1_A|TRIAE_CS42_2AL_TGACv1_093782_AA0286660.1	wheatTGAGv1_B|TRIAE_CS42_2BL_TGACv1_129880_AA0398650.2	wheatTGAGv1_D|TRIAE_CS42_2DL_TGACv1_160739_AA0553670.1
group7270:	wheatTGAGv1_A|TRIAE_CS42_2AL_TGACv1_093785_AA0286700.1	wheatTGAGv1_B|TRIAE_CS42_2BL_TGACv1_129369_AA0380700.1	wheatTGAGv1_D|TRIAE_CS42_2DL_TGACv1_158701_AA0524650.1
group7271:	wheatTGAGv1_A|TRIAE_CS42_2AL_TGACv1_093786_AA0286710.1	wheatTGAGv1_B|TRIAE_CS42_2BL_TGACv1_131839_AA0432740.1	wheatTGAGv1_D|TRIAE_CS42_2DL_TGACv1_158061_AA0507660.1
group7273:	wheatTGAGv1_A|TRIAE_CS42_2AL_TGACv1_093793_AA0286780.1	wheatTGAGv1_B|TRIAE_CS42_2BL_TGACv1_132417_AA0437480.1	wheatTGAGv1_D|TRIAE_CS42_2DL_TGACv1_160864_AA0554760.1
group7278:	wheatTGAGv1_A|TRIAE_CS42_2AL_TGACv1_093797_AA0286910.1	wheatTGAGv1_B|TRIAE_CS42_2BL_TGACv1_129313_AA0377910.1	wheatTGAGv1_D|TRIAE_CS42_2DL_TGACv1_158294_AA0514910.1
group7280:	wheatTGAGv1_A|TRIAE_CS42_2AL_TGACv1_093797_AA0286930.1	wheatTGAGv1_B|TRIAE_CS42_2BL_TGACv1_129313_AA0377890.1	wheatTGAGv1_D|TRIAE_CS42_2DL_TGACv1_158294_AA0514940.1
group7281:	wheatTGAGv1_A|TRIAE_CS42_2AL_TGACv1_093800_AA0286980.1	wheatTGAGv1_B|TRIAE_CS42_2BL_TGACv1_133085_AA0441290.1	wheatTGAGv1_D|TRIAE_CS42_2DL_TGACv1_158592_AA0522640.1
group7282:	wheatTGAGv1_A|TRIAE_CS42_2AL_TGACv1_093803_AA0287050.1	wheatTGAGv1_B|TRIAE_CS42_2BL_TGACv1_131742_AA0431500.1	wheatTGAGv1_D|TRIAE_CS42_2DL_TGACv1_162040_AA0561630.2
group7284:	wheatTGAGv1_A|TRIAE_CS42_2AL_TGACv1_093807_AA0287140.1	wheatTGAGv1_B|TRIAE_CS42_2BL_TGACv1_130982_AA0420880.1	wheatTGAGv1_D|TRIAE_CS42_2DL_TGACv1_160275_AA0548950.1
group7285:	wheatTGAGv1_A|TRIAE_CS42_2AL_TGACv1_093808_AA0287210.1	wheatTGAGv1_B|TRIAE_CS42_2BL_TGACv1_131719_AA0431110.1	wheatTGAGv1_D|TRIAE_CS42_2DL_TGACv1_159690_AA0541570.1
group7286:	wheatTGAGv1_A|TRIAE_CS42_2AL_TGACv1_093808_AA0287220.1	wheatTGAGv1_B|TRIAE_CS42_2BL_TGACv1_131719_AA0431100.1	wheatTGAGv1_D|TRIAE_CS42_2DL_TGACv1_159690_AA0541560.1
group7288:	wheatTGAGv1_A|TRIAE_CS42_2AL_TGACv1_093817_AA0287410.1	wheatTGAGv1_B|TRIAE_CS42_2BL_TGACv1_131032_AA0421500.1	wheatTGAGv1_D|TRIAE_CS42_2DL_TGACv1_160910_AA0555100.1
group7290:	wheatTGAGv1_A|TRIAE_CS42_2AL_TGACv1_093819_AA0287460.1	wheatTGAGv1_B|TRIAE_CS42_2BL_TGACv1_130402_AA0410500.1	wheatTGAGv1_D|TRIAE_CS42_2DL_TGACv1_160686_AA0553110.1
group7291:	wheatTGAGv1_A|TRIAE_CS42_2AL_TGACv1_093821_AA0287480.1	wheatTGAGv1_B|TRIAE_CS42_2BL_TGACv1_131499_AA0428560.1	wheatTGAGv1_D|TRIAE_CS42_2DL_TGACv1_159353_AA0536960.1
group7292:	wheatTGAGv1_A|TRIAE_CS42_2AL_TGACv1_093824_AA0287580.1	wheatTGAGv1_B|TRIAE_CS42_2BL_TGACv1_129468_AA0384990.2	wheatTGAGv1_D|TRIAE_CS42_2DL_TGACv1_157999_AA0505460.1
group7293:	wheatTGAGv1_A|TRIAE_CS42_2AL_TGACv1_093830_AA0287650.1	wheatTGAGv1_B|TRIAE_CS42_2BL_TGACv1_129731_AA0394080.1	wheatTGAGv1_D|TRIAE_CS42_2DL_TGACv1_158079_AA0508200.1
group7294:	wheatTGAGv1_A|TRIAE_CS42_2AL_TGACv1_093830_AA0287660.1	wheatTGAGv1_B|TRIAE_CS42_2BL_TGACv1_129731_AA0394090.1	wheatTGAGv1_D|TRIAE_CS42_2DL_TGACv1_158079_AA0508190.1
group7295:	wheatTGAGv1_A|TRIAE_CS42_2AL_TGACv1_093830_AA0287670.1	wheatTGAGv1_B|TRIAE_CS42_2BL_TGACv1_129731_AA0394100.1	wheatTGAGv1_D|TRIAE_CS42_2DL_TGACv1_158079_AA0508180.1
group7296:	wheatTGAGv1_A|TRIAE_CS42_2AL_TGACv1_093834_AA0287710.2	wheatTGAGv1_B|TRIAE_CS42_2BL_TGACv1_130824_AA0418420.1	wheatTGAGv1_D|TRIAE_CS42_2DL_TGACv1_157876_AA0499870.5
group7298:	wheatTGAGv1_A|TRIAE_CS42_2AL_TGACv1_093836_AA0287830.1	wheatTGAGv1_B|TRIAE_CS42_2BL_TGACv1_129636_AA0391210.2	wheatTGAGv1_D|TRIAE_CS42_2DL_TGACv1_160765_AA0553930.2
group7300:	wheatTGAGv1_A|TRIAE_CS42_2AL_TGACv1_093837_AA0287880.1	wheatTGAGv1_B|TRIAE_CS42_2BL_TGACv1_130768_AA0417660.1	wheatTGAGv1_D|TRIAE_CS42_2DL_TGACv1_158862_AA0527380.1
group7301:	wheatTGAGv1_A|TRIAE_CS42_2AL_TGACv1_093841_AA0287960.1	wheatTGAGv1_B|TRIAE_CS42_2BL_TGACv1_130876_AA0419320.1	wheatTGAGv1_D|TRIAE_CS42_2DL_TGACv1_162693_AA0563380.1
group7304:	wheatTGAGv1_A|TRIAE_CS42_2AL_TGACv1_093856_AA0288260.1	wheatTGAGv1_B|TRIAE_CS42_2BL_TGACv1_129598_AA0389930.1	wheatTGAGv1_D|TRIAE_CS42_2DL_TGACv1_159610_AA0540580.1
group7305:	wheatTGAGv1_A|TRIAE_CS42_2AL_TGACv1_093856_AA0288280.1	wheatTGAGv1_B|TRIAE_CS42_2BL_TGACv1_130453_AA0411760.1	wheatTGAGv1_D|TRIAE_CS42_2DL_TGACv1_159610_AA0540590.1
group7306:	wheatTGAGv1_A|TRIAE_CS42_2AL_TGACv1_093868_AA0288420.1	wheatTGAGv1_B|TRIAE_CS42_2BL_TGACv1_129713_AA0393510.1	wheatTGAGv1_D|TRIAE_CS42_2DL_TGACv1_158085_AA0508360.1
group7308:	wheatTGAGv1_A|TRIAE_CS42_2AL_TGACv1_093869_AA0288460.2	wheatTGAGv1_B|TRIAE_CS42_2BL_TGACv1_129307_AA0377650.1	wheatTGAGv1_D|TRIAE_CS42_2DL_TGACv1_157989_AA0504930.2
group7309:	wheatTGAGv1_A|TRIAE_CS42_2AL_TGACv1_093876_AA0288540.1	wheatTGAGv1_B|TRIAE_CS42_2BL_TGACv1_131141_AA0423220.1	wheatTGAGv1_D|TRIAE_CS42_2DL_TGACv1_159587_AA0540270.1
group7311:	wheatTGAGv1_A|TRIAE_CS42_2AL_TGACv1_093880_AA0288640.1	wheatTGAGv1_B|TRIAE_CS42_2BL_TGACv1_131164_AA0423550.1	wheatTGAGv1_D|TRIAE_CS42_2DL_TGACv1_157922_AA0501790.1
group7312:	wheatTGAGv1_A|TRIAE_CS42_2AL_TGACv1_093880_AA0288650.1	wheatTGAGv1_B|TRIAE_CS42_2BL_TGACv1_131164_AA0423560.1	wheatTGAGv1_D|TRIAE_CS42_2DL_TGACv1_157922_AA0501800.2
group7313:	wheatTGAGv1_A|TRIAE_CS42_2AL_TGACv1_093880_AA0288660.1	wheatTGAGv1_B|TRIAE_CS42_2BL_TGACv1_131164_AA0423570.1	wheatTGAGv1_D|TRIAE_CS42_2DL_TGACv1_157922_AA0501810.1
group7314:	wheatTGAGv1_A|TRIAE_CS42_2AL_TGACv1_093880_AA0288670.1	wheatTGAGv1_B|TRIAE_CS42_2BL_TGACv1_130206_AA0406280.1	wheatTGAGv1_D|TRIAE_CS42_2DL_TGACv1_157922_AA0501820.1
group7316:	wheatTGAGv1_A|TRIAE_CS42_2AL_TGACv1_093891_AA0288810.1	wheatTGAGv1_B|TRIAE_CS42_2BL_TGACv1_130955_AA0420580.1	wheatTGAGv1_D|TRIAE_CS42_2DL_TGACv1_159749_AA0542300.1
group7317:	wheatTGAGv1_A|TRIAE_CS42_2AL_TGACv1_093891_AA0288820.1	wheatTGAGv1_B|TRIAE_CS42_2BL_TGACv1_130556_AA0413520.1	wheatTGAGv1_D|TRIAE_CS42_2DL_TGACv1_158229_AA0513120.1
group7318:	wheatTGAGv1_A|TRIAE_CS42_2AL_TGACv1_093893_AA0288890.2	wheatTGAGv1_B|TRIAE_CS42_2BL_TGACv1_132869_AA0440240.1	wheatTGAGv1_D|TRIAE_CS42_2DL_TGACv1_159102_AA0532410.1
group7319:	wheatTGAGv1_A|TRIAE_CS42_2AL_TGACv1_093893_AA0288910.1	wheatTGAGv1_B|TRIAE_CS42_2BL_TGACv1_132869_AA0440220.1	wheatTGAGv1_D|TRIAE_CS42_2DL_TGACv1_159102_AA0532390.1
group7323:	wheatTGAGv1_A|TRIAE_CS42_2AL_TGACv1_093905_AA0289080.1	wheatTGAGv1_B|TRIAE_CS42_2BL_TGACv1_131089_AA0422330.1	wheatTGAGv1_D|TRIAE_CS42_2DL_TGACv1_158996_AA0530220.1
group7324:	wheatTGAGv1_A|TRIAE_CS42_2AL_TGACv1_093905_AA0289110.2	wheatTGAGv1_B|TRIAE_CS42_2BL_TGACv1_131089_AA0422360.1	wheatTGAGv1_D|TRIAE_CS42_2DL_TGACv1_158996_AA0530190.1
group7325:	wheatTGAGv1_A|TRIAE_CS42_2AL_TGACv1_093906_AA0289140.3	wheatTGAGv1_B|TRIAE_CS42_2BL_TGACv1_130554_AA0413470.1	wheatTGAGv1_D|TRIAE_CS42_2DL_TGACv1_159214_AA0534620.5
group7327:	wheatTGAGv1_A|TRIAE_CS42_2AL_TGACv1_093910_AA0289190.1	wheatTGAGv1_B|TRIAE_CS42_2BL_TGACv1_130632_AA0414980.2	wheatTGAGv1_D|TRIAE_CS42_2DL_TGACv1_158490_AA0520030.1
group7328:	wheatTGAGv1_A|TRIAE_CS42_2AL_TGACv1_093910_AA0289200.1	wheatTGAGv1_B|TRIAE_CS42_2BL_TGACv1_130632_AA0414990.1	wheatTGAGv1_D|TRIAE_CS42_2DL_TGACv1_158490_AA0520040.1
group7329:	wheatTGAGv1_A|TRIAE_CS42_2AL_TGACv1_093910_AA0289210.1	wheatTGAGv1_B|TRIAE_CS42_2BL_TGACv1_130632_AA0415000.1	wheatTGAGv1_D|TRIAE_CS42_2DL_TGACv1_158490_AA0520050.1
group7330:	wheatTGAGv1_A|TRIAE_CS42_2AL_TGACv1_093918_AA0289330.1	wheatTGAGv1_B|TRIAE_CS42_2BL_TGACv1_130482_AA0412240.1	wheatTGAGv1_D|TRIAE_CS42_2DL_TGACv1_157949_AA0503110.1
group7331:	wheatTGAGv1_A|TRIAE_CS42_2AL_TGACv1_093921_AA0289390.1	wheatTGAGv1_B|TRIAE_CS42_2BL_TGACv1_129357_AA0380060.1	wheatTGAGv1_D|TRIAE_CS42_2DL_TGACv1_160046_AA0545980.1
group7332:	wheatTGAGv1_A|TRIAE_CS42_2AL_TGACv1_093924_AA0289430.1	wheatTGAGv1_B|TRIAE_CS42_2BL_TGACv1_130124_AA0404430.1	wheatTGAGv1_D|TRIAE_CS42_2DL_TGACv1_158153_AA0510710.1
group7333:	wheatTGAGv1_A|TRIAE_CS42_2AL_TGACv1_093925_AA0289470.3	wheatTGAGv1_B|TRIAE_CS42_2BL_TGACv1_130193_AA0406030.1	wheatTGAGv1_D|TRIAE_CS42_2DL_TGACv1_158772_AA0525990.1
group7334:	wheatTGAGv1_A|TRIAE_CS42_2AL_TGACv1_093925_AA0289480.1	wheatTGAGv1_B|TRIAE_CS42_2BL_TGACv1_129708_AA0393360.1	wheatTGAGv1_D|TRIAE_CS42_2DL_TGACv1_158310_AA0515340.2
group7335:	wheatTGAGv1_A|TRIAE_CS42_2AL_TGACv1_093927_AA0289540.1	wheatTGAGv1_B|TRIAE_CS42_2BL_TGACv1_130439_AA0411420.1	wheatTGAGv1_D|TRIAE_CS42_2DL_TGACv1_160605_AA0552210.3
group7336:	wheatTGAGv1_A|TRIAE_CS42_2AL_TGACv1_093931_AA0289620.1	wheatTGAGv1_B|TRIAE_CS42_2BL_TGACv1_129904_AA0399110.1	wheatTGAGv1_D|TRIAE_CS42_2DL_TGACv1_161449_AA0558650.1
group7338:	wheatTGAGv1_A|TRIAE_CS42_2AL_TGACv1_093937_AA0289660.1	wheatTGAGv1_B|TRIAE_CS42_2BL_TGACv1_132162_AA0435700.1	wheatTGAGv1_D|TRIAE_CS42_2DL_TGACv1_159532_AA0539450.1
group7339:	wheatTGAGv1_A|TRIAE_CS42_2AL_TGACv1_093937_AA0289670.1	wheatTGAGv1_B|TRIAE_CS42_2BL_TGACv1_132162_AA0435690.2	wheatTGAGv1_D|TRIAE_CS42_2DL_TGACv1_159532_AA0539440.1
group7340:	wheatTGAGv1_A|TRIAE_CS42_2AL_TGACv1_093937_AA0289680.2	wheatTGAGv1_B|TRIAE_CS42_2BL_TGACv1_131633_AA0430070.1	wheatTGAGv1_D|TRIAE_CS42_2DL_TGACv1_159532_AA0539430.1
group7348:	wheatTGAGv1_A|TRIAE_CS42_2AL_TGACv1_093939_AA0289710.1	wheatTGAGv1_B|TRIAE_CS42_2BL_TGACv1_129696_AA0392910.3	wheatTGAGv1_D|TRIAE_CS42_2DL_TGACv1_159745_AA0542230.1
group7349:	wheatTGAGv1_A|TRIAE_CS42_2AL_TGACv1_093939_AA0289720.1	wheatTGAGv1_B|TRIAE_CS42_2BL_TGACv1_129696_AA0392920.1	wheatTGAGv1_D|TRIAE_CS42_2DL_TGACv1_159745_AA0542250.2
group7350:	wheatTGAGv1_A|TRIAE_CS42_2AL_TGACv1_093944_AA0289790.2	wheatTGAGv1_B|TRIAE_CS42_2BL_TGACv1_129522_AA0386950.1	wheatTGAGv1_D|TRIAE_CS42_2DL_TGACv1_158272_AA0514280.2
group7351:	wheatTGAGv1_A|TRIAE_CS42_2AL_TGACv1_093946_AA0289860.1	wheatTGAGv1_B|TRIAE_CS42_2BL_TGACv1_129393_AA0381540.1	wheatTGAGv1_D|TRIAE_CS42_2DL_TGACv1_160051_AA0546100.2
group7352:	wheatTGAGv1_A|TRIAE_CS42_2AL_TGACv1_093952_AA0290080.1	wheatTGAGv1_B|TRIAE_CS42_2BL_TGACv1_129942_AA0400050.1	wheatTGAGv1_D|TRIAE_CS42_2DL_TGACv1_160015_AA0545590.1
group7355:	wheatTGAGv1_A|TRIAE_CS42_2AL_TGACv1_093954_AA0290140.1	wheatTGAGv1_B|TRIAE_CS42_2BL_TGACv1_130088_AA0403560.1	wheatTGAGv1_D|TRIAE_CS42_2DL_TGACv1_158349_AA0516340.1
group7356:	wheatTGAGv1_A|TRIAE_CS42_2AL_TGACv1_093955_AA0290180.1	wheatTGAGv1_B|TRIAE_CS42_2BL_TGACv1_132492_AA0437950.1	wheatTGAGv1_D|TRIAE_CS42_2DL_TGACv1_157987_AA0504880.1
group7357:	wheatTGAGv1_A|TRIAE_CS42_2AL_TGACv1_093957_AA0290200.1	wheatTGAGv1_B|TRIAE_CS42_2BL_TGACv1_129517_AA0386800.1	wheatTGAGv1_D|TRIAE_CS42_2DL_TGACv1_158213_AA0512630.1
group7360:	wheatTGAGv1_A|TRIAE_CS42_2AL_TGACv1_093976_AA0290500.1	wheatTGAGv1_B|TRIAE_CS42_2BL_TGACv1_131087_AA0422320.1	wheatTGAGv1_D|TRIAE_CS42_2DL_TGACv1_160070_AA0546350.1
group7361:	wheatTGAGv1_A|TRIAE_CS42_2AL_TGACv1_093976_AA0290510.1	wheatTGAGv1_B|TRIAE_CS42_2BL_TGACv1_131087_AA0422310.1	wheatTGAGv1_D|TRIAE_CS42_2DL_TGACv1_160070_AA0546340.1
group7362:	wheatTGAGv1_A|TRIAE_CS42_2AL_TGACv1_093976_AA0290530.1	wheatTGAGv1_B|TRIAE_CS42_2BL_TGACv1_131087_AA0422290.1	wheatTGAGv1_D|TRIAE_CS42_2DL_TGACv1_158728_AA0525020.2
group7363:	wheatTGAGv1_A|TRIAE_CS42_2AL_TGACv1_093978_AA0290560.1	wheatTGAGv1_B|TRIAE_CS42_2BL_TGACv1_130607_AA0414670.1	wheatTGAGv1_D|TRIAE_CS42_2DL_TGACv1_157931_AA0502390.1
group7364:	wheatTGAGv1_A|TRIAE_CS42_2AL_TGACv1_093980_AA0290580.1	wheatTGAGv1_B|TRIAE_CS42_2BL_TGACv1_129467_AA0384930.1	wheatTGAGv1_D|TRIAE_CS42_2DL_TGACv1_158230_AA0513160.1
group7366:	wheatTGAGv1_A|TRIAE_CS42_2AL_TGACv1_093982_AA0290710.1	wheatTGAGv1_B|TRIAE_CS42_2BL_TGACv1_134389_AA0444100.1	wheatTGAGv1_D|TRIAE_CS42_2DL_TGACv1_158922_AA0528740.1
group7367:	wheatTGAGv1_A|TRIAE_CS42_2AL_TGACv1_093983_AA0290720.1	wheatTGAGv1_B|TRIAE_CS42_2BL_TGACv1_129456_AA0384690.1	wheatTGAGv1_D|TRIAE_CS42_2DL_TGACv1_165430_AA0565120.1
group7368:	wheatTGAGv1_A|TRIAE_CS42_2AL_TGACv1_093988_AA0290810.1	wheatTGAGv1_B|TRIAE_CS42_2BL_TGACv1_129320_AA0378520.1	wheatTGAGv1_D|TRIAE_CS42_2DL_TGACv1_159212_AA0534520.1
group7369:	wheatTGAGv1_A|TRIAE_CS42_2AL_TGACv1_093988_AA0290820.1	wheatTGAGv1_B|TRIAE_CS42_2BL_TGACv1_129320_AA0378510.1	wheatTGAGv1_D|TRIAE_CS42_2DL_TGACv1_159212_AA0534530.1
group7371:	wheatTGAGv1_A|TRIAE_CS42_2AL_TGACv1_093994_AA0290890.1	wheatTGAGv1_B|TRIAE_CS42_2BL_TGACv1_130067_AA0402710.2	wheatTGAGv1_D|TRIAE_CS42_2DL_TGACv1_158102_AA0509170.1
group7372:	wheatTGAGv1_A|TRIAE_CS42_2AL_TGACv1_093999_AA0290910.1	wheatTGAGv1_B|TRIAE_CS42_2BL_TGACv1_129792_AA0396070.1	wheatTGAGv1_D|TRIAE_CS42_2DL_TGACv1_160193_AA0547970.1
group7373:	wheatTGAGv1_A|TRIAE_CS42_2AL_TGACv1_093999_AA0290920.4	wheatTGAGv1_B|TRIAE_CS42_2BL_TGACv1_129792_AA0396140.4	wheatTGAGv1_D|TRIAE_CS42_2DL_TGACv1_160193_AA0547990.3
group7374:	wheatTGAGv1_A|TRIAE_CS42_2AL_TGACv1_094013_AA0291070.1	wheatTGAGv1_B|TRIAE_CS42_2BL_TGACv1_129440_AA0383810.2	wheatTGAGv1_D|TRIAE_CS42_2DL_TGACv1_158263_AA0514000.1
group7375:	wheatTGAGv1_A|TRIAE_CS42_2AL_TGACv1_094015_AA0291100.2	wheatTGAGv1_B|TRIAE_CS42_2BL_TGACv1_129685_AA0392650.1	wheatTGAGv1_D|TRIAE_CS42_2DL_TGACv1_158517_AA0520640.1
group7376:	wheatTGAGv1_A|TRIAE_CS42_2AL_TGACv1_094016_AA0291120.1	wheatTGAGv1_B|TRIAE_CS42_2BL_TGACv1_131394_AA0427090.1	wheatTGAGv1_D|TRIAE_CS42_2DL_TGACv1_159821_AA0543180.1
group7377:	wheatTGAGv1_A|TRIAE_CS42_2AL_TGACv1_094017_AA0291140.1	wheatTGAGv1_B|TRIAE_CS42_2BL_TGACv1_130915_AA0419850.1	wheatTGAGv1_D|TRIAE_CS42_2DL_TGACv1_159768_AA0542470.2
group7379:	wheatTGAGv1_A|TRIAE_CS42_2AL_TGACv1_094021_AA0291200.1	wheatTGAGv1_B|TRIAE_CS42_2BL_TGACv1_130187_AA0405790.1	wheatTGAGv1_D|TRIAE_CS42_2DL_TGACv1_160252_AA0548640.1
group7381:	wheatTGAGv1_A|TRIAE_CS42_2AL_TGACv1_094023_AA0291230.1	wheatTGAGv1_B|TRIAE_CS42_2BL_TGACv1_130114_AA0404090.1	wheatTGAGv1_D|TRIAE_CS42_2DL_TGACv1_160491_AA0551100.1
group7382:	wheatTGAGv1_A|TRIAE_CS42_2AL_TGACv1_094030_AA0291340.2	wheatTGAGv1_B|TRIAE_CS42_2BL_TGACv1_131244_AA0424910.1	wheatTGAGv1_D|TRIAE_CS42_2DL_TGACv1_161347_AA0558120.1
group7383:	wheatTGAGv1_A|TRIAE_CS42_2AL_TGACv1_094030_AA0291350.1	wheatTGAGv1_B|TRIAE_CS42_2BL_TGACv1_131244_AA0424920.1	wheatTGAGv1_D|TRIAE_CS42_2DL_TGACv1_158795_AA0526230.1
group7385:	wheatTGAGv1_A|TRIAE_CS42_2AL_TGACv1_094039_AA0291530.1	wheatTGAGv1_B|TRIAE_CS42_2BL_TGACv1_129315_AA0378140.1	wheatTGAGv1_D|TRIAE_CS42_2DL_TGACv1_158413_AA0518100.1
group7386:	wheatTGAGv1_A|TRIAE_CS42_2AL_TGACv1_094044_AA0291560.1	wheatTGAGv1_B|TRIAE_CS42_2BL_TGACv1_129499_AA0386210.1	wheatTGAGv1_D|TRIAE_CS42_2DL_TGACv1_158365_AA0516710.1
group7387:	wheatTGAGv1_A|TRIAE_CS42_2AL_TGACv1_094045_AA0291570.1	wheatTGAGv1_B|TRIAE_CS42_2BL_TGACv1_129480_AA0385520.1	wheatTGAGv1_D|TRIAE_CS42_2DL_TGACv1_159666_AA0541260.1
group7388:	wheatTGAGv1_A|TRIAE_CS42_2AL_TGACv1_094045_AA0291580.1	wheatTGAGv1_B|TRIAE_CS42_2BL_TGACv1_129480_AA0385530.1	wheatTGAGv1_D|TRIAE_CS42_2DL_TGACv1_160529_AA0551440.1
group7389:	wheatTGAGv1_A|TRIAE_CS42_2AL_TGACv1_094046_AA0291620.1	wheatTGAGv1_B|TRIAE_CS42_2BL_TGACv1_131668_AA0430510.1	wheatTGAGv1_D|TRIAE_CS42_2DL_TGACv1_159379_AA0537440.1
group7390:	wheatTGAGv1_A|TRIAE_CS42_2AL_TGACv1_094046_AA0291630.1	wheatTGAGv1_B|TRIAE_CS42_2BL_TGACv1_131668_AA0430520.1	wheatTGAGv1_D|TRIAE_CS42_2DL_TGACv1_159379_AA0537450.1
group7391:	wheatTGAGv1_A|TRIAE_CS42_2AL_TGACv1_094054_AA0291670.1	wheatTGAGv1_B|TRIAE_CS42_2BL_TGACv1_131442_AA0427780.1	wheatTGAGv1_D|TRIAE_CS42_2DL_TGACv1_157948_AA0503090.1
group7392:	wheatTGAGv1_A|TRIAE_CS42_2AL_TGACv1_094054_AA0291680.2	wheatTGAGv1_B|TRIAE_CS42_2BL_TGACv1_129772_AA0395420.2	wheatTGAGv1_D|TRIAE_CS42_2DL_TGACv1_157948_AA0503080.1
group7394:	wheatTGAGv1_A|TRIAE_CS42_2AL_TGACv1_094054_AA0291700.1	wheatTGAGv1_B|TRIAE_CS42_2BL_TGACv1_129772_AA0395400.1	wheatTGAGv1_D|TRIAE_CS42_2DL_TGACv1_157948_AA0503070.1
group7395:	wheatTGAGv1_A|TRIAE_CS42_2AL_TGACv1_094056_AA0291720.1	wheatTGAGv1_B|TRIAE_CS42_2BL_TGACv1_129312_AA0377830.1	wheatTGAGv1_D|TRIAE_CS42_2DL_TGACv1_158480_AA0519810.1
group7396:	wheatTGAGv1_A|TRIAE_CS42_2AL_TGACv1_094059_AA0291750.1	wheatTGAGv1_B|TRIAE_CS42_2BL_TGACv1_129959_AA0400480.1	wheatTGAGv1_D|TRIAE_CS42_2DL_TGACv1_158803_AA0526410.1
group7398:	wheatTGAGv1_A|TRIAE_CS42_2AL_TGACv1_094059_AA0291780.1	wheatTGAGv1_B|TRIAE_CS42_2BL_TGACv1_129959_AA0400440.1	wheatTGAGv1_D|TRIAE_CS42_2DL_TGACv1_158803_AA0526380.1
group7400:	wheatTGAGv1_A|TRIAE_CS42_2AL_TGACv1_094059_AA0291810.1	wheatTGAGv1_B|TRIAE_CS42_2BL_TGACv1_129959_AA0400420.1	wheatTGAGv1_D|TRIAE_CS42_2DL_TGACv1_158803_AA0526360.1
group7401:	wheatTGAGv1_A|TRIAE_CS42_2AL_TGACv1_094065_AA0291920.1	wheatTGAGv1_B|TRIAE_CS42_2BL_TGACv1_131400_AA0427190.1	wheatTGAGv1_D|TRIAE_CS42_2DL_TGACv1_158646_AA0523900.1
group7403:	wheatTGAGv1_A|TRIAE_CS42_2AL_TGACv1_094067_AA0292040.1	wheatTGAGv1_B|TRIAE_CS42_2BL_TGACv1_133144_AA0441560.1	wheatTGAGv1_D|TRIAE_CS42_2DL_TGACv1_159602_AA0540460.1
group7404:	wheatTGAGv1_A|TRIAE_CS42_2AL_TGACv1_094068_AA0292050.1	wheatTGAGv1_B|TRIAE_CS42_2BL_TGACv1_129408_AA0382350.2	wheatTGAGv1_D|TRIAE_CS42_2DL_TGACv1_162437_AA0562690.1
group7405:	wheatTGAGv1_A|TRIAE_CS42_2AL_TGACv1_094072_AA0292140.2	wheatTGAGv1_B|TRIAE_CS42_2BL_TGACv1_130449_AA0411690.1	wheatTGAGv1_D|TRIAE_CS42_2DL_TGACv1_162206_AA0562120.1
group7406:	wheatTGAGv1_A|TRIAE_CS42_2AL_TGACv1_094073_AA0292160.1	wheatTGAGv1_B|TRIAE_CS42_2BL_TGACv1_133205_AA0441820.1	wheatTGAGv1_D|TRIAE_CS42_2DL_TGACv1_160627_AA0552400.1
group7407:	wheatTGAGv1_A|TRIAE_CS42_2AL_TGACv1_094077_AA0292220.2	wheatTGAGv1_B|TRIAE_CS42_2BL_TGACv1_129567_AA0388890.1	wheatTGAGv1_D|TRIAE_CS42_2DL_TGACv1_159916_AA0544370.1
group7408:	wheatTGAGv1_A|TRIAE_CS42_2AL_TGACv1_094081_AA0292300.1	wheatTGAGv1_B|TRIAE_CS42_2BL_TGACv1_129629_AA0391000.1	wheatTGAGv1_D|TRIAE_CS42_2DL_TGACv1_161097_AA0556680.1
group7409:	wheatTGAGv1_A|TRIAE_CS42_2AL_TGACv1_094081_AA0292310.2	wheatTGAGv1_B|TRIAE_CS42_2BL_TGACv1_129629_AA0390990.1	wheatTGAGv1_D|TRIAE_CS42_2DL_TGACv1_161097_AA0556670.1
group7410:	wheatTGAGv1_A|TRIAE_CS42_2AL_TGACv1_094081_AA0292320.2	wheatTGAGv1_B|TRIAE_CS42_2BL_TGACv1_132848_AA0440130.1	wheatTGAGv1_D|TRIAE_CS42_2DL_TGACv1_161097_AA0556660.1
group7411:	wheatTGAGv1_A|TRIAE_CS42_2AL_TGACv1_094092_AA0292440.2	wheatTGAGv1_B|TRIAE_CS42_2BL_TGACv1_130604_AA0414590.1	wheatTGAGv1_D|TRIAE_CS42_2DL_TGACv1_157922_AA0501890.1
group7412:	wheatTGAGv1_A|TRIAE_CS42_2AL_TGACv1_094092_AA0292450.1	wheatTGAGv1_B|TRIAE_CS42_2BL_TGACv1_131611_AA0429820.1	wheatTGAGv1_D|TRIAE_CS42_2DL_TGACv1_157922_AA0501870.1
group7414:	wheatTGAGv1_A|TRIAE_CS42_2AL_TGACv1_094098_AA0292550.1	wheatTGAGv1_B|TRIAE_CS42_2BL_TGACv1_133910_AA0443380.1	wheatTGAGv1_D|TRIAE_CS42_2DL_TGACv1_160268_AA0548900.1
group7415:	wheatTGAGv1_A|TRIAE_CS42_2AL_TGACv1_094101_AA0292630.1	wheatTGAGv1_B|TRIAE_CS42_2BL_TGACv1_130432_AA0411280.1	wheatTGAGv1_D|TRIAE_CS42_2DL_TGACv1_157988_AA0504910.2
group7416:	wheatTGAGv1_A|TRIAE_CS42_2AL_TGACv1_094103_AA0292640.1	wheatTGAGv1_B|TRIAE_CS42_2BL_TGACv1_129437_AA0383610.1	wheatTGAGv1_D|TRIAE_CS42_2DL_TGACv1_159116_AA0532790.1
group7417:	wheatTGAGv1_A|TRIAE_CS42_2AL_TGACv1_094103_AA0292650.2	wheatTGAGv1_B|TRIAE_CS42_2BL_TGACv1_129437_AA0383600.2	wheatTGAGv1_D|TRIAE_CS42_2DL_TGACv1_159116_AA0532780.1
group7418:	wheatTGAGv1_A|TRIAE_CS42_2AL_TGACv1_094103_AA0292660.1	wheatTGAGv1_B|TRIAE_CS42_2BL_TGACv1_129437_AA0383590.3	wheatTGAGv1_D|TRIAE_CS42_2DL_TGACv1_159116_AA0532770.1
group7419:	wheatTGAGv1_A|TRIAE_CS42_2AL_TGACv1_094111_AA0292680.1	wheatTGAGv1_B|TRIAE_CS42_2BL_TGACv1_130720_AA0416720.1	wheatTGAGv1_D|TRIAE_CS42_2DL_TGACv1_158044_AA0507150.1
group7420:	wheatTGAGv1_A|TRIAE_CS42_2AL_TGACv1_094111_AA0292710.1	wheatTGAGv1_B|TRIAE_CS42_2BL_TGACv1_130386_AA0410110.1	wheatTGAGv1_D|TRIAE_CS42_2DL_TGACv1_159317_AA0536460.1
group7421:	wheatTGAGv1_A|TRIAE_CS42_2AL_TGACv1_094115_AA0292740.1	wheatTGAGv1_B|TRIAE_CS42_2BL_TGACv1_131221_AA0424570.1	wheatTGAGv1_D|TRIAE_CS42_2DL_TGACv1_160168_AA0547720.1
group7422:	wheatTGAGv1_A|TRIAE_CS42_2AL_TGACv1_094121_AA0292800.1	wheatTGAGv1_B|TRIAE_CS42_2BL_TGACv1_132222_AA0436130.1	wheatTGAGv1_D|TRIAE_CS42_2DL_TGACv1_158383_AA0517020.1
group7423:	wheatTGAGv1_A|TRIAE_CS42_2AL_TGACv1_094121_AA0292810.2	wheatTGAGv1_B|TRIAE_CS42_2BL_TGACv1_132222_AA0436120.1	wheatTGAGv1_D|TRIAE_CS42_2DL_TGACv1_158383_AA0517030.1
group7425:	wheatTGAGv1_A|TRIAE_CS42_2AL_TGACv1_094123_AA0292860.1	wheatTGAGv1_B|TRIAE_CS42_2BL_TGACv1_130572_AA0413860.1	wheatTGAGv1_D|TRIAE_CS42_2DL_TGACv1_160930_AA0555320.2
group7426:	wheatTGAGv1_A|TRIAE_CS42_2AL_TGACv1_094127_AA0292950.1	wheatTGAGv1_B|TRIAE_CS42_2BL_TGACv1_130772_AA0417780.1	wheatTGAGv1_D|TRIAE_CS42_2DL_TGACv1_158009_AA0505800.1
group7427:	wheatTGAGv1_A|TRIAE_CS42_2AL_TGACv1_094127_AA0292960.1	wheatTGAGv1_B|TRIAE_CS42_2BL_TGACv1_130772_AA0417770.1	wheatTGAGv1_D|TRIAE_CS42_2DL_TGACv1_158009_AA0505810.1
group7428:	wheatTGAGv1_A|TRIAE_CS42_2AL_TGACv1_094127_AA0292970.1	wheatTGAGv1_B|TRIAE_CS42_2BL_TGACv1_130772_AA0417760.1	wheatTGAGv1_D|TRIAE_CS42_2DL_TGACv1_158009_AA0505820.1
group7430:	wheatTGAGv1_A|TRIAE_CS42_2AL_TGACv1_094127_AA0292990.1	wheatTGAGv1_B|TRIAE_CS42_2BL_TGACv1_129588_AA0389590.1	wheatTGAGv1_D|TRIAE_CS42_2DL_TGACv1_158009_AA0505860.1
group7431:	wheatTGAGv1_A|TRIAE_CS42_2AL_TGACv1_094127_AA0293000.1	wheatTGAGv1_B|TRIAE_CS42_2BL_TGACv1_129588_AA0389570.1	wheatTGAGv1_D|TRIAE_CS42_2DL_TGACv1_158009_AA0505870.2
group7432:	wheatTGAGv1_A|TRIAE_CS42_2AL_TGACv1_094128_AA0293020.1	wheatTGAGv1_B|TRIAE_CS42_2BL_TGACv1_130327_AA0408940.2	wheatTGAGv1_D|TRIAE_CS42_2DL_TGACv1_161868_AA0560920.1
group7433:	wheatTGAGv1_A|TRIAE_CS42_2AL_TGACv1_094128_AA0293040.1	wheatTGAGv1_B|TRIAE_CS42_2BL_TGACv1_130327_AA0408920.1	wheatTGAGv1_D|TRIAE_CS42_2DL_TGACv1_159567_AA0539930.1
group7436:	wheatTGAGv1_A|TRIAE_CS42_2AL_TGACv1_094134_AA0293130.1	wheatTGAGv1_B|TRIAE_CS42_2BL_TGACv1_130259_AA0407510.1	wheatTGAGv1_D|TRIAE_CS42_2DL_TGACv1_158583_AA0522530.1
group7437:	wheatTGAGv1_A|TRIAE_CS42_2AL_TGACv1_094134_AA0293150.1	wheatTGAGv1_B|TRIAE_CS42_2BL_TGACv1_130259_AA0407500.5	wheatTGAGv1_D|TRIAE_CS42_2DL_TGACv1_158583_AA0522520.2
group7438:	wheatTGAGv1_A|TRIAE_CS42_2AL_TGACv1_094134_AA0293170.1	wheatTGAGv1_B|TRIAE_CS42_2BL_TGACv1_130746_AA0417270.1	wheatTGAGv1_D|TRIAE_CS42_2DL_TGACv1_158583_AA0522480.1
group7439:	wheatTGAGv1_A|TRIAE_CS42_2AL_TGACv1_094141_AA0293220.2	wheatTGAGv1_B|TRIAE_CS42_2BL_TGACv1_130255_AA0407390.1	wheatTGAGv1_D|TRIAE_CS42_2DL_TGACv1_158039_AA0506920.2
group7441:	wheatTGAGv1_A|TRIAE_CS42_2AL_TGACv1_094149_AA0293350.1	wheatTGAGv1_B|TRIAE_CS42_2BL_TGACv1_133071_AA0441220.1	wheatTGAGv1_D|TRIAE_CS42_2DL_TGACv1_162131_AA0561980.1
group7442:	wheatTGAGv1_A|TRIAE_CS42_2AL_TGACv1_094150_AA0293380.1	wheatTGAGv1_B|TRIAE_CS42_2BL_TGACv1_131180_AA0423990.1	wheatTGAGv1_D|TRIAE_CS42_2DL_TGACv1_158114_AA0509670.2
group7444:	wheatTGAGv1_A|TRIAE_CS42_2AL_TGACv1_094156_AA0293460.1	wheatTGAGv1_B|TRIAE_CS42_2BL_TGACv1_131186_AA0424110.1	wheatTGAGv1_D|TRIAE_CS42_2DL_TGACv1_159352_AA0536920.1
group7445:	wheatTGAGv1_A|TRIAE_CS42_2AL_TGACv1_094158_AA0293480.1	wheatTGAGv1_B|TRIAE_CS42_2BL_TGACv1_131420_AA0427510.1	wheatTGAGv1_D|TRIAE_CS42_2DL_TGACv1_159676_AA0541370.1
group7446:	wheatTGAGv1_A|TRIAE_CS42_2AL_TGACv1_094162_AA0293510.1	wheatTGAGv1_B|TRIAE_CS42_2BL_TGACv1_129709_AA0393390.1	wheatTGAGv1_D|TRIAE_CS42_2DL_TGACv1_158041_AA0507090.1
group7447:	wheatTGAGv1_A|TRIAE_CS42_2AL_TGACv1_094164_AA0293530.1	wheatTGAGv1_B|TRIAE_CS42_2BL_TGACv1_132363_AA0437100.1	wheatTGAGv1_D|TRIAE_CS42_2DL_TGACv1_160131_AA0547250.1
group7450:	wheatTGAGv1_A|TRIAE_CS42_2AL_TGACv1_094166_AA0293620.1	wheatTGAGv1_B|TRIAE_CS42_2BL_TGACv1_131439_AA0427700.2	wheatTGAGv1_D|TRIAE_CS42_2DL_TGACv1_158719_AA0524930.2
group7451:	wheatTGAGv1_A|TRIAE_CS42_2AL_TGACv1_094175_AA0293690.1	wheatTGAGv1_B|TRIAE_CS42_2BL_TGACv1_130082_AA0403220.1	wheatTGAGv1_D|TRIAE_CS42_2DL_TGACv1_158389_AA0517290.1
group7453:	wheatTGAGv1_A|TRIAE_CS42_2AL_TGACv1_094176_AA0293820.1	wheatTGAGv1_B|TRIAE_CS42_2BL_TGACv1_132840_AA0440010.1	wheatTGAGv1_D|TRIAE_CS42_2DL_TGACv1_160221_AA0548330.1
group7454:	wheatTGAGv1_A|TRIAE_CS42_2AL_TGACv1_094178_AA0293880.1	wheatTGAGv1_B|TRIAE_CS42_2BL_TGACv1_130280_AA0407960.1	wheatTGAGv1_D|TRIAE_CS42_2DL_TGACv1_160337_AA0549450.1
group7466:	wheatTGAGv1_A|TRIAE_CS42_2AL_TGACv1_094197_AA0294130.1	wheatTGAGv1_B|TRIAE_CS42_2BL_TGACv1_131080_AA0422170.1	wheatTGAGv1_D|TRIAE_CS42_2DL_TGACv1_159651_AA0541030.4
group7467:	wheatTGAGv1_A|TRIAE_CS42_2AL_TGACv1_094197_AA0294140.1	wheatTGAGv1_B|TRIAE_CS42_2BL_TGACv1_130675_AA0415850.1	wheatTGAGv1_D|TRIAE_CS42_2DL_TGACv1_159936_AA0544640.2
group7468:	wheatTGAGv1_A|TRIAE_CS42_2AL_TGACv1_094203_AA0294220.1	wheatTGAGv1_B|TRIAE_CS42_2BL_TGACv1_130589_AA0414330.1	wheatTGAGv1_D|TRIAE_CS42_2DL_TGACv1_159166_AA0533690.1
group7469:	wheatTGAGv1_A|TRIAE_CS42_2AL_TGACv1_094203_AA0294230.3	wheatTGAGv1_B|TRIAE_CS42_2BL_TGACv1_130589_AA0414320.1	wheatTGAGv1_D|TRIAE_CS42_2DL_TGACv1_160655_AA0552740.1
group7470:	wheatTGAGv1_A|TRIAE_CS42_2AL_TGACv1_094204_AA0294260.1	wheatTGAGv1_B|TRIAE_CS42_2BL_TGACv1_131693_AA0430800.1	wheatTGAGv1_D|TRIAE_CS42_2DL_TGACv1_161058_AA0556370.1
group7472:	wheatTGAGv1_A|TRIAE_CS42_2AL_TGACv1_094204_AA0294290.1	wheatTGAGv1_B|TRIAE_CS42_2BL_TGACv1_130868_AA0419150.2	wheatTGAGv1_D|TRIAE_CS42_2DL_TGACv1_160651_AA0552710.1
group7476:	wheatTGAGv1_A|TRIAE_CS42_2AL_TGACv1_094212_AA0294380.1	wheatTGAGv1_B|TRIAE_CS42_2BL_TGACv1_131715_AA0431080.1	wheatTGAGv1_D|TRIAE_CS42_2DL_TGACv1_161043_AA0556250.2
group7477:	wheatTGAGv1_A|TRIAE_CS42_2AL_TGACv1_094213_AA0294400.1	wheatTGAGv1_B|TRIAE_CS42_2BL_TGACv1_131486_AA0428340.1	wheatTGAGv1_D|TRIAE_CS42_2DL_TGACv1_160737_AA0553650.1
group7478:	wheatTGAGv1_A|TRIAE_CS42_2AL_TGACv1_094213_AA0294410.1	wheatTGAGv1_B|TRIAE_CS42_2BL_TGACv1_131486_AA0428350.1	wheatTGAGv1_D|TRIAE_CS42_2DL_TGACv1_160737_AA0553620.1
group7480:	wheatTGAGv1_A|TRIAE_CS42_2AL_TGACv1_094214_AA0294510.1	wheatTGAGv1_B|TRIAE_CS42_2BL_TGACv1_130460_AA0411890.1	wheatTGAGv1_D|TRIAE_CS42_2DL_TGACv1_158137_AA0510050.1
group7481:	wheatTGAGv1_A|TRIAE_CS42_2AL_TGACv1_094216_AA0294570.1	wheatTGAGv1_B|TRIAE_CS42_2BL_TGACv1_130900_AA0419650.2	wheatTGAGv1_D|TRIAE_CS42_2DL_TGACv1_160347_AA0549550.1
group7482:	wheatTGAGv1_A|TRIAE_CS42_2AL_TGACv1_094216_AA0294620.1	wheatTGAGv1_B|TRIAE_CS42_2BL_TGACv1_130900_AA0419610.1	wheatTGAGv1_D|TRIAE_CS42_2DL_TGACv1_162027_AA0561580.1
group7485:	wheatTGAGv1_A|TRIAE_CS42_2AL_TGACv1_094225_AA0294770.1	wheatTGAGv1_B|TRIAE_CS42_2BL_TGACv1_129404_AA0382220.1	wheatTGAGv1_D|TRIAE_CS42_2DL_TGACv1_158158_AA0510910.2
group7486:	wheatTGAGv1_A|TRIAE_CS42_2AL_TGACv1_094225_AA0294780.1	wheatTGAGv1_B|TRIAE_CS42_2BL_TGACv1_129404_AA0382240.1	wheatTGAGv1_D|TRIAE_CS42_2DL_TGACv1_160486_AA0551060.1
group7487:	wheatTGAGv1_A|TRIAE_CS42_2AL_TGACv1_094225_AA0294790.1	wheatTGAGv1_B|TRIAE_CS42_2BL_TGACv1_129404_AA0382250.1	wheatTGAGv1_D|TRIAE_CS42_2DL_TGACv1_160486_AA0551050.1
group7488:	wheatTGAGv1_A|TRIAE_CS42_2AL_TGACv1_094225_AA0294800.2	wheatTGAGv1_B|TRIAE_CS42_2BL_TGACv1_129404_AA0382260.1	wheatTGAGv1_D|TRIAE_CS42_2DL_TGACv1_160486_AA0551030.1
group7489:	wheatTGAGv1_A|TRIAE_CS42_2AL_TGACv1_094228_AA0294830.1	wheatTGAGv1_B|TRIAE_CS42_2BL_TGACv1_131212_AA0424460.1	wheatTGAGv1_D|TRIAE_CS42_2DL_TGACv1_158206_AA0512340.1
group7490:	wheatTGAGv1_A|TRIAE_CS42_2AL_TGACv1_094228_AA0294840.1	wheatTGAGv1_B|TRIAE_CS42_2BL_TGACv1_131212_AA0424470.1	wheatTGAGv1_D|TRIAE_CS42_2DL_TGACv1_158206_AA0512320.1
group7492:	wheatTGAGv1_A|TRIAE_CS42_2AL_TGACv1_094237_AA0294900.1	wheatTGAGv1_B|TRIAE_CS42_2BL_TGACv1_129383_AA0381080.2	wheatTGAGv1_D|TRIAE_CS42_2DL_TGACv1_158194_AA0511980.1
group7493:	wheatTGAGv1_A|TRIAE_CS42_2AL_TGACv1_094237_AA0294910.1	wheatTGAGv1_B|TRIAE_CS42_2BL_TGACv1_129383_AA0381070.1	wheatTGAGv1_D|TRIAE_CS42_2DL_TGACv1_158194_AA0511970.1
group7494:	wheatTGAGv1_A|TRIAE_CS42_2AL_TGACv1_094237_AA0294920.1	wheatTGAGv1_B|TRIAE_CS42_2BL_TGACv1_129383_AA0381060.1	wheatTGAGv1_D|TRIAE_CS42_2DL_TGACv1_158194_AA0511960.1
group7495:	wheatTGAGv1_A|TRIAE_CS42_2AL_TGACv1_094238_AA0294930.1	wheatTGAGv1_B|TRIAE_CS42_2BL_TGACv1_132765_AA0439660.1	wheatTGAGv1_D|TRIAE_CS42_2DL_TGACv1_159890_AA0543990.1
group7496:	wheatTGAGv1_A|TRIAE_CS42_2AL_TGACv1_094238_AA0294940.1	wheatTGAGv1_B|TRIAE_CS42_2BL_TGACv1_132765_AA0439650.1	wheatTGAGv1_D|TRIAE_CS42_2DL_TGACv1_159890_AA0543980.1
group7497:	wheatTGAGv1_A|TRIAE_CS42_2AL_TGACv1_094246_AA0294970.2	wheatTGAGv1_B|TRIAE_CS42_2BL_TGACv1_130123_AA0404400.4	wheatTGAGv1_D|TRIAE_CS42_2DL_TGACv1_160976_AA0555690.1
group7498:	wheatTGAGv1_A|TRIAE_CS42_2AL_TGACv1_094246_AA0294980.1	wheatTGAGv1_B|TRIAE_CS42_2BL_TGACv1_130123_AA0404390.2	wheatTGAGv1_D|TRIAE_CS42_2DL_TGACv1_160976_AA0555680.1
group7500:	wheatTGAGv1_A|TRIAE_CS42_2AL_TGACv1_094255_AA0295010.1	wheatTGAGv1_B|TRIAE_CS42_2BL_TGACv1_130355_AA0409430.1	wheatTGAGv1_D|TRIAE_CS42_2DL_TGACv1_160484_AA0550940.1
group7502:	wheatTGAGv1_A|TRIAE_CS42_2AL_TGACv1_094281_AA0295170.1	wheatTGAGv1_B|TRIAE_CS42_2BL_TGACv1_129388_AA0381260.1	wheatTGAGv1_D|TRIAE_CS42_2DL_TGACv1_160351_AA0549630.1
group7505:	wheatTGAGv1_A|TRIAE_CS42_2AL_TGACv1_094284_AA0295290.1	wheatTGAGv1_B|TRIAE_CS42_2BL_TGACv1_130374_AA0409780.1	wheatTGAGv1_D|TRIAE_CS42_2DL_TGACv1_158449_AA0518980.3
group7507:	wheatTGAGv1_A|TRIAE_CS42_2AL_TGACv1_094285_AA0295340.1	wheatTGAGv1_B|TRIAE_CS42_2BL_TGACv1_129620_AA0390790.1	wheatTGAGv1_D|TRIAE_CS42_2DL_TGACv1_159186_AA0534130.1
group7508:	wheatTGAGv1_A|TRIAE_CS42_2AL_TGACv1_094295_AA0295390.1	wheatTGAGv1_B|TRIAE_CS42_2BL_TGACv1_134857_AA0444470.1	wheatTGAGv1_D|TRIAE_CS42_2DL_TGACv1_158853_AA0527170.2
group7509:	wheatTGAGv1_A|TRIAE_CS42_2AL_TGACv1_094297_AA0295410.1	wheatTGAGv1_B|TRIAE_CS42_2BL_TGACv1_132611_AA0438640.1	wheatTGAGv1_D|TRIAE_CS42_2DL_TGACv1_158835_AA0526880.1
group7512:	wheatTGAGv1_A|TRIAE_CS42_2AL_TGACv1_094301_AA0295500.1	wheatTGAGv1_B|TRIAE_CS42_2BL_TGACv1_129359_AA0380140.4	wheatTGAGv1_D|TRIAE_CS42_2DL_TGACv1_158556_AA0521800.2
group7513:	wheatTGAGv1_A|TRIAE_CS42_2AL_TGACv1_094307_AA0295520.1	wheatTGAGv1_B|TRIAE_CS42_2BL_TGACv1_130561_AA0413630.1	wheatTGAGv1_D|TRIAE_CS42_2DL_TGACv1_161091_AA0556610.1
group7514:	wheatTGAGv1_A|TRIAE_CS42_2AL_TGACv1_094308_AA0295550.1	wheatTGAGv1_B|TRIAE_CS42_2BL_TGACv1_132831_AA0439980.3	wheatTGAGv1_D|TRIAE_CS42_2DL_TGACv1_157940_AA0502760.1
group7516:	wheatTGAGv1_A|TRIAE_CS42_2AL_TGACv1_094310_AA0295580.3	wheatTGAGv1_B|TRIAE_CS42_2BL_TGACv1_129723_AA0393790.1	wheatTGAGv1_D|TRIAE_CS42_2DL_TGACv1_157893_AA0500590.3
group7517:	wheatTGAGv1_A|TRIAE_CS42_2AL_TGACv1_094327_AA0295810.1	wheatTGAGv1_B|TRIAE_CS42_2BL_TGACv1_129393_AA0381570.1	wheatTGAGv1_D|TRIAE_CS42_2DL_TGACv1_158738_AA0525210.1
group7518:	wheatTGAGv1_A|TRIAE_CS42_2AL_TGACv1_094329_AA0295860.1	wheatTGAGv1_B|TRIAE_CS42_2BL_TGACv1_129470_AA0385160.1	wheatTGAGv1_D|TRIAE_CS42_2DL_TGACv1_158059_AA0507560.1
group7521:	wheatTGAGv1_A|TRIAE_CS42_2AL_TGACv1_094339_AA0296050.1	wheatTGAGv1_B|TRIAE_CS42_2BL_TGACv1_132731_AA0439500.1	wheatTGAGv1_D|TRIAE_CS42_2DL_TGACv1_158295_AA0515040.1
group7525:	wheatTGAGv1_A|TRIAE_CS42_2AL_TGACv1_094340_AA0296090.1	wheatTGAGv1_B|TRIAE_CS42_2BL_TGACv1_131850_AA0432840.1	wheatTGAGv1_D|TRIAE_CS42_2DL_TGACv1_158746_AA0525370.1
group7526:	wheatTGAGv1_A|TRIAE_CS42_2AL_TGACv1_094340_AA0296100.1	wheatTGAGv1_B|TRIAE_CS42_2BL_TGACv1_131850_AA0432860.1	wheatTGAGv1_D|TRIAE_CS42_2DL_TGACv1_158746_AA0525380.1
group7528:	wheatTGAGv1_A|TRIAE_CS42_2AL_TGACv1_094341_AA0296130.2	wheatTGAGv1_B|TRIAE_CS42_2BL_TGACv1_131467_AA0428180.1	wheatTGAGv1_D|TRIAE_CS42_2DL_TGACv1_160639_AA0552520.2
group7531:	wheatTGAGv1_A|TRIAE_CS42_2AL_TGACv1_094343_AA0296260.1	wheatTGAGv1_B|TRIAE_CS42_2BL_TGACv1_131181_AA0424020.1	wheatTGAGv1_D|TRIAE_CS42_2DL_TGACv1_159779_AA0542610.1
group7532:	wheatTGAGv1_A|TRIAE_CS42_2AL_TGACv1_094343_AA0296270.1	wheatTGAGv1_B|TRIAE_CS42_2BL_TGACv1_130700_AA0416210.1	wheatTGAGv1_D|TRIAE_CS42_2DL_TGACv1_159432_AA0538240.1
group7534:	wheatTGAGv1_A|TRIAE_CS42_2AL_TGACv1_094355_AA0296410.1	wheatTGAGv1_B|TRIAE_CS42_2BL_TGACv1_129523_AA0387160.1	wheatTGAGv1_D|TRIAE_CS42_2DL_TGACv1_159108_AA0532590.1
group7535:	wheatTGAGv1_A|TRIAE_CS42_2AL_TGACv1_094361_AA0296440.1	wheatTGAGv1_B|TRIAE_CS42_2BS_TGACv1_146874_AA0474480.1	wheatTGAGv1_D|TRIAE_CS42_2DL_TGACv1_157878_AA0499950.1
group7536:	wheatTGAGv1_A|TRIAE_CS42_2AL_TGACv1_094363_AA0296470.1	wheatTGAGv1_B|TRIAE_CS42_2BL_TGACv1_129762_AA0395100.1	wheatTGAGv1_D|TRIAE_CS42_2DL_TGACv1_159907_AA0544190.1
group7537:	wheatTGAGv1_A|TRIAE_CS42_2AL_TGACv1_094363_AA0296480.1	wheatTGAGv1_B|TRIAE_CS42_2BL_TGACv1_129762_AA0395110.1	wheatTGAGv1_D|TRIAE_CS42_2DL_TGACv1_159907_AA0544170.1
group7538:	wheatTGAGv1_A|TRIAE_CS42_2AL_TGACv1_094364_AA0296490.1	wheatTGAGv1_B|TRIAE_CS42_2BL_TGACv1_130811_AA0418210.2	wheatTGAGv1_D|TRIAE_CS42_2DL_TGACv1_159250_AA0535350.1
group7539:	wheatTGAGv1_A|TRIAE_CS42_2AL_TGACv1_094368_AA0296510.1	wheatTGAGv1_B|TRIAE_CS42_2BL_TGACv1_131798_AA0432340.1	wheatTGAGv1_D|TRIAE_CS42_2DL_TGACv1_158673_AA0524340.1
group7540:	wheatTGAGv1_A|TRIAE_CS42_2AL_TGACv1_094368_AA0296520.3	wheatTGAGv1_B|TRIAE_CS42_2BL_TGACv1_131798_AA0432350.1	wheatTGAGv1_D|TRIAE_CS42_2DL_TGACv1_158673_AA0524320.2
group7541:	wheatTGAGv1_A|TRIAE_CS42_2AL_TGACv1_094368_AA0296530.1	wheatTGAGv1_B|TRIAE_CS42_2BL_TGACv1_131798_AA0432360.1	wheatTGAGv1_D|TRIAE_CS42_2DL_TGACv1_158673_AA0524300.1
group7542:	wheatTGAGv1_A|TRIAE_CS42_2AL_TGACv1_094368_AA0296540.1	wheatTGAGv1_B|TRIAE_CS42_2BL_TGACv1_131798_AA0432370.1	wheatTGAGv1_D|TRIAE_CS42_2DL_TGACv1_158673_AA0524290.1
group7543:	wheatTGAGv1_A|TRIAE_CS42_2AL_TGACv1_094369_AA0296570.1	wheatTGAGv1_B|TRIAE_CS42_2BL_TGACv1_129422_AA0382980.1	wheatTGAGv1_D|TRIAE_CS42_2DL_TGACv1_159202_AA0534290.1
group7545:	wheatTGAGv1_A|TRIAE_CS42_2AL_TGACv1_094372_AA0296670.1	wheatTGAGv1_B|TRIAE_CS42_2BL_TGACv1_130313_AA0408590.1	wheatTGAGv1_D|TRIAE_CS42_2DL_TGACv1_160025_AA0545680.1
group7547:	wheatTGAGv1_A|TRIAE_CS42_2AL_TGACv1_094374_AA0296700.1	wheatTGAGv1_B|TRIAE_CS42_2BL_TGACv1_129484_AA0385620.2	wheatTGAGv1_D|TRIAE_CS42_2DL_TGACv1_159075_AA0531850.4
group7548:	wheatTGAGv1_A|TRIAE_CS42_2AL_TGACv1_094377_AA0296710.1	wheatTGAGv1_B|TRIAE_CS42_2BL_TGACv1_131608_AA0429760.1	wheatTGAGv1_D|TRIAE_CS42_2DL_TGACv1_160542_AA0551630.1
group7549:	wheatTGAGv1_A|TRIAE_CS42_2AL_TGACv1_094377_AA0296720.1	wheatTGAGv1_B|TRIAE_CS42_2BL_TGACv1_131608_AA0429770.1	wheatTGAGv1_D|TRIAE_CS42_2DL_TGACv1_160542_AA0551640.1
group7550:	wheatTGAGv1_A|TRIAE_CS42_2AL_TGACv1_094379_AA0296760.1	wheatTGAGv1_B|TRIAE_CS42_2BL_TGACv1_131033_AA0421530.1	wheatTGAGv1_D|TRIAE_CS42_2DL_TGACv1_159636_AA0540770.2
group7552:	wheatTGAGv1_A|TRIAE_CS42_2AL_TGACv1_094381_AA0296800.1	wheatTGAGv1_B|TRIAE_CS42_2BL_TGACv1_129974_AA0400790.1	wheatTGAGv1_D|TRIAE_CS42_2DL_TGACv1_160034_AA0545800.1
group7553:	wheatTGAGv1_A|TRIAE_CS42_2AL_TGACv1_094381_AA0296820.1	wheatTGAGv1_B|TRIAE_CS42_2BL_TGACv1_129974_AA0400800.1	wheatTGAGv1_D|TRIAE_CS42_2DL_TGACv1_160034_AA0545810.1
group7554:	wheatTGAGv1_A|TRIAE_CS42_2AL_TGACv1_094383_AA0296860.1	wheatTGAGv1_B|TRIAE_CS42_2BL_TGACv1_133759_AA0443140.3	wheatTGAGv1_D|TRIAE_CS42_2DL_TGACv1_161948_AA0561210.3
group7555:	wheatTGAGv1_A|TRIAE_CS42_2AL_TGACv1_094383_AA0296870.1	wheatTGAGv1_B|TRIAE_CS42_2BL_TGACv1_129578_AA0389440.2	wheatTGAGv1_D|TRIAE_CS42_2DL_TGACv1_161948_AA0561200.1
group7557:	wheatTGAGv1_A|TRIAE_CS42_2AL_TGACv1_094384_AA0296920.3	wheatTGAGv1_B|TRIAE_CS42_2BL_TGACv1_129702_AA0393110.1	wheatTGAGv1_D|TRIAE_CS42_2DL_TGACv1_161547_AA0559150.2
group7558:	wheatTGAGv1_A|TRIAE_CS42_2AL_TGACv1_094385_AA0296930.1	wheatTGAGv1_B|TRIAE_CS42_2BL_TGACv1_129339_AA0379300.1	wheatTGAGv1_D|TRIAE_CS42_2DL_TGACv1_157966_AA0504080.1
group7559:	wheatTGAGv1_A|TRIAE_CS42_2AL_TGACv1_094393_AA0297000.1	wheatTGAGv1_B|TRIAE_CS42_2BL_TGACv1_131271_AA0425270.1	wheatTGAGv1_D|TRIAE_CS42_2DL_TGACv1_161009_AA0555910.1
group7560:	wheatTGAGv1_A|TRIAE_CS42_2AL_TGACv1_094403_AA0297080.3	wheatTGAGv1_B|TRIAE_CS42_2BL_TGACv1_131457_AA0428030.1	wheatTGAGv1_D|TRIAE_CS42_2DL_TGACv1_160264_AA0548820.2
group7561:	wheatTGAGv1_A|TRIAE_CS42_2AL_TGACv1_094403_AA0297090.1	wheatTGAGv1_B|TRIAE_CS42_2BL_TGACv1_131457_AA0428060.1	wheatTGAGv1_D|TRIAE_CS42_2DL_TGACv1_160264_AA0548810.2
group7562:	wheatTGAGv1_A|TRIAE_CS42_2AL_TGACv1_094404_AA0297100.1	wheatTGAGv1_B|TRIAE_CS42_2BL_TGACv1_129967_AA0400640.1	wheatTGAGv1_D|TRIAE_CS42_2DL_TGACv1_158472_AA0519550.1
group7563:	wheatTGAGv1_A|TRIAE_CS42_2AL_TGACv1_094411_AA0297190.1	wheatTGAGv1_B|TRIAE_CS42_2BL_TGACv1_129566_AA0388840.1	wheatTGAGv1_D|TRIAE_CS42_2DL_TGACv1_162552_AA0563120.1
group7564:	wheatTGAGv1_A|TRIAE_CS42_2AL_TGACv1_094412_AA0297230.1	wheatTGAGv1_B|TRIAE_CS42_2BL_TGACv1_129991_AA0401170.1	wheatTGAGv1_D|TRIAE_CS42_2DL_TGACv1_158861_AA0527310.1
group7565:	wheatTGAGv1_A|TRIAE_CS42_2AL_TGACv1_094412_AA0297240.1	wheatTGAGv1_B|TRIAE_CS42_2BL_TGACv1_129991_AA0401180.1	wheatTGAGv1_D|TRIAE_CS42_2DL_TGACv1_158861_AA0527300.1
group7568:	wheatTGAGv1_A|TRIAE_CS42_2AL_TGACv1_094425_AA0297410.1	wheatTGAGv1_B|TRIAE_CS42_2BL_TGACv1_129295_AA0377030.1	wheatTGAGv1_D|TRIAE_CS42_2DL_TGACv1_161808_AA0560690.1
group7569:	wheatTGAGv1_A|TRIAE_CS42_2AL_TGACv1_094425_AA0297420.1	wheatTGAGv1_B|TRIAE_CS42_2BL_TGACv1_129295_AA0377020.2	wheatTGAGv1_D|TRIAE_CS42_2DL_TGACv1_161808_AA0560700.2
group7572:	wheatTGAGv1_A|TRIAE_CS42_2AL_TGACv1_094433_AA0297510.1	wheatTGAGv1_B|TRIAE_CS42_2BL_TGACv1_129644_AA0391490.1	wheatTGAGv1_D|TRIAE_CS42_2DL_TGACv1_160838_AA0554600.2
group7577:	wheatTGAGv1_A|TRIAE_CS42_2AL_TGACv1_094449_AA0297740.1	wheatTGAGv1_B|TRIAE_CS42_2BL_TGACv1_130367_AA0409600.1	wheatTGAGv1_D|TRIAE_CS42_2DL_TGACv1_161799_AA0560660.1
group7578:	wheatTGAGv1_A|TRIAE_CS42_2AL_TGACv1_094451_AA0297810.1	wheatTGAGv1_B|TRIAE_CS42_2BL_TGACv1_129489_AA0385840.1	wheatTGAGv1_D|TRIAE_CS42_2DL_TGACv1_158702_AA0524660.1
group7581:	wheatTGAGv1_A|TRIAE_CS42_2AL_TGACv1_094455_AA0297890.1	wheatTGAGv1_B|TRIAE_CS42_2BL_TGACv1_131814_AA0432480.1	wheatTGAGv1_D|TRIAE_CS42_2DL_TGACv1_161137_AA0557020.2
group7582:	wheatTGAGv1_A|TRIAE_CS42_2AL_TGACv1_094455_AA0297900.1	wheatTGAGv1_B|TRIAE_CS42_2BL_TGACv1_130207_AA0406310.1	wheatTGAGv1_D|TRIAE_CS42_2DL_TGACv1_161137_AA0557010.1
group7583:	wheatTGAGv1_A|TRIAE_CS42_2AL_TGACv1_094458_AA0297950.1	wheatTGAGv1_B|TRIAE_CS42_2BL_TGACv1_129293_AA0376920.1	wheatTGAGv1_D|TRIAE_CS42_2DL_TGACv1_160157_AA0547590.1
group7585:	wheatTGAGv1_A|TRIAE_CS42_2AL_TGACv1_094295_AA0295380.1	wheatTGAGv1_B|TRIAE_CS42_2BL_TGACv1_134857_AA0444480.1	wheatTGAGv1_D|TRIAE_CS42_2DL_TGACv1_158853_AA0527160.1
group7591:	wheatTGAGv1_A|TRIAE_CS42_2AL_TGACv1_094475_AA0298430.2	wheatTGAGv1_B|TRIAE_CS42_2BL_TGACv1_130218_AA0406510.1	wheatTGAGv1_D|TRIAE_CS42_2DL_TGACv1_159573_AA0540050.1
group7592:	wheatTGAGv1_A|TRIAE_CS42_2AL_TGACv1_094478_AA0298480.1	wheatTGAGv1_B|TRIAE_CS42_2BL_TGACv1_129343_AA0379490.1	wheatTGAGv1_D|TRIAE_CS42_2DL_TGACv1_158899_AA0528200.1
group7593:	wheatTGAGv1_A|TRIAE_CS42_2AL_TGACv1_094480_AA0298520.4	wheatTGAGv1_B|TRIAE_CS42_2BL_TGACv1_130980_AA0420830.2	wheatTGAGv1_D|TRIAE_CS42_2DL_TGACv1_158217_AA0512780.3
group7594:	wheatTGAGv1_A|TRIAE_CS42_2AL_TGACv1_094480_AA0298530.1	wheatTGAGv1_B|TRIAE_CS42_2BL_TGACv1_130980_AA0420850.1	wheatTGAGv1_D|TRIAE_CS42_2DL_TGACv1_158217_AA0512770.1
group7595:	wheatTGAGv1_A|TRIAE_CS42_2AL_TGACv1_094480_AA0298540.1	wheatTGAGv1_B|TRIAE_CS42_2BL_TGACv1_130980_AA0420860.1	wheatTGAGv1_D|TRIAE_CS42_2DL_TGACv1_158217_AA0512760.1
group7596:	wheatTGAGv1_A|TRIAE_CS42_2AL_TGACv1_094481_AA0298550.1	wheatTGAGv1_B|TRIAE_CS42_2BL_TGACv1_132032_AA0434670.1	wheatTGAGv1_D|TRIAE_CS42_2DL_TGACv1_159122_AA0532970.1
group7597:	wheatTGAGv1_A|TRIAE_CS42_2AL_TGACv1_094487_AA0298650.2	wheatTGAGv1_B|TRIAE_CS42_2BL_TGACv1_130320_AA0408810.1	wheatTGAGv1_D|TRIAE_CS42_2DL_TGACv1_158523_AA0520800.1
group7598:	wheatTGAGv1_A|TRIAE_CS42_2AL_TGACv1_094487_AA0298660.1	wheatTGAGv1_B|TRIAE_CS42_2BL_TGACv1_130320_AA0408800.3	wheatTGAGv1_D|TRIAE_CS42_2DL_TGACv1_158523_AA0520790.1
group7599:	wheatTGAGv1_A|TRIAE_CS42_2AL_TGACv1_094488_AA0298690.2	wheatTGAGv1_B|TRIAE_CS42_2BL_TGACv1_129301_AA0377380.1	wheatTGAGv1_D|TRIAE_CS42_2DL_TGACv1_161654_AA0559830.2
group7600:	wheatTGAGv1_A|TRIAE_CS42_2AL_TGACv1_094490_AA0298710.1	wheatTGAGv1_B|TRIAE_CS42_2BL_TGACv1_130085_AA0403400.1	wheatTGAGv1_D|TRIAE_CS42_2DL_TGACv1_161378_AA0558330.1
group7601:	wheatTGAGv1_A|TRIAE_CS42_2AL_TGACv1_094491_AA0298730.2	wheatTGAGv1_B|TRIAE_CS42_2BL_TGACv1_131365_AA0426720.1	wheatTGAGv1_D|TRIAE_CS42_2DL_TGACv1_159367_AA0537200.1
group7602:	wheatTGAGv1_A|TRIAE_CS42_2AL_TGACv1_094491_AA0298780.1	wheatTGAGv1_B|TRIAE_CS42_2BL_TGACv1_131365_AA0426710.1	wheatTGAGv1_D|TRIAE_CS42_2DL_TGACv1_162985_AA0563910.1
group7604:	wheatTGAGv1_A|TRIAE_CS42_2AL_TGACv1_094495_AA0298840.1	wheatTGAGv1_B|TRIAE_CS42_2BL_TGACv1_129723_AA0393810.1	wheatTGAGv1_D|TRIAE_CS42_2DL_TGACv1_157893_AA0500610.1
group7605:	wheatTGAGv1_A|TRIAE_CS42_2AL_TGACv1_094503_AA0298880.1	wheatTGAGv1_B|TRIAE_CS42_2BL_TGACv1_129361_AA0380280.4	wheatTGAGv1_D|TRIAE_CS42_2DL_TGACv1_158358_AA0516590.1
group7606:	wheatTGAGv1_A|TRIAE_CS42_2AL_TGACv1_094503_AA0298890.1	wheatTGAGv1_B|TRIAE_CS42_2BL_TGACv1_129361_AA0380290.1	wheatTGAGv1_D|TRIAE_CS42_2DL_TGACv1_158358_AA0516580.1
group7608:	wheatTGAGv1_A|TRIAE_CS42_2AL_TGACv1_094530_AA0299270.1	wheatTGAGv1_B|TRIAE_CS42_2BL_TGACv1_129378_AA0380880.1	wheatTGAGv1_D|TRIAE_CS42_2DL_TGACv1_160590_AA0552120.1
group7609:	wheatTGAGv1_A|TRIAE_CS42_2AL_TGACv1_094530_AA0299290.1	wheatTGAGv1_B|TRIAE_CS42_2BL_TGACv1_129658_AA0391940.1	wheatTGAGv1_D|TRIAE_CS42_2DL_TGACv1_160080_AA0546540.1
group7610:	wheatTGAGv1_A|TRIAE_CS42_2AL_TGACv1_094530_AA0299300.1	wheatTGAGv1_B|TRIAE_CS42_2BL_TGACv1_129658_AA0391930.2	wheatTGAGv1_D|TRIAE_CS42_2DL_TGACv1_160080_AA0546530.2
group7611:	wheatTGAGv1_A|TRIAE_CS42_2AL_TGACv1_094530_AA0299310.2	wheatTGAGv1_B|TRIAE_CS42_2BL_TGACv1_129658_AA0391920.1	wheatTGAGv1_D|TRIAE_CS42_2DL_TGACv1_160080_AA0546500.1
group7613:	wheatTGAGv1_A|TRIAE_CS42_2AL_TGACv1_094537_AA0299410.1	wheatTGAGv1_B|TRIAE_CS42_2BL_TGACv1_131885_AA0433240.1	wheatTGAGv1_D|TRIAE_CS42_2DL_TGACv1_160439_AA0550500.3
group7614:	wheatTGAGv1_A|TRIAE_CS42_2AL_TGACv1_094539_AA0299430.1	wheatTGAGv1_B|TRIAE_CS42_2BL_TGACv1_129348_AA0379680.2	wheatTGAGv1_D|TRIAE_CS42_2DL_TGACv1_157971_AA0504250.1
group7615:	wheatTGAGv1_A|TRIAE_CS42_2AL_TGACv1_094543_AA0299450.1	wheatTGAGv1_B|TRIAE_CS42_2BL_TGACv1_130185_AA0405760.1	wheatTGAGv1_D|TRIAE_CS42_2DL_TGACv1_159633_AA0540750.1
group7616:	wheatTGAGv1_A|TRIAE_CS42_2AL_TGACv1_094550_AA0299560.1	wheatTGAGv1_B|TRIAE_CS42_2BL_TGACv1_129614_AA0390580.1	wheatTGAGv1_D|TRIAE_CS42_2DL_TGACv1_158452_AA0519050.1
group7617:	wheatTGAGv1_A|TRIAE_CS42_2AL_TGACv1_094553_AA0299590.1	wheatTGAGv1_B|TRIAE_CS42_2BL_TGACv1_131973_AA0434090.1	wheatTGAGv1_D|TRIAE_CS42_2DL_TGACv1_159406_AA0537840.1
group7618:	wheatTGAGv1_A|TRIAE_CS42_2AL_TGACv1_094557_AA0299610.1	wheatTGAGv1_B|TRIAE_CS42_2BL_TGACv1_129851_AA0398010.2	wheatTGAGv1_D|TRIAE_CS42_2DL_TGACv1_158400_AA0517630.4
group7619:	wheatTGAGv1_A|TRIAE_CS42_2AL_TGACv1_094558_AA0299620.1	wheatTGAGv1_B|TRIAE_CS42_2BL_TGACv1_129556_AA0388490.1	wheatTGAGv1_D|TRIAE_CS42_2DL_TGACv1_161024_AA0556060.1
group7621:	wheatTGAGv1_A|TRIAE_CS42_2AL_TGACv1_094560_AA0299650.1	wheatTGAGv1_B|TRIAE_CS42_2BL_TGACv1_130091_AA0403600.1	wheatTGAGv1_D|TRIAE_CS42_2DL_TGACv1_158690_AA0524480.1
group7624:	wheatTGAGv1_A|TRIAE_CS42_2AL_TGACv1_094564_AA0299700.1	wheatTGAGv1_B|TRIAE_CS42_2BL_TGACv1_133126_AA0441500.1	wheatTGAGv1_D|TRIAE_CS42_2DL_TGACv1_158158_AA0510890.1
group7625:	wheatTGAGv1_A|TRIAE_CS42_2AL_TGACv1_094564_AA0299710.1	wheatTGAGv1_B|TRIAE_CS42_2BL_TGACv1_133126_AA0441510.1	wheatTGAGv1_D|TRIAE_CS42_2DL_TGACv1_158158_AA0510900.1
group7626:	wheatTGAGv1_A|TRIAE_CS42_2AL_TGACv1_094566_AA0299720.2	wheatTGAGv1_B|TRIAE_CS42_2BL_TGACv1_129559_AA0388590.1	wheatTGAGv1_D|TRIAE_CS42_2DL_TGACv1_162936_AA0563880.1
group7628:	wheatTGAGv1_A|TRIAE_CS42_2AL_TGACv1_094569_AA0299740.3	wheatTGAGv1_B|TRIAE_CS42_2BL_TGACv1_129301_AA0377340.1	wheatTGAGv1_D|TRIAE_CS42_2DL_TGACv1_158357_AA0516560.1
group7629:	wheatTGAGv1_A|TRIAE_CS42_2AL_TGACv1_094574_AA0299820.3	wheatTGAGv1_B|TRIAE_CS42_2BL_TGACv1_130275_AA0407820.4	wheatTGAGv1_D|TRIAE_CS42_2DL_TGACv1_158061_AA0507670.1
group7630:	wheatTGAGv1_A|TRIAE_CS42_2AL_TGACv1_094577_AA0299840.1	wheatTGAGv1_B|TRIAE_CS42_2BL_TGACv1_132022_AA0434570.1	wheatTGAGv1_D|TRIAE_CS42_2DL_TGACv1_158987_AA0530080.1
group7633:	wheatTGAGv1_A|TRIAE_CS42_2AL_TGACv1_094588_AA0299990.1	wheatTGAGv1_B|TRIAE_CS42_2BL_TGACv1_129425_AA0383150.1	wheatTGAGv1_D|TRIAE_CS42_2DL_TGACv1_158223_AA0512960.1
group7635:	wheatTGAGv1_A|TRIAE_CS42_2AL_TGACv1_094593_AA0300040.1	wheatTGAGv1_B|TRIAE_CS42_2BL_TGACv1_129653_AA0391780.1	wheatTGAGv1_D|TRIAE_CS42_2DL_TGACv1_158509_AA0520480.3
group7636:	wheatTGAGv1_A|TRIAE_CS42_2AL_TGACv1_094593_AA0300050.1	wheatTGAGv1_B|TRIAE_CS42_2BL_TGACv1_133217_AA0441880.1	wheatTGAGv1_D|TRIAE_CS42_2DL_TGACv1_161872_AA0560960.1
group7637:	wheatTGAGv1_A|TRIAE_CS42_2AL_TGACv1_094596_AA0300110.1	wheatTGAGv1_B|TRIAE_CS42_2BL_TGACv1_130942_AA0420330.1	wheatTGAGv1_D|TRIAE_CS42_2DL_TGACv1_158294_AA0514980.1
group7638:	wheatTGAGv1_A|TRIAE_CS42_2AL_TGACv1_094596_AA0300130.1	wheatTGAGv1_B|TRIAE_CS42_2BL_TGACv1_130942_AA0420310.1	wheatTGAGv1_D|TRIAE_CS42_2DL_TGACv1_158294_AA0514960.1
group7639:	wheatTGAGv1_A|TRIAE_CS42_2AL_TGACv1_094597_AA0300150.1	wheatTGAGv1_B|TRIAE_CS42_2BL_TGACv1_129622_AA0390860.1	wheatTGAGv1_D|TRIAE_CS42_2DL_TGACv1_158551_AA0521640.1
group7640:	wheatTGAGv1_A|TRIAE_CS42_2AL_TGACv1_094597_AA0300180.1	wheatTGAGv1_B|TRIAE_CS42_2BL_TGACv1_129622_AA0390890.1	wheatTGAGv1_D|TRIAE_CS42_2DL_TGACv1_159162_AA0533640.2
group7641:	wheatTGAGv1_A|TRIAE_CS42_2AL_TGACv1_094598_AA0300210.1	wheatTGAGv1_B|TRIAE_CS42_2BL_TGACv1_132912_AA0440370.1	wheatTGAGv1_D|TRIAE_CS42_2DL_TGACv1_159420_AA0538060.1
group7643:	wheatTGAGv1_A|TRIAE_CS42_2AL_TGACv1_094599_AA0300250.1	wheatTGAGv1_B|TRIAE_CS42_2BL_TGACv1_130550_AA0413370.1	wheatTGAGv1_D|TRIAE_CS42_2DL_TGACv1_158544_AA0521550.1
group7644:	wheatTGAGv1_A|TRIAE_CS42_2AL_TGACv1_094599_AA0300260.1	wheatTGAGv1_B|TRIAE_CS42_2BL_TGACv1_130550_AA0413380.1	wheatTGAGv1_D|TRIAE_CS42_2DL_TGACv1_158544_AA0521540.1
group7645:	wheatTGAGv1_A|TRIAE_CS42_2AL_TGACv1_094600_AA0300280.1	wheatTGAGv1_B|TRIAE_CS42_2BL_TGACv1_129745_AA0394500.2	wheatTGAGv1_D|TRIAE_CS42_2DL_TGACv1_158391_AA0517380.2
group7647:	wheatTGAGv1_A|TRIAE_CS42_2AL_TGACv1_094602_AA0300300.1	wheatTGAGv1_B|TRIAE_CS42_2BL_TGACv1_129379_AA0380970.1	wheatTGAGv1_D|TRIAE_CS42_2DL_TGACv1_157931_AA0502380.1
group7649:	wheatTGAGv1_A|TRIAE_CS42_2AL_TGACv1_094604_AA0300320.1	wheatTGAGv1_B|TRIAE_CS42_2BL_TGACv1_131747_AA0431610.1	wheatTGAGv1_D|TRIAE_CS42_2DL_TGACv1_160804_AA0554320.1
group7650:	wheatTGAGv1_A|TRIAE_CS42_2AL_TGACv1_094606_AA0300340.1	wheatTGAGv1_B|TRIAE_CS42_2BL_TGACv1_133947_AA0443470.1	wheatTGAGv1_D|TRIAE_CS42_2DL_TGACv1_158175_AA0511290.1
group7651:	wheatTGAGv1_A|TRIAE_CS42_2AL_TGACv1_094606_AA0300350.1	wheatTGAGv1_B|TRIAE_CS42_2BL_TGACv1_130261_AA0407600.2	wheatTGAGv1_D|TRIAE_CS42_2DL_TGACv1_158175_AA0511300.5
group7653:	wheatTGAGv1_A|TRIAE_CS42_2AL_TGACv1_094606_AA0300370.1	wheatTGAGv1_B|TRIAE_CS42_2BL_TGACv1_130261_AA0407570.1	wheatTGAGv1_D|TRIAE_CS42_2DL_TGACv1_158175_AA0511320.1
group7654:	wheatTGAGv1_A|TRIAE_CS42_2AL_TGACv1_094607_AA0300400.1	wheatTGAGv1_B|TRIAE_CS42_2BL_TGACv1_131378_AA0426880.1	wheatTGAGv1_D|TRIAE_CS42_2DL_TGACv1_160447_AA0550600.1
group7655:	wheatTGAGv1_A|TRIAE_CS42_2AL_TGACv1_094607_AA0300410.1	wheatTGAGv1_B|TRIAE_CS42_2BL_TGACv1_131378_AA0426890.1	wheatTGAGv1_D|TRIAE_CS42_2DL_TGACv1_160447_AA0550610.1
group7656:	wheatTGAGv1_A|TRIAE_CS42_2AL_TGACv1_094614_AA0300490.1	wheatTGAGv1_B|TRIAE_CS42_2BL_TGACv1_131250_AA0424990.2	wheatTGAGv1_D|TRIAE_CS42_2DL_TGACv1_158876_AA0527740.1
group7658:	wheatTGAGv1_A|TRIAE_CS42_2AL_TGACv1_094615_AA0300600.2	wheatTGAGv1_B|TRIAE_CS42_2BL_TGACv1_130344_AA0409270.1	wheatTGAGv1_D|TRIAE_CS42_2DL_TGACv1_158554_AA0521740.1
group7660:	wheatTGAGv1_A|TRIAE_CS42_2AL_TGACv1_094621_AA0300690.1	wheatTGAGv1_B|TRIAE_CS42_2BL_TGACv1_131497_AA0428510.1	wheatTGAGv1_D|TRIAE_CS42_2DL_TGACv1_158003_AA0505600.1
group7661:	wheatTGAGv1_A|TRIAE_CS42_2AL_TGACv1_094622_AA0300700.1	wheatTGAGv1_B|TRIAE_CS42_2BL_TGACv1_131950_AA0433870.2	wheatTGAGv1_D|TRIAE_CS42_2DL_TGACv1_158919_AA0528670.1
group7662:	wheatTGAGv1_A|TRIAE_CS42_2AL_TGACv1_094625_AA0300760.2	wheatTGAGv1_B|TRIAE_CS42_2BL_TGACv1_129758_AA0394960.1	wheatTGAGv1_D|TRIAE_CS42_2DL_TGACv1_161032_AA0556150.1
group7666:	wheatTGAGv1_A|TRIAE_CS42_2AL_TGACv1_094640_AA0300980.1	wheatTGAGv1_B|TRIAE_CS42_2BL_TGACv1_132122_AA0435450.1	wheatTGAGv1_D|TRIAE_CS42_2DL_TGACv1_159354_AA0536970.2
group7668:	wheatTGAGv1_A|TRIAE_CS42_2AL_TGACv1_094643_AA0301030.1	wheatTGAGv1_B|TRIAE_CS42_2BL_TGACv1_132834_AA0439990.1	wheatTGAGv1_D|TRIAE_CS42_2DL_TGACv1_158762_AA0525710.1
group7669:	wheatTGAGv1_A|TRIAE_CS42_2AL_TGACv1_094651_AA0301120.1	wheatTGAGv1_B|TRIAE_CS42_2BL_TGACv1_132732_AA0439510.1	wheatTGAGv1_D|TRIAE_CS42_2DL_TGACv1_161332_AA0558020.1
group7670:	wheatTGAGv1_A|TRIAE_CS42_2AL_TGACv1_094651_AA0301130.1	wheatTGAGv1_B|TRIAE_CS42_2BL_TGACv1_130527_AA0412950.1	wheatTGAGv1_D|TRIAE_CS42_2DL_TGACv1_161014_AA0555940.1
group7671:	wheatTGAGv1_A|TRIAE_CS42_2AL_TGACv1_094655_AA0301180.1	wheatTGAGv1_B|TRIAE_CS42_2BL_TGACv1_130009_AA0401530.1	wheatTGAGv1_D|TRIAE_CS42_2DL_TGACv1_158050_AA0507360.1
group7673:	wheatTGAGv1_A|TRIAE_CS42_2AL_TGACv1_094663_AA0301220.1	wheatTGAGv1_B|TRIAE_CS42_2BL_TGACv1_129741_AA0394390.1	wheatTGAGv1_D|TRIAE_CS42_2DL_TGACv1_161454_AA0558680.1
group7675:	wheatTGAGv1_A|TRIAE_CS42_2AL_TGACv1_094675_AA0301290.3	wheatTGAGv1_B|TRIAE_CS42_2BL_TGACv1_129586_AA0389510.1	wheatTGAGv1_D|TRIAE_CS42_2DL_TGACv1_159145_AA0533300.1
group7676:	wheatTGAGv1_A|TRIAE_CS42_2AL_TGACv1_094675_AA0301310.1	wheatTGAGv1_B|TRIAE_CS42_2BL_TGACv1_129586_AA0389530.3	wheatTGAGv1_D|TRIAE_CS42_2DL_TGACv1_159145_AA0533320.2
group7677:	wheatTGAGv1_A|TRIAE_CS42_2AL_TGACv1_094683_AA0301390.1	wheatTGAGv1_B|TRIAE_CS42_2BL_TGACv1_131277_AA0425400.1	wheatTGAGv1_D|TRIAE_CS42_2DL_TGACv1_160205_AA0548120.1
group7678:	wheatTGAGv1_A|TRIAE_CS42_2AL_TGACv1_094683_AA0301400.1	wheatTGAGv1_B|TRIAE_CS42_2BL_TGACv1_131277_AA0425390.2	wheatTGAGv1_D|TRIAE_CS42_2DL_TGACv1_160205_AA0548110.2
group7679:	wheatTGAGv1_A|TRIAE_CS42_2AL_TGACv1_094684_AA0301440.2	wheatTGAGv1_B|TRIAE_CS42_2BL_TGACv1_129454_AA0384590.1	wheatTGAGv1_D|TRIAE_CS42_2DL_TGACv1_159927_AA0544510.1
group7680:	wheatTGAGv1_A|TRIAE_CS42_2AL_TGACv1_094684_AA0301450.1	wheatTGAGv1_B|TRIAE_CS42_2BL_TGACv1_129454_AA0384580.1	wheatTGAGv1_D|TRIAE_CS42_2DL_TGACv1_159927_AA0544530.1
group7681:	wheatTGAGv1_A|TRIAE_CS42_2AL_TGACv1_094684_AA0301460.1	wheatTGAGv1_B|TRIAE_CS42_2BL_TGACv1_129454_AA0384570.1	wheatTGAGv1_D|TRIAE_CS42_2DL_TGACv1_159927_AA0544540.1
group7682:	wheatTGAGv1_A|TRIAE_CS42_2AL_TGACv1_094687_AA0301530.1	wheatTGAGv1_B|TRIAE_CS42_2BL_TGACv1_130271_AA0407800.1	wheatTGAGv1_D|TRIAE_CS42_2DL_TGACv1_158070_AA0507910.1
group7683:	wheatTGAGv1_A|TRIAE_CS42_2AL_TGACv1_094688_AA0301540.2	wheatTGAGv1_B|TRIAE_CS42_2BL_TGACv1_129498_AA0386200.2	wheatTGAGv1_D|TRIAE_CS42_2DL_TGACv1_157977_AA0504510.1
group7685:	wheatTGAGv1_A|TRIAE_CS42_2AL_TGACv1_094690_AA0301600.1	wheatTGAGv1_B|TRIAE_CS42_2BL_TGACv1_133680_AA0443050.1	wheatTGAGv1_D|TRIAE_CS42_2DL_TGACv1_160135_AA0547310.1
group7686:	wheatTGAGv1_A|TRIAE_CS42_2AL_TGACv1_094691_AA0301620.2	wheatTGAGv1_B|TRIAE_CS42_2BL_TGACv1_130921_AA0419960.1	wheatTGAGv1_D|TRIAE_CS42_2DL_TGACv1_158817_AA0526600.1
group7690:	wheatTGAGv1_A|TRIAE_CS42_2AL_TGACv1_094693_AA0301690.1	wheatTGAGv1_B|TRIAE_CS42_2BL_TGACv1_129315_AA0378040.1	wheatTGAGv1_D|TRIAE_CS42_2DL_TGACv1_158464_AA0519370.1
group7691:	wheatTGAGv1_A|TRIAE_CS42_2AL_TGACv1_094696_AA0301720.1	wheatTGAGv1_B|TRIAE_CS42_2BL_TGACv1_129617_AA0390650.1	wheatTGAGv1_D|TRIAE_CS42_2DL_TGACv1_162282_AA0562390.1
group7692:	wheatTGAGv1_A|TRIAE_CS42_2AL_TGACv1_094696_AA0301730.1	wheatTGAGv1_B|TRIAE_CS42_2BL_TGACv1_129617_AA0390640.1	wheatTGAGv1_D|TRIAE_CS42_2DL_TGACv1_162282_AA0562370.2
group7693:	wheatTGAGv1_A|TRIAE_CS42_2AL_TGACv1_094702_AA0301760.1	wheatTGAGv1_B|TRIAE_CS42_2BL_TGACv1_129739_AA0394280.2	wheatTGAGv1_D|TRIAE_CS42_2DL_TGACv1_160642_AA0552590.1
group7695:	wheatTGAGv1_A|TRIAE_CS42_2AL_TGACv1_094707_AA0301850.1	wheatTGAGv1_B|TRIAE_CS42_2BL_TGACv1_129925_AA0399500.1	wheatTGAGv1_D|TRIAE_CS42_2DL_TGACv1_158620_AA0523420.1
group7698:	wheatTGAGv1_A|TRIAE_CS42_2AL_TGACv1_094711_AA0301920.1	wheatTGAGv1_B|TRIAE_CS42_2BL_TGACv1_130650_AA0415290.1	wheatTGAGv1_D|TRIAE_CS42_2DL_TGACv1_159066_AA0531700.1
group7702:	wheatTGAGv1_A|TRIAE_CS42_2AL_TGACv1_094715_AA0302050.1	wheatTGAGv1_B|TRIAE_CS42_2BL_TGACv1_131931_AA0433720.1	wheatTGAGv1_D|TRIAE_CS42_2DL_TGACv1_158981_AA0529900.2
group7705:	wheatTGAGv1_A|TRIAE_CS42_2AL_TGACv1_094731_AA0302260.1	wheatTGAGv1_B|TRIAE_CS42_2BL_TGACv1_130224_AA0406650.2	wheatTGAGv1_D|TRIAE_CS42_2DL_TGACv1_162623_AA0563200.1
group7707:	wheatTGAGv1_A|TRIAE_CS42_2AL_TGACv1_094738_AA0302360.1	wheatTGAGv1_B|TRIAE_CS42_2BL_TGACv1_129519_AA0386880.1	wheatTGAGv1_D|TRIAE_CS42_2DL_TGACv1_158488_AA0519970.1
group7708:	wheatTGAGv1_A|TRIAE_CS42_2AL_TGACv1_094739_AA0302370.1	wheatTGAGv1_B|TRIAE_CS42_2BL_TGACv1_130740_AA0417170.2	wheatTGAGv1_D|TRIAE_CS42_2DL_TGACv1_159654_AA0541060.2
group7709:	wheatTGAGv1_A|TRIAE_CS42_2AL_TGACv1_094740_AA0302400.1	wheatTGAGv1_B|TRIAE_CS42_2BL_TGACv1_133169_AA0441690.1	wheatTGAGv1_D|TRIAE_CS42_2DL_TGACv1_158031_AA0506580.1
group7710:	wheatTGAGv1_A|TRIAE_CS42_2AL_TGACv1_094743_AA0302430.1	wheatTGAGv1_B|TRIAE_CS42_2BL_TGACv1_129417_AA0382790.1	wheatTGAGv1_D|TRIAE_CS42_2DL_TGACv1_159542_AA0539550.1
group7712:	wheatTGAGv1_A|TRIAE_CS42_2AL_TGACv1_094745_AA0302470.1	wheatTGAGv1_B|TRIAE_CS42_2BL_TGACv1_130514_AA0412670.1	wheatTGAGv1_D|TRIAE_CS42_2DL_TGACv1_159111_AA0532630.1
group7713:	wheatTGAGv1_A|TRIAE_CS42_2AL_TGACv1_094745_AA0302480.1	wheatTGAGv1_B|TRIAE_CS42_2BL_TGACv1_130514_AA0412680.1	wheatTGAGv1_D|TRIAE_CS42_2DL_TGACv1_159111_AA0532640.1
group7714:	wheatTGAGv1_A|TRIAE_CS42_2AL_TGACv1_094745_AA0302490.2	wheatTGAGv1_B|TRIAE_CS42_2BL_TGACv1_130514_AA0412690.1	wheatTGAGv1_D|TRIAE_CS42_2DL_TGACv1_159111_AA0532650.1
group7716:	wheatTGAGv1_A|TRIAE_CS42_2AL_TGACv1_094756_AA0302650.1	wheatTGAGv1_B|TRIAE_CS42_2BL_TGACv1_131923_AA0433530.1	wheatTGAGv1_D|TRIAE_CS42_2DL_TGACv1_159908_AA0544250.1
group7718:	wheatTGAGv1_A|TRIAE_CS42_2AL_TGACv1_094756_AA0302680.1	wheatTGAGv1_B|TRIAE_CS42_2BL_TGACv1_131923_AA0433560.1	wheatTGAGv1_D|TRIAE_CS42_2DL_TGACv1_159908_AA0544220.1
group7719:	wheatTGAGv1_A|TRIAE_CS42_2AL_TGACv1_094756_AA0302690.1	wheatTGAGv1_B|TRIAE_CS42_2BL_TGACv1_131923_AA0433570.1	wheatTGAGv1_D|TRIAE_CS42_2DL_TGACv1_159908_AA0544210.1
group7720:	wheatTGAGv1_A|TRIAE_CS42_2AL_TGACv1_094757_AA0302720.1	wheatTGAGv1_B|TRIAE_CS42_2BL_TGACv1_129450_AA0384260.1	wheatTGAGv1_D|TRIAE_CS42_2DL_TGACv1_158651_AA0524000.1
group7721:	wheatTGAGv1_A|TRIAE_CS42_2AL_TGACv1_094758_AA0302730.1	wheatTGAGv1_B|TRIAE_CS42_2BL_TGACv1_129492_AA0385990.1	wheatTGAGv1_D|TRIAE_CS42_2DL_TGACv1_158351_AA0516410.2
group7722:	wheatTGAGv1_A|TRIAE_CS42_2AL_TGACv1_094760_AA0302740.1	wheatTGAGv1_B|TRIAE_CS42_2BL_TGACv1_130016_AA0401680.1	wheatTGAGv1_D|TRIAE_CS42_2DL_TGACv1_158785_AA0526110.1
group7724:	wheatTGAGv1_A|TRIAE_CS42_2AL_TGACv1_094764_AA0302800.1	wheatTGAGv1_B|TRIAE_CS42_2BL_TGACv1_129505_AA0386360.2	wheatTGAGv1_D|TRIAE_CS42_2DL_TGACv1_158600_AA0522960.1
group7725:	wheatTGAGv1_A|TRIAE_CS42_2AL_TGACv1_094768_AA0302880.1	wheatTGAGv1_B|TRIAE_CS42_2BL_TGACv1_130608_AA0414690.1	wheatTGAGv1_D|TRIAE_CS42_2DL_TGACv1_158008_AA0505750.1
group7726:	wheatTGAGv1_A|TRIAE_CS42_2AL_TGACv1_094768_AA0302900.1	wheatTGAGv1_B|TRIAE_CS42_2BL_TGACv1_130014_AA0401570.1	wheatTGAGv1_D|TRIAE_CS42_2DL_TGACv1_158008_AA0505740.1
group7727:	wheatTGAGv1_A|TRIAE_CS42_2AL_TGACv1_094782_AA0303040.1	wheatTGAGv1_B|TRIAE_CS42_2BL_TGACv1_130731_AA0416980.1	wheatTGAGv1_D|TRIAE_CS42_2DL_TGACv1_157925_AA0501930.1
group7728:	wheatTGAGv1_A|TRIAE_CS42_2AL_TGACv1_094784_AA0303130.1	wheatTGAGv1_B|TRIAE_CS42_2BL_TGACv1_132297_AA0436590.1	wheatTGAGv1_D|TRIAE_CS42_2DL_TGACv1_158528_AA0521030.1
group7729:	wheatTGAGv1_A|TRIAE_CS42_2AL_TGACv1_094791_AA0303260.1	wheatTGAGv1_B|TRIAE_CS42_2BL_TGACv1_129544_AA0387980.1	wheatTGAGv1_D|TRIAE_CS42_2DL_TGACv1_160415_AA0550250.1
group7730:	wheatTGAGv1_A|TRIAE_CS42_2AL_TGACv1_094797_AA0303290.2	wheatTGAGv1_B|TRIAE_CS42_2BL_TGACv1_129901_AA0398970.1	wheatTGAGv1_D|TRIAE_CS42_2DL_TGACv1_160385_AA0549960.1
group7731:	wheatTGAGv1_A|TRIAE_CS42_2AL_TGACv1_094797_AA0303300.1	wheatTGAGv1_B|TRIAE_CS42_2BL_TGACv1_129901_AA0398980.1	wheatTGAGv1_D|TRIAE_CS42_2DL_TGACv1_160385_AA0549950.1
group7732:	wheatTGAGv1_A|TRIAE_CS42_2AL_TGACv1_094797_AA0303320.1	wheatTGAGv1_B|TRIAE_CS42_2BL_TGACv1_131363_AA0426680.1	wheatTGAGv1_D|TRIAE_CS42_2DL_TGACv1_160385_AA0549930.1
group7733:	wheatTGAGv1_A|TRIAE_CS42_2AL_TGACv1_094802_AA0303350.1	wheatTGAGv1_B|TRIAE_CS42_2BL_TGACv1_130908_AA0419810.1	wheatTGAGv1_D|TRIAE_CS42_2DL_TGACv1_159102_AA0532370.1
group7734:	wheatTGAGv1_A|TRIAE_CS42_2AL_TGACv1_094809_AA0303420.1	wheatTGAGv1_B|TRIAE_CS42_2BL_TGACv1_129976_AA0400820.1	wheatTGAGv1_D|TRIAE_CS42_2DL_TGACv1_161360_AA0558180.1
group7736:	wheatTGAGv1_A|TRIAE_CS42_2AL_TGACv1_094816_AA0303550.1	wheatTGAGv1_B|TRIAE_CS42_2BL_TGACv1_130288_AA0408070.1	wheatTGAGv1_D|TRIAE_CS42_2DL_TGACv1_158527_AA0520970.1
group7737:	wheatTGAGv1_A|TRIAE_CS42_2AL_TGACv1_094819_AA0303570.1	wheatTGAGv1_B|TRIAE_CS42_2BL_TGACv1_131332_AA0426170.2	wheatTGAGv1_D|TRIAE_CS42_2DL_TGACv1_159951_AA0544820.1
group7738:	wheatTGAGv1_A|TRIAE_CS42_2AL_TGACv1_094819_AA0303580.1	wheatTGAGv1_B|TRIAE_CS42_2BL_TGACv1_131332_AA0426160.1	wheatTGAGv1_D|TRIAE_CS42_2DL_TGACv1_159951_AA0544830.1
group7739:	wheatTGAGv1_A|TRIAE_CS42_2AL_TGACv1_094821_AA0303610.1	wheatTGAGv1_B|TRIAE_CS42_2BL_TGACv1_129806_AA0396830.1	wheatTGAGv1_D|TRIAE_CS42_2DL_TGACv1_158771_AA0525950.1
group7740:	wheatTGAGv1_A|TRIAE_CS42_2AL_TGACv1_094824_AA0303640.1	wheatTGAGv1_B|TRIAE_CS42_2BL_TGACv1_130855_AA0418830.1	wheatTGAGv1_D|TRIAE_CS42_2DL_TGACv1_158260_AA0513870.1
group7741:	wheatTGAGv1_A|TRIAE_CS42_2AL_TGACv1_094824_AA0303660.1	wheatTGAGv1_B|TRIAE_CS42_2BL_TGACv1_130855_AA0418850.1	wheatTGAGv1_D|TRIAE_CS42_2DL_TGACv1_158260_AA0513890.1
group7742:	wheatTGAGv1_A|TRIAE_CS42_2AL_TGACv1_094824_AA0303670.1	wheatTGAGv1_B|TRIAE_CS42_2BL_TGACv1_130855_AA0418860.1	wheatTGAGv1_D|TRIAE_CS42_2DL_TGACv1_158260_AA0513900.1
group7743:	wheatTGAGv1_A|TRIAE_CS42_2AL_TGACv1_094824_AA0303690.1	wheatTGAGv1_B|TRIAE_CS42_2BL_TGACv1_130855_AA0418870.1	wheatTGAGv1_D|TRIAE_CS42_2DL_TGACv1_158260_AA0513910.2
group7744:	wheatTGAGv1_A|TRIAE_CS42_2AL_TGACv1_094826_AA0303720.1	wheatTGAGv1_B|TRIAE_CS42_2BL_TGACv1_129954_AA0400330.1	wheatTGAGv1_D|TRIAE_CS42_2DL_TGACv1_161282_AA0557670.1
group7745:	wheatTGAGv1_A|TRIAE_CS42_2AL_TGACv1_094827_AA0303740.1	wheatTGAGv1_B|TRIAE_CS42_2BL_TGACv1_129763_AA0395130.1	wheatTGAGv1_D|TRIAE_CS42_2DL_TGACv1_159826_AA0543300.1
group7746:	wheatTGAGv1_A|TRIAE_CS42_2AL_TGACv1_094829_AA0303760.1	wheatTGAGv1_B|TRIAE_CS42_2BL_TGACv1_129430_AA0383400.1	wheatTGAGv1_D|TRIAE_CS42_2DL_TGACv1_162000_AA0561420.1
group7747:	wheatTGAGv1_A|TRIAE_CS42_2AL_TGACv1_094829_AA0303780.1	wheatTGAGv1_B|TRIAE_CS42_2BL_TGACv1_129430_AA0383370.1	wheatTGAGv1_D|TRIAE_CS42_2DL_TGACv1_161717_AA0560250.1
group7748:	wheatTGAGv1_A|TRIAE_CS42_2AL_TGACv1_094829_AA0303790.1	wheatTGAGv1_B|TRIAE_CS42_2BL_TGACv1_129430_AA0383360.1	wheatTGAGv1_D|TRIAE_CS42_2DL_TGACv1_161717_AA0560240.1
group7749:	wheatTGAGv1_A|TRIAE_CS42_2AL_TGACv1_094831_AA0303810.1	wheatTGAGv1_B|TRIAE_CS42_2BL_TGACv1_129341_AA0379410.1	wheatTGAGv1_D|TRIAE_CS42_2DL_TGACv1_161210_AA0557440.1
group7750:	wheatTGAGv1_A|TRIAE_CS42_2AL_TGACv1_094832_AA0303830.1	wheatTGAGv1_B|TRIAE_CS42_2BL_TGACv1_129596_AA0389890.1	wheatTGAGv1_D|TRIAE_CS42_2DL_TGACv1_158208_AA0512420.1
group7751:	wheatTGAGv1_A|TRIAE_CS42_2AL_TGACv1_094832_AA0303840.1	wheatTGAGv1_B|TRIAE_CS42_2BL_TGACv1_129596_AA0389880.1	wheatTGAGv1_D|TRIAE_CS42_2DL_TGACv1_158208_AA0512430.1
group7752:	wheatTGAGv1_A|TRIAE_CS42_2AL_TGACv1_094837_AA0303870.2	wheatTGAGv1_B|TRIAE_CS42_2BL_TGACv1_130591_AA0414370.1	wheatTGAGv1_D|TRIAE_CS42_2DL_TGACv1_160120_AA0547050.1
group7753:	wheatTGAGv1_A|TRIAE_CS42_2AL_TGACv1_094837_AA0303880.1	wheatTGAGv1_B|TRIAE_CS42_2BL_TGACv1_130591_AA0414380.3	wheatTGAGv1_D|TRIAE_CS42_2DL_TGACv1_160120_AA0547040.1
[truncated: 7,644 more rows]
