# Supplementary material for: An improved assembly and annotation of the allohexaploid wheat genome identifies complete families of agronomic genes and provides genomic evidence for chromosomal translocations
Source: Genome Res. 2017 May;27(5):885–96. doi: 10.1101/gr.217117.116 (PMC5411782; doi:10.1101/gr.217117.116)
Supplement: Supplemental Material [file supp_gr.217117.116_Supplemental_File_S11.xlsx]

## Sheet: Expression (TPM)
Group		Triplet		stripe rust pathogen CYR31 24 hours									stripe rust pathogen CYR31 48 hours									stripe rust pathogen CYR31 72 hours									control for stripe rust and powdery mildew									Powdery mildew pathogen E09 24 hours									Powdery mildew pathogen E09 48 hours
	GenomeA	GenomeB	GenomeD	Rep1_A	Rep1_B	Rep1_D	Rep2_A	Rep2_B	Rep2_D	Rep3_A	Rep3_B	Rep3_D	Rep1_A	Rep1_B	Rep1_D	Rep2_A	Rep2_B	Rep2_D	Rep3_A	Rep3_B	Rep3_D	Rep1_A	Rep1_B	Rep1_D	Rep2_A	Rep2_B	Rep2_D	Rep3_A	Rep3_B	Rep3_D	Rep1_A	Rep1_B	Rep1_D	Rep2_A	Rep2_B	Rep2_D	Rep3_A	Rep3_B	Rep3_D	Rep1_A	Rep1_B	Rep1_D	Rep2_A	Rep2_B	Rep2_D	Rep3_A	Rep3_B	Rep3_D	Rep1_A
group10000	TRIAE_CS42_3AL_TGACv1_194883_AA0641370.1	TRIAE_CS42_3B_TGACv1_222569_AA0766930.1	TRIAE_CS42_3DL_TGACv1_252400_AA0889820.1	3.35247	3.83204	10.0573	2.49455	8.23363	8.43659	2.83203	5.68531	8.35665	6.46184	6.06837	9.47202	4.85044	8.96525	12.5867	4.26864	7.93608	10.5058	5.44828	11.7743	15.3821	6.10691	10.206	8.09676	6.90103	9.16963	12.197	3.50644	2.48332	6.65308	6.19743	6.57447	9.28165	5.94024	5.93379	8.93519	3.34227	2.74007	4.66792	3.50958	1.89221	3.38068	1.48511	2.47897	2.9057	2.6109
group10001	TRIAE_CS42_3AL_TGACv1_194886_AA0641400.1	TRIAE_CS42_3B_TGACv1_223027_AA0775380.1	TRIAE_CS42_3DL_TGACv1_250465_AA0868690.1	0	0	0	0	0	0	0	0	0	0	0.0704137	0.0686658	0	0	0	0	0.144228	0	0	0	0	0	0	0	0	0	0	0	0.186461	0	0	0	0	0	0.0676294	0	0	0	0	0	0.126077	0	0	0	0	0
group10002	TRIAE_CS42_3AL_TGACv1_194889_AA0641440.1	TRIAE_CS42_3B_TGACv1_220890_AA0722770.1	TRIAE_CS42_3DL_TGACv1_250160_AA0863340.1	0	0	0	0	0	0	0	0	0	0	0	0.316499	0	0	0	0	0	0	0	0	0	0	0	0	0	0	0	0	0	0	0	0	0	0	0	0.101062	0	0	0	0	0	0	0	0	0	0
group10003	TRIAE_CS42_3AL_TGACv1_194891_AA0641500.1	TRIAE_CS42_3B_TGACv1_227972_AA0825340.1	TRIAE_CS42_3DL_TGACv1_251106_AA0877500.1	0.471623	1.11439	1.40609	1.88121	0.6275	0.165475	0.492826	1.71998	2.95402	3.4586	2.80379	5.57736	1.12778	2.82196	3.16921	2.30686	0.0312508	5.66953	1.98316	3.16618	4.65465	2.73155	2.29568	4.80666	3.40913	2.13976	5.30385	0.811014	0	0.595984	3.40415	1.03351	4.84322	4.41424	1.92177	4.61776	0.54118	0.763859	2.1893	0.40975	0.241329	2.41504	0.80566	1.53986	2.11509	0.469716
group10004	TRIAE_CS42_3AL_TGACv1_194891_AA0641560.1	TRIAE_CS42_3B_TGACv1_225547_AA0809680.1	TRIAE_CS42_3DL_TGACv1_251106_AA0877460.1	0.184461	0.310991	0	0.440503	0.694546	0.0881995	0.604538	0.695231	0	0.59074	1.25637	0.745344	0.500145	1.92588	0.779872	1.02252	2.19288	0.865258	1.36075	2.75427	2.31313	1.14101	1.76283	0.735407	0.935905	1.97415	0.778768	0.387627	0.932491	0.62061	0.981736	0.939881	0.528596	0.270456	0.585198	0.379749	0.495301	0.823009	0.116054	0.533783	0.729337	0.354852	1.10799	1.71975	0.442726	0.667634
group10006	TRIAE_CS42_3AL_TGACv1_194893_AA0641610.1	TRIAE_CS42_3B_TGACv1_223174_AA0777390.1	TRIAE_CS42_3DL_TGACv1_250625_AA0871190.1	38.6533	68.9195	43.6688	30.0496	57.8293	27.5318	33.0183	49.1458	26.1032	1.26453	3.44188	1.87096	4.02811	9.95615	7.38199	2.12859	4.63195	2.14108	0.688922	4.14579	2.97971	2.52441	6.47958	4.06269	2.59448	6.8991	2.60962	13.9482	24.8194	13.5697	8.32669	15.2997	8.93622	7.28498	11.6329	6.68254	56.054	67.842	45.6615	33.409	41.6187	31.2354	19.9776	28.0795	15.1237	15.8341
group10008	TRIAE_CS42_3AL_TGACv1_194893_AA0641640.1	TRIAE_CS42_3B_TGACv1_223174_AA0777350.2	TRIAE_CS42_3DL_TGACv1_250625_AA0871230.1	7.55194	28.3423	28.5302	7.31759	44.3927	47.5687	6.15231	45.0393	35.6076	11.1638	85.5918	75.4529	12.8671	67.339	75.4932	10.0122	45.9294	55.9664	15.1491	75.2571	86.3546	18.5696	81.8156	89.5817	12.2012	61.689	75.5904	11.8585	78.5128	64.3604	10.0144	62.389	65.1141	11.2719	81.1844	71.8238	25.1196	138.595	141.081	17.3093	96.1629	99.2679	21.7816	126.9	119.834	17.9866
group10011	TRIAE_CS42_3AL_TGACv1_194898_AA0641720.1	TRIAE_CS42_3B_TGACv1_223320_AA0780190.2	TRIAE_CS42_3DL_TGACv1_250368_AA0867030.1	0	0	0	0	0	0	0	0	0	0	0	0	0	0	0	0	0	0	0	0	0	0	0	0	0	0	0	0	0	0	0	0	0	0	0	0	0	0	0	0	0	0	0	0	0	0
group10012	TRIAE_CS42_3AL_TGACv1_194900_AA0641770.2	TRIAE_CS42_3B_TGACv1_222761_AA0770140.1	TRIAE_CS42_3DL_TGACv1_250784_AA0873120.1	6.45551	0	2.0549	5.61467	0	2.36257	8.06218	0	3.68964	3.0299	0	2.12219	3.51352	0	1.48643	2.6727	0	2.50496	4.22412	0	1.55118	3.20841	0	1.95042	4.50527	0	2.73603	3.35812	0	3.32491	2.89697	0	1.97293	4.69	0	3.76015	2.95309	0	2.48617	2.99379	0	1.74582	4.66492	0	3.13586	5.00528
group10013	TRIAE_CS42_3AL_TGACv1_194900_AA0641780.1	TRIAE_CS42_3B_TGACv1_222761_AA0770150.1	TRIAE_CS42_3DL_TGACv1_250784_AA0873140.1	28.5201	8.55722	30.861	21.8955	7.84643	27.2914	18.0886	5.44842	23.3441	21.0561	6.16319	17.2623	28.3547	5.03639	18.5687	23.9019	1.89977	15.3297	24.9617	6.15243	16.734	29.7093	6.126	18.2056	23.9752	6.19524	19.7946	31.1791	7.58255	36.6371	30.7459	7.1191	28.9071	27.6764	6.49272	23.8661	29.9135	8.66141	50.8013	31.7838	9.144	47.2055	33.1475	10.3382	72.423	27.1388
group10014	TRIAE_CS42_3AL_TGACv1_194900_AA0641820.1	TRIAE_CS42_3B_TGACv1_222761_AA0770180.1	TRIAE_CS42_3DL_TGACv1_250784_AA0873180.1	0	0	0	0	0	0.0953955	0.172322	0	0	0	0.045738	0	0	0.193506	0	0	0.237297	0	0.120903	0	0	0	0.0450792	0	0.199963	0	0	0.0553534	0.183539	0.0420435	0	0.0424123	0.0440761	0	0	0	0.113186	0	0	0	0	0	0.0431765	0.0461713	0	0.0704851
group10015	TRIAE_CS42_3AL_TGACv1_194904_AA0641880.1	TRIAE_CS42_3B_TGACv1_224086_AA0792120.1	TRIAE_CS42_3DL_TGACv1_249508_AA0850380.1	2.54057	1.32683	0.996128	1.07215	2.26576	3.09146	2.28419	1.41698	2.37611	4.40983	5.26291	5.90736	5.56697	2.73724	3.25155	5.33159	4.03448	4.76291	4.58819	2.80525	6.64291	4.71511	2.47174	4.51226	6.12494	4.49604	6.23838	1.78015	1.37869	2.93051	5.07285	4.32311	5.50311	3.97279	3.74806	4.67016	1.24297	2.22828	1.98973	2.33566	1.47252	3.02201	1.70565	1.89398	2.31526	1.83532
group10016	TRIAE_CS42_3AL_TGACv1_194913_AA0641980.1	TRIAE_CS42_3B_TGACv1_226399_AA0816690.1	TRIAE_CS42_3DL_TGACv1_250491_AA0869130.1	0	0	0	0	0	0	0.0489027	0.104047	0.0891368	0.017958	0.259564	0.261443	0.218995	0.262671	0	0.184564	0.161069	0	0.060925	0.584237	0.0835552	0	0	0	0.0302639	0.193181	0	0.0141112	0.0458953	0	0.201654	0.0481172	0.114666	0.0920768	0.199718	0	0	0.0914607	0	0.0143778	0.0466208	0.0812304	0.032281	0	0.364992	0.0136435
group10018	TRIAE_CS42_3AL_TGACv1_194915_AA0642040.1	TRIAE_CS42_3B_TGACv1_221121_AA0730990.1	TRIAE_CS42_3DL_TGACv1_249410_AA0847970.1	0	3.01962	1.09472	0	5.02838	0.716615	0	6.26167	2.45042	0	1.15344	0.363101	0	0.410074	0.181677	0	0.830635	0	0	0	0.740568	0	0.0795279	0.070486	0	0	0.20018	2.33099	3.3419	3.78127	0	1.524	0.873754	0	2.05555	2.09211	0	1.42606	2.03864	0	2.42916	2.07967	0	2.39306	2.40493	0
group10019	TRIAE_CS42_3AL_TGACv1_194915_AA0642060.1	TRIAE_CS42_3B_TGACv1_227060_AA0821130.1	TRIAE_CS42_3DL_TGACv1_249410_AA0847980.1	5.85208	4.64476	2.27019	5.25449	5.71973	1.39863	4.89535	4.46653	2.07552	6.53836	3.08345	4.47988	2.93391	2.68272	3.2885	4.75348	3.78779	2.27709	4.91662	3.85232	1.93692	4.6294	5.11377	3.23601	4.51977	5.29639	3.33795	5.16611	5.61751	2.86009	5.63293	7.69016	4.20806	5.69951	4.60939	3.76116	5.70238	6.33479	2.87804	7.59829	6.96426	3.84392	8.03808	6.92222	3.15224	7.55323
group10020	TRIAE_CS42_3AL_TGACv1_194916_AA0642070.1	TRIAE_CS42_3B_TGACv1_227048_AA0821050.1	TRIAE_CS42_3DL_TGACv1_249138_AA0839300.1	0.945144	0.151637	0	1.00408	0.238552	0.11631	1.73263	0	0.466223	2.85124	0.179794	0.116762	3.34015	0.201284	0.490603	3.00028	0.308596	0.842407	3.92361	0.839321	0.163663	3.39645	0.585905	0.342751	3.16504	0.110974	0.541016	2.32224	0.476534	0.619022	2.74563	0.0555178	0.0540874	3.26818	0.460855	0.235824	1.52549	0.368965	0.564977	1.58597	0.268745	1.01552	0.619788	0.36217	0.470516	0.873821
group10021	TRIAE_CS42_3AL_TGACv1_194918_AA0642110.1	TRIAE_CS42_3B_TGACv1_221837_AA0751140.1	TRIAE_CS42_3DL_TGACv1_249143_AA0839470.1	0	0	0	0	0.547254	0	0	0	0	0	0.0691643	0	0.0787957	0.115569	0	0	0.283524	0	0	0.192731	0	0.321227	0.134526	0	0.0869526	0.0636823	0	0	0.427402	0	0.0431931	0.0640289	0	0.134463	0.132871	0.0604677	0.246473	0.24287	0	0.125615	0.433532	0	0.0940355	1.04337	0	0.153511
group10022	TRIAE_CS42_3AL_TGACv1_194919_AA0642150.1	TRIAE_CS42_3B_TGACv1_226459_AA0817070.1	TRIAE_CS42_3DL_TGACv1_251867_AA0885560.1	0	0	0.0670948	0	0	0.11901	0	0	0.0794124	0	0	0.196601	0	0	0.133551	0	0	0.204702	0	0	0.111417	0	0	0.155589	0	0	0.0737198	0	0	0.0695993	0	0	0.0364778	0	0	0	0	0	0	0	0	0.0353872	0	0.0411202	0.0397337	0
group10024	TRIAE_CS42_3AL_TGACv1_194924_AA0642200.1	TRIAE_CS42_3B_TGACv1_223234_AA0778600.1	TRIAE_CS42_3DL_TGACv1_253070_AA0893220.1	13.9261	26.2709	45.2867	17.456	28.7153	44.3607	25.5138	31.2369	46.9977	6.80312	5.57287	4.151	7.06107	8.51109	6.05046	8.19393	5.92367	7.13363	6.50582	5.23429	9.01242	6.44089	9.17334	7.00394	9.18007	8.97901	8.80376	5.4625	6.77068	9.9365	9.83115	9.07211	11.89	9.0262	7.50631	10.6767	3.6854	6.54005	7.1629	3.89675	4.98753	6.55071	3.1482	4.36498	4.81052	6.0168
group10025	TRIAE_CS42_3AL_TGACv1_194926_AA0642210.1	TRIAE_CS42_3B_TGACv1_226081_AA0813830.1	TRIAE_CS42_3DL_TGACv1_250445_AA0868340.1	4.66184	4.59258	2.93163	5.73414	7.84654	6.20339	7.03713	12.5019	6.17647	14.6974	11.0941	10.9964	13.5413	9.6813	9.83069	12.1623	7.58976	8.79782	13.8681	7.80911	5.69576	14.1052	8.98147	6.16964	11.7705	12.0305	6.75468	5.61508	6.1713	5.70576	7.3452	4.87981	5.90147	11.0248	9.37474	10.7896	14.2767	10.8304	12.12	11.6305	12.8173	14.6058	14.1302	12.2858	12.7695	7.71595
group10026	TRIAE_CS42_3AL_TGACv1_194930_AA0642230.1	TRIAE_CS42_3B_TGACv1_223072_AA0776030.2	TRIAE_CS42_3DL_TGACv1_251950_AA0886360.5	25.5865	22.05	10.2181	20.421	19.7868	2.55691	17.7546	12.69	2.22599	15.901	11.4634	7.18137	15.9448	8.15341	5.78055	14.4533	10.7404	5.77354	13.3528	14.3098	9.47869	14.8341	15.7802	9.22511	14.6024	18.8056	9.55801	14.8587	13.1518	16.6706	22.5347	18.4722	14.8062	20.4725	20.2774	17.2219	10.2493	18.7939	10.4683	12.8302	13.5804	13.7416	9.42777	10.686	7.80001	15.9196
group10027	TRIAE_CS42_3AL_TGACv1_194939_AA0642320.1	TRIAE_CS42_3B_TGACv1_220658_AA0714350.1	TRIAE_CS42_3DL_TGACv1_250393_AA0867430.1	88.6821	18.0981	121.667	114.755	10.2743	165.284	94.4269	2.71853	123.491	100.713	13.1651	134.876	100.335	10.5086	165.593	103.409	9.73188	149.679	148.564	14.6431	219.272	148.786	19.7553	221.317	142.496	4.85734	227.364	92.2361	7.22764	138.839	99.7582	9.88299	147.987	105.886	11.8186	153.24	97.2937	5.90524	137.376	109.368	11.7426	153.905	101.538	8.31203	145.375	104.289
group10028	TRIAE_CS42_3AL_TGACv1_194940_AA0642340.1	TRIAE_CS42_3B_TGACv1_222057_AA0756240.1	TRIAE_CS42_3DL_TGACv1_250299_AA0865600.1	0	0	0	0	0	0	0	0	0	0	0	0	0	0	0	0	0	0	0	0.265957	0	0	0	0	0	0	0	0	0	0	0	0	0	0	0	0	0	0	0	0	0	0	0	0	0	0
group10030	TRIAE_CS42_3AL_TGACv1_194943_AA0642440.1	TRIAE_CS42_3B_TGACv1_224669_AA0799760.1	TRIAE_CS42_3DL_TGACv1_251467_AA0881770.1	0	0	0	0	0	0	0	0	0	0.300666	0	0.133173	0	0	0.167124	0.383945	0	0.136664	0.20876	0	0	0.145705	0	0.0648507	0	0	0	0	0	0.0587945	0.208668	0.0523483	0.0616536	0.144337	0	0	0	0	0	0	0	0	0	0	0	0
group10031	TRIAE_CS42_3AL_TGACv1_194950_AA0642540.1	TRIAE_CS42_3B_TGACv1_221884_AA0752390.1	TRIAE_CS42_3DL_TGACv1_249734_AA0855390.1	15.5869	0	1.20012	17.9092	1.62e-08	0.243362	3.08033	0	0.312372	12.8628	0	0.36903	10.1552	0	0.174682	9.4784	0	0.285457	10.5123	0	0.226851	7.62644	0	0.54331	7.96988	0	0.418839	18.8957	0	0.506446	15.1607	0	0.24968	19.46	0	0.745039	23.6951	0.941374	0.418081	23.7262	0	0.212764	18.9534	0	0.545863	19.9188
group10032	TRIAE_CS42_3AL_TGACv1_194951_AA0642570.1	TRIAE_CS42_3B_TGACv1_223911_AA0789480.1	TRIAE_CS42_3DL_TGACv1_249716_AA0855140.2	2.39035	3.27965	3.48e-08	3.22676	1.97102	2.52683	1.91005	6.09969	4.14292	4.30947	3.3483	3.79429	3.15079	4.07138	2.88123	1.46033	3.5809	3.06136	5.44772	3.63046	3.40728	3.05364	3.71963	3.27792	2.77548	4.51489	4.00314	4.61888	7.17019	3.71955	3.51633	4.34186	2.62755	2.75646	4.26343	2.89132	6.28608	14.5302	10.0957	6.0376	9.25204	7.7239	8.68946	14.7207	8.57995	6.98863
group10033	TRIAE_CS42_3AL_TGACv1_194956_AA0642670.1	TRIAE_CS42_3B_TGACv1_222174_AA0758910.1	TRIAE_CS42_3DL_TGACv1_250216_AA0864480.1	0	0	0	0	0	0	0	0	0	0	0	0	0	0	0	0	0	0	0	0	0	0	0	0	0	0	0	0	0.086029	0	0	0	0	0	0	0	0	0	0	0	0.087056	0	0	0	0	0
group10034	TRIAE_CS42_3AL_TGACv1_194956_AA0642680.1	TRIAE_CS42_3B_TGACv1_223764_AA0786830.1	TRIAE_CS42_3DL_TGACv1_250216_AA0864470.1	45.4031	6.18868	0	42.5251	14.727	0	46.9848	10.9949	0	599.577	200.645	0.0804753	535.929	189.37	0	639.737	243.622	0	201.534	74.4444	0	149.458	51.0949	0	222.827	93.3291	0	85.4258	20.3659	0	288.863	96.8962	0	292.593	94.4781	0.675192	53.1145	12.3349	0	75.2851	26.3116	0	68.3566	15.9218	0	62.3838
group10037	TRIAE_CS42_3AL_TGACv1_194963_AA0642810.1	TRIAE_CS42_3B_TGACv1_221085_AA0729780.1	TRIAE_CS42_3DL_TGACv1_250883_AA0874640.1	3.05129	2.23433	2.64686	3.62941	1.66015	3.23258	1.2681	1.78253	2.19659	4.63633	1.41432	4.01517	2.23594	1.26157	1.65916	2.56058	1.06458	3.37343	4.69062	2.12902	2.8106	3.17489	1.87111	3.87099	3.50207	2.18546	2.88602	5.14954	2.22891	2.71027	3.85938	1.45085	3.79676	3.98101	1.66253	3.11141	4.12761	1.17424	3.5292	3.97871	1.29051	3.45914	4.16306	1.68145	4.2673	6.43453
group10038	TRIAE_CS42_3AL_TGACv1_194964_AA0642830.1	TRIAE_CS42_3B_TGACv1_222412_AA0764110.1	TRIAE_CS42_3DL_TGACv1_251720_AA0884150.1	57.6173	66.1475	70.6294	59.158	47.9489	52.7876	67.1149	52.6664	66.1522	48.7154	41.3294	49.2176	67.7695	62.3368	72.771	64.5541	71.5535	74.7385	94.3623	90.9042	96.8576	92.7317	72.9985	101.758	71.2238	72.0974	87.7118	38.9676	35.4616	42.9637	41.5071	37.418	49.165	34.6271	30.9301	38.641	60.2321	53.0376	62.2904	47.7984	37.3847	44.5143	50.606	44.1656	54.6635	56.8788
group10039	TRIAE_CS42_3AL_TGACv1_194964_AA0642840.1	TRIAE_CS42_3B_TGACv1_222412_AA0764100.1	TRIAE_CS42_3DL_TGACv1_251720_AA0884160.1	2.77326	0.950284	0.818592	1.61529	0.991423	1.021	0.434034	1.62902	0.789488	2.62469	3.46748	3.61789	3.01401	2.51285	3.36285	2.40636	2.99571	2.83434	2.88181	2.43771	3.13582	2.73714	1.51236	1.79598	2.14053	2.80757	2.26117	3.56559	2.35514	2.60016	3.19637	2.81119	2.56647	2.34804	2.1496	1.83729	3.48117	5.38112	4.20565	4.7562	3.3437	4.00908	4.44729	4.56149	3.83159	3.55567
group10040	TRIAE_CS42_3AL_TGACv1_194965_AA0642860.2	TRIAE_CS42_3B_TGACv1_226124_AA0814120.1	TRIAE_CS42_3DL_TGACv1_249348_AA0846210.1	0	0.00317393	1.30617	2.60416	0.396109	0	0.451061	1.91956	0	0.693098	0.681255	0.650121	0.994838	0.00474048	0	1.01264	2.05149	2.65407	0.878788	0.00146393	0.43827	0.00121393	0.519194	0.483744	0	0.00581982	0.446615	0.459606	0.882598	0.84944	0.175401	0.185104	0	1.39476	0.768254	0.339916	0.575771	0.585294	0.633764	0.500962	0.716357	0.285694	0	0.402267	0.299517	0.783578
group10041	TRIAE_CS42_3AL_TGACv1_194966_AA0642880.1	TRIAE_CS42_3B_TGACv1_229027_AA0828120.1	TRIAE_CS42_3DL_TGACv1_251287_AA0879710.1	9.10408	7.57692	15.3518	1.8373	6.96259	7.19299	6.40054	3.60078	5.2345	17.1778	15.3317	7.08201	7.04388	5.52303	4.86563	2.23606	3.21261	3.69027	4.27245	0.322271	0.951996	4.73936	0.843465	0.664441	0.99054	1.9099	0.470205	13.5518	10.3428	8.58105	9.49971	7.63585	8.00862	7.81354	8.267	8.30263	8.49115	4.5973	5.14592	5.8032	2.75705	2.87128	7.13274	3.46555	6.27947	23.055
group10044	TRIAE_CS42_3AL_TGACv1_194975_AA0643040.1	TRIAE_CS42_3B_TGACv1_221223_AA0734300.1	TRIAE_CS42_3DL_TGACv1_249364_AA0846660.1	0	0	0.113215	0.0397769	0.0320597	0	0.0795236	0	0	0.194496	0.157697	0	0.0834844	0.0268956	0	0.0409377	0.0329788	0	0	0.209449	0.0501356	0.0232978	0.21321	0	0.0553659	0.386183	0.0746796	0.0862133	0	0	0	0.0585513	0	0.0562569	0.243048	0	0.0517357	0.195279	0.0699817	0	0.0284593	0.0237625	0.019717	0.191466	0	0.016094
group10045	TRIAE_CS42_3AL_TGACv1_194975_AA0643050.1	TRIAE_CS42_3B_TGACv1_221223_AA0734280.1	TRIAE_CS42_3DL_TGACv1_249364_AA0846680.1	2.6685	2.04324	3.09782	1.46957	1.77302	4.00553	1.67337	0.209662	3.17874	3.99888	3.353	2.7858	4.53416	2.38963	3.25805	2.34452	2.31738	4.57423	5.24456	2.36004	2.20502	6.23434	2.26411	1.92145	2.76736	2.53043	1.44776	2.13713	3.14055	1.69015	1.38582	1.65198	2.2847	1.45382	1.55386	1.99063	2.35281	2.63815	1.17507	1.25627	1.8282	2.72986	3.68227	3.20659	1.63465	2.29793
group10047	TRIAE_CS42_3AL_TGACv1_194975_AA0643070.1	TRIAE_CS42_3B_TGACv1_221223_AA0734260.1	TRIAE_CS42_3DL_TGACv1_249364_AA0846700.1	0	0	0	0	0.180173	0	0	0	0	0	0.071256	0	0	0	0	0	0.223017	0	0	0	0	0.109112	0	0	0	0	0	0.0649952	0	0	0	0	0	0.0353489	0	0	0	0	0	0	0	0	0	0	0	0
group10048	TRIAE_CS42_3AL_TGACv1_194980_AA0643160.1	TRIAE_CS42_3B_TGACv1_226553_AA0817720.1	TRIAE_CS42_3DL_TGACv1_250354_AA0866720.1	0.789528	2.83198	10.914	0.350829	3.03856	10.7732	0.233418	3.60097	10.2807	2.40039	9.20471	21.8505	1.52804	4.46871	13.0115	1.47084	4.89389	19.9656	1.37646	4.04726	15.1328	0.757598	2.98166	18.0925	0.815727	4.42342	15.4934	1.28044	3.81256	13.5009	2.00344	6.87855	23.622	1.94764	7.8083	21.052	5.21629	20.4197	62.2525	3.94558	13.1435	52.6773	7.69941	19.5685	63.5979	3.60627
group10050	TRIAE_CS42_3AL_TGACv1_194993_AA0643270.1	TRIAE_CS42_3B_TGACv1_222481_AA0765540.1	TRIAE_CS42_3DL_TGACv1_250288_AA0865390.1	0	0	0.206316	0	0.987221	0.120884	0	0	0	0.0829781	0	0.126847	0	0.419948	0.205623	0	0	0.378466	0	0	0	0	0.609987	0	0	0	0.00727797	0.0734247	0	0.111468	0	0	0	0	0.124083	0.180706	0.0366243	0	0	0.111976	0	0	0	0	0	0
group10051	TRIAE_CS42_3AL_TGACv1_194993_AA0643280.1	TRIAE_CS42_3B_TGACv1_222481_AA0765550.1	TRIAE_CS42_3DL_TGACv1_250288_AA0865380.1	12.5135	5.91189	14.8523	12.1326	5.19052	13.5055	12.657	2.14607	15.5872	16.9394	5.679	11.6593	15.5236	5.97918	10.3399	18.0718	5.62333	10.9376	13.6044	4.22238	9.58132	12.717	7.61013	11.3545	14.0126	5.63547	14.058	13.9186	5.64899	9.47265	16.5397	6.43177	11.0946	13.9582	4.61534	10.5287	21.1329	7.29113	14.3136	15.3994	6.59724	15.3234	24.6176	9.91816	16.0454	15.3331
group10052	TRIAE_CS42_3AL_TGACv1_194993_AA0643290.1	TRIAE_CS42_3B_TGACv1_222481_AA0765570.1	TRIAE_CS42_3DL_TGACv1_250960_AA0875490.1	8.25747	2.57241	5.2512	6.64277	3.10748	7.24986	6.44991	1.82121	4.67095	7.29579	3.80606	6.83804	6.63419	2.93739	5.65199	6.47178	4.61614	5.55914	7.72727	4.47998	4.64758	7.13653	4.15154	7.53605	7.4919	4.5739	5.49661	8.10086	3.22914	5.64158	6.7629	3.84268	5.5158	7.31388	3.09614	4.72771	6.64185	3.25293	5.86389	7.15343	4.15391	5.12908	6.72226	4.26982	7.25053	9.96064
group10053	TRIAE_CS42_3AL_TGACv1_194994_AA0643300.1	TRIAE_CS42_3B_TGACv1_226441_AA0816910.1	TRIAE_CS42_3DL_TGACv1_250868_AA0874430.1	2.11918	3.50816	2.51116	1.31229	2.07677	2.41757	1.00224	1.45096	3.13193	3.22579	3.10596	2.90215	1.30068	2.97489	5.72115	1.00535	2.7027	4.6081	2.5219	3.18962	3.48513	0.552685	2.53573	2.83836	1.96628	2.68687	3.84674	0.672519	1.73552	2.09318	2.41575	2.40689	4.17002	2.88017	2.89407	2.7606	0.442451	1.39275	1.66713	0.556635	2.02207	1.40299	0.595028	2.04181	2.08808	1.04509
group10055	TRIAE_CS42_3AL_TGACv1_194994_AA0643320.1	TRIAE_CS42_3B_TGACv1_226441_AA0816890.1	TRIAE_CS42_3DL_TGACv1_250868_AA0874460.2	0.0752545	0	0	0.0885059	0	0.0978631	0.444345	0	0.491623	0.63532	0	0.133918	1.42413	0	0.332819	0.827689	0	0.203644	1.24955	0	0.55323	0.697585	0	0.193012	0.0825036	0	0	1.35958	0	0	0.251679	0	0.200587	0.0870381	0	0	0.952013	0	0.0881278	0.890741	0	0.17996	2.45599	0	0.469379	1.33644
group10056	TRIAE_CS42_3AL_TGACv1_195006_AA0643380.1	TRIAE_CS42_3B_TGACv1_223121_AA0776750.1	TRIAE_CS42_3DL_TGACv1_250590_AA0870730.1	1.10278	1.29757	2.17754	2.38212	0	3.16819	1.15847	1.60984	3.10279	1.34511	1.90554	3.05554	0.85408	1.59814	2.10463	0.972865	0	2.11243	1.59345	1.10188	6.95943	2.0022	0	4.63588	1.01925	1.79973	3.41076	1.48531	1.23355	2.56948	0.823008	0	2.15575	1.33512	0	2.5017	1.15542	0	1.94834	0.632619	1.53392	1.66269	1.65042	2.23105	3.61574	1.51327
group10057	TRIAE_CS42_3AL_TGACv1_195008_AA0643390.2	TRIAE_CS42_3B_TGACv1_226718_AA0819010.1	TRIAE_CS42_3DL_TGACv1_251853_AA0885470.1	5.44838	0.138398	2.55608	1.44931	0.325793	5.37471	5.7744	0.326979	3.46242	4.35894	4.654	4.46637	3.47559	2.6877	4.73717	1.65913	1.26822	3.85866	3.35945	1.53202	3.57844	3.15065	2.40568	4.05691	3.61788	1.55577	4.14867	4.91239	3.11661	3.71729	2.022	1.7678	3.56408	4.20678	2.79107	3.778	3.98452	4.61541	5.94012	6.2292	3.13294	5.63723	8.2781	5.60703	8.59639	8.4367
group10059	TRIAE_CS42_3AL_TGACv1_195012_AA0643430.1	TRIAE_CS42_3B_TGACv1_221320_AA0737190.1	TRIAE_CS42_3DL_TGACv1_249260_AA0843470.1	0	1.58134	1.77884	0.613726	0	0.417671	0	0	0.104955	0	0	0.324894	0	0	0.0886101	0	0	0.108742	0.581282	0.608867	0.689162	0	0.796739	0.515181	0.57446	1.28184	1.55903	0	0.0727889	0.285862	0.606497	0.0763459	1.19976	0.157237	0.158422	0.622321	0	0.289093	0	0	0	0	0	0.248519	0	0
group10060	TRIAE_CS42_3AL_TGACv1_195021_AA0643570.1	TRIAE_CS42_3B_TGACv1_222650_AA0768590.1	TRIAE_CS42_3DL_TGACv1_254280_AA0896170.1	4.30754	1.54961	0.73519	2.57359	3.39857	2.02119	6.45319	4.82568	1.08607	1.01411	1.86266	0.146356	3.29323	3.12072	0	1.77855	1.97948	0	2.33483	1.63405	0.62924	1.54692	3.18326	0.497035	2.48289	3.99335	0.739386	2.33225	2.50189	1.61446	2.2124	1.56588	0.406352	1.59991	1.94955	0.421618	4.63904	3.77897	2.56759	3.98663	4.04578	2.61931	3.74012	6.42401	2.7948	4.45729
group10061	TRIAE_CS42_3AL_TGACv1_195024_AA0643600.1	TRIAE_CS42_3B_TGACv1_227885_AA0825060.1	TRIAE_CS42_3DL_TGACv1_252278_AA0889020.1	0	2.04182	3.21972	0.178998	1.8645	0	0.770835	0.902564	1.63218	0.761677	2.06354	4.94614	1.62891	1.72583	1.48829	0.669152	1.95867	2.278	0.167056	1.20618	3.64096	0.890248	0.829352	3.75526	0.899837	1.2185	3.37821	1.20194	1.75792	4.70003	0.162834	0.786418	5.82147	1.27187	2.33694	3.90809	1.23283	3.87468	6.10637	1.82657	3.40802	9.76745	0.95716	4.23714	3.48806	1.36194
group10064	TRIAE_CS42_3AL_TGACv1_195031_AA0643770.1	TRIAE_CS42_3B_TGACv1_225279_AA0806690.1	TRIAE_CS42_3DL_TGACv1_250228_AA0864570.1	2.28496	1.83425	4.96019	3.04799	1.57948	2.44968	2.44079	1.34836	4.2546	2.37533	1.586	1.13223	1.4341	0.93771	1.5783	2.72934	1.87647	1.63775	1.26475	1.26223	2.47551	2.70625	2.06876	1.36693	2.45392	0.48981	1.7862	1.61225	1.81656	2.21605	1.14515	2.28562	1.11809	1.47609	1.12935	1.23983	1.50161	2.06698	1.56195	2.30457	1.42268	1.17701	3.35686	2.95869	2.11594	1.71436
group10065	TRIAE_CS42_3AL_TGACv1_195031_AA0643780.1	TRIAE_CS42_3B_TGACv1_225279_AA0806700.1	TRIAE_CS42_3DL_TGACv1_250228_AA0864580.1	3.05442	0.770152	2.83232	2.01539	1.27203	2.42287	1.53033	0	1.96959	3.56318	4.03836	9.42866	1.70085	2.42903	7.15947	5.37341	2.5078	4.61201	1.8518	2.00643	4.07958	3.54049	2.10181	4.54991	2.44356	1.97186	4.02342	2.2793	1.9699	4.49602	1.30879	2.27466	4.92499	3.12937	3.02939	5.09464	10.5326	9.27057	15.8982	8.15227	7.45727	16.8392	17.6467	11.7971	24.1331	6.34379
group10070	TRIAE_CS42_3AL_TGACv1_195044_AA0643980.1	TRIAE_CS42_3B_TGACv1_224900_AA0802960.1	TRIAE_CS42_3DL_TGACv1_249219_AA0841860.1	1.83221	2.28685	0	3.83904	0.894183	0	2.63342	0	0	4.24028	2.91321	0	9.36334	1.614	0	4.4788	0.349566	0	8.55352	2.63572	0	9.59901	3.42159	0	6.11204	2.19144	0	2.80098	1.12715	0	2.93843	1.39785	0	3.32565	1.45009	0	3.87065	2.22971	0	4.20914	1.44927	0	5.01794	2.32645	0	5.041
group10071	TRIAE_CS42_3AL_TGACv1_195045_AA0644010.1	TRIAE_CS42_3B_TGACv1_220934_AA0724370.1	TRIAE_CS42_3DL_TGACv1_251041_AA0876530.1	0	0	0	0	0	0	0	0	0	0	0	0.0952991	0	0	0	0	0	0	0	0	0	0	0	0	0	0	0	0	0	0	0	0	0	0	0	0	0	0	0	0	0	0	0	0	0	0
group10073	TRIAE_CS42_3AL_TGACv1_195046_AA0644030.2	TRIAE_CS42_3B_TGACv1_220605_AA0710850.1	TRIAE_CS42_3DL_TGACv1_250047_AA0861200.1	12.147	11.7565	18.7706	11.041	11.4331	18.1392	16.1215	8.79629	16.7448	14.759	16.2856	16.1852	13.9209	14.6276	15.6149	16.4255	15.1216	19.7607	24.8722	25.9499	31.3912	22.0559	23.8805	27.3066	24.1795	22.4266	33.6923	8.05426	7.80708	9.32281	13.9429	18.1673	17.5928	16.5932	17.9018	17.5446	9.22501	14.2112	12.7325	9.26335	12.3863	13.0721	8.66611	11.0191	11.6286	6.38341
group10074	TRIAE_CS42_3AL_TGACv1_195052_AA0644130.2	TRIAE_CS42_3B_TGACv1_227406_AA0823300.1	TRIAE_CS42_3DL_TGACv1_250692_AA0872050.1	6.99748	7.18371	4.51142	6.83086	5.51118	5.49763	6.25057	10.0769	7.41375	9.16563	2.80902	6.72168	8.09742	5.60698	5.83802	10.7572	6.41341	5.07655	7.74632	4.74289	4.55955	6.65237	4.26485	4.70063	7.40529	4.70361	4.71954	6.37297	5.0357	6.82411	7.68489	3.64311	4.70437	5.49991	3.34195	4.16965	3.77941	2.55748	3.91165	3.96099	3.73259	3.89299	7.21343	5.39751	6.82406	6.23135
group10075	TRIAE_CS42_3AL_TGACv1_195054_AA0644190.1	TRIAE_CS42_3B_TGACv1_223600_AA0784340.1	TRIAE_CS42_3DL_TGACv1_253849_AA0895650.1	0	0	0	0	0	0	0	0	0	0	0	0	0	0	0	0	0	0	0	0	0	0	0	0	0	0	0	0	0	0	0	0	0	0	0	0	0	0	0	0	0	0	0	0	0	0
group10076	TRIAE_CS42_3AL_TGACv1_195059_AA0644250.1	TRIAE_CS42_3B_TGACv1_222160_AA0758590.1	TRIAE_CS42_3DL_TGACv1_249328_AA0845490.1	1.79636	2.13871	0.971639	1.21648	2.28603	2.15923	0.870736	2.08768	0.776607	2.9113	4.18166	2.35683	2.79935	6.66096	2.1128	3.77907	4.88245	1.83401	4.0877	6.27102	4.57789	3.24733	5.20951	3.60545	2.47708	5.18117	3.78111	2.26005	2.9326	2.30478	1.62852	2.21617	1.01617	1.45329	2.75876	1.44015	1.76885	2.6722	1.29021	1.27478	2.15456	2.26838	1.99163	2.7144	2.90737	1.41011
group10077	TRIAE_CS42_3AL_TGACv1_195062_AA0644310.1	TRIAE_CS42_3B_TGACv1_227114_AA0821450.1	TRIAE_CS42_3DL_TGACv1_250648_AA0871530.1	0.288041	0	0.164663	0.47647	0	0	0.216375	0	0.292435	0.263877	0.187987	0	0.364803	0.0832134	0.0870099	0.601667	0	0.533757	0.101016	0	0	0.190484	0.204692	0	0.251068	0.0982699	0	0.464302	0	0	0.128986	0	0	0.127609	0	0.0562104	0.22598	0.059751	6.34e-06	0.0621046	0.139062	0	0	0	0.0648182	0.12682
group10079	TRIAE_CS42_3AL_TGACv1_195076_AA0644410.1	TRIAE_CS42_3B_TGACv1_222266_AA0760870.1	TRIAE_CS42_3DL_TGACv1_249458_AA0849230.2	15.9924	23.8575	11.9055	13.3522	26.3449	11.3258	11.2958	20.7643	4.55857	11.7267	9.96673	7.87795	10.8691	11.632	10.0753	10.031	9.14881	4.15128	9.9823	8.58169	6.42717	11.2223	11.9398	6.6079	6.48633	8.30672	5.72615	14.9135	15.8899	10.1221	10.2162	8.35211	5.71465	11.9992	11.3468	6.99698	11.1673	14.96	8.7533	11.436	13.6001	6.60507	16.7552	17.8277	12.1743	28.2994
group10080	TRIAE_CS42_3AL_TGACv1_195077_AA0644450.1	TRIAE_CS42_3B_TGACv1_221756_AA0749370.1	TRIAE_CS42_3DL_TGACv1_250475_AA0868800.1	1.35087	2.79732	2.44318	1.07652	2.06747	2.25248	2.5023	1.37317	0.859868	0.496346	2.34434	1.0793	1.54794	1.97691	2.05389	1.75241	3.04367	2.98765	0.646106	2.42738	0.898729	1.02003	2.58696	1.7833	0.540447	1.50938	0.735692	1.97416	2.57241	2.34562	1.39733	1.74482	1.50003	1.21042	2.83347	1.35896	0.662894	1.47768	2.25401	1.10269	1.68507	1.72054	0.708721	1.16627	1.56972	3.3937
group10081	TRIAE_CS42_3AL_TGACv1_195077_AA0644460.1	TRIAE_CS42_3B_TGACv1_222429_AA0764400.2	TRIAE_CS42_3DL_TGACv1_249695_AA0854550.2	2.63099	0.896899	2.62097	1.90464	1.49111	3.07324	2.19161	1.44544	1.8045	2.54455	2.24603	3.50966	2.64787	1.75037	3.30447	2.12053	1.77572	2.9992	2.03273	2.8292	3.38206	2.74618	3.86674	3.15797	2.23864	2.24458	2.85549	3.40475	3.27415	2.72224	2.42205	1.97507	2.23309	2.40678	2.6698	2.64915	5.16981	4.39649	4.93915	3.55583	4.4503	5.35517	5.05717	6.03031	5.80646	4.6385
group10082	TRIAE_CS42_3AL_TGACv1_195077_AA0644470.1	TRIAE_CS42_3B_TGACv1_222429_AA0764380.1	TRIAE_CS42_3DL_TGACv1_249695_AA0854560.1	0	3.80315	4.98296	0	4.01023	4.06194	4.96e-05	4.07117	4.42291	0	4.74511	4.26275	0	3.91758	2.67226	0	2.26822	3.47241	0.784924	4.36205	4.35432	0.592465	3.48621	4.93427	0.749065	4.37448	3.05077	0.230141	6.33265	5.47881	0	4.5434	4.61019	0	4.117	3.59917	0.436628	3.53406	3.78414	0.996966	4.32474	3.54615	0	6.08616	5.38545	1.47269
group10083	TRIAE_CS42_3AL_TGACv1_195082_AA0644490.1	TRIAE_CS42_3B_TGACv1_224708_AA0800310.1	TRIAE_CS42_3DL_TGACv1_249883_AA0858050.1	0.940469	2.10715	0.549592	1.36184	1.15725	1.51099	0.854451	1.32749	1.07311	0.760507	0.67533	1.03127	1.15282	1.11923	0.359568	0.883999	1.2015	0.820501	0.96098	1.47728	1.61095	1.08978	1.79063	0.763635	1.26919	0.924295	0.73698	1.53501	2.30718	2.78717	0.966078	1.0929	0.969858	1.08584	2.02482	1.23813	1.06635	2.29035	2.15725	1.55471	1.73413	2.13472	0.960511	1.77849	1.26603	1.99564
group10084	TRIAE_CS42_3AL_TGACv1_195082_AA0644500.2	TRIAE_CS42_3B_TGACv1_224708_AA0800300.1	TRIAE_CS42_3DL_TGACv1_249883_AA0858040.1	7.45181	6.38821	9.21434	14.5857	11.1321	9.71973	8.48882	6.52081	9.8592	23.5733	16.2336	15.0582	22.9502	15.897	18.5529	19.3503	15.402	15.5495	26.1905	21.5763	20.2918	26.6171	24.3738	21.5168	20.8881	21.1355	18.2407	15.3673	13.7464	13.4257	14.4307	11.5878	13.1642	18.7627	16.0536	14.5341	14.0981	10.6506	14.3056	21.1042	18.087	17.5499	18.6384	15.0493	16.4117	16.5783
group10085	TRIAE_CS42_3AL_TGACv1_195082_AA0644510.1	TRIAE_CS42_3B_TGACv1_220666_AA0714620.1	TRIAE_CS42_3DL_TGACv1_249883_AA0858030.1	2.50608	2.77052	1.85793	1.51821	0.570661	1.04429	1.43484	0.4091	3.24241	3.46989	3.74345	4.43408	2.94997	3.93181	1.97539	4.08354	1.01552	4.4431	5.29603	3.68025	5.36509	6.15956	0.72237	4.30523	5.37066	2.12685	5.1785	4.44061	3.15404	3.18667	4.65821	3.00046	5.69233	4.12986	1.67626	3.46834	4.4046	2.47605	2.30494	4.25065	1.41198	2.70176	5.234	2.5877	3.81839	6.59563
group10086	TRIAE_CS42_3AL_TGACv1_195082_AA0644520.1	TRIAE_CS42_3B_TGACv1_220666_AA0714630.1	TRIAE_CS42_3DL_TGACv1_249883_AA0858020.1	1.69047	0	1.42418	0	0	1.80593	0.32979	0.15817	0.246941	1.50458	0.402094	0.757965	1.03171	0.106757	0.581754	0.339046	0	0.866316	0.307929	0.215914	0.231073	1.41984	0.253449	0.202611	1.44824	0.360813	0.596029	1.37899	0.304247	1.00868	1.60074	0.095838	0.456135	1.36166	0.63319	0.757313	0.606042	0	0.346928	1.35033	0	0.408609	1.17942	0.573531	0.397126	1.5128
group10087	TRIAE_CS42_3AL_TGACv1_195082_AA0644530.1	TRIAE_CS42_3B_TGACv1_220666_AA0714640.1	TRIAE_CS42_3DL_TGACv1_249883_AA0858010.1	68.2028	29.8865	78.0577	51.3866	32.3532	76.2146	53.3342	41.5789	80.8426	72.3825	57.1215	103.321	34.7809	33.5442	68.2265	27.6746	31.6753	67.176	36.702	29.2901	45.5068	33.2255	29.9521	49.8651	38.8602	27.1426	43.6132	57.3755	52.7644	101.157	36.803	36.5633	75.7283	46.1721	48.7747	74.9721	68.8715	77.4149	152.948	49.4589	61.2547	119.122	79.9847	87.4834	171.508	92.7996
group10088	TRIAE_CS42_3AL_TGACv1_195083_AA0644540.2	TRIAE_CS42_3B_TGACv1_226395_AA0816610.2	TRIAE_CS42_3DL_TGACv1_249995_AA0860010.1	3.88583	3.60374	0	5.30985	7.03837	0	3.40785	2.81703	0	6.02011	2.90345	0.33402	4.10035	4.08863	0	2.98371	2.44281	0.945001	4.50112	3.90183	0	5.74417	1.93e-05	0	4.5047	4.32815	0.427978	5.94709	5.36909	0	4.5758	3.33177	0	5.96188	5.19385	0	9.98206	9.10978	0	6.76641	7.56966	0.251536	11.1123	10.8524	0.346273	9.80389
group10089	TRIAE_CS42_3AL_TGACv1_195088_AA0644560.2	TRIAE_CS42_3B_TGACv1_225180_AA0805880.2	TRIAE_CS42_3DL_TGACv1_249608_AA0852320.1	0	0	3.40995	0.604857	0	1.89796	0.458993	0	1.70992	0.224099	0.195434	2.1282	0	0.455365	1.57087	0	0.0429534	1.03324	0	0	0.710929	0.159264	0	1.95251	0	0.153773	0.829948	1.37593	0	3.07008	0.546432	0.1637	2.84567	0.418617	0.118854	2.80438	1.38311	0	1.33995	1.48841	0	2.17832	1.02148	0.293884	2.30457	2.00638
group10090	TRIAE_CS42_3AL_TGACv1_195088_AA0644570.1	TRIAE_CS42_3B_TGACv1_225124_AA0805260.1	TRIAE_CS42_3DL_TGACv1_249608_AA0852310.1	3.67218	1.32613	2.04125	3.83921	1.42063	4.17417	3.50023	2.35097	2.98018	2.19002	2.0146	1.71958	2.65388	2.40086	3.94551	4.12353	2.28245	1.3933	4.15993	2.4022	5.15421	4.5993	3.70268	3.96616	5.06914	5.29098	4.08411	2.24487	2.47656	2.8457	2.41956	3.26314	2.32112	2.44264	3.38575	2.20191	1.984	2.84076	4.7151	1.20163	1.54553	3.4631	1.56268	2.60378	2.73708	4.69624
group10091	TRIAE_CS42_3AL_TGACv1_195097_AA0644720.1	TRIAE_CS42_3B_TGACv1_222891_AA0772640.1	TRIAE_CS42_3DL_TGACv1_250562_AA0870310.2	0.229756	0	0	0.759493	0	0	0.271752	0	0	0.850711	0.284031	0	1.23506	0.342519	0	0.461391	0	0	1.42433	0.217644	0.321421	0.958834	0	0	0.75683	0.119525	0.0784182	0.144023	0.0514457	0	2.30023	1.87078	0.282337	1.72355	0.559713	0	0.334753	0.102447	0	0.390054	0.156694	0.0476414	0.0547524	0.175969	0	0.223456
group10092	TRIAE_CS42_3AL_TGACv1_195100_AA0644770.1	TRIAE_CS42_3B_TGACv1_221425_AA0740440.1	TRIAE_CS42_3DL_TGACv1_251052_AA0876730.3	114.63	225.24	36.4207	93.758	187.784	60.9339	95.3348	193.847	68.5897	81.3136	123.723	36.8262	90.6187	234.199	21.2613	113.838	212.806	52.346	97.2497	230.134	18.974	82.5739	223.323	24.853	92.9293	210.434	16.5056	80.5167	131.539	32.6338	78.9336	132.971	13.3174	70.2463	111.907	37.8498	54.5158	136.886	16.98	61.7733	114.697	37.7347	47.4768	126.219	15.0108	84.2429
group10093	TRIAE_CS42_3AL_TGACv1_195100_AA0644780.1	TRIAE_CS42_3B_TGACv1_221425_AA0740460.1	TRIAE_CS42_3DL_TGACv1_251052_AA0876720.1	14.7372	20.0738	14.3403	17.3522	19.5466	25.8486	6.25528	16.983	15.6542	19.2813	18.1198	18.9687	20.2003	23.4598	22.9352	17.1075	22.7969	15.3693	14.5697	22.2475	23.4552	18.4672	26.819	29.2009	13.522	23.1386	21.9751	17.0299	23.0676	22.8876	11.0081	19.8069	18.4281	13.7065	22.5525	17.4757	14.4832	19.4101	19.8368	17.31	26.6107	28.5482	16.7059	19.544	20.7249	17.4412
group10095	TRIAE_CS42_3AL_TGACv1_195103_AA0644820.1	TRIAE_CS42_3B_TGACv1_220769_AA0718740.1	TRIAE_CS42_3DL_TGACv1_253047_AA0893090.1	2.9311	0.133879	0	2.90261	0.968408	0	1.25164	0.969229	0	0.700565	0.460441	0	1.22061	0.219971	0	0.936297	0.2798	0	0.288294	0.395156	0	0.316112	0.355843	0	0.754578	0.367041	0	0.71447	0.936222	0	0.173797	0.28479	0	0.784556	0.865217	0	0.90861	0.271138	0	0.590525	0.761495	0.543281	0.358531	0.948207	0	0.864714
group10096	TRIAE_CS42_3AL_TGACv1_195107_AA0644880.1	TRIAE_CS42_3B_TGACv1_227101_AA0821380.1	TRIAE_CS42_3DL_TGACv1_251762_AA0884660.1	6.49151	8.84793	14.2087	8.73324	11.1608	3.91296	3.72633	5.19573	3.6051	25.1176	25.8059	22.1481	17.5094	14.7409	18.4394	21.3861	13.7057	19.4434	28.2968	21.8342	21.1442	27.1912	18.7075	23.2114	27.653	19.7484	20.513	8.75094	8.26067	6.11551	25.1071	20.4292	17.8581	18.6775	19.3315	15.207	10.3284	13.1807	14.5499	12.7723	13.9689	10.6213	8.23511	13.4233	16.8417	6.72986
group10097	TRIAE_CS42_3AL_TGACv1_195107_AA0644890.1	TRIAE_CS42_3B_TGACv1_227101_AA0821370.1	TRIAE_CS42_3DL_TGACv1_251762_AA0884650.2	4.14735	8.62688	7.28933	4.88738	9.39632	6.79256	0.0794042	4.27805	4.29777	12.5324	14.9368	12.7232	0.0970412	11.1117	8.71391	7.50338	7.41301	9.20123	9.16079	14.3402	12.3839	9.27645	16.1752	13.8467	7.69107	12.4813	10.4792	9.73713	11.3836	9.09016	7.72749	10.9404	7.97665	8.09851	10.4462	9.1806	21.9209	25.3544	20.2908	16.0515	23.3402	19.2889	29.9677	33.2966	27.9074	20.4695
group10098	TRIAE_CS42_3AL_TGACv1_195110_AA0644910.1	TRIAE_CS42_3B_TGACv1_223287_AA0779720.1	TRIAE_CS42_3DL_TGACv1_250123_AA0862470.1	52.3396	0.274763	6.82521	41.1913	0.0808554	15.627	20.9512	1.46594	5.56349	38.8214	0.659742	43.1699	24.5364	0	46.4243	9.42492	0	5.1701	20.2311	0.380192	17.1443	25.7684	0.0796008	19.1164	13.6273	0.979336	5.76377	10.5811	0.0727194	1.08355	12.6016	0.152546	9.0919	18.6153	0.474811	11.1625	297.549	11.486	299.374	233.173	4.57928	200.803	398.109	13.2549	442.059	550.365
group10099	TRIAE_CS42_3AL_TGACv1_195110_AA0644920.1	TRIAE_CS42_3B_TGACv1_223287_AA0779710.1	TRIAE_CS42_3DL_TGACv1_250123_AA0862480.1	11.2335	0	0	16.7647	0.0714311	3.42893	3.62019	0	0	2.74937	0	2.35368	1.71609	0	0	0	0	0	1.69572	0.258045	0.806881	0.369851	0	0	0.280069	0	1.087	1.28019	0	0	0.635985	0	0.753293	1.53985	0	0.535123	40.5708	0	10.5139	56.661	0.323865	10.5293	76.604	0.0727496	19.6606	95.9116
group10100	TRIAE_CS42_3AL_TGACv1_195115_AA0644950.2	TRIAE_CS42_3B_TGACv1_223292_AA0779860.1	TRIAE_CS42_3DL_TGACv1_251159_AA0878220.1	15.9411	0	0	14.7906	0	0.000289474	28.1893	0	0	7.48215	2.72219	3.57112	4.77953	0	8.58142	13.7506	0	0.366833	14.2865	2.62962	0	10.2258	0	4.45e-05	7.84648	0	0.0279334	10.8702	1.91933	0.593621	4.40922	0	0	5.71643	0	2.8291	8.98258	0	0	10.2371	1.02348	0	5.18423	0	0	14.0458
group10101	TRIAE_CS42_3AL_TGACv1_195115_AA0644960.5	TRIAE_CS42_3B_TGACv1_223292_AA0779870.2	TRIAE_CS42_3DL_TGACv1_251159_AA0878190.1	0.636311	0	0	1.86889	0	0	0.759782	0	0	0	0	0	0	0	0	0.52149	0	0	1.07781	0	0	2.44089	0	0	0.947122	0	0	0.385971	0	0	0.513284	0	0	1.03919	0	0	0.847142	0	0	1.26913	0	0	0.528349	0	0	0.585349
group10102	TRIAE_CS42_3AL_TGACv1_195115_AA0644970.1	TRIAE_CS42_3B_TGACv1_223760_AA0786780.1	TRIAE_CS42_3DL_TGACv1_251159_AA0878170.1	7.43605	22.9249	20.2684	13.9107	19.0985	18.8697	9.23808	26.9149	15.5631	13.8394	16.7903	12.7003	22.7422	17.881	17.8192	12.8453	16.6554	19.6058	13.9087	20.1584	30.1368	13.0096	16.7225	25.5682	13.7976	23.7921	26.7353	11.7615	24.8225	16.0566	6.85928	12.6884	10.123	6.8466	13.9107	9.84215	9.59214	21.4563	12.9438	11.5207	21.0594	14.1436	18.7566	20.722	13.2487	10.766
group10103	TRIAE_CS42_3AL_TGACv1_195123_AA0645000.2	TRIAE_CS42_3B_TGACv1_223486_AA0782860.1	TRIAE_CS42_3DL_TGACv1_251751_AA0884520.1	9.57808	7.93102	15.4014	9.80524	6.67836	11.7995	8.87793	6.02775	9.65343	10.5864	8.00199	14.8999	12.0837	6.19075	11.4608	9.09565	7.07999	7.13861	12.1863	5.67968	7.68865	13.5405	6.77599	11.7128	12.6695	7.98584	12.7783	14.1521	7.92981	18.2446	8.8739	8.09105	13.3739	11.7019	6.89404	16.4945	12.3147	8.77728	18.2363	14.4906	8.94218	14.6756	15.8305	7.09639	18.7551	11.2309
group10105	TRIAE_CS42_3AL_TGACv1_195123_AA0645050.1	TRIAE_CS42_3B_TGACv1_226679_AA0818650.1	TRIAE_CS42_3DL_TGACv1_250296_AA0865580.1	15.9534	15.8639	14.5287	18.782	18.8484	13.9503	12.5006	17.5602	16.8308	8.11957	10.2397	10.2522	11.7764	7.57635	7.98806	9.95359	8.10377	6.58159	6.62393	6.36229	5.11971	8.2374	7.92598	5.63832	8.30159	6.86907	6.06337	13.5664	15.8802	10.5626	10.3502	7.02319	6.24555	10.0222	7.96618	7.52092	10.3863	15.4616	10.3891	13.7333	15.1693	9.57045	17.6987	23.9799	17.7456	17.9311
group10106	TRIAE_CS42_3AL_TGACv1_195124_AA0645060.2	TRIAE_CS42_3B_TGACv1_221561_AA0744230.1	TRIAE_CS42_3DL_TGACv1_249760_AA0855720.1	13.4559	8.88726	5.55685	19.3074	10.8463	6.96968	15.2255	12.2998	7.6575	8.39229	10.1851	5.93276	15.3946	14.1169	7.85464	8.91266	7.51091	8.2574	13.1995	12.3673	6.93984	19.1171	12.4756	8.30554	12.0457	9.88065	6.83693	9.68586	4.98572	4.18057	13.3814	5.69806	5.80151	11.5226	5.91386	5.58954	9.77581	7.49567	6.89418	12.6211	7.58972	7.32644	14.9853	10.1679	12.8534	11.4449
group10110	TRIAE_CS42_3AL_TGACv1_195132_AA0645160.1	TRIAE_CS42_3B_TGACv1_224001_AA0790750.3	TRIAE_CS42_3DL_TGACv1_249839_AA0857150.1	13.3061	35.2017	20.6958	10.2573	25.512	13.8638	12.4451	28.0417	11.4777	16.8508	19.4921	12.013	11.037	17.2658	9.098	11.6225	19.0351	5.1448	7.49675	17.4046	8.5687	7.59647	19.9024	8.42927	10.6172	19.7541	8.8462	10.5259	22.5994	15.8845	9.32969	24.8512	8.43841	6.78598	17.4558	8.7332	9.90605	13.4005	9.9569	6.91805	12.4513	8.96473	8.06326	9.99339	7.96454	8.52238
group10111	TRIAE_CS42_3AL_TGACv1_195132_AA0645170.1	TRIAE_CS42_3B_TGACv1_224001_AA0790760.1	TRIAE_CS42_3DL_TGACv1_249839_AA0857160.1	0	2.81365	0	0	3.9529	1.20084	2.39894	3.79625	0	0.638418	2.60232	0	0	2.68539	0.37173	2.93939	1.83702	0	0	2.42551	1.9336	0	2.73858	0	0.539063	2.11775	0	1.63754	3.60328	0	0.439417	3.05007	0.610222	0	3.71203	0	0.820748	4.94254	0	0	4.98028	0	1.8753	5.55132	0	0
group10112	TRIAE_CS42_3AL_TGACv1_195139_AA0645220.2	TRIAE_CS42_3B_TGACv1_221306_AA0736740.4	TRIAE_CS42_3DL_TGACv1_249186_AA0840740.3	1.05365	0	0.000101799	0.000389541	1.02731	0	2.75242	1.56235	0	1.50709	0.565841	0.362551	1.47356	1.98364	0.000768795	2.54675	2.36531	0	0.874813	0	0.000195392	1.74853	0	0	0.0358146	1.54399	0.207829	2.35539	1.1193	0	0.0130162	0.283405	0	3.31872	1.73217	0	0.293781	0.442715	0	1.20627	1.17341	0	1.21111	0.227861	0	1.35992
group10113	TRIAE_CS42_3AL_TGACv1_195142_AA0645230.2	TRIAE_CS42_3B_TGACv1_226632_AA0818200.2	TRIAE_CS42_3DL_TGACv1_249029_AA0835070.2	1.99632	1.97993	3.76887	0.022767	4.40816	1.86952	2.56734	1.39097	0.394838	2.54738	0.692577	1.57156	1.25495	0.467231	1.68858	0.2997	0	1.99324	0.942138	0	1.68208	1.5064	4.01e-05	0.504168	1.27092	0	0.254562	6.55961	3.11066	3.69067	4.03569	2.31606	1.65816	2.48033	0	1.36372	3.5252	1.09288	2.47418	2.38827	0.803825	2.63308	3.0294	1.70617	0.342496	2.78092
group10114	TRIAE_CS42_3AL_TGACv1_195142_AA0645250.1	TRIAE_CS42_3B_TGACv1_226632_AA0818210.1	TRIAE_CS42_3DL_TGACv1_249029_AA0835080.1	0	0	0.278859	0	0.249857	0.458601	0.260064	0	0	0.461773	1.15621	1.66063	0	0	1.24973	0.553179	0	1.7036	0.290301	0	1.15758	0.413612	0	1.13101	0.27343	0	1.91602	0.256916	1.04635	0.816201	0.182095	0.337203	0.885791	0.175137	0.227248	0.752202	0.219667	0.698159	2.2964	0.25806	0.440892	0.673343	0.420315	0.559061	1.29182	0.0145145
group10115	TRIAE_CS42_3AL_TGACv1_195143_AA0645280.2	TRIAE_CS42_3B_TGACv1_227841_AA0824870.1	TRIAE_CS42_3DL_TGACv1_249043_AA0835800.1	0	0	0.807242	1.65623	3.86996	7.52381	1.44455	2.31443	3.65583	1.38683	1.81353	3.63074	2.00905	3.08279	5.62733	1.04513	1.62076	1.07298	0.202963	0.839271	0	0.332951	5.63804	7.56177	1.34105	1.17827	2.58234	2.31893	2.74257	4.34054	0.270213	0.0699218	0	0.491973	3.84504	4.18138	0.192085	1.04862	0.848009	1.89421	3.04158	2.52377	0.953701	2.80891	1.70086	1.2057
group10116	TRIAE_CS42_3AL_TGACv1_195145_AA0645310.2	TRIAE_CS42_3B_TGACv1_227585_AA0823910.1	TRIAE_CS42_3DL_TGACv1_249898_AA0858350.1	14.896	14.4688	4.70049	14.2192	16.6289	5.11592	16.0033	15.7573	8.19253	11.2388	13.811	9.71873	7.45616	6.65407	5.44646	10.9873	10.0716	5.18415	6.80257	4.36808	4.73055	6.97367	5.9237	4.31952	9.00089	6.04043	4.37319	23.9473	17.6526	10.6677	13.0756	10.4437	7.92199	12.3744	11.2784	9.4145	17.3065	17.9591	15.4941	15.75	16.3806	10.9817	20.8292	18.1819	14.6027	26.9295
group10118	TRIAE_CS42_3AL_TGACv1_195149_AA0645410.1	TRIAE_CS42_3B_TGACv1_221966_AA0754000.1	TRIAE_CS42_3DL_TGACv1_250086_AA0862000.1	0	0	0.791093	0.0722441	0	0.40842	0	0	1.22787	0	0	1.69883	0.189948	0	1.52043	0	0	1.08668	0	0	1.20416	0	0	0.45851	0	0	0.434239	0	0	0.414084	0	0	0.651257	0	0	0.675767	0	0	0.309209	0	0	0.472944	0	0	0	0
group10120	TRIAE_CS42_3AL_TGACv1_195151_AA0645480.4	TRIAE_CS42_3B_TGACv1_221930_AA0753440.1	TRIAE_CS42_3DL_TGACv1_249326_AA0845480.1	0.511674	0.842016	0	0.143868	0.822791	0.302624	0.269718	0.498636	0.192601	0.590269	0.321449	0.554836	0.896928	0.607415	0	0.747662	0.64272	0.453507	0.842494	0.681705	0	0.502029	0.85268	0	0.333788	0.740613	0	0.594883	0.325213	0.0103899	0.159035	0.545317	0	0.0644305	0.50458	0.0781523	0.00615408	0.260058	0.152108	0.468914	0.551863	0.0259485	0.297517	0.339058	0.228325	0.0583182
group10122	TRIAE_CS42_3AL_TGACv1_195159_AA0645540.1	TRIAE_CS42_3B_TGACv1_220967_AA0725350.1	TRIAE_CS42_3DL_TGACv1_250318_AA0866120.1	0	0	0	0	0	0	0	0	0	0	0	0	0	0	0	0	0	0	0	0	0	0	0	0	0	0.118453	0	0	0	0	0	0	0	0	0	0	0	0	0	0	0	0	0	0	0	0
group10125	TRIAE_CS42_3AL_TGACv1_195166_AA0645640.2	TRIAE_CS42_3B_TGACv1_226099_AA0813900.1	TRIAE_CS42_3DL_TGACv1_253633_AA0895150.1	0.519434	21.4306	13.1118	0	17.169	13.9818	0	17.2609	8.90948	0	10.2591	10.3932	0	12.1922	10.979	0	9.82726	10.0174	0.317292	10.3907	11.5108	0	14.5135	13.982	0	11.1546	12.0811	0.147708	16.9679	10.6135	0	9.22583	5.91307	0	11.7927	8.79449	0.469822	16.8028	12.2003	0	14.9546	12.5331	0	15.3704	14.6985	0
group10126	TRIAE_CS42_3AL_TGACv1_195169_AA0645710.3	TRIAE_CS42_3B_TGACv1_227258_AA0822460.2	TRIAE_CS42_3DL_TGACv1_249158_AA0839920.1	0.00677986	0.0662494	0.326105	1.21197	0.143301	0.929622	0.0216678	0.0778328	0	0.335648	0.343376	0.263409	0.0201737	0.101252	0	0.0254985	0	0	0.00438427	0	0.320852	0.507591	0.0316407	0.436289	0.00600873	0.0282191	0	0	0	0	0.0322291	0.039809	0	0.0806799	0.040009	0	0.00180292	0.378784	0.337526	0.00794155	0.0282885	0	0.381412	0.390134	0	0.761017
group10127	TRIAE_CS42_3AL_TGACv1_195170_AA0645730.1	TRIAE_CS42_3B_TGACv1_223792_AA0787370.1	TRIAE_CS42_3DL_TGACv1_249317_AA0845190.1	2.72829	0	0.0911591	3.11407	0	0.0289097	1.41842	0	0.276903	3.56979	0	0.297383	1.27574	0	0.28156	2.05242	0	0.437252	2.81706	0	0.302776	2.74876	0	0.402054	2.95086	0	0.117053	3.36618	0	0.169601	2.90958	0	0.190195	2.86404	0.862463	0.275991	3.17535	0	0.296883	3.05129	0	0.0537762	3.51795	0.454175	0.303999	4.05941
group10128	TRIAE_CS42_3AL_TGACv1_195177_AA0645810.1	TRIAE_CS42_3B_TGACv1_222744_AA0769870.1	TRIAE_CS42_3DL_TGACv1_251221_AA0878970.1	0	0	0.309131	0	0.244292	0.182653	0	0	0.0457227	0	0.240633	1.13618	0.0395234	0.359392	0.884607	0.0516579	0.131156	0.602159	0.0944791	0.538368	1.11222	0.0460356	0.239319	0.806399	0	0.17355	1.26825	0.0476954	0.26232	0.120603	0.092265	0.26153	1.07486	0.102851	0.357989	1.50258	0.0824238	0.133065	0	0	0.244015	0.367729	0	0.0913216	0.137639	0
group10129	TRIAE_CS42_3AL_TGACv1_195177_AA0645820.1	TRIAE_CS42_3B_TGACv1_222744_AA0769880.1	TRIAE_CS42_3DL_TGACv1_251221_AA0878980.2	0	0.371858	0.261569	1.23457	0.457848	1.75044	1.79576	1.09862	0	0.217528	0.666565	0.668794	0.320595	1.04914	0.977692	0.168509	1.13558	3.40606	0.152795	0.570719	0.805057	0.746676	0.994098	1.2275	0.505172	1.07674	1.38503	0.37185	0.638788	0.613577	0.050397	0.47978	0.507041	0.418358	0.711147	0.772199	0.476613	0.522627	0.0989736	0.105911	0.518886	9.65e-10	0.12602	0.669835	0.295813	0.0447473
group10131	TRIAE_CS42_3AL_TGACv1_195180_AA0645910.1	TRIAE_CS42_3B_TGACv1_221119_AA0730890.1	TRIAE_CS42_3DL_TGACv1_251716_AA0884130.1	2.69662	0.383203	0.946361	2.0185	0.747674	1.38569	1.55122	0.860479	1.1796	2.10423	1.40585	0.676449	2.23551	1.82435	1.96936	2.52169	1.31133	0.399669	2.80089	1.29842	1.15096	2.85572	1.09941	2.59917	2.53098	1.38921	1.50545	2.39879	1.17897	0.642662	2.68816	0.755201	1.08498	2.51953	1.31804	0.641275	1.87425	0.704296	2.18296	2.51449	1.04398	2.18322	2.45418	1.53336	2.26181	2.04173
group10132	TRIAE_CS42_3AL_TGACv1_195180_AA0645920.1	TRIAE_CS42_3B_TGACv1_225572_AA0809880.1	TRIAE_CS42_3DL_TGACv1_251716_AA0884120.1	0	0	0	0.33691	0	0	0	0	0	0	0	0	0.570337	0	0	0	0	0	0	0	0	0.497689	0	0	0	0	0	0	0	0	0	0	0	0	0	0	0	0	0	0	0	0	0	0	0	0
group10134	TRIAE_CS42_3AL_TGACv1_195181_AA0646020.1	TRIAE_CS42_3B_TGACv1_220813_AA0720010.1	TRIAE_CS42_3DL_TGACv1_251270_AA0879500.1	16.4385	8.59531	13.531	20.0584	8.69784	14.0408	22.5113	15.0729	15.939	16.5995	11.6281	10.377	15.2877	7.66704	8.78425	14.5676	6.68182	8.28495	16.209	8.3996	9.71292	14.9179	10.8876	11.7683	15.8584	12.0337	11.9013	12.9855	9.05531	9.67587	17.8007	8.36843	11.2402	17.5211	11.5191	13.1314	34.1564	39.1093	46.359	21.783	24.4092	26.7172	34.0339	31.7016	34.444	16.0481
group10135	TRIAE_CS42_3AL_TGACv1_195183_AA0646060.1	TRIAE_CS42_3B_TGACv1_222629_AA0768190.1	TRIAE_CS42_3DL_TGACv1_250365_AA0866940.1	0	0	0	0.404828	0	0	0	0	0	0	0	0	0	0	0	0	0	0	0	0	0	0	0	0	0	0	0	0	0	0	0	0	0	0	0	0	0	0	0	0	0	0	0	0	0	0
group10137	TRIAE_CS42_3AL_TGACv1_195184_AA0646080.1	TRIAE_CS42_3B_TGACv1_221004_AA0726490.1	TRIAE_CS42_3DL_TGACv1_249304_AA0844730.1	0.685648	0	0	0.0807085	0.138628	0.854423	0.323993	0.903643	0.686205	0	0.210377	0.174857	0.0682829	0.23423	0.43399	0.335087	0	0	0.379496	0	0.160785	0.15891	0.272644	0.0841545	0.37598	0.645306	0.318526	0.0725808	0.0619012	0.154123	0	0.194744	0	0.315937	0.0673543	0	0.648617	0.30775	1.30004	0.294164	0.502272	0.70243	0.495626	0.493599	0.789033	0.539397
group10139	TRIAE_CS42_3AL_TGACv1_195187_AA0646110.1	TRIAE_CS42_3B_TGACv1_222477_AA0765460.1	TRIAE_CS42_3DL_TGACv1_251098_AA0877340.1	4.13413	5.20083	2.52094	3.41773	3.85746	1.73211	3.32979	3.90921	1.85471	1.46439	1.99721	0.718973	0.933685	2.0749	1.55963	0.763323	2.44846	0.873073	1.94712	3.7011	1.13141	3.03607	2.09761	2.09345	1.54556	2.59215	0.935738	10.2843	6.67869	3.71163	2.12615	2.79526	1.37099	2.876	2.8055	1.23045	5.86042	5.73432	3.1038	8.42558	5.41559	3.66627	6.76416	6.16209	3.92964	11.1099
group10141	TRIAE_CS42_3AL_TGACv1_195187_AA0646130.1	TRIAE_CS42_3B_TGACv1_222477_AA0765480.1	TRIAE_CS42_3DL_TGACv1_251098_AA0877320.1	17.8398	21.8959	16.5993	13.7269	18.2887	10.5098	20.4412	30.8343	12.7939	7.81381	8.59686	9.68171	7.58605	6.26491	8.65908	6.60765	6.33598	10.1498	8.09422	3.36005	5.45781	6.77963	5.27791	6.05015	6.69484	3.47998	6.18595	20.2325	22.8356	24.1715	11.5867	10.4066	8.77668	10.5767	10.0283	9.42902	11.9449	10.8772	9.17826	13.7331	13.0774	13.7445	18.8709	12.3309	16.8632	26.1269
group10143	TRIAE_CS42_3AL_TGACv1_195189_AA0646160.1	TRIAE_CS42_3B_TGACv1_224806_AA0801760.1	TRIAE_CS42_3DL_TGACv1_249089_AA0837270.1	0	0	0	0	0	0	0	0	0	0	0	0	0	0	0	0	0	0	0	0	0	0	0	0	0	0	0	0	0	0	0	0	0	0	0	0	0	0	0	0	0	0	0	0	0	0
group10144	TRIAE_CS42_3AL_TGACv1_195199_AA0646290.1	TRIAE_CS42_3B_TGACv1_227237_AA0822370.1	TRIAE_CS42_3DL_TGACv1_251275_AA0879540.1	96.4384	92.3253	110.303	124.335	118.805	128.211	81.9168	105.877	135.871	55.2925	62.6743	58.4477	104.722	116.272	125.875	110.3	83.5309	115.835	111.503	93.0459	123.337	118.313	106.931	137.541	90.122	93.3091	112.774	56.2973	80.4527	77.4094	57.0551	56.3666	53.1004	52.9391	66.8965	54.1337	79.3239	87.7952	96.9272	59.0321	74.8891	77.9032	71.4962	84.2487	96.8451	80.307
group10145	TRIAE_CS42_3AL_TGACv1_195199_AA0646310.1	TRIAE_CS42_3B_TGACv1_221900_AA0752650.1	TRIAE_CS42_3DL_TGACv1_251275_AA0879550.1	2.03758	1.65021	1.01751	1.03698	0.976657	0.612144	1.7495	1.51133	0.595039	0.345155	0.530501	0.173765	0.296799	0.8554	0.859802	0.256326	0.826316	0.736646	0.700246	1.57652	0.326226	0.467757	1.07311	0.341948	0.138942	0.705738	0.539615	1.42658	0.645731	0	0.767595	0.90238	0.507008	0.64468	0.848664	0.741	2.35817	4.39476	3.03381	1.9326	3.08497	2.99586	1.45752	3.2298	1.54539	2.18647
group10147	TRIAE_CS42_3AL_TGACv1_195205_AA0646420.1	TRIAE_CS42_3B_TGACv1_228801_AA0827620.1	TRIAE_CS42_3DL_TGACv1_250586_AA0870680.2	0.0905994	0.791916	2.25397	0	0	1.39827	0.0838705	0	0	0	0	4.1895	0.0305793	0	1.83113	0.032253	0.380014	3.91271	0.0863572	1.03343	2.14576	0.20481	1.34141	1.44386	0.0865082	1.26987	1.49711	0.0291472	0	2.90452	0.087467	0	2.09392	0.12937	0	2.57224	0.215783	0	3.34504	0.150212	0	4.4343	0.0965152	0	4.89009	0.0557194
group10151	TRIAE_CS42_3AL_TGACv1_195212_AA0646580.1	TRIAE_CS42_3B_TGACv1_224020_AA0791070.1	TRIAE_CS42_3DL_TGACv1_253698_AA0895370.1	0	1.02577	0	0	0.927556	0.192129	0	0	0	0	0.286215	0.594249	0	0.628769	2.03586	0	1.15726	0.999255	0	0	0.452463	0	0.548539	0	0	0.259468	0.268784	0.0436057	0.16807	0.261634	0.0457472	0.264473	1.00644	0	0.274382	0.854289	0.0953939	0.82454	2.59294	0.206748	0.792206	0.882426	0.297395	0.382189	2.28003	0.0809145
group10152	TRIAE_CS42_3AL_TGACv1_195215_AA0646610.1	TRIAE_CS42_3B_TGACv1_220636_AA0713040.1	TRIAE_CS42_3DL_TGACv1_250029_AA0860750.1	0	0	0	0	0.542737	0	0.0996081	0.197663	0	0.316004	0.886148	0.544395	0.209524	0.696653	0.0969407	0.154171	1.12174	0.42378	0.372837	0.900486	0	0	0.622188	0	0.0462345	0.137622	0	0.43885	0.544676	0.520056	0.322057	0.136919	0	0.095483	0.520951	0	0.131216	0.390516	0	0.142657	0.471482	0	0.400546	0.99338	0.568037	0.776489
group10153	TRIAE_CS42_3AL_TGACv1_195223_AA0646710.1	TRIAE_CS42_3B_TGACv1_221512_AA0742400.1	TRIAE_CS42_3DL_TGACv1_250967_AA0875680.1	13.3582	16.3208	9.10041	17.2883	14.6745	5.50503	17.9454	9.95262	16.8546	27.9024	30.0455	28.1425	32.807	36.3291	27.2033	38.9083	44.7377	28.3171	36.791	25.8581	26.5384	25.7158	30.6975	32.4289	26.9177	27.9614	30.5921	13.5918	13.9951	13.4943	27.4889	32.5968	25.6776	18.6952	24.2269	22.533	12.1094	15.0342	14.3648	15.2675	15.7483	14.6246	9.45874	14.3244	13.6143	11.9943
group10154	TRIAE_CS42_3AL_TGACv1_195227_AA0646750.1	TRIAE_CS42_3B_TGACv1_221415_AA0740180.1	TRIAE_CS42_3DL_TGACv1_249088_AA0837240.1	0	0	0	0	0	0	0	0	0	0	0	0	0	0	0	0	0	0	0	0	0	0	0	0	0	0	0	0	0	0	0	0	0	0	0	0	0	0	0	0	0	0	0	0	0	0
group10155	TRIAE_CS42_3AL_TGACv1_195232_AA0646800.3	TRIAE_CS42_3B_TGACv1_220673_AA0714820.1	TRIAE_CS42_3DL_TGACv1_250112_AA0862300.1	0	1.0114	0.731709	1.49152	0	0.506441	1.19378	0	0.545869	0.654127	0.458594	0.560429	1.1117	0.941629	0	0	0.716659	0.281403	1.33e-09	0.650136	0.182343	0.371512	0.47518	0.305563	0.757463	0.690065	0.361956	0.895952	0.280557	0.673142	1.47699	1.09915	0.537097	1.01125	0.846263	0.656983	0.298201	0.371331	0.409068	0.638273	0.7568	0.496644	0.931926	0.540748	0.936119	0.543347
group10157	TRIAE_CS42_3AL_TGACv1_195235_AA0646840.1	TRIAE_CS42_3B_TGACv1_221732_AA0748730.1	TRIAE_CS42_3DL_TGACv1_250330_AA0866230.1	3.86512	3.78105	0	3.77173	2.84849	0	4.66914	4.33346	0	2.95667	1.82432	0	1.76877	2.95221	0	3.7686	1.81849	0	4.38427	2.40422	0	5.90241	2.31425	0	4.33422	1.91526	0	3.80729	2.52233	0	2.96293	2.36808	0	4.06251	2.92621	0.0580591	4.22147	3.38105	0	4.52465	2.17148	0	2.6649	2.82151	0	4.98827
group10159	TRIAE_CS42_3AL_TGACv1_195244_AA0646890.1	TRIAE_CS42_3B_TGACv1_220590_AA0709940.1	TRIAE_CS42_3DL_TGACv1_249778_AA0856160.1	80.7289	52.1969	65.9995	68.5363	50.7258	59.7992	95.1327	94.1912	96.0654	32.8555	24.9958	37.6301	32.2671	25.747	37.7672	40.1821	29.5381	39.2529	28.9189	25.8149	35.3841	27.2189	30.309	28.6908	35.2527	29.2753	40.7167	68.5847	66.4663	59.5479	56.2389	53.4908	63.9205	56.9521	52.55	65.4316	31.2154	24.0176	23.7247	45.3869	38.5148	41.29	24.8652	18.3637	19.2466	51.0599
group10160	TRIAE_CS42_3AL_TGACv1_195244_AA0646910.1	TRIAE_CS42_3B_TGACv1_220590_AA0709930.1	TRIAE_CS42_3DL_TGACv1_251447_AA0881590.1	0	0	0	0	0	0	0	0	0	0.0450176	0	0.0435764	0.152427	0	0	0	0	0	0	0	0	0	0	0	0	0	0	0	0	0.115657	0.0417465	0	0	0.0433202	0	0	0.0397111	0	0	0	0	0	0.136348	0	0	0.0370977
group10161	TRIAE_CS42_3AL_TGACv1_195250_AA0646950.1	TRIAE_CS42_3B_TGACv1_225166_AA0805710.3	TRIAE_CS42_3DL_TGACv1_251577_AA0882660.1	2.51232	0	4.23961	2.45817	0.265172	3.23379	1.18084	0.133703	3.5336	0.870995	0.0843557	1.81308	1.14209	0.0980164	1.80302	1.1733	0.0635025	1.45834	1.33154	0.110187	1.44496	0.409926	0.28853	2.94919	1.12475	0.0658047	1.48177	2.45907	0.224445	4.20997	0.808205	0.0766502	2.52184	1.43279	0.0671153	3.4068	1.28278	0.0638216	3.43841	1.66658	0.419358	4.4638	0.544541	0.134665	2.22792	1.85682
group10163	TRIAE_CS42_3AL_TGACv1_195261_AA0647060.2	TRIAE_CS42_3B_TGACv1_220730_AA0717400.1	TRIAE_CS42_3DL_TGACv1_251214_AA0878860.1	0	34.215	26.9253	0	34.7881	32.2874	0	41.8219	40.5816	0	115.309	101.982	0	62.3706	66.8	0	84.3843	80.8941	0	71.2199	84.1129	0	59.9259	66.0887	0.686256	65.7673	78.1142	0.634547	65.4144	58.7735	0	95.8906	92.8979	0.689971	86.0924	82.4721	0	81.3922	84.4926	0	70.0936	67.6863	0	110.486	86.1619	0
group10164	TRIAE_CS42_3AL_TGACv1_195261_AA0647070.2	TRIAE_CS42_3B_TGACv1_220730_AA0717410.1	TRIAE_CS42_3DL_TGACv1_251214_AA0878870.2	0	0	0	0	0	0	0	0	0	0	0.0471463	0	0	0	0	0	0	0	0	0	0	0	0	0	0	0	0	0	0.0416981	0	0	0	0	0	0	0	0	0	0	0	0	0	0	0	0	0
group10165	TRIAE_CS42_3AL_TGACv1_195261_AA0647080.1	TRIAE_CS42_3B_TGACv1_220730_AA0717430.1	TRIAE_CS42_3DL_TGACv1_251214_AA0878880.1	2.50813	0	2.99081	0.797518	0	4.0954	3.49739	0	2.99825	4.15173	0.14887	6.87e-10	2.27052	0	1.62495	0.76141	0	2.01535	2.78207	0	4.10483	3.4711	0	4.58994	2.49589	0.142969	0.605213	3.3964	0.129235	0	1.86064	0	0.000951319	2.29974	0.276729	0.0106884	11.805	0.132517	0.792013	10.7904	0.133144	0	16.8348	0.151392	0.00016914	10.5895
group10166	TRIAE_CS42_3AL_TGACv1_195263_AA0647180.1	TRIAE_CS42_3B_TGACv1_225904_AA0812780.1	TRIAE_CS42_3DL_TGACv1_252012_AA0887040.1	64.2639	10.379	20.0025	65.6201	7.67387	26.3933	75.3019	8.14246	24.4631	20.2212	5.71786	9.84519	42.8081	5.98094	25.0792	27.1775	2.98964	17.2472	27.558	4.84185	12.7241	23.6468	4.55289	10.1558	27.097	4.30795	9.88067	40.9921	7.87348	15.5434	18.2119	4.54246	12.7981	17.5943	4.45572	9.2244	59.7762	13.8266	37.5148	42.726	8.85002	25.2522	61.6134	16.3897	42.2751	55.2922
group10167	TRIAE_CS42_3AL_TGACv1_195266_AA0647210.1	TRIAE_CS42_3B_TGACv1_222067_AA0756640.1	TRIAE_CS42_3DL_TGACv1_251913_AA0885920.1	0	0	0	0	0	0	0	0	0	0	0	0	0	0	0	0	0	0	0	0	0	0	0	0.150115	0	0	0	0	0.0631853	0	0	0	0	0	0	0	0	0	0	0	0	0	0	0	0	0
group10168	TRIAE_CS42_3AL_TGACv1_195273_AA0647300.1	TRIAE_CS42_3B_TGACv1_221698_AA0747760.1	TRIAE_CS42_3DL_TGACv1_252041_AA0887250.1	0.503936	0.548437	0	0.792218	0.129346	0	0.264767	0.129674	0	0.466466	0.130438	0	0.557497	0.109209	0	0.136766	0.401862	0	0.557858	0.121424	0	1.62248	0.444978	0.0707157	0.614489	0.421339	0	0.17652	0.677359	0	0.308507	0.72472	0	0.832275	0.674082	0	0.351176	1.20328	0	0.776053	1.091	0	0.402267	1.11574	0.0732384	0.218897
group10169	TRIAE_CS42_3AL_TGACv1_195275_AA0647320.1	TRIAE_CS42_3B_TGACv1_225876_AA0812580.1	TRIAE_CS42_3DL_TGACv1_253393_AA0894380.1	11.0052	4.48712	8.04798	12.3778	4.24621	9.9363	7.22718	3.09969	3.96814	4.89697	3.07756	3.89339	6.58426	2.09754	4.86644	4.66293	3.74498	4.96561	4.35479	2.43878	5.33418	5.03068	2.28364	2.00642	5.15044	3.22691	3.27428	7.90685	8.556	10.3422	10.6895	5.45843	8.98661	7.43064	3.8551	5.66812	11.6351	6.56001	9.70445	9.90482	6.73028	9.02735	7.90417	8.64245	8.23933	8.56078
group10170	TRIAE_CS42_3AL_TGACv1_195280_AA0647360.1	TRIAE_CS42_3B_TGACv1_224317_AA0795200.1	TRIAE_CS42_3DL_TGACv1_249215_AA0841700.1	0	0	0	0	0	0	0	0	0	0	0	0	0	0	0	0	0	0	0	0	0.193791	0.414685	0	0.405957	0	0.0643793	0	0.202822	0.0617506	0.198074	0	0	0.208042	0.220783	0.268761	0.215608	0	0	0.193446	0	0.0626321	0.198043	0	0	0	0
group10172	TRIAE_CS42_3AL_TGACv1_195295_AA0647460.1	TRIAE_CS42_3B_TGACv1_224285_AA0794840.1	TRIAE_CS42_3DL_TGACv1_252076_AA0887540.1	0	0	0.0233498	1.86e-06	0	0	3.02e-07	0	0	0.263121	0.0764347	0.104763	3.65e-07	0.0266071	0.0697027	0	0	0	1.54e-07	0.259161	0	3.68e-07	0	0.108311	9.24e-07	0	0	0	0.0276279	0	0.134667	0.0349193	0	7.4e-07	0	0	0.114391	0.177231	0.127639	3.3e-07	0.124566	0.056691	6.93e-07	0.0946933	0	1.32e-07
group10174	TRIAE_CS42_3AL_TGACv1_195296_AA0647490.1	TRIAE_CS42_3B_TGACv1_225875_AA0812570.1	TRIAE_CS42_3DL_TGACv1_249356_AA0846430.1	6.63784	11.1341	5.19893	7.04028	8.20387	2.73696	9.88014	9.35043	6.23032	16.7065	15.9218	13.2168	7.69866	8.82543	2.47328	5.25832	8.04978	8.15574	7.57624	7.03037	7.38694	6.76159	9.2666	4.31558	7.90811	10.0559	5.18867	13.076	15.1938	7.84482	11.8241	11.4726	9.26899	11.1508	13.0836	9.16698	15.3263	19.0051	12.8075	15.4036	15.3789	9.19493	18.0185	22.7816	14.6486	17.6674
group10175	TRIAE_CS42_3AL_TGACv1_195297_AA0647510.1	TRIAE_CS42_3B_TGACv1_222641_AA0768370.1	TRIAE_CS42_3DL_TGACv1_249426_AA0848430.1	0	0	0	0.158586	0	0	0	0	0	0	0	0	0	0	0	0	0	0	0	0	0	0	0	0	0	0	0	0.140221	0	0	0	0	0	0.0508494	0	0	0	0	0	0	0	0	0	0	0	0.130549
group10176	TRIAE_CS42_3AL_TGACv1_195303_AA0647580.1	TRIAE_CS42_3B_TGACv1_220683_AA0715290.1	TRIAE_CS42_3DL_TGACv1_250194_AA0863880.3	11.8507	3.62744	19.8582	7.25795	5.11283	17.1795	9.2157	3.85764	25.3958	5.5751	2.01265	6.33499	5.70393	2.45837	10.4863	2.9682	1.26241	9.53737	5.35448	2.18992	10.077	5.96516	4.27704	14.3555	6.32326	4.37914	12.7455	8.96723	3.87122	13.5946	5.07033	2.24676	9.89644	4.75625	2.09477	8.81635	8.21261	3.45946	13.6519	9.59308	3.89343	10.8439	12.8211	4.87705	20.7163	12.0852
group10178	TRIAE_CS42_3AL_TGACv1_195308_AA0647720.1	TRIAE_CS42_3B_TGACv1_220687_AA0715470.1	TRIAE_CS42_3DL_TGACv1_251038_AA0876420.1	0	0	0	0	0.581591	0	0	0	0	0.120107	0.621302	0	0.68378	0	0	0.359566	0	0	0.325399	0	0	0.567695	0.288109	0	0.558544	1.22421	0	0.422377	0.136174	0	0.664878	1.14356	0.948564	0.689715	0.296459	0	0.55387	0	0	0.114592	0	0	0.47931	0	0	0.978163
group10179	TRIAE_CS42_3AL_TGACv1_195308_AA0647730.1	TRIAE_CS42_3B_TGACv1_220687_AA0715450.1	TRIAE_CS42_3DL_TGACv1_251038_AA0876430.1	0.336077	1.47676	0.101232	0.238446	1.28584	0	0.0397774	0.781718	0	0.47271	0.959986	0.079112	0.30103	0.580216	0.134335	0.369126	1.2333	0.123542	0.446467	0.430222	0.44828	0.311736	0.495614	0.313001	0.295408	0.554937	0.111227	0.348634	0.768283	0	0.219268	0.974965	0.256872	0.151693	0.92374	0.190401	0.104365	0.0403194	0.0349315	0.177259	0.205483	0.0711959	0.119419	0.230734	0.0399704	0.227441
group10182	TRIAE_CS42_3AL_TGACv1_195310_AA0647840.3	TRIAE_CS42_3B_TGACv1_221185_AA0733210.1	TRIAE_CS42_3DL_TGACv1_251524_AA0882290.1	0	9.54973	2.03441	1.61145	6.91803	2.11086	0	7.03367	1.08307	0.896508	5.1042	2.01981	3.05224	3.47656	1.49303	0	2.65519	2.05446	0.803138	4.64872	2.03774	1.95588	3.92791	2.58455	0.293469	4.26991	2.49729	1.20361	10.6429	4.57867	1.96917	6.40447	2.00221	1.86249	7.68033	2.54365	0.956286	5.78511	2.36468	0.612393	7.07242	2.29064	1.71199	7.40159	2.96243	2.48564
group10183	TRIAE_CS42_3AL_TGACv1_195310_AA0647850.1	TRIAE_CS42_7BL_TGACv1_577569_AA1878730.1	TRIAE_CS42_7DL_TGACv1_604353_AA1997200.1	0	0	1.1398	0	1.07192	0.933847	0	0.479319	0.134347	0.57793	1.37311	0.706329	0	0.202544	1.13622	1.15636	0.869851	0	0	1.01187	0	0.54769	0.235392	0	0	1.89128	0.498928	0.203295	0.548508	0.247959	0.426657	1.61184	1.43161	0.442604	2.0303	1.07984	2.21209	5.42018	9.41408	2.56771	4.20809	4.37332	0.692393	3.48409	4.49398	1.60126
group10184	TRIAE_CS42_3AL_TGACv1_195318_AA0647940.1	TRIAE_CS42_3B_TGACv1_221214_AA0733940.1	TRIAE_CS42_3DL_TGACv1_250198_AA0864070.1	0	0.104231	0	0	0	1.37766	0	0	0	0	0	0	0	0	0	0	0	0	0	0	0	0	0	0	0	0	0	0.23826	0.026915	0.190655	0.125058	0.0282093	0	0	0	0	0	0.0806547	0	0.60061	0	0.381574	0.270003	0.0307519	0	0
group10185	TRIAE_CS42_3AL_TGACv1_195318_AA0647990.1	TRIAE_CS42_3B_TGACv1_221038_AA0727860.1	TRIAE_CS42_3DL_TGACv1_251387_AA0881030.1	0	0	0	0	0	0	0	0	0	0	0	0	0	0	0	0	0	0	0	0	0	0	0	0	0	0	0.229678	0	0	0	0	0	0	0	0	0	0	0	0	0	0	0	0	0	0	0
group10186	TRIAE_CS42_3AL_TGACv1_195330_AA0648110.1	TRIAE_CS42_3B_TGACv1_221184_AA0733140.1	TRIAE_CS42_3DL_TGACv1_249684_AA0854270.1	21.2358	6.25853	35.2669	19.7377	3.17758	20.3743	19.9067	16.4801	27.4866	3.47695	0.513464	6.97009	6.61213	1.0396	15.2506	26.316	3.18917	26.6443	5.0474	3.24017	7.07169	4.23664	1.69132	10.3786	5.73706	2.85456	12.5416	5.87369	2.81973	12.7525	7.80659	2.01241	7.92202	5.65832	3.06987	12.3097	2.32911	2.46312	6.2696	3.18646	2.872	6.1642	1.91292	1.40689	5.26925	17.8441
group10188	TRIAE_CS42_3AL_TGACv1_195331_AA0648150.1	TRIAE_CS42_3B_TGACv1_221539_AA0743410.1	TRIAE_CS42_3DL_TGACv1_249283_AA0844080.1	1.58114	2.98659	7.00422	2.27399	1.38585	6.90829	1.28549	3.83236	8.37315	0.11708	0.833168	1.89835	0.541091	3.52062	3.85276	0.301656	0.286674	1.21012	1.03927	0.787885	4.27627	1.26007	1.74201	3.72045	1.8443	0	4.44487	3.00007	3.25218	9.85683	0.650814	0.514701	3.36291	0.787859	0.961342	2.79162	0.927002	1.46682	2.40815	1.31284	2.09377	3.75817	1.00255	1.00769	2.47595	1.20342
group10189	TRIAE_CS42_3AL_TGACv1_195340_AA0648260.1	TRIAE_CS42_3B_TGACv1_223520_AA0783410.1	TRIAE_CS42_3DL_TGACv1_249412_AA0848090.1	0	0	0	0	0	0	0	0	0	0	0	0	0	0	0	0	0	0	0	0	0	0	0	0	0	0	0	0	0	0	0	0	0	0	0	0	0	0	0	0	0	0	0	0	0	0
group10190	TRIAE_CS42_3AL_TGACv1_195340_AA0648270.1	TRIAE_CS42_3B_TGACv1_223520_AA0783420.2	TRIAE_CS42_3DL_TGACv1_249412_AA0848080.1	5.05169	6.12894	2.698	4.78635	2.75638	2.40161	3.03294	6.80154	2.08544	5.82601	4.49883	3.06738	4.9445	5.005	2.68813	4.76759	3.26924	0.568802	3.62977	5.45754	1.85346	4.92818	7.5061	2.04763	4.75765	3.59328	1.01901	8.16406	7.64341	3.6968	4.91057	3.27271	2.37238	4.23661	2.60532	1.63142	6.83284	4.61491	2.29694	4.70317	3.7409	2.01946	7.34713	5.25036	5.196	8.2847
group10191	TRIAE_CS42_3AL_TGACv1_195352_AA0648380.1	TRIAE_CS42_3B_TGACv1_226677_AA0818620.1	TRIAE_CS42_3DL_TGACv1_249034_AA0835450.1	0.602397	0.420257	1.11351	0.645788	0.353743	0.95549	0.628195	0	2.0527	1.04192	0.358246	0.420107	2.04893	1.31517	1.12981	0.634792	1.3933	1.94731	1.29238	0.731061	1.49499	1.65036	0.417491	1.70142	0.655835	0.988091	0.782765	0.943191	0.316189	0.402893	0.828686	0.198953	1.40421	1.09929	0.137619	0.83248	0.972625	0.251472	0.686168	0.641864	0.44892	1.18412	0.589796	0.327667	0.269034	0.770601
group10192	TRIAE_CS42_3AL_TGACv1_195352_AA0648390.1	TRIAE_CS42_3B_TGACv1_226677_AA0818610.5	TRIAE_CS42_3DL_TGACv1_249034_AA0835460.5	14.4353	43.3442	16.6176	13.4913	32.0503	15.9313	10.2474	34.5791	12.3222	16.8925	36.6897	20.685	16.6915	34.4753	20.936	16.7031	28.9951	15.1621	21.8495	38.559	20.7094	27.4081	31.4634	22.9976	18.7535	37.2131	17.0346	16.9834	39.0453	17.486	15.2013	34.8268	18.9093	14.5844	38.0784	18.5096	40.8845	76.7657	44.6002	33.9887	69.3735	38.6711	45.2009	92.2107	51.9774	28.0051
group10193	TRIAE_CS42_3AL_TGACv1_195353_AA0648450.1	TRIAE_CS42_3B_TGACv1_225200_AA0806110.1	TRIAE_CS42_3DL_TGACv1_249284_AA0844190.1	0.75479	4.94869	2.63755	0.988507	3.1861	3.44392	0.74488	4.51396	3.22636	0.999753	2.80523	4.01923	1.06684	3.94206	4.46485	0.682167	2.4209	1.92183	0.952286	2.32197	3.68127	0.745702	3.68683	3.55421	1.11499	2.09068	3.33258	0.944297	3.4103	2.84641	0.792409	3.36324	2.84649	1.27427	2.02078	2.57865	1.54148	5.25654	4.44655	0.693192	5.60703	2.93294	1.38337	5.7593	3.87291	1.22328
group10194	TRIAE_CS42_3AL_TGACv1_195355_AA0648480.1	TRIAE_CS42_3B_TGACv1_224699_AA0800130.1	TRIAE_CS42_3DL_TGACv1_250966_AA0875650.1	0	0	0.813882	0	0	0	0	0	1.22333	2.47e-07	0.208943	0	0	0	0.368463	0	0	0	0	0	0.0819029	0	0	0	0	0	0	0	0	0.0785723	0	0	0.0824196	0	0	0.34204	0	0	0.389785	0	0	0.2387	0	0	0.178755	0
group10195	TRIAE_CS42_3AL_TGACv1_195355_AA0648490.1	TRIAE_CS42_3B_TGACv1_224699_AA0800120.1	TRIAE_CS42_3DL_TGACv1_250966_AA0875660.1	0	0	0	0	0	0	0	0	0	0	0	0	0	0	0	0	0	0	0	0	0	0	0	0	0	0	0	0	0	0	0	0	0	0	0	0	0	0	0	0	0	0	0	0	0	0
group10197	TRIAE_CS42_3AL_TGACv1_195362_AA0648560.1	TRIAE_CS42_3B_TGACv1_222993_AA0774720.1	TRIAE_CS42_3DL_TGACv1_249768_AA0855850.1	0	0	0	0	0	0	0	0	0	0	0	0	0	0	0	0	0	0	0	0	0	0	0	0	0	0	0	0	0	0	0	0	0	0	0	0	0	0	0	0	0	0	0	0	0	0
group10198	TRIAE_CS42_3AL_TGACv1_195076_AA0644440.2	TRIAE_CS42_1BS_TGACv1_055760_AA0182600.1	TRIAE_CS42_3DS_TGACv1_272572_AA0922530.1	0.0419334	0	0	0	0	0	0.0496091	0	0	0.54372	0	0	0.174567	0	0	0	0	0	0.0562676	0	0	0	0	0	0	0	0	0.163998	0	0	0.0458231	0	0	0.113937	0	0	0	0	0	0	0	0	0	0	0	0
group10200	TRIAE_CS42_3AL_TGACv1_195150_AA0645460.1	TRIAE_CS42_3B_TGACv1_220709_AA0716260.1	TRIAE_CS42_3DL_TGACv1_252477_AA0890220.1	0	0	0	0	0	0	0	0.114568	0	0.0881477	0	0	0	0	0	0	0	0	0	0	0	0	0	0	0	0	0	0.0776904	0	0	0	0	0	0	0	0	0	0	0	0	0	0	0	0	0	0
group10203	TRIAE_CS42_3AL_TGACv1_195380_AA0648830.1	TRIAE_CS42_3B_TGACv1_223837_AA0788230.1	TRIAE_CS42_3DL_TGACv1_251141_AA0877930.1	4.1463	7.75605	4.19177	23.0854	22.5412	17.7948	10.4829	11.0954	10.6107	7.40997	9.9009	4.21469	19.1315	16.535	10.1051	6.44116	9.40147	5.34559	1.59373	4.47962	0.773386	14.644	12.6044	9.41289	8.70862	8.32667	2.72457	7.93489	9.4509	7.10632	2.60428	2.66346	1.41935	18.2466	13.444	10.982	3.67455	4.23034	2.91822	9.52752	9.61836	7.35083	3.93343	6.63717	4.13841	12.7038
group10204	TRIAE_CS42_3AL_TGACv1_195384_AA0648950.2	TRIAE_CS42_3B_TGACv1_221849_AA0751620.2	TRIAE_CS42_3DL_TGACv1_250864_AA0874390.1	0.833616	2.4468	3.42463	1.48516	0	2.12628	1.48268	0	1.40024	4.53825	1.5381	5.32941	4.8168	0.333698	3.71078	2.03239	2.71058	3.79008	3.46099	0.371448	4.5245	3.38472	1.55684	2.98481	5.04653	1.818	3.28241	4.24209	1.7073	3.1067	2.22208	0	3.50544	2.9982	0.742569	3.79065	4.67758	2.73828	7.96741	4.76089	1.74191	5.17779	4.37223	3.12831	6.28175	4.95672
group10206	TRIAE_CS42_3AL_TGACv1_195399_AA0649140.1	TRIAE_CS42_3B_TGACv1_221915_AA0753050.1	TRIAE_CS42_3DL_TGACv1_249301_AA0844640.1	5.19571	8.65354	22.4662	5.6786	13.7969	28.9696	7.39939	8.82045	20.9717	1.52775	10.1491	21.6439	2.85593	7.36132	24.4796	1.31431	7.5274	18.8757	1.98318	2.6358	16.9093	2.59438	7.13481	25.489	6.08445	6.20906	21.9263	2.68823	10.3383	25.2603	2.21623	6.80179	22.131	3.76221	6.10293	23.2491	3.05318	9.57756	21.3908	2.42656	10.5785	20.9523	3.70767	9.36018	18.939	5.34056
group10207	TRIAE_CS42_3AL_TGACv1_195399_AA0649160.2	TRIAE_CS42_3B_TGACv1_221915_AA0753080.1	TRIAE_CS42_3DL_TGACv1_249301_AA0844660.1	6.23535	7.14636	10.2499	8.85428	12.9721	5.6273	0.488852	10.2866	6.98893	8.16248	8.82125	10.0875	9.14497	10.9028	8.53548	0.510955	9.78401	9.51832	12.0322	13.3276	19.8327	13.2769	13.3409	18.0828	8.8167	11.363	12.6482	3.5173	5.05417	4.91457	10.6619	13.7472	16.2899	9.56329	14.6772	11.7348	2.93004	3.79909	3.66702	1.98996	4.11996	3.5511	4.40758	5.04154	3.54698	5.65296
group10208	TRIAE_CS42_3AL_TGACv1_195402_AA0649170.1	TRIAE_CS42_3B_TGACv1_222305_AA0761760.1	TRIAE_CS42_3DL_TGACv1_249218_AA0841770.1	0.493552	0.0253086	0.254636	0.421777	0.2996	0.285944	1.04045	0.329651	0.408247	0.948441	0.155195	0.43961	0.649517	0.137679	0.33162	1.16611	0.0926326	0.178079	0.76455	0.0840558	0.149704	0.988803	0.17609	0.257998	1.31534	0.361656	0.658769	0.835205	0.143756	0.431344	0.998906	0.0856369	0.588599	0.929848	0.639909	0.288608	0.99002	0.130517	0.12091	0.898667	0.239338	0.205102	0.699943	0.149284	0.155781	1.19555
group10209	TRIAE_CS42_3AL_TGACv1_195402_AA0649180.2	TRIAE_CS42_3B_TGACv1_222305_AA0761750.1	TRIAE_CS42_3DL_TGACv1_249218_AA0841760.1	7.59016	0.707677	0.000246389	10.489	4.51379	0	4.73862	0	0	10.8303	2.23246	1.69296	21.0963	3.12122	3.22724	17.9307	5.75731	6.75e-05	18.2357	4.97208	4.19285	22.9441	5.93242	1.34441	21.6738	2.57366	4.34998	5.27291	1.076	0.0733082	6.22727	1.57549	0.92191	7.64326	1.34642	0	4.04477	1.51371	1.4822	7.99068	0.630192	0.067172	6.45696	0.429994	0	5.77392
group10210	TRIAE_CS42_3AL_TGACv1_195402_AA0649190.1	TRIAE_CS42_3B_TGACv1_222305_AA0761740.1	TRIAE_CS42_3DL_TGACv1_249218_AA0841750.1	3.93949	4.48566	0.576137	4.84473	6.26846	7.88182	1.75469	7.03763	5.5081	3.49757	15.5004	8.99025	2.87866	15.9516	11.5285	2.78839	15.5308	9.39991	2.67112	11.4876	7.68123	3.13233	14.5036	10.0315	3.44239	17.358	15.7328	5.23173	9.58569	5.92737	3.90964	19.9768	15.1834	4.56272	19.1717	15.1649	2.76825	4.59249	3.55432	4.31118	8.63076	7.42417	3.52369	3.92489	3.03436	3.45686
group10212	TRIAE_CS42_3AL_TGACv1_195407_AA0649240.1	TRIAE_CS42_3B_TGACv1_221153_AA0731930.1	TRIAE_CS42_3DL_TGACv1_250046_AA0861180.1	1.7604	5.60312	0	2.57305	4.40215	2.48381	5.40629	3.83353	2.55985	3.8416	4.59969	1.66036	4.25184	5.31848	0	0	5.21626	0	5.42118	10.0064	0	7.37527	9.02525	5.25915	3.29126	8.03177	2.44604	2.67177	7.90899	3.14958	6.29907	9.54685	2.36924	2.55524	8.21634	3.74378	4.01735	8.42488	4.82909	3.93069	8.43207	3.119	2.38539	6.16532	4.03119	3.15873
group10213	TRIAE_CS42_3AL_TGACv1_195409_AA0649250.1	TRIAE_CS42_3B_TGACv1_220619_AA0711650.1	TRIAE_CS42_3DL_TGACv1_251621_AA0883190.1	0	1.05906	0.204952	0.0670645	0.227265	0.181348	0	0.740109	0.908794	0.416748	2.3277	0.425467	0.113282	1.91692	0.459098	0.486339	0.999191	0.375396	0.50379	0.905945	0.453769	0	1.00445	0.296962	0	2.0967	0.412194	0.492923	1.54891	0.429559	0.486194	1.32233	0.461865	0.142104	2.19145	0.631892	0.721823	1.92841	0.502976	0.242702	1.48281	0.327019	0.749592	1.37809	0.244836	0.574189
group10214	TRIAE_CS42_3AL_TGACv1_195410_AA0649290.1	TRIAE_CS42_3B_TGACv1_223238_AA0778700.1	TRIAE_CS42_3DL_TGACv1_249172_AA0840360.1	0	0	0	0	0	0	0	0	0	0.176659	0	0	0	0	0	0.268848	0	0	0	0	0	0	0	0	0	0	0	0	0	0	0	0	0	0	0	0	0	0	0	0	0	0	0	0	0	0.289145
group10215	TRIAE_CS42_3AL_TGACv1_195414_AA0649340.1	TRIAE_CS42_3B_TGACv1_220588_AA0709770.1	TRIAE_CS42_3DL_TGACv1_251379_AA0880900.1	6.34891	2.90502	3.54743	4.59882	2.91302	7.36967	5.27979	3.5257	4.55512	3.78227	2.35725	2.08098	2.14347	1.40917	2.98794	1.39992	1.9185	1.76489	2.43844	1.13016	1.46929	2.5046	1.47215	2.83591	2.97276	2.3342	2.31816	5.20477	4.49417	5.91458	2.61911	2.99738	3.75216	3.53812	3.1786	3.17936	3.21647	2.84295	2.34709	3.74483	2.45675	3.33224	4.41054	2.86888	4.25739	6.61664
group10216	TRIAE_CS42_3AL_TGACv1_195414_AA0649350.1	TRIAE_CS42_3B_TGACv1_220588_AA0709780.2	TRIAE_CS42_3DL_TGACv1_251379_AA0880910.1	20.9996	18.5539	23.1062	16.5034	13.7777	20.3809	22.0619	13.5594	30.5153	6.13166	7.58504	7.21039	6.80064	6.6973	9.21507	6.81576	7.34392	8.60712	7.4269	7.00975	7.3822	5.80205	6.13453	7.95351	8.43756	8.16052	9.38319	13.9936	16.7386	18.6394	10.2684	10.7844	10.8655	9.99884	9.86952	10.4955	10.9914	9.94649	11.8669	10.241	11.43	11.9372	14.3206	14.8403	14.423	17.0816
group10218	TRIAE_CS42_3AL_TGACv1_195419_AA0649390.2	TRIAE_CS42_3B_TGACv1_221442_AA0741020.1	TRIAE_CS42_3DL_TGACv1_249302_AA0844680.1	21.4245	19.8466	7.19291	42.9069	49.4406	15.7619	26.4086	26.4162	10.0755	32.7915	19.8401	9.92688	36.9515	48.386	13.6784	33.8246	36.7774	6.20553	45.8426	63.6598	18.0356	58.8354	71.3776	28.1523	56.0053	51.0798	15.4164	31.8465	21.3511	11.8873	30.7026	16.2996	7.99297	32.3598	18.4163	10.0259	29.5233	21.0058	10.4589	42.9722	25.034	17.3419	36.7306	25.5065	12.2378	30.4725
group10219	TRIAE_CS42_3AL_TGACv1_195423_AA0649430.1	TRIAE_CS42_3B_TGACv1_222331_AA0762280.1	TRIAE_CS42_3DL_TGACv1_251708_AA0884030.1	1.09403	0	1.66732	1.28783	1.09008	0	3.39264	0.258059	1.47488	0.902804	0.239044	0	0.680955	1.00326	0.623777	0.855383	0	0	2.70267	0	2.99057	1.66399	1.37129	0.70696	1.68394	0	0	0.57899	0	0.360293	0.98683	0.386022	0.336538	1.28328	0.982018	0.572907	1.00611	0.538755	0.260846	0.733328	0.206319	0.503583	1.01232	0.116219	0	0.702141
group10220	TRIAE_CS42_3AL_TGACv1_195425_AA0649440.1	TRIAE_CS42_3B_TGACv1_223256_AA0779120.1	TRIAE_CS42_3DL_TGACv1_249194_AA0840850.1	198.21	174.948	136.404	314.179	273.551	224.397	186.577	186.692	148.374	131.677	127.685	106.53	249.815	261.064	182.854	141.58	153.548	116.38	198.337	195.74	185.741	276.025	297.971	278.421	224.194	214.184	215.607	132.477	127.017	88.5862	105.514	94.2147	85.0155	171.422	149.029	119.78	135.563	125.501	107.613	193.902	168.354	145.783	172.207	155.547	126.772	178.916
group10221	TRIAE_CS42_3AL_TGACv1_195425_AA0649450.2	TRIAE_CS42_3B_TGACv1_223256_AA0779140.2	TRIAE_CS42_3DL_TGACv1_249194_AA0840860.1	1.50953	0	2.40163	1.10514	0	1.74259	1.19687	0	1.89692	1.96273	0.375133	1.9581	1.84851	1.29043	1.29656	1.26179	0	3.02617	0.689816	0	1.60307	1.99212	0	2.1587	2.19316	0.40821	2.41996	2.04786	0.466332	2.08336	2.24572	0	3.34876	1.86884	0.319608	2.0014	1.06843	0.607552	1.54534	1.55577	0.584579	0.976719	1.28488	0.722577	1.91802	2.27064
group10222	TRIAE_CS42_3AL_TGACv1_195427_AA0649460.1	TRIAE_CS42_3B_TGACv1_220708_AA0716100.1	TRIAE_CS42_3DL_TGACv1_249210_AA0841520.1	1.55198	1.55	0	0.441892	4.30727	0.0756089	0.220087	1.83119	0	0.520226	1.25873	0	1.8742	4.49737	0	0.227494	0.225043	0	0.549766	0.820604	0	2.01272	1.841	0	0.367175	0.717347	0	0.187715	0.502878	0.283069	0.205974	0.849634	0.229009	0.543073	1.15183	0.368052	0.360223	1.88931	0	0.28584	2.32272	0	0.0750803	1.88068	0	0.243413
group10223	TRIAE_CS42_3AL_TGACv1_195431_AA0649500.1	TRIAE_CS42_3B_TGACv1_223446_AA0782290.1	TRIAE_CS42_3DL_TGACv1_253186_AA0893720.2	0.800975	1.3923	0	1.2505	1.16447	0	0.682631	0.456688	0	1.09223	0.73491	0	0.391592	0.692754	0	1.01745	0.248173	0	0.903659	0.821188	0	0.51375	0	0	0.59849	0.894166	0	0.896788	1.0585	7.2e-07	0.961439	0.865552	0	0.758518	1.18814	0	1.08764	1.24861	0	0.651543	1.19081	3.96e-07	0.900826	1.15303	0	0.960923
group10225	TRIAE_CS42_3AL_TGACv1_195446_AA0649700.1	TRIAE_CS42_3B_TGACv1_222429_AA0764370.1	TRIAE_CS42_3DL_TGACv1_249695_AA0854580.1	8.02461	44.9167	25.0867	14.4411	59.4353	33.0099	12.0341	55.3363	29.9604	6.86414	23.1046	13.4852	13.7287	41.563	24.5835	9.83927	36.6278	21.0224	11.7903	39.1913	22.4098	13.4626	41.58	22.9133	10.9404	43.8803	24.3119	5.61162	26.5291	16.3256	7.50518	29.1972	20.1351	9.28199	35.2239	21.194	4.44685	15.3448	8.46217	5.89974	20.6503	10.9226	5.13298	14.1322	8.61896	5.65797
group10227	TRIAE_CS42_3AL_TGACv1_195449_AA0649720.2	TRIAE_CS42_3B_TGACv1_221626_AA0746180.1	TRIAE_CS42_3DL_TGACv1_249054_AA0836270.1	0	0.344465	0	0	0	0.147243	0	0.882214	0.110512	0	0.013301	0.0917272	0	0	0.27873	0	0.070118	0.0759486	0	0	0.0689024	0	0	0	0	0.0630002	0.139251	0.0512036	0	0	0.053687	0.126635	0.236525	0	0.328488	0.490902	0	0	0	0	0.122499	0	0	0.206369	0.147259	0.238266
group10228	TRIAE_CS42_3AL_TGACv1_195449_AA0649730.1	TRIAE_CS42_3B_TGACv1_221626_AA0746190.1	TRIAE_CS42_3DL_TGACv1_249054_AA0836280.1	1.3372	1.13223	4.09862	1.69609	0.79894	1.03766	2.62726	0.445684	0.652948	0.965014	1.09259	2.19165	1.44415	0.601453	4.96932	1.90875	3.41305	1.76187	2.67124	1.00266	1.1031	4.38804	1.8367	4.10591	2.1953	0.778095	2.42486	0.847165	0.882508	1.80389	0.889348	1.17822	2.39866	1.5811	1.04776	2.09501	1.19404	1.43249	2.01725	1.22008	1.29969	1.45496	1.40295	1.25416	3.40998	2.79844
group10229	TRIAE_CS42_3AL_TGACv1_195449_AA0649740.1	TRIAE_CS42_3B_TGACv1_221626_AA0746210.2	TRIAE_CS42_3DL_TGACv1_249054_AA0836290.1	0.688401	7.62402	0	1.14964	4.68494	0.439593	0.542486	3.41e-05	0	3.2802	1.51807	0.0652448	4.93368	0	0.954171	7.61496	0	0.325096	6.12451	4.88738	0.943055	3.85643	0	0.493721	4.79427	0.85931	1.15577	1.44796	0	0.0558614	3.60224	2.23333	0.410026	1.57549	2.39012	0.303892	0.420012	0.557989	0.0555883	0.918019	0.977745	0.113381	0.206207	1.0982	0.0636669	1.29041
group10230	TRIAE_CS42_3AL_TGACv1_195454_AA0649790.1	TRIAE_CS42_3B_TGACv1_223007_AA0775040.1	TRIAE_CS42_3DL_TGACv1_252394_AA0889770.1	5.96029	0.238496	9.79924	9.50029	1.39465	12.3894	10.4974	1.26467	19.1211	4.62256	1.63189	6.34544	5.0815	2.13995	9.71822	3.19802	2.04313	13.5152	2.05787	1.58309	6.76684	3.8801	2.62381	8.91022	1.72494	1.76156	11.8323	7.20218	2.99284	14.4219	2.89289	0.956167	5.39556	2.0756	1.41664	8.17184	6.81485	2.17923	9.64785	7.61325	1.31038	10.8647	6.90415	2.06244	13.3415	10.6923
group10231	TRIAE_CS42_3AL_TGACv1_195454_AA0649800.1	TRIAE_CS42_3B_TGACv1_222835_AA0771480.1	TRIAE_CS42_3DL_TGACv1_252394_AA0889760.1	0	0	0	0	0	0	0	0	0	0	0	0	0	0	0	0	0	0.0406303	0	0	0	0	0	0	0	0	0	0	0	0	0	0	0	0	0	0	0	0	0	0	0	0	0	0	0	0
group10232	TRIAE_CS42_3AL_TGACv1_195457_AA0649830.1	TRIAE_CS42_3B_TGACv1_224311_AA0795160.1	TRIAE_CS42_3DL_TGACv1_252553_AA0890640.1	0.434983	0.475331	0.574432	0.758567	0.96008	0.573969	0.814259	0.480904	0.313614	0.325467	0.106733	0.312993	1.00511	0.764473	0.483841	0.224126	0.661808	0.269719	0	0	0.0978329	0.266016	1.15211	0.768375	0	0.148813	0.194092	0.143841	0.188699	0.368941	0	0.0989193	0.338453	0.938932	0.564545	1.20412	0.191048	0.140992	0.137852	0.254993	0.431232	0.363688	0.164051	0.269032	0.157816	0.292159
group10233	TRIAE_CS42_3AL_TGACv1_195474_AA0650010.1	TRIAE_CS42_3B_TGACv1_224888_AA0802850.1	TRIAE_CS42_3DL_TGACv1_250489_AA0869090.4	15.5362	8.93382	15.8177	13.5328	9.12197	12.6338	10.8231	7.96779	13.1611	4.61585	9.39064	5.42083	7.17128	9.1959	6.42229	4.89894	7.93851	4.57267	7.63681	10.4337	10.4335	6.95106	11.4367	9.5253	7.49286	11.9532	10.9997	8.96032	9.86262	10.2429	7.51179	11.362	8.91296	5.64534	8.13481	7.43549	6.60734	8.79429	2.83742	5.63012	8.44913	5.5432	6.39973	11.6745	7.01986	10.3558
group10234	TRIAE_CS42_3AL_TGACv1_195476_AA0650030.2	TRIAE_CS42_3B_TGACv1_221841_AA0751280.2	TRIAE_CS42_3DL_TGACv1_249115_AA0838220.1	6.40778	4.9062	13.2677	4.99965	4.45427	9.12189	5.43178	4.22836	9.54645	7.18071	3.71458	3.58356	9.34547	4.24666	2.42705	6.00788	2.96331	3.88017	11.3366	3.49198	5.80363	10.7309	2.97527	8.29979	8.37824	3.51821	8.01348	1.96142	2.81568	5.80237	25.2428	6.7712	11.0713	19.0131	4.77778	9.55768	0.591187	0.436182	3.81211	0.602987	0.257476	3.01735	0.541771	0.076574	3.56779	1.38192
group10235	TRIAE_CS42_3AL_TGACv1_195481_AA0650040.1	TRIAE_CS42_3B_TGACv1_224116_AA0792570.1	TRIAE_CS42_3DL_TGACv1_250027_AA0860670.3	55.3993	0	4.79084	42.6066	0.208968	2.21953	31.8483	0	0	11.9687	0.448337	1.20623	14.5743	0	0.192483	15.2659	0	0	9.17664	0	1.90747	17.0814	0	0.430626	11.8184	0	0.812119	23.6176	0	2.50521	24.3278	0.384765	1.66066	18.274	0	3.03072	16.1897	0	2.04608	15.3801	0	0.886887	22.1577	0	2.4212	41.2346
group10236	TRIAE_CS42_3AL_TGACv1_195481_AA0650060.1	TRIAE_CS42_3B_TGACv1_224116_AA0792560.1	TRIAE_CS42_3DL_TGACv1_250027_AA0860660.1	9.95996	2.86692	0	6.14442	4.65461	0.458442	3.01191	5.19273	0	3.62086	2.64529	0	4.10283	3.03224	0	4.46236	2.02344	0	4.1965	3.42171	0	4.0654	3.53124	0	3.2698	2.37874	0	3.52094	5.65907	0.273907	3.12403	2.51969	0	2.28205	2.59492	0	3.6871	2.93553	0.285173	2.38379	2.56525	0	3.20428	4.02539	0.403132	5.3781
group10237	TRIAE_CS42_3AL_TGACv1_195481_AA0650070.1	TRIAE_CS42_3B_TGACv1_224116_AA0792550.1	TRIAE_CS42_3DL_TGACv1_250027_AA0860650.1	1.55044	1.323	0.674027	2.7808	1.75259	0.400279	1.73224	1.56532	0	4.62331	2.5959	0.73457	3.17242	3.79097	1.3408	2.31332	3.08299	0.821653	3.38511	4.4826	0.746243	3.94435	4.32258	0.390963	3.83103	3.43467	1.48379	3.45889	1.7115	0.685996	2.02506	1.79423	0.359337	2.83438	1.99809	0.372957	2.95448	1.87274	1.03148	2.41865	1.52714	0.349951	4.79155	3.28676	0	4.66236
group10239	TRIAE_CS42_3AL_TGACv1_195488_AA0650150.1	TRIAE_CS42_3B_TGACv1_221155_AA0732030.2	TRIAE_CS42_3DL_TGACv1_250480_AA0868900.1	0	0.900331	1.15731	0	0.628504	1.2023	0	0.968353	1.31407	0	0.723097	0.875667	0.210648	0.448085	0.230415	0	0.249774	0.169553	0.0780445	0.679569	0.666208	0	0.237224	0.697629	0	0.674209	1.37238	0	0.810007	0.628857	0	0.357548	0.355022	0	0.510153	0.736779	0	0.254981	0.578209	0	0.389874	0.638647	0	0.535082	0.496513	0
group10240	TRIAE_CS42_3AL_TGACv1_195488_AA0650160.1	TRIAE_CS42_3B_TGACv1_221155_AA0732040.1	TRIAE_CS42_3DL_TGACv1_250480_AA0868910.1	5.05556	2.38362	4.49048	4.028	4.05466	4.20917	3.54319	2.28643	4.85501	10.0792	5.32414	5.89251	11.001	5.11535	6.19203	9.72609	4.36018	7.03674	9.09282	2.65768	4.51409	6.49166	3.79445	6.34723	5.68688	3.85821	5.01488	4.44851	4.60043	4.24154	5.37231	2.91499	2.28646	4.29641	3.7144	2.99693	2.86248	2.80655	2.16346	3.24519	3.07433	3.91123	4.59065	3.64802	3.46083	6.53881
group10241	TRIAE_CS42_3AL_TGACv1_195497_AA0650210.5	TRIAE_CS42_3B_TGACv1_222085_AA0757020.1	TRIAE_CS42_3DL_TGACv1_250362_AA0866880.2	0.284676	2.52293	1.6282	0	8.3891	8.22398	0.196755	6.55221	6.20521	0.153347	1.79465	0.580349	0	6.48768	3.04128	0	1.77782	0.946057	0	0.244294	0.180156	0	2.26303	3.25515	0	1.61745	0.284875	0.21665	2.13021	1.88198	0	1.04481	0.656868	0	5.57801	3.40786	0.0673706	1.16384	0.50995	0.0742485	2.55254	0.839458	0.402683	1.55644	0.908584	0
group10242	TRIAE_CS42_3AL_TGACv1_195497_AA0650240.1	TRIAE_CS42_3B_TGACv1_222085_AA0757010.1	TRIAE_CS42_3DL_TGACv1_250437_AA0868160.1	28.1198	18.8237	47.2087	30.8195	37.7098	63.9077	31.5104	33.4194	42.8097	30.1077	27.8392	48.5233	43.5831	35.7355	66.6049	28.3405	29.3222	46.0618	27.2063	26.3539	47.2776	36.2355	33.0676	53.8234	30.6655	29.1891	49.9267	22.5613	25.3098	36.6225	22.0798	19.397	37.2846	30.9325	30.8473	41.5517	18.5831	23.1826	38.5929	20.5952	26.1784	38.8047	20.7467	27.5626	46.0123	26.6555
group10243	TRIAE_CS42_3AL_TGACv1_195503_AA0650280.1	TRIAE_CS42_3B_TGACv1_224601_AA0798630.1	TRIAE_CS42_3DL_TGACv1_250863_AA0874340.2	0.251574	0.0920047	2.28621	0	0.539851	1.75589	0.494914	0	1.06865	2.34012	0.673608	2.96821	0.167074	1.46666	1.53509	1.1276	1.01248	2.79185	0.649775	0	1.00057	0.291462	0	0	0.64326	0.100778	0.992072	1.34356	0.296242	1.96953	0.563841	0.207233	1.46223	1.46237	0	2.06344	2.66228	0.684023	1.60972	2.17463	0.200701	2.15111	1.32331	0.112134	1.27148	1.74483
group10245	TRIAE_CS42_3AL_TGACv1_195509_AA0650360.1	TRIAE_CS42_3B_TGACv1_221914_AA0752990.1	TRIAE_CS42_3DL_TGACv1_249203_AA0841250.1	0	0	0	0	0	0	0	0	0	0	0	0	0	0	0	0	0	0	0	0	0	0	0	0	0	0	0	0	0	0	0	0	0	0	0	0	0	0	0	0	0	0	0	0	0	0
group10246	TRIAE_CS42_3AL_TGACv1_195516_AA0650420.2	TRIAE_CS42_3B_TGACv1_224118_AA0792600.1	TRIAE_CS42_3DL_TGACv1_250542_AA0869920.1	20.7708	5.16341	11.6047	18.7649	5.53159	13.3342	27.8206	6.15125	18.5211	33.4389	20.597	37.2034	59.0416	28.5358	54.7163	65.8817	33.0555	56.0284	53.9051	25.4831	31.5181	45.0514	20.9693	36.2051	50.6341	23.4804	33.0892	12.2723	2.46065	7.12713	25.8002	16.0486	22.7503	34.1185	16.851	27.0133	6.16027	1.69458	3.50165	8.73913	2.12791	5.18039	12.8492	3.324	9.01862	7.80023
group10247	TRIAE_CS42_3AL_TGACv1_195516_AA0650440.1	TRIAE_CS42_3B_TGACv1_226193_AA0814640.1	TRIAE_CS42_3DL_TGACv1_250817_AA0873630.1	7.61915	10.8941	17.4181	6.73467	13.0211	17.1351	6.67981	11.713	14.0486	2.53759	4.87731	5.7834	2.15519	8.25374	9.94849	2.23226	4.44076	8.04708	2.97089	5.57454	7.77294	1.92191	8.33007	9.2656	2.41658	8.09922	8.58278	3.10131	6.5023	9.09799	1.51129	5.0298	3.92358	3.50161	8.17874	7.58714	1.48029	3.93834	5.84392	2.40436	5.82903	7.70906	1.83713	5.35153	7.41173	2.57855
group10249	TRIAE_CS42_3AL_TGACv1_195527_AA0650560.1	TRIAE_CS42_3B_TGACv1_222613_AA0767820.1	TRIAE_CS42_3DL_TGACv1_252354_AA0889470.1	6.70992	12.078	21.5248	8.05967	16.6089	21.457	7.87481	11.8594	19.5084	9.29438	15.2372	17.561	11.6239	17.1832	17.6065	15.0841	20.7228	21.2953	6.98803	18.675	19.2606	10.9826	18.9115	27.0367	8.99295	15.3502	26.0674	7.56771	11.7966	13.2278	10.1228	10.9124	14.0433	9.34861	12.1291	17.9484	30.5423	23.7372	33.2345	23.4483	21.8805	29.1288	36.0054	25.7212	39.2188	15.1805
group10250	TRIAE_CS42_3AL_TGACv1_195527_AA0650570.1	TRIAE_CS42_3B_TGACv1_222302_AA0761700.2	TRIAE_CS42_3DL_TGACv1_249968_AA0859430.2	0	2.73e-08	6.236	0	0.165892	6.45846	0	1.67608	3.16295	1.97461	4.66691	20.7133	1.3961	0	16.6521	1.80193	0	20.4754	1.16548	0	16.5049	0	0	17.506	0.169313	0	17.6237	0.288419	0.0376386	8.772	1.73256	3.68435	19.3532	0.356608	1.44482	16.0793	0.291539	0	8.54987	0.141059	2.94593	9.11569	0.432894	0.416274	8.93447	0
group10251	TRIAE_CS42_3AL_TGACv1_195527_AA0650580.1	TRIAE_CS42_3B_TGACv1_221366_AA0738450.1	TRIAE_CS42_3DL_TGACv1_249968_AA0859420.1	5.91933	2.86792	6.05649	6.95631	3.99668	6.63724	3.15519	3.29952	2.8322	4.80918	4.84332	7.50694	5.4998	3.96862	5.64453	5.76605	3.66684	6.02532	4.27651	2.74122	7.19847	2.70225	2.76107	7.47194	2.46675	3.22905	8.56455	3.17769	2.35431	6.23158	5.64068	3.08941	5.05425	3.3503	1.21315	5.15684	4.25646	2.06438	5.75851	6.21369	3.09298	6.41999	8.53039	2.87939	6.82759	8.18079
group10252	TRIAE_CS42_3AL_TGACv1_195527_AA0650590.1	TRIAE_CS42_3B_TGACv1_221366_AA0738440.1	TRIAE_CS42_3DL_TGACv1_249968_AA0859410.1	1.97966	3.05802	0	1.15028	0	0	0	0	0	0.424228	0	0.992593	0	0	0	0.06172	0.526425	0	0.546936	0	0	2.29108	0	0	1.03124	0	0	0.555389	0.392454	0	0.388937	0.16501	0	0	0	0	0	0.122634	0.962642	0	0.477889	0	1.66859	0.140521	0.844782	0.170229
group10255	TRIAE_CS42_3AL_TGACv1_195533_AA0650750.1	TRIAE_CS42_3B_TGACv1_225092_AA0804900.1	TRIAE_CS42_3DL_TGACv1_249674_AA0854070.1	8.82325	2.93832	4.00727	12.414	3.3532	2.40162	10.2567	4.26102	3.9892	27.566	13.2026	7.51828	26.6077	9.03101	9.62665	23.7155	7.84938	5.76195	34.7976	7.80629	8.78467	26.5701	8.86829	10.1054	21.6042	10.4658	6.45957	11.5709	6.93862	4.68529	19.3448	4.93568	5.96835	16.1443	4.707	5.55457	50.8626	21.2955	20.6798	34.8233	12.2147	18.2917	51.2298	26.843	23.2118	32.599
group10258	TRIAE_CS42_3AL_TGACv1_195540_AA0650910.1	TRIAE_CS42_3B_TGACv1_220669_AA0714690.1	TRIAE_CS42_3DL_TGACv1_251195_AA0878640.1	2.82556	2.33968	0.133818	1.74921	2.52574	0.708991	0.702506	3.83958	0.790496	2.00033	4.25561	1.44414	0.827696	3.87178	0.666321	0.545196	5.08135	0	2.67043	3.34945	2.59234	1.55087	4.60682	1.78339	0.815235	4.20612	2.56853	0.552858	2.19694	0.566078	1.53048	4.93422	3.71075	1.39449	4.83931	2.46403	0	1.15948	0.491939	0.39988	1.94848	0.501958	0.089838	0.704457	0.644355	0.806617
group10260	TRIAE_CS42_3AL_TGACv1_195543_AA0650960.1	TRIAE_CS42_3B_TGACv1_221875_AA0752240.1	TRIAE_CS42_3DL_TGACv1_250205_AA0864260.1	4.9822	2.13486	4.81224	4.37627	2.53562	6.92239	4.86947	2.10905	4.29104	4.86199	3.55898	5.30874	5.71681	2.33646	5.40193	4.98189	2.24756	3.531	5.37734	4.90695	4.52247	7.67221	4.05263	7.27418	6.4676	4.59281	5.38437	4.99656	3.78818	6.83475	3.0475	2.56158	3.40041	4.19491	3.43643	5.16928	10.7211	9.19292	12.3325	8.87683	4.63515	9.92431	9.30596	5.8813	8.91634	6.95867
group10261	TRIAE_CS42_3AL_TGACv1_195546_AA0650980.1	TRIAE_CS42_3B_TGACv1_224577_AA0798290.2	TRIAE_CS42_3DL_TGACv1_250166_AA0863480.3	2.73131	0	4.39159	3.56314	0.225447	4.89068	3.26005	0	1.65316	4.87968	0	4.73799	3.22227	0	4.21632	1.8517	0	2.78817	3.53452	0	4.28641	3.45427	0	4.81946	3.12245	0.0942681	4.10318	4.02746	0	3.87963	4.53525	0.237706	3.5941	4.91907	0	4.77692	6.32822	0.116074	7.15291	6.04315	0	7.47424	6.36418	0	6.04568	4.08765
group10262	TRIAE_CS42_3AL_TGACv1_195550_AA0651030.1	TRIAE_CS42_3B_TGACv1_224343_AA0795540.1	TRIAE_CS42_3DL_TGACv1_251869_AA0885570.1	2.09287	1.06519	1.40939	2.01042	0.483992	1.19092	1.03607	1.69647	1.16951	3.72425	1.95496	2.01212	3.68246	1.34573	1.34311	2.1782	1.35026	1.15537	3.34057	2.90267	2.24799	3.30867	3.37227	1.82944	3.77558	2.60981	1.96293	3.92159	2.38807	1.76696	2.61658	2.23718	1.09426	4.01887	1.7179	1.23273	4.88305	3.42106	9.07715	4.3137	2.77553	5.92734	7.43301	4.28544	6.57375	6.64852
group10263	TRIAE_CS42_3AL_TGACv1_195551_AA0651070.1	TRIAE_CS42_3B_TGACv1_221275_AA0735980.1	TRIAE_CS42_3DL_TGACv1_249799_AA0856660.1	0	0	0	0	0	0	0	0.121922	0	0.0656182	0.122342	0.0607809	0	0	0.0510109	0	0	0	0	0.228291	0	0	0	0	0	0.169778	0	0	0.216151	0.10739	0	0	0	0	0.235173	0	0	0.107573	0.0534474	0	0.274248	0	0	0.184794	0	0
group10264	TRIAE_CS42_3AL_TGACv1_195551_AA0651080.1	TRIAE_CS42_3B_TGACv1_221275_AA0735970.1	TRIAE_CS42_3DL_TGACv1_249799_AA0856650.1	0.204113	0.619095	0	0.842851	0.547771	0	0.301695	0.915043	0.0539538	0.423665	0.550934	0	0.914435	0.719082	0	1.12157	0	0	0.056489	0.79957	0	0.0614101	1.49072	0.0546785	0.476669	0.453052	0	0.106937	0.162229	0.0476471	0.672769	0.850525	0.0499552	0.752056	0.941359	0.0518363	1.25891	0.753541	0	1.19404	0.603771	0	2.13333	1.04791	0.0543429	2.9851
group10265	TRIAE_CS42_3AL_TGACv1_195551_AA0651090.2	TRIAE_CS42_3B_TGACv1_221275_AA0735960.1	TRIAE_CS42_3DL_TGACv1_249799_AA0856640.1	0	0	0	0.0105977	0	0.191374	0	0	0	0	0	0	0	0	0	2.41e-10	0	0	0	0	0	0	0.0204396	0.0312504	0	0.0387609	0	0.0180101	0	0	0	0.0689849	0.0398836	0	0	0.0908764	0	0.0181171	0	0	0.0553551	0.0566783	0	0	0.0318178	0
group10266	TRIAE_CS42_3AL_TGACv1_195554_AA0651100.1	TRIAE_CS42_3B_TGACv1_221729_AA0748580.1	TRIAE_CS42_3DL_TGACv1_250761_AA0872720.1	0	0	0	0	0	0	0	0	0	0	0	0	0	0	0	0	0	0	0	0	0	0	0	0	0	0	0	0	0	0	0	0	0	0	0	0	0	0	0	0	0	0	0	0	0	0
group10268	TRIAE_CS42_3AL_TGACv1_195555_AA0651130.1	TRIAE_CS42_3B_TGACv1_222201_AA0759690.1	TRIAE_CS42_3DL_TGACv1_252617_AA0891060.1	0	0	0	0	0	0	0	0	0	0	0	0	0	0	0	0	0	0	0	0	0	0	0	0	0	0	0	0	0	0	0	0	0	0	0	0	0	0	0	0	0	0	0	0	0	0
group10269	TRIAE_CS42_3AL_TGACv1_195562_AA0651220.2	TRIAE_CS42_3B_TGACv1_221643_AA0746430.2	TRIAE_CS42_3DL_TGACv1_250717_AA0872310.1	31.0487	43.3595	40.7984	26.6322	16.562	39.7089	28.8929	11.8045	49.5697	35.2157	0	35.9397	26.3585	25.0108	37.1046	29.647	9.23424	38.6295	27.6987	19.6477	32.8471	37.5892	30.1379	47.6659	30.6714	13.8551	32.1304	24.1013	1.93752	21.2201	27.3253	0	26.528	21.1589	0	25.2527	43.1385	2.61456	47.1992	37.5206	0	42.6094	37.2256	0	47.3577	36.4958
group10270	TRIAE_CS42_3AL_TGACv1_195567_AA0651320.1	TRIAE_CS42_3B_TGACv1_220646_AA0713460.1	TRIAE_CS42_3DL_TGACv1_249333_AA0845650.1	0	0	0	0	0	0	0	0	0	0	0	0	0	0	0	0	0	0	0	0	0	0	0	0	0	0	0	0	0	0	0	0	0	0	0	0	0	0	0	0	0	0	0	0	0	0
group10272	TRIAE_CS42_3AL_TGACv1_195567_AA0651340.1	TRIAE_CS42_3B_TGACv1_220646_AA0713530.4	TRIAE_CS42_3DL_TGACv1_249333_AA0845600.1	0.398338	11.0025	0.153609	7.43394	17.2834	0	6.11197	12.3625	0.182111	2.90312	15.8097	0.304563	10.7029	20.2618	0.309826	3.83489	8.1031	0.853926	1.91447	7.24162	0.0566823	4.88628	20.5745	0.297433	6.21469	20.201	0.175537	3.03762	18.1483	0.450028	2.61249	16.6422	0.288898	3.82805	31.7849	0.40865	0.612547	31.3058	0.115471	1.28011	30.6416	0.113532	0.365179	23.4335	0	1.88182
group10273	TRIAE_CS42_3AL_TGACv1_195570_AA0651350.3	TRIAE_CS42_3B_TGACv1_222216_AA0760000.3	TRIAE_CS42_3DL_TGACv1_250912_AA0874940.1	0.706897	0.544453	7.39854	2.02659	9.51909	1.44126	4.15682	5.43425	5.62786	5.10686	20.6272	17.816	3.19217	24.1688	11.0728	7.30106	28.0761	16.0766	5.92296	14.8731	14.3268	4.50568	35.0804	16.5875	5.00986	24.6406	17.6685	5.50796	13.6091	8.29618	3.80913	19.3786	10.1467	7.25803	17.052	10.7343	7.60763	8.87163	6.20194	5.51334	16.3186	10.2552	6.67667	13.6144	7.38764	6.7374
group10274	TRIAE_CS42_3AL_TGACv1_195570_AA0651360.1	TRIAE_CS42_3B_TGACv1_222216_AA0759990.1	TRIAE_CS42_3DL_TGACv1_250517_AA0869600.1	0	0	0	0	0	0	0	0	0	0	0	0	0	0	0	0	0	0	0	0	0	0	0	0	0	0	0	0	0	0	0	0	0	0	0	0	0.0600017	0	0	0.0612012	0	0	0	0	0	0
group10276	TRIAE_CS42_3AL_TGACv1_195582_AA0651510.1	TRIAE_CS42_3B_TGACv1_227432_AA0823340.1	TRIAE_CS42_3DL_TGACv1_249360_AA0846500.1	5.77662	8.80978	7.82331	7.03479	5.34589	6.59165	3.73431	4.64328	6.26643	6.33435	6.56492	8.62096	7.96854	8.11906	7.5442	5.74927	7.43783	8.13781	6.08063	7.18903	11.3628	8.91366	9.51173	12.1467	7.71127	8.36614	10.5181	4.60785	4.69281	7.44471	5.29178	4.75468	6.62365	3.81972	4.01572	5.52276	7.37023	6.82393	10.326	5.95722	4.40823	7.99236	7.42932	8.35556	10.6815	7.55331
group10277	TRIAE_CS42_3AL_TGACv1_195582_AA0651530.1	TRIAE_CS42_3B_TGACv1_226290_AA0815710.1	TRIAE_CS42_3DL_TGACv1_249360_AA0846520.1	2.71043	3.26295	3.19468	7.38567	7.87905	7.27656	4.25428	4.5967	4.35629	9.25503	8.06495	8.2497	9.449	7.47789	6.30979	11.914	8.31937	8.99189	19.094	11.1021	13.0167	20.8879	11.2934	10.6124	20.0176	9.21944	9.93967	5.2101	4.94397	4.88599	11.3389	6.38653	9.08006	7.85723	7.02144	6.26869	7.03653	6.99756	6.55259	9.32492	7.64454	8.41852	6.5572	6.83982	4.22628	5.42477
group10280	TRIAE_CS42_3AL_TGACv1_195593_AA0651640.1	TRIAE_CS42_3B_TGACv1_222706_AA0769300.1	TRIAE_CS42_3DL_TGACv1_250366_AA0866980.1	0	0	0	0	0.180611	0	0	0	0	0	0.0605235	0	0	0	0	0.222758	0	0	0	0.056489	0	0	0.177449	0	0	0.280076	0	0	0.267344	0	0	0.0560641	0	0	0	0	0	1.27737	0.143196	0	1.95389	0	0	3.77904	0	0
group10281	TRIAE_CS42_3AL_TGACv1_195593_AA0651650.1	TRIAE_CS42_3B_TGACv1_226449_AA0816950.1	TRIAE_CS42_3DL_TGACv1_250366_AA0866970.1	0	0	0	0	0	0	0	0	0	0	0	0	0	0	0	0	0	0	0	0	0	0	0	0	0.0636331	0	0	0	0	0	0	0	0	0	0	0	0	0	0	0	0	0	0	0	0	0
group10282	TRIAE_CS42_3AL_TGACv1_195596_AA0651670.1	TRIAE_CS42_3B_TGACv1_221153_AA0731970.1	TRIAE_CS42_3DL_TGACv1_251133_AA0877880.1	25.3232	3.74328	25.5394	19.6674	5.92413	29.4341	25.8847	14.7953	17.9591	17.6379	5.72362	16.6749	18.9812	9.92194	25.0176	11.7856	4.56899	17.1248	13.3584	2.76847	12.7249	7.80669	11.067	11.8084	13.3123	2.05876	14.827	15.4804	10.7873	17.1967	14.9684	7.31251	12.7052	10.7968	2.75988	16.0287	14.1733	11.4494	20.9689	16.7136	8.42159	18.3459	17.4771	15.2695	16.6202	20.1602
group10283	TRIAE_CS42_3AL_TGACv1_195604_AA0651820.1	TRIAE_CS42_3B_TGACv1_220884_AA0722490.1	TRIAE_CS42_3DL_TGACv1_253697_AA0895360.2	1.4219	2.24777	1.88071	1.26549	2.17077	0	1.07321	1.50806	0.337269	2.67417	3.35537	2.44933	1.64643	1.31188	1.34067	1.15704	1.11622	1.27106	0.852924	2.4496	1.88848	2.31619	0.978289	0	0.943731	2.03228	2.16125	3.45792	2.94107	0	2.03128	2.87803	0.406598	2.19234	3.85659	1.05062	2.77587	2.3252	0	2.11928	2.89001	0.659315	2.64055	2.96845	1.40342	2.79706
group10287	TRIAE_CS42_3AL_TGACv1_195605_AA0651860.1	TRIAE_CS42_3B_TGACv1_223220_AA0778140.1	TRIAE_CS42_3DL_TGACv1_250140_AA0862890.1	10.366	9.97369	31.6185	6.56276	8.48003	27.4706	5.55161	12.0489	42.217	3.93716	1.57459	16.2117	3.87645	2.75101	13.8387	4.64766	1.87524	9.36159	0.107356	2.20807	7.31596	0	1.60011	9.05042	0.746775	1.17746	6.48328	2.21956	2.12169	4.07018	3.92103	4.19457	14.0148	3.73147	4.88466	16.4157	0.542825	2.77857	5.59479	0.730031	1.40441	5.73737	0.275827	4.26888	7.54881	1.36274
group10289	TRIAE_CS42_3AL_TGACv1_195613_AA0651950.2	TRIAE_CS42_3B_TGACv1_223686_AA0785610.1	TRIAE_CS42_3DL_TGACv1_251677_AA0883710.3	2.9464	0	0.622562	4.04348	0	1.9221	4.41084	0	0.72434	2.14794	0	0.401471	1.92504	0	2.53188	1.60004	1.08104	0.319605	3.47312	0	2.26682	2.16792	0	3.38188	2.31047	2.94e-07	2.71982	4.36112	0	3.49297	4.69095	0	3.49405	3.82706	0	2.85089	2.9387	0	3.2421	1.86852	0	0.422273	2.25388	0	1.448	3.63515
group10291	TRIAE_CS42_3AL_TGACv1_195645_AA0652240.1	TRIAE_CS42_3B_TGACv1_221862_AA0752000.1	TRIAE_CS42_3DL_TGACv1_249803_AA0856710.2	2.90617	1.49e-09	0	2.07343	3.98469	0	5.39499	6.32709	0	0	0	2.60119	0.466203	3.8062	0	3.35986	3.3079	3.04473	3.45638	0	3.74927	5.37159	0	1.66911	4.15103	5.12019	0.706308	1.18869	1.3699	1.8034	2.87695	2.88161	2.83405	0.187246	0	2.82402	0.788951	0.73535	3.31629	1.53e-05	1.35513	3.1145	0.418121	0	2.13791	1.43486
group10292	TRIAE_CS42_3AL_TGACv1_195650_AA0652290.1	TRIAE_CS42_3B_TGACv1_224531_AA0797760.1	TRIAE_CS42_3DL_TGACv1_254105_AA0895990.2	0	0	0	0	0	0	0	0	0	0	0	0	0	0	0	0	0	0	0	0	0	0	0	0	0	0	0	0	0	0	0	0	0	0	0	0	0	0	0	0	0	0	0	0	0	0
group10294	TRIAE_CS42_3AL_TGACv1_195655_AA0652390.1	TRIAE_CS42_3B_TGACv1_222120_AA0757710.1	TRIAE_CS42_3DL_TGACv1_250109_AA0862260.1	2.68387	6.03759	2.93722	2.72996	10.0315	3.16569	2.72533	8.56273	4.87416	3.67788	4.82875	3.51128	5.99182	7.15411	4.10719	4.31174	10.767	5.80177	6.07605	9.95849	4.21997	4.4243	6.22773	2.75222	5.4004	6.79334	2.26248	1.20028	2.22626	1.84577	8.27056	11.6068	6.29119	7.50687	8.72076	6.16885	0.681791	2.21314	2.29292	1.06908	1.80612	1.93821	0.561348	1.08671	1.42627	0.485636
group10297	TRIAE_CS42_3AL_TGACv1_195663_AA0652500.1	TRIAE_CS42_3B_TGACv1_221289_AA0736390.1	TRIAE_CS42_3DL_TGACv1_252280_AA0889050.1	0	0	0	0	0	0	0	0	0	0	0	0	0	0	0	0	0	0.0659597	0	0	0	0	0	0	0	0	0	0	0	0	0	0	0	0	0.0679068	0	0	0.0620503	0.16923	0	0	0.115061	0	0	0	0
group10299	TRIAE_CS42_3AL_TGACv1_195675_AA0652630.1	TRIAE_CS42_3B_TGACv1_225503_AA0809180.1	TRIAE_CS42_3DL_TGACv1_251564_AA0882520.1	0	0	0.523002	0	0	0.980413	0	0	0.246656	0	0.274835	0.128751	0	0	1.45952	0	0	1.0234	0	0	1.96739	0	0	1.5749	0	0	1.145	0	0	0.226248	0	0.253293	1.06857	0	0.656768	0.24632	0	0	1.78778	0	0	1.71217	0	0.136694	4.61793	0
group10300	TRIAE_CS42_3AL_TGACv1_195675_AA0652640.1	TRIAE_CS42_3B_TGACv1_225503_AA0809190.1	TRIAE_CS42_3DL_TGACv1_251684_AA0883810.1	0.459229	0	0.135527	0.433731	0.0442755	0	0	0	0.360909	0.271394	0.176095	0.119163	0.137145	0.186428	0.236044	0.672793	0	0.165395	0	0.290299	0.225053	0.0532359	0.17373	0	0.100849	0.0411516	0.372265	0.143932	0.155787	0.246071	0.100603	0.285794	0.184242	0.156587	0.127101	0.114715	0.238959	0.466105	0.350759	0.584713	0.475065	0.357454	0.437744	0.311172	0.361224	0.357305
group10301	TRIAE_CS42_3AL_TGACv1_195681_AA0652670.1	TRIAE_CS42_3B_TGACv1_220629_AA0712780.1	TRIAE_CS42_3DL_TGACv1_252191_AA0888200.1	9.01195	0.0927568	0	11.0737	1.64253	0.986742	4.07284	0.499685	0.160104	2.3913	0.438673	0.368791	6.58198	1.62505	2.08812	3.53651	0.509607	0.307882	1.83241	0.154026	0	3.94429	1.50538	0.234475	1.8561	0.572155	0.275405	3.82349	0.390666	0.208433	2.96717	0.0516216	0.112008	4.14191	1.12523	0.445088	3.68459	0.43448	0.239544	4.73237	0.39376	0.521486	3.15288	0.773822	0.182821	3.79509
group10302	TRIAE_CS42_3AL_TGACv1_195681_AA0652680.1	TRIAE_CS42_3B_TGACv1_220629_AA0712760.1	TRIAE_CS42_3DL_TGACv1_252191_AA0888210.1	1.19192	0.262297	0.367651	0.879265	2.41334	0.218334	1.48659	1.1785	0.435939	2.36695	5.88252	5.15705	1.55974	4.59608	4.40075	2.23094	7.0337	8.17884	2.64066	8.67239	5.80771	3.72352	5.83748	3.16754	2.72603	5.45108	3.48072	0.926444	2.09053	1.89349	0.664289	4.26489	2.86888	1.03057	3.83077	3.03372	0.387675	0.711762	1.98814	1.18579	1.61922	2.44137	0.888328	0	2.14328	0.604724
group10304	TRIAE_CS42_3AL_TGACv1_195683_AA0652710.1	TRIAE_CS42_3B_TGACv1_220663_AA0714540.1	TRIAE_CS42_3DL_TGACv1_249469_AA0849500.1	0	0	0	0	0	0	0	0	0	0	0	0	0	0	0	0	0	0	0	0	0	0	0	0	0	0	0	0	0	0	0	0	0	0	0	0	0	0	0	0	0	0	0	0	0	0
group10305	TRIAE_CS42_3AL_TGACv1_195686_AA0652740.1	TRIAE_CS42_3B_TGACv1_223285_AA0779670.1	TRIAE_CS42_3DL_TGACv1_252982_AA0892820.1	0.819707	0	1.39707	0.905427	2.32679	1.13467	0.938169	3.65905	1.75141	1.39182	1.4981	1.21503	1.54985	0.870056	1.30849	0.733438	1.44785	1.40379	0.706217	0.29226	0.72784	0.918834	0	1.42943	1.48123	1.21103	1.29465	0.685101	0.559894	0.849487	0.651234	0	0.474858	1.29422	1.89992	1.44756	1.3539	0	1.13118	0.747176	0.571244	0.489806	0.724573	1.9578	1.39101	1.07979
group10306	TRIAE_CS42_3AL_TGACv1_195687_AA0652750.1	TRIAE_CS42_3B_TGACv1_224114_AA0792470.1	TRIAE_CS42_3DL_TGACv1_250121_AA0862420.1	4.84345	2.08913	3.77091	3.06979	3.09424	4.99851	4.53005	2.0864	8.0689	2.98527	1.85921	2.60187	2.81367	2.48318	4.90579	0.328746	1.48203	2.5394	3.35098	2.46181	3.66308	3.11191	1.17145	3.66318	1.88949	1.21149	2.61525	3.55782	2.28127	6.38561	4.03011	2.91609	5.23868	3.79421	1.55156	5.16772	15.1228	2.90274	4.4655	16.8732	6.6667	9.42449	5.41157	1.62288	1.2275	13.0328
group10307	TRIAE_CS42_3AL_TGACv1_195693_AA0652800.1	TRIAE_CS42_3B_TGACv1_221138_AA0731590.1	TRIAE_CS42_3DL_TGACv1_250525_AA0869670.1	2.04031	0	3.42625	1.26493	0	2.511	2.269	0.230463	2.42943	1.46401	1.07834	1.70615	0.445007	0	1.08185	1.17972	0	1.44957	1.25648	0	2.3981	2.02799	0	1.98387	1.54188	0	1.27805	1.64803	0	2.49428	1.53072	0.353217	1.89879	1.31169	0	1.70359	2.40108	2.93e-08	4.1447	1.96753	0	3.74134	2.12084	0	4.04911	2.26875
group10310	TRIAE_CS42_3AL_TGACv1_195696_AA0652840.1	TRIAE_CS42_3B_TGACv1_220741_AA0717780.1	TRIAE_CS42_3DL_TGACv1_249949_AA0858950.1	2.73021	0.798076	1.25403	1.11295	0	2.10624	2.58289	0.496925	1.9394	0.588213	0	0.742273	0.889537	0.250864	0.288094	0.606118	0	0.588898	0.989145	0	0.800909	0.632959	0	1.50959	1.08991	0.138393	0.529535	1.14339	0.0437841	1.11006	0.599432	0.275413	0.317422	0.678536	0	0.384266	3.15642	2.40013	4.06991	1.68843	2.35772	1.7419	2.01464	3.19703	2.99177	2.22482
group10311	TRIAE_CS42_3AL_TGACv1_195702_AA0652900.1	TRIAE_CS42_3B_TGACv1_224899_AA0802930.1	TRIAE_CS42_3DL_TGACv1_249703_AA0854810.1	3.50166	14.3851	1.76672	3.71203	14.2059	1.57183	3.25947	13.533	0.41157	8.98579	30.9114	2.86808	6.50832	21.7323	2.07093	8.12474	25.5692	2.17506	9.85351	32.0065	1.83044	9.43865	30.3927	3.2013	11.4728	35.8961	1.89285	3.34252	18.0898	1.50581	4.594	21.7006	1.70633	4.93929	21.7993	2.67551	3.66322	11.4729	1.40316	6.88095	14.7703	2.27783	4.58592	12.3788	1.7701	3.49157
group10312	TRIAE_CS42_3AL_TGACv1_195702_AA0652910.1	TRIAE_CS42_3B_TGACv1_224899_AA0802940.1	TRIAE_CS42_3DL_TGACv1_249703_AA0854820.1	0	0.712856	0.744448	6.32386	1.58736	4.49028	0.654485	1.62574	0	3.87254	2.06609	2.86084	5.53098	2.59774	6.29338	2.4739	2.09996	3.125	0.267203	1.73745	2.42908	2.7998	2.09317	5.8383	0.660092	2.3996	3.85169	1.96505	0.877293	1.95687	0	0.374301	1.04464	3.7202	2.05585	3.08913	1.90833	0.634904	0.379749	1.50366	0.92776	1.34566	1.12518	0.832924	2.33229	0.882761
group10314	TRIAE_CS42_3AL_TGACv1_195711_AA0652990.1	TRIAE_CS42_3B_TGACv1_222607_AA0767640.2	TRIAE_CS42_3DL_TGACv1_251343_AA0880340.1	0	0.446619	0	0	0.0422511	0.260779	0.234498	0.00378721	0	0	0.527431	0.328846	0	0.0077717	0.0550486	0	0	0	0	0.00281557	0	0	0.00435527	0	0	0.441387	0	0	0.046626	0.058077	0	0	0	0.112935	0.788471	0.660715	0.103349	0.464539	0.288881	0.0526919	0.520957	0.471413	0	0.00465308	0	0
group10315	TRIAE_CS42_3AL_TGACv1_195712_AA0653000.1	TRIAE_CS42_3B_TGACv1_221246_AA0735060.1	TRIAE_CS42_3DL_TGACv1_251482_AA0881910.1	0	0	0	0	0	0.101322	0	0	0	0	0	0	0	0.0711558	0	0	0	0	0.148665	0	0	0	0	0	0	0	0	0	0	0	0	0	0	0	0	0	0	0	0.274197	0	0	0	0	0	0.104853	0
group10317	TRIAE_CS42_3AL_TGACv1_195717_AA0653040.2	TRIAE_CS42_3B_TGACv1_222050_AA0755910.1	TRIAE_CS42_3DL_TGACv1_249418_AA0848250.1	0	0	0	0	0	0	0	0	0	0	0	0	0	0	0	0	0	0	0	0	0	0	0	0	0	0	0	0	0	0	0	0	0	0	0	0	0	0	0	0	0	0	0	0	0	0
group10318	TRIAE_CS42_3AL_TGACv1_195721_AA0653100.1	TRIAE_CS42_3B_TGACv1_222045_AA0755680.1	TRIAE_CS42_3DL_TGACv1_250462_AA0868620.1	9.21043	57.7553	2.66646	9.79721	53.8397	0.888914	9.04198	48.6052	1.35941	11.5435	25.0056	0.663425	10.6497	31.325	0.539574	10.7973	32.7058	0.228919	13.0318	33.5624	0.387385	11.6906	37.9221	0.844307	11.5753	39.9189	0.621129	19.447	57.6729	1.22006	13.271	36.7401	0.930281	11.1416	37.983	0.611435	15.431	42.2473	0.838428	13.5163	40.4028	0.960822	28.0425	51.7885	1.28625	23.179
group10319	TRIAE_CS42_3AL_TGACv1_195721_AA0653110.1	TRIAE_CS42_3B_TGACv1_222045_AA0755690.1	TRIAE_CS42_3DL_TGACv1_250462_AA0868630.1	12.6836	14.2546	9.66915	13.4522	8.96248	7.6937	10.2768	7.3679	7.8671	21.8861	11.1236	8.0212	19.7801	9.71759	11.7749	18.561	12.4118	8.89779	33.2706	17.6317	16.5791	32.5862	17.1861	14.6012	25.2369	12.94	12.7563	30.5363	17.757	13.4451	33.9966	16.5278	12.7892	23.2978	11.8481	12.3583	22.4455	10.1283	7.08673	20.4879	10.2217	8.89238	29.8631	16.5301	13.7395	28.0345
group10320	TRIAE_CS42_3AL_TGACv1_195722_AA0653120.1	TRIAE_CS42_3B_TGACv1_224166_AA0793310.1	TRIAE_CS42_3DL_TGACv1_249597_AA0852160.1	3.35278	0.946988	7.34473	3.9003	1.98187	8.09154	4.93017	1.17638	6.94184	1.71444	1.55033	1.61767	1.19392	0.726909	0.991854	1.52521	0.824403	1.49365	0.606967	0.539037	1.53041	1.06337	0.887147	1.41652	0.932528	1.26096	1.625	3.4913	2.45501	6.13133	1.85555	1.33319	4.5226	2.27332	1.73616	4.18653	1.0841	0.828446	1.89567	1.56257	1.46851	2.91435	1.65799	1.39418	1.98535	3.89396
group10321	TRIAE_CS42_3AL_TGACv1_195722_AA0653130.2	TRIAE_CS42_3B_TGACv1_224166_AA0793320.1	TRIAE_CS42_3DL_TGACv1_249597_AA0852150.3	16.6319	8.70799	19.2333	12.2008	11.2676	15.372	17.4451	12.6349	15.5343	8.19121	8.39557	9.77827	6.55614	0.00107036	8.49959	8.02134	4.73341	8.64005	6.86186	7.30417	8.31221	7.33262	7.71472	9.44223	7.31658	7.68658	10.4922	16.1151	9.25178	17.4605	8.2609	8.28149	9.65005	7.89803	8.94873	12.3911	14.9301	9.34165	17.8412	14.5478	11.791	14.4497	14.4522	10.5234	16.5133	20.3696
group10322	TRIAE_CS42_3AL_TGACv1_195726_AA0653170.1	TRIAE_CS42_3B_TGACv1_222228_AA0760130.1	TRIAE_CS42_3DL_TGACv1_249347_AA0846170.1	0	0.848386	0.621237	0	0.824419	0.427508	0.18716	0.590145	0	0.370683	0.532313	0.184302	0.635371	0.447144	0.154623	0.415573	0	0.505733	0	0.0552457	0	0.366218	0.173546	0.7201	0.312693	0.547854	0.9225	0.219367	0.992898	0.402455	0.34658	0.176985	0.245795	0.53662	1.18123	0.767581	0	0	0.162044	0	0.424414	0.220332	0	0.476624	0.371162	0.0801998
group10324	TRIAE_CS42_3AL_TGACv1_195736_AA0653260.1	TRIAE_CS42_3B_TGACv1_221373_AA0738670.1	TRIAE_CS42_3DL_TGACv1_252268_AA0888970.1	0	0	2.17532	0	0	1.2138	0	0	0.488558	0	1.69412	1.27412	0	0	3.28459	0	0	1.39349	0	0	1.83373	0	0	1.67963	1.67139	2.08418	0.90717	0	1.14485	0.671759	0.233962	1.56208	2.46761	0	0.623217	0.853236	0	1.01754	0.110603	0	1.32109	0.564913	0	0	1.01575	0
group10325	TRIAE_CS42_3AL_TGACv1_195742_AA0653310.1	TRIAE_CS42_3B_TGACv1_224496_AA0797280.1	TRIAE_CS42_3DL_TGACv1_250504_AA0869320.2	5.22584	5.44826	5.02633	5.05421	7.90426	6.58053	8.20425	7.09192	4.94601	7.46509	7.18925	6.2414	5.66956	6.95722	5.56899	6.74274	6.33647	5.04736	6.18207	7.76909	6.65454	9.07184	9.39224	8.35572	8.99342	8.62966	8.01262	5.47638	6.16417	6.45952	7.28596	7.83651	5.01484	6.57913	8.36895	7.65401	12.9097	15.6053	12.7223	13.17	13.1302	11.2845	8.55989	12.1683	7.78561	6.96253
group10327	TRIAE_CS42_3AL_TGACv1_195744_AA0653330.1	TRIAE_CS42_3B_TGACv1_222745_AA0769920.2	TRIAE_CS42_3DL_TGACv1_250447_AA0868390.2	3.7556	9.18123	5.3267	1.40026	7.04202	4.93282	9.42e-10	2.40307	4.10209	3.52428	12.1404	7.74084	0	5.64492	6.16109	5.29318	9.63432	0	2.63e-05	8.21434	5.87151	0	6.46404	6.01541	3.16152	6.08428	2.55172	0.89142	6.07268	5.6883	2.06304	9.60637	4.60552	1.26322	9.61379	5.42189	3.62669	11.8809	8.26252	1.35198	7.07718	3.14607	3.07103	8.46786	4.93866	3.18028
group10328	TRIAE_CS42_3AL_TGACv1_195744_AA0653340.1	TRIAE_CS42_3B_TGACv1_222745_AA0769910.1	TRIAE_CS42_3DL_TGACv1_250447_AA0868380.1	0	0	0	0	0	0	0	0	0	0	0	0	0	0	0	0	0	0	0	0	0	0	0	0	0	0	0	0	0	0	0	0	0	0	0	0	0	0	0	0	0	0.0667201	0	0	0	0
group10329	TRIAE_CS42_3AL_TGACv1_195745_AA0653370.1	TRIAE_CS42_3B_TGACv1_221673_AA0747260.1	TRIAE_CS42_3DL_TGACv1_251161_AA0878240.1	0.314889	0.581033	0.212671	0	1.25719	1.56776	0.425676	0.458098	0.37717	0.265676	0.057327	0.0631535	0	0	0	0.274591	0	0	0.647383	0	0.176571	0.156445	0.168383	0.123255	0.444565	0.0531586	0.0583572	0.187884	0	0	0.393967	0	0	0.102201	0.0551143	0.242757	0.280774	0.70623	0.388552	0.0954175	0.77154	1.13216	0.053575	0.346576	0.0635741	0.0874603
group10330	TRIAE_CS42_3AL_TGACv1_195745_AA0653380.2	TRIAE_CS42_3B_TGACv1_221673_AA0747250.1	TRIAE_CS42_3DL_TGACv1_251161_AA0878250.2	3.91744	0	3.57166	2.24745	0	2.36549	2.63989	0	2.27302	0.0926204	0	0.041298	0	0	0.350817	0.0462167	0	0.043758	0.384897	0	0.0835009	0.0436131	0	0.0853124	0.37366	0	0.290966	1.47309	0	2.03217	0.878421	0	0.154071	0.726621	0	0.444075	1.31809	0	0.717603	1.12876	0	1.21302	1.45683	0	0.9342	3.05143
group10331	TRIAE_CS42_3AL_TGACv1_195745_AA0653390.1	TRIAE_CS42_3B_TGACv1_221673_AA0747240.1	TRIAE_CS42_3DL_TGACv1_251161_AA0878260.1	196.839	385.038	208.65	158.728	293.109	159.837	234.935	463.922	243.595	12.263	17.2559	14.6307	16.721	26.7979	16.6186	16.2522	36.4579	17.9498	20	18.391	9.72386	30.408	39.7554	28.1347	28.9044	34.6258	24.6508	358.371	627.293	318.077	47.2122	65.3486	35.2238	40.9913	61.3797	39.3186	155.948	254.828	155.243	174.83	274.151	170.74	206.634	294.509	203.769	360.343
group10332	TRIAE_CS42_3AL_TGACv1_195748_AA0653430.1	TRIAE_CS42_3B_TGACv1_221316_AA0737000.1	TRIAE_CS42_3DL_TGACv1_249227_AA0842370.1	135.409	74.9437	44.8704	150.695	86.9675	47.8418	144.909	62.6902	39.1278	164.853	134.655	122.303	290.38	241.779	180.417	254.641	207.47	174.936	281.472	240.322	163.987	237.459	211.909	120.046	211.305	206.326	117.841	78.5226	56.2611	30.0548	212.51	147.638	101.557	185.842	115.965	84.3563	65.2678	62.0274	31.9054	60.2347	70.7394	35.0135	59.0381	55.6156	32.4324	51.5254
group10333	TRIAE_CS42_3AL_TGACv1_195754_AA0653520.1	TRIAE_CS42_3B_TGACv1_227488_AA0823560.1	TRIAE_CS42_3DL_TGACv1_253128_AA0893540.1	0	0	0	0	0	0.0679511	0	0	0	0	0	0	0	0	0	0	0	0	0	0	0	0	0.104778	0	0	0	0	0	0	0	0	0	0	0	0	0	0	0	0.295202	0	0	0	0	0	0	0
group10336	TRIAE_CS42_3AL_TGACv1_195534_AA0650760.1	TRIAE_CS42_3B_TGACv1_223564_AA0784040.3	TRIAE_CS42_3DL_TGACv1_249877_AA0857940.1	1.74169	0	2.30008	1.93459	0	2.83565	0.816726	0	1.8682	1.38068	0	2.63938	2.2666	0	2.72548	1.60272	0	2.88831	1.24283	0	2.15258	1.67655	0	2.81294	1.42801	0	2.68527	1.60457	0	2.03679	1.14197	0.12376	1.85337	1.25379	0	2.0425	1.51761	0	2.19722	1.21559	0.186889	2.51322	2.37758	0	3.50077	1.85398
group10340	TRIAE_CS42_3AL_TGACv1_195757_AA0653580.1	TRIAE_CS42_3B_TGACv1_225608_AA0810340.1	TRIAE_CS42_3DL_TGACv1_252281_AA0889090.2	0	0	0	0.891147	0	0	0	0	0	0	0	0	0	0	0	0	0.672645	0	0	0	0	0	0	0	0	0	0	0	0	0	0.465413	0	0	0.738084	0.129911	0	0.40357	0.117758	0	0	0	0	0.473538	0.135387	0	0.354479
group10341	TRIAE_CS42_3AL_TGACv1_195763_AA0653660.2	TRIAE_CS42_3B_TGACv1_226216_AA0814830.1	TRIAE_CS42_3DL_TGACv1_250369_AA0867070.1	3.0111	0.72255	4.30982	9.36688	1.30761	7.38484	2.54638	0.227872	3.80133	4.8797	3.9557	1.81188	8.26241	4.23619	4.37409	3.33446	3.64646	1.39001	2.86529	0.809011	1.04901	9.54354	4.78359	4.26513	6.27415	3.66946	2.44539	4.86218	0.813467	2.93498	1.23758	0.264168	1.67152	5.0997	2.81544	2.56401	4.92591	0.702516	1.68483	5.75733	0.979574	1.98759	6.61235	0.235767	2.70782	5.55261
group10344	TRIAE_CS42_3AL_TGACv1_195781_AA0653840.1	TRIAE_CS42_3B_TGACv1_222840_AA0771600.1	TRIAE_CS42_3DL_TGACv1_251485_AA0881940.1	0	2.72051	0	1.41022	2.32645	6.29e-10	2.26939	1.83584	3.02154	1.71375	1.79524	0	1.62393	2.25277	0	1.31e-09	2.07782	6.05e-10	0	1.43066	0	1.80802	2.40619	1.43497	1.71472	2.06545	1.40131	2.1118	2.82581	5.81e-10	1.15552	1.94174	1.21827	1.60132	2.00509	0	0	1.7818	0	0	1.68757	1.88958	1.8295	2.02083	1.96047	1.07837
group10348	TRIAE_CS42_3AL_TGACv1_195785_AA0653890.1	TRIAE_CS42_3B_TGACv1_222101_AA0757380.1	TRIAE_CS42_3DL_TGACv1_251735_AA0884420.1	2.28214	0.0905125	0.830913	0.161663	1.06868	3.63758	1.47478	0.749428	3.00262	0.323743	0.267333	0.313081	0.590665	0.360405	0.544416	0.16769	0	0	0.505427	0.1002	0	0.820187	0.209854	0.953503	1.16824	0.298165	0	1.41116	0.0945253	1.30429	0.599838	0	0.642851	1.8264	0.359925	0.795592	1.12399	0.0470844	0.564389	0.817575	0.192014	1.03167	0.543896	0.161719	0.668873	0.891381
group10350	TRIAE_CS42_3AL_TGACv1_195793_AA0654030.1	TRIAE_CS42_3B_TGACv1_222850_AA0771710.1	TRIAE_CS42_3DL_TGACv1_249358_AA0846490.2	1.12235	0.12017	0	2.44711	0.42483	1.04006	1.53196	0.0710134	0.391023	2.64817	0.501964	1.96704	4.73747	0.478628	1.57789	2.54403	0.967653	1.71933	3.98254	1.12322	2.24417	3.52107	0.36696	1.55717	3.04418	1.15104	2.01617	2.02621	0.316452	0.89288	1.97243	0.54536	0.607151	1.46953	0.275468	0.818977	2.37811	0.19663	1.37524	1.9936	0.449291	0.788211	2.64829	0.752792	1.05567	2.21354
group10351	TRIAE_CS42_3AL_TGACv1_195795_AA0654050.1	TRIAE_CS42_3B_TGACv1_220915_AA0723590.1	TRIAE_CS42_3DL_TGACv1_250627_AA0871280.1	116.667	118.169	103.299	117.161	116.26	101.307	114.292	118.622	115.299	471.677	378.547	405.619	365.626	296.213	251.535	432.226	354.235	316.089	386.184	300.089	289.291	332.283	288.503	231.336	388.457	319.786	282.409	171.351	216.22	214.652	395.214	358.161	365.722	367.077	318.095	316.86	140.017	122.002	136.203	177.246	165.024	165.838	116.566	93.1674	110.49	92.1851
group10352	TRIAE_CS42_3AL_TGACv1_195797_AA0654090.1	TRIAE_CS42_3B_TGACv1_226850_AA0819710.1	TRIAE_CS42_3DL_TGACv1_250506_AA0869370.1	0	3.21163	2.94447	2.00243	0	1.62252	0	0	2.37904	0	3.56572	2.12898	2.9218	2.21204	3.20671	2.02572	4.70933	1.65713	3.9105	2.13342	3.49647	3.27772	0.765103	3.77306	1.99e-05	3.01964	3.47049	0	2.13403	2.26524	2.38117	0.633736	2.49519	0	1.92548	2.12182	3.22795	5.37552	5.77474	0	2.64496	4.70761	4.73e-07	6.07937	6.87146	0.00184612
group10353	TRIAE_CS42_3AL_TGACv1_195797_AA0654140.1	TRIAE_CS42_3B_TGACv1_226850_AA0819700.1	TRIAE_CS42_3DL_TGACv1_250506_AA0869380.1	0	0	0	0	0	0	0	0	0	0	0	0	0	0	0	0	0.137573	0	0	0	0	0	0.130222	0	0	0	0	0	0.366567	0	0	0.256525	0	0	0	0	0	0.241047	0	0	0.123169	0	0	0	0	0
group10356	TRIAE_CS42_3AL_TGACv1_195810_AA0654270.2	TRIAE_CS42_3B_TGACv1_225664_AA0810880.1	TRIAE_CS42_3DL_TGACv1_249962_AA0859290.2	8.61296	6.57664	14.8984	6.36304	7.00129	7.79516	5.44936	5.15479	9.93753	9.46125	7.30095	11.4359	11.1012	8.01918	10.2477	8.27312	7.22517	7.53931	7.64544	6.64354	10.807	10.6023	11.2462	11.5888	8.09283	9.61581	9.93611	6.44018	5.96305	11.1591	6.56162	6.15057	9.71254	7.71059	5.95652	9.40887	6.32859	5.93349	9.53789	5.47654	5.78729	8.49915	11.6483	7.47587	11.8189	10.3629
group10358	TRIAE_CS42_3AL_TGACv1_195811_AA0654320.3	TRIAE_CS42_3B_TGACv1_225713_AA0811410.1	TRIAE_CS42_3DL_TGACv1_249120_AA0838420.1	0	0	0	2.58204	0	0	2.69796	0.132683	2.12983	0.194286	0	0.983111	0	0	1.04275	0	0.0955701	0.928526	1.01655	0	0.366517	1.44375	0	0	1.12513	0	1.09314	1.00191	0	0	1.18188	0	0	0.973963	0.0332407	1.09907	0.517973	0	0.0503507	0.782693	0	0.23397	0.600572	0	0.442375	1.202
group10359	TRIAE_CS42_3AL_TGACv1_195813_AA0654360.1	TRIAE_CS42_3B_TGACv1_224965_AA0803690.1	TRIAE_CS42_3DL_TGACv1_250870_AA0874470.1	10.0231	16.3948	19.8141	10.1332	15.3026	17.2534	8.17718	9.92071	13.3143	17.8937	18.1478	33.8157	17.7465	24.3997	31.6124	22.7382	22.5793	40.3095	15.3573	23.114	33.3951	17.396	22.2566	33.3972	14.7383	22.2786	31.6267	7.15487	12.1033	21.137	11.6192	16.8822	27.1828	7.3839	13.2175	22.6152	3.51772	6.86002	12.2437	4.70643	7.82394	16.0005	5.52111	4.7461	9.78202	7.75829
group10360	TRIAE_CS42_3AL_TGACv1_195813_AA0654370.1	TRIAE_CS42_3B_TGACv1_224965_AA0803700.1	TRIAE_CS42_3DL_TGACv1_250778_AA0872980.1	0.912054	2.05058	0	0.810971	1.59012	0	0.466098	0.187902	0.467631	1.4535	2.40655	0.474281	0.547866	1.58532	0.422758	0	2.23701	0	0.384644	1.09947	0.219066	0.114437	0.737601	0.382229	0.432772	0.697779	0.217065	0.734004	2.55256	0.69723	0.593445	1.21758	0.292506	0.115918	1.19959	0.758719	0.327949	2.51185	0.415541	0.590972	2.05934	0.600946	0	1.44588	0.396857	0.213698
group10361	TRIAE_CS42_3AL_TGACv1_195819_AA0654430.1	TRIAE_CS42_3B_TGACv1_225601_AA0810260.1	TRIAE_CS42_3DL_TGACv1_253556_AA0894930.1	1.02009	0	0	0.467686	0.0668124	0	0	0	0	0.472339	0	0.0692495	0.394983	0	0	0	0	0	0.125471	0.125471	0	0	0	0	0.0621914	0	0	0.357459	0	0.0613728	0.187423	0	0.0857568	0.194469	0.129646	0	0.237026	0	0	0.362637	0	0	0	0.203638	0.0233869	0.387841
group10363	TRIAE_CS42_3AL_TGACv1_195823_AA0654500.1	TRIAE_CS42_3B_TGACv1_222962_AA0774120.1	TRIAE_CS42_3DL_TGACv1_253342_AA0894220.1	6.68866	5.17559	7.21276	9.77938	5.08641	3.3529	5.45135	4.43727	4.32098	11.7103	4.96152	11.7095	11.0177	6.66801	8.42095	13.45	5.3269	8.41459	13.5079	7.0555	7.70151	7.53467	5.94127	8.26162	7.92202	5.09303	9.57668	7.53909	5.09171	7.59692	9.17869	4.83078	7.23327	7.75048	3.59132	7.7357	8.29523	4.72717	11.035	7.98693	2.79497	8.39747	7.979	3.73843	8.74676	10.7769
group10365	TRIAE_CS42_3AL_TGACv1_195826_AA0654540.1	TRIAE_CS42_3B_TGACv1_224030_AA0791220.1	TRIAE_CS42_3DL_TGACv1_249228_AA0842410.1	0.148125	0	2.26878	1.481	1.55895	0.305362	0.63591	0.845957	0.87087	2.86525	1.0983	1.88782	1.84414	0.815813	1.35558	1.22873	3.03497	0.950271	2.0922	0.661375	0.717569	1.49529	1.14146	0.822398	2.01176	1.31358	0.58486	2.09005	1.55781	1.16398	1.23386	1.09762	1.0273	1.62637	1.30244	1.34111	1.75996	1.2555	0.506563	1.85477	1.26822	1.51996	1.76882	1.2289	1.55905	2.09092
group10366	TRIAE_CS42_3AL_TGACv1_195831_AA0654570.1	TRIAE_CS42_3B_TGACv1_221323_AA0737350.1	TRIAE_CS42_3DL_TGACv1_251888_AA0885820.1	0.428563	0.297053	0.776438	0.224821	0.876337	1.37627	0.506854	1.34658	0.87278	0.394433	0.469283	0.639309	0.521443	0.147863	0.42505	0.116278	0.725413	1.23202	0.0925923	0.396995	0.214888	0.165599	0.0573895	0.45009	0.0522812	0.234821	0.498056	0.248986	0.414647	0.242358	0.0522112	0.134439	0.149317	0.216707	0.169172	0.48335	0.247964	0.258023	0.362491	0.353959	0.684066	0.123159	0.908555	0.82731	0.322687	0.741599
group10367	TRIAE_CS42_3AL_TGACv1_195836_AA0654600.1	TRIAE_CS42_3B_TGACv1_224719_AA0800590.2	TRIAE_CS42_3DL_TGACv1_249102_AA0837770.1	0	0.00202289	1.6529	0	1.24914	3.45883	0.797976	0.00507274	0.630403	5.77187	2.43923	4.51723	3.35946	1.99474	3.50362	0	1.17314	1.92874	3.40418	1.6983	3.10857	2.67455	2.92495	6.57098	3.21473	2.0793	4.54395	3.89394	1.78222	3.21009	2.79958	2.04207	2.49262	2.66461	1.48272	2.00864	2.92834	1.22059	2.5953	3.53559	1.51273	3.50257	2.19553	1.46946	3.4181	4.85873
group10368	TRIAE_CS42_3AL_TGACv1_195836_AA0654610.2	TRIAE_CS42_3B_TGACv1_224719_AA0800560.1	TRIAE_CS42_3DL_TGACv1_249102_AA0837760.3	2.85695	2.11039	0	0.766618	1.32816	0	2.52525	0.450159	0.457085	1.17171	1.35989	0	1.53399	1.81525	0	0.702594	0.785833	0.177375	0.907173	1.03949	0	0.598567	0.559413	0	1.15822	0.661921	0	3.13635	1.58769	0	0.826311	1.82926	0	1.0807	1.71438	0	0.941376	2.96779	0	0.887998	2.2843	0	0.764959	2.26154	0	2.60514
group10369	TRIAE_CS42_3AL_TGACv1_195836_AA0654620.5	TRIAE_CS42_3B_TGACv1_224719_AA0800550.2	TRIAE_CS42_3DL_TGACv1_249102_AA0837740.1	12.3993	24.875	12.5796	10.4064	26.0884	12.3302	12.5195	22.5891	17.908	12.5519	20.038	13.8246	10.407	17.4188	16.8274	9.67575	16.2583	14.5442	13.4497	21.0182	16.9466	14.4374	19.3905	16.5594	12.2484	21.557	14.3401	12.1015	21.805	13.2267	13.9783	19.1967	15.5346	14.5327	21.228	13.7641	19.5897	52.069	27.3652	17.7811	53.7569	23.9109	11.234	26.0361	12.3587	12.6248
group10370	TRIAE_CS42_3AL_TGACv1_195836_AA0654630.1	TRIAE_CS42_3B_TGACv1_224719_AA0800540.1	TRIAE_CS42_3DL_TGACv1_249102_AA0837730.1	0.0207082	0.736149	0	0	0.333702	0	0	0.823806	0	0.0492861	0.102763	0	0	0.224522	0	0.0497615	0.467668	0	0.0233698	0.238927	0	0.0495575	0.515492	0	0.0472152	0.364618	0	0.0219577	0.250056	0	0	0.225601	0	0.023789	0.34428	0	0.205663	1.01674	0	0.0452199	1.13629	0	0.0755145	0.22308	0	0.104636
group10371	TRIAE_CS42_3AL_TGACv1_195841_AA0654680.1	TRIAE_CS42_3B_TGACv1_223082_AA0776210.1	TRIAE_CS42_3DL_TGACv1_249237_AA0842660.1	0	0.517057	0	0	0.101207	0	0	1.22048	2.04539	0	0.523633	0	0	1.45945	0	0	0.421402	0	0.101591	1.90781	1.01601	0	0.698853	1.41812	0	2.07731	0.78193	0	0.276519	0	0	1.54732	2.08137	0.321637	1.40458	1.19948	0.780796	71.5702	40.6075	1.29415	45.8638	29.8026	0	39.5869	50.3616	0
group10372	TRIAE_CS42_3AL_TGACv1_195844_AA0654740.1	TRIAE_CS42_3B_TGACv1_223056_AA0775760.1	TRIAE_CS42_3DL_TGACv1_249245_AA0843010.1	2.49072	1.69124	6.15256	3.25624	1.14905	9.16343	1.04341	3.38175	10.556	3.40355	2.10324	9.42674	1.6807	2.13761	2.98854	3.24073	3.81433	3.63932	0.622566	2.16019	4.74526	0.744721	3.01534	3.88936	0.792556	3.28219	5.17068	2.34917	0.343582	8.50845	0.359383	3.3152	5.09455	1.95744	4.86041	7.86771	0.923154	1.29705	23.3597	0.526943	2.57709	25.0366	1.72307	1.60234	24.2754	0.420868
group10373	TRIAE_CS42_3AL_TGACv1_195848_AA0654770.1	TRIAE_CS42_3B_TGACv1_221888_AA0752430.1	TRIAE_CS42_3DL_TGACv1_251810_AA0885210.2	22.7166	48.5393	21.2646	21.6787	38.6171	19.6007	18.8492	36.7654	16.6809	12.5485	21.7979	10.8991	14.0654	32.0471	15.7218	13.876	29.5532	11.3801	10.4764	20.8434	15.7826	14.301	27.1036	13.6449	11.4079	28.0796	11.6063	19.4244	34.7746	19.0299	12.9209	25.5261	11.3599	13.1039	25.0827	10.5672	11.6573	25.213	11.7224	12.7194	22.6934	11.1501	16.201	29.632	11.1758	18.9266
group10374	TRIAE_CS42_3AL_TGACv1_195851_AA0654790.1	TRIAE_CS42_3B_TGACv1_222933_AA0773460.1	TRIAE_CS42_3DL_TGACv1_253517_AA0894820.1	0	0.563317	4.42e-10	1.56314	0.313112	8.63e-09	1.22317	0.883114	1.59151	1.49317	0.730936	2.03334	0	0.710767	1.56049	0.685995	1.14e-09	0.779517	1.26462	0.541896	0.859847	0.980729	0.402475	1.9666	1.9204	0.38273	2.35846	1.66233	0.507987	1.39366	1.35588	0.612786	1.04921	1.22748	0.00284038	1.43425	1.1554	0.193246	1.09631	1.47977	0.469037	1.54202	1.5059	0.0679098	1.41922	1.88146
group10378	TRIAE_CS42_3AL_TGACv1_195868_AA0655020.2	TRIAE_CS42_3B_TGACv1_221475_AA0741720.1	TRIAE_CS42_3DL_TGACv1_249237_AA0842690.1	0	0	0	0	0	0	0	0	0	0	0	0	0	0	0	0	0	0	0	0	0	0	0	0	0	0	0	0.0761368	0	0	0	0	0	0	0	0	0	0	0	0	0	0	0	0	0	0
group10380	TRIAE_CS42_3AL_TGACv1_195874_AA0655080.1	TRIAE_CS42_3B_TGACv1_228193_AA0826230.1	TRIAE_CS42_3DL_TGACv1_249401_AA0847820.1	0.978138	2.34006	1.19031	1.67512	1.69849	1.46647	1.05701	1.59709	1.15522	0.35584	1.14866	0.256926	0.772076	1.95769	0.44593	0.78208	1.92028	0.0308985	0.522757	0.684478	0	0.46929	1.43274	0.528628	0.222354	1.05017	0.0835155	0.174958	0.595404	0.28519	0.190837	0.27723	0.10962	0.494815	0.863213	0.214797	0.453901	0.596843	0.365698	0.533725	0.674966	0.292724	0.319617	0.45457	0.239019	0.782656
group10381	TRIAE_CS42_3AL_TGACv1_195879_AA0655180.2	TRIAE_CS42_3B_TGACv1_220825_AA0720330.1	TRIAE_CS42_3DL_TGACv1_252228_AA0888660.2	2.95009	5.67113	16.68	1.7929	4.66323	12.6397	2.91922	9.93461	13.2333	0.730119	0.718501	0.763576	0.330774	1.80459	1.00844	0.0579543	0	0.056951	0.525471	2.24965	0	0.660295	2.10083	1.12758	0.469042	1.50699	1.24629	1.61421	3.23014	5.48686	1.34158	3.93152	5.44241	0.54	2.38486	3.85683	0.979681	4.7056	3.32394	0.352811	2.1652	2.18755	1.01881	3.81237	2.07089	1.2536
group10382	TRIAE_CS42_3AL_TGACv1_195885_AA0655240.1	TRIAE_CS42_3B_TGACv1_226167_AA0814470.1	TRIAE_CS42_3DL_TGACv1_252284_AA0889110.1	16.3731	11.3827	3.13101	13.4872	8.11929	8.25323	8.64492	5.00446	4.19614	17.1175	8.8006	9.05422	13.4831	6.98665	7.79469	11.6971	4.83507	7.56758	12.4467	8.37507	8.8083	12.6047	7.69957	9.12707	11.9542	4.92314	5.42515	21.2446	8.68401	8.47652	17.0681	7.68754	8.71743	17.1237	6.92712	8.06449	16.3012	6.59454	11.1536	14.6681	6.12299	6.9763	16.9884	8.53524	8.75918	20.906
group10383	TRIAE_CS42_3AL_TGACv1_195885_AA0655260.1	TRIAE_CS42_3B_TGACv1_226167_AA0814460.1	TRIAE_CS42_3DL_TGACv1_252284_AA0889120.1	9.19282	6.30731	16.6969	11.0878	5.18489	15.4721	7.49029	4.99007	13.1096	10.8276	4.86315	17.2218	4.95931	3.55826	7.9251	8.408	3.99272	9.49309	8.06196	3.4726	10.4329	4.58932	3.01779	10.5283	7.82977	3.66884	14.135	9.77306	3.56914	14.7136	9.46486	3.48451	13.2251	7.92111	4.37721	12.2476	13.2595	5.44682	20.3461	9.32201	5.19492	17.2624	11.6842	8.19018	25.6468	10.4556
group10385	TRIAE_CS42_3AL_TGACv1_195898_AA0655460.2	TRIAE_CS42_3B_TGACv1_224022_AA0791120.1	TRIAE_CS42_3DL_TGACv1_251617_AA0883140.1	0	0.156283	0.254447	0	0.491621	0.0600409	0.000952022	0.184788	0.240701	0.00317807	0.578632	0.815025	0.00123893	0.0518642	0.303982	0.00299718	0.445294	0.0621398	0.000669624	0.0576688	0.225341	0.0034402	0	0.235955	0.149443	0	0.446905	0.00235285	0.0546193	0.639827	0.00235292	0.171815	0.364346	0	0.0734303	0	0.000576269	0.370718	0.481051	0.000585145	0.221747	0.108247	0.00613339	0.124516	0	0.00248147
group10386	TRIAE_CS42_3AL_TGACv1_195898_AA0655470.1	TRIAE_CS42_3B_TGACv1_220652_AA0713990.1	TRIAE_CS42_3DL_TGACv1_251611_AA0883060.1	1.10502	2.28825	1.25512	0.798739	0.371022	2.14388	0.501631	0	1.40903	6.14909	4.52448	19.7342	7.28228	6.93343	25.1705	4.0525	10.6354	27.116	5.08088	4.89125	20.4937	3.03247	6.65221	15.1602	4.84336	4.41096	16.7986	3.08901	0.924387	3.50897	6.97124	6.09285	18.5219	4.89746	4.43358	14.3365	0.809983	1.08313	2.63177	0.643271	0.340218	2.01371	1.13563	0.286642	3.61878	1.85388
group10389	TRIAE_CS42_3AL_TGACv1_195910_AA0655580.1	TRIAE_CS42_3B_TGACv1_221227_AA0734400.1	TRIAE_CS42_3DL_TGACv1_249174_AA0840380.1	0.667504	2.37464	0	0.0562765	3.38703	0	0.281943	0.600598	1.18936	0.00346955	0.411864	0.259639	0.513107	1.09831	0.501447	0.116426	0.829391	0	0.337176	2.72243	0.822179	0.305077	1.67032	0.250039	0.546916	1.11517	0.674504	0.137407	2.62848	0.656764	0.171066	1.33131	0.320088	0.00577552	0.986533	0.49814	0.834671	2.15487	0.161668	0.670892	2.29197	0.521545	0.900067	1.64793	0.347191	0.279151
group10390	TRIAE_CS42_3AL_TGACv1_195925_AA0655720.1	TRIAE_CS42_3B_TGACv1_223617_AA0784620.1	TRIAE_CS42_3DL_TGACv1_251939_AA0886140.1	0.294976	0	1.25533	0	0	0.71352	0	0	0.274953	0	0	3.24351	0.293711	0	3.33242	0	0	3.51936	0	0.125186	2.72789	0	0	2.26368	0	0	3.01193	0.0621031	0	1.21474	0	0	2.75099	0	0	2.48453	0	0	2.3231	0.0645335	0	2.56473	0	0.135443	1.88406	0
group10391	TRIAE_CS42_3AL_TGACv1_195926_AA0655730.1	TRIAE_CS42_3B_TGACv1_220587_AA0709710.1	TRIAE_CS42_3DL_TGACv1_251054_AA0876770.1	1.83407	17.2208	92.1259	3.50914	10.8513	62.6165	5.5872	28.7049	114.184	1.60291	1.12293	16.5917	1.75953	9.0862	29.5141	2.30459	7.57968	47.0128	0.522101	2.27146	31.4675	1.19426	4.01306	23.4416	0.516499	4.8897	51.7424	2.12524	6.59697	45.1098	0.807931	3.816	22.3552	1.96577	3.08231	19.1351	0.998066	2.05967	14.8157	0.485833	4.56758	15.795	1.00361	2.62419	10.3401	2.05832
group10395	TRIAE_CS42_3AL_TGACv1_195961_AA0655970.1	TRIAE_CS42_3B_TGACv1_222470_AA0765180.1	TRIAE_CS42_3DL_TGACv1_253250_AA0893940.1	0	0	0	0	0	0	0	0	0	0	0	0	0	0	0	0	0	0	0	0	0	0	0	0	0	0	0	0	0	0	0	0	0	0	0	0	0	0	0	0	0	0	0	0	0	0
group10396	TRIAE_CS42_3AL_TGACv1_195966_AA0655980.1	TRIAE_CS42_3B_TGACv1_222439_AA0764570.2	TRIAE_CS42_3DL_TGACv1_252211_AA0888390.1	27.8143	25.3182	22.7162	31.2035	25.1152	26.3446	36.1973	14.6186	34.7383	17.892	29.3308	47.243	28.388	48.4044	58.9587	28.9973	45.2932	56.342	25.4128	31.5406	58.1706	20.2408	35.6183	46.7487	26.0886	23.4945	38.5605	13.0604	18.4695	19.1613	23.9726	25.9297	41.5926	27.6942	32.2481	45.1833	12.2227	8.75174	14.097	17.0336	17.7576	18.9448	14.0185	10.9247	15.4302	16.6484
group10397	TRIAE_CS42_3AL_TGACv1_195968_AA0656040.1	TRIAE_CS42_3B_TGACv1_226874_AA0819930.1	TRIAE_CS42_3DL_TGACv1_251366_AA0880730.1	0.84196	0	0.245063	2.05942	2.22806	0	0.459159	2.03675	0.0724044	0	0	0.731779	0.386972	1.05137	0	0.395603	0	0	0	0	0	0.825633	1.15952	0.923064	0.355221	0	0	0.547261	2.0436	1.16241	0.143491	0.183683	0.0677254	0.818833	0	0.562158	0.339809	1.16168	0.174354	0.416042	1.89572	0.523863	0.311531	1.26413	0.423543	2.03426
group10398	TRIAE_CS42_3AL_TGACv1_195969_AA0656060.1	TRIAE_CS42_3B_TGACv1_221798_AA0750070.1	TRIAE_CS42_3DL_TGACv1_250436_AA0868130.1	0	0	1.08367	0	1.31504	0.888495	0	0	1.78876	0.439799	0.624697	0.324324	0	0.516306	3.11768	0	0	1.19316	0.150044	0	0.719504	0	0.579101	1.75737	0	0.956909	1.5421	0	0.410725	1.17488	0	0.777382	1.42937	0.188506	1.20923	0.988444	0	0.40426	0.115981	0	0.350874	0.290651	0	0	0.266292	0
group10399	TRIAE_CS42_3AL_TGACv1_195969_AA0656070.3	TRIAE_CS42_3B_TGACv1_221798_AA0750060.1	TRIAE_CS42_3DL_TGACv1_250436_AA0868120.2	0	0	0	0.482939	0	0	0	0	0	0	0	0	0.244143	0.267982	0	0.499003	0	0	0	0	0	0	0	0	0.0448985	0.422495	0.0136634	0.29809	0.237214	0.00593807	0.13393	0	0	0	0	0	0.459992	0.239387	0	0.475982	0.203332	0	0.923203	0.271656	0.0152715	0.674236
group10401	TRIAE_CS42_3AL_TGACv1_195978_AA0656110.1	TRIAE_CS42_3B_TGACv1_220802_AA0719590.2	TRIAE_CS42_3DL_TGACv1_250602_AA0870930.2	9.97277	0	4.23974	5.47822	0	8.41043	4.32007	0	2.78036	5.73294	0	7.16211	2.35376	0	0	3.48462	0	9.58772	6.12496	0	7.31335	7.98311	0	3.70331	5.48816	0	6.82119	6.31232	0	6.69835	4.51284	0	3.18696	5.3485	0.19871	8.47589	9.35451	0	6.83063	9.03479	0	7.65663	8.13	0	5.06734	8.90703
group10403	TRIAE_CS42_3AL_TGACv1_195987_AA0656180.1	TRIAE_CS42_3B_TGACv1_220931_AA0724270.1	TRIAE_CS42_3DL_TGACv1_252125_AA0887780.1	4.03617	4.00151	4.77853	5.04674	3.05789	5.11004	2.91483	1.41539	2.9984	8.94415	6.6645	15.0614	6.51327	5.11532	12.379	8.56208	5.86476	14.4	10.5249	12.1193	15.7437	6.50208	5.77918	14.9323	9.58955	8.26746	15.1701	7.19184	3.91858	4.51874	8.95676	9.0038	13.034	7.21891	6.61515	8.64365	5.64654	3.43929	4.34387	5.93053	4.69701	4.9445	4.63871	2.51054	4.4093	5.52122
group10404	TRIAE_CS42_3AL_TGACv1_195992_AA0656220.1	TRIAE_CS42_3B_TGACv1_224491_AA0797170.1	TRIAE_CS42_3DL_TGACv1_250245_AA0864940.1	34.0643	14.9293	16.2803	15.9118	12.3012	16.567	23.4065	11.6059	14.2512	4.20947	2.96145	3.00537	3.76417	2.30421	3.10827	3.29335	1.68295	3.27645	5.81698	2.25097	1.4722	4.81397	1.48987	3.75703	3.48771	3.07293	2.99894	15.2946	8.25836	10.7557	8.25954	5.97678	7.54539	10.2999	5.53776	7.33778	6.63906	4.46985	6.56269	8.21757	5.7894	6.86259	4.88928	7.12273	7.3364	24.5801
group10407	TRIAE_CS42_3AL_TGACv1_196010_AA0656440.1	TRIAE_CS42_3B_TGACv1_223506_AA0783110.1	TRIAE_CS42_3DL_TGACv1_253224_AA0893840.1	7.5751	6.70259	4.12972	6.1661	7.69815	1.64895	5.55108	8.07432	1.28803	9.04211	12.5425	3.95422	9.9791	12.2273	2.87166	9.45284	15.0121	3.33306	8.37721	11.6666	5.17514	12.0798	10.5342	4.33354	7.02633	8.83508	3.11944	5.22218	9.42433	2.57104	8.30756	9.89319	2.34911	10.0798	8.13457	3.20278	10.7159	11.8321	3.53635	7.14883	5.80643	2.7704	10.542	9.79449	3.32465	10.9384
group10408	TRIAE_CS42_3AL_TGACv1_196011_AA0656470.1	TRIAE_CS42_3B_TGACv1_221052_AA0728390.1	TRIAE_CS42_3DL_TGACv1_249613_AA0852500.1	0	0.384602	0	0	0	0	0	0	0	0	0	0	0	0	0	0	0	0	0	0.141916	0	0	0	0	0	0	0	0	0	0	0	0	0	0	0	0	0	0	0	0	0	0	0	0.154114	0	0
group10409	TRIAE_CS42_3AL_TGACv1_196011_AA0656490.1	TRIAE_CS42_3B_TGACv1_221052_AA0728360.2	TRIAE_CS42_3DL_TGACv1_249613_AA0852520.1	4.8139	0	0.921534	6.57557	0.624965	2.17357	4.08143	0.976632	2.17898	6.09799	0.410222	1.86861	3.22402	2.09193	0.917501	5.69722	0	0.926787	1.51892	1.82775	0.660093	1.70184	0	0.439824	2.74097	0.904933	0.666954	5.32423	0.433193	1.36572	2.99761	0	1.13374	4.8638	0.353058	1.6717	3.78459	0.244083	1.07143	4.09244	0	2.59197	4.59273	0.332931	2.16839	6.53232
group10410	TRIAE_CS42_3AL_TGACv1_196012_AA0656510.1	TRIAE_CS42_3B_TGACv1_223600_AA0784320.1	TRIAE_CS42_3DL_TGACv1_252800_AA0892070.1	1.8121	2.05776	0	4.43447	0.356582	0.837586	3.08196	3.07573	2.75021	0.174501	0.650277	0	0.57753	1.56688	0.386302	0.354286	0.517481	0.236951	0.641895	0.267991	0.572567	1.34387	0.491009	0.299712	0.7153	0.332019	0.0709218	1.92264	2.86953	1.3657	0.887362	0.53499	0.286466	0.502169	0.971409	0.445835	0.763201	1.96509	0.339205	0.701022	2.06929	0.62295	0.787449	0.798913	0.932925	1.57115
group10411	TRIAE_CS42_3AL_TGACv1_196014_AA0656540.2	TRIAE_CS42_3B_TGACv1_223939_AA0789850.1	TRIAE_CS42_3DL_TGACv1_250239_AA0864870.1	0	0	0	0	0.0925623	0	0	0	0	0.170004	0	0.0857672	0	0	0	0	0	0	0	0	0	0	0	0.247897	0.232597	0	0.0781948	0	0	0.30243	0	0	0.158612	0	0	0.0822808	0	0	0	0	0.0848686	0.153172	0	0	0	0
group10414	TRIAE_CS42_3AL_TGACv1_196030_AA0656610.1	TRIAE_CS42_3B_TGACv1_223787_AA0787220.1	TRIAE_CS42_3DL_TGACv1_249320_AA0845280.1	0.682784	0.515452	1.46178	0.446084	0.227652	2.02125	1.3438	0.0761325	2.10284	1.73917	0.848398	1.97686	1.20901	0.641617	1.70879	1.48341	0.944531	1.47514	1.42764	0.285297	2.18101	1.31857	0.298681	1.32581	0.594958	1.0789	2.20189	1.61306	1.36082	2.14662	0.846049	1.56993	2.60308	0.351105	1.1106	1.6789	1.59999	0.878809	0.86653	2.04143	1.97084	1.45701	2.56839	1.85922	2.44422	2.69537
group10415	TRIAE_CS42_3AL_TGACv1_196037_AA0656720.1	TRIAE_CS42_3B_TGACv1_221001_AA0726420.1	TRIAE_CS42_3DL_TGACv1_249418_AA0848290.2	0.33747	3.27631	0	0	2.57999	3.45569	0	1.04354	1.73523	0	4.25827	3.77825	0	1.92329	3.25969	0	2.82012	3.70327	0.946507	1.9065	1.4445	0	3.94437	7.45125	0	3.16597	1.85777	0.48213	4.57811	2.54784	0	4.31481	2.42535	0	4.04869	2.67156	0	8.81503	5.99147	1.14187	7.34006	4.43251	0.25049	6.94354	5.26479	0.333853
group10416	TRIAE_CS42_3AL_TGACv1_196038_AA0656740.1	TRIAE_CS42_3B_TGACv1_223177_AA0777450.1	TRIAE_CS42_3DL_TGACv1_250526_AA0869730.1	0.783728	0	0.557578	1.27289	0.443097	0.700753	1.34484	0.328164	0.329739	1.17245	0.528663	0.549396	2.34673	1.19284	0.188458	1.59004	1.91179	0.567286	1.74313	1.9406	0.565814	1.30705	0.963186	0	1.60892	1.92929	0.823496	1.33192	0.281673	0.679821	0.92508	0.688545	0.888976	0.778484	0.510459	0.211314	2.63836	0.188236	0.540261	1.5885	0.191589	0.986275	2.4041	0.537618	0.996809	1.56166
group10417	TRIAE_CS42_3AL_TGACv1_196050_AA0656790.1	TRIAE_CS42_3B_TGACv1_222900_AA0772920.1	TRIAE_CS42_3DL_TGACv1_249381_AA0847190.1	55.426	68.7527	79.0034	52.6305	51.879	54.4924	43.8763	56.8641	53.4464	105.749	101.157	117.809	38.0676	50.1713	45.7518	43.5194	47.2066	57.5512	56.698	77.7677	78.1915	66.1554	99.7787	76.4052	60.4346	82.8956	79.6359	109.653	100.218	120.797	101.777	115.275	122.536	82.6853	98.8017	99.4633	108.06	114.722	122.398	83.473	91.5287	106.902	84.2531	87.4522	101.846	115.565
group10418	TRIAE_CS42_3AL_TGACv1_196053_AA0656840.1	TRIAE_CS42_3B_TGACv1_220605_AA0710890.2	TRIAE_CS42_3DL_TGACv1_251433_AA0881440.3	0	0	0	0	0	0	0	3.58468	0	0	4.8914	1.11329	0	0	0	1.15423	0.720492	0	0	1.35384	3.48663	0	3.01383	0	0	2.47741	1.11394	0.236197	2.14356	0.447551	1.06209	0.823731	0	0.613236	1.37783	0.689048	0.377854	1.93585	0.511987	0	3.72616	1.3816	0	3.22089	0.274073	0.146077
group10419	TRIAE_CS42_3AL_TGACv1_196057_AA0656890.1	TRIAE_CS42_3B_TGACv1_223193_AA0777780.2	TRIAE_CS42_3DL_TGACv1_249788_AA0856300.2	0	0.0917922	0.714758	0	0.209543	0	0	0.342351	0	0.59618	0.0786735	0.148166	0	0.341739	0	0	0.189662	0	0.0893124	0.200635	0	0	0.404363	0.247973	0	0.0241536	0.182107	0	0.360339	0.383095	0	0.0803705	0	0.233499	0.150531	0.410488	0.209799	0.0708316	0.276794	0.498293	0.35647	0	0.498919	0.199036	0	0.39165
group10420	TRIAE_CS42_3AL_TGACv1_196057_AA0656900.1	TRIAE_CS42_3B_TGACv1_223193_AA0777770.1	TRIAE_CS42_3DL_TGACv1_249788_AA0856290.1	5.62179	2.94918	4.59131	5.12458	3.91403	2.4306	5.39117	0	2.02196	2.99236	2.01387	1.85382	2.26182	1.77636	1.56056	1.73801	1.31606	0	3.19984	2.03856	2.48392	3.37944	1.9941	0.898235	4.1023	1.31688	1.74687	4.63669	1.3778	2.45933	3.36972	1.9199	2.23743	3.70441	1.89684	2.0158	4.40909	3.64147	1.81196	3.56674	2.07866	1.86322	2.91359	2.21889	1.49063	5.02324
group10421	TRIAE_CS42_3AL_TGACv1_196062_AA0656930.1	TRIAE_CS42_3B_TGACv1_224739_AA0800870.1	TRIAE_CS42_3DL_TGACv1_250797_AA0873300.1	0	0	0	0	0	0	0	0.756515	0.343596	2.13076	2.65642	0.383942	0	1.4089	0.145627	2.1629	1.25797	0	0.162718	0.426282	0	0.681394	1.78494	0	0.803558	0.702156	0.159467	0.326679	2.46211	0.896185	0	1.62765	0	1.42226	2.14829	0.528804	0.480525	0.970691	0.158858	1.31112	0.922792	0.892496	0.921627	0.79719	1.46224	0
group10422	TRIAE_CS42_3AL_TGACv1_196062_AA0656950.1	TRIAE_CS42_3B_TGACv1_223185_AA0777690.1	TRIAE_CS42_3DL_TGACv1_250797_AA0873290.1	3.05419	19.8323	81.4881	2.51584	20.7099	48.3282	3.73345	40.6561	142.574	2.66212	90.2686	94.4602	4.39768	60.9986	111.911	2.21453	19.7011	46.0599	1.2516	65.9524	76.3477	3.01318	58.7717	119.654	3.59004	44.5538	61.9986	0.737869	18.8381	14.4903	3.74369	47.1123	72.0562	5.35556	52.5114	105.145	45.6048	1116.27	1799.6	24.915	583.9	1197.5	28.4203	1027.31	1908.5	22.9727
group10423	TRIAE_CS42_3AL_TGACv1_196066_AA0657020.1	TRIAE_CS42_3B_TGACv1_221714_AA0748100.1	TRIAE_CS42_3DL_TGACv1_249708_AA0855000.1	0	6.38121	2.15244	8.76696	12.3879	8.53983	2.62466	5.53073	2.7195	6.24377	10.2535	9.09943	12.7599	14.3983	13.1897	9.92177	8.53624	8.1386	2.64978	6.26982	2.50559	7.29514	9.98282	7.23669	3.78373	6.67683	5.71532	2.84714	5.05571	3.7767	1.52838	2.8066	1.90647	5.42217	6.69769	5.35658	2.71878	7.16755	6.24648	5.12233	7.77264	6.1178	4.2232	10.6631	7.73463	4.52929
group10426	TRIAE_CS42_3AL_TGACv1_196094_AA0657220.1	TRIAE_CS42_3B_TGACv1_225656_AA0810740.1	TRIAE_CS42_3DL_TGACv1_250639_AA0871420.1	5.30621	1.83711	2.25277	4.19418	2.37164	2.20897	1.84907	2.42601	0.854828	0.896846	0.755814	1.15282	2.12236	0.935606	1.15418	1.27257	0.260773	1.6604	1.04895	0.425668	2.11746	3.07553	0.693414	1.72468	0.71664	0.328436	1.54044	2.97228	1.24747	1.83845	1.21214	0.670744	1.19132	0.987304	1.26017	2.10603	0.725652	1.61854	1.95075	1.31681	1.23652	2.64222	2.09014	1.01654	2.27528	3.42562
group10427	TRIAE_CS42_3AL_TGACv1_196100_AA0657300.1	TRIAE_CS42_3B_TGACv1_224806_AA0801770.1	TRIAE_CS42_3DL_TGACv1_249089_AA0837260.2	5.52846	7.93894	3.52113	7.05434	7.63851	10.2403	6.84292	9.73376	7.28853	15.229	15.0288	12.0982	17.0407	14.1122	9.38757	22.059	13.8034	9.59703	17.2213	14.8195	8.35213	13.8284	11.9406	6.79163	17.9904	10.559	8.14319	2.8183	2.24559	1.85573	15.5483	15.4679	8.92954	11.024	13.0601	3.65947	2.0857	1.67831	0.649384	2.17085	1.67559	2.1786	3.06002	1.94948	2.63588	2.16173
group10432	TRIAE_CS42_3AL_TGACv1_196104_AA0657320.1	TRIAE_CS42_3B_TGACv1_222095_AA0757230.2	TRIAE_CS42_3DL_TGACv1_251646_AA0883480.1	12.1259	6.31746	0	13.1701	7.01653	0.376534	4.75369	3.67137	0	6.05503	2.20702	0	3.12513	1.10566	0	4.55188	1.44937	0	4.28845	2.92598	0	3.93046	1.56702	0	3.96677	2.73499	0	11.7371	4.50232	0	12.5837	6.68293	0	12.478	6.45809	0	8.63754	2.82095	0	9.81058	3.84719	0.0771719	8.97754	3.36501	0	9.76963
group10433	TRIAE_CS42_3AL_TGACv1_196110_AA0657330.1	TRIAE_CS42_3B_TGACv1_220622_AA0712010.1	TRIAE_CS42_3DL_TGACv1_249126_AA0838660.1	0	0	0	0	0	0	0	0	0	0	0	0	0	0	0	0	0	0	0	0	0	0	0	0	0	0	0	0	0	0	0	0	0	0	0	0	0	0	0	0	0	0	0.103731	0	0	0
group10434	TRIAE_CS42_3AL_TGACv1_196110_AA0657340.1	TRIAE_CS42_3B_TGACv1_220622_AA0712020.1	TRIAE_CS42_3DL_TGACv1_249126_AA0838630.1	0	0	0	0	0.985534	0	0	0	0	0.175297	0.299819	0.366283	0.277153	0.600183	0	0	0.294706	0	0	0	0	0	0.139426	0	0	0	0.315875	0.613855	0.131471	0.160246	0	0	0	0.334078	0.286267	0	0	0.129495	0	0.462497	0	0.160836	0	0.446477	0	0
group10435	TRIAE_CS42_3AL_TGACv1_196125_AA0657480.1	TRIAE_CS42_3B_TGACv1_226756_AA0819260.1	TRIAE_CS42_3DL_TGACv1_249146_AA0839550.1	0.318478	0	0.82	9.84975	7.43017	11.5572	2.26014	2.36454	3.38963	1.50251	0.82351	0.632714	10.6803	10.4117	11.9354	0.95895	1.43912	1.29437	0.330592	0.377898	0.146404	10.5011	6.5396	9.56858	0.878375	0.515658	0.743855	2.1315	1.92472	2.44229	0.132552	0.064612	0.114153	3.98534	3.03427	4.08544	1.01509	0.784366	0.641763	2.9549	2.32545	2.73284	1.43911	0.918126	0.997097	9.35103
group10436	TRIAE_CS42_3AL_TGACv1_196125_AA0657490.1	TRIAE_CS42_3B_TGACv1_226756_AA0819250.1	TRIAE_CS42_3DL_TGACv1_249146_AA0839540.1	0	2.33086	0.47159	1.00008	1.10488	1.55803	0.243274	1.6731	0	1.01477	0.995727	0.140597	1.43936	1.51496	0.0586959	2.01848	2.97424	0.288	0	0.448503	0.0652559	2.748	2.46493	0.277134	1.46809	0.998565	0.97024	1.11468	1.85957	0.310263	0.935907	0.573999	0.195221	2.54845	1.90537	0.945268	2.09236	1.62145	0.0616992	1.46239	2.42934	0.440556	0.632081	0.992622	0.565485	1.13515
group10438	TRIAE_CS42_3AL_TGACv1_196133_AA0657520.1	TRIAE_CS42_3B_TGACv1_220777_AA0719010.1	TRIAE_CS42_3DL_TGACv1_249098_AA0837570.1	2.28907	3.1863	1.06848	3.12928	1.68434	0.779412	2.03996	2.21355	1.4402	2.19656	1.5628	1.27826	1.62167	0.659888	0.654002	0.725292	0.694117	0.500496	1.70603	0	0.653665	2.30566	1.11911	0.356628	2.54424	0.698866	1.41116	2.63985	1.23507	0.96704	2.31767	0.914818	1.28562	1.69295	1.24364	1.003	4.14348	1.77301	1.61272	3.8011	1.46602	2.0137	3.14867	1.75848	1.47619	3.59973
group10440	TRIAE_CS42_3AL_TGACv1_196140_AA0657570.1	TRIAE_CS42_3B_TGACv1_222700_AA0769170.1	TRIAE_CS42_3DL_TGACv1_249297_AA0844570.1	0	0.152503	0.25016	1.20514	1.78373	0.524717	0	0.800896	1.20011	0	1.18484	0.735688	0.542077	1.70137	1.22601	0	2.66978	0.0645972	0	1.11814	0	0.718348	1.64496	1.50976	0.136105	1.5973	0.550071	0.129125	0.325391	0.232277	0	0.795876	0.0487047	0.558179	1.22176	0.55261	0.171527	0.252493	0.0925699	0	0.477882	0.519059	0.195587	0.247655	0.953803	0.722841
group10443	TRIAE_CS42_3AL_TGACv1_196150_AA0657680.1	TRIAE_CS42_3B_TGACv1_225335_AA0807235.1	TRIAE_CS42_3DL_TGACv1_249134_AA0839150.1	0.356783	0	0	0.528151	0	0	0.264087	0	0	0.985685	0	0	0.532516	0	0	0.516855	0	0	0.76529	0	0.426974	0.672346	0	0	1.1277	0	0	0.459662	0	0	0.722604	0	0	0.574929	0	0	5.32886	0	0	3.7436	0	0	4.78083	0	0	2.14414
group10444	TRIAE_CS42_3AL_TGACv1_196152_AA0657710.1	TRIAE_CS42_3B_TGACv1_221037_AA0727750.1	TRIAE_CS42_3DL_TGACv1_250050_AA0861240.1	0.0940873	0.904196	0.672932	1.10384	1.15904	0.112766	1.55394	2.19204	1.5206	1.60969	2.51563	1.49965	0.93745	0.736942	1.72434	0.345156	1.10524	3.0566	0.832915	1.36484	1.70203	1.30785	1.52376	2.33867	0.515242	3.42322	0.842305	1.73961	3.74564	1.58236	2.12194	1.28831	0.97696	0.820132	1.61223	1.2005	5.37554	8.43157	4.91047	4.01832	4.55935	3.58359	5.87164	6.69392	5.03238	3.57561
group10447	TRIAE_CS42_3AL_TGACv1_196171_AA0657860.1	TRIAE_CS42_3B_TGACv1_223056_AA0775770.1	TRIAE_CS42_3DL_TGACv1_249245_AA0843020.1	6.6738	5.08713	1.31381	2.10956	6.78057	1.38088	3.24715	7.52837	3.09467	6.26472	11.0311	4.45094	16.8933	14.5071	5.37154	13.8629	11.148	5.14723	13.3611	14.6588	7.26602	9.99676	10.7574	3.65123	8.00061	10.2234	1.43615	2.29314	4.25769	2.45547	6.61878	8.53245	2.72924	5.24291	5.05665	4.24541	1.92487	1.90684	2.13037	1.50376	2.72879	1.01662	2.29948	1.46083	1.03046	2.22848
group10448	TRIAE_CS42_3AL_TGACv1_196173_AA0657880.1	TRIAE_CS42_3B_TGACv1_223904_AA0789360.1	TRIAE_CS42_3DL_TGACv1_250796_AA0873270.1	139.483	75.2712	31.3091	106.824	55.7091	23.8359	162.765	89.5496	30.3961	33.6266	9.33629	2.09267	26.5408	13.674	5.51244	27.3741	13.3492	7.78206	21.4617	13.5197	3.45241	13.2664	10.8995	3.70291	18.0285	9.91708	3.42466	83.2103	31.0068	3.24776	48.1863	15.5323	3.88662	44.3957	15.2274	3.28881	68.0891	30.9688	4.02396	57.1963	28.2385	3.87189	54.2905	20.8643	0.391851	93.7558
group10450	TRIAE_CS42_3AL_TGACv1_196186_AA0657980.1	TRIAE_CS42_3B_TGACv1_221380_AA0738780.1	TRIAE_CS42_3DL_TGACv1_253313_AA0894150.1	0	0	0	0.305887	0	4.26e-08	0	0.166247	0	0.311026	0.338331	0.0765761	0.129327	0	0	0	0.945813	0	0	0.0778977	0	0.602022	0.0815453	0	0.641056	0.154338	0	0.0685925	0	0.0675579	0.143879	0.156435	0	0.298563	0.243455	0.0735141	0.31827	0.148051	0.156364	0.208579	0	0	0.234276	0	0	0.224359
group10452	TRIAE_CS42_3AL_TGACv1_196197_AA0658060.1	TRIAE_CS42_3B_TGACv1_222104_AA0757420.1	TRIAE_CS42_3DL_TGACv1_249083_AA0837000.1	0	0.108102	0	0.171215	0.191235	0.565631	0	0.958546	0.283384	0.114501	0.0642417	0	0.0481399	0.107629	0	0	0	0	0	0	0	0	0	0.222212	0.10618	0	0.420922	0.151774	0.397149	0.150375	0.159133	0.0594926	0.10511	0.110082	0.06173	0.109067	0.0503784	0	0.0499172	0.051368	0	0.0508968	0.173059	0	0	0.235429
group10453	TRIAE_CS42_3AL_TGACv1_196197_AA0658070.1	TRIAE_CS42_3B_TGACv1_222104_AA0757410.1	TRIAE_CS42_3DL_TGACv1_249083_AA0836990.1	0	0	0	0.958207	0	0	0	0	0	0.145336	1.00254	0	0.349949	0.977337	0	0	0	0	0	0.810438	0	0	0	0	0.128003	0	0	0	0.288819	0	0.133845	0	0	0	0.943864	0	0.251341	0	0	0.128451	0.286097	0	0.28878	0.322442	0	0
group10454	TRIAE_CS42_3AL_TGACv1_196197_AA0658080.1	TRIAE_CS42_3B_TGACv1_222104_AA0757400.1	TRIAE_CS42_3DL_TGACv1_249083_AA0836980.1	0.746434	3.28452	1.94957	2.74322	2.19184	0	2.69832	3.29204	3.93528	2.19896	1.45431	1.66303	4.45795	2.46152	2.93734	3.65297	2.59407	2.40007	3.14641	2.65222	2.11594	2.45185	2.5984	3.36829	3.59799	2.88629	3.05234	1.46923	2.17086	1.86874	1.7668	1.09573	1.70892	2.16244	1.53062	1.9031	1.72289	1.88406	1.26877	1.44893	0.939753	1.2932	2.41589	2.56927	1.76976	1.69025
group10455	TRIAE_CS42_3AL_TGACv1_196207_AA0658230.1	TRIAE_CS42_3B_TGACv1_223480_AA0782840.1	TRIAE_CS42_3DL_TGACv1_249314_AA0845040.1	0	0	0	0	0	0	0	0	0.319976	0	0	0.492538	0	0	1.29342	0.0732726	0	0.198309	0.0664068	0	0.599216	0	0	0.188223	0.13164	0	0.0594097	0	0	0	0	0	0.357489	0	0	0.123644	0	0	0	0.0640786	0	0	0	0	0.129509	0.0587439
group10456	TRIAE_CS42_3AL_TGACv1_196207_AA0658240.1	TRIAE_CS42_3B_TGACv1_227311_AA0822710.4	TRIAE_CS42_3DL_TGACv1_249314_AA0845060.1	1.13855	1.36e-09	0	1.14627	1.03e-08	0	1.60052	2.24e-08	0	1.80404	0.650336	0	0.642233	1.55e-08	0	2.91685	0.706996	0	1.10172	0.430202	1.22e-06	1.91041	0.0510509	2.3e-06	1.06282	0.223912	0	1.92469	0.598281	0	1.83125	0.392397	3.87e-06	1.55656	0	0	1.20987	0.74675	0	1.07383	0.659765	0	1.54935	0.531953	0	1.51472
group10457	TRIAE_CS42_3AL_TGACv1_196207_AA0658250.1	TRIAE_CS42_3B_TGACv1_227311_AA0822720.2	TRIAE_CS42_3DL_TGACv1_249314_AA0845070.3	0	0	0	0	0	0	0	0	0	0	0	0	0	0	0	0	0	0	0	0	0	0	0	0	0	0	0	0	0	0	1.61e-09	3.96e-07	0	1.79e-09	4.3e-07	0	0	0	0	0	0	0	0	0	0	0
group10458	TRIAE_CS42_3AL_TGACv1_196209_AA0658260.1	TRIAE_CS42_3B_TGACv1_221777_AA0749730.1	TRIAE_CS42_3DL_TGACv1_251113_AA0877600.1	5.82e-08	0	0	0	0	1.09e-07	0	0	0	0	0.27101	1.36244	6.44e-08	0	7.27e-07	0	0	7.71e-07	0.972432	0.815671	2.13485	1.69e-07	0.419958	3.21e-07	0.246478	0.476867	1.50283	0.285962	0	0.382597	0.438981	0.322677	0.409643	0.274911	0.16739	0.755275	0	0	0	8.04e-08	0.155783	0.232508	3.61e-07	0	3.24e-07	7.77e-08
group10460	TRIAE_CS42_3AL_TGACv1_196209_AA0658280.1	TRIAE_CS42_3B_TGACv1_225400_AA0808040.1	TRIAE_CS42_3DL_TGACv1_251113_AA0877580.1	5.43136	9.95778	16.1626	7.12869	12.1969	13.4857	4.74268	7.94064	11.5138	5.23082	18.3082	19.7869	6.43489	15.7642	19.5398	4.01903	11.4304	20.9552	4.29458	16.6382	24.0679	8.90861	16.5202	30.5042	7.51994	12.0444	18.467	6.16689	12.001	14.1801	4.06842	12.3182	13.5591	4.49094	13.1759	13.0888	7.56707	14.6091	19.7971	9.85167	17.9897	18.2128	10.743	20.4162	23.3373	9.71095
group10461	TRIAE_CS42_3AL_TGACv1_196209_AA0658290.1	TRIAE_CS42_3B_TGACv1_225400_AA0808030.1	TRIAE_CS42_3DL_TGACv1_251113_AA0877570.1	1.4617	0.56737	0.586887	0.658141	0.330821	0.27462	0.927785	0	0	0.417606	0	0	1.68122	0.565898	0	1.23816	0	0	1.36849	0	0.389568	0.130222	0.492673	0.815594	0.492219	0	0	0.610944	0.313886	0.255874	0.384788	0.329557	0.268591	0.399086	0.68332	0	0.482094	0.308097	0.126073	0.615845	0.157574	0.386594	0.553721	0	0.434609	0.113004
group10464	TRIAE_CS42_3AL_TGACv1_196226_AA0658520.1	TRIAE_CS42_3B_TGACv1_227188_AA0822050.1	TRIAE_CS42_3DL_TGACv1_250396_AA0867500.1	0	0	0.143028	0	0	0	0.750378	0	0.422344	0.531759	0	0	0	0	0	0	0	0.349534	2.69084	0	0.949959	3.71025	0	1.16016	4.14406	0	2.5878	0.0670228	0	0.151667	0.715593	0	0.318173	0.132555	0	0.0825268	0.865774	0	0.150533	0	0	0.0768131	0.15263	0	0.517694	0
group10465	TRIAE_CS42_3AL_TGACv1_196230_AA0658550.1	TRIAE_CS42_3B_TGACv1_222279_AA0761090.2	TRIAE_CS42_3DL_TGACv1_251683_AA0883790.2	1.03625	0.403473	0.97824	1.09375	0.241706	0	0.265359	1.16188	0	1.46882	0	1.67979	0.977688	1.18918	1.25035	0.224268	0.605159	1.60087	1.20685	0	1.86767	1.26472	1.27131	2.14775	1.20284	0	0.573261	0.775305	0.672205	1.4173	1.21798	0	1.2015	0.740547	0.674845	1.04516	1.76692	1.10127	1.32334	1.0566	0.81602	0.516784	1.20039	0	1.34378	0.687546
group10466	TRIAE_CS42_3AL_TGACv1_196239_AA0658640.1	TRIAE_CS42_3B_TGACv1_222584_AA0767320.1	TRIAE_CS42_3DL_TGACv1_249262_AA0843490.1	0	0	0.838651	0	0.224229	1.49425	0	0	0.78291	0.0593798	6.43e-05	1.62683	0	2.7809	0.384021	0	0	0	0	0	1.31809	0	0.501698	0.862669	0	0	0.455614	0	0.605477	1.22172	0	0.592375	1.03248	0	0.478592	0.59142	0	0	0.182241	0	0.0447705	1.18588	0.320531	6.41e-08	1.09454	0
group10467	TRIAE_CS42_3AL_TGACv1_196250_AA0658780.1	TRIAE_CS42_3B_TGACv1_223044_AA0775620.1	TRIAE_CS42_3DL_TGACv1_251724_AA0884230.1	0	0.126041	0.374339	0	0.296943	0	0.840686	0	0	1.62632	1.85202	1.37417	0.637962	0.627549	0.186379	0.173934	0.307934	0.99075	0.157574	0.697625	0.276258	0.412376	0.949474	0.0723063	0.624373	0.483949	0.821352	0.528204	0.706692	0.419345	0.375088	0.53237	1.14751	0.0821176	0.506503	0.286427	1.04856	0.264316	0.719397	0.305741	0	0.40032	0.686861	0.605749	0.599502	1.0512
group10473	TRIAE_CS42_3AL_TGACv1_196278_AA0659020.1	TRIAE_CS42_3B_TGACv1_224875_AA0802570.1	TRIAE_CS42_3DL_TGACv1_249203_AA0841140.1	0.840849	0	3.24934	4.81814	0.111213	5.91626	3.9313	0.223671	6.20453	9.0607	0.115898	9.96386	19.8743	0.383427	14.5082	9.99832	0	7.37275	14.5342	0.316923	8.65617	15.556	0	16.4736	13.6928	0	5.97555	5.41917	0.203839	9.09281	4.99054	0.320851	6.51303	5.90417	0.555551	6.09263	19.8344	0.20163	11.8957	12.3517	0	8.4633	16.5729	0.594853	12.0514	9.83434
group10474	TRIAE_CS42_3AL_TGACv1_196283_AA0659080.1	TRIAE_CS42_3B_TGACv1_221222_AA0734200.1	TRIAE_CS42_3DL_TGACv1_250293_AA0865480.1	0	0.335056	0	0	0.688835	0.262899	0.401134	0.692108	0	0.210895	1.11786	0.269428	0.586959	0.667547	0.074207	0	0.409574	0	0.511791	0.278163	0.0954359	0	0.582272	0	0	0.734334	0	0	0.447328	0.316576	0.130147	0.375451	0.08302	0.135038	1.4498	0.181866	0.863789	1.50687	0.392592	0.629365	1.08605	0.0801411	0.282743	2.33852	0.180047	0.346178
group10475	TRIAE_CS42_3AL_TGACv1_196284_AA0659110.1	TRIAE_CS42_3B_TGACv1_221750_AA0749170.1	TRIAE_CS42_3DL_TGACv1_249788_AA0856260.1	0	0	0	0	0	0	0	0	0	0	0	0	0	0	0	0	0	0	0	0	0	0	0	0	0	0	0	0	0	0	0	0	0	0	0	0	0	0	0	0	0	0	0	0	0	0
group10477	TRIAE_CS42_3AL_TGACv1_196291_AA0659200.3	TRIAE_CS42_3B_TGACv1_220994_AA0726180.1	TRIAE_CS42_3DL_TGACv1_249808_AA0856730.1	0	0	0	0	1.93525	0	0	2.09749	0	1.39615	0.874666	0	0.445996	0.823191	0	0.585383	1.32714	0	1.34834	0.941509	0	0	0	0	5.48e-10	0.765786	0	0	1.31894	0	0	0.753483	0	0.804258	0.742336	0.128682	0.614024	0.967613	0	1.59097	0.839916	0	2.30676	1.63688	0	0.657722
group10478	TRIAE_CS42_3AL_TGACv1_196297_AA0659240.1	TRIAE_CS42_3B_TGACv1_222225_AA0760110.1	TRIAE_CS42_3DL_TGACv1_254141_AA0896020.1	0	0	0	0	0	0	0	0	0	0.219347	0.0611712	0	0.182867	0	0	0	0	0	0	0	0	0.141894	0	0	0.134324	0	0	0	0	0	0.0676679	0	0	0	0	0	0	0	0	0	0	0	0	0	0	0
group10479	TRIAE_CS42_3AL_TGACv1_196303_AA0659270.1	TRIAE_CS42_3B_TGACv1_220608_AA0711110.1	TRIAE_CS42_3DL_TGACv1_249034_AA0835490.1	0	0	0	0	0	0	0	0	0	0.262629	0	0	0.106186	0	0	0	0	0	0	0	0	0	0	0	0	0	0	0.115352	0	0	0.121072	0	0	0	0	0	0	0	0	0	0	0	0	0	0	0
group10480	TRIAE_CS42_3AL_TGACv1_196305_AA0659300.1	TRIAE_CS42_3B_TGACv1_223009_AA0775140.1	TRIAE_CS42_3DL_TGACv1_250578_AA0870540.1	3.96319	4.94814	0	4.05941	4.90369	0	3.97508	5.40739	0	7.4534	6.96951	0.103575	7.10035	11.5203	0	5.62042	6.34739	0	6.26777	5.84914	0	8.18329	6.9032	0	7.25592	4.92773	0	4.00329	4.19604	0	4.64923	3.80332	0.0480013	3.97061	4.18436	0	21.1361	48.966	0	20.7048	38.0584	0.465082	27.2496	60.5238	0.401851	9.94473
group10481	TRIAE_CS42_3AL_TGACv1_196308_AA0659320.1	TRIAE_CS42_3B_TGACv1_220761_AA0718470.1	TRIAE_CS42_3DL_TGACv1_253419_AA0894510.3	0.885142	0	0	1.20187	0	0	0.892471	0	4.34e-06	1.03692	1.33647	1.43111	1.23981	0.28405	0	1.12018	0.773988	0	1.05249	1.22879	1.5337	1.21636	8.82e-10	1.01863	1.29413	0.679051	2.80623	1.98801	1.96606	1.72759	0.890764	0.838394	0	1.29412	0.749537	0.903739	2.6374	1.9902	2.94552	2.00497	1.45734	1.99774	1.88149	2.08375	3.37421	1.62674
group10482	TRIAE_CS42_3AL_TGACv1_196321_AA0659420.1	TRIAE_CS42_3B_TGACv1_220677_AA0715060.1	TRIAE_CS42_3DL_TGACv1_249319_AA0845210.1	0	0	0	0	0	0	0	0	0	0	0	0	0	0	0.596335	0	0	0	0	0	0	0	0	0	0	0	0	0	0	0	0	0	0	0	0	0	0	0	0	0	0	0	0	0	0.147817	0
group10483	TRIAE_CS42_3AL_TGACv1_196325_AA0659450.1	TRIAE_CS42_3B_TGACv1_226118_AA0814060.1	TRIAE_CS42_3DL_TGACv1_250209_AA0864290.1	0	0	0	0	0	0	0	0	0	0	0.0575193	0	0	0.0483589	0	0	0	0	0.120104	0	0	0	0.225239	0	0	0.0533307	0	0	0.101655	0	0	0.106585	0	0	0	0	0	1.19733	0.625524	0.13067	0.517894	0.351825	0.154548	0.173864	0.250705	0
group10484	TRIAE_CS42_3AL_TGACv1_196328_AA0659460.1	TRIAE_CS42_3B_TGACv1_226632_AA0818230.1	TRIAE_CS42_3DL_TGACv1_249029_AA0835090.1	5.92201	1.82503	3.66709	4.03017	2.645	3.13977	2.06311	1.7101	3.75989	6.88546	3.55457	5.70256	10.0897	2.69806	4.94055	8.34576	2.85245	3.8229	4.80784	3.63173	4.45517	5.27934	3.44857	4.5328	6.71509	3.84009	3.3734	4.45212	1.94463	2.52609	4.29649	1.77751	2.74735	5.58478	1.84442	2.83703	0.495963	0.695204	1.3718	2.55953	0.976917	2.33851	5.09737	2.10886	2.14183	4.06613
group10486	TRIAE_CS42_3AL_TGACv1_196333_AA0659530.1	TRIAE_CS42_3B_TGACv1_223879_AA0788930.1	TRIAE_CS42_3DL_TGACv1_250996_AA0875990.2	0.989204	13.0279	8.20236	1.00391	23.2079	21.6148	0.992603	11.0044	5.94846	1.37935	32.8736	18.0598	1.51319	36.2106	25.9747	0.488831	24.8792	12.6161	1.77503	23.019	17.0866	2.25191	34.2831	23.4729	2.35178	25.0816	14.0751	1.71172	16.0885	9.80066	1.32946	19.485	9.45434	1.65945	24.3646	13.745	2.43928	37.4038	25.0312	2.83668	33.1735	20.2276	3.49012	38.595	23.705	2.71257
group10487	TRIAE_CS42_3AL_TGACv1_196333_AA0659540.1	TRIAE_CS42_3B_TGACv1_223879_AA0788910.1	TRIAE_CS42_3DL_TGACv1_250996_AA0876000.1	0.672702	11.9234	4.28444	0.554386	4.72202	3.66317	2.30476	7.47532	5.38185	1.00386	1.69749	1.26694	0.736912	2.54509	1.19703	0.410932	2.14653	0.986251	2.06215	2.33735	0.916255	1.71504	3.2058	0.864643	0.83763	2.24377	1.53594	1.6366	4.97716	2.85658	1.44795	3.48571	2.16082	1.52547	4.01557	1.60605	1.20135	4.79296	2.06752	3.17476	3.36041	2.96285	2.02483	4.03406	1.79175	2.44605
group10488	TRIAE_CS42_3AL_TGACv1_196333_AA0659560.1	TRIAE_CS42_3B_TGACv1_223879_AA0788900.1	TRIAE_CS42_3DL_TGACv1_249377_AA0847020.1	1.08417	1.88962	2.3018	1.74465	1.96594	1.30438	1.5735	2.36525	1.90577	1.86819	6.18952	4.04835	1.61899	3.99876	1.98523	3.18911	4.14032	3.03503	1.30931	4.73733	3.7203	2.11363	2.83437	4.00251	2.10996	5.36745	2.02193	2.11499	3.50332	2.21253	2.21758	5.54466	3.07616	1.57145	4.82827	3.29665	7.96104	9.11919	9.77403	5.44671	6.81273	5.71529	5.58738	7.51822	10.7517	3.45649
group10489	TRIAE_CS42_3AL_TGACv1_196334_AA0659570.1	TRIAE_CS42_3B_TGACv1_222163_AA0758700.1	TRIAE_CS42_3DL_TGACv1_250782_AA0873080.1	0	1.00891	0	0.905573	0.393718	0.510629	0.341499	0	0.899562	0.826854	2.73257	0.310422	0.192336	0	0	0	0.274318	0	0.106788	0.124035	0.120616	0	1.16849	0	0	0	0	0.311597	0.121798	0	0.108996	0	0.124085	0	0	0	20.6741	12.7133	19.1261	17.0213	14.5419	15.7748	8.12565	8.77897	13.9936	2.92807
group10490	TRIAE_CS42_3AL_TGACv1_196342_AA0659650.1	TRIAE_CS42_3B_TGACv1_221464_AA0741470.1	TRIAE_CS42_3DL_TGACv1_252682_AA0891400.1	0	0	0	0	0	0	0	0	0	0	0	0	0	0	0	0.137941	0	0	0	0	0	0	0	0	0	0	0	0	0	0	0	0	0	0	0	0	0	0	0	0.0297386	0.0332658	0	0	0	0	0
group10491	TRIAE_CS42_3AL_TGACv1_196343_AA0659670.1	TRIAE_CS42_3B_TGACv1_221772_AA0749580.1	TRIAE_CS42_3DL_TGACv1_249619_AA0852800.2	3.00851	7.8246	0.702643	4.3476	6.14122	0.718344	3.93043	6.52679	0	5.30367	6.46542	0.841619	4.82748	6.39332	0	4.0018	5.6874	0	5.26916	7.05982	0.47202	5.20545	4.7713	0.317528	5.07866	6.45634	2.0136	3.70386	8.87987	0	4.91549	6.04157	0.783797	6.12073	5.03582	0.46146	1.54142	2.91743	0.396965	2.00008	3.78994	0.439829	1.76472	3.7711	0.161808	5.28161
group10492	TRIAE_CS42_3AL_TGACv1_196349_AA0659730.1	TRIAE_CS42_3B_TGACv1_225369_AA0807690.2	TRIAE_CS42_3DL_TGACv1_250033_AA0860800.1	1.12134	0.13822	2.22834	1.18583	0.0677322	3.26411	0.926686	0.121097	2.32184	2.27271	0.102176	2.73061	2.46207	0.267815	2.58604	2.28163	0	4.22127	1.68401	0.24083	3.21658	2.63896	0.0645848	2.93328	2.11816	0.0396509	2.38192	1.3185	0.213174	2.34048	0.973269	0	1.83243	1.57277	0.0636588	2.03074	1.08486	0.0969865	1.4903	1.48026	0.0644465	2.07232	0.918857	0.183941	1.50819	1.84614
group10493	TRIAE_CS42_3AL_TGACv1_196358_AA0659770.1	TRIAE_CS42_3B_TGACv1_222917_AA0773060.1	TRIAE_CS42_3DL_TGACv1_250006_AA0860260.1	5.96221	5.28004	6.86266	2.78667	2.4798	5.72954	5.26783	2.49239	8.05012	4.80707	3.5573	7.75021	8.59899	4.99722	6.66365	9.71767	5.48696	8.22304	6.69174	3.24634	8.91959	6.94106	3.2623	8.32025	4.97285	3.41047	5.71742	4.99881	4.85194	6.90073	4.59613	4.35006	7.00914	5.45197	4.10256	5.40606	4.68942	5.318	9.20933	4.72693	4.19218	8.23771	8.26277	7.00003	10.6945	6.70344
group10494	TRIAE_CS42_3AL_TGACv1_196358_AA0659780.2	TRIAE_CS42_3B_TGACv1_222917_AA0773070.1	TRIAE_CS42_3DL_TGACv1_250006_AA0860250.1	9.49229	1.90306	5.08359	8.16461	3.57416	5.12299	7.24853	1.89585	3.75885	3.90338	3.60505	6.40062	5.30951	1.26633	4.43695	0.877021	2.64305	6.02025	6.00772	3.78495	4.94973	1.89858	2.50671	3.60044	3.7013	2.21918	2.82493	6.75786	3.59417	9.45118	5.45843	3.95419	4.90188	5.1803	2.97636	5.261	3.84911	4.14608	10.8124	4.16396	3.3364	7.84429	5.64779	5.94067	13.1379	6.09442
group10495	TRIAE_CS42_3AL_TGACv1_196406_AA0660090.1	TRIAE_CS42_3B_TGACv1_222528_AA0766490.1	TRIAE_CS42_3DL_TGACv1_249213_AA0841560.7	6.50384	5.49205	9.97331	3.92534	5.46838	7.2043	4.31772	1.24293	4.46064	5.60347	4.99723	13.3427	4.50433	4.99332	7.01334	4.78453	4.36239	9.62046	3.25047	3.3162	8.596	5.55676	5.02223	11.7555	4.74512	3.87508	10.5053	5.60944	5.91925	7.37046	4.82286	3.7527	10.0167	5.28645	3.60515	11.4593	4.4653	3.87537	6.12866	6.17633	3.31028	8.80597	7.4109	3.905	5.36376	8.3219
group10496	TRIAE_CS42_3AL_TGACv1_196414_AA0660190.1	TRIAE_CS42_3B_TGACv1_221520_AA0742800.1	TRIAE_CS42_3DL_TGACv1_253788_AA0895570.1	10.8062	6.35109	2.39842	8.35177	7.20451	2.26689	10.6841	6.82934	5.01931	5.95151	3.70321	2.39759	5.8157	3.99612	2.40455	4.07562	3.33661	3.29846	17.003	9.31221	6.12795	13.32	7.8121	4.03472	11.9632	12.4376	5.56786	20.7175	13.8943	5.59623	17.6193	6.70282	5.28716	16.5923	8.49826	4.51885	12.4238	10.5862	3.91227	11.6343	11.8408	4.57972	15.5068	10.0978	4.59736	19.0307
group10497	TRIAE_CS42_3AL_TGACv1_196422_AA0660270.1	TRIAE_CS42_3B_TGACv1_225521_AA0809360.1	TRIAE_CS42_3DL_TGACv1_249972_AA0859530.1	5.14928	19.0216	10.3937	3.60528	12.6172	8.75134	4.69016	12.5765	5.9899	1.76169	10.8758	6.14767	4.68018	7.69051	6.60341	4.19725	5.28087	5.10179	4.89985	10.1716	4.07662	6.81059	12.1267	4.55131	2.86989	11.978	5.91969	3.48707	6.80474	2.09547	8.13089	17.4884	10.2591	5.06099	16.5321	9.69305	6.32785	8.58815	3.37464	5.67928	8.77163	3.18034	8.25092	9.74315	2.48111	5.46917
group10498	TRIAE_CS42_3AL_TGACv1_196423_AA0660300.1	TRIAE_CS42_3B_TGACv1_225733_AA0811520.3	TRIAE_CS42_3DL_TGACv1_249369_AA0846900.2	0	1.90316	0	0	1.25501	0	0.0649302	0.937592	0	0.130315	0	0	0.10802	0.0966755	0	0	0	0	0	0.175458	0	0.381832	0	0	0.0757953	0.0905332	0	0.345003	0.782487	0	0	1.08617	0	0.0634454	0.556744	0	0	0.430872	0	0.288935	0.535644	0	0.132612	0.300153	0	0.0532975
group10499	TRIAE_CS42_3AL_TGACv1_196423_AA0660320.1	TRIAE_CS42_3B_TGACv1_225733_AA0811510.1	TRIAE_CS42_3DL_TGACv1_249369_AA0846910.1	1.21796	1.0856	3.95034	1.33698	3.51431	1.5247	0.0936835	2.52982	1.02835	1.39106	1.24885	2.3766	1.60966	0.566139	1.62287	1.06041	1.16917	2.05599	1.15066	0.990315	1.60382	1.39612	0.298469	3.08095	0.718837	0.568616	1.93748	2.16723	1.75906	4.26078	1.1264	0.655688	2.02371	0.589531	1.00734	1.42644	1.49913	1.44716	2.56993	1.73532	1.65196	1.84374	1.58669	1.21525	3.43614	1.76397
group10500	TRIAE_CS42_3AL_TGACv1_196435_AA0660340.2	TRIAE_CS42_3B_TGACv1_221114_AA0730670.1	TRIAE_CS42_3DL_TGACv1_250007_AA0860280.1	0	0.468785	0.527191	0.392972	2.5633	0.328036	0	0	0.718646	1.02859	1.76616	1.59194	0	0.310387	0.602352	1.30007	0.669614	0.495286	0	0.376509	1.06067	0.22956	0	0.195267	0.295162	0.775948	0.868513	0.695693	1.38534	0.0247613	0.321934	1.61235	1.29978	0.296762	1.02206	0.715436	1.09433	0	1.24644	0.830065	1.25505	1.94408	0.81256	0.720411	2.24348	0.183832
group10501	TRIAE_CS42_3AL_TGACv1_196435_AA0660350.1	TRIAE_CS42_3B_TGACv1_221114_AA0730680.3	TRIAE_CS42_3DL_TGACv1_250007_AA0860290.1	3.38364	4.03251	1.69173	1.35723	2.08668	1.87207	1.68049	2.71407	1.4351	1.8466	2.36051	1.10261	0.76134	2.50005	0.875549	1.90598	1.24406	0	2.0114	2.43365	1.1139	2.21756	2.99673	9.49e-10	1.27172	2.56378	0.494679	3.00603	3.27285	2.94018	1.84102	2.65681	1.90825	1.43934	2.53723	1.28286	2.70492	3.3642	1.94312	1.41154	3.2099	2.0991	2.33198	3.4291	2.04213	2.91052
group10502	TRIAE_CS42_3AL_TGACv1_196436_AA0660360.1	TRIAE_CS42_3B_TGACv1_223056_AA0775790.1	TRIAE_CS42_3DL_TGACv1_249245_AA0843050.1	0.289765	0.520795	0.323077	0	0.184935	0.297052	0.218333	0.123331	0.467305	0.0307258	0.0911	0	0.305745	0.0259122	0.154928	0.160699	0	0	0.233303	0.0864838	0	0.0916396	0.211371	0.166482	0.318498	0.0286222	0	0.0622762	0.153617	0.0372876	0.14261	0.0351246	0.107646	0.118396	0.175524	0	0.425694	0.541546	0.862251	0.595042	0.164224	0.625965	0.404193	0.0921905	0.468219	0.354214
group10504	TRIAE_CS42_3AL_TGACv1_196439_AA0660410.2	TRIAE_CS42_3B_TGACv1_222301_AA0761690.1	TRIAE_CS42_3DL_TGACv1_249357_AA0846460.1	5.13005	4.91425	5.69151	4.69401	4.20093	6.22493	4.66075	6.03606	9.75528	0.8696	1.80738	0.797428	1.66918	1.69261	4.83498	0.69984	2.64666	3.13343	2.70818	2.00873	4.61081	1.29932	2.10371	3.49438	1.7808	2.24236	3.85738	1.86681	2.3482	1.4056	1.63479	1.6895	1.3925	1.78611	2.39461	1.44472	3.98872	5.37056	9.60779	4.2323	4.90275	7.7499	3.20383	4.28011	5.59637	3.30463
group10507	TRIAE_CS42_3AL_TGACv1_196460_AA0660540.1	TRIAE_CS42_3B_TGACv1_224461_AA0796940.1	TRIAE_CS42_3DL_TGACv1_249267_AA0843710.1	0.5089	8.93106	0	1.03771	13.0149	0	0.601911	11.6385	0	1.86399	17.0562	4.31782	1.19741	13.345	0	0.742161	11.174	0.521163	1.23262	17.0149	0	1.93895	20.1501	0	1.52393	17.2031	2.19384	1.59974	15.8833	1.62703	1.41919	15.0227	3.36322	2.16109	17.1908	4.27944	1.83023	12.7319	0.522073	2.06202	17.0208	2.24051	1.54373	13.892	1.73089	2.29298
group10509	TRIAE_CS42_3AL_TGACv1_196481_AA0660700.1	TRIAE_CS42_3B_TGACv1_223695_AA0785790.2	TRIAE_CS42_3DL_TGACv1_252238_AA0888760.1	3.72526	3.98131	6.08289	6.19204	11.0369	12.9288	4.9453	4.70805	6.24683	16.4792	18.0886	27.1721	15.8119	15.6444	25.3677	14.0691	16.3172	26.7983	19.3467	18.7889	32.4407	16.2134	19.9399	27.4877	12.5856	20.5392	24.7231	8.40601	10.6159	13.9493	8.27829	7.70206	18.3701	11.636	11.415	15.3139	9.33099	11.002	16.5009	9.34409	13.7457	16.2026	9.21605	10.0644	12.5306	8.25071
group10512	TRIAE_CS42_3AL_TGACv1_196489_AA0660780.1	TRIAE_CS42_3B_TGACv1_221520_AA0742810.1	TRIAE_CS42_3DL_TGACv1_252866_AA0892360.1	5.45474	3.87374	8.43589	3.89866	3.90229	7.88394	2.58988	3.7898	7.21111	3.36595	3.58349	7.61564	3.63275	4.25339	3.71025	3.60982	2.15534	4.29383	1.88026	3.02924	5.7974	2.1121	1.64412	4.38714	3.11719	2.34698	5.92998	2.90131	4.33442	5.41894	4.14341	4.20128	10.1476	4.14619	4.68411	7.43337	1.75043	6.53873	8.97969	1.21443	5.36699	6.46454	1.56958	4.36123	7.40669	2.89646
group10513	TRIAE_CS42_3AL_TGACv1_196491_AA0660800.1	TRIAE_CS42_3B_TGACv1_224273_AA0794670.1	TRIAE_CS42_3DL_TGACv1_254572_AA0896540.1	2.977	0.277566	0	2.22476	0.57171	0.351572	2.91907	0	0.0882501	3.56092	0.500097	0	3.72137	0	0.223289	1.39276	0	0	2.66444	0	0	3.30332	0	0.0865892	1.87183	0.228298	0	2.00539	0.440949	0.0793915	2.5634	0.154167	0	3.24402	0	0.177004	1.19563	0.802606	0	2.16856	0.594082	0	1.29396	0.752709	0.180606	2.96343
group10514	TRIAE_CS42_3AL_TGACv1_196491_AA0660810.1	TRIAE_CS42_3B_TGACv1_227869_AA0825000.1	TRIAE_CS42_3DL_TGACv1_252008_AA0886940.1	0	0	0	0	0	0	0	0	0.368335	0	0	0	0	0.0844855	0	0	0	0	0.0800817	0	0	0	0	0	0	0	0	0	0	0.0657496	0	0	0	0	0.394613	0.0715448	0	0	0	0	0.0916789	0	0.0873192	0.205991	0	0
group10515	TRIAE_CS42_3AL_TGACv1_196491_AA0660820.1	TRIAE_CS42_3B_TGACv1_227869_AA0825010.1	TRIAE_CS42_3DL_TGACv1_252008_AA0886930.1	4.66778	2.78781	4.98293	5.85735	4.58678	4.42127	8.81224	5.01148	7.56091	7.02037	2.83802	6.87347	5.01008	2.94929	5.7971	5.64036	2.19902	3.96957	3.62374	1.92881	2.38348	3.93443	2.01946	2.85186	4.63281	2.44381	4.31951	5.81257	2.50536	5.2906	4.62204	3.13994	2.85659	6.78165	3.05849	5.0405	6.79403	6.44119	11.8608	5.76481	6.0123	10.7846	7.56596	5.29063	6.57343	7.89767
group10516	TRIAE_CS42_3AL_TGACv1_196494_AA0660840.2	TRIAE_CS42_3B_TGACv1_222114_AA0757620.1	TRIAE_CS42_3DL_TGACv1_251232_AA0879150.2	12.7529	17.2053	26.645	7.06857	13.9927	17.0379	4.03244	5.31401	9.10193	10.5845	10.0334	17.4083	11.9925	9.23586	14.4579	8.933	8.44614	13.848	22.9372	22.6349	28.3535	18.2539	21.596	30.2954	17.5224	16.9239	19.6769	10.6545	12.6637	19.4386	21.7992	23.1102	32.3588	13.3474	15.1693	19.64	17.151	22.978	30.6424	16.2178	17.8303	25.9113	13.3978	18.1491	25.3438	14.7048
group10518	TRIAE_CS42_3AL_TGACv1_196498_AA0660910.1	TRIAE_CS42_3B_TGACv1_230873_AA0830280.1	TRIAE_CS42_3DL_TGACv1_250779_AA0872990.1	2.92757	0	8.39574	4.8678	0	14.0045	7.43178	0	9.99227	22.873	1.35418	27.883	9.90457	1.38978	17.4278	9.08801	0.932343	9.55763	17.1227	4.03193	36.7177	32.4597	4.3882	68.3652	32.6454	7.75631	64.5011	7.64608	0.561964	17.2626	16.1318	2.39273	41.0153	24.4779	4.86312	51.5904	7.22924	0.403117	40.9003	3.2834	0.0814603	12.5721	8.93114	1.39793	41.6069	1.90727
group10519	TRIAE_CS42_3AL_TGACv1_196505_AA0660950.1	TRIAE_CS42_3B_TGACv1_220590_AA0709950.1	TRIAE_CS42_3DL_TGACv1_251632_AA0883340.1	0	9.26e-08	0.12092	1.8e-06	0.962889	0.238105	6.58e-07	0	0	0	0	0.664431	5.29e-07	0	0.842521	1.08e-06	1.37e-06	0.984008	2.38e-07	0	0.35697	2.33e-07	0	0.280377	0	0.655982	0.398438	0	0	0.167896	0	0.452698	0.176013	6.77e-07	0.499981	0.236996	2.39e-07	0	0.209223	0	0	0.12796	2.37e-06	0.446077	0.143687	0
group10521	TRIAE_CS42_3AL_TGACv1_196521_AA0661100.2	TRIAE_CS42_3B_TGACv1_222043_AA0755650.1	TRIAE_CS42_3DL_TGACv1_249111_AA0838040.2	0	1.92692	0	0	1.0924	0	0	0.715341	0	0	0.216996	0	0	1.46663	0	0	0.184462	0	0	0.250964	0	0	0.483161	0	0	0.456546	0	0	0.903635	0	0	0.0823722	0	0	0.433281	0	0	0.0783621	0	0	0.335169	0	0	0.145711	0	0
group10522	TRIAE_CS42_3AL_TGACv1_196528_AA0661110.1	TRIAE_CS42_3B_TGACv1_220773_AA0718820.2	TRIAE_CS42_3DL_TGACv1_251327_AA0880170.1	9.34632	7.87401	6.32904	8.06103	4.89298	6.48519	12.3176	10.3517	8.72329	13.5631	12.9816	5.30754	11.3681	8.36038	5.12774	10.9979	8.26057	5.29471	11.6343	10.3607	5.45691	10.9305	11.1896	5.27144	15.9773	16.5329	5.54693	17.1038	16.5686	8.75806	13.2053	12.3715	5.42319	14.5997	12.7938	6.24224	22.0615	29.7722	11.7729	21.314	21.3317	10.2005	22.9911	23.6928	9.6371	19.3563
group10523	TRIAE_CS42_3AL_TGACv1_196531_AA0661140.1	TRIAE_CS42_3B_TGACv1_220888_AA0722660.1	TRIAE_CS42_3DL_TGACv1_249409_AA0847930.1	0.3651	0.98915	0.265603	1.70545	0.42756	0.453908	0.639953	0.606101	0.45418	2.38888	1.60313	2.8073	2.1636	0.387051	1.59437	3.81127	0.000305443	1.58445	3.59177	2.1602	1.94628	3.21032	2.19715	1.98121	2.64034	1.09698	1.7791	1.75179	0.575066	2.16478	1.59683	0.459885	1.39322	1.43674	1.37076	1.39374	1.14846	0.821561	1.26875	1.37552	0.911365	1.42224	1.13634	0.971156	1.5953	1.04654
group10525	TRIAE_CS42_3AL_TGACv1_196551_AA0661300.1	TRIAE_CS42_3B_TGACv1_220888_AA0722730.1	TRIAE_CS42_3DL_TGACv1_252213_AA0888410.1	1.14418	1.61338	1.51975	1.31903	5.64496	2.29	1.84078	4.57794	2.02311	1.543	4.09002	1.60797	1.54739	3.58741	1.66391	1.57512	1.70754	1.85494	1.36403	2.73872	1.43007	2.05143	3.06075	1.65608	2.67607	3.01035	1.41901	1.09765	4.0395	1.94698	1.05011	1.41423	1.74402	0.962303	3.8419	2.03298	2.24309	3.8751	2.2066	1.08099	3.24067	2.34625	1.59516	3.40919	1.75878	1.18882
group10527	TRIAE_CS42_3AL_TGACv1_196552_AA0661350.1	TRIAE_CS42_3B_TGACv1_226280_AA0815640.2	TRIAE_CS42_3DL_TGACv1_252219_AA0888490.1	0	4.45494	5.00051	0	8.91848	5.32942	0	3.3214	2.75502	0	10.0885	10.4251	0.634219	8.21036	8.8326	0.00281156	7.2708	10.162	0.234721	10.4997	7.16365	0	11.983	7.46388	0.979937	8.4486	9.16015	0.182674	6.77857	5.22729	0.297439	7.31964	6.65919	0.280651	8.05616	7.54712	0	6.45153	4.45267	0	8.84325	6.87565	0.231499	7.26949	5.72989	0.110312
group10528	TRIAE_CS42_3AL_TGACv1_196554_AA0661360.3	TRIAE_CS42_3B_TGACv1_223991_AA0790580.1	TRIAE_CS42_3DL_TGACv1_249383_AA0847210.1	0.170363	2.37335	1.7894	0.562759	0.862738	1.17957	0	0	1.18191	0	2.27304	2.36504	0.166145	1.24497	2.41606	0.0692234	2.55332	0.987733	0.206045	2.28217	2.89744	0.556574	1.59571	1.87559	0	3.02271	1.95449	0.18286	1.875	2.09011	0	1.01238	1.69517	0	1.83907	3.08605	0.16663	1.42246	1.48682	0.338709	1.43442	1.51598	1.13529	1.99377	4.06717	0.216844
group10529	TRIAE_CS42_3AL_TGACv1_196556_AA0661380.1	TRIAE_CS42_3B_TGACv1_221053_AA0728430.2	TRIAE_CS42_3DL_TGACv1_250247_AA0865010.1	4.22901	4.76231	12.2949	2.58613	1.43326	3.82917	9.73385	5.94881	10.4192	1.18852	0.691525	3.52459	0	0	0.28702	0.110017	0	0.587051	0.0975245	0	0.424961	0.103432	1.31029	0	0	1.08935	2.4917	8.46349	6.14077	27.2405	0.300642	0.459625	1.40925	2.6334	0	3.71099	0.560475	1.23112	5.92554	1.90788	2.43998	7.30475	0.321519	0.703239	1.28987	5.67304
group10530	TRIAE_CS42_3AL_TGACv1_196558_AA0661390.2	TRIAE_CS42_3B_TGACv1_224409_AA0796520.1	TRIAE_CS42_3DL_TGACv1_253331_AA0894200.2	57.1374	0.536605	1.80126	54.5692	0	2.88e-08	69.6074	1.0074	0	28.4831	0	0	66.8344	0.587495	4.30309	66.2731	0.824707	2.65e-08	63.4018	0.2992	8.06698	52.7316	0.766412	7.18794	52.7627	1.77061	0.20328	4.14492	0	5.34832	30.463	0.580151	0.0406778	34.1287	0	5.12945	4.12254	0	1.10626	4.65689	0	5.06004	5.85915	0	0.845912	5.67586
group10531	TRIAE_CS42_3AL_TGACv1_196558_AA0661400.1	TRIAE_CS42_3B_TGACv1_224409_AA0796530.1	TRIAE_CS42_3DL_TGACv1_253331_AA0894190.1	7.66594	17.572	6.44984	3.81093	11.8262	7.57718	13.8044	23.2078	14.5724	33.4085	25.626	30.339	19.8937	14.4877	10.9437	21.0771	17.575	17.4533	22.4005	12.5434	12.7495	13.5592	8.29238	11.3133	10.3176	10.9296	13.9557	0.336884	0.794098	0.0894657	68.8264	65.9099	56.9012	56.2665	51.0399	46.6236	0.334001	0.392882	0.531837	0.170482	0.200642	1.17655	0.0957571	0.338142	0.711722	0.468961
group10532	TRIAE_CS42_3AL_TGACv1_196558_AA0661410.1	TRIAE_CS42_3B_TGACv1_223245_AA0778850.1	TRIAE_CS42_3DS_TGACv1_271894_AA0910410.1	0	0	0	0	0	0	0	0	0	0	0	0	0	0	0	0	0	0	0	0	0	0.0922669	0	0	0	0	0	0	0	0	0	0	0	0.045065	0	0	0.0413011	0	0	0.0420987	0	0	0.0472726	0	0	0
group10533	TRIAE_CS42_3AL_TGACv1_196562_AA0661440.1	TRIAE_CS42_3B_TGACv1_224129_AA0792680.1	TRIAE_CS42_3DL_TGACv1_251976_AA0886680.1	15.2367	17.0584	14.211	17.9784	14.9197	10.1652	13.7124	11.9067	11.6214	11.091	24.9086	9.71491	11.6084	19.8002	12.5937	10.6213	17.8105	12.3569	10.981	19.4573	10.8608	9.03138	17.4637	11.1746	9.92881	16.9547	8.52529	4.94914	8.06319	4.6952	10.8245	21.4402	10.6651	12.4193	23.5047	10.8892	2.31293	4.27388	2.17512	2.98401	5.14431	2.53573	2.07609	4.91864	2.25095	2.69422
group10534	TRIAE_CS42_3AL_TGACv1_196562_AA0661450.1	TRIAE_CS42_3B_TGACv1_220647_AA0713640.1	TRIAE_CS42_3DL_TGACv1_251976_AA0886670.1	0	0	0	0	0	0	0	0	0	0.0545204	0	0	0	0	0	0	0	0	0	0	0	0.213862	0	0	0.0506415	0	0	0	0	0	0.0505247	0	0	0.157281	0	0	0.0480023	0	0	0	0	0	0	0	0	0.13458
group10535	TRIAE_CS42_3AL_TGACv1_196564_AA0661460.1	TRIAE_CS42_3B_TGACv1_220659_AA0714380.1	TRIAE_CS42_3DL_TGACv1_251723_AA0884200.1	1.04221	0	1.49188	2.3496	0	0.181576	1.73476	0.00822184	1.87455	0.823974	1.54e-07	1.65829	0.907575	0	1.89858	1.31159	1.26381	1.28206	1.37012	0	1.59404	1.86128	0.982635	0.873775	1.71776	0	1.05336	1.83361	2.65923	2.30505	1.32131	0.331152	1.51272	1.90961	1.07975	1.66248	1.449	0.515717	0.932491	1.37357	0.402191	1.77086	2.77607	2.31578	2.65323	2.3602
group10536	TRIAE_CS42_3AL_TGACv1_196569_AA0661580.1	TRIAE_CS42_3B_TGACv1_224141_AA0792910.1	TRIAE_CS42_3DL_TGACv1_252500_AA0890340.1	25.1081	0	5.13503	51.5491	0.282879	2.58971	48.9012	0.3694	0.227092	19.1418	0.277436	0	0.0037088	0	2.52285	0.00721886	0	1.29471	18.0672	0	0	0.002878	0	0	18.1863	0	0	46.0671	0.474611	0	46.9014	0.530758	1.29608	44.5994	0.806205	0.464761	18.4289	0	0.418781	25.3975	0	0.560581	22.0843	0	0	40.0401
group10537	TRIAE_CS42_3AL_TGACv1_196569_AA0661590.2	TRIAE_CS42_3B_TGACv1_224141_AA0792900.1	TRIAE_CS42_3DL_TGACv1_252500_AA0890330.1	0.505231	0.905718	0.682763	1.62108	0.964422	0	0.0377367	1.15857	0	0.847411	0.479939	0	0.466932	0	0	0.704711	0.739093	0	0.519365	0	0.175591	0.585774	2.02028	0	1.11009	1.15893	0	1.08008	1.52203	0	0.510889	0.640853	0	0.630701	0.217419	0	0.541345	0.7379	0.158179	1.4864	1.07172	0	1.53372	0.433025	0	0.757218
group10538	TRIAE_CS42_3AL_TGACv1_196569_AA0661610.1	TRIAE_CS42_3B_TGACv1_226930_AA0820220.1	TRIAE_CS42_3DL_TGACv1_250506_AA0869360.1	83.8816	96.0792	105.891	97.735	102.105	113.553	63.7531	87.5029	95.8252	155.436	180.961	195.022	126.775	153.946	165.911	170.122	173.237	201.07	182.089	179.307	198.049	153.281	171.563	186.276	178.118	187.569	211.243	117.288	141.003	145.578	127.212	167.701	176.81	120.533	150.608	165.214	86.9823	119.735	119.017	98.2716	130.422	127.31	78.9443	109.265	110.988	76.7896
group10539	TRIAE_CS42_3AL_TGACv1_196581_AA0661660.1	TRIAE_CS42_3B_TGACv1_224008_AA0790860.1	TRIAE_CS42_3DL_TGACv1_249117_AA0838310.1	6.4488	0.960005	0.715204	5.45876	0.374893	0.598721	1.38588	0.628879	0.481923	0.279589	0.789096	1.00437	0.466989	0.957036	1.62922	0.572834	1.0439	0	0.194694	0.826263	1.0174	0.0679476	1.11204	2.01175	0	1.01323	0.48356	1.17231	1.03974	3.08945	1.42349	1.57633	1.2738	1.54413	2.32332	2.58584	1.4111	4.05827	2.98987	0.688398	3.72896	1.89317	1.82746	5.89319	4.38012	0.401595
group10541	TRIAE_CS42_3AL_TGACv1_196592_AA0661740.1	TRIAE_CS42_3B_TGACv1_222353_AA0762930.1	TRIAE_CS42_3DL_TGACv1_249672_AA0854030.2	0	0.0749599	0	0	0.265785	0	0	0	0	0	0	0	0	0.0373043	0	0	0	0.227339	0	0	0.103067	0	0	0	0	0.0823444	0	0.083305	0.0779336	0	0	0	0	0	0.0847774	0.15879	0	0	0	0.0846562	0	0	0.0475303	0.0444758	0	0.0775925
group10543	TRIAE_CS42_3AL_TGACv1_196602_AA0661830.3	TRIAE_CS42_3B_TGACv1_227320_AA0822830.1	TRIAE_CS42_3DL_TGACv1_250832_AA0873790.1	53.2192	43.5999	33.425	40.3944	50.4612	36.1859	41.9041	42.8799	33.4352	68.5207	64.3428	49.7789	72.3465	64.6256	49.7645	70.569	64.8774	57.9651	71.319	77.3698	51.2549	66.1138	73.4595	51.2816	77.329	75.8936	51.6526	36.6811	36.6476	28.3379	63.7346	65.6129	46.8709	61.6106	61.5353	49.5493	29.9313	33.9202	25.9995	36.5544	40.6759	28.9364	23.7068	25.4416	22.1914	33.3784
group10545	TRIAE_CS42_3AL_TGACv1_196602_AA0661850.1	TRIAE_CS42_3B_TGACv1_227320_AA0822810.1	TRIAE_CS42_3DL_TGACv1_250832_AA0873810.1	0	0	0	0.304972	0	0.206174	0.686741	0.146922	0.082553	0.819341	0	0.339301	0.417015	0.1544	0.0694231	0.599145	0.227184	0.373189	0.35683	0.171756	0.0772207	0.710088	0.389602	0.249554	0.847565	0.0340975	0.309192	0.334102	0.192846	0.253443	0.525308	0.0336895	0	1.22597	0.139843	0.443694	0.266756	0.128332	0.108365	0.225842	0.0653838	0.123448	0.495972	0.0476946	0.11163	0.685924
group10547	TRIAE_CS42_3AL_TGACv1_196609_AA0661910.1	TRIAE_CS42_3B_TGACv1_223709_AA0785910.1	TRIAE_CS42_3DL_TGACv1_249124_AA0838510.1	0.0597014	0.497973	0	0.984992	1.30485	0	0	2.28938	0	0.732069	1.18475	0	0.762736	1.5425	0	0.256672	0.946014	0	0.81082	0.918763	0	0.276774	0.577187	0	1.52092	1.32323	0	0.332374	0.639334	0	2.73911	0.853259	0	1.05903	1.39125	0	0.387455	1.21422	0	0.60775	0.648685	0.00459039	0.402138	0.662297	0	0
group10550	TRIAE_CS42_3AL_TGACv1_196611_AA0661950.1	TRIAE_CS42_3B_TGACv1_221446_AA0741210.2	TRIAE_CS42_3DL_TGACv1_250555_AA0870220.1	1.79872	1.52757	0.669193	0.710056	0.0465728	0.460963	0.149949	0.279817	0.282152	1.59386	0.673507	0.491231	1.0109	0.269618	0	0.775069	0.288662	0	1.39227	0.20008	0.350355	0.931594	0	1.14768	0	0.565466	0.24503	0.852613	1.07702	1.25401	0.491607	0.398195	0.450449	0.843412	0.11711	0.967065	1.52553	2.2225	0	1.74969	1.65324	1.08969	0.642415	1.45267	1.29805	1.5356
group10551	TRIAE_CS42_3AL_TGACv1_196613_AA0661960.4	TRIAE_CS42_3B_TGACv1_220728_AA0717240.4	TRIAE_CS42_3DL_TGACv1_250373_AA0867180.1	1.29228	0	0.164065	1.45126	2.75839	0.518395	2.69348	1.97934	0.561444	0	1.74148	0.52869	0.902882	1.81189	0.888739	0.894745	1.70943	0.689299	0.000266203	0	0.141272	0.311367	0.235126	1.03594	1.8125	0.474902	0.420958	1.06677	0.795103	0.206198	0.254191	0	0.0785767	1.68357	0.964732	0.835861	0	0.984898	0.131211	0.151783	0.50122	0.400912	1.55745	0.810699	0.257191	0.971995
group10552	TRIAE_CS42_3AL_TGACv1_196619_AA0662040.2	TRIAE_CS42_3B_TGACv1_222492_AA0765850.1	TRIAE_CS42_3DL_TGACv1_250055_AA0861440.1	0	0	0.0776035	0	0	0.14547	0.000647879	0	0	0	0	0.330046	0.00041645	0	0.434055	0.000180231	0	0	0	0	0.111395	0	0	0.134957	0	0.705847	0.127864	0.00019383	0.252183	0.170766	0	0	0.126967	0	0	0.360978	0.572873	0.486348	2.95694	0	0	2.29858	0	0	2.33029	0
group10555	TRIAE_CS42_3AL_TGACv1_196657_AA0662210.1	TRIAE_CS42_3B_TGACv1_220825_AA0720350.1	TRIAE_CS42_3DL_TGACv1_253782_AA0895560.1	0	0	0	0	0	0	0	0	0	0	0	0	0	0	0	0	0	0	0	0	0	0	0	0	0.0335419	0	0	0.0316073	0	0	0	0	0	0	0	0	0.0315526	0	0	0	0	0	0	0	0	0.0294653
group10558	TRIAE_CS42_3AL_TGACv1_196675_AA0662350.2	TRIAE_CS42_3B_TGACv1_221505_AA0742250.2	TRIAE_CS42_3DL_TGACv1_249394_AA0847660.1	3.21e-05	1.62373	0.342716	7.52e-05	2.09844	0.398678	0	1.6457	0.665268	2.66201	4.93423	0.484511	1.89708	2.83709	0.164064	2.9853	3.47857	0.1854	5.66e-05	3.63949	0.294457	2.89632	3.66124	0.719694	0.000234831	2.82631	0.164689	2.44435	3.50034	0.311734	1.26029	3.46837	0.204243	1.86874	2.82626	0.381498	1.77084	2.84419	0.310895	1.73183	2.53166	0.277263	2.74736	4.06197	0.355806	2.63414
group10559	TRIAE_CS42_3AL_TGACv1_196675_AA0662360.1	TRIAE_CS42_3B_TGACv1_221505_AA0742240.1	TRIAE_CS42_3DL_TGACv1_249394_AA0847670.1	3.30503	4.69246	2.2785	5.51146	7.43566	2.48964	4.25576	3.30891	1.34251	5.99836	5.54113	4.19967	5.7052	6.83513	3.83207	5.08134	3.10819	4.18363	6.08488	4.79509	3.72362	7.8249	4.86441	5.77885	6.0979	6.69094	6.88045	4.55199	4.99434	3.37023	4.76549	5.03864	3.14156	4.65418	4.40825	2.54153	3.54807	4.55314	2.7955	5.21911	7.30197	3.36214	3.93314	5.66713	2.87288	3.47617
group10560	TRIAE_CS42_3AL_TGACv1_196716_AA0662480.5	TRIAE_CS42_3B_TGACv1_222057_AA0756160.1	TRIAE_CS42_3DL_TGACv1_251951_AA0886370.3	22.4166	11.8562	6.2008	23.2877	13.1481	7.79564	29.487	13.2393	2.0505	4.39851	3.55368	2.56739	9.10119	5.3199	5.20591	9.34192	6.02344	1.7371	14.5398	8.29959	3.40876	13.849	9.49627	7.47022	10.1468	6.5084	4.66076	9.47706	5.15098	6.39897	5.37062	5.02592	2.95889	6.44385	4.15097	4.5568	6.64296	6.79351	3.55489	7.16365	6.36539	5.19958	9.10107	7.1758	6.86963	7.40024
group10561	TRIAE_CS42_3AL_TGACv1_196722_AA0662510.2	TRIAE_CS42_3B_TGACv1_226614_AA0818050.5	TRIAE_CS42_3DL_TGACv1_250308_AA0865840.1	4.52425	0	0	1.37231	0	0.00101796	2.61892	0	0	9.41e-08	0	0	0.62901	0	0	0	0	0	0	0	1.50135	5.69e-05	0	4.63e-05	0	0	0	0	0.928614	0	1.84476	2.04e-05	1.51e-09	1.66339	0.626307	0	0	0	0.606161	2.26479	0.226654	0	0.648698	0.583646	0	0
group10562	TRIAE_CS42_3AL_TGACv1_196729_AA0662530.1	TRIAE_CS42_3B_TGACv1_220879_AA0722190.1	TRIAE_CS42_3DL_TGACv1_252150_AA0887940.1	1.81075	8.31215	2.97335	0.898854	7.19442	4.16069	4.2081	6.08544	1.82939	1.24515	3.9268	4.01266	0.283709	4.58743	6.47153	0.775687	3.41564	7.98454	1.8443	5.19313	6.18826	1.17064	5.34303	5.28568	2.65261	7.14068	6.09633	0.362601	3.68699	1.65075	1.14893	2.83155	3.59086	1.30958	3.45128	4.06428	0	1.36751	1.15207	0.747097	1.78605	1.09043	0.0831283	3.08175	1.507	0.893769
group10563	TRIAE_CS42_3AL_TGACv1_196742_AA0662600.2	TRIAE_CS42_3B_TGACv1_221512_AA0742440.1	TRIAE_CS42_3DL_TGACv1_252168_AA0888030.1	0	0	0	0	0	0	0	0	0	0	0	0.110232	0	0	0	0	0	0	0	0	0	0	0	0	0	0	0.0511765	0.129707	0	0.048714	0	0	0.0510746	0	0	0	0	0	0.048521	0	0	0.197883	0	0	0.0555547	0
group10564	TRIAE_CS42_3AL_TGACv1_196742_AA0662620.1	TRIAE_CS42_3B_TGACv1_222926_AA0773330.1	TRIAE_CS42_3DL_TGACv1_250230_AA0864640.2	12.3162	4.14396	0	13.4215	4.53784	0.391757	11.4681	5.92305	1.16984	7.91078	6.77739	0	13.5498	7.45259	0	15.5639	6.54309	0	11.9747	7.84902	0	10.0811	8.25913	0	11.7905	6.77448	0	6.49957	3.0471	0	6.50971	4.7774	0	8.77022	6.40421	0	10.5688	5.58743	0.149569	7.60585	3.80038	0	9.45028	4.10713	0	9.21519
group10565	TRIAE_CS42_3AL_TGACv1_196744_AA0662640.2	TRIAE_CS42_3B_TGACv1_221255_AA0735290.1	TRIAE_CS42_3DL_TGACv1_249035_AA0835530.1	16.6755	36.3477	35.4367	19.7132	36.8238	34.652	12.8152	27.9949	22.5825	21.2101	42.9404	39.0128	15.6063	38.9639	38.3461	17.6896	43.4965	33.9116	23.5925	49.1285	35.6626	19.5483	46.2814	37.7325	17.7813	46.8695	42.7222	22.6718	40.0032	41.3088	22.0001	44.5621	40.887	20.8661	39.5077	39.5508	20.4653	38.0882	43.5985	23.2125	42.8815	44.3114	20.2998	43.1572	38.8913	18.6831
group10566	TRIAE_CS42_3AL_TGACv1_196744_AA0662650.1	TRIAE_CS42_3B_TGACv1_221255_AA0735280.1	TRIAE_CS42_3DL_TGACv1_249035_AA0835540.1	0	0	0	0	0	0.103637	0	0	0.216786	0	0	0.119964	0	0	0.121649	0	0	0	0	0	0.0699161	0	0	0.103267	0	0	0.0321754	0	0	0.18288	0	0	0.118925	0	0	0.0380351	0	0	0.539222	0	0	0.259626	0	0	0.0860313	0
group10567	TRIAE_CS42_3AL_TGACv1_196745_AA0662680.1	TRIAE_CS42_3B_TGACv1_224637_AA0799230.1	TRIAE_CS42_3DL_TGACv1_249425_AA0848410.1	0	0	0	0	0	0	0	0	0	0	0	0	0	0	0	0	0	0	0	0	0	0	0	0	0	0	0	0	0	0	0	0	0	0	0	0	0.367227	0	1.30872	0.124862	0	1.15283	0.140235	0	1.02217	0
group10568	TRIAE_CS42_3AL_TGACv1_196748_AA0662690.1	TRIAE_CS42_3B_TGACv1_222922_AA0773210.1	TRIAE_CS42_3DL_TGACv1_249674_AA0854060.1	0.0533574	0	1.44555	0	0	0	0	0	0.183135	0.190161	0	0	0.265615	0	0.766441	0.325793	0	0.126084	0.295335	0	0	0.927705	0	0	0.409953	0	0.623375	0.0559847	0	0.378803	0.469636	0	0.158944	0.487301	0	0.324779	0.11142	0	0.269312	0.056815	0	0.187602	0.255227	0	0	0.208326
group10569	TRIAE_CS42_3AL_TGACv1_196751_AA0662710.2	TRIAE_CS42_3B_TGACv1_221005_AA0726520.2	TRIAE_CS42_3DL_TGACv1_254444_AA0896360.1	0.557746	0	2.32867	1.54319	0	3.52526	0.000940209	1.0731	3.456	0.490045	0.852204	0.800414	0.000399251	0	1.83255	0.000326362	0.78571	0.790917	0.987328	0.33088	2.03951	1.38723	0.0075645	2.55358	0.956396	1.41255	2.1084	1.12471	0.783996	1.54827	0.786439	0.516846	1.19898	1.33444	0.855813	2.31426	1.55828	0.871178	3.94974	1.7404	0.182711	4.22181	1.43985	1.13169	4.01198	1.32017
group10573	TRIAE_CS42_3AL_TGACv1_196778_AA0662860.1	TRIAE_CS42_3B_TGACv1_222045_AA0755700.1	TRIAE_CS42_3DL_TGACv1_250462_AA0868640.1	0	6.62283	3.78055	0	2.49173	5.9425	0	2.43776	1.55569	0	1.9989	3.5489	0.423723	0.0468916	4.47563	0	7.09402	2.6156	0	5.5033	6.03039	0	5.93663	9.61381	0.316761	0	5.49328	0.186495	2.16551	4.43993	0.176377	2.14511	3.63767	0	2.08205	5.01508	0	0.879177	2.74287	0	2.50604	4.61245	0	0.321844	2.4304	0
group10574	TRIAE_CS42_3AL_TGACv1_196787_AA0662900.2	TRIAE_CS42_3B_TGACv1_223422_AA0781950.1	TRIAE_CS42_3DL_TGACv1_249590_AA0851980.1	2.28458	1.41685	0	1.60105	1.04393	0.969629	2.22545	0.67053	0.465642	3.50311	1.24328	0.898771	3.55415	0.61673	0.308642	2.64724	1.58124	2.09111	4.001	1.86838	0.954892	1.31547	1.87501	0	2.75188	1.2561	0	2.51899	1.57354	1.06294	2.66315	1.78144	1.42556	3.21712	1.79446	0.855138	1.75886	1.17681	0	2.47132	1.17526	1.42442	3.08645	1.3308	0.299039	4.04473
group10575	TRIAE_CS42_3AL_TGACv1_196792_AA0662940.1	TRIAE_CS42_3B_TGACv1_223115_AA0776660.1	TRIAE_CS42_3DL_TGACv1_252188_AA0888180.1	0.932609	2.9436	0	0	0.209906	0	0	0.982391	0	0.0430386	1.30346	0	0	0.886734	0	0	0.302032	0	0.215399	0.627999	0	0	0.688095	0	0	0.716575	0	0.42978	1.62529	0	0	1.11443	0	0	0.701862	0	3.80396	1.84008	0	1.37547	1.45817	0	1.06105	1.49531	0	4.73e-09
group10576	TRIAE_CS42_3AL_TGACv1_196805_AA0663010.1	TRIAE_CS42_3B_TGACv1_222163_AA0758680.1	TRIAE_CS42_3DL_TGACv1_250782_AA0873100.2	4.40431	10.215	0	4.84268	6.80542	3.96349	3.47483	4.77833	0	1.53969	2.8092	0	1.79821	4.80642	0	0.125554	2.09529	0	4.07318	5.74294	0	4.26709	4.35876	5.01073	2.76533	3.02569	0	2.5387	2.43467	0	2.57114	3.41734	0	1.78765	5.64304	0	4.90661	7.94576	3.57795	3.64401	6.37502	0	2.80347	6.43402	0	3.79418
group10577	TRIAE_CS42_3AL_TGACv1_196806_AA0663040.1	TRIAE_CS42_3B_TGACv1_225608_AA0810330.1	TRIAE_CS42_3DL_TGACv1_252281_AA0889080.1	0	0	0	0	0	0	0	0	0	0.413092	0.0444575	0	0.105115	0	0.0340858	0.128896	0.0461623	0	0	0	0.14909	0.0816359	0	0	0.0386777	0	0.0371426	0.109661	0	0.0350478	0.114953	0	0.074518	0.0397627	0	0.0770342	0	0	0	0	0	0	0	0	0	0.034062
group10579	TRIAE_CS42_3AL_TGACv1_196834_AA0663140.1	TRIAE_CS42_3B_TGACv1_225233_AA0806390.1	TRIAE_CS42_3DL_TGACv1_249792_AA0856390.1	2.88407	0.631605	1.44244	7.02742	6.14285	10.6797	4.35406	3.08753	7.20298	6.01999	12.7559	11.8301	11.2821	6.47242	8.79815	6.1801	6.87511	8.46409	13.3215	11.1861	14.4677	4.75993	14.8965	18.677	10.3426	11.2216	11.4863	12.815	10.4479	15.5107	5.71129	7.61301	5.16583	12.4887	12.5311	12.2506	18.4606	23.4001	20.9669	9.73757	13.4958	16.653	12.5707	15.8218	15.0412	10.198
group10580	TRIAE_CS42_3AL_TGACv1_196835_AA0663200.1	TRIAE_CS42_3B_TGACv1_224947_AA0803460.1	TRIAE_CS42_3DL_TGACv1_251813_AA0885260.1	2.44095	1.99965	0	2.25965	1.48443	0	2.3578	0.658498	0	1.50896	0.365892	0	2.42998	0.782064	1.27168	1.5778	0.264555	0	1.16565	0.719721	0	1.55997	1.17239	1.32112	1.52389	0.475974	0.643786	0.943292	0.262157	0	1.10221	0.474024	0	1.30708	0.406469	0.568479	2.5923	0.713112	0	2.15685	0.205861	0	1.76954	0.618944	0	1.07163
group10581	TRIAE_CS42_3AL_TGACv1_196839_AA0663210.2	TRIAE_CS42_3B_TGACv1_221171_AA0732830.1	TRIAE_CS42_3DL_TGACv1_250287_AA0865350.1	0	0	0	0	0	0	0	0	0	0	0	0	0	0	0	0	0	0	0.222445	0	0	0	0	0	0	0	0	0	0	0	0	0	0	0	0	0	0	0	0	0	0	0.186662	0	0	0	0
group10583	TRIAE_CS42_3AL_TGACv1_196845_AA0663250.1	TRIAE_CS42_3B_TGACv1_226065_AA0813730.1	TRIAE_CS42_3DL_TGACv1_253213_AA0893800.1	0	0	0	0	0	0	0	0	0	0	0	0	0	0	0	0	0	0	0	0	0	0	0	0	0	0	0	0	0	0	0	0	0	0	0	0	0.218358	0	0	0	0	0	0	0	0	0
group10585	TRIAE_CS42_3AL_TGACv1_196846_AA0663280.1	TRIAE_CS42_3B_TGACv1_225693_AA0811120.1	TRIAE_CS42_3DL_TGACv1_249655_AA0853600.1	0.889893	0	1.49135	1.11485	1.49863	0.809558	1.24925	0	0.667646	1.98526	0.451887	0.80681	1.99219	2.09213	0.882641	2.10567	1.09915	1.13161	1.16982	0.912663	1.2494	0.709119	0.521095	1.35516	1.631	0.0821742	0.632159	1.81144	0.0796406	1.04935	0.997538	0.561421	0.352026	0.890102	0.346695	0.502276	0.98818	0.632048	0.669512	1.89191	0.0877924	0.469188	1.26509	0.634092	0.670541	2.44567
group10586	TRIAE_CS42_3AL_TGACv1_196850_AA0663290.1	TRIAE_CS42_3B_TGACv1_220861_AA0721590.1	TRIAE_CS42_3DL_TGACv1_253085_AA0893310.2	0.523098	0.743062	0	0.845574	1.87998	0	0.353	0.877144	0	0.630648	1.1009	0.562076	1.87571	2.87856	1.45092	1.18717	0.504603	0	1.3874	1.0053	0.806688	2.28743	1.81745	0.326815	2.07899	1.04278	0.290051	0	0.264359	0.197751	2.93411	2.06564	0.435536	2.74452	2.49368	0.51087	3.87633	3.23088	2.7753	4.54979	4.32363	3.56852	2.47908	2.20344	2.53156	5.65864
group10589	TRIAE_CS42_3AL_TGACv1_196872_AA0663430.1	TRIAE_CS42_3B_TGACv1_220619_AA0711750.1	TRIAE_CS42_3DL_TGACv1_250847_AA0874070.1	4.32765	5.45292	7.02954	5.43367	3.7247	9.18293	5.24873	3.46485	9.83205	4.95045	3.35376	6.35546	4.47675	4.84494	12.2489	4.16243	2.33049	8.01339	3.91967	4.44009	7.84651	4.8187	2.87334	4.95824	6.10622	4.00829	7.39206	3.30781	2.44703	6.71991	2.60152	3.45361	4.71957	3.79191	4.96594	6.97647	3.05524	2.71915	5.33334	3.29596	2.19865	6.56578	3.70167	2.20063	5.54819	4.12016
group10590	TRIAE_CS42_3AL_TGACv1_196884_AA0663530.1	TRIAE_CS42_4BS_TGACv1_330055_AA1105660.2	TRIAE_CS42_7DS_TGACv1_624529_AA2061840.1	3.55462	1.52659	1.09256	1.57912	0.899842	0.931683	2.52636	0	1.1714	2.83878	1.00335	1.82721	2.18822	1.96394	1.28677	3.51532	0	1.21451	1.0912	1.50597	0.989148	1.18114	0.68782	1.26548	2.3625	0.744988	0.652588	2.97537	1.12579	2.5699	2.70351	0.46954	1.23611	2.23649	1.51004	1.66441	2.64487	1.10513	2.54035	2.66176	1.05801	0.756909	3.6022	1.04907	1.21497	3.38975
group10591	TRIAE_CS42_3AL_TGACv1_196894_AA0663550.1	TRIAE_CS42_3B_TGACv1_226399_AA0816680.1	TRIAE_CS42_3DL_TGACv1_250491_AA0869150.1	23.8242	13.6141	22.3639	44.3184	15.0423	18.3523	25.5698	12.2843	11.3663	56.3951	17.724	19.6223	47.3805	13.1873	18.8711	43.6416	11.055	11.9473	41.9915	10.6335	17.8887	46.897	12.5777	17.7559	51.93	9.81457	15.902	36.8359	14.7539	17.2432	33.0947	13.0019	17.5552	39.9329	12.7336	16.1188	48.5799	17.221	24.2274	43.1815	17.9911	23.6249	48.9205	20.1117	28.6624	49.9551
group10592	TRIAE_CS42_3AL_TGACv1_196895_AA0663560.2	TRIAE_CS42_3B_TGACv1_222387_AA0763640.3	TRIAE_CS42_3DL_TGACv1_251377_AA0880820.1	0.438428	0	1.62748	1.09864	0	1.50727	0.0647898	0	1.51148	2.37249	0.702862	2.70589	4.05811	0	4.69903	1.49703	1.71553	2.79987	3.25208	0	2.03399	1.71743	0	2.46966	3.28944	0	2.94537	1.23635	0	1.36866	2.20656	0.249169	1.3474	3.40879	0.67866	3.3074	0.324363	0	0	1.27917	0.240551	0.3691	3.57356	0.357384	0.864387	0.84633
group10593	TRIAE_CS42_3AL_TGACv1_196895_AA0663580.1	TRIAE_CS42_3B_TGACv1_222387_AA0763670.1	TRIAE_CS42_3DL_TGACv1_251377_AA0880840.1	0.298754	0.501723	0.547014	0	0.979418	0.965871	1.92326	0.186725	0.168045	2.24986	1.21953	1.90486	1.15656	1.73443	1.83858	2.33702	2.12808	0.167083	1.86351	1.49949	1.62477	3.00828	3.68453	1.74322	1.66918	2.47058	2.3964	1.34346	1.3682	0.971227	1.99335	0.69218	0.798338	1.27706	0.461192	1.29987	2.29769	0.981889	0.696962	1.89079	1.70704	1.33782	4.22471	2.13063	1.3497	2.78056
group10594	TRIAE_CS42_3AL_TGACv1_196896_AA0663590.1	TRIAE_CS42_3B_TGACv1_223941_AA0789900.1	TRIAE_CS42_3DL_TGACv1_253556_AA0894920.1	1.13601	2.74303	0.467029	1.17116	1.4598	0.277305	1.50218	3.24465	0.827164	0.676367	0.705198	0.376179	1.86631	1.3446	0.387658	0.901827	0.594465	0.380524	0.377269	1.0614	0	0.263338	0.657228	0	0.39462	0.847352	0.170649	1.55263	0.623269	0.579926	0.887284	1.70663	0.260728	1.18307	1.12845	0.181258	0.655497	0.824745	0.328609	0.72697	0.733591	0.335444	0.479795	0.827275	0.282616	1.3454
group10596	TRIAE_CS42_3AL_TGACv1_196902_AA0663620.1	TRIAE_CS42_7BS_TGACv1_592952_AA1946700.1	TRIAE_CS42_4DS_TGACv1_361540_AA1169830.1	0	0	0	0	0	0	0	0	0	0	0	0	0	0	0	0	0	0	0	0	0	0	0	0	0	0	0	0	0	0	0	0	0	0	0	0	0	0	0	0	0	0	0	0	0	0.0844673
group10597	TRIAE_CS42_3AL_TGACv1_196913_AA0663660.1	TRIAE_CS42_3B_TGACv1_221726_AA0748470.1	TRIAE_CS42_3DL_TGACv1_249134_AA0839130.4	0	0.0354048	0	0	0	0.621412	0	0	0	0	0.000199135	0.808452	0	0	0	0	0	0.138217	0	0	0.501124	0	0	0	0	0.290067	0.344186	0.0600463	0.147062	0.832767	0	0	0	0	0	0.388331	0.190484	0.288361	0.618463	0.203186	0.224275	0.402164	0	0.496723	0	0
group10598	TRIAE_CS42_3AL_TGACv1_196913_AA0663670.1	TRIAE_CS42_3B_TGACv1_221726_AA0748490.1	TRIAE_CS42_3DL_TGACv1_249134_AA0839100.1	0	1.49718	4.26274	0	1.09629	4.4511	0.606927	0.870789	4.95447	0	2.81789	4.84543	0	1.23356	4.63778	0	2.08038	3.94815	0	1.94315	2.89212	0	1.37638	5.01946	0	2.26682	2.29302	0	1.89401	3.9306	0	1.36181	3.07431	0.353261	1.05978	2.95077	0.185954	2.36994	5.91703	0	0.933761	5.80319	0	1.78887	7.15033	0
group10599	TRIAE_CS42_3AL_TGACv1_196913_AA0663680.1	TRIAE_CS42_3B_TGACv1_221726_AA0748480.1	TRIAE_CS42_3DL_TGACv1_249134_AA0839110.1	0	0	0.928983	0	0	0	0	0.558498	0.872633	0	0	0.485209	0	0	1.11226	0	0	0.683579	0	0	1.02638	0	0	0.430054	0	0	0.607681	0	0	0	0	0	0.443821	0	0	0.459964	0.778697	0	9.2679	0	0	2.74177	0.518374	0	1.42456	0
group10600	TRIAE_CS42_3AL_TGACv1_196916_AA0663730.2	TRIAE_CS42_3B_TGACv1_221441_AA0740990.1	TRIAE_CS42_3DL_TGACv1_251277_AA0879570.1	3.00622	1.30148	7.39893	2.8932	0.842381	6.32877	0	0.372531	2.98377	2.22226	1.60393	7.71741	2.17037	1.36027	8.43122	2.29675	1.87903	7.26203	3.32788	2.69613	8.63627	2.99616	2.40967	7.51415	2.76646	2.19995	7.56297	2.32596	2.06927	6.94579	2.04956	3.18053	8.47932	1.73932	2.10729	5.58876	1.99472	2.85311	5.34307	2.78991	2.72781	7.96314	2.69601	2.48886	4.23433	2.75094
group10601	TRIAE_CS42_3AL_TGACv1_196916_AA0663740.1	TRIAE_CS42_3B_TGACv1_221441_AA0741000.1	TRIAE_CS42_3DL_TGACv1_251277_AA0879580.1	4.07728	3.213	2.94983	3.05069	2.99841	0	2.52512	0.816383	2.75479	6.27486	5.32534	4.53157	6.64308	3.42398	2.22206	5.14763	3.35718	4.31477	4.4801	3.47312	3.5043	6.48572	4.64231	2.82596	6.88791	6.06259	3.02776	4.12931	5.8484	3.57045	5.13137	5.84097	3.78424	5.63954	6.55151	3.92407	4.0973	4.68228	2.11629	6.21645	4.59879	3.86316	6.66718	6.94519	3.12033	5.33349
group10602	TRIAE_CS42_3AL_TGACv1_196922_AA0663780.1	TRIAE_CS42_3B_TGACv1_221295_AA0736510.1	TRIAE_CS42_3DL_TGACv1_249329_AA0845550.1	2.6544	1.8463	0	4.80948	1.69075	0	1.77008	1.08614	0	1.55442	1.15746	0	1.10675	0.845916	0	3.20142	1.27318	0	2.31954	1.47628	0	2.39045	1.04333	0	2.73199	1.09978	0	1.78665	1.47954	0	1.92298	1.02053	0	2.04114	0.896871	0	2.89431	1.40506	0	2.5486	1.45245	0	3.54021	0.89364	0	3.56587
group10604	TRIAE_CS42_3AL_TGACv1_196923_AA0663800.2	TRIAE_CS42_3B_TGACv1_224153_AA0793060.1	TRIAE_CS42_3DL_TGACv1_250766_AA0872810.1	0	0.532387	0.559598	0	0	0	0	0.104707	0.110032	3.15034	0.540125	0.683451	0.417217	0.618797	0.0929256	3.89095	0	1.59663	2.13259	0.196437	0	2.81432	0.102792	0.648229	0.968826	0.777676	0	0.894657	0.760396	0.400705	0	0.29919	0.210236	1.65541	0.310383	0.109048	0.443197	0	0.0991133	0	0.288305	0	0	0.107969	0	0.8299
group10605	TRIAE_CS42_3AL_TGACv1_196923_AA0663810.3	TRIAE_CS42_3B_TGACv1_224153_AA0793070.1	TRIAE_CS42_3DL_TGACv1_250766_AA0872820.1	1.06806	1.96797	0.687307	0	1.80381	1.27765	0	0.884812	0	0	0.219668	0	0	0.260477	0	0	0	0	0	0.331107	0	0	0.476802	0.927532	0	0.381714	0	0	0.876136	1.38317	0	1.53594	0.614025	0	0.798897	0	0	0.556307	0	0	0.797238	0	0.536389	0.380287	0.327162	0
group10606	TRIAE_CS42_3AL_TGACv1_196929_AA0663830.1	TRIAE_CS42_3B_TGACv1_223369_AA0781120.1	TRIAE_CS42_3DL_TGACv1_249775_AA0856090.1	2.13856	15.026	2.78748	2.22374	10.1132	4.71907	0.813037	12.7945	4.814	0.822505	3.28354	1.72668	0.747386	4.00783	2.02458	0.382015	2.81023	1.51721	0.830853	1.45424	1.20933	0.724875	2.85392	1.70324	0.617554	2.6096	1.60048	0.989662	8.76128	3.79922	1.66066	3.67665	2.62777	2.29737	5.43542	3.11436	1.96705	18.4068	5.11696	1.40474	15.6902	5.13574	1.66156	12.7353	5.54327	1.53313
group10609	TRIAE_CS42_3AL_TGACv1_196955_AA0663930.1	TRIAE_CS42_3B_TGACv1_222320_AA0762060.1	TRIAE_CS42_3DL_TGACv1_249710_AA0855060.1	4.57896	2.40149	0.648468	2.3633	4.38686	1.57948	1.29896	1.66145	0.578184	1.65702	1.4454	0.656467	2.34411	0.811895	1.06391	2.7859	0.27659	1.29145	2.20807	0.85273	0.475879	2.29613	1.57581	0.899472	1.64631	2.10915	1.63232	2.35933	1.43373	1.02231	3.70627	3.07603	1.22358	3.31964	2.78002	2.02679	0.956771	1.64999	0.258726	1.37582	1.00932	0.438073	0.921084	1.61919	0.913047	1.42728
group10610	TRIAE_CS42_3AL_TGACv1_196956_AA0663940.1	TRIAE_CS42_3B_TGACv1_221831_AA0750870.1	TRIAE_CS42_3DL_TGACv1_249039_AA0835710.1	2.12613	0.0862109	0.131548	1.24347	0.490383	0.0445309	0.139196	0.347236	0	2.4961	1.35622	0.243217	2.44894	0.362275	0.263375	0.14455	0.672977	0.504303	1.43743	0.801728	0.416104	2.18863	1.01984	0.261534	0.646038	0.511946	0.309965	13.0711	3.83879	0.732323	0.294149	1.03277	0.348597	1.05779	0.73965	0.148772	3.94082	1.43094	0.390494	3.63231	1.33561	0.55121	0.875033	0.871276	0.309409	9.87061
group10611	TRIAE_CS42_3AL_TGACv1_196959_AA0663960.1	TRIAE_CS42_3B_TGACv1_223001_AA0774910.1	TRIAE_CS42_3DL_TGACv1_249022_AA0834690.1	0	0	0	0.721788	0	0.555953	0	0	0	1.14464	0.445316	0.525919	0.882013	0.662577	1.07235	0.832365	0.361304	1.0612	1.58372	0.245466	0.261755	1.50003	0.171299	0.365308	0.747184	0.0810421	0.662812	0.720997	0.235474	0.722095	1.58807	0.247003	0.881397	0.470761	0.170843	1.23741	1.07393	0.389387	1.40413	1.38808	0.317941	0.731131	1.2309	0.0892861	1.2036	1.20565
group10612	TRIAE_CS42_3AL_TGACv1_196962_AA0663980.1	TRIAE_CS42_3B_TGACv1_220848_AA0721220.4	TRIAE_CS42_3DL_TGACv1_251757_AA0884610.1	0.125816	7.99884	0	0.0850354	10.9347	0	0	11.6844	0	0.24617	7.9923	0	0.21363	7.44942	0	0	6.11617	0	0	6.72157	0	0.415281	8.93701	0.236133	0.428298	5.40683	0	0.291466	13.7034	0	0	6.37252	0	0.396155	13.2238	0	0.876512	23.8506	0	1.56122	22.045	0	0.500679	12.5081	0	0.20434
group10613	TRIAE_CS42_3AL_TGACv1_196972_AA0664030.1	TRIAE_CS42_3B_TGACv1_225230_AA0806360.1	TRIAE_CS42_3DL_TGACv1_250104_AA0862150.1	1.77518	4.50395	18.4112	0.893963	3.38222	12.6349	0	3.31639	11.9314	1.01975	2.65819	7.71761	0.378585	0.325012	4.15057	0	0.329219	2.23293	0.252448	0.867092	3.44044	0.440415	0.0756463	4.1745	1.0834	0.572801	2.866	0.242472	2.06896	9.2083	0.275078	0.850291	4.24037	0.711495	1.96962	5.3499	1.2162	1.51413	12.3159	0.989527	1.46794	9.70029	1.01114	1.33473	6.90012	1.50059
group10614	TRIAE_CS42_3AL_TGACv1_196975_AA0664040.1	TRIAE_CS42_3B_TGACv1_221006_AA0726540.1	TRIAE_CS42_3DL_TGACv1_250804_AA0873410.1	12.1864	2.67995	6.50146	6.03078	1.5752	2.32033	8.94203	1.91043	7.9374	2.23156	2.57308	7.65311	2.63542	1.88432	3.99904	2.35183	0.578021	3.92766	6.30107	2.3558	2.91109	3.71564	1.18725	2.7087	4.21794	1.29598	5.12616	5.89603	1.51097	2.6361	9.68153	1.84927	4.39167	6.51013	1.91856	6.66579	4.48936	7.82335	6.38565	5.27495	4.67288	5.88908	10.0058	10.5941	16.7584	18.9508
group10615	TRIAE_CS42_3AL_TGACv1_196975_AA0664070.1	TRIAE_CS42_3B_TGACv1_221006_AA0726590.1	TRIAE_CS42_3DL_TGACv1_250804_AA0873420.1	0.411766	0.79481	16.898	0	0.207374	8.56984	1.05394	0	14.448	0	0.537417	5.27012	0	0	4.22491	0	0	2.50532	0.227906	0.0977547	4.85247	0	0.204615	3.93265	0.526853	0.774021	4.03168	0.99261	0.504768	9.44218	0.381	0.198468	7.93887	0.790595	0.308839	9.62307	5.6988	0.749133	16.5881	3.68054	0.573772	17.5358	6.6973	0.537185	16.0307	3.64438
group10616	TRIAE_CS42_3AL_TGACv1_196975_AA0664080.1	TRIAE_CS42_3B_TGACv1_221006_AA0726560.1	TRIAE_CS42_3DL_TGACv1_250433_AA0868030.2	0	0	1.98984	0	0	1.30039	0.0823517	0	2.7572	0.0837566	0	2.64358	0.277719	0	2.42226	0.4259	0	0.720467	0	0	1.55002	0.0807863	0	1.62253	0.152905	0	1.91761	0.107798	0	2.94178	0.154916	0	1.29953	0.40182	0	3.12025	0.366573	0	1.39752	0.149632	0	2.60755	0.0840373	0	1.4242	0.205783
group10617	TRIAE_CS42_3AL_TGACv1_196979_AA0664090.1	TRIAE_CS42_3B_TGACv1_228126_AA0825910.1	TRIAE_CS42_3DL_TGACv1_249105_AA0837870.1	0.49816	3.82329	2.28493	0	4.36267	2.21569	0	3.36712	2.54046	0.0852663	0.91412	0.851861	0	0.86933	0.604666	0.347473	1.28763	0.574351	0	1.68258	1.62926	0.351629	1.31575	1.05189	0.278022	3.5026	1.70492	0.245331	1.7737	0.781615	0.0401584	0.946331	0.703199	0	2.05059	0.640517	0.0418221	0.831531	0.396381	0	0.530613	0.326882	0.38775	1.09393	0.512189	0.0792215
group10618	TRIAE_CS42_3AL_TGACv1_196984_AA0664140.1	TRIAE_CS42_3B_TGACv1_222670_AA0768760.2	TRIAE_CS42_3DL_TGACv1_249045_AA0835850.1	1.05038	0	0	0.992686	0	1.23419	0.688634	0	0	1.09326	0	1.07594	4.68e-09	0	0	5.44363	0	0	2.80285	0	0.862545	2.62967	0	0	0.00204615	0	0	1.05413	0.619078	0.264394	1.01e-06	0.780467	0.553978	1.10256	0	0.0953915	5.10478	0	0	3.29029	0	0	1.71895	0	0.302783	1.84101
group10619	TRIAE_CS42_3AL_TGACv1_196991_AA0664220.1	TRIAE_CS42_3B_TGACv1_222688_AA0768930.2	TRIAE_CS42_3DL_TGACv1_250804_AA0873400.1	0.788507	0.313969	6.87578	0.961886	0.61221	8.56443	0.50932	0.0778069	9.05433	1.55817	1.88374	10.1309	1.66433	1.14268	8.71548	1.28262	0.63292	7.05132	1.34909	1.36862	4.79299	1.66252	1.73319	7.8113	0.814272	1.27696	7.09681	2.09522	0.63675	8.09288	0.930028	1.18935	7.4808	1.23326	1.105	8.23137	1.2561	0.836703	4.96104	1.55559	0.587989	6.61431	1.97183	1.4799	6.93613	1.86242
group10620	TRIAE_CS42_3AL_TGACv1_197017_AA0664370.1	TRIAE_CS42_3B_TGACv1_221606_AA0745700.1	TRIAE_CS42_3DL_TGACv1_250597_AA0870870.1	3.24465	17.1205	6.4144	4.17283	11.8272	11.4384	2.87973	14.8351	7.42861	7.64657	15.8122	13.5811	7.50626	15.2445	7.52517	3.49557	17.1004	6.67335	8.83558	13.5808	7.48795	3.78368	11.0536	6.68304	5.53343	16.488	6.25935	6.37882	16.6895	10.7022	6.39982	11.1664	9.56389	4.99165	14.9198	9.8027	4.76675	12.5837	7.73165	5.16081	9.70736	6.66883	6.28705	12.6049	9.06829	6.20619
group10621	TRIAE_CS42_3AL_TGACv1_197017_AA0664380.1	TRIAE_CS42_3B_TGACv1_221606_AA0745720.1	TRIAE_CS42_3DL_TGACv1_250597_AA0870880.1	25.6937	19.8328	65.1637	34.0869	15.2445	41.5352	26.158	15.5497	40.7246	19.4127	13.4308	19.3394	38.9761	14.0199	35.5891	22.1289	12.6251	26.1361	32.2793	13.7859	29.1997	24.0717	9.89948	21.0154	23.4314	14.0902	29.3287	21.8296	15.4739	21.8895	19.6598	15.2651	18.8061	14.7284	18.1164	19.6739	26.5029	22.5701	22.4337	15.8249	16.8657	20.7933	20.3603	19.5206	17.4872	29.2585
group10624	TRIAE_CS42_3AL_TGACv1_197046_AA0664520.1	TRIAE_CS42_3B_TGACv1_223714_AA0786020.1	TRIAE_CS42_3DL_TGACv1_250128_AA0862620.1	10.9953	13.3919	0	13.1602	7.68157	0	7.66312	9.04549	0	13.3656	8.89881	0	14.4034	5.61754	0	11.5365	12.4949	0.211096	9.8707	4.19355	0	11.6255	6.53985	0	7.90839	5.80477	0	12.3187	9.56917	0.767789	15.6587	7.82027	0.784092	11.8962	9.13951	0	17.3367	12.3304	0.401736	15.131	8.96702	0	13.718	9.78011	0.34661	15.4081
group10625	TRIAE_CS42_3AL_TGACv1_197063_AA0664620.1	TRIAE_CS42_3B_TGACv1_224867_AA0802420.1	TRIAE_CS42_3DL_TGACv1_250044_AA0861140.1	0	0	0.215796	0	0	0	0	0	0	0	0	0	0	0	0	0	0	0	0	0	0	0	0	0	0	0	0	0	0	0	0	0	0	0	0	0	0	0	0.346363	0	0	0.117945	0	0	0.132539	0.272132
group10626	TRIAE_CS42_3AL_TGACv1_197072_AA0664690.1	TRIAE_CS42_3B_TGACv1_223120_AA0776720.1	TRIAE_CS42_3DL_TGACv1_249247_AA0843080.1	4.24524	0	2.21112	2.58177	0	0.686483	1.80383	0	1.72889	1.56108	0	0.762449	1.77093	0	1.10183	0.207584	0	0.811811	2.82516	0	0.388883	0.491826	0.0746292	0.403607	1.32286	0	0.660852	1.57961	0	1.07303	1.50443	0	0.463541	1.48156	0	0.564372	1.21814	0	0.722497	2.19409	0.0668006	0.630447	1.08683	0	0.845077	1.68048
group10627	TRIAE_CS42_3AL_TGACv1_197079_AA0664730.1	TRIAE_CS42_3B_TGACv1_224584_AA0798360.1	TRIAE_CS42_3DL_TGACv1_253211_AA0893780.1	173.952	9.23019	125.402	166.509	7.05358	121.464	127.127	6.18879	101.717	99.1081	0	77.5794	95.906	5.65353	77.4711	104.658	3.13178	90.5059	58.3418	4.41785	57.1972	66.1753	2.14889	53.2145	72.6582	1.53245	61.5376	169.053	3.24e-05	111.998	136.875	0	100.557	133.435	0.213588	91.4148	73.0649	2.92809	49.0927	104.854	4.37585	70.1839	67.5687	0.0268331	46.284	90.3899
group10628	TRIAE_CS42_3AL_TGACv1_197105_AA0664820.1	TRIAE_CS42_3B_TGACv1_221246_AA0734930.1	TRIAE_CS42_3DL_TGACv1_249276_AA0843880.1	1.49919	1.79037	8.07825	1.92324	1.22749	9.85571	1.00043	2.02271	2.10151	1.53051	2.67529	3.42636	1.61706	3.13073	2.24598	1.18698	3.14352	2.1038	2.51115	3.40666	4.79331	1.844	2.11409	3.11119	1.66479	3.15013	5.05275	0.867606	1.4444	3.75794	1.2403	1.75256	3.54256	1.17534	2.29479	3.54733	6.99069	2.73494	4.58437	4.65273	1.99744	6.70533	2.86521	2.12344	5.66042	1.76793
group10629	TRIAE_CS42_3AL_TGACv1_197105_AA0664840.1	TRIAE_CS42_3B_TGACv1_221246_AA0734920.1	TRIAE_CS42_3DL_TGACv1_249276_AA0843870.1	0	0	1.16407	0	0	0.227553	0	0	0.800942	0	0	0.35633	0	0	0.483339	0	0	0.355896	0	0	0.966076	0	0	0.224749	0	0	0.424956	0	0	0.731049	0	0	1.53433	0	0	0.909517	0.091839	0	5.67987	0	0	5.27436	0.10536	0	3.31901	0
group10630	TRIAE_CS42_3AL_TGACv1_197105_AA0664850.2	TRIAE_CS42_3B_TGACv1_221246_AA0734910.1	TRIAE_CS42_3DL_TGACv1_249276_AA0843850.1	13.5935	3.93871	7.18827	13.6241	5.92656	5.48776	18.2235	13.2729	8.61092	7.2423	3.26521	3.75931	2.29642	3.09178	2.62137	3.07584	4.48198	2.24701	7.50925	4.35822	3.15425	7.15849	3.21462	2.82422	6.73833	3.16996	1.99921	8.76934	5.98593	4.99284	5.77993	3.03983	3.18409	5.3925	4.70314	3.74289	10.7717	8.59665	5.95294	8.12573	7.01402	4.99383	8.80119	8.04491	6.02176	17.1928
group10632	TRIAE_CS42_3AL_TGACv1_197123_AA0664910.2	TRIAE_CS42_3B_TGACv1_227480_AA0823500.1	TRIAE_CS42_3DL_TGACv1_250154_AA0863200.1	16.7495	26.192	31.7176	17.1922	25.5441	28.2287	16.5596	27.2697	28.9666	13.911	23.0253	16.5844	12.9139	20.273	18.042	6.66833	18.263	14.5006	10.069	23.3209	22.1285	13.7278	20.4538	17.9271	11.1451	16.1662	14.928	12.8477	19.9963	22.7737	11.0575	14.3474	16.4334	13.0851	19.6694	17.631	22.2454	56.6223	38.8517	18.7117	40.5871	30.496	28.8988	67.7071	45.5175	23.1042
group10633	TRIAE_CS42_3AL_TGACv1_197123_AA0664920.1	TRIAE_CS42_3B_TGACv1_227480_AA0823490.1	TRIAE_CS42_3DL_TGACv1_250154_AA0863190.1	0	0	0.23218	0	0	0.383729	0	0	0.21969	0	0	0.329426	0	0	0.046226	0	0	0.113387	0	0	0.102812	0	0.262477	0.592132	0	0.149172	0.254932	0	0	0.0970554	0	0	0.254396	0	0	0.10559	0.0594809	0	0.181411	0	0	0.246412	0	0	0	0
group10635	TRIAE_CS42_3AL_TGACv1_197134_AA0665020.1	TRIAE_CS42_3B_TGACv1_220629_AA0712830.1	TRIAE_CS42_3DL_TGACv1_249971_AA0859510.1	0	0	0	0	0	0	0	0	0	0	0	0	0	0	0	0	0	0	0	0	0	0	0	0	0	0	0	0	0	0	0	0	0	0	0	0	0	0	0	0	0	0	0	0	0	0
group10637	TRIAE_CS42_3AL_TGACv1_197146_AA0665090.1	TRIAE_CS42_3B_TGACv1_221701_AA0747880.1	TRIAE_CS42_3DL_TGACv1_249255_AA0843310.1	0	0	0.217146	0	0	0	0	0	0	0.123212	0.28305	0.322659	0	0	0	0	0.144915	0.397772	0	0	0.180286	0	0	0	0.0290258	0	0	0.0272814	0	0.113981	0	0	0.05976	0.0593466	0.27185	0.124015	0.136248	0.0621008	0.17011	0.0277619	0.190041	0.17349	0.0935086	0	0.0649472	0.050884
group10638	TRIAE_CS42_3AL_TGACv1_197151_AA0665110.1	TRIAE_CS42_3B_TGACv1_223797_AA0787480.1	TRIAE_CS42_3DL_TGACv1_252031_AA0887220.1	27.2334	19.2425	19.3286	21.5547	29.1605	16.1115	15.553	33.8401	18.0979	4.36602	10.5287	4.20399	6.14751	18.6386	8.65176	8.11194	22.3595	9.93386	8.14416	13.3701	8.50583	5.00187	14.1	8.66747	9.89203	14.2295	10.639	2.52532	9.10954	7.16509	2.67526	6.75382	3.89662	3.74232	8.9494	5.323	3.53978	8.26261	5.3595	3.45739	7.24891	5.79944	5.68661	6.31055	7.2383	4.7655
group10639	TRIAE_CS42_3AL_TGACv1_197155_AA0665130.1	TRIAE_CS42_3B_TGACv1_220728_AA0717260.1	TRIAE_CS42_3DL_TGACv1_250093_AA0862080.1	3.73493	3.29293	2.76665	3.57485	2.48867	2.74693	6.20754	2.79008	4.10337	3.60293	4.23255	2.73005	3.07187	4.88757	1.94591	3.35972	5.68976	3.16084	4.44254	4.10259	3.35729	5.08203	4.39239	4.23413	7.18857	6.20281	5.30863	5.79566	4.91425	2.9521	2.50242	1.9928	1.48703	5.13124	5.84647	4.17055	4.24014	2.40947	1.98842	2.24868	2.39165	1.94865	3.10821	2.76083	1.92551	2.32562
group10640	TRIAE_CS42_3AL_TGACv1_197164_AA0665170.1	TRIAE_CS42_3B_TGACv1_220705_AA0715980.1	TRIAE_CS42_3DL_TGACv1_253980_AA0895830.1	0	0	0	0	0	0	0	0	0	0	0	0	0	0	0	0	0	0	0	0	0	0	0	0	0	0	0	0	0	0	0	0	0	0	0	0	0	0	0	0	0	0	0	0	0	0
group10641	TRIAE_CS42_3AL_TGACv1_197167_AA0665180.1	TRIAE_CS42_3B_TGACv1_228651_AA0827330.1	TRIAE_CS42_3DL_TGACv1_249239_AA0842710.1	76.5909	53.3984	1.10961	60.6573	51.1727	0	68.0946	26.0417	0	2.03624	4.49509	0	5.8153	6.0116	0	4.81085	3.89989	0	5.40053	3.89033	0	5.21104	5.09067	0	3.45964	4.65676	0	15.172	21.7915	0	17.6921	14.2707	0	17.8453	16.488	0	3.26572	5.67091	0	5.04892	7.26808	0	2.43152	4.1424	0	17.9185
group10642	TRIAE_CS42_3AL_TGACv1_197170_AA0665200.2	TRIAE_CS42_3B_TGACv1_220705_AA0716000.1	TRIAE_CS42_3DL_TGACv1_253361_AA0894280.1	5.81555	1.73968	4.76919	2.79353	1.7179	5.30295	4.34274	3.49576	6.57986	3.20376	3.54737	3.9324	5.67806	4.40401	3.39872	4.11273	4.81616	4.41251	5.50389	3.85163	2.58419	6.17268	5.48402	3.34381	4.94812	6.59539	2.47192	4.55529	3.78252	3.71259	4.32464	4.35048	4.65915	3.43822	4.0787	5.13608	10.9234	6.79497	5.77373	10.4229	6.48148	5.55332	8.05133	5.45362	6.23729	8.30729
group10644	TRIAE_CS42_3AL_TGACv1_197181_AA0665300.1	TRIAE_CS42_3B_TGACv1_221465_AA0741540.1	TRIAE_CS42_3DL_TGACv1_250303_AA0865720.2	8.52121	11.5017	6.6645	5.90864	7.9357	6.2846	5.17111	9.74493	3.49666	5.63269	10.4052	8.06121	6.31899	9.00014	5.5956	5.35272	8.86645	9.34405	6.12474	6.71144	6.15346	7.65358	6.53551	8.65571	5.47074	8.31707	6.89687	7.66555	10.7217	7.29747	8.68063	9.35707	8.47188	6.04917	7.60082	7.22035	7.63254	11.2187	7.61341	5.50304	10.6413	6.91187	6.68199	11.5017	7.36233	7.99447
group10647	TRIAE_CS42_3AL_TGACv1_197220_AA0665490.2	TRIAE_CS42_3B_TGACv1_223682_AA0785510.1	TRIAE_CS42_3DL_TGACv1_254237_AA0896120.1	2.07441	12.6599	2.70912	1.87618	13.7225	3.59653	2.89351	9.38168	5.39792	0.806654	5.90817	1.8013	1.02584	7.20848	3.40734	0.00131804	11.4028	2.83425	0.474128	7.44994	3.79363	3.60752	7.7067	3.5639	1.14162	7.14197	3.78914	1.65038	5.95327	2.67142	0.86142	4.52083	2.32107	2.13678	5.56994	1.73075	1.23192	10.1277	3.42586	1.23355	8.70955	2.63689	0.937801	8.54805	2.9736	1.32819
group10648	TRIAE_CS42_3AL_TGACv1_197248_AA0665570.1	TRIAE_CS42_3B_TGACv1_224880_AA0802680.1	TRIAE_CS42_3DL_TGACv1_250425_AA0867970.1	20.255	14.1719	19.6764	34.4603	21.7444	28.6831	30.1953	14.897	24.1997	35.9696	16.8667	33.1199	50.3244	30.7296	47.9373	39.5513	18.151	30.3171	56.6705	30.1625	62.7387	58.9462	38.5007	63.5728	49.1281	29.5366	46.8398	34.7617	18.814	25.9022	27.9259	12.799	26.7434	33.2289	16.0525	28.9062	40.6402	18.6192	38.2715	34.9656	18.0039	32.0244	44.0254	23.796	40.3934	41.944
group10649	TRIAE_CS42_3AL_TGACv1_197265_AA0665640.1	TRIAE_CS42_3B_TGACv1_224003_AA0790810.1	TRIAE_CS42_3DL_TGACv1_250125_AA0862540.1	0.952331	0.57547	0	1.36517	1.09658	0	0.578655	0.893334	1.41111	0.505073	0.85799	0.950814	0	0.63083	0.895608	0	1.36549	0	1.77174	0.495506	0.733244	0	0.612337	0	0.969612	0.724261	0.450607	0.881262	0.97399	1.11978	0	0.798809	0.93601	0	0.787976	0.456493	0.774637	0.743772	0.771449	0	0.624292	0	0.643045	0.539978	0.734463	1.52937
group10650	TRIAE_CS42_3AL_TGACv1_197277_AA0665660.1	TRIAE_CS42_3B_TGACv1_222062_AA0756460.1	TRIAE_CS42_3DL_TGACv1_250422_AA0867930.1	0	0	0	0	0.533699	0	0	0.133588	0	0.230541	0.132685	0.212905	0	0.0374545	0	0	0.0918596	0.177033	0.10776	0.333272	0.0401448	0	0	0.126132	0	0.0826751	0	0	0.039127	0	0	0.0820334	0.118481	0.0554094	0.0851261	0.0819659	0	0.0390208	0.03758	0.10342	0	0	0	0.178632	0.0430062	0
group10652	TRIAE_CS42_3AL_TGACv1_197313_AA0665810.1	TRIAE_CS42_3B_TGACv1_224906_AA0803020.2	TRIAE_CS42_3DL_TGACv1_249794_AA0856470.1	0.570652	0.000770321	0.519478	0.428391	0.401433	0	0.368042	0	0.383626	0.800364	0.531692	0.413008	0.878019	0.509215	0.899847	1.45701	0.787492	0	0.646039	1.56353	0.381216	0.901995	1.11853	0.0924958	1.0524	0.394023	0.228189	0.435082	0.196725	0	0.477275	0.814613	0	0.295857	0.577889	0	0.649556	0	0.359818	0.466809	0.00237145	0.360148	0.46269	0.815108	0.535193	0.96141
group10654	TRIAE_CS42_3AL_TGACv1_197336_AA0665880.1	TRIAE_CS42_3B_TGACv1_224115_AA0792490.1	TRIAE_CS42_3DL_TGACv1_251724_AA0884250.1	9.06251	1.17245	17.9816	7.58982	1.1946	11.4201	7.63425	1.10748	15.6376	10.5058	1.60581	13.1262	4.16834	2.10211	11.0819	5.11458	1.33741	10.6536	3.63653	1.64393	12.5157	3.69119	1.63016	9.01907	6.216	1.37087	9.54324	3.4362	1.58097	9.55409	4.39497	2.35682	11.3829	3.2732	2.35457	8.88343	5.73169	2.31021	8.07487	4.87943	1.26337	9.4546	9.015	1.3246	9.2665	11.2716
group10655	TRIAE_CS42_3AL_TGACv1_197336_AA0665890.1	TRIAE_CS42_3B_TGACv1_224115_AA0792480.1	TRIAE_CS42_3DL_TGACv1_251724_AA0884260.2	7.54197	1.67099	1.55196	3.28138	7.96056	4.54695	3.93814	3.93184	0	10.3846	21.4731	10.7151	9.66706	14.3966	8.85893	6.50656	19.1711	10.9379	8.10743	10.7497	6.7833	9.23551	14.2456	4.89786	7.38089	9.58067	6.48646	4.32555	8.28727	4.65191	7.14143	10.8337	7.57122	6.28504	11.7817	6.61	4.72647	7.4583	3.48815	3.59373	8.31113	3.3754	4.88613	4.38788	4.63155	3.67374
group10656	TRIAE_CS42_3AL_TGACv1_197359_AA0665940.1	TRIAE_CS42_3B_TGACv1_221055_AA0728460.1	TRIAE_CS42_3DL_TGACv1_253398_AA0894410.1	0.00541679	0.154199	0	1.34241	0.304215	0.112435	1.11373	0.213016	0.225042	0.00573648	0.67117	0.38479	0.00733847	0.409181	0.409946	0.014556	0	0.232	0.673848	0.085355	0.315707	0.0107899	0.104608	0.35937	0.00561901	0.327838	0.334891	1.52347	0.402732	0.37968	0.00600265	0.400674	0.275329	0.00915392	0.314166	0.35028	0.478251	0.165896	0	0.0031894	0.446002	0.066789	0.77245	0.43547	0.262469	1.06687
group10658	TRIAE_CS42_3AL_TGACv1_197360_AA0666000.1	TRIAE_CS42_3B_TGACv1_221610_AA0745840.2	TRIAE_CS42_3DL_TGACv1_251649_AA0883490.1	4.51605	10.7998	4.72277	3.6973	11.2154	7.29744	4.89973	7.42431	4.99291	4.4806	6.04796	3.9624	7.93447	9.96409	7.22297	5.77436	6.40958	4.21602	5.76391	7.56493	4.77345	6.00422	8.1323	5.82516	5.48169	10.2216	4.31801	3.62302	6.20106	2.21596	3.62368	4.99049	3.39894	4.20815	5.9471	4.14027	10.2526	15.6107	11.1779	7.12742	12.5337	6.10502	11.0864	14.7836	9.7508	8.19291
group10660	TRIAE_CS42_3AL_TGACv1_197371_AA0666080.1	TRIAE_CS42_3B_TGACv1_221001_AA0726430.1	TRIAE_CS42_3DL_TGACv1_249418_AA0848280.1	0.10048	0	0	0	0.174009	0.971507	0	0.406876	0	0	0.407556	0	0.0500166	0.195725	2.62486	0	0.448316	0.505062	0	0.326466	0	0.0582367	0.455801	0.954923	0.264961	0.0645273	0	0	0.102891	0	0	0	0	0.114497	0.391799	0.439316	0.0523837	0.382621	0.432133	0.0534165	0.156694	0.117054	0.179964	0.175969	0.131461	0.342752
group10661	TRIAE_CS42_3AL_TGACv1_197375_AA0666090.1	TRIAE_CS42_3B_TGACv1_222492_AA0765840.2	TRIAE_CS42_3DL_TGACv1_253056_AA0893150.1	2.17062	0	5.50721	3.20808	0.0877955	6.58302	2.4099	1.11041	5.12601	2.05188	0.526779	7.65913	2.92024	0	7.7327	2.67162	0	5.24182	2.51387	0	4.88988	3.47497	0	6.26353	2.80545	0	6.99929	2.74644	0	5.95592	1.97817	0	6.66844	3.08966	0	6.72243	1.95954	0	3.48775	1.9783	0	4.8792	2.54867	0	6.84626	2.85999
group10662	TRIAE_CS42_3AL_TGACv1_197375_AA0666100.1	TRIAE_CS42_3B_TGACv1_222492_AA0765830.1	TRIAE_CS42_3DL_TGACv1_253056_AA0893160.1	0.334799	11.4864	3.74032	0	8.44293	3.27381	0.394674	12.1858	6.2972	0.276162	2.24534	2.09179	0	1.91468	1.74921	0	2.2563	1.66112	0	2.85864	1.50565	0	1.83586	2.43035	0.244284	2.01346	2.48766	0.121216	6.98714	3.57459	0.127252	4.15633	2.83669	0.131968	4.2521	2.26881	0.478317	9.79754	8.8292	0	6.83795	6.04394	0.27468	9.73051	10.725	0.224228
group10663	TRIAE_CS42_3AL_TGACv1_197391_AA0666120.1	TRIAE_CS42_3B_TGACv1_222004_AA0755050.1	TRIAE_CS42_3DL_TGACv1_255097_AA0896910.1	11.186	34.5518	16.5477	14.7259	30.0639	22.4333	18.7512	44.4766	24.3066	15.9859	46.024	16.6746	13.4352	40.3824	19.1622	13.2619	36.6152	20.4814	14.1331	27.9337	20.7109	10.6457	35.7303	14.3465	13.2525	26.9359	17.2351	15.6546	36.6078	15.8025	12.4665	31.9895	21.4902	11.6142	34.3295	17.0038	15.2268	38.4293	23.5369	11.9992	36.9698	16.2805	15.0809	45.7379	26.151	25.8492
group10664	TRIAE_CS42_3AL_TGACv1_197397_AA0666140.1	TRIAE_CS42_3B_TGACv1_224388_AA0796200.1	TRIAE_CS42_3DL_TGACv1_249304_AA0844750.1	0	0	0	0	0	0	0	0	0	0	0.0341795	0	0	0	0	0	0	0	0	0	0	0.0536306	0	0	0	0	0	0.0483429	0	0	0	0	0	0	0	0	0	0	0	0	0	0	0	0	0	0
group10665	TRIAE_CS42_3AL_TGACv1_197405_AA0666180.2	TRIAE_CS42_3B_TGACv1_221914_AA0753000.2	TRIAE_CS42_3DL_TGACv1_249526_AA0850820.1	2.18053	11.5116	30.733	5.93356	18.4112	41.2967	4.2635	15.1164	26.6433	2.4283	24.7024	44.6593	0.91247	22.0031	33.464	2.27392	23.9133	30.7565	3.94285	29.2573	51.1375	0.790918	34.4961	49.6981	2.24614	31.0448	48.5635	7.15285	21.3295	32.3898	4.90087	34.1296	46.8116	5.18852	29.6315	40.7729	7.32969	31.9873	45.5643	10.0593	30.7996	42.1813	7.09256	27.1572	39.2757	4.11343
group10666	TRIAE_CS42_3AL_TGACv1_197459_AA0666360.1	TRIAE_CS42_3B_TGACv1_221015_AA0727130.2	TRIAE_CS42_3DL_TGACv1_251840_AA0885430.1	2.35274	0	2.72193	0	0	2.10834	0.278974	0	0.00036933	0	0	0.936269	0.702024	0	2.14587	2.31104	0	1.28391	1.04192	0	2.26963	1.36468	0	1.76712	1.29481	0	1.9619	1.43671	0	1.87454	1.25429	0.256254	1.4509	1.04147	0	1.51581	1.20015	0	1.81068	1.71014	0	1.30574	1.64531	0	2.1366	0.895327
group10667	TRIAE_CS42_3AL_TGACv1_197474_AA0666400.1	TRIAE_CS42_3B_TGACv1_222995_AA0774780.1	TRIAE_CS42_3DL_TGACv1_250483_AA0869010.1	0	0.743986	0	0	0.0796238	0	0	0.79904	0	1.26934	3.73249	3.01775	0	1.57472	1.33275	0.418456	2.2311	0.063836	0	4.64195	0	0	0.705409	0.424164	0	0.964339	0.172144	0.0600463	0.0715577	0.109632	0.226692	5.17865	0.402345	0.315034	4.43858	1.2561	0	0.568497	0.654663	0.36548	0.725115	0.278176	0.34206	0.651576	0.437366	0.0558405
group10668	TRIAE_CS42_3AL_TGACv1_197487_AA0666460.1	TRIAE_CS42_3B_TGACv1_220746_AA0717870.2	TRIAE_CS42_3DL_TGACv1_254173_AA0896070.3	6.55637	0	0	8.41445	0	2.24022	8.87419	0	0	4.48207	0	1.84205	4.82594	0	0.625333	2.9198	0	0	5.4954	0	2.08823	6.21445	0	3.6468	5.57382	0	1.11006	6.53182	0	5.75891	7.27763	0	8.04432	5.21272	0	8.50708	29.3382	3.55745	18.6013	30.7676	1.5384	20.8293	12.0439	1.40671	4.39672	10.271
group10669	TRIAE_CS42_3AL_TGACv1_197492_AA0666510.1	TRIAE_CS42_3B_TGACv1_223330_AA0780280.1	TRIAE_CS42_3DL_TGACv1_251536_AA0882410.1	0.331247	0	0	0	0	0	0	0	0	0	0	0	0	0	0	0.0674225	0	0	0	0	0	0	0	0	0	0	0	0.115977	0	0	0	0	0	0	0	0	0.115378	0	0	0	0	0	0	0	0	0
group10672	TRIAE_CS42_3AL_TGACv1_197522_AA0666580.1	TRIAE_CS42_3B_TGACv1_228843_AA0827760.1	TRIAE_CS42_3DL_TGACv1_250188_AA0863840.1	0.747664	0.518244	1.06994	0	1.05939	0.827554	0.293593	0.305209	0.418975	0.155607	0	0	0.124233	0.258387	0.177951	0.305025	0.158613	0	0.137838	0	0	0.432881	0.300061	0	0.136249	0.141639	1.75004	0.497288	0	0.2733	0	0	0	0.148495	0	0	2.14847	4.05151	0.20649	3.70646	2.57565	1.61297	1.68884	1.77	0.921335	0.62997
group10673	TRIAE_CS42_3AL_TGACv1_197556_AA0666700.1	TRIAE_CS42_3B_TGACv1_222857_AA0771790.1	TRIAE_CS42_3DL_TGACv1_252400_AA0889830.1	0	0	0	2.64923	1.22672	3.02709	0.110996	0.153849	0.294321	0	0.467812	0.201575	2.24988	3.17679	6.87186	0	0.795346	0.711166	0	0	0	0.435951	1.81078	1.73325	0	0	0	0.303322	0.619005	0.621151	0	0	0	1.10063	1.42202	1.73847	0	0.136654	0.0879247	0.102168	0.627422	0.538632	0	0.0783023	0.403406	1.12435
group10674	TRIAE_CS42_3AL_TGACv1_197588_AA0666770.1	TRIAE_CS42_3B_TGACv1_222188_AA0759320.1	TRIAE_CS42_3DL_TGACv1_249959_AA0859210.1	3.62373	1.11071	1.13172	2.16733	0.589347	1.93465	0.939904	2.04867	1.65781	2.41167	0.792878	2.29061	1.97675	1.27176	2.59167	2.0608	1.76342	1.10574	1.86838	1.35252	1.50337	2.87709	0.901177	1.44289	2.56128	0.670435	2.546	2.37924	1.54648	2.18393	1.7983	1.34598	1.43467	2.40236	0.900301	1.63952	1.03489	1.04472	0.946632	2.37436	0.769548	1.02587	2.25166	0.465375	1.2877	2.27318
group10675	TRIAE_CS42_3AL_TGACv1_197588_AA0666790.2	TRIAE_CS42_3B_TGACv1_229373_AA0828560.1	TRIAE_CS42_3DL_TGACv1_250820_AA0873680.2	1.11601	1.49473	2.55229	2.55019	0.776686	3.0144	0.801789	0.267539	2.68195	1.18182	1.10884	1.96746	1.48769	1.21025	2.88996	0.693542	0.978888	5.14484	1.35903	2.22114	4.10065	1.56915	2.76411	2.43033	2.67201	2.01338	5.92819	1.35957	1.54292	1.3622	1.8956	1.97402	4.2279	1.88123	2.00709	3.16239	1.85338	1.86116	2.30098	0.821393	1.36782	2.15538	1.61047	1.61259	3.15742	0.875425
group10677	TRIAE_CS42_3AL_TGACv1_197633_AA0666860.1	TRIAE_CS42_3B_TGACv1_222483_AA0765650.1	TRIAE_CS42_3DL_TGACv1_251955_AA0886480.2	0	0	0	0.0302249	0	0	0.24187	0.0276603	0	0.0595317	0	0.0400924	0	0	0.068058	0	0	0	0.0565344	0	0	0	0	0	0	0	0.0751322	0.0263652	0	0.0354807	0	0	0	0.0286764	0	0	0.0526752	0	0	0.0268319	0	0	0.0602501	0	0.0810178	0.0983578
group10682	TRIAE_CS42_3AL_TGACv1_197055_AA0664580.1	TRIAE_CS42_3B_TGACv1_226130_AA0814170.1	TRIAE_CS42_3DL_TGACv1_249072_AA0836700.1	15.0438	1.41636	19.4666	13.0491	2.98235	20.6493	20.1215	1.94669	32.5132	18.108	2.22814	28.4715	12.9657	1.53932	19.9407	8.66874	0.988146	11.107	10.956	1.45206	17.1788	6.82648	2.25336	11.5385	9.34816	1.81789	15.1333	13.3177	2.28473	20.7309	13.7442	1.7242	26.31	15.2238	2.11211	24.3407	14.4833	1.59872	25.4787	13.5928	1.48725	24.2813	11.3694	1.71621	23.3475	19.3506
group10683	TRIAE_CS42_3AL_TGACv1_197134_AA0665050.1	TRIAE_CS42_3B_TGACv1_220629_AA0712810.1	TRIAE_CS42_3DL_TGACv1_249971_AA0859500.1	0.194804	0.357431	0.544031	1.45296	0.422544	0.560379	0.383626	0.592199	0.160676	0.388783	0.377603	0.571231	0.452644	0.600776	0.752556	0.396635	0.130869	0.249255	0.718814	0.553972	1.0539	0.451517	0.290091	0.157612	0.427371	0.314143	0.522081	0.685925	0.222744	0.359817	0.575516	0.233494	0.377395	0.374374	0.362816	0.313247	0.340719	0.296264	0.0714613	0.250386	0.166017	0.510439	0.523186	0.224625	0.245718	0.44619
group10690	TRIAE_CS42_3AL_TGACv1_197688_AA0666970.1	TRIAE_CS42_3B_TGACv1_221725_AA0748450.1	TRIAE_CS42_3DL_TGACv1_254643_AA0896580.1	0	0	0	0	0	0	0	0	0	0	0	0	0	0	0	0	0	0	0	0	0	0	0	0	0	0	0	0	0	0	0	0	0	0	0	0	0	0	0	0	0	0	0	0.0844442	0	0
group10691	TRIAE_CS42_3AL_TGACv1_197701_AA0667030.1	TRIAE_CS42_3B_TGACv1_224220_AA0794050.1	TRIAE_CS42_3DL_TGACv1_250077_AA0861800.1	0	0.0688171	0	0.310858	0.56702	0	0	0	1.0412	0.0883197	0	0.261871	0	0	0.876886	0	0	0.201671	0.0415963	0.0761783	0.304677	0	0	0.191406	0.0825508	0.301887	0.543709	0.0781335	0.0728586	0.578124	0.044373	0.327835	0.159228	0.467472	0.198037	0.597716	0.11989	0	1.43344	0.0794203	0	1.34917	0.505244	0	2.54749	0.0774933
group10692	TRIAE_CS42_3AL_TGACv1_197715_AA0667040.1	TRIAE_CS42_3B_TGACv1_222072_AA0756730.1	TRIAE_CS42_3DL_TGACv1_250988_AA0875910.1	18.745	16.6084	7.29984	25.4365	17.8711	9.79256	20.0029	20.4508	10.9786	12.6287	10.1822	8.35835	17.7571	15.0096	9.94355	15.5426	7.41901	7.16912	11.0075	9.23995	5.28675	21.5243	7.911	9.13815	11.28	9.97011	7.47419	19.8266	15.4499	11.8937	12.91	11.7168	7.98789	17.1299	11.1289	12.5083	34.5861	27.5778	20.2685	27.9701	20.5675	16.8027	32.5729	31.2754	22.2636	22.8077
group10693	TRIAE_CS42_3AL_TGACv1_197747_AA0667150.1	TRIAE_CS42_3B_TGACv1_221246_AA0734990.1	TRIAE_CS42_3DL_TGACv1_251482_AA0881880.1	191.696	170.686	175.5	161.964	153.92	183.453	158.897	135.582	170.439	228.083	195.142	191.865	149.049	129.955	170.24	142.798	127.573	129.352	245.54	165.083	135.196	187.279	134.765	123.345	230.179	152.544	143.27	171.18	139.802	120.331	213.693	164.413	172.859	164.985	137.357	152.401	199.736	149.471	123.174	202.586	147.821	113.089	173.923	98.9791	100.605	174.121
group10695	TRIAE_CS42_3AL_TGACv1_197749_AA0667180.1	TRIAE_CS42_3B_TGACv1_222963_AA0774140.1	TRIAE_CS42_3DL_TGACv1_249222_AA0842160.1	80.0479	0	59.5757	67.3774	0	46.4281	52.6612	0	52.1753	49.9468	0	24.1465	72.0333	0.26672	54.4057	51.4149	0	37.7419	46.7138	0.149917	35.7569	39.753	0	28.0511	43.6366	0	26.1787	43.9918	0.150091	25.9657	38.3735	0	20.6458	34.5573	0	17.8711	59.6501	0	41.8556	49.483	0.170122	30.1572	60.86	0.368344	37.961	78.7003
group10696	TRIAE_CS42_3AL_TGACv1_197778_AA0667250.3	TRIAE_CS42_3B_TGACv1_226308_AA0815910.1	TRIAE_CS42_3DL_TGACv1_250985_AA0875850.2	3.4e-05	0	0	0	0.601182	0	0	0	0.742275	0.726743	0.912736	1.98366	1.67149	0	0	0	0.304885	0	0	0.595755	0	0.280793	0.367332	0	0.368841	0.238336	0	0.872945	0.324942	0.473751	0.370489	0	0.177651	0.19619	0.743339	1.06532	1.37744	0	0.268872	0.718778	0.468822	0.352116	1.70853	1.48367	0.549904	1.62622
group10697	TRIAE_CS42_3AL_TGACv1_197778_AA0667260.1	TRIAE_CS42_3B_TGACv1_225369_AA0807670.1	TRIAE_CS42_3DL_TGACv1_250985_AA0875860.2	4.02069	2.5785	4.16953	3.55005	3.0562	3.8154	3.8257	2.5583	2.94784	6.97369	4.85236	6.03	5.34034	4.72038	6.21768	7.1759	5.74193	5.94862	9.95738	5.79438	5.97288	10.6728	6.05803	2.8915	9.15082	5.37466	8.23544	7.70805	6.6592	9.04854	5.7455	4.60644	4.52421	4.97884	4.09181	5.28849	5.97325	5.42845	7.62057	5.37659	4.4838	6.91326	5.49276	5.19522	7.10165	9.01678
group10698	TRIAE_CS42_3AL_TGACv1_197837_AA0667360.1	TRIAE_CS42_3B_TGACv1_223115_AA0776640.1	TRIAE_CS42_3DL_TGACv1_249122_AA0838480.1	0	0	0.0484194	0	0	0	0.443106	0	0	0.074708	0	0	0	0	0.0964046	0	0	0	0	0	0	0.144854	0	0	0.06856	0	0.0531586	0.0659203	0.0559025	0	0	0.117237	0	0.0717308	0	0.0551143	0.196536	0	0	0.0668349	0	0	0	0.0637134	0	0
group10700	TRIAE_CS42_3AL_TGACv1_197845_AA0667410.1	TRIAE_CS42_3B_TGACv1_221975_AA0754160.1	TRIAE_CS42_3DL_TGACv1_250236_AA0864740.1	2.34284	5.37914	16.1915	1.53322	3.05556	10.524	4.54022	10.3323	24.3907	0.285388	1.19289	2.88679	0.804135	2.31592	3.13049	1.28198	2.71148	2.41522	0.715482	1.11197	2.35806	0.515135	1.71582	1.99882	0.621129	1.62479	1.67023	2.3978	2.9088	9.91175	0.352804	1.37911	2.46707	0.823724	1.38772	4.10437	1.44465	2.31792	5.90008	1.96638	3.62367	5.75026	2.94219	6.82194	14.2205	2.40525
group10701	TRIAE_CS42_3AL_TGACv1_197847_AA0667420.1	TRIAE_CS42_3B_TGACv1_221370_AA0738590.2	TRIAE_CS42_3DL_TGACv1_249106_AA0837920.1	18.235	2.81537	15.6514	14.1865	2.32425	11.2911	13.5142	2.18867	16.3151	18.8911	3.86039	13.8963	17.2079	4.58637	11.1973	12.3495	3.64351	8.08132	14.426	1.83078	10.4433	14.8333	2.88633	10.1167	12.4139	1.70886	9.66796	23.1394	3.94811	16.6939	18.7195	3.17754	11.1562	19.6598	4.4793	15.3662	20.2611	3.83285	17.7583	15.6226	2.36275	14.299	19.7487	4.73436	15.031	17.9334
group10702	TRIAE_CS42_3AL_TGACv1_197847_AA0667430.1	TRIAE_CS42_3B_TGACv1_221370_AA0738600.1	TRIAE_CS42_3DL_TGACv1_249106_AA0837930.1	12.3186	7.2489	18.5232	7.79157	4.62107	12.9155	4.40217	6.40071	17.0084	5.9552	2.79133	15.6759	9.87212	4.37893	15.9157	5.98592	5.0645	17.7269	9.99003	6.63065	20.0405	6.77084	6.3992	18.7796	9.87257	5.33627	19.2381	14.3017	9.64915	42.9434	10.1485	5.33729	18.5511	10.3272	5.05361	20.9457	12.127	9.50974	20.5159	9.97193	10.2176	20.9738	19.8074	12.4979	34.4464	11.9129
group10704	TRIAE_CS42_3AL_TGACv1_197919_AA0667600.1	TRIAE_CS42_3B_TGACv1_222895_AA0772710.1	TRIAE_CS42_3DL_TGACv1_249396_AA0847720.1	0	0	0	0	0	0	0	0	0	0	0	0	0	0	0	0	0	0	0	0	0	0	0.100182	0	0	0	0	0	0	0	0.0983772	0	0	0	0	0	0	0	0	0	0	0	0	0	0	0
group10705	TRIAE_CS42_3AL_TGACv1_197941_AA0667660.1	TRIAE_CS42_3B_TGACv1_220686_AA0715430.1	TRIAE_CS42_3DL_TGACv1_249089_AA0837300.1	0	0	0	0.073927	0	0	0	0.702283	0.111835	0	0	0	0.249966	0	0.377836	0	0	0	0	0	0	0	0	0	0	0	0.726795	0	0.454267	0.713436	0	0.190642	0	0	0	0.221895	0	0.179996	0.100815	0.134247	0	0.102981	0	0.103239	0.347115	0.123074
group10706	TRIAE_CS42_3AL_TGACv1_197979_AA0667780.1	TRIAE_CS42_3B_TGACv1_222301_AA0761680.1	TRIAE_CS42_3DL_TGACv1_251202_AA0878740.1	0	0	0	0	0	0	0	0	0	0	0	0.0342067	0	0	0.0291274	0	0	0	0	0	0.0324027	0	0	0	0	0	0	0	0	0	0	0	0.0317455	0	0	0.0658875	0	0	0.27216	0	0	0.123247	0	0	0.103785	0
group10707	TRIAE_CS42_3AL_TGACv1_197997_AA0667810.1	TRIAE_CS42_3B_TGACv1_225722_AA0811460.3	TRIAE_CS42_3DL_TGACv1_249135_AA0839230.1	37.316	19.2059	21.3655	40.8451	37.1109	30.9585	37.9304	21.0737	30.8285	74.5725	60.4515	57.7684	53.027	21.8345	47.0288	55.5236	9.91213	42.6444	50.7706	30.1499	36.3334	53.922	20.6177	38.689	49.1145	29.6587	35.3448	49.4164	18.1665	29.7729	75.2071	15.5878	45.1049	71.8625	22.5232	48.2321	29.0608	7.60372	22.9648	31.9179	9.52511	21.605	33.4113	8.01854	22.9205	30.6919
group10708	TRIAE_CS42_3AL_TGACv1_198073_AA0667890.1	TRIAE_CS42_3B_TGACv1_225580_AA0809980.2	TRIAE_CS42_3DL_TGACv1_251066_AA0876990.1	2.3321	10.2415	6.47489	3.59873	7.26399	6.04301	3.34696	9.22512	5.44299	1.82861	5.66995	3.82809	1.63088	3.81287	2.38709	0.734618	5.12596	3.06565	0.970009	4.21891	2.03384	2.21021	5.16029	4.06846	1.83724	3.61992	4.21655	1.87971	7.7519	5.43897	1.67732	5.87842	3.80304	1.86505	6.60674	4.25071	5.00541	18.8529	8.75777	4.3851	15.2938	7.28336	2.18971	10.7426	4.28222	4.55535
group10709	TRIAE_CS42_3AL_TGACv1_198073_AA0667900.1	TRIAE_CS42_3B_TGACv1_225580_AA0809970.1	TRIAE_CS42_3DL_TGACv1_251066_AA0877000.1	10.7263	15.4157	4.21688	10.6813	7.63083	3.81883	8.42365	7.07106	3.92153	21.1899	15.836	15.0105	15.6001	18.7912	24.6855	14.9784	15.3504	13.3871	29.3891	24.2662	23.9554	21.3401	21.1116	17.8951	23.3137	22.7503	18.1533	7.09068	6.25722	2.75282	18.6389	7.40826	8.74926	21.2137	11.86	11.205	7.46626	4.99865	2.84947	10.3946	7.31921	4.88645	3.79547	4.40182	2.61371	3.06693
group10710	TRIAE_CS42_3AL_TGACv1_198098_AA0667950.1	TRIAE_CS42_3B_TGACv1_223027_AA0775410.1	TRIAE_CS42_3DL_TGACv1_250465_AA0868730.1	0	0	1.2118	0	0	0	0	0	0	0	0	1.81158	0	0.487774	0.120816	0	0	0	0	0	0.536237	0	0	0.982295	0	0	0.662674	0	0	1.05909	0	0	1.25065	0	0	0.720652	0.277845	0	1.82532	0	0	1.06618	0	0.119675	0.599395	0.521516
group10711	TRIAE_CS42_3AL_TGACv1_198098_AA0667960.1	TRIAE_CS42_3B_TGACv1_223027_AA0775400.1	TRIAE_CS42_3DL_TGACv1_250465_AA0868720.1	5.27433	7.65893	4.55483	5.48216	5.81481	5.14068	4.2704	5.34294	3.24135	5.9485	4.09607	3.26149	5.64379	3.81152	5.3064	7.95885	3.34096	3.19873	4.78783	5.57046	5.48389	4.7403	5.89668	5.05955	7.31909	4.81301	2.93584	6.4069	4.45251	4.18032	5.09455	2.73276	2.66768	4.48671	3.87204	3.12886	4.82486	3.80505	1.63359	5.34095	4.49866	3.7438	4.58216	3.17752	3.02738	6.74122
group10713	TRIAE_CS42_3AL_TGACv1_198130_AA0668040.2	TRIAE_CS42_3B_TGACv1_223845_AA0788370.1	TRIAE_CS42_3DL_TGACv1_249286_AA0844310.1	34.9016	12.7257	39.5507	33.5644	10.86	37.5101	35.1836	17.5398	41.4824	10.6901	10.3855	13.7875	14.5912	8.34109	14.6192	9.16169	9.77801	16.2613	13.9996	11.5726	18.7721	16.8691	12.7335	26.9447	15.3697	10.7072	20.7327	28.4545	16.5746	33.4246	16.1431	10.5602	16.2663	17.8328	10.405	16.0802	20.8506	17.1804	35.2148	21.4881	14.906	32.9648	29.2201	23.3904	45.6205	30.2202
group10716	TRIAE_CS42_3AL_TGACv1_198384_AA0668560.1	TRIAE_CS42_3B_TGACv1_223506_AA0783090.1	TRIAE_CS42_3DL_TGACv1_249209_AA0841400.1	0.048958	0.209927	0	0.563303	0.329416	0.188115	0.347385	0.661269	0.419548	0	0.16817	0.512552	0.305549	0.348449	0.829961	0.358665	0	0.954815	0	0	0.0786372	1.19178	0.162176	0	0.178968	0.230213	0.36381	0.346377	0.148271	0.243988	0.0537232	0.311039	0	0.193916	0.242032	0.616416	0	0.27572	0.0937122	0.312129	0.675947	0	0.0584205	0.253087	0.0856889	0.429167
group10717	TRIAE_CS42_3AL_TGACv1_198447_AA0668670.1	TRIAE_CS42_3B_TGACv1_224900_AA0802970.1	TRIAE_CS42_3DL_TGACv1_249219_AA0841870.1	0	0	0	0	0	0	0	0	0	0	0	0	0	0	0	0	0	0	0	0	0	0	0	0	0	0	0	0	0	0	0	0	0	0	0	0	0	0	0	0	0	0	0	0	0	0
group10718	TRIAE_CS42_3AL_TGACv1_198466_AA0668700.1	TRIAE_CS42_3B_TGACv1_224514_AA0797590.1	TRIAE_CS42_3DL_TGACv1_251352_AA0880500.1	0	0	0	0	0	0	0	0	0	0	0	0	0	0	0	0	0	0	0	0	0	0	0	0	0	0	0	0	0	0	0	0	0	0	0	0	0	0	0	0	0	0	0	0	0	0
group10721	TRIAE_CS42_3AL_TGACv1_198521_AA0668790.1	TRIAE_CS42_3B_TGACv1_221026_AA0727320.1	TRIAE_CS42_3DL_TGACv1_250810_AA0873510.1	2.29714	3.42452	0.960636	2.50817	1.54122	0.945832	3.74286	2.84578	1.44433	2.30125	1.48854	1.09542	2.28663	0.689851	0.959707	4.23288	0.895754	1.2703	1.48742	1.08316	1.1964	1.15567	1.08707	1.53136	2.47506	0.985082	0.518893	2.07984	1.69862	1.06858	0.237012	0.222594	0.244288	2.06589	1.3859	1.39468	0.720888	0.550314	0.149472	1.46982	1.07877	0.887847	0.979994	0.581456	0.882871	1.38932
group10722	TRIAE_CS42_3AL_TGACv1_198541_AA0668810.1	TRIAE_CS42_3B_TGACv1_224283_AA0794830.1	TRIAE_CS42_3DL_TGACv1_250033_AA0860790.1	11.1424	0.344591	21.0429	14.1981	0	24.6835	13.7796	0.327495	29.1785	15.4107	0	27.4284	17.766	0	29.3702	19.9495	0	28.5965	15.5716	0	21.5812	14.8327	0.486461	18.2122	12.7031	0	18.6926	13.6609	0	26.9332	8.76748	0.572421	14.8414	11.3969	0	16.6306	26.7687	0	60.5224	22.0546	0	55.0196	61.952	0	165.126	25.4401
group10723	TRIAE_CS42_3AL_TGACv1_198569_AA0668860.1	TRIAE_CS42_3B_TGACv1_225551_AA0809710.1	TRIAE_CS42_3DL_TGACv1_249642_AA0853270.2	0	9.94366	0	0	9.05007	0	0	15.3399	0	0	10.1647	0	0	14.8316	0	0	14.8626	0	0	8.73925	0	0	12.6189	0	0	13.3336	0	0	9.27327	0	0	6.60881	0	0	7.85253	0	0	17.8635	0	0	14.7843	0	0	26.3823	0	0
group10725	TRIAE_CS42_3AL_TGACv1_198617_AA0668980.1	TRIAE_CS42_3B_TGACv1_224725_AA0800670.1	TRIAE_CS42_3DL_TGACv1_252938_AA0892670.1	0	0	0	0	0	0	0	0	0	0	0	0	0	0	0	0	0	0	0	0	0	0	0	0	0	0	0	0	0	0	0	0	0	0	0.173893	0.157818	0	0.0792521	0	0	0	0	0	0	0	0
group10727	TRIAE_CS42_3AL_TGACv1_198756_AA0669140.1	TRIAE_CS42_3B_TGACv1_222573_AA0767060.1	TRIAE_CS42_3DL_TGACv1_250236_AA0864730.1	0	0	0	0	0	0	0	0	0	0	0	0	0	0	0	0	0	0	0	0	0	0	0	0	0	0	0	0	0	0	0	0	0	0	0	0	0	0	0	0	0	0	0	0	0	0
group10729	TRIAE_CS42_3AL_TGACv1_198933_AA0669280.1	TRIAE_CS42_3B_TGACv1_222209_AA0759900.1	TRIAE_CS42_3DL_TGACv1_253851_AA0895660.1	2.75912	8.78775	1.66607	9.09107	22.1688	11.6744	7.96407	11.4755	5.02644	15.8495	24.9413	17.4172	20.0867	51.2211	13.6014	13.922	24.341	11.3361	3.83751	11.367	1.27376	12.0669	27.3683	16.7836	6.57631	17.6053	8.22676	12.3905	16.5799	11.8069	4.01905	8.1242	5.78644	20.007	29.1583	18.8223	5.61114	11.5308	7.29077	10.1505	20.4088	11.1381	6.67463	14.0423	8.93684	10.2908
group10731	TRIAE_CS42_3AL_TGACv1_199079_AA0669410.1	TRIAE_CS42_3B_TGACv1_223390_AA0781510.1	TRIAE_CS42_3DL_TGACv1_249833_AA0857120.1	1.91044	1.23055	1.61868	2.92132	1.57275	0.782191	3.03414	2.48574	1.50333	2.04099	1.43355	1.08694	4.07385	1.07196	1.69631	2.84392	1.12696	1.27092	1.42069	1.36224	1.44012	3.04452	1.01036	0.670035	1.06581	1.19907	1.67634	2.15226	1.50452	3.08736	1.61977	1.57755	1.23933	2.10456	0.935377	0.942054	1.18504	1.95825	1.23546	2.14409	1.47262	1.81201	1.71875	1.34754	1.8706	2.19511
group10732	TRIAE_CS42_3AL_TGACv1_199219_AA0669580.1	TRIAE_CS42_3B_TGACv1_221098_AA0730280.1	TRIAE_CS42_3DL_TGACv1_249043_AA0835810.1	0	1.1243	0.449351	0	0.204278	0	0	0	0.0851275	0	1.22441	0	0	0.903927	0.158845	0.0602256	0.897404	0.307272	0	1.10102	0	0	0.902346	0	0	1.04473	0	0	0.857031	0.134254	0	0.4729	0	0	0.903034	0	0	0.943937	0.146027	0	1.78711	0	0	0.926224	0.150728	0.319166
group10733	TRIAE_CS42_3AL_TGACv1_199326_AA0669650.1	TRIAE_CS42_3B_TGACv1_226451_AA0816990.1	TRIAE_CS42_3DL_TGACv1_249262_AA0843480.1	0	20.2685	12.2297	0.241917	23.2669	11.9622	0.0768812	19.8513	20.533	0.0650356	6.71521	6.50237	0	6.23492	4.29315	0.155211	7.63125	4.38478	0.635386	7.79104	5.57529	0.228191	5.48957	9.72063	0.0744806	9.20582	13.5054	0.27971	4.86954	2.19651	0.250305	12.9832	9.20455	0.127223	10.1551	5.57284	0.237521	3.21917	0.733939	0	2.73728	0.747011	0.128947	1.61399	0.838477	0.0537901
group10734	TRIAE_CS42_3AL_TGACv1_199395_AA0669730.1	TRIAE_CS42_3B_TGACv1_221466_AA0741580.1	TRIAE_CS42_3DL_TGACv1_249394_AA0847600.1	0	0	0	0	0	0	0	0	0	0	0	0	0	0	0	0	0	0	0	0	0	0	0	0	0	0	0	0	0	0	0	0	0	0	0	0	0	0	0	0	0	0	0	0	0	0
group10735	TRIAE_CS42_3AL_TGACv1_199404_AA0669740.3	TRIAE_CS42_3B_TGACv1_224949_AA0803500.5	TRIAE_CS42_3DL_TGACv1_253269_AA0893990.2	0	0.598536	1.27624	1.89012	0.858556	1.3999	1.54279	0	0.358285	2.14854	0.685993	1.8527	2.05575	1.19063	2.16037	3.70399	0	3.19625	0	0.993995	2.17685	1.19807	0.95699	2.06017	1.32692	0.658802	1.88276	1.274	2.12037	1.23612	1.51994	1.49905	2.0395	1.22999	1.67424	1.68853	1.30489	0.915955	1.54213	1.62792	0.621513	1.78005	4.37e-06	0.697613	0.897677	2.16895
group10737	TRIAE_CS42_3AL_TGACv1_205225_AA0670990.1	TRIAE_CS42_3B_TGACv1_220850_AA0721310.1	TRIAE_CS42_3DL_TGACv1_251993_AA0886840.1	0.960506	0	9.19646	0.932568	0	7.2819	0.734687	0	9.96411	1.41257	10.8418	10.8907	1.29495	11.1194	11.3949	0.207012	9.43484	6.76003	3.192	0.268717	15.184	2.16106	4.88402	14.7508	2.17014	0.00495846	18.7292	2.19745	4.37618	11.739	1.55698	5.50157	9.6762	1.29739	4.68935	13.4294	2.06755	2.63206	10.0946	2.22932	0	8.77688	2.29181	3.67551	17.6502	1.82272
group10738	TRIAE_CS42_3AS_TGACv1_210418_AA0671430.1	TRIAE_CS42_3B_TGACv1_222145_AA0758220.1	TRIAE_CS42_3DS_TGACv1_271501_AA0900530.1	6.52284	4.67347	5.61172	5.19527	2.38146	5.41758	4.24914	2.21178	6.40028	11.2009	7.01478	10.3274	7.95706	3.49826	9.71385	9.60434	2.69071	6.60155	10.8557	5.38963	12.251	13.1665	4.97277	8.9606	9.06057	6.16897	8.07077	8.24854	5.23476	8.04606	8.15542	5.2285	7.65133	8.03565	4.52325	7.35926	8.0477	6.2187	9.8725	9.07647	4.26686	7.39264	10.6535	6.39072	9.77037	10.6696
group10739	TRIAE_CS42_3AS_TGACv1_210421_AA0671510.6	TRIAE_CS42_3B_TGACv1_222170_AA0758830.3	TRIAE_CS42_3DS_TGACv1_271712_AA0906330.1	3.59437	1.48904	1.37932	3.07643	0	3.9247	3.8102	0	0.527982	3.29598	0	0	2.21472	0	1.40333	1.9449	0	1.69377	1.9031	0	1.27178	5.87275	0	1.80781	4.27298	0	1.79967	2.73277	0	0	3.33904	0.161549	0.349702	2.88503	0	0.597937	3.65582	0.25401	1.65007	4.47945	0.256255	6.2853	2.48164	0.241092	4.46817	5.46594
group10742	TRIAE_CS42_3AS_TGACv1_210422_AA0671610.2	TRIAE_CS42_3B_TGACv1_223439_AA0782190.1	TRIAE_CS42_3DS_TGACv1_271580_AA0902930.1	2.33415	4.53175	0	1.39e-06	2.10593	3.87799	0.573064	1.26638	2.14218	2.94409	3.68812	3.58592	2.14483	1.73813	3.18985	2.49924	3.76804	2.56567	2.31783	2.69154	2.92075	3.18369	5.45977	2.9536	2.20366	2.95169	2.71497	4.63504	3.58265	3.57965	3.16058	3.91254	4.68166	3.07504	3.61298	1.7838	2.82643	3.89128	2.60592	4.24467	3.67388	3.4099	4.37316	4.19595	4.63765	5.46849
group10743	TRIAE_CS42_3AS_TGACv1_210422_AA0671620.1	TRIAE_CS42_3B_TGACv1_223439_AA0782180.1	TRIAE_CS42_3DS_TGACv1_271580_AA0902920.2	0	0	0	0.324305	0	0	0	0	0	0.449661	0	0	0.183559	0	0	0.563183	0	0	0	0	0	0	0	0	0.302706	0	0	0.593253	0.472912	0	0.933759	0.061989	0	0.322891	0.321598	0	0.489214	0.1176	0	0.899406	0.119946	0	0.449114	0	0	0.641516
group10747	TRIAE_CS42_3AS_TGACv1_210431_AA0672010.1	TRIAE_CS42_3B_TGACv1_223503_AA0782980.1	TRIAE_CS42_3DS_TGACv1_273450_AA0931300.1	2.69701	5.09514	0.69275	5.84748	10.5666	4.77222	12.7088	11.7821	5.07695	2.78428	5.25256	0.965375	6.1176	3.99817	0.294655	2.86071	3.0228	0.59152	1.58057	0.924391	0.131906	2.91431	4.44757	2.81849	2.86454	2.08165	0	5.98158	6.82651	2.99127	0.700779	1.94115	1.32955	5.32642	5.47666	3.54728	3.7217	4.16595	1.07492	3.8235	4.86554	1.80128	2.91682	3.44143	2.01386	5.7308
group10751	TRIAE_CS42_3AS_TGACv1_210443_AA0672370.1	TRIAE_CS42_3B_TGACv1_221361_AA0738260.1	TRIAE_CS42_3DS_TGACv1_271890_AA0910290.2	3.865	5.19939	0	8.86663	12.7514	1.48103	11.0097	17.0398	0	6.5617	9.81599	1.42915	5.49207	18.2139	0	6.77899	15.8854	0	3.89642	6.14888	0	3.32435	13.0726	5.78625	5.28376	12.4455	0	3.95737	8.66037	1.26909	2.00315	3.58987	0	5.42304	12.1174	2.75988	2.11669	3.90236	0	1.16957	5.73413	3.8136	3.00319	4.05544	0	4.36317
group10753	TRIAE_CS42_3AS_TGACv1_210454_AA0672580.2	TRIAE_CS42_3B_TGACv1_226039_AA0813540.1	TRIAE_CS42_3DS_TGACv1_273182_AA0929290.2	1.34731	5.10011	1.77155	2.39799	6.43153	3.09486	1.77694	5.82495	1.93882	0.964038	1.90429	0	1.21755	2.85412	3.98595	1.03755	3.87801	3.02096	0.765404	1.93355	2.6548	0.992921	2.72312	1.64555	1.04821	4.95965	3.05035	0.477547	2.86904	0.785386	0.647615	1.39062	1.11889	0.887173	2.69599	1.46632	0.427172	1.26134	0.463903	0.827058	1.40511	1.31139	0.466205	0.815144	0.376585	0.854774
group10755	TRIAE_CS42_3AS_TGACv1_210467_AA0672780.1	TRIAE_CS42_3B_TGACv1_222565_AA0766870.1	TRIAE_CS42_3DS_TGACv1_271747_AA0907340.1	0.508919	0.273868	0.843812	0.413832	0.345763	0.936236	0.527104	0.129809	0.651931	2.27146	1.76068	1.77652	2.50892	1.86188	1.35617	1.69247	0.540623	0.852139	2.58577	2.20445	3.20556	2.17732	3.95483	2.50172	3.03318	1.7605	2.05724	3.04047	1.36199	1.8548	3.1197	2.14496	2.65366	1.38176	1.03327	1.18394	2.20151	1.02322	1.57151	2.01297	0.669533	1.83906	3.34449	1.55099	1.93303	2.91458
group10756	TRIAE_CS42_3AS_TGACv1_210475_AA0672970.1	TRIAE_CS42_3B_TGACv1_222234_AA0760330.2	TRIAE_CS42_3DS_TGACv1_271739_AA0907190.1	0.673247	1.60036	0.0308119	0.435805	6.17757	0.109345	0.634962	3.79524	0	0.792338	4.39433	0.0720948	1.38682	3.58145	0.0924387	0.290039	4.38947	0	0.756448	3.1007	0.102332	1.05897	3.24896	0.321543	0.478492	0.440375	0.0677183	0.597872	3.25756	0.418148	0.388949	2.18745	0.133797	0.403608	3.11555	0.104135	0.685716	7.09365	0.172793	1.09992	6.9697	0.398002	1.41129	5.22933	0.473792	1.07032
group10757	TRIAE_CS42_3AS_TGACv1_210485_AA0673140.1	TRIAE_CS42_3B_TGACv1_224807_AA0801790.1	TRIAE_CS42_3DS_TGACv1_273510_AA0931840.1	5.09486	2.06214	6.50667	5.58901	1.99821	4.56036	6.76656	2.48529	7.75722	4.8648	3.72668	5.00679	5.10739	3.49686	5.87021	3.57886	2.00425	5.51099	9.65743	4.69259	6.70021	8.83932	4.20606	6.91526	9.02877	4.87616	5.51087	12.4172	3.3761	5.62747	9.73689	5.45452	7.09983	9.09826	4.66637	5.33012	17.4001	8.00082	16.715	18.4007	9.48243	16.4908	10.3694	6.27135	14.8419	18.6315
group10758	TRIAE_CS42_3AS_TGACv1_210486_AA0673200.1	TRIAE_CS42_3B_TGACv1_227993_AA0825410.1	TRIAE_CS42_3DS_TGACv1_272331_AA0919200.1	4.7823	1.33042	0.935847	2.01573	1.21141	0.881988	3.20372	2.14413	1.40084	2.70702	1.80636	1.30121	3.76766	0.541943	2.6093	2.26763	1.62505	0.152423	1.65926	0.77636	1.8235	1.55687	0.873409	1.35324	0.469615	1.39336	1.02669	4.67738	2.82762	4.33122	1.50831	0.668177	1.10423	1.74948	0.642578	1.68205	2.5405	1.72722	2.74091	2.60919	1.48374	2.4687	3.7195	3.95607	4.51806	5.66037
group10759	TRIAE_CS42_3AS_TGACv1_210487_AA0673300.1	TRIAE_CS42_3B_TGACv1_220676_AA0714960.1	TRIAE_CS42_3DS_TGACv1_273116_AA0928520.1	4.73744	0.293086	4.08945	4.55388	0.736178	4.29911	5.80868	0.780375	4.80207	9.11124	2.23754	6.53822	11.5669	2.04195	7.7845	8.19399	1.43084	4.15873	12.7153	1.46494	10.739	12.9616	2.97332	13.3218	12.1874	2.5797	11.7131	3.81945	0.494918	2.01878	7.89614	0.87799	4.23219	9.57889	2.31915	7.39298	3.81097	0.645534	4.49961	4.13545	0.812727	4.58524	4.44153	0.391106	3.7268	3.85608
group10760	TRIAE_CS42_3AS_TGACv1_210487_AA0673380.1	TRIAE_CS42_3B_TGACv1_220676_AA0714920.1	TRIAE_CS42_3DS_TGACv1_271471_AA0899590.1	10.3479	12.524	14.1175	5.89314	10.3617	15.3501	9.80084	9.1062	12.6787	2.1748	4.09683	10.0465	3.91692	5.49215	13.5606	2.52564	3.02767	6.98968	5.12918	7.17146	14.7757	1.50278	9.55718	13.5432	4.71554	7.7598	19.1824	1.98554	7.07909	11.4212	5.33731	6.67227	9.29961	4.12147	7.86359	10.9234	9.59236	19.7348	38.5623	11.7684	19.8511	36.5353	6.06922	14.1192	28.8919	7.22809
group10762	TRIAE_CS42_3AS_TGACv1_210491_AA0673430.12	TRIAE_CS42_3B_TGACv1_223671_AA0785430.10	TRIAE_CS42_3DS_TGACv1_271548_AA0902200.1	0.330793	2.6e-09	0.0646459	0	0	0	0.542147	0	0	1.3534	0.722023	0.35303	0.135743	1.43e-08	0	0.928605	0	0	0.529485	0.175819	0	0.350973	0	0.543823	0.1198	0	2.07508	0.596373	2.47e-08	0	0.437076	1.02e-07	0	0.424076	0.214564	1.60573	0	0.643778	2.54e-08	0.54622	1.25716	0.0434767	0	0.310772	1.62819	0.910813
group10764	TRIAE_CS42_3AS_TGACv1_210494_AA0673520.1	TRIAE_CS42_3B_TGACv1_229748_AA0829120.1	TRIAE_CS42_3DS_TGACv1_272926_AA0926740.1	9.95748	1.18413	0	14.52	2.24193	0	6.54285	3.30902	0	9.4561	2.81909	0	14.5069	1.47635	0.975485	10.7499	4.89555	0.342223	7.03991	2.29156	1.08166	9.67855	0.68543	0.323551	4.55637	0.646632	0.458002	7.53461	3.28795	0.771986	5.75836	1.20836	0.486299	4.72344	1.78935	0.504169	6.62728	1.31623	0.151601	7.28277	1.64934	0.310178	9.47985	3.33903	0.17439	11.0311
group10765	TRIAE_CS42_3AS_TGACv1_210494_AA0673570.1	TRIAE_CS42_3B_TGACv1_224247_AA0794240.1	TRIAE_CS42_3DS_TGACv1_273654_AA0932740.2	0.503483	1.85085	0	1.38207	1.77925	2.28024	0.943101	2.09176	1.69259	1.87939	3.04962	2.69966	1.25977	3.01977	0.744146	3.20225	2.07604	2.54888	1.63609	3.82148	1.84035	1.01143	2.44509	2.81211	3.19223	4.07122	2.90658	0.722301	1.95191	1.40869	2.55362	3.15401	1.98182	2.24609	3.33797	2.76001	0.217945	1.29742	1.27633	0.256905	1.36204	0.665887	0.108932	2.25059	1.11387	0.244365
group10766	TRIAE_CS42_3AS_TGACv1_210494_AA0673600.1	TRIAE_CS42_3B_TGACv1_222844_AA0771640.1	TRIAE_CS42_3DS_TGACv1_271989_AA0912380.1	7.1102	2.69968	7.57231	5.48434	0.968779	9.54696	9.28233	2.62822	17.3677	12.8647	1.74997	14.2914	11.2406	1.4042	13.3364	9.20002	5.02739	16.4459	9.73784	3.89568	11.9384	11.8074	4.2139	10.8702	14.4321	3.98045	13.967	4.92828	0.774756	5.65184	13.6896	4.29746	15.0629	9.76338	2.64634	7.93459	2.45572	0.882511	4.3908	2.57452	0.644323	1.58406	0.46282	0.434609	0.508614	1.32219
group10767	TRIAE_CS42_3AS_TGACv1_210494_AA0673610.2	TRIAE_CS42_3B_TGACv1_222844_AA0771650.2	TRIAE_CS42_3DS_TGACv1_271989_AA0912390.1	4.88155	3.2408	5.55549	3.41685	2.7461	2.58941	2.27471	2.64281	2.68552	4.19693	2.84246	3.85681	2.1516	1.69504	3.30983	4.00998	2.3526	2.60974	4.96042	2.21355	2.31879	3.19198	2.11715	1.88714	2.11394	3.22385	3.58216	5.75268	4.10339	4.86961	4.33525	4.25964	4.20116	3.84497	4.28505	4.9197	4.61473	3.66972	5.29586	5.0507	4.44185	4.60621	6.1112	4.00417	4.75283	5.48977
group10768	TRIAE_CS42_3AS_TGACv1_210494_AA0673620.1	TRIAE_CS42_3B_TGACv1_224031_AA0791250.3	TRIAE_CS42_3DS_TGACv1_273465_AA0931430.2	2.31091	2.74968	0	2.38188	2.14951	0	3.04833	5.00474	0	1.82516	0.914148	0	1.39227	1.30423	0	1.67245	0.710866	0	2.31334	1.50688	0	1.64221	1.06126	0.000577322	1.74105	1.04065	0	3.65871	3.85741	0	1.29767	1.72171	0.59124	2.27261	1.81116	0	2.23849	1.71154	0	2.64345	0.00038629	0	2.87586	2.4919	0	3.87827
group10770	TRIAE_CS42_3AS_TGACv1_210495_AA0673690.1	TRIAE_CS42_3B_TGACv1_227376_AA0823140.1	TRIAE_CS42_3DS_TGACv1_271767_AA0907540.1	0	0	0	0	0	0	0	0	0	0	0	0	0	0	0	0	0	0	0	0	0	0	0	0	0	0	0	0	0	0	0	0	0	0	0	0	0	0	0	0	0	0	0	0	0	0
group10772	TRIAE_CS42_3AS_TGACv1_210495_AA0673720.1	TRIAE_CS42_3B_TGACv1_223587_AA0784230.1	TRIAE_CS42_3DS_TGACv1_273332_AA0930430.1	0	0	0	0	0	0	0	0	0	0	0	0	0	0	0	0	0	0	0	0	0	0	0	0	0	0	0	0	0	0	0	0	0	0	0	0	0	0	0	0	0	0.0507638	0	0	0	0.0471795
group10773	TRIAE_CS42_3AS_TGACv1_210502_AA0673850.1	TRIAE_CS42_3B_TGACv1_221579_AA0744800.1	TRIAE_CS42_3DS_TGACv1_272046_AA0913760.1	0	0	0	0	0	0	0	0	0	0	0	0	0.23115	0	0	0	0	0	0.0856282	0	0	0.268888	0	0	0	0	0	0	0	0	0	0	0	0	0	0	0	0	0	0	0	0	0	0	0	0
group10775	TRIAE_CS42_3AS_TGACv1_210505_AA0673960.1	TRIAE_CS42_3B_TGACv1_222193_AA0759610.2	TRIAE_CS42_3DS_TGACv1_272083_AA0914300.1	28.2683	20.4329	38.119	28.9421	17.6851	35.5215	14.5992	11.3334	20.6256	72.9128	35.5152	101.464	61.469	42.072	77.988	68.058	35.5227	93.6732	66.1869	41.7361	90.3183	58.5111	35.4603	77.9278	61.6129	33.7753	81.4381	21.0377	14.4899	31.6755	74.4706	33.9302	88.078	50.751	24.0052	73.1003	19.0552	11.8885	25.5563	29.6832	9.6677	30.9924	14.0718	9.3183	17.6707	16.3805
group10776	TRIAE_CS42_3AS_TGACv1_210508_AA0674090.1	TRIAE_CS42_3B_TGACv1_221301_AA0736640.1	TRIAE_CS42_3DS_TGACv1_273209_AA0929470.2	11.762	15.1096	0	13.4675	15.5082	3.78051	9.27351	13.7863	4.72203	26.5076	25.8596	8.70312	23.9054	23.3663	0	14.0091	16.0029	1.73721	17.0976	15.3747	4.64543	16.7479	16.5321	2.47982	14.6481	12.8796	6.58706	15.4738	17.9452	1.45039	19.8257	18.5195	1.51948	21.3371	19.9462	0	42.1062	46.7898	4.36169	34.7503	37.1524	4.43938	53.2889	54.7103	6.22291	36.4236
group10779	TRIAE_CS42_3AS_TGACv1_210508_AA0674210.1	TRIAE_CS42_3B_TGACv1_231155_AA0830500.1	TRIAE_CS42_3DS_TGACv1_271485_AA0900090.1	238.727	88.6075	87.7159	260.539	105.874	114.938	232.815	106.502	95.0972	30.2444	27.4502	33.2288	50.0249	27.9185	52.9582	63.9216	36.6957	53.3418	30.0304	13.4972	26.845	51.3124	28.6932	31.1234	43.8014	24.5638	33.932	98.322	39.2074	36.1753	52.4113	18.1026	22.8359	68.7329	39.8068	45.4393	51.9281	26.0575	23.543	53.5052	30.084	26.424	42.6287	21.1855	25.7025	81.0554
group10783	TRIAE_CS42_3AS_TGACv1_210520_AA0674480.1	TRIAE_CS42_3B_TGACv1_221719_AA0748270.1	TRIAE_CS42_3DS_TGACv1_272809_AA0925520.1	0	0	0	0	0	0	0.0903934	0.281395	0	0.182932	0	0	0.315116	0	0	0.0911285	0	0	0	0	0.0932786	0.0429761	0	0	0	0	0	0	0	0	0	0	0.0222409	0.0957572	0.0792851	0.0493003	0.0952216	0	0	0	0	0	0.0388617	0	0.051701	0
group10784	TRIAE_CS42_3AS_TGACv1_210520_AA0674490.3	TRIAE_CS42_3B_TGACv1_221719_AA0748260.2	TRIAE_CS42_3DS_TGACv1_272809_AA0925510.1	0.165475	0.207327	0	0	0.33449	0.284037	0	0	0	1.09009	1.29911	0	0.782645	1.38545	0	0.449371	2.48751	1.52389	0.692395	1.67433	0	0.804453	0.913703	0.387241	1.15154	1.02453	0.383572	0.315117	0.280231	8.84e-06	0.13225	0.727923	0	0.315588	0.552321	0.280877	0.0564294	0.54142	0.0598529	0.237053	0.101406	0	0.225084	0.282112	0	0.361268
group10785	TRIAE_CS42_3AS_TGACv1_210520_AA0674500.1	TRIAE_CS42_3B_TGACv1_221719_AA0748280.1	TRIAE_CS42_3DS_TGACv1_272809_AA0925490.1	0	0	0	0.0708615	0	0	0	0	0	0.192142	0.942752	0.195211	0	0.649755	0	0	3.18814	0	0	0.197009	0	0.328573	1.05095	0.380574	0.39587	1.29358	0.187793	0	0.249839	0.0574634	0.143208	0.775805	0	0.0689243	0.883512	0	0	0.248403	0	0	0	0.0583075	0	0	0	0
group10786	TRIAE_CS42_3AS_TGACv1_210525_AA0674570.1	TRIAE_CS42_3B_TGACv1_221351_AA0738120.1	TRIAE_CS42_3DS_TGACv1_272011_AA0913070.1	7.34904	12.268	1.57331	8.46643	24.0531	2.95217	4.49067	13.9854	3.40354	9.44728	18.8542	3.69909	11.7008	15.9841	1.43255	14.4926	20.5703	4.38862	11.1305	20.8329	4.51231	12.1885	23.1298	2.07172	12.0559	25.2979	3.70689	7.38812	19.9492	4.65516	8.80665	14.602	2.36456	7.14351	13.8109	2.58023	6.72121	17.6765	3.62252	6.4765	16.8776	2.84209	5.15568	16.2825	3.27873	5.67119
group10787	TRIAE_CS42_3AS_TGACv1_210525_AA0674580.2	TRIAE_CS42_3B_TGACv1_221351_AA0738110.1	TRIAE_CS42_3DS_TGACv1_272011_AA0913080.1	1.08238	1.3293	0.857531	0.245879	0.658924	0.91189	0.738766	0.41434	1.08788	0	1.31471	2.20854	0.983583	0.352394	0.898335	0.193825	1.37652	0	0	0.673923	0	0.671643	1.21998	0.768439	0.288799	1.40239	1.05023	0	1.32268	1.28594	0.529996	0.819249	1.12322	0	1.14299	1.25973	0	1.10529	1.65477	0.273445	1.24273	1.41817	0.439206	0.559213	2.72852	0.59931
group10788	TRIAE_CS42_3AS_TGACv1_210527_AA0674640.1	TRIAE_CS42_3B_TGACv1_221867_AA0752050.1	TRIAE_CS42_3DS_TGACv1_274344_AA0935540.1	0.344255	215.872	11.1631	0.603911	341.619	18.5811	2.8133	192.359	12.9663	0.902922	609.097	23.0301	2.10256	377.311	22.5912	1.11505	215.718	14.71	1.01419	225.37	15.7935	0.728087	207.46	15.2413	1.26306	249.847	12.4216	0.914431	48.3927	3.88524	0.641102	307.444	13.8792	0.667609	349.239	19.8514	0.241722	84.9679	1.01873	0.992595	121.452	4.10789	0.278924	88.295	2.19063	0.335759
group10791	TRIAE_CS42_3AS_TGACv1_210530_AA0674670.1	TRIAE_CS42_3B_TGACv1_221165_AA0732510.1	TRIAE_CS42_3DS_TGACv1_272345_AA0919290.1	0	0	0	0	0	0	0	0	0	0	0	0	0	0	0	0	0	0	0	0	0	0	0	0	0	0	0	0	0	0	0	0	0	0	0	0	0	0	0	0	0	0	0	0	0	0
group10792	TRIAE_CS42_3AS_TGACv1_210530_AA0674730.1	TRIAE_CS42_3B_TGACv1_224336_AA0795430.1	TRIAE_CS42_3DS_TGACv1_272726_AA0924330.1	0	0	0	0	0	0	0	0	0	0	0	0	0	0	0	0	0	0	0	0	0	0	0	0	0	0	0	0	0	0	0	0	0	0	0	0	0	0	0	0	0	0	0	0	0	0
group10793	TRIAE_CS42_3AS_TGACv1_210534_AA0674800.2	TRIAE_CS42_3B_TGACv1_222944_AA0773660.2	TRIAE_CS42_3DS_TGACv1_271648_AA0904610.1	5.22426	2.16294	0	3.99941	1.7214	1.39485	5.95919	0.887035	0.823517	3.60169	1.16952	0.670053	0	1.58599	1.04145	0.712527	0	0.691657	1.93815	1.1416	0.38586	0.678076	1.26327	0.807863	3.31091	0.334927	0.61162	3.56933	2.27285	1.32926	0	1.98735	0.941712	2.58739	2.2974	1.31265	2.94443	2.14024	1.0264	2.42779	2.5746	0.374079	0.681263	3.13189	1.09248	1.66825
group10795	TRIAE_CS42_3AS_TGACv1_210539_AA0674970.1	TRIAE_CS42_3B_TGACv1_225418_AA0808180.1	TRIAE_CS42_3DS_TGACv1_273470_AA0931470.1	3241.4	1411.78	2394.85	3197.23	1332.93	2395.1	3572.44	1620.33	2381.87	2009.7	1231.43	843.345	3173.7	1413.88	2478.49	2915.89	1496.83	2251.01	1964.32	1035.93	1722.55	2011.88	903.477	1734.19	2575.58	1291.11	1945.32	2543.7	1547.16	1166.55	2199.47	1317.32	1115.4	2144.12	1241.88	1000.34	1686.6	1034.76	1041.08	1949.57	1312.17	1142.55	1328.22	838.351	833.752	1617.16
group10797	TRIAE_CS42_3AS_TGACv1_210543_AA0675020.1	TRIAE_CS42_3B_TGACv1_222009_AA0755090.1	TRIAE_CS42_3DS_TGACv1_271560_AA0902620.1	0	0	0	0	0	0	0	0	0	0	0	0	0	0	0	0	0	0	0	0	0	0	0	0	0	0	0	0	0	0	0	0	0	0	0	0	0	0	0	0	0	0	0	0	0	0
group10799	TRIAE_CS42_3AS_TGACv1_210546_AA0675090.1	TRIAE_CS42_3B_TGACv1_220841_AA0721070.1	TRIAE_CS42_3DS_TGACv1_271476_AA0899770.1	6.60052	9.87212	11.2662	6.40831	10.4305	9.0895	5.38412	10.9206	11.0449	4.36288	6.07626	6.97601	5.23215	6.99695	8.30261	3.21551	5.77793	5.35179	4.56505	6.33963	7.06382	4.44496	7.516	9.75778	4.9375	8.48978	9.1263	3.83568	6.61686	8.8152	2.89175	6.06148	7.03803	4.94142	7.12149	7.64577	1.89928	7.56742	10.9933	5.51625	9.23357	10.4778	4.43541	10.432	11.1882	4.11354
group10800	TRIAE_CS42_3AS_TGACv1_210563_AA0675260.1	TRIAE_CS42_3B_TGACv1_221252_AA0735220.1	TRIAE_CS42_3DS_TGACv1_272994_AA0927310.1	0	0	0	0	0	0	0	0.339313	0	0	0.156136	0.218697	0	0.563225	0.230304	0	0	0	0	0	0.196237	0	0.208825	0	0	0	0	0	0.0848225	0.216676	0	0	0	0	0	0.0662062	0	0	0.190342	0	0.158167	0.168307	0	0.0786194	0.215691	0
group10802	TRIAE_CS42_3AS_TGACv1_210569_AA0675330.1	TRIAE_CS42_3B_TGACv1_220614_AA0711470.2	TRIAE_CS42_3DS_TGACv1_271480_AA0899860.2	3.90174	1.35612	2.26945	2.22628	0.617487	0.493976	2.3677	0.598041	1.4303	3.77618	0.967378	2.48181	2.8679	0.546586	5.06497	4.43053	0.311565	2.38045	3.75319	0.386461	2.97319	3.11096	1.11631	2.04955	2.52094	0.320227	4.09399	3.26939	0.782314	2.64621	4.00606	0.47751	1.90099	3.34077	0.925287	1.34274	5.61823	1.12076	2.5125	3.2062	0.880108	3.5018	4.64602	0.835806	4.48479	6.60355
group10803	TRIAE_CS42_3AS_TGACv1_210583_AA0675450.1	TRIAE_CS42_3B_TGACv1_224176_AA0793450.1	TRIAE_CS42_3DS_TGACv1_271478_AA0899820.1	0	0	0	0	0.224392	0	0	0	0	0	0.351017	0	0	0.0953059	0	0	0	0	0	0	0	0	0.775575	0	0	0	0	0	0.205767	0	0.13683	0.215927	0	0	0.223996	0	0	0	0	0	0	0.34959	0	0.23358	0	0
group10804	TRIAE_CS42_3AS_TGACv1_210583_AA0675460.1	TRIAE_CS42_3B_TGACv1_224176_AA0793470.1	TRIAE_CS42_3DS_TGACv1_271478_AA0899810.1	3.03768	1.63247	5.57489	4.73324	2.52223	9.28058	3.04903	1.36264	8.08451	3.03002	2.33279	3.68542	2.31698	3.28061	8.87225	2.87704	3.08247	4.85178	4.98316	3.56534	9.36876	2.83995	5.90739	8.54934	2.60834	5.27457	6.48343	2.67167	2.56165	3.90066	2.30605	2.92493	3.56888	1.34233	1.69615	2.63592	4.04851	2.55803	6.12452	3.06057	2.38981	5.90596	5.6095	3.31019	8.19049	4.27555
group10805	TRIAE_CS42_3AS_TGACv1_210599_AA0675550.2	TRIAE_CS42_3B_TGACv1_225132_AA0805320.3	TRIAE_CS42_3DS_TGACv1_273674_AA0932820.3	0.689558	0.938824	1.54e-06	0.204751	0	3.16099	1.02205	1.18716	11.1155	1.38305	2.43814	15.7817	2.28951	3.61367	16.2935	3.78263	3.73144	17.3128	1.52687	2.81981	10.2582	1.3999	2.54454	10.0259	1.70772	2.53582	15.4536	0.701803	0.868162	11.0109	0.735233	2.14839	7.79964	1.33543	2.19038	13.8233	0.331015	0.376349	8.2022	1.61107	0.880674	8.57763	1.00463	1.05327	8.47899	1.47605
group10806	TRIAE_CS42_3AS_TGACv1_210609_AA0675620.3	TRIAE_CS42_3B_TGACv1_224197_AA0793760.2	TRIAE_CS42_3DS_TGACv1_271551_AA0902410.5	0	0.368497	0	1.79474	2.27959	0	0.367974	0.306454	0	0.48541	0.366243	0	1.45911	1.11027	0	1.62308	0	0	0	1.53517	0	0.910534	3.02094	0	1.10486	0.27001	0	0.709482	1.17484	0	0	1.15529	0	0	2.16048	0	0.7721	1.11026	0.0607632	0.484495	1.01599	0.0886334	0.854918	0.05379	0	0.426516
group10810	TRIAE_CS42_3AS_TGACv1_210431_AA0671980.1	TRIAE_CS42_3B_TGACv1_220601_AA0710630.1	TRIAE_CS42_3DS_TGACv1_271777_AA0907710.1	0.301475	0.310912	0	0.152594	0.293026	0	0.262609	0	0	0.0508056	0.371598	0	0.214353	0.371516	0	0	0.0759576	0	0	0.41301	0	0.110834	0.576529	0	0.145877	0.0682192	0	0	0.459058	0	0.152854	0.412658	0	0	0.0713598	0	2.46444	4.43199	1.60849	1.68475	3.12511	0.405239	2.34796	4.77959	0.424546	4.55912
group10815	TRIAE_CS42_3AS_TGACv1_210619_AA0675760.2	TRIAE_CS42_3B_TGACv1_221538_AA0743340.1	TRIAE_CS42_3DS_TGACv1_271785_AA0907940.1	0.606753	0	3.14969	1.22368	0	6.88205	1.28245	0	4.17551	1.5036	0	5.5914	0.619085	0	11.5193	1.86303	0	6.74583	1.3333	0	6.55665	1.81962	0	8.77189	2.01899	0	7.63395	1.0879	0.212567	4.70152	1.36122	0	4.2279	1.42465	0	6.2636	1.53113	0	3.22309	1.4699	0	6.17119	0.871881	0	4.00466	1.19483
group10816	TRIAE_CS42_3AS_TGACv1_210619_AA0675810.1	TRIAE_CS42_3B_TGACv1_225499_AA0809110.1	TRIAE_CS42_3DS_TGACv1_271785_AA0907960.1	0	0	0	0	0	0	0	0	0	0	0.183514	0.0751665	0	0	0	0	0.0629547	0.383945	0	0.285364	0	0	0	0	0	0	0	0	0.108076	0	0	0	0	0	0.117586	0	0	0.0537864	0	0	0.164549	0	0	0	0	0
group10817	TRIAE_CS42_3AS_TGACv1_210620_AA0675830.1	TRIAE_CS42_3B_TGACv1_222244_AA0760460.1	TRIAE_CS42_3DS_TGACv1_274412_AA0935710.1	2.54049	2.85222	2.34862	2.14854	3.92688	1.02092	2.05735	3.29435	2.37087	0.430942	0.604494	0.364581	0.299415	0.513016	0.240624	0.244763	0.209691	0.252908	0.740123	0.2663	0.114708	0.426341	0.55781	0.200229	0.146914	0.264289	0.227682	0.693457	1.56919	1.18299	0.835931	0.672908	0.263043	0.754318	0.69829	0.428943	8.64974	6.3812	12.7566	8.70889	9.46902	12.8258	5.42374	4.92675	10.1499	3.5546
group10819	TRIAE_CS42_3AS_TGACv1_210630_AA0676030.1	TRIAE_CS42_3B_TGACv1_220612_AA0711200.1	TRIAE_CS42_3DS_TGACv1_273786_AA0933430.1	6.82727	5.71573	9.36133	6.18193	6.09552	3.59336	8.90392	6.65048	6.48127	6.99728	7.67887	9.11739	4.53623	2.47554	8.78708	3.41564	3.44273	5.3946	3.31904	1.55881	5.1765	3.23482	2.97514	2.07218	2.60453	1.27092	3.7609	7.04311	7.07414	10.9392	3.51997	3.52531	6.53978	5.11189	5.48597	6.28472	27.3272	17.0863	35.754	23.3534	15.4207	26.0466	45.5827	40.2934	49.3564	18.3186
group10821	TRIAE_CS42_3AS_TGACv1_210637_AA0676100.1	TRIAE_CS42_3B_TGACv1_226248_AA0815220.2	TRIAE_CS42_3DS_TGACv1_273232_AA0929690.1	20.7336	3.75771	0	13.1354	0.00536605	0.262444	8.10647	0	0	12.9798	6.05869	0	14.1281	5.62364	0	13.2644	2.26341	0	14.2343	1.91311	0	14.3341	4.42011	0	14.8839	4.3144	0	16.1424	0.275524	0	12.016	2.17113	0	9.84682	0.000971091	0	12.671	0	0	12.3587	0.582477	0.296725	18.0408	2.64907	0	18.0132
group10822	TRIAE_CS42_3AS_TGACv1_210637_AA0676110.1	TRIAE_CS42_3B_TGACv1_226248_AA0815230.1	TRIAE_CS42_3DS_TGACv1_273232_AA0929700.1	0.742975	0.044083	4.11952	0.219274	0.78085	1.86313	2.91089	1.82511	3.47337	1.48242	0.9367	6.98287	1.57169	0.307172	4.75507	2.66459	0.161449	6.58059	0.565463	0.0976024	5.33669	0.269151	0.459939	3.30234	1.52959	0.38727	7.21888	0.63086	0.230031	2.14931	1.11934	0.192934	4.9382	1.74223	0.250251	5.87044	0.14501	0.137521	0.729064	0.295695	0.280398	1.11489	0.166029	0.367352	0.886803	0.13552
group10823	TRIAE_CS42_3AS_TGACv1_210637_AA0676130.2	TRIAE_CS42_3B_TGACv1_222052_AA0755940.2	TRIAE_CS42_3DS_TGACv1_271850_AA0909410.1	4.67e-05	6.01408	6.10339	1.62824	3.0984	6.90576	3.60924	5.28322	6.93096	1.15059	8.21883	5.60342	0	4.82759	7.30609	0	7.45413	5.39122	1.43079	7.24734	7.3215	0.000103834	8.62872	6.37422	0.639857	10.1001	9.54737	0.363221	4.08223	3.5946	1.11131	7.50667	7.51589	0.275401	6.76132	6.38711	0	7.75293	10.838	0	5.40823	5.84374	1.05743	9.56753	10.2427	7.16e-05
group10824	TRIAE_CS42_3AS_TGACv1_210640_AA0676180.1	TRIAE_CS42_3B_TGACv1_222825_AA0771410.1	TRIAE_CS42_3DS_TGACv1_271499_AA0900440.1	5.95518	0	0	6.64138	0	0	8.94917	0	0	13.9127	0	0.205459	11.1024	0	0.317282	9.48926	0	0.216671	7.06428	0	0.195515	6.867	0	0.630568	7.99544	0	0.0488146	5.93865	0	0.322705	8.16698	0	0.143297	6.75438	0	0.0505486	9.32765	0	0.13891	9.63979	0	0.233573	8.91756	0	0.380071	11.0558
group10825	TRIAE_CS42_3AS_TGACv1_210643_AA0676210.1	TRIAE_CS42_3B_TGACv1_220700_AA0715970.1	TRIAE_CS42_3DS_TGACv1_271601_AA0903460.1	1.68674	1.29413	5.45159	0.603903	1.31719	2.51797	2.42516	0.101823	4.72812	1.32494	3.35535	3.97758	3.35991	3.43797	4.12346	2.59886	2.21492	4.72157	2.84132	4.29753	3.81946	2.80429	3.89809	6.3974	3.37718	2.64688	4.99486	2.80257	1.8457	3.28807	1.79653	1.83967	3.75532	1.86389	2.20987	3.02157	3.08988	2.46778	2.75683	1.5768	1.77329	4.2198	1.32841	2.41162	4.3241	4.04803
group10826	TRIAE_CS42_3AS_TGACv1_210643_AA0676220.1	TRIAE_CS42_3B_TGACv1_220700_AA0715960.2	TRIAE_CS42_3DS_TGACv1_271601_AA0903450.1	0.696107	0.715952	0.21313	3.53e-06	2.44091	0	0.945926	0.757115	0	1.92042	0.820566	0	1.29e-06	0.929356	0.63645	1.27e-05	2.09351	0	1.53199	2.33016	0	1.28054	2.90697	0	1.5796	0.346438	1.07669	0.824446	0.364333	0.320348	6.39045	5.17416	0.897792	3.67709	2.93198	0.364298	1.13e-07	0.168918	0.303118	9.55e-07	0.371718	0.406414	3.2e-06	0.250605	0.441429	0.767459
group10827	TRIAE_CS42_3AS_TGACv1_210643_AA0676230.1	TRIAE_CS42_3B_TGACv1_220700_AA0715950.1	TRIAE_CS42_3DS_TGACv1_271601_AA0903440.1	0.414822	7.88321	2.62119	3.59708	5.2965	0.583501	1.45971	5.17245	0.882238	1.92704	0.96508	2.65013	1.03498	2.57101	0.622203	0	5.0152	0.611072	0.328233	0.430342	0.276135	1.2	1.22861	3.46882	1.80718	3.47672	2.04712	1.9126	3.71257	0.956638	1.25634	1.77207	0.286918	1.30164	2.02048	1.1901	1.4685	3.08895	0.94161	1.90418	3.38491	2.20031	3.21596	1.71325	3.4019	2.62624
group10828	TRIAE_CS42_3AS_TGACv1_210643_AA0676240.1	TRIAE_CS42_3B_TGACv1_220700_AA0715940.1	TRIAE_CS42_3DS_TGACv1_271601_AA0903430.1	0.329827	0.531944	2.31421	0.15535	0	1.98941	0	0.392798	2.29129	0.474281	0.717373	1.86933	0.262764	1.39056	0.996515	0.483532	0.406174	1.52806	0.219066	0.073606	0.207713	0.0764459	0.23117	1.44975	0.670941	0.375807	1.41174	0.418338	0.562419	3.2329	0.438759	0.14747	1.66066	0.303487	0.382514	1.93841	0.346284	0.139654	3.01614	0.211994	0.284992	1.87299	0.131803	0.267242	3.08039	0.194357
group10830	TRIAE_CS42_3AS_TGACv1_210657_AA0676580.1	TRIAE_CS42_3B_TGACv1_222295_AA0761460.2	TRIAE_CS42_3DS_TGACv1_272178_AA0916310.1	2.47289	1.46846	0.16432	1.17003	0.710555	5.14951	1.38322	0	2.50649	2.01922	0.382303	5.31694	3.05438	0.485784	5.51031	1.17556	1.32782	5.31871	3.40324	0.416485	4.37749	1.9912	1.11894	4.55996	2.20152	0.691114	5.26628	2.40822	0.698767	2.982	0.641197	0.287436	3.02608	1.73111	0.402012	3.2189	1.12547	1.33849	3.12534	1.75189	0.681467	2.8097	1.88289	0.7723	3.30745	2.76785
group10831	TRIAE_CS42_3AS_TGACv1_210672_AA0676750.1	TRIAE_CS42_3B_TGACv1_221264_AA0735570.1	TRIAE_CS42_3DS_TGACv1_271941_AA0911440.1	0.0573668	0.117435	0	0.202878	0.553647	0	0.339054	0.138805	0	0	0.0700113	0	0.342714	0.643119	0	0	0	0	0	0	0	0	0.272217	0	0.0629521	0	0	0.482654	0.247203	0.059999	0	0.0648092	0	0.196936	0.40347	0	0.0600017	0.184353	0	0.0612012	0	0.0608656	0.0687355	0.0704003	0	0.841569
group10832	TRIAE_CS42_3AS_TGACv1_210672_AA0676770.1	TRIAE_CS42_3B_TGACv1_222236_AA0760390.1	TRIAE_CS42_3DS_TGACv1_273753_AA0933240.1	0.081218	0.28308	0	0.190891	0.249841	0	0.479402	0	0.0809244	0.688519	0.255259	0.246692	0.323613	0.281927	0.0682203	0.297819	0.0864722	0.334779	0.26971	0	0.227489	1.03509	0.0820076	0	0.267041	0.698448	0.0751274	0.346465	0.0750118	0.290047	0.636084	0.15736	0.0760547	0.188545	0.244895	0	0.257544	1.2658	0	0.438226	1.1398	0	0.590761	1.45101	0.0825262	0.642931
group10836	TRIAE_CS42_3AS_TGACv1_210684_AA0677110.1	TRIAE_CS42_3B_TGACv1_224905_AA0803000.1	TRIAE_CS42_3DS_TGACv1_273531_AA0931990.1	6.31739	2.52764	3.20537	4.18173	1.9423	0.668135	9.75106	2.19296	3.33608	1.20921	0.492554	1.29017	2.00193	1.78026	0.839262	0.879827	1.17604	0.686338	0.795777	0.978421	0.62373	2.16285	0.717065	0.979161	0.865899	1.43265	2.78707	5.86253	3.42108	3.14888	1.51737	0.763459	1.15626	1.82286	0.95053	0.933795	2.27676	0.722733	2.58258	3.70167	0.958757	2.63002	2.77201	1.82248	3.85113	9.8282
group10837	TRIAE_CS42_3AS_TGACv1_210687_AA0677140.1	TRIAE_CS42_3B_TGACv1_224158_AA0793160.1	TRIAE_CS42_3DS_TGACv1_273410_AA0931020.1	0	0	0.0386015	0.186096	0.247799	0.228082	0.279523	0	0	0	0.0989153	0.136197	0.156761	0	0	0	0	0	0	0	0.128201	0.273889	0.145924	0	0.043248	0.276476	0.127205	0.04098	0	0.0401587	0.0429605	0.0458494	0.126297	0.23872	0.153595	0.280322	0.122577	0	0.120133	0.0832947	0.0444343	0.122448	0.187062	0.0498964	0.183326	0.19086
group10838	TRIAE_CS42_3AS_TGACv1_210692_AA0677220.1	TRIAE_CS42_3B_TGACv1_222537_AA0766560.1	TRIAE_CS42_3DS_TGACv1_274065_AA0934570.1	1.20647	12.4673	0.482075	5.5029	12.3781	2.51444	3.76313	29.7014	2.18167	1.63106	4.51844	1.20832	1.717	11.8614	5.60232	1.36956	7.99945	3.82995	1.71703	7.71001	0.889381	3.19476	11.6224	3.44434	3.46705	7.94369	4.60402	1.56694	5.97588	1.37027	0.290123	1.7798	0	2.30752	5.13831	1.58459	1.09548	7.47091	1.35829	1.25337	7.92285	1.34808	1.31582	10.9983	1.01603	1.84158
group10840	TRIAE_CS42_3AS_TGACv1_210707_AA0677410.1	TRIAE_CS42_3B_TGACv1_221813_AA0750400.2	TRIAE_CS42_3DS_TGACv1_272650_AA0923500.1	9.59121	6.05092	5.61732	12.2091	9.05047	7.81236	10.5987	9.00584	6.33984	16.8688	21.1471	14.7342	21.8242	18.4358	16.3892	13.3114	20.5475	8.66011	7.06199	12.1655	8.64983	14.015	18.4923	10.523	13.8698	15.224	7.22231	7.48049	12.4137	6.45316	3.9297	9.26395	6.16595	12.2851	12.9645	11.8539	2.11199	7.0004	6.18353	6.12094	6.0506	6.78246	4.53115	10.0952	7.14441	3.14927
group10841	TRIAE_CS42_3AS_TGACv1_210707_AA0677430.1	TRIAE_CS42_3B_TGACv1_222770_AA0770300.1	TRIAE_CS42_3DS_TGACv1_273155_AA0928970.1	7.85304	1.74991	1.59929	8.67153	1.43322	0.964818	2.6223	1.91968	1.26006	8.63449	4.7267	1.49252	8.05936	2.26776	1.22689	7.17439	5.86348	1.40511	5.44402	1.98002	0.545339	4.59536	2.54344	0.761046	4.26036	3.92084	0.899863	5.9151	3.03502	1.05135	6.64857	1.81946	0.919161	7.44947	3.63135	1.28964	4.39332	1.70088	5.62343	3.59195	2.8427	4.30838	2.40184	3.35143	5.7759	4.15618
group10842	TRIAE_CS42_3AS_TGACv1_210707_AA0677440.1	TRIAE_CS42_3B_TGACv1_222770_AA0770310.1	TRIAE_CS42_3DS_TGACv1_273155_AA0928960.1	2.27699	0	1.64348	1.77982	0	1.13369	1.0591	0.202052	1.80845	3.58045	0.726297	1.79096	2.9608	0.200622	1.19994	4.75131	0.637015	0.80493	3.03984	0	0.955453	1.32419	0.279208	1.19361	2.32241	0.549339	1.24921	2.82428	0.830656	1.31006	3.04066	0.655944	1.09437	2.98924	0.19918	1.33076	2.36017	0.523873	1.53	2.84313	0	1.14436	4.26935	0	2.15887	3.87598
group10843	TRIAE_CS42_3AS_TGACv1_210712_AA0677480.1	TRIAE_CS42_3B_TGACv1_223148_AA0777010.4	TRIAE_CS42_3DS_TGACv1_272825_AA0925580.1	0	0	6.3473	0	0.442069	5.62278	0	0	7.33907	0	0	6.79318	0	0	8.31524	0	0	8.36404	0	0.294854	5.95694	0	0	9.6622	0	0	5.87156	0	0.263288	2.97511	0	0.146386	2.59189	0	0	6.76364	0	0	3.3916	0	0.118185	3.19302	0	0	3.81816	0
group10845	TRIAE_CS42_3AS_TGACv1_210716_AA0677600.1	TRIAE_CS42_3B_TGACv1_220626_AA0712270.2	TRIAE_CS42_3DS_TGACv1_272169_AA0916130.2	0.968788	11.2722	0	0.798158	12.7233	0	0.133379	19.7915	0	1.04675	2.34412	0	0	11.2022	0	0	0	0	0.585343	1.41806	0	0	6.53829	0	0.291539	0.946129	0	1.41112	9.79649	0	0.421907	5.95971	0	0.586065	4.05527	0	0	6.51012	0	0	3.26908	0	1.802	5.85582	0	1.11392
group10846	TRIAE_CS42_3AS_TGACv1_210716_AA0677650.2	TRIAE_CS42_3B_TGACv1_224164_AA0793220.1	TRIAE_CS42_3DS_TGACv1_271634_AA0904330.1	0.12798	11.6562	0	0.0750707	8.45181	0	1.90275	7.75287	0	1.47948	5.47018	0	1.99947	6.34826	0	0.83766	3.67611	0	0.112811	4.63258	0	0.950269	4.24578	0	2.55563	2.94646	0	2.21986	11.5127	0	0.0872551	5.46405	0	0.0626435	4.62566	0	2.25665	7.64213	0	2.39509	6.54608	0	0.192886	8.38954	0	3.35191
group10847	TRIAE_CS42_3AS_TGACv1_210726_AA0677850.1	TRIAE_CS42_3B_TGACv1_222089_AA0757080.1	TRIAE_CS42_3DS_TGACv1_273156_AA0928990.2	0.643027	0	0	0.415136	0.505493	0.746624	0.792488	0	1.12624	0	0.398325	1.21842	0.411741	0	2.50771	1.096	0	0	0.947476	0.509104	0.972999	1.17616	0	2.37341	0.51037	0	0.972555	0	0	0.179291	0.105054	0	1.29731	0.361219	0	1.02045	0.18847	0	0	0.123407	0	0	0	0	0.272366	0.534664
group10848	TRIAE_CS42_3AS_TGACv1_210727_AA0677910.1	TRIAE_CS42_3B_TGACv1_220982_AA0725770.1	TRIAE_CS42_3DS_TGACv1_273840_AA0933660.1	0	0	0	0	0	0	0	0	0	0	0	0	0	0	0	0	0	0	0	0	0	0	0	0	0	0	0	0	0	0	0	0	0	0	0	0	0	0	0	0	0	0	0	0	0	0
group10849	TRIAE_CS42_3AS_TGACv1_210732_AA0677990.1	TRIAE_CS42_3B_TGACv1_223305_AA0780010.1	TRIAE_CS42_3DS_TGACv1_272042_AA0913660.1	4.39979	3.64546	6.58494	6.90632	0	5.72745	6.06429	0	2.86171	8.52227	4.26082	5.92345	14.3811	7.39242	9.91554	11.7159	0	5.84098	12.7664	6.22116	5.84638	15.2156	8.25875	7.2751	13.3208	7.57951	6.34341	4.01866	2.53819	3.77934	6.83994	5.16665	5.53175	7.59475	2.75988	6.15147	4.58189	3.80357	4.0204	5.60829	1.29482	2.75726	5.83625	4.95876	5.97323	5.07709
group10850	TRIAE_CS42_3AS_TGACv1_210735_AA0678010.9	TRIAE_CS42_3B_TGACv1_226547_AA0817630.2	TRIAE_CS42_3DS_TGACv1_272206_AA0916810.2	0.253947	0.430616	2.91495	0.111846	0.48511	3.01844	0	0	0.97248	0.171749	0	1.14413	0.0921041	0	2.4003	0	0	2.6183	0.0903191	0	4.17453	0.315838	0	4.33906	0.492733	0.375101	1.23417	0.0387506	0	1.3542	0.15486	0	2.28213	0.191006	0.26054	2.5893	0.0783361	0.322929	0.272323	0.119503	0	0.422005	0.0481855	0.105076	1.14284	0.102095
group10851	TRIAE_CS42_3AS_TGACv1_210735_AA0678020.1	TRIAE_CS42_3B_TGACv1_226547_AA0817640.1	TRIAE_CS42_3DS_TGACv1_272206_AA0916800.1	0	2.3619	0.147919	0	1.98422	0.262256	0	0.590976	0.175042	0.127983	1.66369	0.21722	0.103671	1.94424	0.515286	0	2.13091	0.0451343	0	2.96666	0	0	2.73016	0	0	2.36629	0.0812476	0	1.94501	0.115307	0	1.79054	0.0805832	0.122432	1.49669	0.334486	0	1.276	0.0766698	0	1.3491	0.117213	0	1.5691	0.26323	0
group10854	TRIAE_CS42_3AS_TGACv1_210736_AA0678090.1	TRIAE_CS42_3B_TGACv1_222559_AA0766810.1	TRIAE_CS42_3DS_TGACv1_273309_AA0930280.2	0	0	0	0	0	0	0	0.175388	0	0.046507	0.0435321	0.252601	0	0	0	0	0	0	0	0.0410195	0	0	0	0	0	0	0	0	0.244986	0.433564	0	0	0	0	0	0	0	0	0	0	0	0	0	0.13188	0	0
group10858	TRIAE_CS42_3AS_TGACv1_210741_AA0678140.1	TRIAE_CS42_3B_TGACv1_225284_AA0806800.1	TRIAE_CS42_3DS_TGACv1_275638_AA0936720.1	0.0841843	0.13737	0	1.32827	0.292628	0.395596	0.0664459	0.2277	0.445734	0.767663	0.396852	0.238058	1.92683	0.601485	0.458372	0.684784	0.18437	0	0.217462	0.106455	0	0.813479	0.446017	0.291195	0.880649	0.353989	0	0.348212	0.0710018	0.174534	0.0912424	0	0.0457443	0.662809	0.231683	0.0949355	0.52159	0.127636	0.0434896	0.442857	0.231183	0.221664	0.232038	0.253417	0.118422	0.514085
group10859	TRIAE_CS42_3AS_TGACv1_210742_AA0678150.1	TRIAE_CS42_3B_TGACv1_222461_AA0765010.1	TRIAE_CS42_3DS_TGACv1_272632_AA0923310.1	29.9529	0.397913	13.1124	39.6723	1.68194	16.2104	28.851	0.770979	12.4026	36.4135	3.56612	7.64732	48.6785	2.87218	19.9752	43.2975	4.96885	18.3474	38.0968	1.77664	14.5186	41.6877	3.80275	16.217	34.7568	1.29318	11.6482	34.8658	2.87787	8.20349	29.2545	4.26786	8.00748	25.9663	5.03801	6.5587	22.491	1.56569	7.95634	29.5874	2.93	8.7856	22.1787	2.62056	6.16346	38.0328
group10860	TRIAE_CS42_3AS_TGACv1_210742_AA0678160.1	TRIAE_CS42_3B_TGACv1_222461_AA0765000.1	TRIAE_CS42_3DS_TGACv1_272632_AA0923320.1	0.699667	0.520218	0.328089	0.145988	1.28872	2.20363	0.845415	0.184531	0	0.867579	0.9879	0.3291	1.72253	1.19122	0	0.741591	0.12705	0	1.33589	0.806241	0	0.777959	0.241201	0	1.05194	0.856541	0.355408	1.41794	0.945065	0.924612	0.758791	1.02941	2.21e-05	0.448878	0.771432	3.39e-05	1.32601	1.24852	0	0.986792	0.553576	0.44821	1.07649	0.994704	0	1.8496
group10863	TRIAE_CS42_3AS_TGACv1_210749_AA0678250.1	TRIAE_CS42_3B_TGACv1_220596_AA0710400.1	TRIAE_CS42_3DS_TGACv1_273800_AA0933490.1	29.2177	25.0023	28.4473	19.8326	17.984	23.0051	29.3794	20.9451	21.7821	19.1454	18.1695	23.1546	20.0697	19.7119	25.4378	25.9425	24.2633	25.2044	19.7538	18.1719	21.782	15.162	15.2974	13.9845	17.2957	15.0625	17.7634	7.88346	7.39174	13.3503	21.4164	17.2223	22.4291	22.8573	18.5319	21.043	3.27499	2.902	4.17881	3.76454	3.56109	5.44389	4.39367	3.31761	6.68913	4.42999
group10864	TRIAE_CS42_3AS_TGACv1_210768_AA0678510.1	TRIAE_CS42_3B_TGACv1_224551_AA0797860.1	TRIAE_CS42_3DS_TGACv1_272104_AA0914870.1	0.928875	0.424218	1.28602	1.02138	0	1.00882	0.95135	1.58678	0.928273	3.32995	1.44503	3.9532	2.1582	1.19706	2.20583	1.81542	0.950293	4.27769	3.77026	2.58277	2.92625	1.61576	0.901232	1.53049	2.31048	0.620258	2.42865	0.718284	1.19901	0.984855	1.84371	1.10044	2.15165	1.4634	0.489308	1.10729	1.22314	0.669477	1.66575	1.02175	0.627457	0.713816	1.7847	1.96121	2.32732	2.06372
group10866	TRIAE_CS42_3AS_TGACv1_210772_AA0678660.1	TRIAE_CS42_3B_TGACv1_222873_AA0772210.3	TRIAE_CS42_3DS_TGACv1_271655_AA0904900.4	1.73075	3.65366	4.41e-07	3.04877	3.69661	0	0	2.10287	9.72e-07	1.97319	1.61836	1.30052	2.47608	2.03217	1.91781	0	1.80779	0.895129	3e-05	0.574537	4.34e-07	1.75943	1.75892	8.05e-07	1.904	1.42142	0	1.72471	2.23607	0.201935	1.22585	1.09658	0.369639	0.781658	2.91664	0.505123	1.06038	0.81482	0.573483	1.379	0.89587	7.15e-07	0.399062	1.37719	0	1.16224
group10868	TRIAE_CS42_3AS_TGACv1_210783_AA0678840.1	TRIAE_CS42_4BS_TGACv1_328146_AA1083550.1	TRIAE_CS42_4DS_TGACv1_361175_AA1162620.1	0	0	0	0.146393	0	0.0967983	0.0977425	0	0.193883	0	0	0	0	0	0	0	0	0	0	0	0	0	0	0	0	0	0	0	0	0.128039	0	0	0	0	0	0.139289	0	0	0.127633	0	0	0.0867355	0	0	0.194793	0
group10869	TRIAE_CS42_3AS_TGACv1_210790_AA0679100.1	TRIAE_CS42_3B_TGACv1_221459_AA0741370.1	TRIAE_CS42_3DS_TGACv1_272459_AA0921100.1	3.46028	2.98668	8.62486	6.36678	2.46718	11.0879	5.34943	7.54655	14.5401	12.4368	11.8364	23.4471	13.5483	14.5564	21.0033	11.4798	7.17679	13.5998	8.23325	8.53397	11.805	6.54292	2.84189	8.76701	9.81922	5.72187	9.23434	3.3662	3.58134	10.0217	14.2078	7.03286	19.6816	14.9636	9.18098	26.0149	3.07107	3.30814	4.98978	2.78601	4.89426	4.04196	3.12008	4.37257	3.75895	2.67498
group10873	TRIAE_CS42_3AS_TGACv1_210796_AA0679310.1	TRIAE_CS42_3B_TGACv1_221540_AA0743550.1	TRIAE_CS42_3DS_TGACv1_271660_AA0904980.2	0	0.485274	0	0.342148	0.54327	0	0.146856	0.179433	0	0.731319	0.897102	0	0.164744	1.60279	1.20295	0.454574	0.870733	0	0	0.348126	0	0	0.549613	0.280227	0.0908872	0.352716	0.30973	0.172459	0.621212	0.251705	0.0903999	0.406177	0.263874	0.0469031	0.544434	0	0.0429754	0.517254	0.167286	0.0876158	0.709376	0	0.0983854	0.840845	0	0.361378
group10874	TRIAE_CS42_3AS_TGACv1_210796_AA0679320.2	TRIAE_CS42_3B_TGACv1_221540_AA0743540.1	TRIAE_CS42_3DS_TGACv1_271660_AA0904970.1	2.2005	9.03459	10.0432	8.83787	13.7087	14.132	5.5433	6.73236	8.25874	13.319	16.5193	18.4765	10.6303	12.8733	16.7008	9.14403	15.5132	15.9379	13.8531	15.6455	20.7271	16.1462	17.3313	22.406	13.27	16.0398	21.1854	8.5975	12.0443	13.6239	9.29547	11.0603	13.2154	9.38899	12.719	16.2036	6.32529	9.93778	12.1937	10.314	15.3468	17.8492	8.39025	12.858	13.4893	10.3974
group10875	TRIAE_CS42_3AS_TGACv1_210800_AA0679370.3	TRIAE_CS42_3B_TGACv1_221078_AA0729540.1	TRIAE_CS42_3DS_TGACv1_272599_AA0922830.1	0	6.20071	9.7451	0	4.18174	14.2472	0	2.43528	10.3617	0	5.89263	9.12229	0	6.57149	9.5899	0	9.77597	10.1053	0	7.14637	13.9518	0	13.5241	18.1372	0	7.73365	13.3619	0	5.87577	9.78415	0	6.01334	6.98401	0	5.19507	11.5774	0	6.2101	9.18936	0	8.80338	13.2358	0	3.0777	9.12581	0
group10876	TRIAE_CS42_3AS_TGACv1_210800_AA0679390.1	TRIAE_CS42_3B_TGACv1_221078_AA0729530.1	TRIAE_CS42_3DS_TGACv1_273985_AA0934140.1	0	0	0	0	0	0	0	0	0	0	0.103214	0	0	0	0	0	0	0	0	0.376361	0	0	0.278982	0	0	0	0	0	0	0	0	1.04853	0	0	0.988889	0	0	0.0899981	0	0	0	0	0	0	0	0
group10877	TRIAE_CS42_3AS_TGACv1_210803_AA0679440.1	TRIAE_CS42_3B_TGACv1_224209_AA0793890.1	TRIAE_CS42_3DS_TGACv1_273140_AA0928800.1	0	0	0.306516	0	2.73919	0	0.794454	0.220337	0	4.95623	7.54892	12.5067	0.465802	2.56223	8.0443	1.487	4.40942	9.91873	4.17852	5.87544	14.9391	1.24994	2.62129	3.75931	1.91714	5.88321	5.42274	0.369957	1.00308	0.387456	4.8383	3.62394	4.81385	0.970989	1.44958	3.81082	0.876613	1.38939	1.09023	0.149422	0.778286	0.369971	0	0.569458	0.500585	0.137148
group10878	TRIAE_CS42_3AS_TGACv1_210804_AA0679480.1	TRIAE_CS42_3B_TGACv1_222213_AA0759960.1	TRIAE_CS42_3DS_TGACv1_272375_AA0919790.1	0	0.102154	0.716054	0.120299	0.523423	2.0159	0.0401373	0.403014	0.847485	0.0397578	0.119773	0.439782	0.0337512	0.610012	1.08595	0.131031	0.570257	0.0878586	0	0.11309	0	0.196601	0.513254	0.948841	0	0.074825	0.674344	0.140742	0.459322	0.353817	0	0.0740734	0.259618	0.0393939	0.514323	0.792402	0.0702164	0.176271	0	0.0357783	0.0718544	0	0	0.524423	0.363567	0.201005
group10879	TRIAE_CS42_3AS_TGACv1_210806_AA0679500.1	TRIAE_CS42_3B_TGACv1_220990_AA0726110.1	TRIAE_CS42_1DL_TGACv1_061073_AA0184190.1	44.9561	14.373	46.9079	30.4396	9.83689	25.9781	41.6477	14.781	49.1156	14.9557	11.3155	25.5032	14.4614	4.34769	17.9213	12.5987	4.75664	14.3186	20.0542	8.1763	21.2262	21.8683	8.06729	18.6883	18.9419	6.59462	16.6158	23.346	12.9325	29.1262	20.1787	13.3036	27.7244	20.0671	13.0523	28.5437	40.2362	23.6095	35.2143	30.9929	20.6587	32.2891	36.0692	22.1707	32.4101	43.6226
group10880	TRIAE_CS42_3AS_TGACv1_210816_AA0679630.1	TRIAE_CS42_3B_TGACv1_220836_AA0720930.2	TRIAE_CS42_3DS_TGACv1_273443_AA0931240.2	12.7161	1.79045	1.50088	6.57606	1.89255	3.07765	8.62957	2.26628	3.69662	0.852277	0.00143048	0.649701	1.40582	0.00119267	0.811795	0.550508	0.00202123	0	1.64732	0.00281683	3.01211	3.18871	0.00243055	1.652	1.53496	1.23987	0.898366	1.69784	0.00226856	0	1.77724	0.00233956	0	2.25399	0.00248293	0.602156	3.18993	0.848051	0	1.8174	0.65859	0	2.47052	0.970625	1.30371	3.02481
group10881	TRIAE_CS42_3AS_TGACv1_210817_AA0679660.1	TRIAE_CS42_3B_TGACv1_222234_AA0760320.1	TRIAE_CS42_3DS_TGACv1_271613_AA0903840.1	0	0	0	0	0	0.662812	0	0	0	0.0878672	0.211853	0.0878672	0	0	0.409322	0	0.176178	0.912621	0	0	0	0	0.125524	0.0866914	0	0.0792919	0.205348	0.0454584	0.217925	0.27275	0.0611165	0.0392991	0.0611165	0	0.0407811	0.126841	0	0	0.0775264	0	0.0381127	0.0790164	0.0887253	0.0427951	0.221813	0.0362107
group10885	TRIAE_CS42_3AS_TGACv1_210825_AA0679800.1	TRIAE_CS42_3B_TGACv1_225840_AA0812330.1	TRIAE_CS42_3DS_TGACv1_273917_AA0933930.1	2.837	2.49627	5.91418	1.6234	1.87355	6.67144	1.54396	1.07504	6.2353	2.9938	1.84439	7.49123	3.11026	1.73796	7.53726	2.92764	1.20527	5.4912	2.00981	3.27517	6.19488	1.09401	3.25247	5.38829	1.02525	2.16242	4.73258	3.72315	2.66154	7.59409	1.53582	2.1343	7.28035	2.01274	2.36996	6.03865	2.69634	2.33857	7.22726	2.49831	2.4489	5.63557	3.50681	2.75184	8.0905	4.17842
group10886	TRIAE_CS42_3AS_TGACv1_210838_AA0679950.1	TRIAE_CS42_3B_TGACv1_225173_AA0805820.1	TRIAE_CS42_3DS_TGACv1_272220_AA0917150.1	3.25233	2.27164	2.42944	2.72107	3.81372	1.19058	3.58524	3.63952	2.81931	3.79355	5.39071	3.22454	2.95125	3.07098	1.50582	3.26763	3.9666	1.45503	4.67793	5.25626	1.62382	2.42871	4.41788	2.2318	4.57975	4.80155	1.21854	6.56057	10.4686	5.04894	4.50382	6.8982	3.26344	2.67013	6.12075	2.34438	4.15483	3.94457	2.73798	3.41694	4.81506	1.16723	5.23391	7.17948	3.33153	7.04896
group10887	TRIAE_CS42_3AS_TGACv1_210838_AA0679960.1	TRIAE_CS42_3B_TGACv1_222675_AA0768770.1	TRIAE_CS42_3DS_TGACv1_272220_AA0917140.3	40.3267	25.587	35.891	28.0927	13.307	24.0907	24.5056	15.3572	21.0746	19.7978	18.5266	20.3939	28.2651	18.0878	20.6191	24.5438	19.521	25.3441	28.2546	22.2359	36.4047	29.4386	18.5415	28.4542	31.6255	20.3757	33.964	49.4792	39.7327	41.0105	35.5676	25.19	36.2114	30.2678	20.7052	29.8378	17.1763	13.5273	24.5407	26.7954	21.1686	33.6849	25.7071	19.7341	27.6507	58.4909
group10888	TRIAE_CS42_3AS_TGACv1_210843_AA0680070.1	TRIAE_CS42_3B_TGACv1_224541_AA0797800.1	TRIAE_CS42_3DS_TGACv1_271491_AA0900310.1	0	0	0	0	0	0	0	0	0	0	0	0	0	0	0	0	0	0	0	0	0.235465	0	0	0	0	0	0	0	0	0	0	0	0	0	0	0	0	0	0	0	0	0	0	0	0	0
group10891	TRIAE_CS42_3AS_TGACv1_210853_AA0680240.1	TRIAE_CS42_3B_TGACv1_223240_AA0778800.2	TRIAE_CS42_3DS_TGACv1_272006_AA0913010.1	4.50202	8.9627	18.0256	0.947946	7.0805	24.0296	6.91838	8.32337	20.2724	0.789979	14.3888	25.638	0.104493	16.5062	27.8562	0	14.0425	25.7811	5.51235	17.3664	27.8296	7.81384	16.8781	21.9048	5.8e-08	13.8856	23.4747	0	9.13699	17.5215	0	10.1476	23.9257	0	11.8337	17.0228	0.237432	13.6119	16.0266	0	13.9441	17.8985	0	13.9345	13.0995	1.2069
group10892	TRIAE_CS42_3AS_TGACv1_210853_AA0680270.1	TRIAE_CS42_3B_TGACv1_223240_AA0778790.2	TRIAE_CS42_3DS_TGACv1_272006_AA0913020.1	1.03874	1.72779	4.44497	0.365137	3.26e-05	3.11315	0.122477	9.67e-06	3.07744	0.511168	3.25e-06	3.43026	0.621159	3.30356	6.25901	0.660167	1.94e-05	2.69468	1.14926	4.6e-06	2.4593	0	7.45e-06	5.59698	0.69232	3.26781	3.86211	0.33687	1.91293	4.57634	1.32985	2.10751	3.3525	0.74708	5.8e-06	4.37613	0.554621	2.56e-06	3.90841	0.906497	2.1274	3.04672	1.43966	2.82468	3.26944	0.623691
group10893	TRIAE_CS42_3AS_TGACv1_210854_AA0680290.1	TRIAE_CS42_3B_TGACv1_220591_AA0709980.1	TRIAE_CS42_3DS_TGACv1_272035_AA0913510.1	3.27088	1.29916	6.45975	2.51017	1.02262	6.66283	4.6194	2.66564	8.79465	6.66983	1.71994	4.67302	10.481	2.40226	6.24366	8.34087	1.46382	4.01525	5.74597	1.12639	6.63073	4.77902	0.95085	5.94953	6.23782	0	6.63585	2.33688	0.796112	4.24677	9.64656	0.53335	6.61652	10.3366	1.98945	5.65985	2.61883	0.934245	4.04236	2.6726	0.806661	4.43092	1.80124	0.6391	5.04553	2.66042
group10897	TRIAE_CS42_3AS_TGACv1_210859_AA0680410.1	TRIAE_CS42_3B_TGACv1_223947_AA0789990.1	TRIAE_CS42_3DS_TGACv1_271605_AA0903490.1	2.83555	0	1.84054	0.794813	0	1.93511	0	0.244109	0.854321	1.61976	0.992477	1.02383	3.09277	1.23476	1.9638	0.907321	1.76732	2.97128	3.2136	0.762485	3.49274	2.73831	0.798205	1.37119	0.444279	1.28419	2.66776	1.57132	0.43757	2.01459	0.74912	0.535446	1.31147	0.932684	0.158725	1.28511	1.77325	0.144821	1.86317	0.723764	0.517236	1.12654	1.78849	1.07897	1.97708	1.52619
group10901	TRIAE_CS42_3AS_TGACv1_210859_AA0680420.1	TRIAE_CS42_3B_TGACv1_223947_AA0790000.2	TRIAE_CS42_3DS_TGACv1_271605_AA0903500.1	0.610672	5.74e-06	1.81044	0.892977	0.543365	1.43396	0.177899	3.91e-05	2.51256	1.9206	1.02227	3.77359	1.30224	1.23156	2.22663	0.885839	0.000199605	1.48094	1.77788	0.329179	2.87909	1.37275	1.22974	3.25307	1.02931	0.677191	2.43932	1.12654	0.628812	2.71568	1.17165	0.817162	2.67714	1.39026	1.07609	3.34804	2.31142	1.95783	6.60648	2.0002	1.55275	6.20843	3.07986	2.58316	8.47713	2.85994
group10902	TRIAE_CS42_3AS_TGACv1_210872_AA0680540.1	TRIAE_CS42_3B_TGACv1_223934_AA0789830.1	TRIAE_CS42_3DS_TGACv1_271922_AA0910880.1	0.0694559	0	0.396618	0	0	1.21215	0.164094	0.412141	0.655575	0.166861	0.335354	0.287816	0.345858	0	1.10619	0	0	1.16341	0.384427	0.154488	0.439034	0.321947	0.242585	1.37861	0.152339	0.153047	0.0869461	0.147125	0.147839	0.845015	0.231474	0.0775331	0.265943	0.0800533	0.321769	0.183938	0.438204	0.0733851	0.753977	0.372644	0.074888	0.342091	0.753431	0.420592	0.960736	0.409985
group10903	TRIAE_CS42_3AS_TGACv1_210879_AA0680640.1	TRIAE_CS42_3B_TGACv1_220886_AA0722520.1	TRIAE_CS42_3DS_TGACv1_272211_AA0916950.1	0.799548	0.121972	0.351421	3.00723	0.240164	0.778115	1.47733	0.481028	1.14318	2.66524	0.2873	0.881451	4.07943	1.01173	2.0989	4.75935	0.248144	2.57407	4.37024	1.08022	0.875327	2.95421	0.895577	1.42589	3.62065	0.625171	1.97779	2.04085	0.423474	0.962641	2.90804	0.62153	0.672829	3.24521	0.506748	1.49608	1.51083	0.0422148	0.41108	1.11561	0.129094	0.698474	1.43183	0.193282	0.83664	2.14265
group10904	TRIAE_CS42_3AS_TGACv1_210882_AA0680680.1	TRIAE_CS42_3B_TGACv1_223276_AA0779470.1	TRIAE_CS42_3DS_TGACv1_271642_AA0904520.1	0	0.519135	0	0	0	0	0	0	0.338763	0.0714106	0	0.0564961	0	0	0.047525	0	0.0633923	0	0	0	0	0.0693594	0	0	0	0	0	0.0630284	0.0544241	0	0	0.114133	0	0	0.0592136	0	0	0.0541681	0	0	0	0	0.0717913	0.0620363	0	0
group10906	TRIAE_CS42_3AS_TGACv1_210886_AA0680800.2	TRIAE_CS42_3B_TGACv1_225680_AA0811010.1	TRIAE_CS42_3DS_TGACv1_272354_AA0919410.1	13.2834	18.8293	3.35502	0.49826	16.7588	4.2505	0.482881	14.4192	3.50073	12.8206	11.1723	2.94803	0.287472	8.01605	2.78081	0.356713	8.30976	2.72656	7.71036	5.23372	0.524083	0.370626	10.0802	1.94605	11.8276	8.5656	3.69283	15.4331	11.0321	1.02438	5.18943	11.4746	1.66939	12.936	12.9838	1.73266	12.8654	20.2029	0.68457	10.1164	18.1723	0.696764	13.7756	28.3214	1.95519	13.0166
group10907	TRIAE_CS42_3AS_TGACv1_210886_AA0680820.1	TRIAE_CS42_3B_TGACv1_227920_AA0825130.1	TRIAE_CS42_3DS_TGACv1_272354_AA0919400.1	7.38272	6.11847	7.42954	5.87777	6.67668	5.58852	10.88	6.26946	5.23051	7.12416	8.64242	6.70167	1.79218	6.53685	5.03794	4.0715	5.1691	6.73645	4.31633	6.67324	4.32739	5.9855	6.23825	7.10405	4.83204	6.00272	5.27733	7.53979	7.88522	6.01568	6.90195	8.70812	8.41183	5.62481	7.79125	7.36541	5.97195	8.47462	5.0941	6.72458	6.42379	5.3532	9.21673	10.9518	9.23719	8.54749
group10908	TRIAE_CS42_3AS_TGACv1_210886_AA0680840.1	TRIAE_CS42_3B_TGACv1_221680_AA0747350.1	TRIAE_CS42_3DS_TGACv1_272354_AA0919380.1	15.2254	18.3133	20.7905	33.5712	29.7427	23.5764	24.6704	19.0478	23.1313	43.4554	46.097	52.9478	47.4707	39.5028	63.4528	27.5934	31.0026	29.9815	47.8745	46.3178	58.3744	59.1868	49.4629	63.5966	42.317	32.2417	44.2671	50.1292	55.0949	55.3861	33.8853	36.7179	40.4803	42.4295	44.8456	48.0843	70.0172	69.2771	74.3811	51.1757	48.3473	56.263	66.4369	65.3854	81.2262	56.2626
group10909	TRIAE_CS42_3AS_TGACv1_210888_AA0680860.1	TRIAE_CS42_3B_TGACv1_222782_AA0770590.1	TRIAE_CS42_3DS_TGACv1_273128_AA0928640.1	10.0148	4.42654	4.85112	7.50517	7.90026	4.76793	9.33875	5.17932	4.55085	9.64353	6.21715	3.74247	9.42068	7.91604	4.24579	11.1791	7.88258	3.97646	9.47082	8.00795	3.82303	10.8077	7.84679	3.09123	10.0459	7.12126	4.17083	8.30237	3.97866	4.35461	8.49913	4.88398	3.02729	7.8679	5.18188	4.01374	7.36075	2.75737	2.53892	6.61732	4.04985	2.14749	9.33271	5.8407	3.88178	7.30272
group10910	TRIAE_CS42_3AS_TGACv1_210894_AA0681010.1	TRIAE_CS42_3B_TGACv1_224135_AA0792730.1	TRIAE_CS42_3DS_TGACv1_272459_AA0921070.1	1.0707	2.42383	2.8516	3.78129	1.65922	1.87078	2.42791	2.21745	2.61228	2.30552	4.76113	1.12828	1.46139	3.16371	0.195828	1.72568	0.954201	1.83913	0.924034	4.09449	0.435963	2.38125	4.28727	1.45494	1.5496	3.88838	1.51693	2.84754	2.94944	2.60498	2.3465	2.40541	1.26808	2.28706	4.45696	2.11673	3.57019	3.75091	1.00434	3.88881	2.8827	0.81778	2.39299	2.17902	0.688434	5.16665
group10912	TRIAE_CS42_3AS_TGACv1_210896_AA0681060.1	TRIAE_CS42_3B_TGACv1_221110_AA0730590.1	TRIAE_CS42_3DS_TGACv1_271703_AA0906140.1	6.70234	6.44082	4.83779	4.79959	6.9609	4.14259	1.35446	3.38944	2.57315	4.58963	9.04831	4.40967	2.22322	4.56088	5.15941	5.49902	5.64843	3.80395	2.7809	7.87945	2.66435	2.14525	10.6468	4.0629	4.4352	11.2676	4.55207	4.34247	9.87843	7.06601	3.05777	10.2598	4.89408	2.1106	7.80039	6.44472	2.65923	9.85326	5.71085	3.16745	8.45164	5.17642	3.07281	6.37111	5.48012	4.36257
group10914	TRIAE_CS42_3AS_TGACv1_210910_AA0681320.1	TRIAE_CS42_3B_TGACv1_221810_AA0750300.1	TRIAE_CS42_3DS_TGACv1_272487_AA0921460.1	15.4107	13.0403	7.40173	19.728	13.5117	13.6269	18.1449	13.1629	8.14457	37.0002	22.3083	15.7738	33.3198	22.4118	14.1809	39.8663	20.5712	12.9668	40.3694	18.0306	13.9015	50.566	21.1839	15.5694	32.0605	18.6273	12.674	21.9332	17.8003	13.9936	28.5602	20.3082	8.75299	26.9806	20.3192	12.5246	23.0783	16.4138	10.4465	25.3691	21.215	16.4621	21.8866	17.1944	14.4115	25.8716
group10915	TRIAE_CS42_3AS_TGACv1_210918_AA0681380.1	TRIAE_CS42_3B_TGACv1_221386_AA0738930.1	TRIAE_CS42_3DS_TGACv1_271955_AA0911710.1	20.6806	24.1438	22.9563	16.0126	10.0178	19.9235	12.6919	11.1208	19.0268	5.92968	3.01017	4.25412	4.32112	3.37779	2.95177	2.36938	1.70085	2.3346	1.69583	1.81109	1.19114	3.55139	1.43854	1.72238	3.90968	1.17631	1.30773	12.3881	10.9933	11.173	6.75738	4.40267	8.43128	6.52002	4.14411	6.12066	11.1855	5.75855	5.14991	10.5367	6.36201	8.40691	9.27123	7.86252	8.17925	15.6595
group10916	TRIAE_CS42_3AS_TGACv1_210935_AA0681550.1	TRIAE_CS42_3B_TGACv1_222344_AA0762570.1	TRIAE_CS42_3DS_TGACv1_273070_AA0928000.2	25.365	18.857	18.2271	24.4186	14.9247	15.1403	29.3554	19.6545	20.1172	11.8182	10.7185	7.29079	19.9052	14.5724	7.17092	18.0475	11.5618	7.8007	21.3845	14.113	6.84691	13.969	13.9956	6.13709	17.0297	13.2077	5.48971	12.0213	9.76516	7.47	16.5451	12.9769	8.96209	16.0874	13.5736	7.87929	7.73355	4.89362	3.73059	9.9756	6.80468	6.2304	7.05536	4.60445	4.09038	11.8106
group10917	TRIAE_CS42_3AS_TGACv1_210935_AA0681570.1	TRIAE_CS42_3B_TGACv1_228293_AA0826480.1	TRIAE_CS42_3DS_TGACv1_272222_AA0917170.1	4.85374	6.9653	7.25385	4.90147	7.06065	6.53239	5.23008	6.87194	8.69389	4.38121	3.6781	1.38305	2.80559	3.66286	0.400078	4.92951	3.02454	0.00540156	3.76461	2.9733	4.89511	4.44861	2.75335	3.49975	3.16223	3.60893	2.65646	4.249	5.93581	1.5422	3.37261	2.52875	0.577487	3.67551	3.38358	1.26565	3.22422	2.64375	0.205187	3.46794	3.41247	0.805208	6.21727	4.84357	2.10972	6.86922
group10918	TRIAE_CS42_3AS_TGACv1_210938_AA0681710.1	TRIAE_CS42_3B_TGACv1_225027_AA0804200.1	TRIAE_CS42_3DS_TGACv1_272144_AA0915590.1	2.68072	7.60149	1.98309	5.68702	5.13201	3.63645	3.26584	4.20058	2.71595	5.88626	5.77673	7.86698	6.20267	8.45806	3.79264	7.08303	5.3375	2.81159	5.36039	5.72894	2.28297	6.31145	5.80897	4.41155	3.12671	2.48165	2.86922	6.06566	4.60708	5.32359	3.6883	4.70376	3.19131	4.43049	4.41072	4.50647	9.49714	4.90051	6.53446	5.23912	3.49006	4.78927	8.61869	6.07708	5.4762	6.17694
group10919	TRIAE_CS42_3AS_TGACv1_210940_AA0681740.1	TRIAE_CS42_3B_TGACv1_221503_AA0742060.1	TRIAE_CS42_3DS_TGACv1_271844_AA0909320.1	1.67289	0.390554	0.972383	1.12362	0.458038	1.8802	1.31671	1.26679	0.410235	4.91488	3.22933	3.67095	3.25337	3.30819	2.35183	2.82359	2.38769	3.05507	4.67357	3.67342	1.46082	6.46087	3.39286	1.36827	4.01648	2.13857	1.37105	1.78244	1.78766	2.79537	5.87686	1.43459	1.23453	2.95614	1.37371	2.08139	1.76704	0.727816	2.33709	1.97572	0.743458	2.23586	4.53545	2.50629	3.51601	3.70198
group10920	TRIAE_CS42_3AS_TGACv1_210940_AA0681760.1	TRIAE_CS42_3B_TGACv1_228257_AA0826370.3	TRIAE_CS42_3DS_TGACv1_271450_AA0898660.2	36.1781	45.3787	38.7063	39.7845	42.0242	41.3311	36.6122	45.4901	31.7753	44.9172	74.9547	47.6801	36.3242	48.7127	37.398	28.5326	39.8858	34.3851	26.0062	40.8168	30.3115	33.7096	40.2056	43.4259	29.0269	52.0372	32.454	41.649	73.0195	39.5841	48.3468	69.4259	39.9377	54.0661	83.5321	51.5386	89.9378	101.388	76.7751	68.1862	77.3058	53.3167	91.9982	108.411	70.6353	44.9661
group10922	TRIAE_CS42_3AS_TGACv1_210940_AA0681810.1	TRIAE_CS42_3B_TGACv1_220857_AA0721510.1	TRIAE_CS42_3DS_TGACv1_271450_AA0898690.1	0.207398	0	0	0.28043	0.0347385	0	0.491051	0	0.110553	0.0346351	0	0.0652215	0.589703	0.0292189	0.0220431	0.180765	0.0358263	0	0.0984015	0	0.020727	0.343552	0	0.0436081	0.0651211	0.0322671	0.0975773	0.091996	0	0.0963839	0.064284	0	0.0201459	0.133421	0	0.0418063	0.0918481	0	0.0385743	0	0	0.0392157	0.0350256	0	0.0726124	0.114358
group10924	TRIAE_CS42_3AS_TGACv1_210942_AA0681880.1	TRIAE_CS42_3B_TGACv1_227218_AA0822230.1	TRIAE_CS42_3DS_TGACv1_273422_AA0931120.1	0	0	0	0	0	0	0	0	0	0	0	0	0	0	0	0	0	0	0	0	0	0	0	0	0	0	0.0437767	0	0	0	0	0	0	0	0	0	0	0	0	0	0	0.0843345	0	0	0	0
group10925	TRIAE_CS42_3AS_TGACv1_210945_AA0681900.1	TRIAE_CS42_3B_TGACv1_223314_AA0780120.1	TRIAE_CS42_3DS_TGACv1_271783_AA0907900.1	60.6612	28.6738	19.3584	80.7637	39.2194	32.9889	61.9044	26.9173	21.843	66.8157	29.4858	28.9558	85.9334	36.1768	32.7774	54.2346	29.8601	21.2881	71.649	34.1996	28.3585	87.8475	43.3549	40.9771	68.013	31.5108	28.8406	59.5836	24.5636	23.6446	53.0973	21.422	17.5774	73.6402	26.4564	27.7488	49.8013	22.9952	22.6846	70.0379	26.4407	31.949	62.3095	25.0941	26.486	65.4646
group10926	TRIAE_CS42_3AS_TGACv1_210945_AA0681910.1	TRIAE_CS42_3B_TGACv1_223314_AA0780090.1	TRIAE_CS42_3DS_TGACv1_272368_AA0919740.1	0.183797	8.36713	0.032766	0.0721855	3.62284	0.0756272	0	7.55282	0.862407	1.19926	10.7196	2.891	1.34212	13.5261	2.17496	0.0830198	10.1895	2.1944	0.828198	9.87975	1.54914	0.430254	11.3182	2.10078	0.672169	9.60884	1.8923	0.45205	6.21313	1.03685	0.474078	9.89147	1.88798	1.12432	9.86916	1.6207	3.08111	14.6342	3.18311	1.63707	9.95074	0.569583	5.53367	15.4253	4.6007	1.62086
group10927	TRIAE_CS42_3AS_TGACv1_210951_AA0681990.1	TRIAE_CS42_3B_TGACv1_221208_AA0733800.2	TRIAE_CS42_3DS_TGACv1_271704_AA0906200.1	1.6668	1.52577	0.43192	3.45857	2.32213	0.416007	0.517717	1.74342	0.676509	5.03278	3.13729	2.69179	1.97545	3.85012	1.6118	0.751772	2.87516	1.79691	2.31364	2.25245	1.47251	2.66885	2.14297	0.75525	1.60586	2.65647	1.57394	2.2785	2.54705	1.92669	1.8805	3.00658	1.78307	1.77619	2.46772	2.18398	2.52433	2.38137	0.778324	1.35712	2.95488	2.03893	2.75465	2.03592	2.10583	2.44321
group10928	TRIAE_CS42_3AS_TGACv1_210954_AA0682070.1	TRIAE_CS42_3B_TGACv1_221170_AA0732770.2	TRIAE_CS42_3DS_TGACv1_272881_AA0926070.1	56.9613	34.0924	42.6649	71.614	46.8193	76.4963	45.3967	31.9455	45.2852	44.3374	31.1481	56.148	70.741	46.4946	69.9679	48.9109	38.1643	48.4803	54.3716	40.0223	60.9888	68.9739	50.4376	76.9603	56.7809	43.6281	57.9561	45.5505	29.3054	58.348	23.5712	16.4401	27.9109	43.041	25.9935	45.9077	41.0139	26.016	44.9198	43.2542	28.5606	48.2641	30.5737	24.0308	36.0346	67.9217
group10929	TRIAE_CS42_3AS_TGACv1_210954_AA0682090.1	TRIAE_CS42_3B_TGACv1_221170_AA0732760.1	TRIAE_CS42_3DS_TGACv1_272447_AA0920760.1	0	0	0	0.421635	0	0	0.847664	0	0	0.218806	0	0	0	0	0	0	0	0	0.695778	0	0	0.312072	0.0736563	0	0.0983707	0	0	0.192502	0	0	0.605956	0	0.221626	0.733392	0	0.114952	0.190556	0	0.208801	0.0973055	0.0680049	0	0.546613	0.0763818	0.239655	0.178465
group10931	TRIAE_CS42_3AS_TGACv1_210962_AA0682140.1	TRIAE_CS42_3B_TGACv1_221163_AA0732420.1	TRIAE_CS42_3DS_TGACv1_272307_AA0918730.1	1.1892	7.07011	7.09118	0.133524	7.2594	6.85123	0	3.36993	3.29777	0.33712	6.75407	7.79603	0.0563833	5.05257	3.8197	0	3.2729	3.33659	0	7.00607	2.9598	0.459448	5.52037	4.81448	0.621445	6.1318	2.23233	0.646743	7.97358	6.84941	0.188596	8.73737	5.19468	0.388635	7.04503	6.72078	0.710525	10.8198	12.756	0.301962	10.9787	10.2653	0	11.9533	17.905	0
group10932	TRIAE_CS42_3AS_TGACv1_210962_AA0682150.1	TRIAE_CS42_3B_TGACv1_221163_AA0732430.2	TRIAE_CS42_3DS_TGACv1_272307_AA0918720.2	0	2.89281	1.67258	0	0.0184412	0.943417	0	1.08333	1.25946	0	3.82772	3.53044	0	2.22318	3.29168	0	1.83237	3.06221	0	2.87818	1.47288	0	2.12283	2.11538	0	3.41929	3.17351	0	2.26528	1.99518	0	2.97119	3.12947	0	3.58411	2.51202	0	1.36633	0.370202	0	1.39255	1.20548	0	2.30203	0.857283	0
group10933	TRIAE_CS42_3AS_TGACv1_210962_AA0682160.1	TRIAE_CS42_3B_TGACv1_221163_AA0732440.1	TRIAE_CS42_3DS_TGACv1_272307_AA0918700.1	0.281716	0.250414	0.875716	0.0370255	0.350093	0.612059	0.296422	0.222316	0.555327	0.951286	1.33344	0.687876	0.404969	1.14366	0.433388	0.420167	0.0783053	1.48653	0.623754	1.6619	1.73264	0.653304	0.956596	1.72777	1.06629	1.30859	1.54503	0.364979	0.610285	1.06682	0.475873	0.781791	1.4264	0.246915	0	1.26686	0.453163	1.57531	0.786947	0.29685	1.28429	1.05663	0.629573	1.21998	0.853188	0.453429
group10934	TRIAE_CS42_3AS_TGACv1_210962_AA0682180.1	TRIAE_CS42_3B_TGACv1_221163_AA0732450.1	TRIAE_CS42_3DS_TGACv1_272307_AA0918690.1	8.90374	14.3682	0	8.27812	13.0218	0	7.73989	8.95815	0.538419	3.95182	4.15995	0	3.58334	6.86872	0	5.09822	8.23247	0.0909903	5.05231	10.3428	2.34798	5.0452	6.87041	1.98e-09	5.38472	8.54115	4.14106	5.33728	7.51768	0.856078	3.87567	4.5364	1.32891	4.49898	5.56838	0.47335	3.23395	6.7086	1.72602	3.59074	5.60962	1.49394	4.44128	7.16673	0.604494	5.15395
group10935	TRIAE_CS42_3AS_TGACv1_210972_AA0682260.2	TRIAE_CS42_5BL_TGACv1_405829_AA1336020.1	TRIAE_CS42_3DS_TGACv1_272235_AA0917550.1	0	0.722776	2.30863	0.0617516	1.46172	1.95057	0	0.671494	1.63426	0.428746	1.22517	1.46524	0	1.38115	1.02391	0.703181	1.07171	2.37122	0	0.914425	1.3287	0	0.497539	0.769585	0	0.566705	0.946997	0.494054	1.19052	1.28873	0	0.732478	1.24826	0.413206	1.47192	0.971198	0.4917	0.754072	2.05998	0.747323	0.878834	1.0607	0.436008	0.863594	1.68853	1.02145
group10936	TRIAE_CS42_3AS_TGACv1_210973_AA0682290.1	TRIAE_CS42_3B_TGACv1_221720_AA0748310.2	TRIAE_CS42_3DS_TGACv1_272903_AA0926410.2	1.60515	0.820793	3.49565	3.85226	0.491931	3.3616	2.80675	0.290566	4.47186	1.62196	0.153194	4.64135	2.36329	0.21068	3.83362	1.49281	0.150164	2.03592	2.62154	0	3.80401	1.32841	0.0792603	4.30116	1.93565	0.606934	3.18743	1.73424	0.962614	4.1202	1.82801	0.593624	3.9653	2.12972	0.261716	3.80739	2.50155	2.44286	3.81183	2.33327	0.71895	2.57168	3.61203	2.12663	5.7892	2.80622
group10937	TRIAE_CS42_3AS_TGACv1_210974_AA0682340.1	TRIAE_CS42_3B_TGACv1_220989_AA0726060.1	TRIAE_CS42_3DS_TGACv1_272324_AA0919010.1	0	0.204358	0	0	0	0	0	0.198058	0	0	0.107785	0	0	0	0.0372371	0	0.0906434	0.0456506	0.0415791	0.0822703	0	0	0	0	0	0.0612855	0	0	0.038215	0.0192476	0	0	0	0	0.0623426	0	0	0.0191057	0.0384908	0	0.0194592	0.0196016	0	0.0873839	0.0220059	0
group10938	TRIAE_CS42_3AS_TGACv1_210974_AA0682360.1	TRIAE_CS42_3B_TGACv1_220989_AA0726090.1	TRIAE_CS42_3DS_TGACv1_272324_AA0919030.1	0.773806	0.288231	0.13771	0.970676	0.134029	0.178525	1.06019	0	0.580922	2.35403	1.19219	1.22095	2.11785	0.37625	0.638978	1.64026	0.955744	0.381898	2.43826	1.12991	0.33445	1.87379	0.54109	1.02278	2.86644	0.82478	1.08847	1.06784	0.60105	0.400279	1.17978	0.741733	0.864462	1.43534	0.641413	0.683468	1.47076	0.588018	0.509093	1.00074	0.521856	0.461827	2.48052	0.881836	0.463631	1.26544
group10939	TRIAE_CS42_3AS_TGACv1_210983_AA0682450.1	TRIAE_CS42_3B_TGACv1_223131_AA0776860.2	TRIAE_CS42_3DS_TGACv1_272540_AA0922080.1	2.07335	3.35975	3.94308	3.25542	2.72966	0	2.29301	3.69102	0	5.42864	4.53704	1.81458	4.05935	4.36605	0	4.72876	6.00681	0	3.93965	6.7416	0.868912	5.68072	7.42423	1.43447	5.01944	5.17331	1.83103	4.19713	5.58109	0.616091	4.76887	4.58808	0	4.77333	4.88413	0.926519	6.0622	7.29314	0	5.35043	6.18502	1.83439	6.74661	7.30704	0.732014	5.4146
group10940	TRIAE_CS42_3AS_TGACv1_210984_AA0682490.1	TRIAE_CS42_3B_TGACv1_223449_AA0782390.1	TRIAE_CS42_3DS_TGACv1_271640_AA0904510.1	0	2.06618	0.723805	0.61103	2.82655	3.93377	0.399657	4.8694	5.83568	0.295303	4.65055	2.30308	0.248214	1.04237	0.414429	0	1.42851	0.552216	0.374387	0	1.38187	0.29455	0.270624	1.37825	0.424888	0.520609	1.78388	1.2613	3.24297	4.29549	0.186517	1.90601	1.83337	0.353336	3.06249	4.56559	0.748152	1.45582	2.63495	0.759062	1.08385	3.75987	1.05845	2.17797	3.10426	0.865032
group10941	TRIAE_CS42_3AS_TGACv1_210989_AA0682650.2	TRIAE_CS42_3B_TGACv1_223692_AA0785750.3	TRIAE_CS42_3DS_TGACv1_271746_AA0907260.1	0	1.06728	5.54761	2.93135	1.33568	1.67989	0	5.28496	4.87139	2.18566	2.34255	2.06017	1.13979	1.87897	1.42613	0	2.62602	0.74432	2.71414	1.08878	1.57585	1.08895	0.83859	1.67136	2.66397	2.49357	1.49541	5.31188	5.39558	4.87931	3.36405	2.96247	3.57551	3.00224	2.02332	2.3655	1.87749	2.10418	2.00936	2.61504	2.08004	2.29915	2.16099	2.79599	1.62287	6.43395
group10942	TRIAE_CS42_3AS_TGACv1_211009_AA0682910.1	TRIAE_CS42_3B_TGACv1_230427_AA0829870.2	TRIAE_CS42_3DL_TGACv1_249479_AA0849780.1	1.10626	1.31938	0.158487	1.11707	1.17243	0	0	0.924865	0.657133	1.39643	0.977385	0.617325	0.665391	1.1644	0.714003	0	0.630328	1.41719	0.330867	1.20268	1.00424	1.30517	0.844248	1.09969	1.23835	0.956682	0.441426	0.678013	1.57306	0	0.990435	0	0	0.851486	0.771026	0	2.66406	2.02436	1.96295	1.80122	1.51242	0.995765	1.69832	1.85944	0	1.71319
group10943	TRIAE_CS42_3AS_TGACv1_211010_AA0682990.1	TRIAE_CS42_3B_TGACv1_220908_AA0723420.1	TRIAE_CS42_3DS_TGACv1_272495_AA0921510.2	7.7482	1.34805	0	3.91314	2.45129	3.03245	4.97856	0	2.61312	0.800404	2.30624	2.60555	3.3233	3.96574	6.44985	0.486827	3.28661	3.34345	2.84406	2.75609	3.59703	0	4.19123	7.87912	3.39352	2.71096	0.959949	2.48328	3.5962	3.28828	2.88998	3.61511	3.6728	2.14296	2.71099	2.61131	2.54213	2.21765	2.5881	1.37088	2.28203	2.88747	2.24457	0.71451	3.45331	2.11597
group10944	TRIAE_CS42_3AS_TGACv1_211020_AA0683210.1	TRIAE_CS42_3B_TGACv1_225049_AA0804350.1	TRIAE_CS42_3DS_TGACv1_274537_AA0936010.1	0	0	0	0	0	0	0	0	0	0	0	0	0	0	0	0	0	0	0	0	0	0	0	0	0	0	0	0	0	0	0	0	0	0	0	0	0	0	0	0	0	0	0	0	0	0
group10945	TRIAE_CS42_3AS_TGACv1_211022_AA0683260.2	TRIAE_CS42_3B_TGACv1_226898_AA0820040.1	TRIAE_CS42_3DS_TGACv1_272635_AA0923370.1	2.63794	4.64276	1.97231	6.34894	4.8759	2.13622	7.40014	4.52606	2.43673	9.57131	6.40709	3.7851	6.48664	5.75138	3.3352	5.82162	5.57348	4.22163	7.72701	7.08443	4.28309	9.52834	6.44486	4.52176	8.92183	4.65701	3.38296	5.32529	5.32856	1.99163	8.47404	6.68855	4.2356	8.08812	7.86382	3.78828	5.48694	5.61531	4.21442	5.57065	5.63489	3.35059	7.75514	7.45857	3.87617	5.17368
group10946	TRIAE_CS42_3AS_TGACv1_211023_AA0683270.1	TRIAE_CS42_3B_TGACv1_220996_AA0726260.1	TRIAE_CS42_3DS_TGACv1_271881_AA0910120.1	7.11091	3.28271	11.6587	5.7435	4.9321	7.29923	9.22339	2.97018	7.4044	2.93148	2.46065	3.12661	3.39889	2.879	4.4064	2.47022	3.77592	2.28512	6.25093	3.94312	4.92363	5.49347	4.61341	3.28006	2.82874	3.90633	4.8783	7.35258	5.68505	8.59767	4.37352	3.16401	5.06712	5.22366	2.44117	5.25068	4.7202	5.02977	3.90409	4.18969	2.49402	6.69889	6.88377	5.06428	8.19071	8.89832
group10947	TRIAE_CS42_3AS_TGACv1_211023_AA0683280.1	TRIAE_CS42_3B_TGACv1_220996_AA0726280.1	TRIAE_CS42_3DS_TGACv1_271881_AA0910130.1	0	0	0	0	0.394494	0	0	0	0	0	0	0	0	0.501785	0	0.517361	0	0	0	0	0	0	0.194526	0	0	0	0	0	0	0	0	0	0	0	0	0	0	0	0	0	0	0	0	0	0	0
group10948	TRIAE_CS42_3AS_TGACv1_211026_AA0683410.1	TRIAE_CS42_3B_TGACv1_222610_AA0767750.1	TRIAE_CS42_3DS_TGACv1_272233_AA0917430.1	0	0	0.369946	0.140491	0.434521	0.696258	0	0	0.174762	0	0	0.980714	0	0	0.221078	0	0	0.180831	0	0	0.327612	0	0	0.342936	0.0654019	0	0.162244	0.125537	0	0.550006	0	0	0.412098	0.136598	0	0.34204	0.312027	0.196694	2.88441	0.509268	0.100451	4.13746	0.071497	0	0.178755	0.350151
group10949	TRIAE_CS42_3AS_TGACv1_211026_AA0683420.3	TRIAE_CS42_3B_TGACv1_222610_AA0767730.2	TRIAE_CS42_3DS_TGACv1_272233_AA0917410.1	0.388253	0.749718	1.93801	0.898718	2.32856	1.54898	0.51932	0.62606	1.18885	0.43684	0.675619	2.11889	0.161759	1.06762	1.76674	0	1.02491	2.19949	0.907387	2.22309	1.8247	0.189055	1.41239	1.83454	0.098977	0	1.86338	0	0	2.73822	0.25409	0	1.38265	0	0.00076065	1.52519	0.143588	0	1.39236	0.381313	0.093285	1.6897	0.289448	0	1.95291	0.574333
group10950	TRIAE_CS42_3AS_TGACv1_211027_AA0683440.1	TRIAE_CS42_3B_TGACv1_224014_AA0790950.1	TRIAE_CS42_3DS_TGACv1_272709_AA0924170.2	1.03304	2.95e-05	0	0.457521	0.000152752	2.05869	1.32389	0.000145904	0.0616495	0.55853	0.357649	1.74809	0.72838	5.53e-05	0.971616	0.367816	7.09e-05	0	1.00065	0.995305	0.460503	0.399198	1.73e-05	0.849629	0.756313	7.68e-05	1.01462	0.673412	5.7e-05	0.378685	0.517734	0	0.110873	0.683757	1.09913	2.29557	1.43163	2.07123	1.4011	1.27703	2.81713	1.54865	1.38281	1.96485	0.666586	1.75576
group10951	TRIAE_CS42_3AS_TGACv1_211031_AA0683480.4	TRIAE_CS42_3B_TGACv1_222491_AA0765820.1	TRIAE_CS42_3DS_TGACv1_274210_AA0935070.5	0	0	7.40121	0	0	4.47738	0	0.51345	3.66752	0.318572	0.232936	3.18065	0	0.0439018	2.55602	0	0.376918	4.45927	0	0.678079	3.19166	0	0.151735	1.99836	0	0.489028	2.19644	0.133312	0.16461	4.43366	0.0482473	0.138869	3.14391	0.106005	0.182857	3.08586	0.235266	0.369025	2.89964	0.233194	0.304997	0.0769791	0.0524843	0.205517	2.31967	0.111127
group10952	TRIAE_CS42_3AS_TGACv1_211035_AA0683570.2	TRIAE_CS42_3B_TGACv1_221584_AA0745100.4	TRIAE_CS42_3DS_TGACv1_272888_AA0926160.3	1.25e-07	3.0994	0.319916	0.761118	1.37238	0.503103	0	1.06213	0	2.61e-07	1.25231	0.44338	0.821037	2.25761	0.9378	1.01e-06	0	1.17202	1.28507	2.20237	0.909841	9.29e-07	2.93965	1.90851	2.12304	1.4899	1.11383	0.451529	1.1718	1.23076	3.48e-07	3.26134	0.938582	4.87e-07	2.56358	1.39996	1.4e-07	4.63043	2.74352	1.44e-07	4.54513	2.1771	8.07e-07	5.48499	3.25176	1.86e-08
group10953	TRIAE_CS42_3AS_TGACv1_211037_AA0683620.1	TRIAE_CS42_3B_TGACv1_222967_AA0774260.2	TRIAE_CS42_3DS_TGACv1_271635_AA0904450.1	0.689779	0	0.400739	1.2617	0.145197	0	0.633505	0	0.394545	5.92146	4.04897	8.64867	2.06114	0.859009	3.65821	1.12399	1.20429	3.18233	3.0542	1.53845	7.57945	2.04249	0.605833	3.09601	3.27673	1.01405	3.88257	0.570614	0.714607	1.27131	1.28268	0.745501	2.88901	0.887168	0.848276	3.30489	1.77863	1.54968	2.38503	2.47574	1.25156	1.35995	1.29784	0.517888	1.36673	1.96735
group10954	TRIAE_CS42_3AS_TGACv1_211037_AA0683630.1	TRIAE_CS42_3B_TGACv1_222376_AA0763400.1	TRIAE_CS42_3DS_TGACv1_272543_AA0922130.1	0.384532	0	0.187703	0	0	0	0.113397	0	0.442875	0.235295	0	0.688021	1.24536	0.391245	0.841585	0.587808	0.840091	0.229525	0.31913	0	0.51937	0.111365	0	0.326144	0.421153	0.214974	0.102791	0.517212	0	0.302519	0.542756	0.554836	0.211631	0.563037	0.575561	0.548854	0.409206	0.31363	0.099761	0.208988	0.213584	0.407601	0.469676	0.119992	0.343469	0.0958407
group10955	TRIAE_CS42_3AS_TGACv1_211037_AA0683640.1	TRIAE_CS42_3B_TGACv1_227192_AA0822100.1	TRIAE_CS42_3DS_TGACv1_272543_AA0922120.1	0.401442	1.22482	0.562985	0	0.5337	0.939914	0.950533	0.801197	0.431171	0.58638	4.22289	6.21337	0	3.22715	4.82508	0	3.83213	4.06461	1.57719	6.19246	6.13942	0	4.32468	3.92749	0	4.62179	4.63959	0.145412	1.72527	2.4852	0.242753	5.19256	6.39828	0.136662	2.7939	2.31109	0	1.3471	1.46004	0	0.520103	1.07199	0	0.983085	1.57772	0
group10958	TRIAE_CS42_3AS_TGACv1_211051_AA0683920.1	TRIAE_CS42_3B_TGACv1_228410_AA0826790.1	TRIAE_CS42_3DS_TGACv1_273544_AA0932060.1	3.04043	1.92158	0	5.53022	3.15332	1.7286	2.20484	3.35066	1.29884	6.99171	8.03847	1.0274	10.16	9.12873	3.14274	8.65373	5.68098	0.78204	3.42101	2.30855	0.253257	8.06089	7.38736	2.98554	8.18741	3.4412	0.772009	3.01873	2.24434	1.24271	2.52058	1.05902	0	7.17712	6.47102	2.13196	2.28078	1.45164	0.618969	4.93569	2.04984	1.50485	2.91256	1.16937	0.490615	2.39225
group10959	TRIAE_CS42_3AS_TGACv1_211052_AA0683950.1	TRIAE_CS42_3B_TGACv1_223644_AA0785050.1	TRIAE_CS42_3DS_TGACv1_272722_AA0924270.1	2.58533	0.118245	0.649458	1.29745	0.0992858	0.431596	0.249683	0	0	0.691797	0.310316	0.588433	0.733713	0.549244	0	0.689437	0.288662	0.743218	0.392318	0.610877	0	1.09679	0.182785	0	1.49985	0.0909709	7e-07	1.24467	0.0820483	0.173494	0.916055	0.258041	0.132963	0.38234	0.10615	0	2.58153	0.67724	6.56e-10	1.76928	0.282885	0	0.820875	0.242417	0	1.00105
group10960	TRIAE_CS42_3AS_TGACv1_211054_AA0684050.2	TRIAE_CS42_3B_TGACv1_224871_AA0802520.1	TRIAE_CS42_3DS_TGACv1_272077_AA0914250.1	1.24561	0.954833	2.30483	1.71e-07	0.0534661	2.15892	0.484742	0	2.24274	2.1894	0.163617	2.64436	0.669813	0	2.1714	1.82107	0.221138	1.82639	1.78935	0.387001	1.89285	1.89208	0.367467	1.52273	3.14e-07	0.508901	1.6614	2.93602	0.415207	2.51185	1.95728	0.40691	1.57286	1.4599	0.055195	1.8949	2.13265	0.432255	2.041	3.2006	0.442954	2.34702	4.96632	0.794234	4.12596	3.62053
group10963	TRIAE_CS42_3AS_TGACv1_211065_AA0684470.1	TRIAE_CS42_3B_TGACv1_220881_AA0722240.1	TRIAE_CS42_3DS_TGACv1_272743_AA0924610.1	1.95892	0	0	1.86795	0	1.15751	0.83935	1.11684	1.66e-09	1.29396	0.816658	3.30467	0.743799	0.656255	2.57376	2.34944	1.92399	2.15347	0.864447	0.741128	2.22395	0.988807	1.45931	1.87211	1.09794	1.5153	2.06895	1.70392	1.31524	1.68906	0.815023	0.841319	1.33219	1.50053	0.771299	2.08387	1.6081	0.726949	1.05517	0.984828	1.96289	1.5852	1.31088	1.3459	2.4308	1.94072
group10967	TRIAE_CS42_3AS_TGACv1_211073_AA0684600.1	TRIAE_CS42_3B_TGACv1_222029_AA0755410.1	TRIAE_CS42_3DS_TGACv1_272135_AA0915460.1	0	0	0	0	0	0	0	0	0	0.208164	0.502115	0.237243	0.0579644	0.217937	0	0.497713	0.334148	0	0	0	0	0	0	0.210433	0	0	0	0	0	0	0	0.18077	0.0668737	0.0666495	0	0.138773	0	0.0571704	0.19017	0	0	0.0646653	0.488464	0.392902	0	0.113915
group10968	TRIAE_CS42_3AS_TGACv1_211075_AA0684630.1	TRIAE_CS42_3B_TGACv1_221454_AA0741350.1	TRIAE_CS42_3DS_TGACv1_273436_AA0931180.1	2.98866	0.168231	2.6456	3.02336	1.1901	2.32266	2.55604	1.25952	1.97435	8.58384	3.1548	4.59179	5.38665	1.78667	2.32195	5.38016	1.36971	4.08179	6.51948	1.24154	3.0602	6.31507	0.974946	2.76143	7.11456	1.17537	3.57155	5.82601	3.418	4.39719	5.7589	2.53367	4.07366	4.75581	2.50069	3.73566	6.49458	2.5998	4.81471	5.71915	2.04857	3.4683	6.49883	3.08879	5.533	7.31531
group10969	TRIAE_CS42_3AS_TGACv1_211076_AA0684660.1	TRIAE_CS42_3B_TGACv1_224560_AA0797930.1	TRIAE_CS42_3DS_TGACv1_271505_AA0900630.1	0	17.5313	14.3908	0.460425	22.5513	13.4613	0	15.3341	12.4558	0	15.2427	15.117	0	13.4102	21.896	0	13.6489	17.6235	2.14593	11.725	23.4689	0.899417	13.3843	14.4092	0	9.56355	19.7045	0	19.3056	14.5115	0	11.1503	13.6814	0.428997	10.9834	10.541	0.151552	9.37592	7.94907	0.402534	6.96255	8.05804	0	12.8184	9.82528	0.737601
group10971	TRIAE_CS42_3AS_TGACv1_211081_AA0684710.2	TRIAE_CS42_3B_TGACv1_224881_AA0802740.1	TRIAE_CS42_3DS_TGACv1_271711_AA0906260.2	6.73872	0.633718	5.43861	9.44847	0.775755	4.55585	4.91715	3.21039	6.93322	17.1455	4.21179	15.6052	13.4657	1.303	13.8897	16.2729	1.3857	13.4832	7.42959	2.39981	10.9586	10.2198	3.00781	8.3207	11.7987	2.93892	11.5805	8.54112	2.35862	7.57263	8.1398	1.78302	9.33681	14.04	3.849	10.5606	7.24579	1.75021	3.35871	9.31709	1.04853	5.22342	9.70158	1.40101	6.69827	8.73991
group10972	TRIAE_CS42_3AS_TGACv1_211081_AA0684720.1	TRIAE_CS42_3B_TGACv1_224881_AA0802730.1	TRIAE_CS42_3DS_TGACv1_271711_AA0906270.1	2.12877	3.53374	3.08419	3.65192	1.74717	2.6484	1.84075	2.65897	1.8983	3.75935	3.0645	1.69181	2.0577	1.74937	2.1455	3.10374	1.60593	2.20857	1.90632	2.80469	2.72016	3.72582	2.78945	2.22078	1.89931	2.9986	1.89979	2.87818	2.39443	3.38489	4.19269	2.90919	2.00369	1.53002	3.48658	2.52732	2.64669	3.13963	2.45885	3.54773	2.78416	2.74071	3.8601	2.02415	3.3249	3.99478
group10973	TRIAE_CS42_3AS_TGACv1_211081_AA0684730.1	TRIAE_CS42_3B_TGACv1_224881_AA0802720.1	TRIAE_CS42_3DS_TGACv1_271711_AA0906280.1	13.3215	20.6482	29.7382	16.4144	33.2855	37.2826	11.739	19.0046	20.0528	22.6617	31.4495	31.0545	21.6274	39.1758	36.1101	13.0555	35.915	31.3155	21.748	41.6633	41.6451	15.2966	53.9152	44.1506	20.0039	44.6663	36.4761	14.8997	35.6614	37.6029	11.3347	28.2027	29.1639	10.3133	31.7877	31.7969	9.32076	28.479	29.8798	17.8686	38.659	38.4919	10.8974	27.665	32.0999	11.3964
group10974	TRIAE_CS42_3AS_TGACv1_211081_AA0684740.1	TRIAE_CS42_3B_TGACv1_220751_AA0718060.1	TRIAE_CS42_3DS_TGACv1_271711_AA0906290.1	7.17397	0	16.271	7.22441	0	9.74157	10.2174	0	15.0513	7.34925	0	14.0048	8.97519	0	10.8991	5.01811	0	6.77396	4.00469	0	8.926	2.27402	0	6.50726	2.69087	0	5.28928	3.61947	0	12.3713	3.52471	0	11.6949	4.00877	0.246353	8.22756	5.97467	0.524281	15.4611	5.96397	0.840788	18.2542	9.93726	1.37372	32.234	5.58769
group10975	TRIAE_CS42_3AS_TGACv1_211082_AA0684750.1	TRIAE_CS42_3B_TGACv1_222728_AA0769610.1	TRIAE_CS42_3DS_TGACv1_272448_AA0920800.1	2.25978	0	0.373109	2.22291	0	0.0550562	0.723851	0	0	3.09559	0	1.43394	1.73406	0	0.835703	2.31964	1.03921	0.626353	2.86645	0	1.13586	2.43088	0.299894	1.18943	0.946941	0	0.972958	3.3595	0	0.438707	2.57488	0	1.27768	1.9812	0	0.265158	1.73567	0	0.534071	3.01227	0	0.445521	1.62768	0	0.500311	2.95673
group10976	TRIAE_CS42_3AS_TGACv1_211087_AA0684790.1	TRIAE_CS42_3B_TGACv1_225540_AA0809520.1	TRIAE_CS42_3DS_TGACv1_273558_AA0932130.1	10.641	45.5317	47.7206	14.6401	66.4468	40.9392	16.4724	75.6218	45.8029	18.9907	63.7888	50.2266	24.6035	87.381	54.2239	18.0077	52.7727	40.4437	32.9318	70.0002	48.8408	29.8639	82.6286	56.5815	22.9089	70.2677	56.0592	21.4157	81.0958	71.2139	15.169	52.5383	43.9977	18.217	67.9628	50.4574	25.9425	85.7213	84.0495	23.6193	67.4954	56.4852	25.1969	82.8978	77.24	23.9255
group10977	TRIAE_CS42_3AS_TGACv1_211087_AA0684800.5	TRIAE_CS42_3B_TGACv1_224810_AA0801800.1	TRIAE_CS42_3DS_TGACv1_273558_AA0932140.3	0	0	2.83192	0	0.551951	0	0	0	1.56415	0.342194	0	3.46548	0	0	1.44385	0	0	5.54025	0	0	3.14375	0	0	0.803857	0	0.578595	3.05178	0	0	0.271973	0	0.700368	3.34353	0	0.395665	2.72969	0	0	0.217485	0	0	0.687536	0	0	0.783113	0
group10979	TRIAE_CS42_3AS_TGACv1_211092_AA0684870.1	TRIAE_CS42_3B_TGACv1_221940_AA0753540.1	TRIAE_CS42_3DS_TGACv1_272441_AA0920730.1	46.7795	36.365	25.9238	46.876	39.6651	30.2149	46.4502	29.5707	22.888	113.441	72.2611	78.2225	96.7897	48.0738	48.85	133.07	69.4994	73.153	133.299	89.2939	81.727	123.952	75.4228	68.6292	124.715	82.4701	71.5526	56.9279	47.4173	45.4315	128.903	84.1675	79.9552	89.0676	64.4999	60.0574	37.3093	36.8592	30.3888	45.8855	43.5861	35.0814	31.0155	36.5325	29.9567	26.7389
group10980	TRIAE_CS42_3AS_TGACv1_211092_AA0684880.1	TRIAE_CS42_3B_TGACv1_221940_AA0753530.1	TRIAE_CS42_3DS_TGACv1_272441_AA0920740.1	0.112666	0	0	0	0	0	0.444401	0	0.582285	0	0	0.241575	0.112138	0	0.571541	0.0458375	0	0.100129	0	0	0.0454039	0	0	0.0475488	0	0	0.0900917	0.11714	0.0489331	0.341821	0	0	0	0.0849514	0	0.278891	0.934589	0	0.127775	0.873177	0	0	1.24787	0	0.195011	0.770081
group10983	TRIAE_CS42_3AS_TGACv1_211094_AA0684980.4	TRIAE_CS42_3B_TGACv1_224795_AA0801600.4	TRIAE_CS42_3DS_TGACv1_272909_AA0926560.4	39.2797	57.7712	2.33714	25.5707	47.3637	5.12108	33.0248	65.7621	9.43876	19.9832	15.5508	0	14.2399	13.0709	2.13835	8.95165	14.6315	0	17.167	9.24594	1.42815	16.7385	14.4555	3.88085	15.6659	18.1883	1.6e-09	49.8512	63.5473	8.42093	24.7315	24.4666	4.37615	23.167	27.0865	5.8763	25.9412	36.4468	0	25.733	45.2012	3.6171	28.5882	53.9319	3.15203	69.2132
group10985	TRIAE_CS42_3AS_TGACv1_211094_AA0685010.1	TRIAE_CS42_3B_TGACv1_224795_AA0801620.1	TRIAE_CS42_3DS_TGACv1_272909_AA0926540.1	0	6.21631	0	0	0.808328	0	0.241828	0.28953	0	0.266512	2.55016	0	0	0	0	0	1.49999	0	0	3.34846	0	0	0.57129	0	0	0	0	0	0.983997	0	0	1.24092	0	0.152172	1.79153	0	1.13689	1.14882	0	0.354477	2.04261	0.349465	0.229313	4.58225	0.103075	0.306091
group10988	TRIAE_CS42_3AS_TGACv1_211110_AA0685220.1	TRIAE_CS42_3B_TGACv1_222519_AA0766330.1	TRIAE_CS42_3DS_TGACv1_272792_AA0925290.1	0	0	0	0	0	0	0	0	0	0	0	0	0	0	0	0	0	0	0	0	0	0	0.0717089	0	0	0	0	0	0	0	0	0.410535	0	0	0.0709927	0	0	0	0	0	0	0	0	0	0	0
group10990	TRIAE_CS42_3AS_TGACv1_211113_AA0685270.1	TRIAE_CS42_3B_TGACv1_222079_AA0756820.1	TRIAE_CS42_3DS_TGACv1_272197_AA0916690.1	0	0	0	0	0	0	0	0	0	0	0	0	0	0	0	0	0	0	0	0	0	0	0	0	0	0	0	0	0	0	0	0	0	0	0	0	0	0	0	0	0	0	0	0	0	0
group10993	TRIAE_CS42_3AS_TGACv1_211116_AA0685350.1	TRIAE_CS42_3B_TGACv1_222314_AA0761960.2	TRIAE_CS42_3DS_TGACv1_272760_AA0924910.1	2.06473	0	0.311353	1.65166	0.474103	1.00665	1.10719	0	2.20577	0.45868	0	0.470224	0.467547	0	0	0.344288	0	0.475655	0.103874	0	0	0.869718	0	0.541129	0.308373	0	0.170649	2.21847	0	1.15985	0.952338	0	0.608364	1.75633	0	0.991826	2.69355	0	1.15013	1.8342	0.197181	2.26425	1.60286	0	1.6957	3.9249
group10994	TRIAE_CS42_3AS_TGACv1_211116_AA0685360.1	TRIAE_CS42_3B_TGACv1_223066_AA0775930.1	TRIAE_CS42_3DS_TGACv1_272760_AA0924900.1	0.456654	6.48088	0.508119	3.00129	5.28297	0.465935	2.1552	2.7615	0.400437	0.445572	1.42588	0.0672126	0.545963	0.807102	0.168639	2.90345	1.2106	0	1.21314	2.78981	0.0624987	0.528996	0.52137	0.392625	0.600263	2.07073	0.433702	2.15567	6.17567	0.771476	1.74786	2.63248	0.871231	1.70656	3.15108	0.516563	4.07285	13.0858	2.12498	1.8818	10.5354	2.22759	1.44658	8.11021	1.75802	2.45232
group10996	TRIAE_CS42_3AS_TGACv1_211121_AA0685440.1	TRIAE_CS42_3B_TGACv1_223885_AA0789010.4	TRIAE_CS42_3DS_TGACv1_271782_AA0907860.2	1.9e-09	0	0.804484	11.1078	4.47e-05	0.955505	2.44e-08	3.85e-05	0	12.4862	0	0	12.3863	1.92e-08	0.800157	7.60029	0	0	29.4203	0	2.67203	0	0	0.933266	1.45e-07	0	0.885486	12.4335	0	1.63754	4.74652	0	0.857772	8.31444	0	1.78057	3.36438	0	0	6.91881	0	0.835367	10.8998	2.12731	0	10.1825
group10999	TRIAE_CS42_3AS_TGACv1_211129_AA0685750.1	TRIAE_CS42_3B_TGACv1_220966_AA0725270.1	TRIAE_CS42_3DS_TGACv1_271450_AA0898780.1	10.3924	10.7323	18.5763	9.08593	10.9169	18.446	11.8057	10.4353	15.2002	12.9147	8.7186	23.9294	17.7946	16.9723	28.6765	13.9006	9.65924	23.1741	12.2811	11.9532	17.7396	12.1905	10.8213	15.5231	14.2074	10.4873	19.2557	5.24004	3.25703	8.51187	13.6352	7.50703	12.8955	13.2015	6.7276	12.1044	4.96362	3.42541	6.38164	5.53335	3.26383	5.82883	7.43608	5.46928	9.66696	7.14301
group11000	TRIAE_CS42_3AS_TGACv1_211132_AA0685770.1	TRIAE_CS42_3B_TGACv1_226896_AA0820020.3	TRIAE_CS42_3DS_TGACv1_271743_AA0907230.1	16.6096	0	31.0176	10.0182	0	31.8762	7.82904	1.72552	23.697	22.3273	6.09262	56.8965	15.0459	10.0046	37.9343	18.2515	10.3984	49.2519	15.3116	6.36995	45.5994	14.1639	1.39114	45.6265	13.5875	6.88331	42.5344	16.9882	3.75873	44.1863	22.9699	4.2408	56.5957	18.4036	4.06299	46.8955	15.2705	4.70064	38.9889	13.5859	2.99362	39.3396	13.8609	0	27.6004	13.3796
group11003	TRIAE_CS42_3AS_TGACv1_211135_AA0685810.1	TRIAE_CS42_3B_TGACv1_221067_AA0729130.1	TRIAE_CS42_3DS_TGACv1_271869_AA0909730.1	57.2947	10.9658	65.9769	37.7102	16.5495	52.2297	85.4135	26.6142	158.795	45.5603	23.6994	148.189	21.8603	11.6024	78.5933	8.58704	8.51441	35.6721	12.3016	5.17652	22.2567	8.52141	6.0391	25.2604	6.85427	3.21561	29.4873	37.2119	28.1214	85.2826	33.7508	10.5102	60.8979	36.3052	18.4305	86.4379	44.6571	22.7206	137.567	40.031	18.3518	134.078	53.757	21.6324	243.523	389.14
group11006	TRIAE_CS42_3AS_TGACv1_211140_AA0685940.1	TRIAE_CS42_3B_TGACv1_224560_AA0797920.1	TRIAE_CS42_3DS_TGACv1_271505_AA0900640.1	1.38437	0.27163	0	3.14551	0.0640667	0.65179	1.61922	0	0.668914	4.01341	0.0656193	0.435057	2.80752	0	0.686989	0.563481	0	0.112339	1.36224	0	0.30559	3.74428	0	0.586674	1.80106	0.238499	0.0505172	2.41798	0.114066	0.288409	1.46487	0	0.050397	4.5015	0.310269	0.418358	0.588334	0	0.191527	1.5817	0.289366	0.390544	2.38883	0.389974	0.219285	3.79972
group11007	TRIAE_CS42_3AS_TGACv1_211140_AA0685950.1	TRIAE_CS42_3B_TGACv1_224560_AA0797910.1	TRIAE_CS42_3DS_TGACv1_271865_AA0909680.1	0	0	0	1.37746	0.826413	0	0	0.6938	0	0.325336	0.146328	0.347315	0.716534	0.586928	0.288141	0	2.3055	0.40355	0.264116	0	0	0.553403	2.66058	0	0	0	0	0.844048	0.513474	0	0	0.134749	0	1.83882	0.585054	0	0.543954	0.379472	0.541936	1.10369	0.436868	0	0	0.436058	0	0.769828
group11008	TRIAE_CS42_3AS_TGACv1_211141_AA0685980.1	TRIAE_CS42_3B_TGACv1_226108_AA0814010.1	TRIAE_CS42_3DS_TGACv1_273015_AA0927530.1	0.0964888	0.1258	0.413699	0.760797	0.198129	0.815239	0.685267	1.04179	0.285613	0.564934	0.296575	0.525624	0.192054	0.292182	0	0.117747	0.255943	0.210368	0.0356063	0.278531	0.305325	0.149171	0.194456	0.319776	0.0353413	0.368428	0.606034	0.266696	0.34967	0.393588	0	0.320762	0.0375068	0.217574	0.380396	0.194608	0.0332718	0.174256	0.0713987	0.135618	0.266453	0.0363815	0	0.199471	0.245103	0.155366
group11009	TRIAE_CS42_3AS_TGACv1_211142_AA0686010.1	TRIAE_CS42_3B_TGACv1_221535_AA0743220.2	TRIAE_CS42_3DS_TGACv1_273644_AA0932700.1	4.2627	0	2.63572	0.932094	0.92813	5.344	3.78177	1.20477	4.74463	0.463087	0	1.0124	0.819849	0.254033	1.66875	0	0.671799	1.04539	0.488197	0.176106	0.236412	1.5549	0	1.95303	0.572405	0	2.45	0.710324	0.676703	2.0225	0.87757	0	2.20361	0.521119	0	0.84903	0.73621	0	2.64229	0.716154	0.551375	2.15926	1.02041	0	0.982432	0.875854
group11010	TRIAE_CS42_3AS_TGACv1_211158_AA0686190.1	TRIAE_CS42_3B_TGACv1_220836_AA0720940.1	TRIAE_CS42_3DS_TGACv1_271721_AA0906500.1	0.18558	2.25437	0	0.409745	2.90726	1.87321	0.609977	2.44877	3.49316	0.371475	1.16325	1.40786	0.299404	0.732789	2.0368	0.0524545	0.393187	1.64355	0.523249	0.203727	3.40112	0.151443	0.80001	3.53307	0.660636	0.808276	2.55926	0.179259	2.35534	2.55e-05	1.01968	0.85675	1.82862	0.840736	0.637233	7.6e-07	0.535921	1.81951	6.34e-09	0.182112	0.73227	1.50869	0.460125	0.87714	1.22017	0.383322
group11011	TRIAE_CS42_3AS_TGACv1_211158_AA0686230.1	TRIAE_CS42_3B_TGACv1_220836_AA0720980.1	TRIAE_CS42_3DS_TGACv1_271721_AA0906530.1	0	0.107025	0.0167525	0.531435	0.253045	0	0.0119775	0	0.0779031	0.467683	1.21184	0	0	2.27242	0	0.01097	0.261239	0.163138	0	1.06634	0.0306677	0	0.537714	0.0521757	0	0.705476	0	0.361586	1.0004	0.792093	0	0.621439	0	0.00521825	0.743986	0.0570605	0.0514307	0.517458	0.85796	0.471986	0.602707	0.040684	0.011232	0.54986	0	0
group11012	TRIAE_CS42_3AS_TGACv1_211166_AA0686260.1	TRIAE_CS42_3B_TGACv1_227098_AA0821360.1	TRIAE_CS42_3DS_TGACv1_272376_AA0919810.1	2.02722	1.83797	1.92372	7.71659	3.24835	8.52916	6.62606	6.80601	4.98071	3.89109	3.80525	4.99272	2.96098	5.27932	4.52928	2.80699	4.93916	5.06327	4.93696	3.39103	2.9485	4.15033	1.91713	6.17284	3.70566	4.06684	4.01528	2.64515	1.35615	2.59289	1.2747	1.42223	1.15387	4.14986	3.32193	4.65034	3.76279	2.56759	4.98925	2.9702	2.2919	3.50093	3.25484	2.6477	3.84324	3.91866
group11013	TRIAE_CS42_3AS_TGACv1_211166_AA0686270.1	TRIAE_CS42_3B_TGACv1_221588_AA0745230.1	TRIAE_CS42_3DS_TGACv1_272376_AA0919800.1	0.362031	0.644417	0.524662	0.119514	0.967166	0.741666	0.23901	0.32362	0	1.13769	0.589941	0.760304	0.639792	0.746931	0.735227	0.823972	0.345997	0.386346	0.502024	0.549399	0.79861	0.573611	0.33043	0.0627093	0.892989	0.471012	0.299526	0.38031	0.247826	0	0.448403	0.406323	0.292633	1.08819	0.414927	1.03183	4.07037	3.37604	1.5751	4.06534	3.1385	1.43903	6.68919	7.18677	9.31054	2.50653
group11014	TRIAE_CS42_3AS_TGACv1_211167_AA0686280.2	TRIAE_CS42_3B_TGACv1_225989_AA0813290.1	TRIAE_CS42_3DS_TGACv1_271606_AA0903570.2	0.613254	0	0.498429	1.69e-10	0.167027	0.523139	0	0	0.49431	0.257334	0	1.54724	0.00061168	0	0.521811	0.364884	0	0.688852	0.427024	0	0.927455	1.84796	0.508206	0.672294	0.486277	0	0.92251	1.89159	4.34e-05	0.894627	0.487279	0	0.839431	0.250642	4.98e-09	0.649829	1.11045	2.29e-07	0.557659	0.229228	0.301691	0.528767	0.621275	0	0.962281	1.54345
group11015	TRIAE_CS42_3AS_TGACv1_211167_AA0686290.1	TRIAE_CS42_3B_TGACv1_225989_AA0813300.2	TRIAE_CS42_3DS_TGACv1_271606_AA0903560.1	0	0	0	0	0	0	0	0	0	0	0	0	0	0	0	0	0	0	0	0	0	0	0	0	0	0	0	0	0	0	0	0	0.0543453	0	0	0	0	0	0	0	0	0	0	0	0	0
group11016	TRIAE_CS42_3AS_TGACv1_211170_AA0686360.1	TRIAE_CS42_3B_TGACv1_227711_AA0824440.1	TRIAE_CS42_3DS_TGACv1_272364_AA0919620.1	11.2864	1.14822	6.43972	8.14091	1.05979	6.86019	9.1434	0.407176	6.76351	12.4903	1.46383	13.5866	9.78265	2.00964	9.90781	9.08541	1.82307	11.2486	5.24093	4.11488	10.2051	9.351	3.66941	12.2793	8.09136	3.68035	13.9279	12.3044	0.670124	6.13135	8.78033	1.43403	10.9582	10.5819	1.39442	11.0108	4.8045	0.780636	5.28966	6.22698	1.29022	12.1814	5.71928	1.1788	8.8654	10.3435
group11017	TRIAE_CS42_3AS_TGACv1_211170_AA0686370.1	TRIAE_CS42_3B_TGACv1_227711_AA0824450.1	TRIAE_CS42_3DS_TGACv1_272364_AA0919610.1	7.53895	0.324116	3.23662	9.47823	0.879434	7.1681	6.88099	1.88297	3.73155	12.7525	3.22712	10.5545	13.4748	3.17018	11.0044	11.6752	2.42016	11.4226	10.7232	1.94985	12.6414	17.4099	2.63693	12.4529	11.2384	2.48173	10.9662	12.4556	2.22683	7.00667	7.97442	1.88211	6.88522	11.3752	2.36602	11.1016	8.75917	1.58766	4.78613	11.8814	1.34093	9.5063	14.1945	2.94277	6.89835	10.0811
group11018	TRIAE_CS42_3AS_TGACv1_211173_AA0686440.1	TRIAE_CS42_3B_TGACv1_221108_AA0730510.1	TRIAE_CS42_3DS_TGACv1_271711_AA0906320.1	6.162	0.575171	2.76204	16.2868	4.8811	7.49518	23.0966	11.7588	10.1472	19.4277	3.78758	11.3359	23.0073	12.4565	11.973	31.5601	6.30729	19.2255	9.09705	2.42384	3.51384	10.2044	7.82163	9.3446	18.8006	2.93608	11.8414	18.131	7.18857	12.556	4.67757	0.324734	2.00163	23.6101	7.81451	15.0151	7.51355	1.73293	3.58061	12.5163	3.04834	9.12542	9.65952	3.74219	6.5488	15.4584
group11019	TRIAE_CS42_3AS_TGACv1_211176_AA0686460.1	TRIAE_CS42_3B_TGACv1_223834_AA0788190.1	TRIAE_CS42_3DS_TGACv1_272645_AA0923470.1	27.0078	38.7593	32.0686	19.4876	35.1227	27.9954	20.7934	24.476	27.3347	24.3708	21.5855	23.2138	30.7342	27.101	37.2184	28.0182	27.7174	28.2328	28.8429	23.93	29.5726	28.1381	26.5842	37.326	30.3188	22.7211	33.9243	18.7967	21.4524	24.726	21.8509	18.8544	22.5765	19.4513	18.1225	19.5084	31.1624	29.9243	31.6531	20.1373	22.9244	23.529	26.5961	26.7182	31.5149	25.9945
group11020	TRIAE_CS42_3AS_TGACv1_211184_AA0686490.1	TRIAE_CS42_3B_TGACv1_224075_AA0791940.1	TRIAE_CS42_3DS_TGACv1_274383_AA0935670.1	5.42944	3.26117	2.4648	5.51936	2.14008	2.4946	5.10523	1.49014	4.89627	4.79369	2.67455	3.74788	5.13884	2.07973	5.08669	5.58044	0.990829	3.38365	4.79267	1.91309	3.31987	4.5653	1.4461	3.35499	4.40993	1.63369	2.76543	3.9909	2.10028	4.53661	4.34321	1.30516	2.37234	3.43283	1.69721	3.09811	3.16847	2.25021	3.60985	3.99589	1.88624	2.64787	7.31197	3.03028	4.2955	6.24148
group11022	TRIAE_CS42_3AS_TGACv1_211205_AA0686630.1	TRIAE_CS42_3B_TGACv1_223754_AA0786670.1	TRIAE_CS42_3DS_TGACv1_272258_AA0917870.4	1.8734	4.33525	0.659683	2.24801	5.00296	0.233954	1.35099	2.11284	0.182674	6.8596	11.694	0.753012	5.37539	9.16111	0.393611	4.85132	9.82373	0.366467	4.24375	10.0701	0.403563	3.81543	9.04421	0.405918	4.93463	8.96682	0.482309	2.1392	4.69211	0.118516	4.79005	9.44359	0.273731	4.25284	8.89211	0.341849	1.52322	4.14799	0.13817	2.42034	5.88785	0.148881	1.72902	3.80238	0.245268	1.81806
group11023	TRIAE_CS42_3AS_TGACv1_211205_AA0686640.1	TRIAE_CS42_3B_TGACv1_223754_AA0786660.1	TRIAE_CS42_3DS_TGACv1_272258_AA0917880.2	0	0	0	0	0	0	0.366521	0	0	0	0	0	0.462906	0.191824	0	0.252342	0	0	0.171573	0.0710795	0	0.0598841	0.223242	0	0.0567095	0	0	0.108306	0.0677986	0	0	0.142212	0	0.235675	0.36888	0	0.107801	0.134724	0	0	0.0687269	0	0	0	0	0.251928
group11025	TRIAE_CS42_3AS_TGACv1_211207_AA0686680.1	TRIAE_CS42_3B_TGACv1_224398_AA0796360.1	TRIAE_CS42_3DS_TGACv1_271757_AA0907420.1	0.305012	0.388113	13.9178	1.37056	0.392094	11.6829	2.45595	0.803703	21.1627	7.83343	3.98901	23.6494	6.7105	3.6977	19.1116	4.49976	2.03719	21.2583	3.71422	1.56932	15.8073	4.57865	4.09118	15.8818	1.26242	1.93602	16.1264	8.74307	5.51251	28.4925	6.06204	4.65348	21.1994	4.22772	3.26543	18.6316	13.0437	6.10503	31.3541	11.5635	5.08554	24.9941	14.1399	5.78072	31.4973	10.2439
group11026	TRIAE_CS42_3AS_TGACv1_211210_AA0686740.1	TRIAE_CS42_3B_TGACv1_225699_AA0811230.1	TRIAE_CS42_3DS_TGACv1_271827_AA0908920.1	0.428503	6.5769	10.0151	0.502212	7.2852	12.3052	1.98323	8.4376	15.6054	0.694101	8.46827	21.6293	0.27709	10.6191	13.1665	1.11982	7.07727	11.2669	0.138717	4.91977	7.65777	1.13961	8.31438	13.9687	1.20995	7.33865	9.69338	1.54166	14.2064	23.1037	0.390562	5.37084	7.30188	0.417438	7.78314	16.2686	0.152362	7.7986	11.7768	1.08082	6.39834	12.0838	0.551997	8.83497	11.6663	0.744298
group11027	TRIAE_CS42_3AS_TGACv1_211210_AA0686750.1	TRIAE_CS42_3B_TGACv1_223749_AA0786630.1	TRIAE_CS42_3DS_TGACv1_271827_AA0908930.1	1.062	1.51071	1.04263	0.192548	2.40026	1.9496	0.385658	2.49161	2.36398	0.182075	0.899123	0.81045	0.283902	0.774794	2.11897	1.12059	0.170037	0	0.370081	0.669658	0.856369	0.425144	1.29001	2.22942	0.095732	1.86778	2.00154	0.0495042	0.432997	0.498538	0.361921	2.26105	1.47297	0.373464	1.47416	2.19515	0.338467	1.18002	1.35486	0.215635	2.21984	2.07183	0.355168	1.24369	1.5767	1.18863
group11028	TRIAE_CS42_3AS_TGACv1_211212_AA0686760.1	TRIAE_CS42_3B_TGACv1_226411_AA0816760.1	TRIAE_CS42_3DS_TGACv1_272749_AA0924780.1	0	0	0	0.379262	0	0.195128	0	0	0	0	0.0797373	0	0.0957389	0.575336	0.164213	0.0782622	0	0.201358	0	0	0	0.0371809	0.394273	0.42089	0	0	0.0362594	0.0332352	0	0	0	0	0	0.144606	0	0	0	0	0.03415	0.135205	0	0.0696013	0.0379525	0	0.0390749	0.0929354
group11029	TRIAE_CS42_3AS_TGACv1_211230_AA0686960.2	TRIAE_CS42_3B_TGACv1_222064_AA0756500.1	TRIAE_CS42_3DS_TGACv1_272739_AA0924490.1	4.47601	4.746	3.921	5.58661	5.36328	3.3874	5.85875	9.78597	9.11145	8.57264	8.15182	4.74396	6.67117	5.57204	7.41344	7.61146	9.63659	4.67833	9.82786	6.31447	4.99569	11.9913	7.30475	8.15069	8.26019	6.8855	4.70526	9.432	6.86128	9.67615	12.0829	8.78693	10.4915	6.38397	7.46316	7.07587	7.82552	2.45486	7.39037	5.54651	4.55323	7.09971	5.79265	3.92212	5.54777	7.561
group11030	TRIAE_CS42_3AS_TGACv1_211230_AA0686970.1	TRIAE_CS42_3B_TGACv1_222064_AA0756540.1	TRIAE_CS42_3DS_TGACv1_273850_AA0933730.2	29.8533	1.82917	14.0079	26.6989	0.812559	15.9166	32.3977	2.40607	10.5076	50.6067	2.29043	26.0039	45.3902	2.39868	24.9711	43.9224	0.155311	23.3279	46.0234	1.63162	20.1516	46.8916	2.18293	20.6782	42.9178	1.75539	21.5896	32.4317	1.80335	19.8762	42.5683	2.86634	21.6056	35.552	2.91613	21.4847	31.4693	1.8212	20.2917	32.628	1.33711	19.8409	27.4867	1.36491	20.474	28.2983
group11031	TRIAE_CS42_3AS_TGACv1_211231_AA0686980.2	TRIAE_CS42_3B_TGACv1_222480_AA0765530.1	TRIAE_CS42_3DS_TGACv1_271571_AA0902790.5	0.408912	2.27945	0	2.34719	2.01678	0	2.25442	0.98009	0	1.11311	1.44865	0	1.14922	1.5473	0	0.671248	2.7202	0	0.912689	1.72048	0	1.71179	1.98164	0	0.867884	1.98424	0	1.17	2.22661	0	0.847432	1.025	0	1.06772	1.59535	0	0.827985	1.08106	0	0.826786	1.21268	0	0.954199	1.05237	0	0.875286
group11033	TRIAE_CS42_3AS_TGACv1_211231_AA0687000.1	TRIAE_CS42_3B_TGACv1_222480_AA0765510.1	TRIAE_CS42_3DS_TGACv1_271571_AA0902770.2	0	0.580036	2.75236	0.182926	1.10156	3.40472	0	1.02116	2.46496	0.0599721	0	3.6137	0.207916	0.0264458	4.3435	0.0836784	0.71197	1.70636	0.265834	0	1.68198	0.161041	1.93367	3.1941	0.16975	0	2.15335	0.0533151	0	2.09413	0.0184707	0.467622	0.914865	0.0971734	0	2.33035	0.0191025	0	0.665821	0.163059	0	1.42635	0.0201545	0	1.19709	0.116681
group11035	TRIAE_CS42_3AS_TGACv1_211245_AA0687080.2	TRIAE_CS42_3B_TGACv1_226957_AA0820450.1	TRIAE_CS42_3DS_TGACv1_271609_AA0903630.1	25.3069	18.0043	29.8788	27.6268	16.5924	29.3077	29.9622	13.2276	30.0617	23.6868	23.0826	21.2922	18.4607	17.8897	17.8149	19.234	16.3641	17.2349	26.5485	17.2398	20.5037	27.7709	22.5834	27.0605	25.8874	16.7113	23.625	22.4097	20.3115	25.4589	24.7212	25.6533	23.616	24.7086	23.2982	26.4611	33.6562	34.5177	34.9332	31.5228	30.5503	28.6732	51.8625	52.529	44.2486	31.4633
group11036	TRIAE_CS42_3AS_TGACv1_211249_AA0687230.1	TRIAE_CS42_3B_TGACv1_222157_AA0758500.2	TRIAE_CS42_3DS_TGACv1_271827_AA0908970.1	0	0	0	0	0.181441	0	0	0.27251	0	0	0.0902722	0	0	0.152818	0.0956569	0	0.14055	0	0	0	0	0	0.0445013	0	0	0	0	0.198028	0.159708	0	0	0.041856	0.0348066	0	0	0	0	0	0	0	0.0811627	0	0	0	0	0
group11040	TRIAE_CS42_3AS_TGACv1_211257_AA0687380.1	TRIAE_CS42_3B_TGACv1_220601_AA0710720.1	TRIAE_CS42_3DS_TGACv1_272464_AA0921230.1	0.340045	1.64913	0.95315	0	0.890568	0.181289	0.894177	0.966395	0.290603	0.720255	1.46436	0.772629	0.752119	1.25076	0.491947	0.230578	1.13373	0.738037	0.62741	1.39539	0.365965	0.180331	2.03201	0.879068	0.705572	0.968917	0.719048	0.477496	2.11182	0.519745	0.782536	1.44934	0.976688	0.598343	0.95472	0.380454	3.26e-07	1.0966	0.637939	1.11817	1.47527	0.534378	0.896834	0.946932	0.694651	0.658831
group11041	TRIAE_CS42_3AS_TGACv1_211257_AA0687390.1	TRIAE_CS42_3B_TGACv1_221993_AA0754770.2	TRIAE_CS42_3DS_TGACv1_272132_AA0915410.1	0.833471	5.4753	0	1.38972	6.90269	0	0.246141	0	0	1.75204	8.17504	2.87777	3.25106	5.14107	5.17658	0.424315	2.33855	0	0.615083	4.09663	0	0.563406	0	0	1.14255	3.77313	1.91512	0.809187	4.73107	0	0.84874	3.86042	0.963348	2.00133	4.67071	0	5.98879	9.78588	0	3.95003	11.049	0.559476	8.70632	12.3557	0	3.5532
group11043	TRIAE_CS42_3AS_TGACv1_211259_AA0687460.1	TRIAE_CS42_3B_TGACv1_223619_AA0784710.1	TRIAE_CS42_3DS_TGACv1_273974_AA0934090.1	0	0	0	0	0	0	0	0	0	0	0	0	0	0	0	0	0	0	0	0	0	0	0	0	0	0	0	0	0	0	0	0	0	0	0	0	0	0	0	0	0	0	0	0	0	0
group11045	TRIAE_CS42_3AS_TGACv1_211260_AA0687490.1	TRIAE_CS42_3B_TGACv1_220656_AA0714210.1	TRIAE_CS42_3DS_TGACv1_272607_AA0922940.1	0.283689	0	0.181553	0.932992	0.886826	1.34139	0.446216	0.801426	2.03508	0.231172	0	0	0.753759	0	0	0.693813	0	0	0	0	0	0.328614	0	0	0	0	0	1.38979	0.160287	1.10281	0	0	0	0.442604	0.0872215	0.317931	0.10055	0	0	0.718959	0.0811456	0.0984149	0.230798	0	0.22114	3.424
group11046	TRIAE_CS42_3AS_TGACv1_211262_AA0687600.1	TRIAE_CS42_3B_TGACv1_221840_AA0751230.1	TRIAE_CS42_3DS_TGACv1_272204_AA0916750.1	0.115264	0	0.0639359	0.611425	0.237068	0.451832	0.340616	0	0.528843	0.489533	0.344081	2.1148	0	0.536171	1.13814	0.915051	0.216705	1.84993	0.893177	0	1.55707	1.47426	0	0.661629	0.755086	0.0485433	1.80518	0.12124	0.0815263	0.381204	0.444988	0.319198	0.809444	0.527674	0.289032	0.562665	0.30143	0	0.469463	0.737903	0.204418	0.547394	0.524624	0.132632	0.52241	0.338227
group11048	TRIAE_CS42_3AS_TGACv1_211264_AA0687640.1	TRIAE_CS42_2BS_TGACv1_146494_AA0466490.1	TRIAE_CS42_1DL_TGACv1_061203_AA0188630.1	0	0	0	0	0	0	0	0	0	0	0	0	0	0	0	0	0	0	0	0	0	0	0	0	0	0	0	0	0	0	0	0	0	0	0	0	0	0	0	0	0	0	0	0	0	0
group11049	TRIAE_CS42_3AS_TGACv1_211269_AA0687760.2	TRIAE_CS42_7BL_TGACv1_576879_AA1858370.1	TRIAE_CS42_3DS_TGACv1_271794_AA0908190.1	6.89e-06	0.360483	0	1.37e-05	1.37521	1.68854	1.60811	0.212678	1.06085	2.02763	2.08665	2.08132	1.78e-06	1.9753	1.43312	0	1.76299	1.42898	0.754325	0.99756	0.895647	1.2e-05	0.939595	0.729042	2.68e-05	1.18469	0.196977	2.72654	3.18837	1.54196	3.19141	2.23031	1.51681	1.59824	0.946525	2.30787	2.28121	1.43454	3.5297	1.58878	1.7581	2.24083	2.61847	3.62127	4.81623	2.52587
group11050	TRIAE_CS42_3AS_TGACv1_211269_AA0687770.1	TRIAE_CS42_7BL_TGACv1_576879_AA1858380.1	TRIAE_CS42_3DS_TGACv1_271794_AA0908200.1	12.6776	20.2683	15.767	7.39163	14.2023	10.9619	5.01909	17.6935	15.6562	7.30883	11.5236	9.72082	8.38338	12.9095	9.9209	9.66772	10.2503	9.53592	7.92594	5.43602	7.96117	6.66364	4.65767	6.79795	7.69642	6.39905	8.33151	7.59134	8.40983	8.13501	6.63543	7.86388	8.30997	6.20665	8.27092	9.70706	4.15567	3.87668	3.74365	5.47578	5.03225	4.9265	5.63223	3.96388	3.75473	7.21073
group11051	TRIAE_CS42_3AS_TGACv1_211269_AA0687780.1	TRIAE_CS42_7BL_TGACv1_576879_AA1858390.1	TRIAE_CS42_3DS_TGACv1_271794_AA0908210.1	4.35267	4.0521	6.66483	5.24135	1.01417	5.57626	1.54578	1.24376	4.00428	6.94092	5.00487	5.42504	5.66464	2.46344	3.29331	6.30221	3.467	4.86391	3.86412	1.97359	1.96522	2.71926	1.31454	1.28881	2.69077	1.2435	1.11815	6.86632	3.83342	5.50327	8.06076	4.71445	3.48512	7.37024	2.63363	4.98342	9.49546	2.32957	3.36829	6.7131	3.41142	2.39887	9.57654	4.0483	4.13169	9.04133
group11052	TRIAE_CS42_3AS_TGACv1_211270_AA0687790.1	TRIAE_CS42_3B_TGACv1_222190_AA0759430.2	TRIAE_CS42_3DS_TGACv1_272724_AA0924280.1	11.1094	13.7496	15.5944	10.4278	11.8036	12.1006	11.0939	13.7167	15.1787	24.6521	21.847	30.5159	16.3406	13.4845	18.7487	18.9759	16.3681	22.0608	19.8534	1.10806	20.4696	18.7392	15.0627	16.6319	19.2522	14.3586	19.403	20.901	18.7737	25.4109	18.8058	16.6906	20.5257	16.2324	15.5701	18.9942	17.1436	11.9355	18.746	19.706	14.8971	21.2864	20.1662	17.22	20.8198	20.6419
group11056	TRIAE_CS42_3AS_TGACv1_211273_AA0687850.1	TRIAE_CS42_3B_TGACv1_225121_AA0805250.1	TRIAE_CS42_3DS_TGACv1_271674_AA0905300.1	16.5432	14.9131	24.6393	15.6435	18.7654	18.3531	10.4839	20.1401	21.5864	17.8431	22.4115	19.5047	14.3992	17.9396	13.3176	13.4554	11.1887	8.85799	6.04626	15.3848	9.25528	8.90631	18.0769	11.9105	7.89911	12.1792	11.6277	23.6526	19.8253	19.3969	11.5586	14.7138	12.6407	15.4756	19.1626	17.3111	54.3385	56.2699	63.738	41.087	43.5071	49.5973	52.44	61.7462	72.8924	45.2883
group11058	TRIAE_CS42_3AS_TGACv1_211280_AA0688050.1	TRIAE_CS42_3B_TGACv1_220723_AA0716680.1	TRIAE_CS42_3DS_TGACv1_273204_AA0929430.1	29.867	0	21.8321	37.6308	2.8498	23.0041	29.1308	0	16.0735	20.6983	0.749992	17.0483	28.3032	0	20.6472	23.8783	0	20.2179	32.764	1.44897	28.9873	31.3563	0.759129	26.1589	28.8089	0.355679	20.4054	20.0001	0.887995	13.8511	21.0431	0.225651	15.1535	20.5451	0.482778	16.1627	19.9511	2.22535	17.5856	21.3734	0.377385	19.9706	21.4315	0.762696	18.442	23.1306
group11059	TRIAE_CS42_3AS_TGACv1_211294_AA0688120.1	TRIAE_CS42_3B_TGACv1_225621_AA0810470.1	TRIAE_CS42_3DS_TGACv1_273519_AA0931950.1	25.5589	68.14	1.6105	23.1169	40.5454	2.69887	27.8414	43.1605	2.15004	37.98	49.6733	5.42288	25.1622	57.5451	2.61067	34.2681	35.6849	4.45486	14.7764	35.0497	4.45923	21.7116	40.3433	5.3893	16.4622	30.8287	3.58237	37.001	88.4696	4.98897	34.864	74.3737	6.34484	32.4472	65.5401	8.60944	32.1541	82.0892	3.86011	35.6302	60.1474	6.70807	32.8495	79.9466	3.38391	34.3259
group11060	TRIAE_CS42_3AS_TGACv1_211300_AA0688150.1	TRIAE_CS42_3B_TGACv1_221828_AA0750670.1	TRIAE_CS42_3DS_TGACv1_271483_AA0900040.1	0	0	0	0	0	0	0	0	0	0	0	0	0	0	0.0852467	0	0	0	0	0	0	0	0	0	0	0	0	0	0	0	0	0	0	0	0	0	0	0	0	0	0	0	0	0	0	0
group11061	TRIAE_CS42_3AS_TGACv1_211302_AA0688170.1	TRIAE_CS42_3B_TGACv1_223336_AA0780480.1	TRIAE_CS42_3DS_TGACv1_273380_AA0930790.1	0.548207	0	1.29558	0.597719	0.419155	1.57975	0	0	0.889978	0.69602	1.06677	1.08369	0.881492	1.09866	1.45601	0.420165	0.377083	1.37745	1.9607	0.654511	2.17451	2.0044	0.639748	2.85862	1.12436	0.823035	2.92482	1.14299	0.618697	1.30676	0.737405	0.473075	1.36997	1.43473	0.0893276	1.3742	2.57247	1.0343	3.56006	2.39249	0.958917	1.83374	2.1065	1.07676	2.43517	2.8079
group11062	TRIAE_CS42_3AS_TGACv1_211302_AA0688180.1	TRIAE_CS42_3B_TGACv1_223336_AA0780460.2	TRIAE_CS42_3DS_TGACv1_273110_AA0928430.1	0	0	0	0	0.0309945	0	0	0	0	0	0	0.0606689	0	0	0	0	0	0	0	0	0	0	0	0	0.0290973	2.9e-07	0	0	0	0	0	0	0	0	0	0	0	0.0270181	0	0	0	0	0	0	0	0
group11063	TRIAE_CS42_3AS_TGACv1_211302_AA0688190.1	TRIAE_CS42_3B_TGACv1_223336_AA0780450.1	TRIAE_CS42_3DS_TGACv1_273110_AA0928440.1	0.285346	0.855727	0.226008	1.7963	2.64038	3.75448	1.79986	1.65147	1.55051	0.450189	0.744817	0.7476	1.13625	1.16567	2.20481	0.174195	0.549844	0.55184	0	0.0498587	0.250197	0.937201	1.20086	1.36241	0.156645	0.544009	0.397074	0.562839	0.531415	0.678931	0	0.0986136	0	1.00246	0.97211	0.897274	0.099057	0.655944	0.235132	0.403999	0.764279	0.623276	0.340265	0.965537	0.376878	0.648055
group11065	TRIAE_CS42_3AS_TGACv1_211303_AA0688230.1	TRIAE_CS42_3B_TGACv1_223927_AA0789760.1	TRIAE_CS42_3DS_TGACv1_274304_AA0935380.1	1.82246	0.00848296	2.12532	0	0.0696384	3.42624	1.65621	0.0333099	0	0	0.05356	2.8045	0	0.055324	3.59958	0	0.0574088	2.43578	0	0.0794323	4.40421	0	0.117649	4.34785	0	0.117329	4.65221	0	0.0464209	1.77507	0	0.0440964	1.85792	0.334449	0.0725416	1.53802	0	0.0483858	1.27633	0	0.0780928	3.4596	0	0.0798415	3.14826	0
group11066	TRIAE_CS42_3AS_TGACv1_211312_AA0688420.1	TRIAE_CS42_3B_TGACv1_222583_AA0767270.1	TRIAE_CS42_3DS_TGACv1_272383_AA0919890.1	0	1.74166	1.64302	0	2.4743	3.35128	0	1.08154	1.63292	0	29.2991	37.1045	0	19.3848	17.1435	0	10.3426	20.0862	5.3098	0.00541677	47.238	0	18.0659	26.5482	0	6.36418	37.9998	0	0	8.54541	1.02273	0.0550927	68.4277	1.06149	29.3322	45.5132	0	6.52203	9.43671	0	5.51494	6.22429	0	4.57984	4.72977	0
group11067	TRIAE_CS42_3AS_TGACv1_211316_AA0688520.1	TRIAE_CS42_3B_TGACv1_225328_AA0807110.2	TRIAE_CS42_3DS_TGACv1_273364_AA0930610.1	54.7509	62.292	1.8378	52.121	53.0088	0	42.3324	40.7478	0	83.2909	65.5581	1.40397	65.1695	52.7495	0	52.8413	42.2063	0	82.299	59.6436	1.87737	75.2089	59.1667	0	66.6501	65.0959	0.719614	63.3852	57.8226	0	89.6779	78.337	2.8233	72.5743	60.2368	1.16607	88.1095	71.6072	0.656867	74.2119	65.6816	1.22024	78.7249	70.839	1.74596	94.8545
group11068	TRIAE_CS42_3AS_TGACv1_211325_AA0688590.1	TRIAE_CS42_3B_TGACv1_224298_AA0795000.1	TRIAE_CS42_3DS_TGACv1_271734_AA0907130.1	0	1.86628	0.517217	0	1.29749	1.09093	0	0.83126	0	0	1.31149	1.39946	0	2.57842	2.5774	0	4.99651	1.95579	3.30593	3.64167	0.801147	1.15725	2.76749	4.25358	0	1.96892	2.65183	0	1.16475	1.16328	0	3.55749	1.1977	0	2.11814	0.753191	1.39204	4.06276	1.18317	1.26621	2.13044	2.34861	0	2.7145	1.14105	0
group11069	TRIAE_CS42_3AS_TGACv1_211328_AA0688610.1	TRIAE_CS42_3B_TGACv1_224607_AA0798710.1	TRIAE_CS42_3DS_TGACv1_271906_AA0910690.1	0	0	0	0	0	0	0	0	0	0	0	0.126659	0	0	0	0	0	0	0	0	0	0	0	0	0	0	0	0.111143	0	0	0	0	0	0	0	0	0	0.0892614	0	0	0	0	0.126051	0	0.126233	0
group11070	TRIAE_CS42_3AS_TGACv1_211328_AA0688620.1	TRIAE_CS42_3B_TGACv1_224607_AA0798700.2	TRIAE_CS42_3DS_TGACv1_271906_AA0910700.1	0	1.04169	1.05851	0	1.52682	1.16513	0	1.22211	1.28155	0.625914	1.65391	0	0	1.65611	0	0	2.3996	1.63097	0.717168	2.19881	0.929695	0	1.96166	1.8909	0	2.07708	0	0.316069	1.01678	0.444261	0	0.426051	2.17e-05	0	1.17869	0.259	0	0.905989	0	0.675558	0.814793	0.350605	1.81795	1.55255	1.46701	0.835475
group11071	TRIAE_CS42_3AS_TGACv1_211341_AA0688770.2	TRIAE_CS42_3B_TGACv1_222042_AA0755620.1	TRIAE_CS42_3DS_TGACv1_272451_AA0920870.2	0.641295	12.919	0.354959	5.67771	8.89746	0.969817	0	7.40956	2.468	5.42229	2.19563	5.6662	2.09e-06	7.04332	1.33225	6.89901	5.55391	0	0	4.14085	2.23271	4.71635	6.80656	9.52415	0	6.0032	1.31442	4.52204	3.90912	3.11508	2.65172	4.11299	3.93401	0.463365	4.91555	4.35018	25.3318	17.6881	52.0588	15.2059	28.4978	42.6715	26.6911	19.3428	37.3964	15.064
group11073	TRIAE_CS42_3AS_TGACv1_211344_AA0688860.1	TRIAE_CS42_3B_TGACv1_220593_AA0710240.1	TRIAE_CS42_3DS_TGACv1_272039_AA0913620.1	0	0.00820026	0	0	0.0188963	0	0	0.0179684	0	0	0.368088	0.0845828	0.198475	0	0.210251	0	0.0280581	0.515898	0	0.0174332	0	0	0.0072152	0	0	0.0186283	0	0.28095	0.0186459	0	0	0.0378844	0.0782173	0	0.310873	0.0811518	0	0.00851378	0.0740256	0	0.00620126	0	0	0	0	0
group11074	TRIAE_CS42_3AS_TGACv1_211346_AA0688900.2	TRIAE_CS42_3B_TGACv1_226284_AA0815680.2	TRIAE_CS42_3DS_TGACv1_271475_AA0899660.1	121.997	160.319	111.026	144.688	182.971	145.054	95.2994	122.621	96.7003	316.229	362.935	396.514	275.881	357.308	297.679	284.791	349.103	313.94	279.844	354.325	295.103	281.787	344.391	280.654	280.751	346.769	307.616	168.994	189.522	175.096	278.128	356.489	339.492	230.641	295.678	304.29	224.145	288.638	273.032	212.495	267.599	260.75	215.564	264.88	260.307	161.145
group11075	TRIAE_CS42_3AS_TGACv1_211346_AA0688910.1	TRIAE_CS42_3B_TGACv1_223908_AA0789400.1	TRIAE_CS42_3DS_TGACv1_271475_AA0899650.1	0	0.162224	0.669941	0	0.0749019	0.483896	0.215298	0.037623	0.74873	0.0427295	0	0.787175	0.363152	0.031993	2.1105	0.088818	0.418996	1.77163	0.207214	0	1.23015	0.0843738	0.0746886	1.29455	0.202016	0.414931	1.71501	0.113418	0.0991619	0.502965	0.252825	0.104164	1.07967	0.0822509	0.108018	1.80974	0.0377099	0.142199	0.154347	0.0768665	0	0.393282	0.215776	0	0.176642	0.176125
group11076	TRIAE_CS42_3AS_TGACv1_211351_AA0688970.1	TRIAE_CS42_3B_TGACv1_223674_AA0785460.1	TRIAE_CS42_3DS_TGACv1_272245_AA0917720.2	0	7.79903	3.00945	0.0317771	4.20807	0	0	6.82276	1.36337	0	2.1299	0.35549	0	3.12342	0	0	2.10797	0.838612	0	2.50339	0	0	3.79355	4.30863	0.0346133	2.22014	1.13495	0	4.57457	0	0	3.24862	2.82762	0	3.20476	2.94579	0	3.14066	2.7899	0	1.90663	2.11587	0	2.66027	2.89394	0
group11079	TRIAE_CS42_3AS_TGACv1_211357_AA0689030.1	TRIAE_CS42_3B_TGACv1_229845_AA0829210.1	TRIAE_CS42_3DS_TGACv1_271549_AA0902230.1	15.0634	22.891	6.25594	14.7925	25.4104	4.28382	17.2573	31.7377	4.11429	7.68447	14.4702	1.58814	12.2929	24.4136	3.5189	10.7444	18.0865	3.68474	10.7316	24.0518	5.75835	14.9851	24.9027	4.87485	11.9501	21.6336	4.12155	10.6094	20.5682	2.25233	7.89243	14.8667	1.10288	8.77722	16.2117	2.3616	10.617	18.9074	2.109	10.0195	19.9108	2.26667	10.6861	22.8598	2.90727	12.9305
group11081	TRIAE_CS42_3AS_TGACv1_211357_AA0689070.1	TRIAE_CS42_3B_TGACv1_228181_AA0826160.1	TRIAE_CS42_3DS_TGACv1_271549_AA0902260.1	0	0	0	0	0	0	0	0	0	0	0	0	0	0	0	0	0	0	0	0	0	0	0	0	0	0	0	0	0.0324699	0	0	0	0	0	0.0353187	0	0	0.09723	0	0	0.0990763	0	0	0.037081	0	0
group11083	TRIAE_CS42_3AS_TGACv1_211370_AA0689310.1	TRIAE_CS42_3B_TGACv1_221128_AA0731380.8	TRIAE_CS42_3DS_TGACv1_271848_AA0909380.6	0	1.14877	0.564619	0	0.937433	1.86482	0.750093	0	0.462697	0	0.841898	4.64659	0	0	2.31195	3.93e-05	0.923122	4.97055	0	0	4.18357	0.220997	0	3.34954	0	0.760456	1.22316	0.0550502	0.815165	2.79421	0	2.50347	10.6566	0.451927	2.21175	5.8219	0	0.745619	3.94815	0	0.475489	3.73432	0	1.3249	4.03769	0.0867733
group11084	TRIAE_CS42_3AS_TGACv1_211378_AA0689420.1	TRIAE_CS42_3B_TGACv1_221907_AA0752790.1	TRIAE_CS42_3DS_TGACv1_272914_AA0926600.1	0	0	0	0	0	0	0	0	0	0	0	0	0	0	0	0	0	0	0	0	0	0	0	0	0	0	0	0	0	0	0	0	0	0	0	0	0	0	0	0	0	0	0	0	0	0
group11087	TRIAE_CS42_3AS_TGACv1_211383_AA0689470.1	TRIAE_CS42_3B_TGACv1_223230_AA0778540.2	TRIAE_CS42_3DS_TGACv1_272063_AA0914010.1	15.959	0	11.1617	13.3402	3.21188	10.3308	22.3497	0	10.7876	2.9967	0	3.41981	1.91482	0	4.01077	3.24956	0	6.14789	2.65682	0	4.83279	3.39112	0	4.49896	3.74854	0	4.14195	3.37348	0.917417	3.00496	5.27218	1.73827	4.18811	5.34371	3.99019	5.2206	1.9052	0	3.17214	2.61552	0	2.68111	1.77994	1.05062	4.67573	3.6473
group11088	TRIAE_CS42_3AS_TGACv1_211383_AA0689480.1	TRIAE_CS42_3B_TGACv1_223230_AA0778530.1	TRIAE_CS42_3DS_TGACv1_272063_AA0914000.1	1.29423	1.85274	1.94571	0.561984	0.74484	1.13949	0.983468	0.752005	0.302725	1.45326	2.02259	1.72036	0.654673	0.455793	1.01964	0.396899	0.873462	0.625232	0.321327	1.43293	0.888343	1.26753	1.19822	0.817911	0.73433	1.90377	1.48158	1.53648	1.66813	1.50749	0.922071	1.46818	1.14344	0.902936	0.810827	1.12004	0.788765	2.55173	1.54334	1.26545	2.39925	1.39429	2.38447	2.511	2.53485	2.025
group11090	TRIAE_CS42_3AS_TGACv1_211383_AA0689500.1	TRIAE_CS42_3B_TGACv1_223230_AA0778510.1	TRIAE_CS42_3DS_TGACv1_272063_AA0913980.4	0	0.205883	0	3.62727	0.654314	2.27759	1.07157	0.405362	2.28882	0.449135	0.329554	0.808442	3.32799	0.417695	4.30866	0.107166	0.0838487	1.14409	0.308976	0	0	1.53637	0.556695	2.50671	0.382618	0	0.459142	1.44421	1.34405	2.58438	0	0	0.232599	2.81548	1.02777	2.97636	0.322894	0.64923	0.484341	1.42287	0.515275	1.8722	0.252355	0.248048	0.806563	3.46008
group11091	TRIAE_CS42_3AS_TGACv1_211390_AA0689620.1	TRIAE_CS42_3B_TGACv1_224606_AA0798680.1	TRIAE_CS42_3DS_TGACv1_273835_AA0933610.1	1.16748	0.373808	1.30236	2.30349	2.97857	2.86087	2.33701	1.60267	0.862342	1.53806	1.48672	1.79903	2.27964	1.53499	1.60779	1.48012	0.593704	0.864691	1.69011	0.362087	0.634357	1.81101	0.766637	2.41874	1.69646	0.571355	1.91317	0.890803	0.706752	0.79356	0.688168	0.544809	0.306999	2.11934	0.975575	1.72861	1.10334	0.681026	0.672926	1.76198	1.00971	1.80955	0.713705	0.612663	1.34812	0.742045
group11092	TRIAE_CS42_3AS_TGACv1_211390_AA0689650.1	TRIAE_CS42_3B_TGACv1_224606_AA0798690.1	TRIAE_CS42_3DS_TGACv1_273835_AA0933600.1	0.609528	0.427484	0.385816	1.05615	1.74507	2.18847	0	0.275901	0.593478	1.02225	1.81206	1.452	1.25386	1.70197	1.30566	0.148805	1.47048	0.847653	0.684815	2.10809	2.38231	3.20348	3.4693	1.61031	0.617529	1.62212	1.34146	0.519628	1.17264	1.35354	0.488073	0.88176	0.218747	0.757763	1.09969	0.896925	0.640726	0.766068	1.00059	1.23165	1.27399	1.55303	0.754914	0.969084	0.870342	0.84759
group11094	TRIAE_CS42_3AS_TGACv1_211397_AA0689750.1	TRIAE_CS42_3B_TGACv1_221107_AA0730480.1	TRIAE_CS42_3DS_TGACv1_273240_AA0929830.1	2.99826	0.576089	0.650524	2.20424	2.13888	0.854433	1.03847	0.155468	0.555996	1.11653	0.803078	0.912697	2.36549	0.655347	0.32373	0.8479	0.15069	0.838058	3.40018	1.59963	2.699	2.58597	1.96146	0.838035	3.25361	4.91536	4.12914	0.379946	0.814568	0.187725	0.995723	0.606625	1.53493	0.867945	1.40539	1.28494	0.189486	0.000113923	0.337058	0.193122	0	0.190844	0.650547	0.307318	0.300007	0.531004
group11095	TRIAE_CS42_3AS_TGACv1_211403_AA0689810.2	TRIAE_CS42_3B_TGACv1_222340_AA0762500.2	TRIAE_CS42_3DS_TGACv1_273334_AA0930450.1	3.05643	2.73648	7.80755	5.61873	2.73791	6.49146	5.29182	4.43594	11.6551	5.14958	6.13822	4.74251	6.76045	8.63735	11.3576	5.79898	8.46465	8.39799	10.2324	11.1846	9.66489	6.78774	7.93495	12.0794	6.56991	7.28362	7.08853	2.85309	2.33512	4.63248	2.30657	3.37997	4.93737	3.80538	4.30449	4.84561	3.62909	1.04788	4.45017	1.74754	1.1725	3.48177	2.82317	1.5686	4.99883	3.88038
group11096	TRIAE_CS42_3AS_TGACv1_211403_AA0689820.2	TRIAE_CS42_3B_TGACv1_222525_AA0766430.1	TRIAE_CS42_3DS_TGACv1_272625_AA0923270.1	2.31191	21.4276	24.4926	0	19.1643	21.5363	0	41.2812	52.1413	0	4.43044	5.01789	0	3.32642	4.82914	0	5.01625	5.0788	0	2.69599	2.98158	0	0.806362	4.01261	0	3.05243	3.96506	0	38.6213	33.4835	0	7.49885	11.5938	0	9.10084	10.4722	0	8.48819	16.4006	0	15.3824	18.8959	0	14.3324	18.352	0
group11098	TRIAE_CS42_3AS_TGACv1_211404_AA0689850.1	TRIAE_CS42_3B_TGACv1_224995_AA0803920.1	TRIAE_CS42_3DS_TGACv1_273218_AA0929590.3	58.3636	25.552	26.0896	55.915	24.6996	24.8598	59.7247	18.273	23.5028	79.429	27.3498	25.6419	63.0739	22.4635	18.4094	62.9257	18.8859	13.7823	66.5513	20.4711	23.6944	58.5171	21.4465	18.7591	58.3073	21.3067	24.0828	57.5211	21.4912	20.0396	90.3287	33.8549	35.8437	78.3996	30.4675	29.6926	51.1516	20.7486	19.6513	52.1133	21.5459	18.6307	35.4022	17.238	14.8081	57.9466
group11102	TRIAE_CS42_3AS_TGACv1_211428_AA0690090.1	TRIAE_CS42_3B_TGACv1_224617_AA0798860.1	TRIAE_CS42_3DS_TGACv1_272016_AA0913200.1	0	0	0.0471084	0	0	0	0	0	0	0.164188	0	0.167175	0.138249	0.045743	0.0937922	0.0565177	0	0.115031	0	0	0.208601	0.268319	0.106537	0.163828	0.406632	0	0.258615	0.0483736	0	0.196998	0.101435	0.0503334	0.0516367	0.105254	0	0.160742	0.192736	0.0478218	0	0	0	0	0.0551681	0.0547524	0.0561629	0.495335
group11103	TRIAE_CS42_3AS_TGACv1_211428_AA0690110.1	TRIAE_CS42_3B_TGACv1_224617_AA0798870.1	TRIAE_CS42_3DS_TGACv1_272016_AA0913190.1	1.65188	3.65835	0	0.540639	4.68452	0	0.0689082	4.01864	0.165825	1.79461	3.92697	0	1.15975	2.7726	0.293544	0.842665	4.30729	0	2.55042	3.6064	0.0517479	1.25594	2.80389	0.154022	1.4747	4.13566	0.266067	3.6108	4.22447	0.0553273	2.58758	3.99264	0	1.78737	2.77341	0.119429	3.07728	4.01567	0.211698	4.11615	4.19195	0.111176	4.08482	4.85147	0.11467	3.28418
group11104	TRIAE_CS42_3AS_TGACv1_211432_AA0690160.2	TRIAE_CS42_3B_TGACv1_221937_AA0753510.1	TRIAE_CS42_3DS_TGACv1_272351_AA0919370.1	0.617598	0.627047	0.88844	2.37324	1.03566	0.473084	0.46173	0	0.0877718	1.91632	2.24616	0.614964	1.34558	0.57276	0.174006	0	1.68387	0.267683	0.247913	1.07857	0.127107	1.00057	1.79199	0.45578	0.544497	2.38407	0	1.5102	0.70116	0.270273	1.73635	0.69953	0.171003	0.949985	3.42e-07	0.332536	0.675832	1.03571	0.244365	0.439305	0	0.119103	1.85433	1.27148	0.275693	3.02316
group11105	TRIAE_CS42_3AS_TGACv1_211446_AA0690230.1	TRIAE_CS42_3B_TGACv1_222964_AA0774180.1	TRIAE_CS42_3DS_TGACv1_271593_AA0903180.1	1.84922	3.12708	3.75821	4.93666	7.18765	8.39374	5.4759	3.87025	2.35169	2.75985	3.00334	3.42351	2.49233	5.77754	4.79134	3.34921	4.6855	3.19832	4.19094	6.19535	4.09302	4.69007	6.38272	5.05102	5.01201	7.09585	3.05687	3.03447	2.82677	4.66379	2.53158	3.64209	3.39445	2.85177	3.36359	3.87303	3.28852	4.1257	3.85214	3.70479	3.11119	5.15387	4.47528	2.46645	3.68825	4.486
group11106	TRIAE_CS42_3AS_TGACv1_211316_AA0688500.1	TRIAE_CS42_3B_TGACv1_225328_AA0807100.1	TRIAE_CS42_3DS_TGACv1_273364_AA0930600.1	0	0	0	0	0	0	0	0	0	0	0	0	0	0	0	0	0	0	0	0	0	0	0	0	0	0	0	0	0	0	0	0	0	0	0	0	0	0	0	0	0	0	0	0	0	0
group11107	TRIAE_CS42_3AS_TGACv1_211393_AA0689710.1	TRIAE_CS42_6BS_TGACv1_515612_AA1671370.1	TRIAE_CS42_6DS_TGACv1_543642_AA1742510.1	0	0	0	0	0	0	0	0.381395	0	0	1.24799	0	0.150733	2.32709	0	0	2.98047	0	0	0.38444	0	0	0.75098	0.545116	0	1.07268	0.103514	0	0.204746	0	0	0.199928	0	0	0.414906	0.220125	0	0.558933	0	0.164561	0.364577	0	0	2.49509	0	0
group11112	TRIAE_CS42_3AS_TGACv1_211448_AA0690270.1	TRIAE_CS42_3B_TGACv1_225719_AA0811440.1	TRIAE_CS42_3DS_TGACv1_271898_AA0910450.1	0	0.918573	0	0	0.812129	0.0927083	0	0.0678626	0.278499	0.146951	1.4263	0.0662867	0.18583	2.56848	0	0	1.05177	0	0	0.430972	0.0529284	0.119007	0.383488	0	0	0.244268	0.350005	0.10349	0	0.0751849	0.0646036	0.615121	0	0	0.52558	0	0	0	0	0	0.612495	0	0	0.894267	0	0.223175
group11113	TRIAE_CS42_3AS_TGACv1_211450_AA0690280.1	TRIAE_CS42_3B_TGACv1_223141_AA0776920.1	TRIAE_CS42_3DS_TGACv1_274227_AA0935090.1	8.96768	2.50063	5.47234	5.43168	3.84242	4.00341	4.46658	0	3.86165	8.73934	4.95502	4.19497	4.92371	3.01862	5.14771	3.85405	4.18951	3.64043	3.96104	5.38631	7.9513	5.0772	2.80791	7.05924	4.86879	2.59581	5.63272	7.31259	5.78856	6.10945	8.73275	5.80272	3.66631	6.2689	4.04398	4.23451	7.84432	5.69157	5.98277	5.9657	4.0741	3.4989	9.35097	5.07242	4.72333	9.67776
group11114	TRIAE_CS42_3AS_TGACv1_211453_AA0690300.1	TRIAE_CS42_3B_TGACv1_221092_AA0730160.2	TRIAE_CS42_3DS_TGACv1_271454_AA0899050.2	0	0	0.689244	0.189477	0	0.129541	0	0	0.339996	0.120655	0	0.402611	0.173748	0	0.521582	0	0	0.0350417	0.286386	0	0.4769	0.342273	0	0.385955	0.334427	0	0.54409	0.14689	0	0	0.157212	0	0.0557531	0.145294	0.0300503	0.193883	0.0886333	0.029232	0.177461	0.135944	0.0843407	0.241796	0.0915774	0.0631289	0.441157	0.0996662
group11115	TRIAE_CS42_3AS_TGACv1_211460_AA0690350.1	TRIAE_CS42_3B_TGACv1_223089_AA0776350.1	TRIAE_CS42_3DS_TGACv1_273132_AA0928700.2	16.3216	3.19346	8.42327	9.84895	5.33359	8.83576	15.5145	5.15746	9.40344	11.163	10.4091	18.7113	10.9652	8.65609	12.3177	11.2318	11.8901	15.2467	6.19361	7.96694	9.82802	6.05013	4.46693	9.76472	10.7261	6.94747	8.42451	17.6277	6.96301	17.6192	8.61969	6.72875	14.0964	9.70526	6.48197	13.2896	5.9468	4.44661	9.55105	11.4397	6.67174	13.7016	8.64448	4.26819	8.00069	12.2549
group11116	TRIAE_CS42_3AS_TGACv1_211460_AA0690360.1	TRIAE_CS42_3B_TGACv1_223089_AA0776340.1	TRIAE_CS42_3DS_TGACv1_274299_AA0935360.1	0.502079	0	0	0.593319	0.34557	0.554514	0.319894	0.346103	0.647797	0.590499	0.717023	0.204447	0.30753	0.702357	0.0434602	0.141422	0.204067	0.286396	0.555824	0	0	0.402992	0.436061	0.0906764	0.58084	0.105962	0	0.522984	0.285514	0.220945	0.0842424	0.136997	0	0.611926	0.473863	0.354159	0.480785	0.260492	0	0.449211	0.265543	0.0827182	0.275134	0.347881	0.0928836	0.636299
group11119	TRIAE_CS42_3AS_TGACv1_211462_AA0690410.1	TRIAE_CS42_3B_TGACv1_223351_AA0780730.1	TRIAE_CS42_3DS_TGACv1_271959_AA0911800.1	0	2.98533	2.04182	0.0104902	0.0037382	1.59046	0	0	0.770863	0.215778	0.00211549	2.71684	0	0.00262645	0.951373	0	0.00192856	0.689443	0	0	2.83748	0	0	1.81307	0.954897	0.00453592	0.906446	0.822416	0	1.49561	0	0.612472	2.28073	0.549593	1.11428	2.00389	0	0	1.08389	0.250072	0	1.65746	0.966901	0	2.0475	0.885156
group11120	TRIAE_CS42_3AS_TGACv1_211466_AA0690450.1	TRIAE_CS42_3B_TGACv1_224650_AA0799350.1	TRIAE_CS42_3DS_TGACv1_274568_AA0936030.2	1.18044	0.574225	2.43805	1.22086	1.43641	1.59511	0.829404	0.878948	0.551011	4.20341	1.819	4.3965	3.25473	1.88579	1.77116	4.23215	1.91315	2.30193	2.16439	1.69125	1.73138	2.77998	2.07539	3.008	3.24191	1.44987	3.64711	2.45369	1.84697	2.25458	3.13483	1.78474	3.7394	2.71085	1.39028	2.60616	1.45308	1.14806	2.06189	2.51208	1.18606	1.80036	3.76349	1.19571	2.58264	2.57184
group11121	TRIAE_CS42_3AS_TGACv1_211480_AA0690620.1	TRIAE_CS42_3B_TGACv1_225118_AA0805190.1	TRIAE_CS42_3DS_TGACv1_272273_AA0918260.1	0	0	0	0.597882	0.352969	0.783599	0	0	0.707663	0.151797	0	0.239347	0	0	0.397656	0	0	1.21961	0	0.415263	0.0736715	0.51472	0	0.15425	0	0.164513	0	0.334819	0.239172	0.844408	0.351148	0.0836292	0.147606	0.728671	0.100766	0.523658	0.39924	0	0.419346	0.380971	0.161448	0.241616	0.304993	0.0906788	0.320402	0.521849
group11123	TRIAE_CS42_3AS_TGACv1_211501_AA0690850.1	TRIAE_CS42_3B_TGACv1_221071_AA0729250.1	TRIAE_CS42_3DS_TGACv1_271546_AA0902130.1	0	0	0	0	0	0	0	0	0	0	0	0	0	0	0	0	0	0	0	0	0	0	0	0	0	0	0	0	0	0	0	0	0	0	0	0	0.0533727	0	0	0	0	0	0	0	0	0
group11124	TRIAE_CS42_3AS_TGACv1_211501_AA0690860.1	TRIAE_CS42_3B_TGACv1_221071_AA0729240.1	TRIAE_CS42_3DS_TGACv1_271546_AA0902140.1	24.7692	12.8698	27.9582	15.9098	11.1531	22.1782	21.1074	10.31	27.1259	13.6867	9.16795	21.2356	16.8561	7.88631	15.446	9.65466	4.9127	15.739	41.2379	29.1595	64.231	30.1002	25.9718	46.0649	34.7524	16.787	39.7089	16.606	5.41513	21.3767	17.2778	12.0423	24.7022	15.991	10.2961	19.6765	16.6537	8.99397	28.9156	11.4026	6.36548	21.9027	4.26047	4.97805	17.8062	14.8864
group11126	TRIAE_CS42_3AS_TGACv1_211514_AA0690950.2	TRIAE_CS42_3B_TGACv1_223477_AA0782780.1	TRIAE_CS42_3DS_TGACv1_273163_AA0929000.3	18.137	5.34688	3.07905	11.5992	7.73072	2.75485	6.38235	4.94172	0.966672	26.4734	20.0658	7.84089	17.0144	12.0816	3.93319	8.17866	11.8765	2.9529	20.6281	14.4506	2.41937	21.3327	14.834	2.14065	35.0697	19.7505	2.65522	21.7424	13.8284	6.57678	26.0681	16.5259	5.20511	22.2995	14.5009	5.40814	15.955	12.9774	2.89619	19.6935	10.4293	3.23739	15.446	11.2037	2.41292	19.7347
group11127	TRIAE_CS42_3AS_TGACv1_211520_AA0691040.1	TRIAE_CS42_3B_TGACv1_223411_AA0781700.1	TRIAE_CS42_3DS_TGACv1_272319_AA0918880.1	0.873019	0.703174	0.358912	0.51476	0.574117	0.120981	0.258029	0.511593	0	0.843356	0.642898	0.973185	0.434602	1.29248	0.459413	0	0.858718	0.563481	1.03232	1.9161	0.448927	0.632441	1.31661	0.832062	1.0953	0.712402	0.602791	0.572904	0.624556	0.805992	0.540675	0.654907	0.676095	0.561008	0.803089	0.643072	3.77067	2.82467	2.77306	3.08105	3.22647	2.56345	1.76232	1.24829	1.26884	2.2724
group11128	TRIAE_CS42_3AS_TGACv1_211522_AA0691080.1	TRIAE_CS42_3B_TGACv1_220852_AA0721390.1	TRIAE_CS42_3DS_TGACv1_272099_AA0914660.1	0	0	1.45185	0	0	1.4819	0	0.0829001	1.65386	0	0.0821828	2.95604	0	0	2.0601	0	0	1.47968	0	0	1.9656	0	0	2.12148	0	0	2.09698	0.0358313	0	2.14327	0.112679	0.0381162	1.82966	0	0.0395537	1.7634	0	0	1.90504	0	0	1.94166	0	0	2.32234	0.0667817
group11129	TRIAE_CS42_3AS_TGACv1_211522_AA0691100.1	TRIAE_CS42_3B_TGACv1_220852_AA0721370.1	TRIAE_CS42_3DS_TGACv1_272099_AA0914640.1	1.50442	5.07887	1.41274	1.40361	4.0816	0.452004	1.34289	4.89736	0.725657	4.79812	5.63071	2.12128	2.6743	4.57969	1.57653	3.38786	3.49182	2.92279	4.36928	6.00468	1.58731	3.92795	5.76777	1.77854	3.53934	4.80346	1.57829	3.52271	7.56217	2.06089	2.87886	5.20548	1.35526	2.59267	3.51384	1.69916	3.4212	5.2153	2.00781	2.84184	4.66665	1.87048	3.73417	7.15495	2.24335	4.68629
group11130	TRIAE_CS42_3AS_TGACv1_211522_AA0691110.1	TRIAE_CS42_3B_TGACv1_220852_AA0721360.1	TRIAE_CS42_3DS_TGACv1_272099_AA0914630.1	49.8295	18.5681	3.95567	44.7431	17.9078	0.566715	42.2273	17.2435	1.09591	34.045	16.543	2.04759	46.2557	17.9606	3.39276	43.9912	14.7536	6.38676	40.6088	14.8778	0.45238	38.6551	13.395	3.50124	40.4016	18.5013	3.05578	35.8319	9.6015	3.3683	28.3455	7.35886	2.98779	33.8773	11.8695	2.01233	26.4093	9.46549	3.6936	28.9211	8.52507	2.18651	33.0783	11.5567	3.52287	23.7432
group11132	TRIAE_CS42_3AS_TGACv1_211528_AA0691160.1	TRIAE_CS42_3B_TGACv1_234740_AA0832140.2	TRIAE_CS42_3DS_TGACv1_272073_AA0914170.1	42.9285	104.194	57.7756	45.4392	81.2255	48.8929	34.116	82.6491	43.55	43.1121	88.4661	63.7205	55.333	109.145	65.9901	53.2329	105.297	70.5379	46.7702	119.126	62.8346	62.4911	157.602	84.1668	37.6647	95.1687	54.9889	27.8851	82.6598	51.3765	27.7688	78.2764	48.6042	29.9251	76.1024	46.7308	30.0079	73.6516	39.7461	36.7806	94.4436	61.5021	33.7313	74.5296	42.9125	27.5654
group11133	TRIAE_CS42_3AS_TGACv1_211529_AA0691210.3	TRIAE_CS42_3B_TGACv1_226602_AA0818000.1	TRIAE_CS42_3DS_TGACv1_273411_AA0931040.1	0.383051	0.457019	0	0.81077	0.124688	0	0.315342	0.124817	0.12016	0.820103	0.288747	0.472939	0.573827	0.174945	0	0.233769	0.600668	0	0.156549	0.0389188	0	0.0565996	0.0815209	0	0.456987	0.154493	0	0.55217	0.521645	0.486944	0.730488	0.435171	0.332786	0.644043	0.129663	0	0.841445	0.310969	0	0.630011	0.148446	0	0.746527	0.705188	0	0.597014
group11137	TRIAE_CS42_3AS_TGACv1_211536_AA0691270.1	TRIAE_CS42_3B_TGACv1_221019_AA0727240.1	TRIAE_CS42_3DS_TGACv1_273763_AA0933310.1	0	0.0638814	0	0	0.150483	0	0	0	0	0.408722	0.458637	0.155937	0.911108	0.127226	0	0	0.0780374	0	0	0	0	0	0.370166	0.452694	0.564842	0.0700769	0	0.481129	0	0.825341	0.315336	0.212183	0	0	0.366919	0	0.418695	0.268029	1.16156	0.671099	0	0.487995	0.890754	0.307142	0	0.615211
group11138	TRIAE_CS42_3AS_TGACv1_211536_AA0691280.1	TRIAE_CS42_2BL_TGACv1_129406_AA0382270.2	TRIAE_CS42_3DS_TGACv1_273763_AA0933300.2	0.883775	14.9485	1.55697	0.07436	5.40117	1.29995	0.372981	5.19552	1.53415	0.603979	5.36661	3.34359	0.69147	5.62895	1.83808	1.54227	5.83106	1.77447	0.698803	3.54594	1.81158	0.585277	6.33285	1.73099	0.415511	3.85863	1.09643	1.25e-07	6.09634	1.73052	0.175626	4.93417	1.96172	0.724843	4.68686	2.12709	0.570631	4.5398	2.77461	0.346655	6.65098	2.28011	0.379252	8.60204	2.04982	0.992201
group11139	TRIAE_CS42_3AS_TGACv1_211550_AA0691370.1	TRIAE_CS42_3B_TGACv1_223901_AA0789240.1	TRIAE_CS42_3DS_TGACv1_272014_AA0913130.1	126.203	140.375	3.73429	148.583	169.809	8.39544	168.008	175.404	4.28077	104.079	125.141	10.5954	121.67	149.269	7.36184	97.579	113.064	4.56686	92.1839	133.035	5.9728	111.585	154.414	4.56531	139.424	176.137	11.1723	87.4267	92.7316	9.34943	74.5916	105.779	13.5401	113.154	126.854	15.0147	108.097	106.076	10.7542	110.337	96.053	11.6664	132.903	107.048	9.16508	67.3835
group11140	TRIAE_CS42_3AS_TGACv1_211563_AA0691530.1	TRIAE_CS42_3B_TGACv1_221319_AA0737090.1	TRIAE_CS42_3DS_TGACv1_272518_AA0921640.1	0.803345	0.417419	0	0.104787	0.588475	0	0.526645	0.295629	0	1.0871	0.98635	0	0.533567	0.170016	0	0.327397	1.2246	0	0.790433	0.882301	0	0.206809	0.677047	0	0.195573	0.274458	0	0.286939	0.956682	0	0.100357	0	0	0.937004	1.14687	0	0.568123	1.55032	0	0.580199	0.462739	0	0.325925	0.342926	0	0.532059
group11141	TRIAE_CS42_3AS_TGACv1_211563_AA0691540.1	TRIAE_CS42_3B_TGACv1_221319_AA0737070.1	TRIAE_CS42_3DS_TGACv1_272959_AA0926980.2	0	4.33361	2.03057	0	3.83259	0.245026	0	5.68398	0.318259	0.331876	1.7647	2.42765	0	3.24386	0	0	3.61816	2.26694	0	3.85115	0.0541865	0	3.73986	0.50439	0.272334	2.21482	0.115466	0.459351	2.72592	1.41148	0	3.65149	0.877715	0.609825	3.72417	1.56266	0	3.10352	0.885116	0.699224	3.29352	1.73005	0.87754	3.30723	0.52111	0.141217
group11143	TRIAE_CS42_3AS_TGACv1_211566_AA0691600.1	TRIAE_CS42_3B_TGACv1_225480_AA0808910.1	TRIAE_CS42_3DS_TGACv1_272701_AA0924150.1	1.28968	1.78444	1.65892	2.72577	0.79305	0.999782	0.506227	2.98808	3.26075	0.79266	0	1.42193	0.813868	0.626587	0	1.01923	0	0.641268	0.0780634	1.10094	0.692957	0.169383	0.413555	0.637707	0.37852	0.0792197	0	4.10133	0	2.09792	1.75988	0	1.24657	1.5977	0	1.72453	0.555567	0	0.918745	0.747244	0	0.60255	1.11424	0	0	3.72284
group11144	TRIAE_CS42_3AS_TGACv1_211567_AA0691620.2	TRIAE_CS42_3B_TGACv1_222601_AA0767560.1	TRIAE_CS42_3DS_TGACv1_272084_AA0914350.1	0.37636	2.5117	1.66956	1.23557	3.3345	1.65463	0.852194	4.62539	1.07074	1.39879	2.25506	0.750601	0.483422	2.88113	0.321724	1.07133	1.92613	0.789233	1.0369	2.13952	1.50105	1.5793	3.3612	1.16071	1.08479	2.93041	1.80104	1.84043	4.10063	2.2412	0.953674	2.5183	0.698876	1.4635	4.14528	2.43653	1.49119	2.20061	1.63418	0.934484	1.87066	1.27213	1.06709	1.66608	0.77816	1.12225
group11147	TRIAE_CS42_3AS_TGACv1_211582_AA0691880.1	TRIAE_CS42_3B_TGACv1_226496_AA0817320.1	TRIAE_CS42_3DS_TGACv1_271722_AA0906590.1	3.2863	0.129496	1.16191	5.11194	0	0.452025	4.52305	1.48009	0.964766	5.86938	1.23295	4.20715	3.33132	0.472909	3.38614	1.10085	0	2.05828	2.37358	2.32221	1.24777	2.48586	1.73699	4.21124	2.50762	1.98197	2.47295	5.1284	1.39486	3.05345	4.97591	1.79054	3.28531	2.91645	1.11109	2.85745	2.10681	0.670053	1.19016	2.04052	0.380742	1.32536	1.95683	0.369039	0.832261	5.93026
group11148	TRIAE_CS42_3AS_TGACv1_211588_AA0691970.1	TRIAE_CS42_3B_TGACv1_226165_AA0814420.1	TRIAE_CS42_3DS_TGACv1_272439_AA0920690.1	0	0	0	0	0	0	0	0	0	0	0	0	0	0	0	0	0	0	0	0	0	0	0	0	0	0	0	0	0	0	0	0	0	0	0	0	0	0	0	0	0	0	0	0	0	0
group11150	TRIAE_CS42_3AS_TGACv1_211594_AA0692080.4	TRIAE_CS42_3B_TGACv1_223469_AA0782720.3	TRIAE_CS42_3DS_TGACv1_271731_AA0906940.1	0	0	1.40441	2.54509	0	0.609929	0	0	1.2294	0	0	2.49654	0.377069	0	2.14635	0.889248	0	3.64301	0	0	2.88454	0	0	2.1498	0.57677	0	1.89098	0	0	2.72378	0	0	1.50351	0	0	1.95946	0.249525	0	3.28311	0	0	3.10618	0	0	3.52204	6.36e-05
group11151	TRIAE_CS42_3AS_TGACv1_211597_AA0692090.1	TRIAE_CS42_3B_TGACv1_221802_AA0750150.1	TRIAE_CS42_3DS_TGACv1_272090_AA0914430.1	0	0.125618	0	0	0	0	0	0	0	0	0.150201	0	0	0	0	0	0	0	0	0.208585	0	0	0	0	0	0	0	0	0.0662645	0	0	0.208486	0	0	0.0721056	0	0	0	0	0	0	0	0	0	0	0
group11152	TRIAE_CS42_3AS_TGACv1_211599_AA0692160.1	TRIAE_CS42_3B_TGACv1_223743_AA0786520.1	TRIAE_CS42_3DS_TGACv1_271880_AA0910080.1	14.8401	8.11621	18.2314	11.8716	8.67899	14.3918	10.1412	8.31002	17.7686	21.8963	16.9585	18.3514	16.2815	14.1447	25.017	16.2943	14.0776	24.7684	16.6413	12.6854	20.8755	14.3149	11.1298	17.2083	14.706	12.8281	19.8634	14.2943	11.8394	15.796	12.2268	8.51179	12.4766	14.522	11.5504	11.7945	15.2481	11.441	13.7273	16.0501	13.2696	13.3346	18.0294	13.846	17.1595	15.9416
group11154	TRIAE_CS42_3AS_TGACv1_211600_AA0692180.2	TRIAE_CS42_3B_TGACv1_226015_AA0813400.1	TRIAE_CS42_3DS_TGACv1_272994_AA0927300.2	0.0741761	10.1639	23.6964	0.391866	0	20.1909	0.0453316	0.837784	18.1676	0.166262	4.32736	24.9854	0.225546	2.98889	14.9311	0.367629	0	17.8762	0.629161	0	15.6771	0.30874	0	19.8498	0.33297	0	9.45359	0.219702	1.01444	21.6976	0.307534	0	16.431	0.160597	0	20.8508	0.522621	0	47.5837	0.786215	0.688045	43.717	0.890803	4.55534	54.0139	1.20842
group11155	TRIAE_CS42_3AS_TGACv1_211601_AA0692190.1	TRIAE_CS42_3B_TGACv1_223068_AA0776000.1	TRIAE_CS42_3DS_TGACv1_274005_AA0934320.1	1.52688	15.5157	22.5683	10.8811	13.3639	16.9666	11.5871	18.1055	19.6773	8.99891	10.9939	11.1135	11.2381	8.75313	13.2261	2.47813	10.5134	9.99714	6.08569	7.82269	11.7235	2.83408	7.94967	13.663	8.06696	11.0127	13.461	10.2012	15.1269	17.47	4.66877	10.9769	6.53733	7.75247	11.227	9.54907	3.7386	10.8166	10.2015	7.61039	10.8679	12.8478	5.6948	15.6974	11.2399	11.3024
group11159	TRIAE_CS42_3AS_TGACv1_211611_AA0692300.1	TRIAE_CS42_3B_TGACv1_225095_AA0804920.1	TRIAE_CS42_3DS_TGACv1_271623_AA0904160.1	0	0	0	0	0	0	0	0	0	0	0	0	0	0	0	0	0	0	0	0	0	0	0	0	0.0498445	0	0	0	0	0	0.0497062	0	0	0.051578	0	0	0.04723	0	0	0	0	0	0	0	0	0
group11160	TRIAE_CS42_3AS_TGACv1_211622_AA0692340.1	TRIAE_CS42_3B_TGACv1_221645_AA0746470.1	TRIAE_CS42_3DS_TGACv1_272358_AA0919520.1	7.79295	1.74283	7.44947	7.11138	0	6.96404	10.8102	0	5.26148	4.35496	0	1.97072	2.66631	0.327996	1.25705	1.32927	0	0	4.56837	0	1.5089	1.52517	0.484282	1.98831	4.50944	2.12373	1.36046	9.28156	1.68713	3.6904	4.09928	0.976447	0.891019	5.16079	1.82196	1.75187	2.9941	2.36579	1.36102	2.15216	0.00701067	0.606327	4.40071	0.878973	1.55433	10.2144
group11161	TRIAE_CS42_3AS_TGACv1_211627_AA0692390.1	TRIAE_CS42_3B_TGACv1_222885_AA0772540.5	TRIAE_CS42_3DS_TGACv1_273329_AA0930410.8	0.231857	3.04e-05	0	0.992302	0	0.133659	0	0	0	0.1516	0	0.755186	0.185822	0	0.000982979	0.862537	0.968417	0.193749	0.632589	0.116183	0	0	0	0	0.315922	0	0.411186	0.170248	0	1.31812	7.56e-06	0	0.116183	0.0495579	0.262901	0.588442	0.576841	0.272641	0.927348	0.955245	0	0.677776	0	0	0.353384	0
group11162	TRIAE_CS42_3AS_TGACv1_211627_AA0692400.1	TRIAE_CS42_3B_TGACv1_222885_AA0772560.1	TRIAE_CS42_3DS_TGACv1_273329_AA0930400.1	212.001	134.053	77.5951	159.13	112.731	59.6528	277.354	186.941	113.377	85.0233	62.0644	72.3172	103.796	79.164	86.6218	105.309	86.6079	95.6821	142.974	109.507	123.229	106.811	84.7655	98.2938	120.203	90.0323	104.321	55.4099	22.6642	23.5058	84.1982	58.4678	65.482	73.5374	57.7614	61.5851	17.9926	12.6201	12.1912	20.3666	12.067	16.1939	29.7935	27.3815	20.7856	36.252
group11164	TRIAE_CS42_3AS_TGACv1_211643_AA0692510.1	TRIAE_CS42_3B_TGACv1_220696_AA0715770.1	TRIAE_CS42_3DS_TGACv1_271552_AA0902420.1	0.600465	0.217462	3.32858	1.24763	0.778374	3.50741	0.315408	0.19282	1.83441	0.256666	0.387774	0.632933	0.0541553	0.295621	1.60814	0.122303	0.531135	1.165	0.28064	0.180548	0.509907	0.231077	0.480747	0.940652	1.0226	0.59668	0	0.235806	0.741984	1.88201	0.642243	0.778045	1.91937	0.576614	0.621004	1.76478	0.0757207	0.22715	0.111258	0.0859202	0	1.172	0.0637662	0.195132	0.241547	0.143134
group11166	TRIAE_CS42_3AS_TGACv1_211652_AA0692620.1	TRIAE_CS42_3B_TGACv1_221176_AA0732950.1	TRIAE_CS42_3DS_TGACv1_271504_AA0900580.1	7.85709	7.50098	8.30646	7.29884	5.66511	10.353	7.51375	2.88235	10.6504	3.24898	2.7054	3.95787	5.11739	2.50013	4.3317	2.80632	2.30236	2.83415	4.93181	2.2238	4.07809	5.2731	3.86742	5.48829	5.79146	3.58425	4.39008	4.28962	3.70889	4.16321	3.40867	3.31567	3.1779	2.70341	4.33272	3.5841	2.72388	2.35727	2.21845	3.59534	2.67226	2.85422	4.54104	5.12192	4.3308	5.85221
group11167	TRIAE_CS42_3AS_TGACv1_211665_AA0692690.1	TRIAE_CS42_3B_TGACv1_223661_AA0785230.2	TRIAE_CS42_3DS_TGACv1_271929_AA0911160.2	2.52094	6.68106	12.4085	0.180126	4.84429	0.676735	1.21582	7.26221	5.00209	1.97199	4.57558	5.58162	3.39728	3.56291	6.29912	0	2.27067	3.02121	0	3.56484	3.24128	0.683217	2.93811	0.66131	0.373401	3.02566	0.868901	1.45588	5.20694	5.3504	1.30382	3.82693	3.32316	1.50263	3.67854	2.4492	1.89814	4.53496	3.57248	0	3.95423	5.07122	0	8.56046	3.64626	0.887778
group11172	TRIAE_CS42_3AS_TGACv1_211670_AA0692840.1	TRIAE_CS42_3B_TGACv1_225878_AA0812650.1	TRIAE_CS42_3DS_TGACv1_272322_AA0918970.1	42.4439	15.1109	43.3545	50.812	17.8203	69.3059	54.0154	21.763	66.5047	143.978	80.8519	136.778	90.3143	61.2412	112.8	95.5403	46.0199	85.5406	114.15	65.5133	99.7197	77.6783	38.033	84.7192	93.5335	50.32	94.0895	22.989	11.2648	37.3208	101.399	106.547	173.149	94.0593	81.9027	148.554	23.574	10.3189	40.4951	23.219	14.8665	45.5161	20.4758	10.7658	35.17	21.1292
group11174	TRIAE_CS42_3AS_TGACv1_211675_AA0692980.1	TRIAE_CS42_3B_TGACv1_223908_AA0789370.2	TRIAE_CS42_3DS_TGACv1_271940_AA0911410.1	43.2206	0.318899	17.8868	40.702	0	25.9623	34.5323	0	17.5213	17.6755	0	11.8542	31.1981	0.593978	14.9494	19.1315	0.486465	9.6839	10.6167	0.316314	7.55236	13.6273	0	6.18325	13.6713	0.255608	9.70796	19.5424	0	9.37846	12.3613	0.222824	5.79224	12.7745	0.190052	9.32917	35.1633	2.95e-10	24.4069	28.5791	0.314344	20.3109	45.6856	0	28.8343	49.2898
group11176	TRIAE_CS42_3AS_TGACv1_211686_AA0693050.1	TRIAE_CS42_3B_TGACv1_222865_AA0771970.1	TRIAE_CS42_3DS_TGACv1_271874_AA0909950.1	7.62905	6.30779	6.51316	9.186	6.21101	4.99773	10.4608	3.8216	5.77759	5.03374	5.38334	3.46563	8.54493	10.432	6.25217	7.31069	5.7292	4.08955	11.9318	8.84852	6.03729	9.49244	8.70136	6.97989	7.9667	5.7794	5.41461	4.7805	5.30187	4.61812	5.28141	4.18383	3.12854	6.65145	5.59007	3.91431	8.13003	6.20157	7.45801	5.30184	6.15786	6.9127	6.99877	7.97469	7.29207	7.96229
group11177	TRIAE_CS42_3AS_TGACv1_211687_AA0693080.1	TRIAE_CS42_3B_TGACv1_227140_AA0821580.1	TRIAE_CS42_3DS_TGACv1_272610_AA0922980.1	1.60743	1.46919	0.79048	1.96298	1.82516	0	1.55109	2.54287	0.342235	2.82105	2.12259	0.483033	0.844331	0.859095	0	1.83864	0	0.339652	0.599957	0.682501	0	0.164959	1.97332	0	2.51442	1.67754	0	4.51055	3.94119	4.43715	1.77525	2.01239	1.52951	3.4285	1.88432	5.06677	2.6046	2.0918	5.85605	2.36523	3.2382	1.63495	2.8279	1.80549	2.59172	5.16249
group11178	TRIAE_CS42_3AS_TGACv1_211703_AA0693170.1	TRIAE_CS42_3B_TGACv1_222040_AA0755590.1	TRIAE_CS42_3DS_TGACv1_271696_AA0905950.1	0.378761	0.411878	0.477611	6.12654	1.76142	1.54784	5.14713	1.03491	1.34067	1.81194	0.977344	0.783559	4.96601	2.6141	2.85342	3.47011	0.817283	1.75011	2.84106	0.422752	0.589939	2.95996	1.31292	3.3539	3.18558	1.01727	1.17911	1.39886	0.593574	0.628723	0.279442	0	0.131868	3.14673	0.998066	1.02449	1.0591	0.483396	0.318419	1.6883	0.602494	0.765156	3.94422	0.553601	0.787759	2.35265
group11179	TRIAE_CS42_3AS_TGACv1_211704_AA0693200.1	TRIAE_CS42_3B_TGACv1_225205_AA0806140.1	TRIAE_CS42_3DS_TGACv1_274201_AA0935050.1	0	0	0	0	0	0	0	0	0.292001	0.0717092	0	0	0	0	0	0	0	0	0	0	0	0.0696377	0	0.286362	0	0	0	0.0632904	0	0	0.066373	0	0.136611	0.0688669	0	0.141742	0	0	0	0	0	0	0	0	0	0
group11181	TRIAE_CS42_3AS_TGACv1_211707_AA0693220.1	TRIAE_CS42_3B_TGACv1_223469_AA0782730.1	TRIAE_CS42_3DS_TGACv1_271731_AA0906930.1	1.02084	2.16029	3.44543	2.83131	1.69055	2.23805	4.05109	2.54908	3.05689	1.92621	0.789539	3.19067	0.832174	0.538068	2.35788	0.680864	0.990487	1.73499	0.308144	0.697452	0.715164	0.430011	0.104274	1.89728	0.508246	0.394425	1.98646	4.28503	1.64041	5.61507	1.35937	0.607494	1.7425	0.650858	1.4705	1.85701	2.46503	1.1462	1.88012	4.4313	1.7559	3.37699	4.0735	0.547987	4.3046	5.91095
group11182	TRIAE_CS42_3AS_TGACv1_211720_AA0693330.3	TRIAE_CS42_3B_TGACv1_221961_AA0753910.1	TRIAE_CS42_3DS_TGACv1_272990_AA0927290.1	0.349755	1.86889	3.82357	0	3.00044	3.30358	0	1.78503	1.83948	0.815467	4.43062	9.30251	0	4.15133	5.09158	0	3.51962	8.02704	0	2.7574	8.84839	0	2.04687	8.669	0	2.91879	9.18712	0	2.98069	6.36922	0	2.3126	6.94034	0.458491	2.42975	6.35719	0	2.16118	5.98762	0.456697	2.83387	5.52068	1.0505	2.52895	6.26452	0
group11183	TRIAE_CS42_3AS_TGACv1_211725_AA0693400.1	TRIAE_CS42_3B_TGACv1_222685_AA0768900.1	TRIAE_CS42_3DS_TGACv1_271986_AA0912330.1	8.41959	6.78544	7.4817	10.3464	6.94493	17.4123	11.1832	7.8977	8.72651	5.05754	2.77604	9.68695	5.36655	2.37539	6.28487	7.2029	2.20086	8.46193	6.15734	3.21216	5.45333	4.99728	2.9547	6.99166	6.20083	2.43873	7.22994	3.34441	0.592316	2.68244	9.7891	9.18825	17.0231	10.2272	6.15272	14.8985	2.29551	0.891788	4.81495	4.61629	0.813529	5.36366	1.52036	0.372128	3.55532	2.34096
group11185	TRIAE_CS42_3AS_TGACv1_211748_AA0693590.1	TRIAE_CS42_3B_TGACv1_221363_AA0738300.1	TRIAE_CS42_3DS_TGACv1_271994_AA0912660.1	0.0499082	0	0	0	0	0	0	0	0	0	0	0	0.273145	0.0330458	0	0	0	0	0.110504	0	0	0.0732347	0	0	0.11484	0	0	0	0	0	0.0809907	0.00529516	0	0.224133	0.0275441	0	0.0307637	0	0	0	0.0286481	0	0	0.00611086	0	0.384401
group11186	TRIAE_CS42_3AS_TGACv1_211749_AA0693600.1	TRIAE_CS42_3B_TGACv1_223756_AA0786720.1	TRIAE_CS42_3DS_TGACv1_271929_AA0911170.1	0	0	0	0	0	0	0	0	0	0.0534	0	0.0574422	0	0	0.144888	0	0	0.355404	0	0	0	0.209601	0	0.16871	0	0	0	0.338425	0	0.10152	0	0	0	0	0	0.220899	0.0470263	0	0	0.239721	0	0	0	0	0	0.131838
group11187	TRIAE_CS42_3AS_TGACv1_211753_AA0693680.1	TRIAE_CS42_3B_TGACv1_223288_AA0779760.2	TRIAE_CS42_3DS_TGACv1_271718_AA0906480.1	275.98	290.025	137.577	253.006	219.691	132.552	330.599	286.451	163.552	55.0287	43.2488	48.0899	73.2652	60.7983	62.6812	83.1662	67.4307	63.241	47.4085	48.1076	23.6666	86.9962	74.1849	68.086	76.6709	68.1653	49.8427	180.539	149.198	104.298	92.3898	95.432	61.7193	114.064	100.661	81.6241	109.641	104.297	60.2757	127.543	123.528	61.5565	97.363	81.7219	48.962	241.43
group11188	TRIAE_CS42_3AS_TGACv1_211757_AA0693710.1	TRIAE_CS42_3B_TGACv1_224791_AA0801550.1	TRIAE_CS42_3DS_TGACv1_274149_AA0934890.1	6.63991	1.2728	2.23386	5.16797	1.50033	0.00115342	4.31958	1.64126	0.264879	4.29186	1.88154	3.07296	4.99839	1.27324	1.11194	3.64601	1.55455	0	7.55261	0.9125	0.494997	3.67123	0.804663	2.33231	3.90172	0.672291	0.245822	4.30123	1.03466	2.94884	2.96231	0.841935	0.952511	2.44491	0.397338	1.48292	4.9775	1.60698	1.23747	4.68711	0.740835	1.1598	7.75025	1.26006	1.82252	5.78893
group11189	TRIAE_CS42_3AS_TGACv1_211762_AA0693810.1	TRIAE_CS42_3B_TGACv1_222306_AA0761780.1	TRIAE_CS42_3DS_TGACv1_273080_AA0928090.2	5.89518	8.81916	0	6.96686	9.09257	5.88589	6.61273	5.49911	1.05024	6.67557	13.2781	8.99615	7.92594	11.2748	5.73603	7.45079	7.75945	8.08772	4.60876	12.833	6.71399	5.44048	12.7936	2.57658	4.97105	7.84245	8.65822	9.05811	10.1543	7.87225	5.86435	8.88914	4.59684	5.59959	11.0037	6.4305	4.07292	8.43692	4.46341	4.05815	8.7087	5.79552	3.42909	7.67485	5.2014	5.85228
group11190	TRIAE_CS42_3AS_TGACv1_211762_AA0693820.1	TRIAE_CS42_3B_TGACv1_222306_AA0761770.1	TRIAE_CS42_3DS_TGACv1_273615_AA0932530.1	0.161227	0	3.2543	0.389466	0	1.7932	0	0	1.60827	0.152793	0	0.543457	0.32051	0	0.976087	0.266471	0	1.54834	0.602443	0	1.80127	0.220057	0	1.33147	0.0636704	1.47e-09	1.77507	0.224234	0	1.08622	0.0949753	0	1.41213	0.29162	0	1.16769	0.194947	0	0.988643	0.12796	0	0.78792	0.503932	0	1.13014	0.256219
group11191	TRIAE_CS42_3AS_TGACv1_211763_AA0693840.1	TRIAE_CS42_3B_TGACv1_222377_AA0763470.1	TRIAE_CS42_3DS_TGACv1_271972_AA0912050.1	0	0	0	0	0.281581	0	0	0	0	0	0.299819	0	0	0	0	0	0	0	0	0	0	0	0	0	0	0	0	0	0	0	0	0.137999	0	0	0	0	0	0	0	0	0.264756	0	0	0	0	0
group11193	TRIAE_CS42_3AS_TGACv1_211766_AA0693970.1	TRIAE_CS42_3B_TGACv1_221685_AA0747410.1	TRIAE_CS42_3DS_TGACv1_272407_AA0920300.1	0	0	0	0.139445	0.10957	0.207559	0	0	0	0	0	0.07643	0.175935	0.215089	0.0871927	0	0	0	0	0	0	0.204995	0	0	0	0.339289	0	0.0304934	0.031979	0	0.0319617	0.0670392	0.0236582	0	0.104354	0.0736565	0	0.0638441	0.0225619	0.031021	0.0325276	0	0.0696595	0.0730438	0	0.0284296
group11194	TRIAE_CS42_3AS_TGACv1_211770_AA0694020.1	TRIAE_CS42_3B_TGACv1_221861_AA0751910.1	TRIAE_CS42_3DS_TGACv1_272700_AA0924120.1	2.01908	2.05506	1.17588	2.05792	3.09661	2.48089	1.85399	2.66778	2.70852	1.84974	1.61902	2.58249	1.24729	0.146917	1.58141	2.59159	1.17305	1.24101	2.46646	1.55013	1.79433	2.17957	1.34513	2.17412	2.83208	2.2373	2.60092	2.65361	1.34817	2.15218	2.65581	1.80768	2.58903	2.30299	1.90539	1.62686	8.41456	13.0814	8.41487	6.32771	9.9709	6.91104	3.96309	9.26438	5.31873	2.66034
group11195	TRIAE_CS42_3AS_TGACv1_211771_AA0694050.2	TRIAE_CS42_3B_TGACv1_221102_AA0730380.2	TRIAE_CS42_3DS_TGACv1_271843_AA0909280.2	64.32	21.4174	31.9912	43.8841	24.0311	33.0675	64.8863	31.3372	30.4999	13.7162	13.3321	15.2819	18.0058	10.7797	11.4882	19.3426	11.654	16.8134	7.74834	9.06066	9.26787	8.82745	9.27447	8.83199	13.8146	10.5847	13.1353	79.6267	41.0219	53.799	27.2541	14.0335	21.4014	30.1761	15.7254	22.9466	21.4853	17.9529	21.4057	31.8644	22.2717	26.7929	12.9351	10.6611	12.7523	36.5768
group11196	TRIAE_CS42_3AS_TGACv1_211776_AA0694070.1	TRIAE_CS42_3B_TGACv1_221485_AA0741810.1	TRIAE_CS42_1DS_TGACv1_080238_AA0244010.1	0	0	0	0	0	0	0.882445	0	0	0	0	0.113757	0	0	0	0	0	0	0	0	0	0	0	0	0	0	0	0	0	0	0	0	0	0	0	0	0	0	0	0	0.161616	0	0	0	0	0
group11197	TRIAE_CS42_3AS_TGACv1_211779_AA0694080.1	TRIAE_CS42_3B_TGACv1_221443_AA0741050.1	TRIAE_CS42_3DS_TGACv1_272127_AA0915320.1	0.312307	0	0.679511	0.28566	0.554079	0.637452	0.100839	0.149459	0	1.17429	1.24637	2.15458	0.539759	0.790846	1.69779	1.12476	1.00539	1.28062	1.23346	2.48608	2.24299	1.89937	3.56133	2.96413	0.730525	2.00805	0.984749	0.490122	0.641562	0.761203	1.17827	1.32895	1.19377	0.743329	0.62234	0.774754	1.26325	1.04263	1.10406	1.43656	1.40947	1.042	0.754459	0.541891	0.689446	0.351256
group11199	TRIAE_CS42_3AS_TGACv1_211780_AA0694140.1	TRIAE_CS42_3B_TGACv1_221377_AA0738700.2	TRIAE_CS42_3DS_TGACv1_274017_AA0934380.1	8.18699	2.01056	2.94506	9.19291	2.4467	4.02298	8.22006	4.2856	2.66292	8.20114	6.39624	3.89839	7.13466	6.41612	4.13038	9.40579	4.95587	3.76399	8.28708	3.3146	5.27317	10.2336	5.16047	2.95537	8.3701	2.98874	5.0332	12.7795	9.42367	3.89894	8.18639	5.05417	4.99361	7.4335	3.94779	4.84285	11.4872	5.94522	6.6329	10.1888	5.88017	4.54121	11.0487	8.79993	11.6258	12.5404
group11200	TRIAE_CS42_3AS_TGACv1_211780_AA0694150.1	TRIAE_CS42_3B_TGACv1_221377_AA0738710.1	TRIAE_CS42_3DS_TGACv1_274017_AA0934390.1	0	0	0.548839	0	0.0408181	0	0	0	0.259538	0	0.364409	0.0652685	0	0.0418215	0	0	0.126396	0.536209	0	0.382184	0	0.259209	0.120082	0	0.306787	0	1.03e-09	0	0.179156	0	0.061606	0.150239	0	0	0.279212	0	0	0.142998	0	0	0.145731	0	0	0.040908	0	0
group11201	TRIAE_CS42_3AS_TGACv1_211792_AA0694210.2	TRIAE_CS42_3B_TGACv1_224358_AA0795670.1	TRIAE_CS42_3DS_TGACv1_272170_AA0916160.1	0	1.07087	2.01664	0	0.809432	1.30386	0	1.33662	1.49483	0	2.19447	1.5046	1.78e-08	1.82057	1.73005	1.6e-05	1.7506	1.50928	0.647132	2.15843	1.70409	2.36e-07	1.62095	1.54058	0	2.03431	1.6297	0.393326	2.01134	1.88124	0	1.36933	0.951639	1.03298	1.62656	1.3682	0	1.48372	1.45305	0	1.67269	1.99506	0	1.71081	1.75159	0
group11202	TRIAE_CS42_3AS_TGACv1_211797_AA0694240.1	TRIAE_CS42_3B_TGACv1_221254_AA0735240.2	TRIAE_CS42_3DS_TGACv1_274058_AA0934550.1	4.98667	0	4.06618	11.9189	0	10.9545	15.4052	0	7.83582	6.96348	0.623905	11.8683	13.4593	0.565311	10.556	10.9748	0.50523	14.8297	3.81369	0	5.82876	7.18045	0	5.66469	7.94559	0	10.0518	6.80639	0.366662	7.5642	1.32634	0	2.33202	8.07317	0.258612	12.402	2.59846	0.228434	5.36116	6.19229	0.0996089	4.99319	5.52151	0.309606	6.36721	6.03914
group11203	TRIAE_CS42_3AS_TGACv1_211797_AA0694260.1	TRIAE_CS42_3B_TGACv1_224402_AA0796420.1	TRIAE_CS42_3DS_TGACv1_274058_AA0934540.1	0	0	0	0	0	0	0	0	0	0	0	0	0	0	0	0	0	0	0	0	0	0	0	0	0	0	0	0	0	0	0	0	0	0	0	0	0	0	0	0	0	0	0	0	0	0
group11204	TRIAE_CS42_3AS_TGACv1_211799_AA0694290.1	TRIAE_CS42_3B_TGACv1_225914_AA0812880.1	TRIAE_CS42_3DS_TGACv1_272031_AA0913410.1	3.35022	9.26255	4.67606	2.71244	4.50264	3.428	3.09699	8.83931	4.85857	2.24204	2.76498	2.38735	1.78082	2.30478	2.7221	1.30081	3.28215	2.71259	2.44862	3.12975	1.63943	1.9878	2.97051	2.76568	2.45326	2.70789	2.77921	4.65704	7.76554	5.31492	2.04058	4.11098	4.63385	2.339	5.44862	2.30945	3.67895	7.28009	6.44149	4.09549	7.97255	3.86888	5.04853	8.77488	3.37625	5.52148
group11205	TRIAE_CS42_3AS_TGACv1_211799_AA0694310.1	TRIAE_CS42_3B_TGACv1_225914_AA0812890.1	TRIAE_CS42_3DS_TGACv1_272640_AA0923410.1	0.109574	0.0313542	0.171718	0.324193	0.370873	0.169324	0.162167	0.111344	0	0.0319746	0.330257	0.133733	0.0817803	0.24963	0.0284808	0	0.803482	0.139684	0	0.555377	0.126736	0.0952953	0.945243	0.365047	0	0.263884	0.13654	0.0849487	0.0324837	0	0.0353618	0.333969	0	0.0307992	0.56534	0	0.0565588	0.0648476	0.0295608	0.0576242	0.0660789	0	0.0646979	0.0741935	0.0676334	0.105619
group11207	TRIAE_CS42_3AS_TGACv1_211806_AA0694450.1	TRIAE_CS42_3B_TGACv1_226659_AA0818480.1	TRIAE_CS42_3DS_TGACv1_271947_AA0911510.1	0	0.443936	0.786565	0.91503	1.74065	0.92466	0	0.699047	0.557216	1.35779	2.43249	0.933257	1.83642	2.43185	2.01414	0	2.26039	2.40334	0	2.7028	1.30603	0.971596	3.21812	3.16938	0.130701	3.18992	1.71862	1.31575	2.22012	1.38524	0	2.19391	1.35149	1.14371	2.46901	1.2563	0.610396	0.983588	1.63838	1.11351	1.6872	0.924682	1.27526	0.497018	0.601943	1.72051
group11208	TRIAE_CS42_3AS_TGACv1_211806_AA0694460.1	TRIAE_CS42_3B_TGACv1_226659_AA0818490.1	TRIAE_CS42_3DS_TGACv1_271947_AA0911520.1	0	0	0	0	0	0	0	0	0	2.20808	1.63385	1.41212	1.73187	0.835932	0	3.56e-10	1.99679	1.2657	0	1.32209	0	0.964375	1.37094	1.07361	9.15e-10	1.38263	1.138	0	0.449327	0.536101	1.54489	0.943985	0.584876	1.75186	1.08615	0.465149	0	0.60495	0.397809	0	0.753373	0	8.04e-10	0.942541	0	0.788628
group11210	TRIAE_CS42_3AS_TGACv1_211819_AA0694590.2	TRIAE_CS42_3B_TGACv1_222184_AA0759250.1	TRIAE_CS42_3DS_TGACv1_271702_AA0906120.3	0	0	0.464327	0	0	0.549504	0	0	0.161689	0.865161	0	0.63759	1.14093	0	0.706681	0.763019	0	0.666497	0.663505	0	0.876905	0	0	1.23521	1.03112	0	1.05071	1.0766	0	0	1.60793	0	0.982143	0.836094	0	1.31161	1.02163	0	1.15603	1.28733	0	1.26398	0.847053	0	1.57237	1.10445
group11211	TRIAE_CS42_3AS_TGACv1_211819_AA0694610.1	TRIAE_CS42_3B_TGACv1_222184_AA0759230.1	TRIAE_CS42_3DS_TGACv1_272455_AA0920940.1	0	0	0	0.35262	0.23446	0	0.565842	0	0.218461	0	0	0.441706	0.297945	0.198298	0	0	0	0	0	0	0	0	0	0	0.0656626	0	0.338016	0.126057	0.0701728	0	0	0	0	0.0685817	0.0763617	0.141379	0	0.906093	0	0	0.853411	0	0.0717913	0.958563	0	0.462105
group11212	TRIAE_CS42_3AS_TGACv1_211819_AA0694620.2	TRIAE_CS42_3B_TGACv1_222184_AA0759220.2	TRIAE_CS42_3DS_TGACv1_272455_AA0920930.3	36.52	18.7592	0.293134	42.349	28.8557	8.75099	47.6276	27.7593	0	31.598	21.1479	0.779362	44.8819	25.4129	2.4877	47.2172	28.2867	0	36.051	25.3307	2.61427	41.1463	25.5274	4.49831	40.3695	29.0162	4.15924	30.9883	15.4867	1.10713	30.793	24.8239	1.56758	40.5269	30.4355	1.81247	15.9967	8.2871	0.96653	21.8814	13.3378	0.803059	15.7043	8.18952	2.53122	21.203
group11213	TRIAE_CS42_3AS_TGACv1_211821_AA0694670.1	TRIAE_CS42_3B_TGACv1_226462_AA0817110.1	TRIAE_CS42_3DS_TGACv1_271843_AA0909300.1	0	0	0	0	0	0	0	0	0	0	0	0	0	0	0	0	0	0	0	0	0	0	0	0	0	0	0	0	0	0	0	0	0	0	0	0	0	0	0	0	0	0	0	0	0	0
group11215	TRIAE_CS42_3AS_TGACv1_211824_AA0694720.1	TRIAE_CS42_3B_TGACv1_220723_AA0716740.4	TRIAE_CS42_3DS_TGACv1_274339_AA0935530.1	0.100887	0	0	0.535663	0	2.41683	0.477195	0	0	0.956895	1.49879	3.49355	0.55241	0	2.13318	0.307971	0	2.53323	1.39604	0	3.6894	0.233888	1.47195	3.31198	0.221499	0	2.28647	1.05676	1.46226	3.78458	0.0554021	0.34617	2.24508	1.03476	0.235942	2.27542	0.315602	0	2.97557	1.01912	0.331463	2.07319	0.301183	0.623222	1.41962	0.295005
group11216	TRIAE_CS42_3AS_TGACv1_211826_AA0694730.3	TRIAE_CS42_3B_TGACv1_222222_AA0760090.1	TRIAE_CS42_3DS_TGACv1_271626_AA0904210.1	0	0	0	0	0.0013202	0	0	0	0	0	0	0	0	0.022184	0.693822	0	0	0	0	0	0	0	0.000414886	0	0	0	0	0	0.00145093	0	0	0	0	0	0.00253506	0	0	0	0	0	0	0	0	0	0	0
group11217	TRIAE_CS42_3AS_TGACv1_211831_AA0694780.1	TRIAE_CS42_3B_TGACv1_221086_AA0729940.1	TRIAE_CS42_3DS_TGACv1_272218_AA0917080.1	0	0	0	0	0	0	0	0	0	0	0	0	0	0	0	0	0.0890907	0	0	0	0	0	0	0	0	0	0	0	0.0773747	0	0	0.0811617	0	0	0.0842055	0	0	0	0	0	0	0	0	0	0	0
group11218	TRIAE_CS42_3AS_TGACv1_211841_AA0694870.1	TRIAE_CS42_3B_TGACv1_226769_AA0819320.2	TRIAE_CS42_3DS_TGACv1_273275_AA0930100.1	0	0	0	0	0	0	0	0	0	0	0	0	0	0	0	0	0	0.268267	0	0	0	0	0.37121	0	0	0.116939	0.120006	0	0	0	0	0.121441	0	0	0.125958	0	0	1.0282	0.117408	0	0.466821	0.119937	0	0	0.269585	0
group11219	TRIAE_CS42_3AS_TGACv1_211848_AA0694880.1	TRIAE_CS42_3B_TGACv1_224773_AA0801330.1	TRIAE_CS42_3DS_TGACv1_271599_AA0903340.1	14.8619	33.5904	3.33019	13.0391	21.6054	1.89848	8.78381	28.3352	1.40134	6.24894	8.71177	0.971004	6.00944	8.7814	1.15298	5.33431	12.6028	1.76975	4.5192	13.5086	1.13209	4.87711	11.8902	1.06933	3.84093	10.432	1.04014	9.41683	17.3771	1.55982	6.91734	12.8466	1.01208	7.09844	10.5919	1.11689	8.20476	13.0564	1.31667	7.37072	12.9379	0.75543	9.59635	17.3847	1.90476	13.6841
group11220	TRIAE_CS42_3AS_TGACv1_211848_AA0694890.1	TRIAE_CS42_3B_TGACv1_224773_AA0801320.1	TRIAE_CS42_3DS_TGACv1_271599_AA0903350.1	0.215116	0	0	0.311298	0	0.238365	0.141523	0	0.0608367	0.167001	0	0.0289323	0.57081	0	0.0247077	0.291598	1.09297	0	0.492469	1.01791	0.0569183	0.332611	2.26635	0	0.131376	1.02938	0.111549	0.221919	0.951818	0.0559596	0.10337	0	0	0.187731	2.06688	0.167251	0.0985494	0.95412	0.160885	0.225884	0.971111	0.132665	0.0281781	2.81612	0.209045	0.139947
group11222	TRIAE_CS42_3AS_TGACv1_211851_AA0694930.1	TRIAE_CS42_3B_TGACv1_225393_AA0807920.1	TRIAE_CS42_3DS_TGACv1_271546_AA0902150.2	0	0.0908973	0.254002	0.0659528	0.10732	0.155124	0.199884	0	0.138859	0.332453	0.966617	0.226862	0.232384	0.0904848	0.174965	0.221521	0.499376	0.262167	0.0287415	0.452816	0.454252	0.293529	0.316119	0.317232	0	0.29943	0.00175016	0.0792633	0.522158	0.080426	0.193758	0.447914	0	0.136583	0.258212	0.147883	0.173393	0.709328	0.120612	0.188697	0.385697	8.95e-06	0.242059	1.08281	0.29882	0.0987904
group11223	TRIAE_CS42_3AS_TGACv1_211856_AA0695020.1	TRIAE_CS42_3B_TGACv1_223368_AA0781060.1	TRIAE_CS42_3DS_TGACv1_273225_AA0929620.1	2.86082	0	0.6777	1.43693	1.11676	0.995069	6.02403	0	1.09986	7.58856	0.615793	4.18419	5.19315	0.534396	3.79753	5.4976	1.14618	6.21337	6.7786	0.743563	7.50166	4.49684	0.623295	4.80899	6.26393	1.47846	5.02512	3.75147	0.41012	3.31173	6.83218	0.143219	5.3189	5.52563	0.594589	5.2224	9.9781	1.91852	9.10055	8.79768	0.278956	4.94483	9.51111	1.25245	6.23573	7.51735
group11232	TRIAE_CS42_3AS_TGACv1_211868_AA0695140.1	TRIAE_CS42_1BL_TGACv1_030627_AA0096320.1	TRIAE_CS42_3DS_TGACv1_273014_AA0927450.2	0.833691	5.08051	2.34015	1.77138	3.40547	2.15643	0.846402	5.62575	3.36674	1.44585	1.51595	1.80863	1.68942	4.06529	2.32546	1.1865	0.91281	2.54884	1.53874	4.22516	1.64341	2.20164	3.71272	4.08595	1.28718	2.80503	1.7156	0.84739	2.57893	1.14409	0.905069	1.55446	0.740282	1.09185	3.18023	2.14477	1.03977	1.73062	1.14198	0.89935	1.91929	0	0.605187	2.22057	1.60866	0.354858
group11233	TRIAE_CS42_3AS_TGACv1_211880_AA0695200.3	TRIAE_CS42_3B_TGACv1_225435_AA0808350.4	TRIAE_CS42_3DS_TGACv1_272685_AA0923860.2	7.70652	0	5.0648	3.56222	1.44369	6.65881	7.22904	0	6.75775	22.4072	0.607345	13.5538	10.9005	0	5.12197	8.36737	1.79518	4.29458	16.0229	0	10.4308	11.554	0	7.82359	8.32803	0.799561	5.91473	2.10581	0	2.81626	14.2485	0.575456	11.6526	9.03384	0.948596	10.4887	15.2013	0	4.08142	10.4216	0.55457	5.16944	5.80038	0.843401	5.90218	3.15295
group11234	TRIAE_CS42_3AS_TGACv1_211881_AA0695210.3	TRIAE_CS42_3B_TGACv1_221404_AA0739760.2	TRIAE_CS42_3DS_TGACv1_273371_AA0930700.2	0	5.5039	0.413354	0	3.96888	0	0	2.15706	0	0	0.36327	0.947504	0	0	0	2.94057	5.36058	0	0	3.25826	1.37292	0	2.58462	0.479524	0	3.06771	0.454974	0	0.494547	0.850431	0	1.23436	0.359163	0	0	0.914878	0	2.26913	1.10237	0	0	1.71689	0	0.796022	0.417626	0
group11236	TRIAE_CS42_3AS_TGACv1_211890_AA0695290.1	TRIAE_CS42_3B_TGACv1_227709_AA0824420.1	TRIAE_CS42_3DS_TGACv1_273272_AA0930070.1	0.728305	0.468499	0	0.122736	0	0	0	0.0821707	0.663588	1.11139	0.593623	0.663526	0.569712	0.225571	0.372353	1.14345	0.2542	0	0.287943	0.422743	0.414073	1.3266	0.281751	0.1626	0.571027	0.585258	0.25668	0.381787	0.14942	0.244352	0.514705	0.382983	0.204955	0.712091	0.402464	0.106336	0.651404	0.186036	0.243379	0.110715	0.192316	0.248144	0.373014	0.0822791	0.50159	0.507448
group11237	TRIAE_CS42_3AS_TGACv1_211890_AA0695300.1	TRIAE_CS42_3B_TGACv1_227709_AA0824410.1	TRIAE_CS42_3DS_TGACv1_273272_AA0930080.1	1.33061	2.3672	0.406468	3.12179	2.58786	0.833716	1.79389	0.868123	1.31813	2.44047	3.5149	1.40883	1.89399	3.61394	1.11399	2.67317	1.15782	2.36103	1.26194	2.28351	1.39174	1.7615	0.974609	1.53005	1.14499	1.11169	2.33628	2.90468	1.88986	2.06493	1.71581	2.37221	1.72697	4.28363	2.60686	1.5748	1.85298	3.00986	0.727864	2.68462	3.67009	1.30529	2.55229	2.19359	2.11534	4.39459
group11238	TRIAE_CS42_3AS_TGACv1_211899_AA0695350.1	TRIAE_CS42_3B_TGACv1_221012_AA0727000.1	TRIAE_CS42_3DS_TGACv1_271658_AA0904950.1	0.869313	0.360592	0.315154	0.520484	0.0458519	0.930968	0.473834	0.045912	0.27967	0.518609	0.136922	0.324493	0.552836	0.231725	0.0835711	0.293304	0.0947217	0	0	0.128866	0.305278	0.185718	0	0.502394	0.175949	0.213106	0.519248	0.333585	0.201858	0.123006	0.656465	0.634102	2.622	0.705995	0.546168	1.87336	0	0	0.122643	0.127123	0	0.250018	0.0951643	0.0460737	0.140372	0.116516
group11239	TRIAE_CS42_3AS_TGACv1_211899_AA0695360.1	TRIAE_CS42_3B_TGACv1_221012_AA0727020.2	TRIAE_CS42_3DS_TGACv1_271658_AA0904920.2	4.4231	5.01648	3.75764	4.72745	3.44021	5.18526	3.25017	3.36661	2.66151	5.31512	6.17665	9.43985	4.00625	3.98674	6.46153	4.3129	4.00837	9.06641	4.4123	3.90768	8.58034	3.97713	4.2799	6.65347	3.50811	3.73986	7.43473	4.77268	4.87652	5.63093	5.00236	5.92961	6.08962	5.44768	5.13923	6.3815	3.38991	3.25631	4.37477	3.66926	4.39224	6.00856	4.93007	3.41089	5.55482	5.40236
group11240	TRIAE_CS42_3AS_TGACv1_211903_AA0695460.1	TRIAE_CS42_3B_TGACv1_223462_AA0782590.1	TRIAE_CS42_3DS_TGACv1_273962_AA0934030.1	5.43202	2.57946	0	5.00946	2.79686	0	7.50072	4.81158	0	2.35189	3.09508	0	3.84522	2.56882	0	2.39859	1.49281	0	4.16187	5.1512	0	2.19949	3.14652	0	2.44077	3.05238	0	5.74336	5.1678	0	3.45424	2.06225	0	3.55559	2.08966	0.0922178	7.66871	4.44851	0	6.93901	3.93029	0	9.13226	6.62195	0	6.12738
group11242	TRIAE_CS42_3AS_TGACv1_211904_AA0695490.1	TRIAE_CS42_3B_TGACv1_222046_AA0755710.1	TRIAE_CS42_3DS_TGACv1_271727_AA0906740.1	0.564663	1.3306	1.74535	1.41351	0	0.878726	0	0	0.859311	5.03241	1.63799	3.48621	3.67e-09	0	1.6692	1.20005	0.54244	0	5.19127	3.81018	0.672274	3.1915	1.90536	2.47323	3.12721	0.715326	2.83529	3.6146	1.79275	1.09228	3.16115	0	1.27023	3.19837	0.438998	0.782366	3.85208	2.35451	1.09412	3.13051	2.31351	0.966725	2.29478	0.9526	1.31136	4.13739
group11243	TRIAE_CS42_3AS_TGACv1_211914_AA0695510.1	TRIAE_CS42_3B_TGACv1_220601_AA0710690.2	TRIAE_CS42_3DS_TGACv1_272464_AA0921210.1	1.60741	1.23307	3.42668	2.40395	0.808192	6.15619	1.65013	0.62462	4.23855	2.03152	1.80616	4.72092	0.366906	1.66107	4.89329	1.6498	1.80954	6.24454	0.940088	0.309126	5.36042	2.21783	1.09861	5.24089	0.488574	1.79363	4.16629	0.606807	1.86349	4.70871	1.41135	2.42808	5.14836	1.06446	2.0413	5.12592	0.172749	1.45455	2.74131	0.893735	1.84697	3.47113	0.584049	1.96689	2.72801	0.993682
group11244	TRIAE_CS42_3AS_TGACv1_211914_AA0695520.1	TRIAE_CS42_3B_TGACv1_220601_AA0710700.3	TRIAE_CS42_3DS_TGACv1_272464_AA0921220.1	1.78557	0.646301	1.36295	1.04348	1.53933	1.00763	1.45082	0.670715	1.39274	1.78143	1.82136	0.974126	0.872518	1.43545	1.16952	0.863271	1.32066	1.84926	1.10981	1.09526	1.3372	1.56186	1.168	0.857984	1.43331	1.71909	0.703089	1.21234	1.89957	0.988889	0.944078	1.0144	0.805442	1.35008	1.43867	0.971262	1.87417	2.36431	2.13253	2.10382	2.10708	2.19636	1.35636	1.82582	1.11775	2.61219
group11245	TRIAE_CS42_3AS_TGACv1_211916_AA0695540.1	TRIAE_CS42_3B_TGACv1_221319_AA0737120.4	TRIAE_CS42_3DS_TGACv1_273542_AA0932040.1	0	0	0.384621	0	1.61262	0.0060581	0.544505	0	0	0.728195	1.03184	0.852953	0	0	1.25522	0	0	0	0	0.388665	0.00272356	2.18313	1.31062	1.07011	0	2.15209	0.00101294	0	0	0.37726	0	0.162773	0.383415	0	0.500227	0.519403	0	0.554758	0.524891	0.48909	0.184803	0.816382	0	0.377961	0	0
group11247	TRIAE_CS42_3AS_TGACv1_211924_AA0695690.3	TRIAE_CS42_3B_TGACv1_226372_AA0816330.1	TRIAE_CS42_3DS_TGACv1_272786_AA0925270.2	0.578933	1.41944	0	1.47664	2.13663	0	1.29439	1.68014	0	0.963316	2.00226	0	1.88853	2.2474	0	1.21117	2.63763	0	0	1.46426	0	1.93922	3.10464	0	0.946159	2.30411	1.18824	1.0441	1.4379	0	0.594045	0.933785	0	0.942819	1.27308	1.27259	0.93161	1.00121	0	1.34881	1.37916	0	0.50308	1.90926	0	1.16136
group11248	TRIAE_CS42_3AS_TGACv1_211924_AA0695700.1	TRIAE_CS42_3B_TGACv1_226372_AA0816380.1	TRIAE_CS42_3DS_TGACv1_272786_AA0925260.1	4.19133	6.15684	5.40292	4.32939	3.90129	5.94348	4.31428	5.46934	8.48074	1.54832	5.18929	6.1746	2.60044	3.66036	5.05038	1.35804	5.14901	3.67016	1.88814	3.04279	2.87878	1.06276	4.00564	3.92481	1.51114	3.53929	3.2949	4.40559	7.2388	6.5572	1.31466	6.00055	6.90432	2.94466	6.23216	6.01796	2.4692	3.34408	4.83623	1.99402	2.8428	2.47522	2.03224	2.81707	4.81968	3.6826
group11252	TRIAE_CS42_3AS_TGACv1_211950_AA0695940.1	TRIAE_CS42_3B_TGACv1_221946_AA0753750.1	TRIAE_CS42_3DS_TGACv1_271978_AA0912160.1	0	0	0	0	0	0	0	0	0	0	0	0	0.0831636	0	0	0	0	0	0	0	0	0	0	0	0	0	0	0	0	0	0.0935327	0	0	0	0	0	0	0	0	0	0	0	0	0	0	0
group11253	TRIAE_CS42_3AS_TGACv1_211951_AA0695950.1	TRIAE_CS42_3B_TGACv1_221697_AA0747750.1	TRIAE_CS42_3DS_TGACv1_274214_AA0935080.1	0	0	0	0	0	0	0.334085	0	0	0	0	0	0	0	0	0	0	0	0	0	0	0	0.260273	0	0	0	0	0	0.0468844	0	0	0	0	0	0.204024	0	0	0	0	0	0	0	0	0.0534765	0	0
group11254	TRIAE_CS42_3AS_TGACv1_211955_AA0696000.4	TRIAE_CS42_3B_TGACv1_223508_AA0783210.1	TRIAE_CS42_3DS_TGACv1_273835_AA0933620.1	0	2.56501	3.2151	2.97334	0.760139	3.9019	2.4519	3.20306	1.03391	1.10648	3.94012	5.76004	0	3.29119	2.18529	1.11346	2.19558	7.50574	0	4.74564	3.20073	0	3.64822	4.45583	1.40839	3.26908	3.20304	1.0359	4.46347	5.60874	1.31768	4.60425	4.28063	1.39319	4.00473	5.48058	2.59379	3.154	4.3893	0.216479	3.64876	5.54837	0.380777	5.3621	4.42894	1.3615
group11256	TRIAE_CS42_3AS_TGACv1_211963_AA0696050.1	TRIAE_CS42_3B_TGACv1_222728_AA0769590.1	TRIAE_CS42_3DS_TGACv1_272448_AA0920790.1	7.02667	5.02699	5.67599	7.89621	6.60747	5.7685	9.55757	7.46504	7.58412	2.97742	3.86124	3.11489	4.75975	2.37525	4.58827	2.82808	2.85255	3.5485	4.03702	2.64122	3.10619	5.71251	3.45709	4.99495	4.97734	3.65603	3.68533	6.58245	7.44222	4.32366	4.84845	3.2741	2.71573	4.04086	4.35989	3.13998	5.70113	5.90688	5.58971	5.34196	6.02321	5.00738	8.82218	8.06953	5.74303	8.59322
group11257	TRIAE_CS42_3AS_TGACv1_211963_AA0696060.1	TRIAE_CS42_3B_TGACv1_222728_AA0769580.3	TRIAE_CS42_3DS_TGACv1_272448_AA0920780.1	1.52316	2.35196	1.817	0	0.921805	1.93015	0	0.368106	0	0.294112	1.60249	2.02769	0.338405	1.2351	1.40178	0	1.48e-08	1.88573	0	0.515558	2.27459	0.151616	1.9834	2.58562	0	1.211	3.07873	0	1.47881	2.12737	0	1.30257	1.85575	0.475616	1.03066	1.80612	0	1.42431	3.07397	0	1.50019	2.52878	0	0.684707	3.32505	0.5489
group11258	TRIAE_CS42_3AS_TGACv1_211963_AA0696070.1	TRIAE_CS42_3B_TGACv1_222728_AA0769570.1	TRIAE_CS42_3DS_TGACv1_272448_AA0920770.1	77.5162	115.767	115.784	84.911	115.309	132.315	44.3539	85.4741	80.6118	71.2376	115.927	142.263	70.2327	120.104	145.337	62.615	105.584	155.391	96.7463	163.805	236.877	96.2084	159.409	212.51	91.1716	162.947	228.19	60.054	77.7535	104.076	73.5329	108.982	162.284	72.2283	96.3754	122.632	68.2368	86.8841	138.966	79.2158	91.3576	147.802	66.7676	90.6668	131.194	75.3615
group11262	TRIAE_CS42_3AS_TGACv1_211981_AA0696330.1	TRIAE_CS42_3B_TGACv1_223772_AA0786950.1	TRIAE_CS42_3DS_TGACv1_271928_AA0911000.1	0	0	0	0	0	0	0.396559	0.0662411	0	0.199604	0	0	0.111333	0	0	0.204842	0	0	0	0	0	0	0	0	0	0	0	0.176247	0.0588854	0	0.431242	0	0	0	0	0	0.233759	0	0	0.178814	0.0597423	0	0.401649	0.067096	0	0
group11263	TRIAE_CS42_3AS_TGACv1_211988_AA0696480.1	TRIAE_CS42_3B_TGACv1_223611_AA0784520.1	TRIAE_CS42_3DS_TGACv1_271584_AA0903020.1	0.298592	9.58129	22.8864	0.134959	7.82265	21.6413	0.595409	5.18393	23.7299	0.121297	6.04511	14.8428	0	5.97612	18.2018	0.362904	5.01663	10.1684	0.111501	5.8973	11.5046	0.343765	4.79215	16.6251	0.110344	7.1299	9.21505	0.21905	7.84635	23.8552	0.114888	5.96226	14.6459	0.479828	6.70429	17.8744	0.219382	15.569	37.0862	0.221497	11.4384	28.2903	0.121432	9.95669	33.2038	0.493783
group11264	TRIAE_CS42_3AS_TGACv1_211988_AA0696490.1	TRIAE_CS42_3B_TGACv1_223611_AA0784530.1	TRIAE_CS42_3DS_TGACv1_271584_AA0903010.1	20.1142	5.35363	17.9383	25.498	5.39137	6.95991	26.3133	3.79912	5.48988	26.9178	6.38204	14.0529	31.13	4.53546	2.68635	21.4583	2.30714	6.6513	15.6549	2.58772	13.241	29.4152	2.43056	8.41596	23.4654	3.44267	10.2009	33.8571	9.7803	13.7688	25.811	10.0031	14.3283	35.7276	9.36725	13.5384	55.0138	14.015	23.1473	44.7877	12.2575	19.2612	52.6264	13.1541	22.7768	49.4319
group11267	TRIAE_CS42_3AS_TGACv1_212016_AA0696780.1	TRIAE_CS42_3B_TGACv1_223225_AA0778320.1	TRIAE_CS42_3DS_TGACv1_272462_AA0921140.1	1.46238	1.09829	0	3.71357	0.934615	0	2.79255	0.721101	0	0.602552	1.45734	0.31416	0.168004	0.425296	0.130575	0.206076	0.37265	0.160187	0.747165	0.33772	0.290297	0.130383	0.424294	0.379887	0.432077	0.870268	0.575302	2.71924	0.771671	0.346395	0.557901	0.202317	0.581283	0.771835	0.349864	0.45233	13.1712	0.575289	0.963476	11.5113	0.130416	0.706236	8.41939	0.366192	0.394344	5.44281
group11269	TRIAE_CS42_3AS_TGACv1_212022_AA0696820.1	TRIAE_CS42_3B_TGACv1_227052_AA0821090.1	TRIAE_CS42_3DS_TGACv1_271629_AA0904270.1	0	0	0	0	0	0	0	0	0	0	0	0	0	0	0	0	0	0.381696	0	0	0	0	0	0	0	0	0	0	0	0	0	0	0	0	0	0	0	0	0	0	0	0	0	0	0	0
group11270	TRIAE_CS42_3AS_TGACv1_212023_AA0696840.1	TRIAE_CS42_3B_TGACv1_221961_AA0753900.1	TRIAE_CS42_3DS_TGACv1_274939_AA0936380.1	1.58739	2.12106	2.63289	1.5725	1.30485	1.04263	0.771228	1.35671	1.59365	0.871947	1.27538	0.870903	0.17897	1.49878	0.868634	0.960903	0.135145	0.98153	1.59963	1.93229	1.32967	1.04937	1.33912	0.865506	0.904137	0.696038	0.873386	0.72964	1.79048	1.154	0.432728	0.938928	0.943053	0.511455	1.3741	1.3583	0.282029	0.775694	0.808449	0.570258	0.904519	1.19912	0.525432	1.06923	0.808421	0.818923
group11271	TRIAE_CS42_3AS_TGACv1_212026_AA0696870.1	TRIAE_CS42_3B_TGACv1_225173_AA0805840.1	TRIAE_CS42_3DS_TGACv1_272615_AA0923100.1	0	5.0115	1.64736	0	4.86596	1.38592	0	4.45237	0.342748	0.830916	6.45763	2.43507	1.04132	9.53538	2.59208	0.687388	10.4517	1.71836	0.446007	14.1365	3.47381	1.02778	16.4849	3.28086	0.443256	17.5908	5.94297	0.16393	4.40789	1.7504	0.257609	12.9996	4.29838	0.455799	10.7398	3.53562	0.164326	6.49496	2.8117	0.0836461	5.40812	2.22021	0	3.00804	2.02895	0.229873
group11274	TRIAE_CS42_3AS_TGACv1_212055_AA0697200.1	TRIAE_CS42_3B_TGACv1_221583_AA0744920.1	TRIAE_CS42_3DS_TGACv1_271882_AA0910200.1	17.8298	26.1939	0	14.2854	18.1934	0	16.9527	17.9602	0	7.17151	8.55337	0	15.3657	12.437	0	9.1982	13.1825	0	10.4255	10.3584	0	14.1516	12.2683	0	8.74822	7.13531	0	7.82156	8.84332	1.29336	7.62364	6.71985	0	6.99385	8.18817	0	21.9057	13.9764	0	15.9767	12.4277	0	13.9957	11.3091	0.673201	15.3687
group11275	TRIAE_CS42_3AS_TGACv1_212057_AA0697230.1	TRIAE_CS42_3B_TGACv1_221123_AA0731050.1	TRIAE_CS42_3DS_TGACv1_272779_AA0925250.4	0	0	0.00337478	0	0	3.70779	0	0.743552	0.00799752	0	0	2.91999	3.24317	1.22639	1.9477	0.000240135	1.86188	2.47819	1.04e-09	1.06447	2.62395	2.36e-06	0	2.49494	0	0.345548	3.40319	0.410557	0	2.36656	0	1.00978	2.85212	0	1.04806	3.12282	0	0.966198	2.49401	0	2.95022	2.36874	0	0	2.79037	0.442539
group11278	TRIAE_CS42_3AS_TGACv1_212063_AA0697300.3	TRIAE_CS42_3B_TGACv1_225918_AA0812900.2	TRIAE_CS42_3DS_TGACv1_271972_AA0912110.1	0	2.55785	10.8412	0	6.07603	10.8289	0	6.57138	10.9584	0	5.37459	8.16925	0.0673072	4.24015	8.61157	0	9.14744	10.4769	0	6.28154	10.1754	0	6.42917	12.648	0	4.92694	9.39606	0	5.87744	9.25574	0	4.34303	4.81484	0	6.00932	6.99068	0.0694314	3.56524	3.64219	0	3.85694	6.78367	0	3.52478	5.34379	0.140529
group11279	TRIAE_CS42_3AS_TGACv1_212063_AA0697310.1	TRIAE_CS42_3B_TGACv1_222190_AA0759470.1	TRIAE_CS42_3DS_TGACv1_271972_AA0912120.1	3.25567	1.70091	5.24772	1.61415	1.73394	5.54798	3.24621	1.30042	5.95924	0.878189	0.635976	1.42165	1.91629	0	1.25674	1.32444	0.428854	2.45622	1.31767	1.0566	1.26672	1.54238	1.6926	3.01913	1.36247	0.400601	1.84517	1.45377	0.923174	2.38197	1.1975	0.405114	1.57437	0.971106	0.695921	2.47669	2.05933	1.30519	3.12033	2.12623	1.14144	1.8139	2.48951	1.13329	3.69141	2.72083
group11280	TRIAE_CS42_3AS_TGACv1_212065_AA0697340.1	TRIAE_CS42_3B_TGACv1_227286_AA0822600.1	TRIAE_CS42_3DS_TGACv1_271892_AA0910390.1	3.74391	4.1638	6.64762	4.03124	3.76375	2.66846	3.22486	3.46924	5.37903	2.69345	1.26775	1.35446	2.6287	1.97435	2.23524	2.44862	1.53449	2.67041	2.75191	0.780143	2.82361	2.65208	1.64533	1.63254	3.02272	1.34259	2.65725	1.36315	1.55593	2.271	2.95672	1.90429	3.00435	3.3181	1.01261	2.90571	5.23873	2.46984	2.6725	3.79792	3.54119	2.86052	3.7355	3.35067	3.28585	1.98883
group11281	TRIAE_CS42_3AS_TGACv1_212070_AA0697380.1	TRIAE_CS42_3B_TGACv1_221596_AA0745410.1	TRIAE_CS42_3DS_TGACv1_272149_AA0915710.1	0.858306	0	0.949466	0.932915	0	1.43709	1.1701	0	0.801205	0.395599	0	0.0813721	1.44648	0	0	0.8066	0	0	1.02321	0	0.450442	2.44842	0	1.65043	1.44837	0	0.297524	3.41956	0	1.86576	1.0979	0	1.05372	0.759415	0	0.702812	1.0398	0	0.57009	1.76823	0	0.872581	1.42999	0.194505	0.571731	2.91801
group11283	TRIAE_CS42_3AS_TGACv1_212075_AA0697430.1	TRIAE_CS42_4BS_TGACv1_328086_AA1082490.1	TRIAE_CS42_3DS_TGACv1_272128_AA0915340.3	0.174075	0.703669	0.957914	0	0.206894	0.10771	0	0.0518111	0.206869	0.205413	0.210992	0.539035	0.563157	0.392391	0	0.31876	0.695102	0.891032	0.0963535	1.06671	0.701271	0.655861	0.214842	0.634549	0.143372	0.529076	0.161611	0.49943	0.0528614	0.392621	0.164273	0.46107	0.949149	0.14818	0.22444	0.362854	0.316697	0.399921	0.617045	0.230613	0.249974	0.532315	0.155379	0.353696	0.494778	0.29593
group11285	TRIAE_CS42_3AS_TGACv1_212081_AA0697540.1	TRIAE_CS42_3B_TGACv1_224016_AA0791010.1	TRIAE_CS42_3DS_TGACv1_274373_AA0935610.1	5.81068	2.27096	2.4049	7.09495	1.62006	1.4164	6.08072	3.25181	1.72005	4.60736	4.13133	6.28288	3.07681	3.22112	6.04998	0.808928	3.19506	3.9428	4.47809	4.49452	8.68714	2.38641	2.95064	4.98746	2.90323	5.96226	8.40066	17.57	8.59731	9.88457	10.8943	11.2336	15.8301	7.30857	10.228	9.81115	9.06542	3.90646	6.50391	9.33151	5.90565	6.77086	10.4821	4.80928	13.0804	11.0211
group11286	TRIAE_CS42_3AS_TGACv1_212091_AA0697590.1	TRIAE_CS42_3B_TGACv1_221971_AA0754080.2	TRIAE_CS42_3DS_TGACv1_273416_AA0931060.1	48.3552	44.9873	10.7127	24.4232	27.5623	2.48704	36.8129	37.9287	7.00106	37.1003	35.4719	4.67108	18.5416	29.2102	8.60749	34.4589	37.6803	8.10623	42.0613	40.4897	13.0434	32.9726	30.0862	13.3208	42.339	34.8046	17.4516	71.2746	63.6338	4.12793	39.9439	36.2837	2.96536	34.3121	32.3916	2.01531	37.8879	29.6328	4.37989	41.0108	31.7099	3.05726	38.3915	24.3934	6.37279	66.9613
group11287	TRIAE_CS42_3AS_TGACv1_212091_AA0697610.1	TRIAE_CS42_3B_TGACv1_221971_AA0754090.1	TRIAE_CS42_3DS_TGACv1_273416_AA0931080.2	14.5311	3.0931	3.06903	12.898	0	2.16752	6.53644	0	0.247708	17.7941	0	3.44848	25.8146	0	1.69038	24.2278	0	2.76332	47.2423	0	2.40674	44.9993	0	1.8958	39.2727	3.33958	0.433767	9.25516	0	1.39629	16.0779	0.472784	1.75862	14.7782	1.14381	0.95518	12.9475	0	0.900765	10.7793	0	1.07627	13.9639	0	1.07458	8.94169
group11288	TRIAE_CS42_3AS_TGACv1_212092_AA0697640.1	TRIAE_CS42_3B_TGACv1_224507_AA0797470.1	TRIAE_CS42_3DS_TGACv1_271991_AA0912550.1	3.84401	3.15383	1.38744	0.773036	1.91019	4.36326	1.94697	1.7333	1.74259	4.55826	3.64171	5.16178	2.45854	2.07443	4.25254	2.51933	2.50018	3.75606	4.39036	2.53205	5.2281	5.18012	2.78244	3.64517	3.81452	3.88748	3.74278	1.66271	1.50194	1.85987	4.01161	4.26108	6.03869	3.56861	3.58793	3.98766	1.63147	1.20825	1.48653	1.19647	2.23605	1.71082	1.64685	1.10361	1.74076	2.53657
group11289	TRIAE_CS42_3AS_TGACv1_212093_AA0697650.1	TRIAE_CS42_3B_TGACv1_222792_AA0770830.1	TRIAE_CS42_3DS_TGACv1_277921_AA0937160.1	8.75474	0	1.56514	5.92131	0	3.62409	5.72947	0	3.98397	6.24633	0	5.56017	6.19382	0	5.17235	2.61849	0	2.90287	8.4625	0.049166	2.17623	5.58188	0	4.46509	9.17615	4.69e-05	3.27705	15.1966	0	2.99102	11.2123	1.27923	3.35015	10.2496	0	5.65422	23.1025	1.36632	7.96489	14.3706	0.375791	6.47448	12.9911	1.08131	8.79621	23.8219
group11290	TRIAE_CS42_3AS_TGACv1_212094_AA0697670.1	TRIAE_CS42_3B_TGACv1_223240_AA0778760.1	TRIAE_CS42_3DS_TGACv1_272166_AA0915990.1	4.38355	3.39223	5.15994	4.44434	4.18169	4.18866	3.2347	4.24699	3.97307	2.56071	1.9876	2.2503	2.41492	2.44411	2.05586	2.68776	2.70431	2.24584	3.29495	2.57579	2.82615	5.49569	2.76216	5.56208	2.78759	2.34766	3.31713	4.96441	3.83444	3.33897	3.17316	2.99424	2.5113	2.85824	2.8422	2.20595	3.94501	4.47132	3.65114	2.78423	3.68109	2.95173	4.30849	4.20337	4.34365	4.33718
group11291	TRIAE_CS42_3AS_TGACv1_212094_AA0697680.1	TRIAE_CS42_3B_TGACv1_223240_AA0778770.1	TRIAE_CS42_3DS_TGACv1_272166_AA0915980.1	4.5634	3.07262	5.10401	7.93943	3.15344	10.496	5.51589	4.98308	7.12331	3.34273	3.28962	4.74244	4.19939	2.29055	8.51286	2.00464	2.46562	2.42038	4.1424	3.18721	6.10803	5.01379	2.21931	5.9114	3.96808	1.4654	3.99085	5.99291	3.15879	8.22142	2.00768	3.57732	6.5011	3.19272	2.58645	4.65929	7.54022	8.17316	9.34479	6.16566	6.72446	8.58701	8.51901	5.62853	9.4507	9.42954
group11292	TRIAE_CS42_3AS_TGACv1_212111_AA0697830.1	TRIAE_CS42_3B_TGACv1_221205_AA0733750.1	TRIAE_CS42_3DS_TGACv1_273174_AA0929160.1	7.5351	8.58942	11.3486	10.0828	13.3931	13.5089	7.58053	12.3939	12.6567	15.5408	15.485	15.5601	7.27365	9.86728	11.1598	7.20697	8.08888	11.2392	7.33514	7.71742	8.22268	10.7149	8.13989	9.12503	8.47259	8.53117	11.9633	14.9199	13.5363	19.1792	11.8922	10.9344	12.1311	16.3055	14.4311	18.1486	37.0476	36.647	40.3891	30.7164	31.7752	33.9148	43.1934	38.4326	40.3669	22.6936
group11293	TRIAE_CS42_3AS_TGACv1_212120_AA0697960.1	TRIAE_CS42_3B_TGACv1_225037_AA0804240.1	TRIAE_CS42_3DS_TGACv1_273513_AA0931850.1	0	0	0	0	0	0	1.22505	0.288814	1.1745	0	0	0	0.648219	0	0.79397	0	0	0	0	0	0	0.602204	0	0.807449	0	0	0	0.142814	0	0.429524	0	0	0.225383	0.155466	0.437637	0.1169	0	0	0	0	0	0	0	0	0	0.790887
group11294	TRIAE_CS42_3AS_TGACv1_212126_AA0697980.1	TRIAE_CS42_3B_TGACv1_221894_AA0752580.8	TRIAE_CS42_3DL_TGACv1_250457_AA0868570.1	6.00714	2.43339	11.3196	10.5156	0	11.1367	0	1.96176	7.08753	4.76783	1.41204	7.44262	4.93583	2.14442	10.5424	1.51023	1.62621	8.07584	2.77e-09	2.83e-07	10.8595	6.68432	0.736887	9.53508	0.00470834	1.44947	9.95371	3.3757	0.408179	7.47674	2.33892	0.190123	7.4907	5.48255	0.35348	6.8323	4.65261	0.974718	12.681	2.9666	1.40303	11.4771	4.58258	1.01017	11.2191	5.12414
group11296	TRIAE_CS42_3AS_TGACv1_212128_AA0698000.1	TRIAE_CS42_3B_TGACv1_223221_AA0778210.1	TRIAE_CS42_3DS_TGACv1_274069_AA0934580.1	24.4871	18.143	17.6419	20.7387	25.0885	27.5399	20.0673	26.5669	21.2048	26.9996	32.5776	29.2887	23.4646	27.9113	24.7994	17.4363	24.4399	19.5353	13.2569	13.9434	14.819	20.9969	19.376	26.4713	19.6892	23.0806	24.6164	22.1407	26.048	27.8873	7.58972	13.2191	12.5817	22.5159	25.1155	27.5276	15.1532	27.4246	24.6703	22.7784	33.1835	30.8132	17.4095	35.2816	31.2934	18.5742
group11299	TRIAE_CS42_3AS_TGACv1_212138_AA0698070.2	TRIAE_CS42_3B_TGACv1_220849_AA0721240.1	TRIAE_CS42_3DS_TGACv1_271844_AA0909340.2	0	0.657062	0	0	1.06272	0	0	1.11112	0	0.350435	0.196228	0.400733	0	0.373661	0.277577	0	0.818316	0	0.280964	0.427928	0.780503	0	0.377515	0	0	0.739261	0.735488	0.225902	0.77795	0.580497	0	0.273181	0	0	0.669912	0.386164	0	0.323551	0	0	0.395632	1.42e-09	0	0.666324	0	0
group11300	TRIAE_CS42_3AS_TGACv1_212138_AA0698080.3	TRIAE_CS42_3B_TGACv1_220849_AA0721250.1	TRIAE_CS42_3DS_TGACv1_271844_AA0909330.1	14.5806	10.434	12.1275	18.1528	12.6164	17.2764	9.15147	7.02623	7.04616	30.9802	19.7826	27.1688	30.8961	17.7115	22.5794	27.541	19.1269	22.637	38.9277	26.8177	31.8751	33.1024	31.4502	32.6875	35.5832	23.1216	25.7185	16.9141	12.292	16.2847	28.9415	19.7094	20.7729	20.4626	19.0707	19.8169	19.6952	17.3757	18.4043	26.0137	21.0536	21.3977	18.6247	15.196	15.784	15.1794
group11302	TRIAE_CS42_3AS_TGACv1_212152_AA0698210.1	TRIAE_CS42_3B_TGACv1_222898_AA0772780.1	TRIAE_CS42_3DS_TGACv1_272865_AA0925910.1	25.2158	12.7069	15.019	28.6845	15.3027	31.6344	29.2586	18.2608	26.8354	15.5195	9.17233	15.9385	33.8718	18.6845	24.2233	19.8247	15.7716	15.4247	35.1817	16.4106	27.0978	41.0673	20.2028	27.4255	29.0036	16.1644	25.4092	17.3454	9.03895	15.0028	19.6478	11.1362	12.7518	21.6861	11.4712	15.85	26.4713	12.2383	16.4577	23.4004	11.2952	18.0047	25.534	10.2769	18.1535	22.9129
group11303	TRIAE_CS42_3AS_TGACv1_212158_AA0698250.1	TRIAE_CS42_3B_TGACv1_222649_AA0768550.3	TRIAE_CS42_3DS_TGACv1_272147_AA0915650.1	0.449534	0.0157181	0.139144	0.752684	0.0257876	0.420071	0.354632	0.866328	0.0969812	0.847875	0.059295	0.853327	0.639253	0.0114671	0.563146	0.35284	0.582296	1.03334	0.95384	0.747064	1.04044	0.669721	0.00719986	0.437337	0.272957	1.25579	0.589534	0.828787	1.16526	0.768306	0.65522	0.0104473	0.594726	0.635505	0.794192	0.366753	0.504948	0.443091	0.466903	0.712597	0	0.385089	0.488984	0.600598	0.85519	0.653122
group11306	TRIAE_CS42_3AS_TGACv1_212165_AA0698370.1	TRIAE_CS42_3B_TGACv1_221196_AA0733540.1	TRIAE_CS42_3DS_TGACv1_274357_AA0935560.1	1.0158	0.841965	3.81163	1.30038	2.97889	3.13617	1.19846	2.35294	3.07507	0.225421	0.656573	1.55469	0.276019	0.401821	2.16036	0.472489	1.30301	2.08909	0.408831	1.29657	1.19201	1.28367	0	0.582306	0.404599	0.556545	0.883783	0	0.115352	0.304547	0.520108	0.927138	3.30166	0.863287	0.376766	2.40286	0	0	0.226694	0	0	0	0	0	0.17325	0
group11309	TRIAE_CS42_3AS_TGACv1_212176_AA0698430.1	TRIAE_CS42_3B_TGACv1_227148_AA0821710.2	TRIAE_CS42_3DS_TGACv1_271872_AA0909830.1	0	0	0	0	0	0	0	0	0.197543	0.121047	0	0.463942	0	0	0	0	0	0.068026	0.1702	0	0.184984	0.118299	0	0	0.0560152	0.240023	0.122259	0	0	0	0	0	0.675059	0	0	0.636765	0	0	0.116434	0	0	0	0	0	0	0.0497517
[truncated: 8,741 more rows]
[truncated: 149 more columns]

## Sheet: Data origin
secondary_study_accession	run_accession	Tissue	Age	Stress-disease	Manuscript
[truncated: 65 more rows]
