# Supplementary material for: An improved assembly and annotation of the allohexaploid wheat genome identifies complete families of agronomic genes and provides genomic evidence for chromosomal translocations
Source: Genome Res. 2017 May;27(5):885–96. doi: 10.1101/gr.217117.116 (PMC5411782; doi:10.1101/gr.217117.116)
Supplement: Supplemental Material [file supp_gr.217117.116_Supplemental_File_S12.tsv]

Group	GenomeA	GenomeB	GenomeD	1h_drought						1h_drought_and_heat						1h_heat						6h_drought						6h_drought_and_heat						6h_heat						aleurone_layer_20_dpa
				Rep 1			Rep 2			Rep 1			Rep 2			Rep 1			Rep 2			Rep 1			Rep 2			Rep 1			Rep 2			Rep 1			Rep 2			Rep 1			Rep 2			Rep 3			Rep 4
				A vs B	A vs D	B vs D	A vs B	A vs D	B vs D	A vs B	A vs D	B vs D	A vs B	A vs D	B vs D	A vs B	A vs D	B vs D	A vs B	A vs D	B vs D	A vs B	A vs D	B vs D	A vs B	A vs D	B vs D	A vs B	A vs D	B vs D	A vs B	A vs D	B vs D	A vs B	A vs D	B vs D	A vs B	A vs D	B vs D	A vs B	A vs D	B vs D	A vs B	A vs D	B vs D	A vs B	A vs D	B vs D	A vs B
group10000	TRIAE_CS42_3AL_TGACv1_194883_AA0641370.1	TRIAE_CS42_3B_TGACv1_222569_AA0766930.1	TRIAE_CS42_3DL_TGACv1_252400_AA0889820.1	1	1	1	1	1	1	1	1	1	1	1	1	1	1	1	1	1	1	1	1	1	1	1	1	1	1	1	1	1	1	0.9428697654	1	1	1	1	1	1	1	1	1	1	1	1	1	1	1
group10001	TRIAE_CS42_3AL_TGACv1_194886_AA0641400.1	TRIAE_CS42_3B_TGACv1_223027_AA0775380.1	TRIAE_CS42_3DL_TGACv1_250465_AA0868690.1	1	1	1	1	1	1	1	1	1	1	1	1	1	1	1	1	1	1	1	1	1	1	1	1	1	1	1	1	1	1	1	1	1	1	1	1	1	1	1	1	1	1	1	1	1	1
group10002	TRIAE_CS42_3AL_TGACv1_194889_AA0641440.1	TRIAE_CS42_3B_TGACv1_220890_AA0722770.1	TRIAE_CS42_3DL_TGACv1_250160_AA0863340.1	1	1	1	1	1	1	1	1	1	1	1	1	1	1	1	1	1	1	1	0.5036930421	0.4947469636	1	0.7726596611	0.7846562116	1	1	1	1	1	1	1	1	1	1	1	1	1	0.0286126001	0.015326473	1	0.1163054202	0.0209546451	1	0.4304663301	0.0803001059	1
group10003	TRIAE_CS42_3AL_TGACv1_194891_AA0641500.1	TRIAE_CS42_3B_TGACv1_227972_AA0825340.1	TRIAE_CS42_3DL_TGACv1_251106_AA0877500.1	1	1	1	1	1	1	0.2170720649	0.0644585887	1	0.5926604128	0.2645409113	1	0.6035029113	0.2611341212	1	0.5616815006	0.2360692591	1	1	1	1	1	1	1	0.0080789033	0.0070365594	1	0.0798844085	0.0065266335	1	0.0468533981	0.0121422334	1	0.0770649395	0.0218779192	1	1	1	1	1	1	1	1	1	1	1
group10004	TRIAE_CS42_3AL_TGACv1_194891_AA0641560.1	TRIAE_CS42_3B_TGACv1_225547_AA0809680.1	TRIAE_CS42_3DL_TGACv1_251106_AA0877460.1	1	1	1	1	1	1	1	1	1	1	1	1	1	1	1	1	1	1	1	1	1	1	1	1	1	1	1	1	1	1	1	1	1	1	1	1	1	1	1	1	1	1	1	1	1	1
group10006	TRIAE_CS42_3AL_TGACv1_194893_AA0641610.1	TRIAE_CS42_3B_TGACv1_223174_AA0777390.1	TRIAE_CS42_3DL_TGACv1_250625_AA0871190.1	1	1	1	1	1	1	1	0.2407504741	0.9471363783	1	0.1482915494	0.9340310018	1	1	1	1	0.9217732559	1	1	1	1	1	1	1	0.1113599321	0.150569153	1	0.288295629	0.5137551041	1	0.4008510192	0.958885676	1	1	1	1	1	1	1	1	1	1	1	1	1	1
group10008	TRIAE_CS42_3AL_TGACv1_194893_AA0641640.1	TRIAE_CS42_3B_TGACv1_223174_AA0777350.2	TRIAE_CS42_3DL_TGACv1_250625_AA0871230.1	6.22950795686E-12	8.74621539572E-08	0.6156909748	8.89895970809E-12	1.07621842345E-07	0.5282451682	0.0001173622	0.0352551151	0.7663016235	6.82058224507E-05	0.0322216298	0.6739598718	2.70376506444E-05	0.0065364526	0.9160649378	4.56936836376E-06	0.0061729999	0.5148681218	6.88900264604E-14	1.50494452553E-09	0.6978515881	2.08377771356E-13	0.000000001	0.9204084319	1.38758198884E-07	0.0018076103	0.1995633221	5.04783938501E-07	0.001275279	0.3613992313	2.06323184438E-07	0.0007483057	0.3533504694	3.30518047137E-05	0.0011299094	1	1.71628057193E-20	3.18677447375E-20	1	2.28516188873E-21	5.92980844841E-22	1	1.98648722273E-32	2.13460896186E-31	1	1.85398958353E-26
group10011	TRIAE_CS42_3AL_TGACv1_194898_AA0641720.1	TRIAE_CS42_3B_TGACv1_223320_AA0780190.2	TRIAE_CS42_3DL_TGACv1_250368_AA0867030.1	1	1	1	1	1	1	1	1	1	1	1	1	1	1	1	1	1	1	1	1	1	1	1	1	1	1	1	1	1	1	1	1	1	1	1	1	1	1	1	1	1	1	1	1	1	1
group10012	TRIAE_CS42_3AL_TGACv1_194900_AA0641770.2	TRIAE_CS42_3B_TGACv1_222761_AA0770140.1	TRIAE_CS42_3DL_TGACv1_250784_AA0873120.1	1	1	1	1	1	1	1	1	1	1	1	1	1	1	1	1	1	1	0.6939271642	1	1	0.6984518981	1	1	0.9314550387	1	1	0.9479000588	1	1	0.9495530517	1	1	1	1	1	0.0232823975	1	0.0425535836	0.023296703	1	0.0416332431	0.0134946498	1	0.0371934779	0.218915078
group10013	TRIAE_CS42_3AL_TGACv1_194900_AA0641780.1	TRIAE_CS42_3B_TGACv1_222761_AA0770150.1	TRIAE_CS42_3DL_TGACv1_250784_AA0873140.1	1	0.230177412	0.0214487596	1	0.2836069332	0.0191476618	1	1	0.3734727162	1	1	0.3840727112	0.8339032291	1	0.0549989055	0.7668313944	1	0.050327106	1	0.1194699357	0.0521981092	1	0.2423638224	0.0763143386	1	0.8971283601	0.9009249086	1	0.9086619096	0.9110832624	1	0.2084373835	0.0442517785	1	0.2053478639	0.1099698263	1	0.9489865035	1	1	1	1	1	0.9542047901	1	1
group10014	TRIAE_CS42_3AL_TGACv1_194900_AA0641820.1	TRIAE_CS42_3B_TGACv1_222761_AA0770180.1	TRIAE_CS42_3DL_TGACv1_250784_AA0873180.1	1	1	1	1	1	1	1	1	1	1	1	1	1	1	1	1	1	1	1	1	1	1	1	1	1	1	1	1	1	1	1	1	1	1	1	1	1	1	1	1	1	1	1	1	1	1
group10015	TRIAE_CS42_3AL_TGACv1_194904_AA0641880.1	TRIAE_CS42_3B_TGACv1_224086_AA0792120.1	TRIAE_CS42_3DL_TGACv1_249508_AA0850380.1	1	1	1	1	1	1	1	1	1	1	1	1	1	1	1	1	1	1	1	1	1	1	1	1	1	1	1	1	1	0.9110832624	1	1	0.8786154157	1	1	1	1	1	1	1	1	1	1	1	1	1
group10016	TRIAE_CS42_3AL_TGACv1_194913_AA0641980.1	TRIAE_CS42_3B_TGACv1_226399_AA0816690.1	TRIAE_CS42_3DL_TGACv1_250491_AA0869130.1	1	1	1	0.9917202763	1	1	0.9224327792	1	1	1	1	1	1	1	1	0.8615020727	1	1	0.4517210076	0.5036930421	1	0.4520942032	0.5082627572	1	0.0002489778	0.9631469992	0.0138650086	0.0002587723	0.7204420727	0.0205806861	5.36555103977E-22	4.43767205161E-06	3.01469861651E-07	1.50674374451E-20	2.51992382704E-06	4.33678783884E-06	1	1	1	1	1	1	1	1	1	1
group10018	TRIAE_CS42_3AL_TGACv1_194915_AA0642040.1	TRIAE_CS42_3B_TGACv1_221121_AA0730990.1	TRIAE_CS42_3DL_TGACv1_249410_AA0847970.1	1	1	1	0.6464757404	1	1	1	1	1	1	1	1	1	1	1	0.8615020727	1	1	1	1	1	1	1	1	1	1	1	1	1	1	1	1	1	1	1	1	1	0.6433920697	0.60537894	1	0.6359727118	0.5967538893	1	0.0217857561	0.0210163142	1
group10019	TRIAE_CS42_3AL_TGACv1_194915_AA0642060.1	TRIAE_CS42_3B_TGACv1_227060_AA0821130.1	TRIAE_CS42_3DL_TGACv1_249410_AA0847980.1	1	0.8227795526	0.8106066825	1	0.6859683655	0.8601729835	1	1	1	1	1	0.8306408104	1	1	1	1	1	1	1	0.3574578334	0.2569804198	1	0.1879288146	0.7869656933	0.4001225592	1	0.0824724219	0.7907096999	1	0.199678625	1	1	1	1	1	1	1	1	1	1	1	1	1	1	1	1
group10020	TRIAE_CS42_3AL_TGACv1_194916_AA0642070.1	TRIAE_CS42_3B_TGACv1_227048_AA0821050.1	TRIAE_CS42_3DL_TGACv1_249138_AA0839300.1	1	1	1	1	1	1	1	1	1	1	1	1	1	1	1	1	1	1	1	1	1	1	1	1	1	1	1	1	1	1	1	1	1	1	1	1	0.3050750713	1	0.9587951067	0.2605736864	1	0.760614511	1	1	1	1
group10021	TRIAE_CS42_3AL_TGACv1_194918_AA0642110.1	TRIAE_CS42_3B_TGACv1_221837_AA0751140.1	TRIAE_CS42_3DL_TGACv1_249143_AA0839470.1	1	1	1	1	1	1	1	1	1	1	1	1	1	1	1	1	1	1	1	1	1	1	1	1	1	1	1	1	1	1	1	1	1	1	1	1	1	1	1	1	1	1	1	1	1	1
group10022	TRIAE_CS42_3AL_TGACv1_194919_AA0642150.1	TRIAE_CS42_3B_TGACv1_226459_AA0817070.1	TRIAE_CS42_3DL_TGACv1_251867_AA0885560.1	1	1	1	1	1	1	1	1	1	1	1	1	1	1	1	1	1	1	1	1	1	1	1	1	1	1	1	1	1	1	1	1	1	1	1	1	1	1	1	1	1	1	1	1	1	1
group10024	TRIAE_CS42_3AL_TGACv1_194924_AA0642200.1	TRIAE_CS42_3B_TGACv1_223234_AA0778600.1	TRIAE_CS42_3DL_TGACv1_253070_AA0893220.1	1	1	1	0.9703898289	1	1	1	1	1	1	1	1	1	1	1	1	1	1	0.0999043782	1	0.0026856734	0.1515870683	1	0.0040580449	1	1	1	1	1	1	1	1	1	1	1	1	1	1	1	1	1	1	1	1	1	1
group10025	TRIAE_CS42_3AL_TGACv1_194926_AA0642210.1	TRIAE_CS42_3B_TGACv1_226081_AA0813830.1	TRIAE_CS42_3DL_TGACv1_250445_AA0868340.1	0.686490523	0.4596024864	0.0079548667	0.6134479	0.2206172463	0.0016367203	1	1	1	1	1	0.8306408104	1	0.8857320321	1	1	1	1	0.6987377058	0.5995870931	0.0122008661	0.9838962037	0.5601356007	0.0228680101	0.9749148129	0.9917835214	0.1401829963	0.9479000588	0.9033650713	0.0823882834	0.9495530517	0.8662999653	0.0894239462	0.9263493547	1	0.1686921032	0.1293265427	1	0.0591263493	0.2938218365	1	0.1407394928	0.0052282173	1	0.0522860538	0.4623854054
group10026	TRIAE_CS42_3AL_TGACv1_194930_AA0642230.1	TRIAE_CS42_3B_TGACv1_223072_AA0776030.2	TRIAE_CS42_3DL_TGACv1_251950_AA0886360.5	0.7341992387	1	1	0.5966162907	1	1	1	0.5126710856	1	1	0.8259089908	1	1	0.3524383027	0.9761841746	1	0.1624221507	0.7173165825	1	1	1	1	1	1	0.0002313945	1	0.0010849024	0.0021838025	1	0.0021469902	0.1024463824	0.9944517126	0.0023938325	0.0549061557	0.9117152529	0.0005402362	1	1	1	1	1	1	1	1	1	1
group10027	TRIAE_CS42_3AL_TGACv1_194939_AA0642320.1	TRIAE_CS42_3B_TGACv1_220658_AA0714350.1	TRIAE_CS42_3DL_TGACv1_250393_AA0867430.1	0.000000034	1	1.83503922996E-11	7.58845792592E-10	0.9566544278	6.21218174459E-14	3.5794432503E-07	1	9.07883592335E-10	8.47694533798E-08	1	1.2926353296E-11	3.48839347074E-06	1	3.39719398979E-09	9.08538353057E-07	1	5.09107776512E-09	0.0073040669	1	0.0001957446	0.006888497	1	0.0001853965	3.37847116479E-10	0.7055922711	2.77143147514E-15	2.36733352768E-11	0.8553044776	2.48794554212E-16	7.76355945592E-08	0.6147270932	2.32506096953E-12	2.62028317948E-09	0.6627180736	6.57788263622E-14	1	1	1	1	1	1	1	1	1	1
group10028	TRIAE_CS42_3AL_TGACv1_194940_AA0642340.1	TRIAE_CS42_3B_TGACv1_222057_AA0756240.1	TRIAE_CS42_3DL_TGACv1_250299_AA0865600.1	1	1	1	1	1	1	1	1	1	1	1	1	1	1	1	1	1	1	1	1	1	1	1	1	1	1	1	1	1	1	1	1	1	1	1	1	1	1	1	1	1	1	1	1	1	1
group10030	TRIAE_CS42_3AL_TGACv1_194943_AA0642440.1	TRIAE_CS42_3B_TGACv1_224669_AA0799760.1	TRIAE_CS42_3DL_TGACv1_251467_AA0881770.1	1	1	1	1	1	1	1	1	1	1	1	1	1	1	1	1	1	1	1	1	1	1	1	1	1	1	1	1	1	1	1	1	1	1	1	1	1	1	1	1	1	1	1	1	1	1
group10031	TRIAE_CS42_3AL_TGACv1_194950_AA0642540.1	TRIAE_CS42_3B_TGACv1_221884_AA0752390.1	TRIAE_CS42_3DL_TGACv1_249734_AA0855390.1	0.010574739	0.0031163571	1	0.0056142779	0.0014047915	1	1	0.7809220583	1	1	0.8259089908	1	0.3832999783	0.1460999701	1	0.2015588958	0.0640786985	1	0.0010825487	0.0005571207	1	0.0005365988	0.000276325	1	0.3996768901	0.1794258129	1	0.2429989155	0.0961369985	1	0.1107737836	0.006956216	1	0.0238484895	0.0009257047	1	0.215069488	0.3922473014	1	0.2146928609	0.4020271337	1	0.3753232227	0.6323993684	1	0.3766272689
group10032	TRIAE_CS42_3AL_TGACv1_194951_AA0642570.1	TRIAE_CS42_3B_TGACv1_223911_AA0789480.1	TRIAE_CS42_3DL_TGACv1_249716_AA0855140.2	1	1	1	1	1	1	1	1	1	1	1	1	1	1	1	1	1	1	1	1	1	1	1	1	1	1	1	1	1	1	1	1	1	1	1	1	1	1	1	1	1	1	1	1	1	1
group10033	TRIAE_CS42_3AL_TGACv1_194956_AA0642670.1	TRIAE_CS42_3B_TGACv1_222174_AA0758910.1	TRIAE_CS42_3DL_TGACv1_250216_AA0864480.1	1	1	1	1	1	1	1	1	1	1	1	1	1	1	1	1	1	1	1	1	1	1	1	1	1	1	1	1	1	1	1	1	1	1	1	1	1	1	1	1	1	1	1	1	1	1
group10034	TRIAE_CS42_3AL_TGACv1_194956_AA0642680.1	TRIAE_CS42_3B_TGACv1_223764_AA0786830.1	TRIAE_CS42_3DL_TGACv1_250216_AA0864470.1	0.0021103817	2.94050107712E-29	7.28144925956E-12	0.0006011334	9.72890600224E-29	9.97559187223E-11	1	1.28864723028E-08	2.92705122643E-06	1	9.56302144594E-08	8.55841280428E-05	0.0879873276	9.87286130817E-06	0.3404988644	0.0276643293	2.17774568659E-08	0.0954809173	9.77731025877E-38	9.07691758764E-96	1.27341887034E-15	1.61600743474E-44	5.29552649393E-109	5.64719573668E-17	0.2736498135	9.28557544874E-27	2.01252286898E-17	0.2029893912	4.40105024804E-30	2.41663362686E-19	1	6.57513860483E-29	6.664793265E-25	1	3.27909529251E-30	5.25712905985E-31	1	1	1	1	1	1	1	1	1	1
group10037	TRIAE_CS42_3AL_TGACv1_194963_AA0642810.1	TRIAE_CS42_3B_TGACv1_221085_AA0729780.1	TRIAE_CS42_3DL_TGACv1_250883_AA0874640.1	1	1	1	1	1	1	1	1	1	1	1	1	1	1	1	1	1	1	1	1	1	1	1	1	1	1	1	1	1	1	1	1	1	1	1	1	1	1	1	1	1	1	1	1	1	1
group10038	TRIAE_CS42_3AL_TGACv1_194964_AA0642830.1	TRIAE_CS42_3B_TGACv1_222412_AA0764110.1	TRIAE_CS42_3DL_TGACv1_251720_AA0884150.1	0.433151971	0.0878231797	1	0.0963553113	0.0349658912	1	0.6289480093	0.1250578171	1	0.3818877413	0.0482126347	1	0.6529556406	0.2046684226	1	0.8452917139	0.2741472633	1	0.4198380022	0.0430275726	1	0.6637969769	0.0559321992	1	0.0173286832	0.000000838	0.2057271466	0.1541518423	0.0014677993	0.6623593904	0.3200528952	0.0106384427	0.8646036128	0.4091402473	0.0426472	1	1	1	1	1	1	1	1	1	1	1
group10039	TRIAE_CS42_3AL_TGACv1_194964_AA0642840.1	TRIAE_CS42_3B_TGACv1_222412_AA0764100.1	TRIAE_CS42_3DL_TGACv1_251720_AA0884160.1	1	1	1	1	1	1	6.49402262659E-08	1	3.76795319569E-08	9.68993867614E-09	1	0.000000003	0.0001681298	1	0.0002121068	0.005457187	1	0.0070527664	1	1	1	1	1	1	7.7737895018E-05	1	0.000095505	0.0004604251	1	0.0005923886	9.94762691192E-06	1	1.31650037453E-07	6.69493850281E-07	1	9.3166660311E-07	1	1	1	1	1	1	1	1	1	1
group10040	TRIAE_CS42_3AL_TGACv1_194965_AA0642860.2	TRIAE_CS42_3B_TGACv1_226124_AA0814120.1	TRIAE_CS42_3DL_TGACv1_249348_AA0846210.1	1	1	1	1	1	1	1	1	1	1	1	1	1	1	1	1	1	1	1	1	1	1	1	1	1	1	1	1	1	1	1	1	1	1	1	1	1	1	1	1	1	1	1	1	1	1
group10041	TRIAE_CS42_3AL_TGACv1_194966_AA0642880.1	TRIAE_CS42_3B_TGACv1_229027_AA0828120.1	TRIAE_CS42_3DL_TGACv1_251287_AA0879710.1	4.45662758731E-05	0.2523714195	0.0810467778	3.58471474934E-05	0.25048667	0.0860162658	4.54175340215E-06	1	3.14417020468E-07	1.32308640668E-13	1	2.99786940712E-10	6.27400806875E-05	1	0.0013112508	1.45252521278E-10	0.2210022076	0.000022523	2.34444976222E-16	0.1868046321	1.56535140609E-09	5.71964124232E-16	0.1410673905	0.000000008	4.19745033852E-11	0.5867398178	1.28402110866E-17	7.22118285075E-07	0.1452414081	1.33832798196E-14	4.51148527963E-10	1	3.11312194954E-13	1.01466407317E-12	1	1.04516618013E-15	5.81133378828E-17	1	9.33480016468E-18	9.57360750069E-20	1	8.5014127706E-17	7.38581583323E-11	1	1.02655004877E-10	2.30522074557E-14
group10044	TRIAE_CS42_3AL_TGACv1_194975_AA0643040.1	TRIAE_CS42_3B_TGACv1_221223_AA0734300.1	TRIAE_CS42_3DL_TGACv1_249364_AA0846660.1	1	1	1	1	1	1	1	1	1	1	1	1	1	1	1	1	1	1	1	1	1	1	1	1	1	1	1	1	1	1	1	1	1	1	1	1	1	1	1	1	1	1	1	1	1	1
group10045	TRIAE_CS42_3AL_TGACv1_194975_AA0643050.1	TRIAE_CS42_3B_TGACv1_221223_AA0734280.1	TRIAE_CS42_3DL_TGACv1_249364_AA0846680.1	1	1	1	1	1	1	1	1	1	1	1	1	1	1	1	1	1	1	1	1	1	1	1	1	1	0.5548356955	0.7632174824	1	0.3775658696	1	1	0.5621817964	0.3533504694	1	1	1	1	1	1	1	1	1	1	1	1	1
group10047	TRIAE_CS42_3AL_TGACv1_194975_AA0643070.1	TRIAE_CS42_3B_TGACv1_221223_AA0734260.1	TRIAE_CS42_3DL_TGACv1_249364_AA0846700.1	1	1	1	1	1	1	1	1	1	1	1	1	1	1	1	1	1	1	1	1	1	1	1	1	1	1	1	1	1	1	1	1	1	1	1	1	1	1	1	1	1	1	1	1	1	1
group10048	TRIAE_CS42_3AL_TGACv1_194980_AA0643160.1	TRIAE_CS42_3B_TGACv1_226553_AA0817720.1	TRIAE_CS42_3DL_TGACv1_250354_AA0866720.1	0.1091398361	0.0003786443	0.5963070727	0.1823993552	0.0005583877	0.5012895807	1	0.6889180724	1	1	0.426517285	1	1	0.3597129618	1	1	0.4972219167	1	0.4894321603	0.0031213092	0.4157565155	1	0.0053180983	0.2150403053	0.6143905591	0.0004654373	0.0327289271	0.6212717712	0.0026978082	0.1107133971	0.6723034454	1.25165282537E-05	0.0066466431	0.6641616289	2.06992498712E-05	0.0096455403	0.1798109852	0.452002767	1	0.2810297797	0.6721289617	1	0.1282654842	0.4436419606	1	0.0845962344
group10050	TRIAE_CS42_3AL_TGACv1_194993_AA0643270.1	TRIAE_CS42_3B_TGACv1_222481_AA0765540.1	TRIAE_CS42_3DL_TGACv1_250288_AA0865390.1	1	1	1	1	1	1	1	1	1	1	1	1	1	1	1	1	1	1	1	1	1	1	1	1	1	1	1	1	1	1	1	1	1	1	1	1	1	1	1	1	1	1	1	1	1	1
group10051	TRIAE_CS42_3AL_TGACv1_194993_AA0643280.1	TRIAE_CS42_3B_TGACv1_222481_AA0765550.1	TRIAE_CS42_3DL_TGACv1_250288_AA0865380.1	0.5092543944	1	1	0.3860296986	1	1	1	1	1	1	1	1	1	1	1	1	1	1	0.3322700483	1	1	0.4925240337	1	1	0.9314550387	1	1	0.7025475796	1	1	0.6937570315	1	1	0.5589236079	1	1	1	1	1	1	1	1	1	1	1	1
group10052	TRIAE_CS42_3AL_TGACv1_194993_AA0643290.1	TRIAE_CS42_3B_TGACv1_222481_AA0765570.1	TRIAE_CS42_3DL_TGACv1_250960_AA0875490.1	1	1	0.7590357164	0.9917202763	1	0.3317731385	0.7092685236	0.6389901948	1	0.6938207724	0.8461786024	1	0.8339032291	1	1	0.9808863047	1	1	1	1	0.2134933431	1	1	0.2418200266	0.6143905591	1	1	0.7304806158	1	1	0.7285499635	1	1	0.5458012389	1	1	0.7895671447	0.2892709923	1	0.5353370814	0.2910995775	1	1	0.9646208994	1	0.9175795908
group10053	TRIAE_CS42_3AL_TGACv1_194994_AA0643300.1	TRIAE_CS42_3B_TGACv1_226441_AA0816910.1	TRIAE_CS42_3DL_TGACv1_250868_AA0874430.1	1	1	1	1	1	1	1	1	1	1	1	1	1	1	1	1	1	1	1	1	1	1	1	1	1	1	1	1	1	1	1	1	1	1	1	1	1	1	1	1	1	1	1	1	1	1
group10055	TRIAE_CS42_3AL_TGACv1_194994_AA0643320.1	TRIAE_CS42_3B_TGACv1_226441_AA0816890.1	TRIAE_CS42_3DL_TGACv1_250868_AA0874460.2	1	1	1	1	1	1	1	1	1	1	1	1	1	1	1	1	1	1	1	1	1	1	1	1	1	1	1	1	1	1	1	1	1	1	1	1	1	1	1	1	1	1	1	1	1	1
group10056	TRIAE_CS42_3AL_TGACv1_195006_AA0643380.1	TRIAE_CS42_3B_TGACv1_223121_AA0776750.1	TRIAE_CS42_3DL_TGACv1_250590_AA0870730.1	1	1	1	1	1	1	0.6572248939	0.3341213067	1	0.1273417487	0.551881824	1	0.9210065763	1	1	0.8647442991	1	1	1	1	1	1	1	1	1	1	1	1	1	1	1	1	1	1	1	1	1	1	1	1	1	1	1	1	0.9213234707	1
group10057	TRIAE_CS42_3AL_TGACv1_195008_AA0643390.2	TRIAE_CS42_3B_TGACv1_226718_AA0819010.1	TRIAE_CS42_3DL_TGACv1_251853_AA0885470.1	1	1	1	1	1	1	1	1	1	1	1	1	1	1	1	1	1	1	1	1	1	1	1	1	0.9288355684	0.9631469992	1	0.6212717712	1	1	0.9230725608	0.958885676	1	0.9068864271	0.9636591461	1	1	0.9489865035	1	1	1	1	1	1	1	1
group10059	TRIAE_CS42_3AL_TGACv1_195012_AA0643430.1	TRIAE_CS42_3B_TGACv1_221320_AA0737190.1	TRIAE_CS42_3DL_TGACv1_249260_AA0843470.1	1	1	1	1	1	1	1	1	1	1	1	1	1	1	1	1	1	1	0.6939271642	1	1	0.6984518981	1	1	1	1	1	1	1	1	1	1	1	1	1	1	1	1	1	1	1	1	1	1	1	1
group10060	TRIAE_CS42_3AL_TGACv1_195021_AA0643570.1	TRIAE_CS42_3B_TGACv1_222650_AA0768590.1	TRIAE_CS42_3DL_TGACv1_254280_AA0896170.1	1	1	1	1	1	1	1	0.1648785925	1	1	0.1482915494	1	1	1	1	1	1	1	1	1	1	1	0.3921986566	1	1	0.7992693978	1	1	0.2881754187	1	1	1	1	1	0.9088767894	1	1	1	1	1	1	1	1	1	1	1
group10061	TRIAE_CS42_3AL_TGACv1_195024_AA0643600.1	TRIAE_CS42_3B_TGACv1_227885_AA0825060.1	TRIAE_CS42_3DL_TGACv1_252278_AA0889020.1	1	0.1790553717	0.1018240823	1	0.1712801139	0.0962513958	1	1	1	1	1	1	1	1	1	1	1	1	1	0.022959879	0.0302366466	1	0.0067526633	0.0208799504	1	2.68789021074E-07	9.46427763379E-07	1	2.88861297995E-06	2.65251132358E-05	1	0.0325631783	0.0138671344	1	0.0211102396	0.03321507	0.1945699133	1	0.4239953837	0.0755827083	1	0.2044663539	0.3753232227	1	1	0.3839704966
group10064	TRIAE_CS42_3AL_TGACv1_195031_AA0643770.1	TRIAE_CS42_3B_TGACv1_225279_AA0806690.1	TRIAE_CS42_3DL_TGACv1_250228_AA0864570.1	1	1	1	1	1	1	1	1	1	1	1	1	1	1	1	1	1	1	1	1	1	1	1	1	1	1	1	1	1	1	1	1	1	1	1	1	1	1	1	1	1	1	1	1	1	1
group10065	TRIAE_CS42_3AL_TGACv1_195031_AA0643780.1	TRIAE_CS42_3B_TGACv1_225279_AA0806700.1	TRIAE_CS42_3DL_TGACv1_250228_AA0864580.1	1	1	1	1	1	1	1	1	1	1	1	1	1	1	1	1	1	1	1	1	1	1	1	1	1	1	1	1	1	1	0.1786759636	1	0.3188590485	0.2628569734	1	0.1641092087	1	1	1	1	1	1	1	1	1	1
group10070	TRIAE_CS42_3AL_TGACv1_195044_AA0643980.1	TRIAE_CS42_3B_TGACv1_224900_AA0802960.1	TRIAE_CS42_3DL_TGACv1_249219_AA0841860.1	1	1	1	1	1	1	1	1	1	1	1	1	1	1	1	1	1	1	1	1	1	1	1	1	1	0.8971283601	1	1	0.9086619096	1	1	0.8897241482	1	1	0.9088767894	1	1	1	1	0.8808101498	1	1	1	1	1	1
group10071	TRIAE_CS42_3AL_TGACv1_195045_AA0644010.1	TRIAE_CS42_3B_TGACv1_220934_AA0724370.1	TRIAE_CS42_3DL_TGACv1_251041_AA0876530.1	1	1	1	1	1	1	1	1	1	1	1	1	1	1	1	1	1	1	1	1	1	1	1	1	1	1	1	1	1	1	1	1	1	1	1	1	1	1	1	1	1	1	1	1	1	1
group10073	TRIAE_CS42_3AL_TGACv1_195046_AA0644030.2	TRIAE_CS42_3B_TGACv1_220605_AA0710850.1	TRIAE_CS42_3DL_TGACv1_250047_AA0861200.1	1	1	1	0.8033669023	1	1	0.5828886654	1	0.0054713344	0.4854529699	1	0.0058881091	1	1	0.1351027766	1	1	0.1174934145	1	1	1	1	1	1	0.1720804875	1	0.0912820961	0.5343040454	1	0.2254515392	0.7106444325	1	0.1083569119	1	0.7371711861	0.1124635039	1	1	1	1	1	1	0.6106596398	0.2349218743	1	0.3839704966
group10074	TRIAE_CS42_3AL_TGACv1_195052_AA0644130.2	TRIAE_CS42_3B_TGACv1_227406_AA0823300.1	TRIAE_CS42_3DL_TGACv1_250692_AA0872050.1	1	1	1	1	1	1	1	1	1	1	1	1	1	1	1	1	1	1	1	1	1	1	1	1	1	1	1	1	1	1	1	1	1	1	1	1	1	1	1	1	1	1	1	1	1	1
group10075	TRIAE_CS42_3AL_TGACv1_195054_AA0644190.1	TRIAE_CS42_3B_TGACv1_223600_AA0784340.1	TRIAE_CS42_3DL_TGACv1_253849_AA0895650.1	1	1	1	1	1	1	1	1	1	1	1	1	1	1	1	1	1	1	1	1	1	1	1	1	1	1	1	1	1	1	1	1	1	1	1	1	1	1	1	1	1	1	1	1	1	1
group10076	TRIAE_CS42_3AL_TGACv1_195059_AA0644250.1	TRIAE_CS42_3B_TGACv1_222160_AA0758590.1	TRIAE_CS42_3DL_TGACv1_249328_AA0845490.1	1	1	1	1	1	1	1	1	1	1	1	1	1	1	1	1	1	1	1	1	1	1	1	1	0.9314550387	1	1	0.9479000588	1	1	0.9428697654	1	1	0.9263493547	1	1	1	1	1	1	1	1	1	1	1	1
group10077	TRIAE_CS42_3AL_TGACv1_195062_AA0644310.1	TRIAE_CS42_3B_TGACv1_227114_AA0821450.1	TRIAE_CS42_3DL_TGACv1_250648_AA0871530.1	1	1	1	1	1	1	1	1	1	1	1	1	1	1	1	1	1	1	1	1	1	1	1	1	1	1	1	1	1	1	1	1	1	1	1	1	1	1	1	1	1	1	1	1	1	1
group10079	TRIAE_CS42_3AL_TGACv1_195076_AA0644410.1	TRIAE_CS42_3B_TGACv1_222266_AA0760870.1	TRIAE_CS42_3DL_TGACv1_249458_AA0849230.2	1	1	0.1457245896	1	1	0.341285139	1	0.9357145452	0.5126184177	1	1	0.3948491187	1	1	0.3676371776	1	0.8189102595	0.2574859703	1	1	0.9030100671	1	1	0.8735217563	0.8037412906	1	0.1601126276	0.8592916222	1	0.5665803281	1	0.9944517126	0.2048406775	1	1	0.5338631443	1	0.9489865035	1	1	1	1	1	1	1	1
group10080	TRIAE_CS42_3AL_TGACv1_195077_AA0644450.1	TRIAE_CS42_3B_TGACv1_221756_AA0749370.1	TRIAE_CS42_3DL_TGACv1_250475_AA0868800.1	1	1	1	1	1	1	1	1	1	1	1	1	1	1	1	1	1	1	1	1	1	1	1	1	1	0.8971283601	1	1	1	1	1	1	1	1	1	1	1	1	1	1	1	1	1	1	1	1
group10081	TRIAE_CS42_3AL_TGACv1_195077_AA0644460.1	TRIAE_CS42_3B_TGACv1_222429_AA0764400.2	TRIAE_CS42_3DL_TGACv1_249695_AA0854550.2	1	1	1	1	1	1	1	0.0290791346	0.0010354185	1	0.0325309551	0.000273428	1	0.1265857081	0.0503301966	1	0.1095560913	0.0414139309	1	1	1	1	1	1	1	0.7812427269	1	1	1	1	1	0.9944517126	1	1	1	1	1	1	1	1	1	1	1	1	1	1
group10082	TRIAE_CS42_3AL_TGACv1_195077_AA0644470.1	TRIAE_CS42_3B_TGACv1_222429_AA0764380.1	TRIAE_CS42_3DL_TGACv1_249695_AA0854560.1	1	1	1	0.9917202763	1	1	1	1	1	1	1	1	1	1	1	1	1	1	1	0.7759631207	1	1	1	1	0.9314550387	0.4404754889	1	0.9479000588	0.7083527345	1	0.9428697654	0.6768917029	1	0.9263493547	0.4393543785	1	1	0.6433920697	1	0.8808101498	0.6359727118	1	1	0.6114536843	1	1
group10083	TRIAE_CS42_3AL_TGACv1_195082_AA0644490.1	TRIAE_CS42_3B_TGACv1_224708_AA0800310.1	TRIAE_CS42_3DL_TGACv1_249883_AA0858050.1	1	1	1	1	1	1	1	1	1	1	1	1	1	1	1	1	1	1	1	1	1	1	1	1	1	1	1	1	1	1	1	1	1	1	1	1	1	1	1	1	1	1	1	1	1	1
group10084	TRIAE_CS42_3AL_TGACv1_195082_AA0644500.2	TRIAE_CS42_3B_TGACv1_224708_AA0800300.1	TRIAE_CS42_3DL_TGACv1_249883_AA0858040.1	1	1	1	1	1	1	1	1	1	1	1	1	1	1	1	1	1	1	1	1	1	1	1	1	1	1	1	1	1	1	1	1	1	1	1	1	1	1	1	1	1	1	1	1	1	1
group10085	TRIAE_CS42_3AL_TGACv1_195082_AA0644510.1	TRIAE_CS42_3B_TGACv1_220666_AA0714620.1	TRIAE_CS42_3DL_TGACv1_249883_AA0858030.1	1	1	1	1	1	1	1	1	1	1	1	1	1	1	1	1	1	1	1	1	1	1	1	1	1	0.4887413534	1	1	0.7045916054	1	1	1	1	1	0.9636591461	1	1	1	1	1	1	1	1	1	1	1
group10086	TRIAE_CS42_3AL_TGACv1_195082_AA0644520.1	TRIAE_CS42_3B_TGACv1_220666_AA0714630.1	TRIAE_CS42_3DL_TGACv1_249883_AA0858020.1	1	1	1	1	1	1	1	1	1	1	1	1	1	1	1	1	1	1	1	1	1	1	1	1	1	1	1	1	1	1	1	1	1	1	1	1	1	1	1	1	1	1	1	1	1	1
group10087	TRIAE_CS42_3AL_TGACv1_195082_AA0644530.1	TRIAE_CS42_3B_TGACv1_220666_AA0714640.1	TRIAE_CS42_3DL_TGACv1_249883_AA0858010.1	1	0.0381875212	0.0092159976	1	0.0315309854	0.0007530078	1	1	0.3795516568	1	1	0.6821207671	1	1	1	1	0.1669516445	0.0305347681	0.7324423039	1	0.1082146696	0.7368633349	1	0.0804746952	1	0.9337910271	0.9371642531	1	1	1	1	1	1	1	1	1	1.29353805958E-10	1	5.22185463749E-08	2.02111356951E-10	1	7.88176203915E-08	8.24555055434E-07	1	2.30513077391E-09	3.15818820487E-06
group10088	TRIAE_CS42_3AL_TGACv1_195083_AA0644540.2	TRIAE_CS42_3B_TGACv1_226395_AA0816610.2	TRIAE_CS42_3DL_TGACv1_249995_AA0860010.1	0.102235138	0.0401658928	1	0.4681101208	0.0199858012	0.9778665831	1	1	1	1	1	1	1	1	0.8153454698	1	0.7663451809	1	0.0462320723	0.0334652643	1	0.6637969769	0.0623664548	1	0.1909131068	0.0036304318	0.9009249086	0.4705585207	0.0153137577	0.8964501957	0.0689141193	0.0270208459	1	1	0.0038037095	0.0230459721	1	0.6435455234	0.9206046204	1	1	1	1	0.409964214	1	1
group10089	TRIAE_CS42_3AL_TGACv1_195088_AA0644560.2	TRIAE_CS42_3B_TGACv1_225180_AA0805880.2	TRIAE_CS42_3DL_TGACv1_249608_AA0852320.1	0.7341992387	1	1	1	1	1	1	1	1	1	1	1	1	1	1	1	1	1	0.4310522326	1	1	0.4208883779	1	1	0.2389994547	0.3674600659	1	0.9479000588	1	1	0.6166751828	0.8722375868	1	0.9374600898	0.5701195468	1	1	1	1	1	0.1348562858	0.8997212892	1	0.3852037488	0.9213234707	1
group10090	TRIAE_CS42_3AL_TGACv1_195088_AA0644570.1	TRIAE_CS42_3B_TGACv1_225124_AA0805260.1	TRIAE_CS42_3DL_TGACv1_249608_AA0852310.1	1	1	1	1	1	1	1	1	1	1	1	1	1	1	1	1	1	1	1	1	1	1	1	1	1	1	1	1	1	1	0.9428697654	1	1	0.9263493547	1	1	1	1	1	1	1	1	1	1	1	1
group10091	TRIAE_CS42_3AL_TGACv1_195097_AA0644720.1	TRIAE_CS42_3B_TGACv1_222891_AA0772640.1	TRIAE_CS42_3DL_TGACv1_250562_AA0870310.2	1	1	1	1	1	1	1	1	1	1	1	1	1	1	1	1	1	1	1	0.884932106	0.121618724	1	1	0.2888834757	1	1	1	1	1	1	1	1	1	1	1	1	1	1	1	1	1	1	1	1	1	1
group10092	TRIAE_CS42_3AL_TGACv1_195100_AA0644770.1	TRIAE_CS42_3B_TGACv1_221425_AA0740440.1	TRIAE_CS42_3DL_TGACv1_251052_AA0876730.3	0.0030051986	0.0213848339	1.11814782596E-10	0.0053238411	0.0027346174	8.82157647536E-12	0.0554230725	0.0068377506	8.16025438225E-10	0.0173360143	0.0001565302	5.77426192074E-14	0.1186135904	0.2251724314	7.53222146677E-06	0.0445712998	0.0455314363	3.69025903266E-08	0.0052756169	0.0003076457	1.88717714542E-14	0.0046847556	0.9813954344	5.09437001244E-06	0.6143905591	0.0004913528	1.06303899438E-07	0.6724191219	0.0065602743	9.27319817125E-06	0.1647882114	1	0.0101549993	0.0553483452	1	0.2996239961	1	1.75830722952E-18	1.3344346131E-19	1	7.79044979887E-21	6.85151414287E-24	1	5.91357291026E-18	2.14102995317E-22	1
group10093	TRIAE_CS42_3AL_TGACv1_195100_AA0644780.1	TRIAE_CS42_3B_TGACv1_221425_AA0740460.1	TRIAE_CS42_3DL_TGACv1_251052_AA0876720.1	1	1	1	1	0.6800203146	1	1	1	1	1	1	1	1	1	1	1	1	1	0.6650665439	0.6428748947	1	0.6637969769	0.6463480676	1	1	0.9917835214	0.6375787333	1	0.7501781031	0.4361397329	1	0.728442495	0.9026453885	1	1	1	0.215069488	0.3922473014	1	0.1209742275	0.2432286246	1	0.2239610621	0.409964214	1	0.0761091001
group10095	TRIAE_CS42_3AL_TGACv1_195103_AA0644820.1	TRIAE_CS42_3B_TGACv1_220769_AA0718740.1	TRIAE_CS42_3DL_TGACv1_253047_AA0893090.1	1	1	1	1	1	1	1	1	1	1	1	1	1	1	1	1	1	1	1	1	1	1	1	1	1	1	1	1	1	1	1	1	1	1	1	1	1	1	1	1	1	1	1	1	1	1
group10096	TRIAE_CS42_3AL_TGACv1_195107_AA0644880.1	TRIAE_CS42_3B_TGACv1_227101_AA0821380.1	TRIAE_CS42_3DL_TGACv1_251762_AA0884660.1	1	1	1	1	1	1	1	1	0.8013353378	1	1	0.8306408104	1	1	1	1	1	0.7236854807	1	1	1	1	1	1	1	1	1	1	1	1	0.9735709162	1	0.3533504694	1	1	0.3529197353	1	1	1	1	1	1	1	1	1	1
group10097	TRIAE_CS42_3AL_TGACv1_195107_AA0644890.1	TRIAE_CS42_3B_TGACv1_227101_AA0821370.1	TRIAE_CS42_3DL_TGACv1_251762_AA0884650.2	1	1	1	1	1	1	1	1	1	1	1	1	1	1	1	1	1	1	1	1	1	1	1	1	0.9749148129	1	1	1	1	1	1	1	0.98852887	1	1	0.7966175721	1	1	1	1	1	1	1	1	1	1
group10098	TRIAE_CS42_3AL_TGACv1_195110_AA0644910.1	TRIAE_CS42_3B_TGACv1_223287_AA0779720.1	TRIAE_CS42_3DL_TGACv1_250123_AA0862470.1	1.26025227862E-38	4.40940201985E-08	2.50709484655E-13	3.70160837183E-41	1.07041730784E-08	2.81314582579E-14	1	1	1	1	1	1	0.0141569818	1	0.0071000399	0.0007429781	1	0.0007781802	2.9454900077E-19	0.1615656324	1.32011262613E-11	6.23391974676E-20	0.2171010203	7.07864800129E-13	0.0012513814	0.0070365594	1	0.0006703839	0.0036052211	1	2.03729409811E-11	0.038573922	2.6022686641E-05	5.30127403533E-10	0.0979767812	0.000083665	1	1	1	1	1	1	1	1	1	1
group10099	TRIAE_CS42_3AL_TGACv1_195110_AA0644920.1	TRIAE_CS42_3B_TGACv1_223287_AA0779710.1	TRIAE_CS42_3DL_TGACv1_250123_AA0862480.1	0.0552150073	0.4057383879	1	0.0181215481	0.2342424531	1	1	1	1	1	1	1	0.9210065763	1	1	0.5616815006	0.8022737209	1	0.0013392517	0.0027145249	1	0.0012433804	0.0025879743	1	1	1	1	1	1	1	1	1	1	1	1	1	1	1	1	1	1	1	1	1	1	1
group10100	TRIAE_CS42_3AL_TGACv1_195115_AA0644950.2	TRIAE_CS42_3B_TGACv1_223292_AA0779860.1	TRIAE_CS42_3DL_TGACv1_251159_AA0878220.1	0.0258911587	0.000211536	1	0.2226245784	0.0014047915	0.6082828643	0.9275737951	0.4394363192	1	1	1	1	1	0.1460999701	1	0.8647442991	0.1247166332	1	0.4262491457	0.0087665652	0.6978515881	0.1954197105	0.0084710365	1	0.6143905591	0.3215087666	1	0.4077355937	0.1750690483	1	0.0245863814	0.1543806559	1	0.0786993507	0.6873868638	1	1	1	1	1	1	1	1	1	1	1
group10101	TRIAE_CS42_3AL_TGACv1_195115_AA0644960.5	TRIAE_CS42_3B_TGACv1_223292_AA0779870.2	TRIAE_CS42_3DL_TGACv1_251159_AA0878190.1	1	1	1	1	1	1	1	1	1	1	1	1	1	1	1	1	1	1	1	1	1	1	1	1	1	1	1	1	1	1	1	1	1	1	1	1	1	1	1	1	1	1	1	1	1	1
group10102	TRIAE_CS42_3AL_TGACv1_195115_AA0644970.1	TRIAE_CS42_3B_TGACv1_223760_AA0786780.1	TRIAE_CS42_3DL_TGACv1_251159_AA0878170.1	1	1	1	1	1	1	1	1	1	1	1	1	1	1	1	1	1	1	1	1	1	0.7931974962	1	1	1	0.8971283601	0.6881707003	1	0.6307591872	0.437723308	1	1	1	1	1	1	0.4257603373	1	0.6344026861	0.1721112506	1	0.6284508195	0.3753232227	1	0.9213234707	0.603093577
group10103	TRIAE_CS42_3AL_TGACv1_195123_AA0645000.2	TRIAE_CS42_3B_TGACv1_223486_AA0782860.1	TRIAE_CS42_3DL_TGACv1_251751_AA0884520.1	1	1	1	1	1	1	1	1	1	1	1	1	1	1	1	1	1	1	1	1	1	1	1	1	1	1	1	1	1	1	1	1	1	1	1	1	1	1	0.9206046204	1	1	0.9087986723	1	1	0.9213234707	1
group10105	TRIAE_CS42_3AL_TGACv1_195123_AA0645050.1	TRIAE_CS42_3B_TGACv1_226679_AA0818650.1	TRIAE_CS42_3DL_TGACv1_250296_AA0865580.1	0.0332267012	1	0.2020158212	0.0181215481	1	0.1206598112	0.4396407114	1	1	0.442057998	1	1	0.3832999783	1	1	0.4088412529	1	0.7264450814	0.000154568	0.7855660511	0.0216107156	0.0012433804	0.6110252197	0.1549949044	2.45663711013E-06	0.0702044603	0.0327289271	2.360906036E-05	0.2886460291	0.0223950635	0.000000258	0.3919296287	0.0006385349	0.000009359	0.5701195468	0.0046839649	1	1	1	1	1	1	1	1	1	1
group10106	TRIAE_CS42_3AL_TGACv1_195124_AA0645060.2	TRIAE_CS42_3B_TGACv1_221561_AA0744230.1	TRIAE_CS42_3DL_TGACv1_249760_AA0855720.1	1	1	1	1	1	1	1	1	1	1	1	1	1	1	1	1	1	1	1	1	1	1	1	1	1	1	1	1	1	1	0.9687882487	1	0.6328477886	1	1	1	1	1	1	1	1	1	1	1	0.9213234707	1
group10110	TRIAE_CS42_3AL_TGACv1_195132_AA0645160.1	TRIAE_CS42_3B_TGACv1_224001_AA0790750.3	TRIAE_CS42_3DL_TGACv1_249839_AA0857150.1	1	0.8050836549	1	1	0.5120797926	1	0.9450138107	0.3357836354	1	0.7683127805	0.3309366079	1	1	1	1	1	1	1	1	1	1	1	1	1	0.0689850289	0.1710400509	1	0.0939654871	0.1746025095	1	1.7654564089E-07	0.1216011392	0.0039520771	0.00000011	0.1888188592	0.0019660552	1	0.1371907085	0.9141184821	1	0.1348562858	0.8997212892	1	0.3852037488	1	1
group10111	TRIAE_CS42_3AL_TGACv1_195132_AA0645170.1	TRIAE_CS42_3B_TGACv1_224001_AA0790760.1	TRIAE_CS42_3DL_TGACv1_249839_AA0857160.1	3.29153729685E-05	1	1.19185487004E-05	4.33165242936E-06	1	1.13238058166E-06	1	1	1	1	1	1	1	1	1	1	1	1	1	1	0.6978515881	1	1	0.7103697126	1	1	1	1	1	1	0.9428697654	1	0.8786154157	0.9263493547	1	0.8878293429	1	1	1	1	1	1	1	1	1	1
group10112	TRIAE_CS42_3AL_TGACv1_195139_AA0645220.2	TRIAE_CS42_3B_TGACv1_221306_AA0736740.4	TRIAE_CS42_3DL_TGACv1_249186_AA0840740.3	1	1	1	1	1	1	1	1	1	1	1	1	1	1	1	1	1	1	1	1	1	1	1	1	1	1	1	1	1	1	1	1	1	1	1	1	1	1	1	1	1	1	1	1	1	1
group10113	TRIAE_CS42_3AL_TGACv1_195142_AA0645230.2	TRIAE_CS42_3B_TGACv1_226632_AA0818200.2	TRIAE_CS42_3DL_TGACv1_249029_AA0835070.2	0.7341992387	0.9611839825	1	0.6470584084	0.4418458591	1	1	1	1	1	1	1	0.6035029113	0.2611341212	1	0.8647442991	0.4324449736	1	0.4894321603	0.855822591	1	0.6020947462	0.2426338102	1	1	0.8971283601	1	1	1	1	1	1	1	1	1	1	1	1	1	1	1	1	1	1	1	0.9175795908
group10114	TRIAE_CS42_3AL_TGACv1_195142_AA0645250.1	TRIAE_CS42_3B_TGACv1_226632_AA0818210.1	TRIAE_CS42_3DL_TGACv1_249029_AA0835080.1	1	1	1	1	1	1	1	1	1	1	1	1	1	1	1	1	1	1	1	1	1	1	1	1	1	1	1	1	1	1	1	1	1	1	1	1	1	1	1	1	1	1	1	1	1	1
group10115	TRIAE_CS42_3AL_TGACv1_195143_AA0645280.2	TRIAE_CS42_3B_TGACv1_227841_AA0824870.1	TRIAE_CS42_3DL_TGACv1_249043_AA0835800.1	1	1	1	1	1	1	1	1	1	1	1	1	1	1	1	1	1	1	1	1	1	1	1	1	1	1	1	1	1	1	1	1	1	1	1	1	1	1	1	1	1	1	1	1	1	1
group10116	TRIAE_CS42_3AL_TGACv1_195145_AA0645310.2	TRIAE_CS42_3B_TGACv1_227585_AA0823910.1	TRIAE_CS42_3DL_TGACv1_249898_AA0858350.1	1	1	1	1	1	1	1	1	1	1	1	1	1	1	1	1	1	1	1	1	1	1	1	1	0.6143905591	1	1	0.4658987972	0.909649412	1	0.7285499635	1	1	0.7265050903	1	1	1	1	1	1	1	1	1	1	1	1
group10118	TRIAE_CS42_3AL_TGACv1_195149_AA0645410.1	TRIAE_CS42_3B_TGACv1_221966_AA0754000.1	TRIAE_CS42_3DL_TGACv1_250086_AA0862000.1	1	1	1	1	1	1	1	1	1	1	1	1	1	1	1	1	1	1	1	1	1	1	1	1	1	1	1	1	1	1	1	1	1	1	1	1	0.9915122006	1	1	1	1	1	0.4210389809	0.6114536843	1	0.4271186418
group10120	TRIAE_CS42_3AL_TGACv1_195151_AA0645480.4	TRIAE_CS42_3B_TGACv1_221930_AA0753440.1	TRIAE_CS42_3DL_TGACv1_249326_AA0845480.1	1	1	1	1	1	1	1	1	1	1	1	1	1	1	1	1	1	1	1	1	1	1	1	1	1	1	1	1	1	1	1	1	1	1	1	1	1	1	1	1	1	1	1	1	1	1
group10122	TRIAE_CS42_3AL_TGACv1_195159_AA0645540.1	TRIAE_CS42_3B_TGACv1_220967_AA0725350.1	TRIAE_CS42_3DL_TGACv1_250318_AA0866120.1	1	1	1	1	1	1	1	1	1	1	1	1	1	1	1	1	1	1	1	1	1	1	1	1	1	1	1	1	1	1	1	1	1	1	1	1	1	1	1	1	1	1	1	1	1	1
group10125	TRIAE_CS42_3AL_TGACv1_195166_AA0645640.2	TRIAE_CS42_3B_TGACv1_226099_AA0813900.1	TRIAE_CS42_3DL_TGACv1_253633_AA0895150.1	0.000479327	0.0393997312	0.9390880541	0.0004613933	0.0382248649	0.8916610306	0.0013785724	0.0120642054	1	0.0006831463	0.0039198607	1	0.0002221901	0.0039979215	1	0.0003758429	0.0065005837	1	0.0015599017	0.0400525967	1	0.0008552072	0.0394107813	0.9758233825	6.30332391368E-14	1.99964937937E-06	0.0204267529	9.68296506996E-13	0.000000672	0.0927284919	4.79340088863E-16	1.78542851047E-07	0.0090418335	2.32329470051E-17	2.74857624602E-08	0.0071128904	4.89204667975E-05	0.000319298	1	2.71718361517E-05	0.0006178132	1	0.0006301031	0.0018388958	1	0.0001940985
group10126	TRIAE_CS42_3AL_TGACv1_195169_AA0645710.3	TRIAE_CS42_3B_TGACv1_227258_AA0822460.2	TRIAE_CS42_3DL_TGACv1_249158_AA0839920.1	1	1	1	1	1	1	1	1	1	1	1	1	1	1	1	1	1	1	1	1	1	1	1	1	1	1	1	1	1	1	1	1	1	1	1	1	1	1	1	1	1	1	1	1	1	1
group10127	TRIAE_CS42_3AL_TGACv1_195170_AA0645730.1	TRIAE_CS42_3B_TGACv1_223792_AA0787370.1	TRIAE_CS42_3DL_TGACv1_249317_AA0845190.1	1	1	1	1	1	1	1	1	1	1	1	1	1	1	1	1	1	1	1	1	1	1	1	1	0.9314550387	1	0.6857086565	1	1	1	0.9495530517	1	1	1	1	1	1	1	1	1	1	1	1	1	1	1
group10128	TRIAE_CS42_3AL_TGACv1_195177_AA0645810.1	TRIAE_CS42_3B_TGACv1_222744_AA0769870.1	TRIAE_CS42_3DL_TGACv1_251221_AA0878970.1	1	1	1	1	1	1	1	1	1	1	1	1	1	1	1	1	1	1	1	1	1	1	1	1	1	1	1	1	1	1	1	1	1	1	1	1	1	1	1	1	1	1	1	1	1	1
group10129	TRIAE_CS42_3AL_TGACv1_195177_AA0645820.1	TRIAE_CS42_3B_TGACv1_222744_AA0769880.1	TRIAE_CS42_3DL_TGACv1_251221_AA0878980.2	1	1	1	1	1	1	1	1	1	1	1	1	1	1	1	1	1	1	1	1	1	1	1	1	1	1	1	1	1	1	1	1	1	1	1	1	1	1	1	1	1	1	1	1	1	1
group10131	TRIAE_CS42_3AL_TGACv1_195180_AA0645910.1	TRIAE_CS42_3B_TGACv1_221119_AA0730890.1	TRIAE_CS42_3DL_TGACv1_251716_AA0884130.1	1	1	1	1	1	1	1	1	1	1	1	1	1	1	1	1	1	1	1	1	1	1	1	1	1	1	1	1	1	1	1	1	1	1	1	1	1	1	1	1	1	1	1	1	1	1
group10132	TRIAE_CS42_3AL_TGACv1_195180_AA0645920.1	TRIAE_CS42_3B_TGACv1_225572_AA0809880.1	TRIAE_CS42_3DL_TGACv1_251716_AA0884120.1	1	1	1	1	1	1	1	1	1	1	1	1	1	1	1	1	1	1	1	1	1	1	1	1	1	1	1	1	1	1	1	1	1	1	1	1	1	1	1	1	1	1	1	1	1	1
group10134	TRIAE_CS42_3AL_TGACv1_195181_AA0646020.1	TRIAE_CS42_3B_TGACv1_220813_AA0720010.1	TRIAE_CS42_3DL_TGACv1_251270_AA0879500.1	1	1	1	1	1	1	1	1	1	1	1	1	1	1	1	1	1	1	0.7228439307	0.8428238052	1	0.6256700185	0.6847008143	1	1	1	1	0.9440642115	1	1	0.0537648461	0.0324771394	1	0.0212929318	0.0238922433	1	0.5829627003	1	1	0.3564062622	1	1	0.4612682031	1	1	0.8310036118
group10135	TRIAE_CS42_3AL_TGACv1_195183_AA0646060.1	TRIAE_CS42_3B_TGACv1_222629_AA0768190.1	TRIAE_CS42_3DL_TGACv1_250365_AA0866940.1	1	1	1	1	1	1	1	1	1	1	1	1	1	1	1	1	1	1	1	1	1	1	1	1	1	1	1	1	1	1	1	1	1	1	1	1	1	1	1	1	1	1	1	1	1	1
group10137	TRIAE_CS42_3AL_TGACv1_195184_AA0646080.1	TRIAE_CS42_3B_TGACv1_221004_AA0726490.1	TRIAE_CS42_3DL_TGACv1_249304_AA0844730.1	1	1	1	1	1	1	1	1	1	1	1	1	1	1	1	1	1	1	1	1	1	1	1	1	1	1	1	1	1	1	1	1	1	1	1	1	1	1	1	1	1	1	1	1	1	1
group10139	TRIAE_CS42_3AL_TGACv1_195187_AA0646110.1	TRIAE_CS42_3B_TGACv1_222477_AA0765460.1	TRIAE_CS42_3DL_TGACv1_251098_AA0877340.1	1	1	1	1	1	1	0.9275737951	0.4394363192	1	0.9056081545	0.4731462307	1	1	0.4926383212	1	1	0.7663451809	1	1	1	1	1	1	1	0.8169841076	0.2354634011	1	0.6212717712	0.3778678719	1	1	0.2318618568	1	0.5979342839	0.1445614696	1	1	1	1	1	1	1	1	1	1	1
group10141	TRIAE_CS42_3AL_TGACv1_195187_AA0646130.1	TRIAE_CS42_3B_TGACv1_222477_AA0765480.1	TRIAE_CS42_3DL_TGACv1_251098_AA0877320.1	1	1	1	1	1	1	1	1	1	1	1	1	1	1	1	1	1	0.1994823227	1	0.6613587824	1	1	1	1	1	0.5548356955	1	1	0.7869435103	1	1	0.0589822194	0.2120871484	1	0.0368519944	0.1380808769	0.4321726013	1	1	0.4236100109	1	1	0.4480027476	1	0.9213234707	0.6536019934
group10143	TRIAE_CS42_3AL_TGACv1_195189_AA0646160.1	TRIAE_CS42_3B_TGACv1_224806_AA0801760.1	TRIAE_CS42_3DL_TGACv1_249089_AA0837270.1	1	1	1	1	1	1	1	1	1	1	1	1	1	1	1	1	1	1	1	1	1	1	1	1	1	1	1	1	1	1	1	1	1	1	1	1	1	1	1	1	1	1	1	1	1	1
group10144	TRIAE_CS42_3AL_TGACv1_195199_AA0646290.1	TRIAE_CS42_3B_TGACv1_227237_AA0822370.1	TRIAE_CS42_3DL_TGACv1_251275_AA0879540.1	0.1365905996	0.1670767743	1	0.0548669645	0.0884323079	1	0.1873178707	1	0.8032614175	0.3316746008	0.675756999	1	0.4428616437	0.8423359127	1	0.2760485039	0.6764895678	1	0.4993834901	0.0446292747	1	0.1680458432	0.003808263	1	0.0660700615	0.0766304357	1	0.0154188559	0.0158607206	1	0.0303164547	0.0628763558	1	0.369127429	0.2060903476	1	1	1	0.4453705515	1	0.7448649883	0.2491915115	1	0.4806513992	0.0259264696	1
group10145	TRIAE_CS42_3AL_TGACv1_195199_AA0646310.1	TRIAE_CS42_3B_TGACv1_221900_AA0752650.1	TRIAE_CS42_3DL_TGACv1_251275_AA0879550.1	1	1	1	1	1	1	1	1	1	1	1	1	1	1	1	1	1	1	1	1	1	1	1	1	1	1	1	1	1	1	1	1	1	1	1	1	1	1	1	1	1	1	1	1	1	1
group10147	TRIAE_CS42_3AL_TGACv1_195205_AA0646420.1	TRIAE_CS42_3B_TGACv1_228801_AA0827620.1	TRIAE_CS42_3DL_TGACv1_250586_AA0870680.2	1	1	1	1	1	1	1	1	1	1	1	1	1	1	1	1	1	1	1	1	1	1	1	1	1	1	1	1	1	1	1	1	1	1	1	1	1	1.76534928343E-10	1.61980962477E-10	1	0.000000045	2.51418433048E-09	1	2.96693489711E-06	2.99343490686E-06	1
group10151	TRIAE_CS42_3AL_TGACv1_195212_AA0646580.1	TRIAE_CS42_3B_TGACv1_224020_AA0791070.1	TRIAE_CS42_3DL_TGACv1_253698_AA0895370.1	1	1	1	0.9917202763	1	1	0.002647964	1	0.0047557674	0.0001855635	1	0.0022170247	0.3635745403	1	0.8532642818	0.3258358032	1	0.7650473629	1	1	1	1	1	1	0.0040190236	0.9958715841	0.0977073835	0.0139433536	1	0.2306837876	0.126174317	1	0.7615309585	0.2179525735	1	1	1	1	1	1	1	1	1	1	1	1
group10152	TRIAE_CS42_3AL_TGACv1_195215_AA0646610.1	TRIAE_CS42_3B_TGACv1_220636_AA0713040.1	TRIAE_CS42_3DL_TGACv1_250029_AA0860750.1	1	1	1	1	1	1	1	1	1	1	1	1	1	1	1	1	1	1	1	1	1	1	1	1	1	1	1	1	1	1	1	1	1	1	1	1	1	1	1	1	1	1	1	1	1	1
group10153	TRIAE_CS42_3AL_TGACv1_195223_AA0646710.1	TRIAE_CS42_3B_TGACv1_221512_AA0742400.1	TRIAE_CS42_3DL_TGACv1_250967_AA0875680.1	1	1	1	1	1	1	1	1	1	1	1	1	1	1	1	1	1	1	1	1	1	1	1	1	1	0.4404754889	1	1	1	1	1	1	1	1	1	1	1	1	1	1	1	1	1	1	1	1
group10154	TRIAE_CS42_3AL_TGACv1_195227_AA0646750.1	TRIAE_CS42_3B_TGACv1_221415_AA0740180.1	TRIAE_CS42_3DL_TGACv1_249088_AA0837240.1	1	1	1	1	1	1	1	1	1	1	1	1	1	1	1	1	1	1	1	1	1	1	1	1	1	1	1	1	1	1	1	1	1	1	1	1	1	1	1	1	1	1	1	1	1	1
group10155	TRIAE_CS42_3AL_TGACv1_195232_AA0646800.3	TRIAE_CS42_3B_TGACv1_220673_AA0714820.1	TRIAE_CS42_3DL_TGACv1_250112_AA0862300.1	1	1	1	1	1	1	1	1	1	1	1	1	1	1	1	1	1	1	1	1	1	1	1	1	1	1	1	1	1	1	1	1	1	1	1	1	1	1	1	1	1	1	1	1	1	1
group10157	TRIAE_CS42_3AL_TGACv1_195235_AA0646840.1	TRIAE_CS42_3B_TGACv1_221732_AA0748730.1	TRIAE_CS42_3DL_TGACv1_250330_AA0866230.1	1	1	1	1	1	1	1	1	1	1	1	1	1	1	1	1	1	1	1	1	1	1	1	1	0.9288355684	1	1	1	1	1	1	1	1	1	1	1	1	1	1	1	1	1	1	1	1	1
group10159	TRIAE_CS42_3AL_TGACv1_195244_AA0646890.1	TRIAE_CS42_3B_TGACv1_220590_AA0709940.1	TRIAE_CS42_3DL_TGACv1_249778_AA0856160.1	1	1	1	1	1	1	0.4079549786	1	1	1	1	1	1	1	1	1	1	1	0.0587827281	1	0.0734502683	0.0433959504	1	0.0371159507	0.0241169253	0.4404754889	0.8779502221	0.0413768396	0.521797641	1	0.0009785808	0.0208638709	1	0.0009368035	0.0203961514	1	1	1	1	1	1	1	1	1	1	1
group10160	TRIAE_CS42_3AL_TGACv1_195244_AA0646910.1	TRIAE_CS42_3B_TGACv1_220590_AA0709930.1	TRIAE_CS42_3DL_TGACv1_251447_AA0881590.1	1	1	1	1	1	1	1	1	1	1	1	1	1	1	1	1	1	1	1	1	1	1	1	1	1	1	1	1	1	1	1	1	1	1	1	1	1	1	1	1	1	1	1	1	1	1
group10161	TRIAE_CS42_3AL_TGACv1_195250_AA0646950.1	TRIAE_CS42_3B_TGACv1_225166_AA0805710.3	TRIAE_CS42_3DL_TGACv1_251577_AA0882660.1	1	1	0.564177614	1	1	0.3424641708	1	0.4394363192	0.4544404437	1	0.675756999	0.7120450318	1	1	1	1	1	1	0.0836447454	1	0.0642538388	0.1437302172	1	0.1109153823	1	0.8971283601	0.1747298644	0.9479000588	1	0.1072711305	1	1	0.2861328192	1	0.9636591461	0.4553678638	1	1	0.9206046204	1	1	0.9087986723	1	1	0.5951205142	1
group10163	TRIAE_CS42_3AL_TGACv1_195261_AA0647060.2	TRIAE_CS42_3B_TGACv1_220730_AA0717400.1	TRIAE_CS42_3DL_TGACv1_251214_AA0878860.1	1.99520785323E-55	2.74265716474E-29	9.96844549482E-07	2.00728058935E-56	3.85491946262E-31	3.06335483362E-06	1.47180439604E-19	6.07197643905E-10	0.0073284207	5.30435795446E-23	1.1128687252E-10	0.0009672565	4.9043958901E-30	1.64712786301E-13	3.02511465815E-05	4.49463191508E-28	1.29608045582E-11	7.83994070527E-06	6.63900582024E-47	1.34573337852E-37	0.307122813	8.86685656722E-48	1.80985661205E-36	0.1384491363	1.50280661053E-40	3.25797074442E-22	0.0001188572	4.43510346088E-41	9.21504082209E-21	1.27966393688E-05	3.85950141807E-69	4.16243478588E-27	1.67876186275E-15	8.11520431827E-75	1.63273105813E-31	9.7994170838E-15	1.51464486958E-23	1.5975191119E-17	0.9206046204	8.3244415253E-24	3.56933466216E-17	0.7631458405	6.44900515097E-34	6.86218233655E-27	1	1.44623495705E-29
group10164	TRIAE_CS42_3AL_TGACv1_195261_AA0647070.2	TRIAE_CS42_3B_TGACv1_220730_AA0717410.1	TRIAE_CS42_3DL_TGACv1_251214_AA0878870.2	1	1	1	1	1	1	1	1	1	1	1	1	1	1	1	1	1	1	1	1	1	1	1	1	1	1	1	1	1	1	1	1	1	1	1	1	1	1	1	1	1	1	1	1	1	1
group10165	TRIAE_CS42_3AL_TGACv1_195261_AA0647080.1	TRIAE_CS42_3B_TGACv1_220730_AA0717430.1	TRIAE_CS42_3DL_TGACv1_251214_AA0878880.1	1	1	1	0.6874740416	0.4048533485	1	1	1	1	1	1	1	1	1	1	1	1	1	1	1	1	1	1	1	1	1	1	1	0.9086619096	1	0.9495530517	0.5490817479	1	0.9374600898	0.5701195468	1	1	1	1	1	1	1	0.9153012429	1	1	0.9175795908
group10166	TRIAE_CS42_3AL_TGACv1_195263_AA0647180.1	TRIAE_CS42_3B_TGACv1_225904_AA0812780.1	TRIAE_CS42_3DL_TGACv1_252012_AA0887040.1	0.0166539765	1	0.0068055381	0.0058476522	1	0.0070786581	0.0336857624	1	0.0573493714	0.1558597428	1	0.3996619381	0.0091444704	1	0.2308570359	0.0001370664	0.988824354	0.0216098145	1.04363932974E-05	0.7499164306	0.0047070321	0.000014899	1	0.0004457113	0.0003183965	0.8898617876	0.0223638692	1.12381923719E-06	0.1406488398	0.0132992665	3.10358231049E-05	0.4693753881	0.0144188191	0.000006706	0.3292783326	0.0137422013	0.0082614625	1	0.1643462368	0.0183854713	1	0.1152622071	0.5734928879	1	0.2311435992	0.603093577
group10167	TRIAE_CS42_3AL_TGACv1_195266_AA0647210.1	TRIAE_CS42_3B_TGACv1_222067_AA0756640.1	TRIAE_CS42_3DL_TGACv1_251913_AA0885920.1	1	1	1	1	1	1	1	1	1	1	1	1	1	1	1	1	1	1	1	1	1	1	1	1	1	1	1	1	1	1	1	1	1	1	1	1	1	1	1	1	1	1	1	1	1	1
group10168	TRIAE_CS42_3AL_TGACv1_195273_AA0647300.1	TRIAE_CS42_3B_TGACv1_221698_AA0747760.1	TRIAE_CS42_3DL_TGACv1_252041_AA0887250.1	1	1	1	1	1	1	1	1	1	1	1	1	1	1	1	1	1	1	1	1	1	1	1	1	1	1	1	1	1	1	1	1	1	1	1	1	1	1	1	1	1	1	1	1	1	1
group10169	TRIAE_CS42_3AL_TGACv1_195275_AA0647320.1	TRIAE_CS42_3B_TGACv1_225876_AA0812580.1	TRIAE_CS42_3DL_TGACv1_253393_AA0894380.1	1	1	1	1	1	1	1	1	1	1	1	1	1	1	1	1	1	1	1	1	1	1	1	1	1	1	1	1	1	1	1	1	1	1	1	1	1	1	1	1	1	1	1	1	1	1
group10170	TRIAE_CS42_3AL_TGACv1_195280_AA0647360.1	TRIAE_CS42_3B_TGACv1_224317_AA0795200.1	TRIAE_CS42_3DL_TGACv1_249215_AA0841700.1	1	1	1	1	1	1	1	1	1	1	1	1	1	1	1	1	1	1	1	1	1	1	1	1	1	0.8971283601	1	1	0.9086619096	1	0.6166751828	0.0962310415	1	0.6136294475	0.0979767812	1	1	1	1	1	1	1	1	1	1	1
group10172	TRIAE_CS42_3AL_TGACv1_195295_AA0647460.1	TRIAE_CS42_3B_TGACv1_224285_AA0794840.1	TRIAE_CS42_3DL_TGACv1_252076_AA0887540.1	1	1	1	1	1	1	1	1	1	1	1	1	1	1	1	1	1	1	1	1	1	1	1	1	1	1	1	1	1	1	1	1	1	1	1	1	1	1	1	1	1	1	1	1	1	1
group10174	TRIAE_CS42_3AL_TGACv1_195296_AA0647490.1	TRIAE_CS42_3B_TGACv1_225875_AA0812570.1	TRIAE_CS42_3DL_TGACv1_249356_AA0846430.1	1	1	0.4226050118	1	1	0.6391639472	1	1	1	1	1	0.7408886057	1	1	0.8153454698	1	1	0.407525507	0.7922289779	1	0.2244819059	1	1	0.2462974175	0.0342431197	1	0.0761701125	0.0174232763	1	0.0090920606	0.1147388185	1	0.1083569119	0.3542530422	1	0.2278057503	1	1	0.318743486	1	1	0.9087986723	1	1	0.1298097122	1
group10175	TRIAE_CS42_3AL_TGACv1_195297_AA0647510.1	TRIAE_CS42_3B_TGACv1_222641_AA0768370.1	TRIAE_CS42_3DL_TGACv1_249426_AA0848430.1	1	1	1	1	1	1	1	1	1	1	1	1	1	1	1	1	1	1	1	1	1	1	1	1	1	1	1	1	1	1	1	1	1	1	1	1	1	1	1	1	1	1	1	1	1	1
group10176	TRIAE_CS42_3AL_TGACv1_195303_AA0647580.1	TRIAE_CS42_3B_TGACv1_220683_AA0715290.1	TRIAE_CS42_3DL_TGACv1_250194_AA0863880.3	1	1	1	1	1	1	0.0684297632	1	0.0944257099	0.0269487831	1	0.1680367284	0.3635745403	1	1	0.3258358032	1	0.9653721317	1	1	1	1	1	1	6.76075698041E-06	1	1.02452019685E-07	4.4507381511E-05	1	1.44276961257E-06	6.91814060803E-07	1	1.74126213623E-05	3.06969757213E-08	0.7907612387	2.14255229931E-05	1	0.9489865035	1	1	0.639329559	1	1	0.9542047901	1	1
group10178	TRIAE_CS42_3AL_TGACv1_195308_AA0647720.1	TRIAE_CS42_3B_TGACv1_220687_AA0715470.1	TRIAE_CS42_3DL_TGACv1_251038_AA0876420.1	1	1	1	1	1	1	1	1	1	1	1	1	1	1	1	1	1	1	1	1	1	1	1	1	1	1	1	1	1	1	1	1	1	1	1	1	1	1	1	1	1	1	1	1	1	1
group10179	TRIAE_CS42_3AL_TGACv1_195308_AA0647730.1	TRIAE_CS42_3B_TGACv1_220687_AA0715450.1	TRIAE_CS42_3DL_TGACv1_251038_AA0876430.1	1	1	1	1	1	1	1	1	1	1	1	1	1	1	1	1	1	1	1	1	1	1	1	1	1	1	1	1	1	1	1	1	1	1	1	1	1	1	1	1	1	1	1	1	1	1
group10182	TRIAE_CS42_3AL_TGACv1_195310_AA0647840.3	TRIAE_CS42_3B_TGACv1_221185_AA0733210.1	TRIAE_CS42_3DL_TGACv1_251524_AA0882290.1	0.1861928011	1	0.2424365025	0.0727554434	1	0.1028391624	0.621949164	1	0.5290461621	0.5877450659	1	0.3617574015	0.4250462269	1	0.4821075027	0.3832649457	1	0.1994823227	0.0591378665	1	0.0205255408	0.129038453	1	0.0218090838	0.1117915563	1	0.0219786465	0.1209572874	1	0.0579830393	0.0270837678	1	0.0115543223	0.0086890758	1	0.0117121958	0.0337088454	1	0.0124490736	0.0454373343	1	0.004382568	0.1424499684	1	0.0084406525	0.3511921893
group10183	TRIAE_CS42_3AL_TGACv1_195310_AA0647850.1	TRIAE_CS42_7BL_TGACv1_577569_AA1878730.1	TRIAE_CS42_7DL_TGACv1_604353_AA1997200.1	1	1	1	1	1	1	1	1	1	1	1	1	1	1	1	1	1	1	1	1	1	1	1	1	1	1	1	1	1	1	1	0.4928871122	0.0628448953	1	0.6763843925	0.1062702869	1	1	1	1	1	1	1	1	1	1
group10184	TRIAE_CS42_3AL_TGACv1_195318_AA0647940.1	TRIAE_CS42_3B_TGACv1_221214_AA0733940.1	TRIAE_CS42_3DL_TGACv1_250198_AA0864070.1	1	1	1	1	1	1	1	1	1	1	1	1	1	1	1	1	1	1	1	1	1	1	1	1	1	1	1	1	1	1	1	1	1	1	1	1	1	1	1	1	1	1	1	1	1	1
group10185	TRIAE_CS42_3AL_TGACv1_195318_AA0647990.1	TRIAE_CS42_3B_TGACv1_221038_AA0727860.1	TRIAE_CS42_3DL_TGACv1_251387_AA0881030.1	1	1	1	1	1	1	1	1	1	1	1	1	1	1	1	1	1	1	1	1	1	1	1	1	1	1	1	1	1	1	1	1	1	1	1	1	1	1	1	1	1	1	1	1	1	1
group10186	TRIAE_CS42_3AL_TGACv1_195330_AA0648110.1	TRIAE_CS42_3B_TGACv1_221184_AA0733140.1	TRIAE_CS42_3DL_TGACv1_249684_AA0854270.1	1	0.7941661774	0.1379375361	1	0.25048667	0.080808139	1	1	1	1	1	0.4487895677	1	1	0.4541441252	1	1	0.407525507	1	0.1709124109	0.1554694496	1	0.2594589318	0.2464562996	1	0.4965116727	0.5032935702	1	0.7204420727	0.2901799407	1	0.4461323507	0.9877835696	1	0.4393543785	1	1	1	1	1	1	1	1	1	1	1
group10188	TRIAE_CS42_3AL_TGACv1_195331_AA0648150.1	TRIAE_CS42_3B_TGACv1_221539_AA0743410.1	TRIAE_CS42_3DL_TGACv1_249283_AA0844080.1	1	1	0.8284359374	1	1	0.7858158726	1	1	1	1	1	1	1	1	1	1	1	1	1	0.7855660511	0.307122813	1	1	0.4955737291	1	0.4944363326	0.0375710899	1	0.1547410838	0.0378456115	1	0.2742709178	0.2861328192	1	0.1651681388	0.1724574573	1	1	1	1	1	1	1	1	1	1
group10189	TRIAE_CS42_3AL_TGACv1_195340_AA0648260.1	TRIAE_CS42_3B_TGACv1_223520_AA0783410.1	TRIAE_CS42_3DL_TGACv1_249412_AA0848090.1	1	1	1	1	1	1	1	1	1	1	1	1	1	1	1	1	1	1	1	1	1	1	1	1	1	1	1	1	1	1	1	1	1	1	1	1	1	1	1	1	1	1	1	1	1	1
group10190	TRIAE_CS42_3AL_TGACv1_195340_AA0648270.1	TRIAE_CS42_3B_TGACv1_223520_AA0783420.2	TRIAE_CS42_3DL_TGACv1_249412_AA0848080.1	1	1	1	0.6470584084	1	1	1	1	1	1	1	1	0.9210065763	1	1	0.5616815006	1	1	0.4262491457	1	1	0.412827021	0.7726596611	1	1	1	1	0.9479000588	1	1	1	1	1	0.9374600898	1	1	1	1	1	1	1	1	1	1	1	1
group10191	TRIAE_CS42_3AL_TGACv1_195352_AA0648380.1	TRIAE_CS42_3B_TGACv1_226677_AA0818620.1	TRIAE_CS42_3DL_TGACv1_249034_AA0835450.1	1	1	1	1	1	1	1	1	1	1	1	1	1	1	1	1	1	1	1	1	1	1	1	1	1	1	1	1	1	1	1	1	1	1	1	1	1	1	1	1	1	1	1	1	1	1
group10192	TRIAE_CS42_3AL_TGACv1_195352_AA0648390.1	TRIAE_CS42_3B_TGACv1_226677_AA0818610.5	TRIAE_CS42_3DL_TGACv1_249034_AA0835460.5	0.000049024	0.6775663245	0.0165242103	1.65898517932E-05	0.4048533485	0.0171396886	0.1912364502	1	0.7018947406	0.2319976366	1	1	0.3420307585	1	0.0068882083	0.3474407525	1	0.0122536309	0.0078442864	1	0.0625327064	0.0086539914	1	0.1611206836	0.0703535838	1	0.009592901	0.0333190134	1	0.0033829355	0.0451988564	1	0.0211589931	0.0155535619	1	0.0078146843	0.5257034855	1	0.5490899078	0.7701016888	1	0.8006741235	0.3243301871	1	0.4276126597	0.138498562
group10193	TRIAE_CS42_3AL_TGACv1_195353_AA0648450.1	TRIAE_CS42_3B_TGACv1_225200_AA0806110.1	TRIAE_CS42_3DL_TGACv1_249284_AA0844190.1	0.4659552364	1	0.9037813411	0.4388225011	1	1	1	1	1	1	1	1	1	1	1	1	1	1	0.4517210076	1	1	1	1	1	0.9288355684	1	1	0.9449847526	1	0.8964501957	0.6122048075	1	1	0.39769576	1	0.7671932959	1	1	1	1	1	1	1	1	1	1
group10194	TRIAE_CS42_3AL_TGACv1_195355_AA0648480.1	TRIAE_CS42_3B_TGACv1_224699_AA0800130.1	TRIAE_CS42_3DL_TGACv1_250966_AA0875650.1	1	1	1	1	1	1	1	1	1	1	1	1	1	1	1	1	1	1	1	1	1	1	1	1	1	1	1	1	1	1	1	1	1	1	1	1	1	1	1	1	1	1	1	1	1	1
group10195	TRIAE_CS42_3AL_TGACv1_195355_AA0648490.1	TRIAE_CS42_3B_TGACv1_224699_AA0800120.1	TRIAE_CS42_3DL_TGACv1_250966_AA0875660.1	1	1	1	1	1	1	1	1	1	1	1	1	1	1	1	1	1	1	1	1	1	1	1	1	1	1	1	1	1	1	1	1	1	1	1	1	1	1	1	1	1	1	1	1	1	1
group10197	TRIAE_CS42_3AL_TGACv1_195362_AA0648560.1	TRIAE_CS42_3B_TGACv1_222993_AA0774720.1	TRIAE_CS42_3DL_TGACv1_249768_AA0855850.1	1	1	1	1	1	1	1	1	1	1	1	1	1	1	1	1	1	1	1	1	1	1	1	1	1	1	1	1	1	1	1	1	1	1	1	1	1	1	1	1	1	1	1	1	1	1
group10198	TRIAE_CS42_3AL_TGACv1_195076_AA0644440.2	TRIAE_CS42_1BS_TGACv1_055760_AA0182600.1	TRIAE_CS42_3DS_TGACv1_272572_AA0922530.1	1	1	1	1	1	1	1	1	1	1	1	1	1	1	1	1	1	1	1	1	1	1	1	1	1	1	1	1	1	1	1	1	1	1	1	1	1	1	1	1	1	1	1	1	1	1
group10200	TRIAE_CS42_3AL_TGACv1_195150_AA0645460.1	TRIAE_CS42_3B_TGACv1_220709_AA0716260.1	TRIAE_CS42_3DL_TGACv1_252477_AA0890220.1	1	1	1	1	1	1	1	1	1	1	1	1	1	1	1	1	1	1	1	1	1	1	1	1	1	1	1	1	1	1	1	1	1	1	1	1	1	1	1	1	1	1	1	1	1	1
group10203	TRIAE_CS42_3AL_TGACv1_195380_AA0648830.1	TRIAE_CS42_3B_TGACv1_223837_AA0788230.1	TRIAE_CS42_3DL_TGACv1_251141_AA0877930.1	1	1	1	1	1	1	1	1	1	1	1	1	1	1	1	1	1	1	1	1	1	1	1	1	1	1	1	1	1	1	1	1	1	1	1	1	1	1	1	1	1	1	1	1	1	1
group10204	TRIAE_CS42_3AL_TGACv1_195384_AA0648950.2	TRIAE_CS42_3B_TGACv1_221849_AA0751620.2	TRIAE_CS42_3DL_TGACv1_250864_AA0874390.1	1	1	1	1	1	1	1	1	1	1	1	1	1	1	1	1	1	1	1	1	1	1	1	1	1	1	1	1	1	1	1	1	1	1	1	1	1	1	1	1	1	1	1	1	1	1
group10206	TRIAE_CS42_3AL_TGACv1_195399_AA0649140.1	TRIAE_CS42_3B_TGACv1_221915_AA0753050.1	TRIAE_CS42_3DL_TGACv1_249301_AA0844640.1	0.4659552364	0.0087948079	0.8284359374	0.6260858249	0.0116390623	0.5700780888	1	0.2693162306	1	1	0.5146985426	1	0.9210065763	0.011546336	0.5081615782	1	0.1369214923	0.6696046802	1	0.0003452537	0.0336508336	1	0.0016351135	0.0670008097	0.9314550387	0.0484531793	0.6035487859	1	0.0493394252	0.437723308	0.9735709162	0.0697081989	0.6878816263	0.783462176	0.0140702249	0.4811415321	1	1	0.9206046204	1	1	0.5967538893	1	1	1	1
group10207	TRIAE_CS42_3AL_TGACv1_195399_AA0649160.2	TRIAE_CS42_3B_TGACv1_221915_AA0753080.1	TRIAE_CS42_3DL_TGACv1_249301_AA0844660.1	1	1	1	1	1	1	1	1	1	1	1	1	1	1	1	1	1	1	1	1	1	1	1	1	1	1	1	1	0.9086619096	1	1	1	1	1	1	1	1	1	1	1	1	1	1	1	1	1
group10208	TRIAE_CS42_3AL_TGACv1_195402_AA0649170.1	TRIAE_CS42_3B_TGACv1_222305_AA0761760.1	TRIAE_CS42_3DL_TGACv1_249218_AA0841770.1	1	1	1	1	1	1	1	1	1	1	1	1	1	1	1	1	1	1	1	1	1	1	1	1	1	1	1	1	1	1	1	1	1	1	1	1	1	1	1	1	1	1	1	1	1	1
group10209	TRIAE_CS42_3AL_TGACv1_195402_AA0649180.2	TRIAE_CS42_3B_TGACv1_222305_AA0761750.1	TRIAE_CS42_3DL_TGACv1_249218_AA0841760.1	1	1	1	1	1	1	1	1	1	1	0.8259089908	1	1	1	1	1	1	1	1	1	1	1	1	1	1	0.027533817	0.3175210231	1	0.1423784524	0.8964501957	1	0.051020166	0.298127592	1	0.1805533558	0.5262577009	1	1	1	1	1	1	1	1	1	1
group10210	TRIAE_CS42_3AL_TGACv1_195402_AA0649190.1	TRIAE_CS42_3B_TGACv1_222305_AA0761740.1	TRIAE_CS42_3DL_TGACv1_249218_AA0841750.1	1	1	0.660785131	1	1	0.5632706866	0.5010631844	1	0.1166860862	0.6418477135	1	0.2051167303	1	1	1	1	1	1	1	0.1194699357	0.6978515881	1	0.2171010203	0.7103697126	1	0.0496204903	0.2322443187	1	0.0603306426	0.5476224652	1	0.3680058484	0.3533504694	1	0.2425859777	0.5262577009	1	1	1	1	1	1	1	1	1	1
group10212	TRIAE_CS42_3AL_TGACv1_195407_AA0649240.1	TRIAE_CS42_3B_TGACv1_221153_AA0731930.1	TRIAE_CS42_3DL_TGACv1_250046_AA0861180.1	0.4217741079	1	1	0.241457001	1	0.9778665831	1	1	1	1	1	1	1	1	1	1	1	1	1	1	1	1	1	1	1	1	1	0.6212717712	1	1	0.9735709162	1	0.7615309585	1	1	1	1	1	1	1	1	1	1	1	1	1
group10213	TRIAE_CS42_3AL_TGACv1_195409_AA0649250.1	TRIAE_CS42_3B_TGACv1_220619_AA0711650.1	TRIAE_CS42_3DL_TGACv1_251621_AA0883190.1	1	1	1	1	1	1	1	1	1	1	1	1	1	1	1	1	1	1	1	1	1	1	1	1	0.9314550387	1	0.9009249086	1	1	1	1	1	1	1	1	1	1	1	1	1	1	1	1	1	1	1
group10214	TRIAE_CS42_3AL_TGACv1_195410_AA0649290.1	TRIAE_CS42_3B_TGACv1_223238_AA0778700.1	TRIAE_CS42_3DL_TGACv1_249172_AA0840360.1	1	1	1	1	1	1	1	1	1	1	1	1	1	1	1	1	1	1	1	1	1	1	1	1	1	1	1	1	1	1	1	1	1	1	1	1	0.1995514906	0.0815586088	0.000007541	0.298439156	0.053276313	7.05916550042E-06	0.5453122905	0.0120512269	3.27614550404E-06	0.4032296028
group10215	TRIAE_CS42_3AL_TGACv1_195414_AA0649340.1	TRIAE_CS42_3B_TGACv1_220588_AA0709770.1	TRIAE_CS42_3DL_TGACv1_251379_AA0880900.1	1	1	1	1	1	1	1	1	1	1	1	1	1	1	1	1	1	1	1	1	1	1	1	1	0.8142476531	1	0.8779502221	0.9479000588	1	1	0.9735709162	1	1	1	1	1	1	1	1	1	1	1	1	1	1	1
group10216	TRIAE_CS42_3AL_TGACv1_195414_AA0649350.1	TRIAE_CS42_3B_TGACv1_220588_AA0709780.2	TRIAE_CS42_3DL_TGACv1_251379_AA0880910.1	1	1	1	1	1	1	1	1	1	1	1	1	1	1	1	1	1	1	1	1	1	1	1	1	0.6203589145	1	0.2615119005	0.73335713	1	0.4461547545	0.8151618088	1	0.3101723812	0.783462176	1	0.1143451131	1	1	1	1	1	1	1	1	1	1
group10218	TRIAE_CS42_3AL_TGACv1_195419_AA0649390.2	TRIAE_CS42_3B_TGACv1_221442_AA0741020.1	TRIAE_CS42_3DL_TGACv1_249302_AA0844680.1	1	0.3181517776	0.660785131	1	0.2952476544	0.4223898758	1	0.7809220583	0.7495480125	1	1	1	1	0.4926383212	0.8153454698	1	0.7663451809	1	1	0.6613587824	1	1	1	1	1	0.3674600659	0.2322443187	1	0.3778678719	0.5657766321	1	0.0962310415	0.1631108411	1	0.1805533558	0.1660799283	1	1	1	1	1	1	1	1	1	1
group10219	TRIAE_CS42_3AL_TGACv1_195423_AA0649430.1	TRIAE_CS42_3B_TGACv1_222331_AA0762280.1	TRIAE_CS42_3DL_TGACv1_251708_AA0884030.1	1	1	1	1	1	1	1	1	1	1	1	1	1	1	1	1	1	1	1	1	1	1	1	1	1	1	1	1	1	1	1	1	1	1	1	1	1	1	1	1	1	1	1	1	1	1
group10220	TRIAE_CS42_3AL_TGACv1_195425_AA0649440.1	TRIAE_CS42_3B_TGACv1_223256_AA0779120.1	TRIAE_CS42_3DL_TGACv1_249194_AA0840850.1	0.3625913683	1	0.564177614	0.0929320477	0.8930543333	0.9576784285	0.0853295674	1	0.143725658	0.2157970081	1	0.7907656898	1	1	1	0.6543728503	1	0.7764048851	0.6473367748	1	0.774841715	0.3540717561	1	0.4618069697	0.0007374519	0.2826015792	0.2421135966	0.0011462329	0.2975402757	0.2973535472	0.0030231385	0.3943454209	0.3407762681	0.0115221007	0.767306192	0.2884366976	1	1	1	1	1	1	1	1	1	1
group10221	TRIAE_CS42_3AL_TGACv1_195425_AA0649450.2	TRIAE_CS42_3B_TGACv1_223256_AA0779140.2	TRIAE_CS42_3DL_TGACv1_249194_AA0840860.1	1	1	1	1	1	1	1	1	1	1	1	1	1	1	1	1	1	1	1	1	1	1	1	1	0.6143905591	1	1	0.6212717712	1	1	0.6166751828	0.8722375868	1	1	1	1	1	1	1	0.8808101498	1	0.9087986723	1	1	1	1
group10222	TRIAE_CS42_3AL_TGACv1_195427_AA0649460.1	TRIAE_CS42_3B_TGACv1_220708_AA0716100.1	TRIAE_CS42_3DL_TGACv1_249210_AA0841520.1	1	1	1	0.9917202763	1	0.9778665831	1	1	1	1	1	1	1	1	1	1	1	1	1	1	1	1	1	1	1	1	1	1	1	1	1	1	1	1	1	1	1	1	1	1	1	1	1	1	1	1
group10223	TRIAE_CS42_3AL_TGACv1_195431_AA0649500.1	TRIAE_CS42_3B_TGACv1_223446_AA0782290.1	TRIAE_CS42_3DL_TGACv1_253186_AA0893720.2	1	1	1	1	1	0.9778665831	1	1	0.7495480125	1	1	0.4487895677	1	1	1	1	1	1	1	1	1	1	1	1	0.9288355684	1	0.3175210231	0.9449847526	1	0.3199506024	1	1	0.8786154157	1	1	1	1	0.3922473014	0.9206046204	1	1	1	1	0.3335842695	1	1
group10225	TRIAE_CS42_3AL_TGACv1_195446_AA0649700.1	TRIAE_CS42_3B_TGACv1_222429_AA0764370.1	TRIAE_CS42_3DL_TGACv1_249695_AA0854580.1	1	1	1	1	1	1	1	1	1	1	1	1	1	1	1	1	1	1	1	1	1	1	1	1	0.4045214096	1	0.6857086565	0.4173513421	1	0.4968624796	0.3897832858	1	0.4788720501	0.2595455735	1	0.5469016452	1	1	1	1	1	1	1	1	1	1
group10227	TRIAE_CS42_3AL_TGACv1_195449_AA0649720.2	TRIAE_CS42_3B_TGACv1_221626_AA0746180.1	TRIAE_CS42_3DL_TGACv1_249054_AA0836270.1	0.44761127	0.7941661774	1	0.5500965936	0.9047775351	1	1	1	1	1	1	1	1	1	1	1	1	1	1	1	1	1	1	1	1	1	1	1	1	1	1	1	1	1	1	1	1	1	1	1	1	1	1	1	1	1
group10228	TRIAE_CS42_3AL_TGACv1_195449_AA0649730.1	TRIAE_CS42_3B_TGACv1_221626_AA0746190.1	TRIAE_CS42_3DL_TGACv1_249054_AA0836280.1	1	1	1	1	1	1	1	1	1	1	1	1	1	1	1	1	1	1	1	1	1	1	1	1	0.8169841076	0.9958715841	1	0.6212717712	0.511398199	1	0.8238492159	0.8897241482	1	0.6136294475	1	1	1	1	1	1	1	1	1	1	1	1
group10229	TRIAE_CS42_3AL_TGACv1_195449_AA0649740.1	TRIAE_CS42_3B_TGACv1_221626_AA0746210.2	TRIAE_CS42_3DL_TGACv1_249054_AA0836290.1	1	1	1	1	1	1	1	1	1	1	1	1	1	1	1	1	1	1	1	1	1	1	1	1	1	1	1	1	1	1	1	1	1	1	1	1	1	1	1	1	1	1	1	1	1	1
group10230	TRIAE_CS42_3AL_TGACv1_195454_AA0649790.1	TRIAE_CS42_3B_TGACv1_223007_AA0775040.1	TRIAE_CS42_3DL_TGACv1_252394_AA0889770.1	1	1	1	1	1	1	1	1	1	1	1	1	1	1	1	1	1	1	1	1	1	1	1	1	1	1	1	1	1	1	1	1	1	1	1	1	1	1	1	1	1	1	1	1	1	1
group10231	TRIAE_CS42_3AL_TGACv1_195454_AA0649800.1	TRIAE_CS42_3B_TGACv1_222835_AA0771480.1	TRIAE_CS42_3DL_TGACv1_252394_AA0889760.1	1	1	1	1	1	1	1	1	1	1	1	1	1	1	1	1	1	1	1	1	1	1	1	1	1	1	1	1	1	1	1	1	1	1	1	1	1	1	1	1	1	1	1	1	1	1
group10232	TRIAE_CS42_3AL_TGACv1_195457_AA0649830.1	TRIAE_CS42_3B_TGACv1_224311_AA0795160.1	TRIAE_CS42_3DL_TGACv1_252553_AA0890640.1	1	1	1	1	1	1	1	1	1	1	1	1	1	1	1	1	1	1	1	1	1	1	1	1	1	1	1	1	1	1	1	1	1	1	1	1	1	1	1	1	1	1	1	1	1	1
group10233	TRIAE_CS42_3AL_TGACv1_195474_AA0650010.1	TRIAE_CS42_3B_TGACv1_224888_AA0802850.1	TRIAE_CS42_3DL_TGACv1_250489_AA0869090.4	1	0.1405450148	0.0617561606	1	0.1313396103	0.0296159701	1	0.2422658836	0.0284061253	1	0.0738178082	0.0331962844	1	0.2611341212	0.1351027766	1	0.1247166332	0.1150654598	1	0.01017691	0.0216107156	1	0.0011187915	0.0032001413	1	0.002169055	0.0011327242	1	0.0036052211	0.0020453486	1	0.0043270778	0.0039892741	1	0.1433106386	0.1798378182	1	0.6918583228	0.4453705515	1	0.9608222858	0.6284508195	1	0.2561607742	0.0805540549	1
group10234	TRIAE_CS42_3AL_TGACv1_195476_AA0650030.2	TRIAE_CS42_3B_TGACv1_221841_AA0751280.2	TRIAE_CS42_3DL_TGACv1_249115_AA0838220.1	1	1	1	1	1	1	1	0.0120642054	0.0128990243	1	0.0189597004	0.0396239702	1	0.0562750324	0.0650575679	1	0.0186326091	0.0369240351	1.76587043634E-05	0.004167644	0.7780522601	9.03440960856E-06	0.005889474	0.5460274576	1	1	1	1	1	1	1	1	1	1	1	1	1	1	1	1	1	1	1	1	1	1
group10235	TRIAE_CS42_3AL_TGACv1_195481_AA0650040.1	TRIAE_CS42_3B_TGACv1_224116_AA0792570.1	TRIAE_CS42_3DL_TGACv1_250027_AA0860670.3	0.0060857518	0.0124187316	1	0.0009487824	0.0093082786	1	0.606495395	0.2422658836	1	0.3750450751	0.143831066	1	0.1274736941	0.0385608266	1	0.0659564001	0.0163389066	1	0.0020487266	0.01017691	1	0.006888497	0.0321728829	1	0.0077001919	0.0018340612	1	0.0078220832	0.0016985175	1	0.004196395	0.000836704	1	0.0013043051	0.002695213	1	6.7145595158E-06	0.0001632108	1	4.72195707613E-07	9.04773401701E-05	1	2.44437388969E-05	0.0005688432	1	0.0003058891
group10236	TRIAE_CS42_3AL_TGACv1_195481_AA0650060.1	TRIAE_CS42_3B_TGACv1_224116_AA0792560.1	TRIAE_CS42_3DL_TGACv1_250027_AA0860660.1	1	1	1	1	1	1	1	1	1	1	1	1	1	1	1	1	1	1	1	1	1	1	1	1	0.8142476531	0.8971283601	0.0977319191	0.6212717712	1	0.1758370023	0.9230725608	1	0.298127592	1	0.9088767894	0.2996239961	0.8799873775	1	0.1352836834	0.8808101498	1	0.4431406025	1	1	0.4005967894	1
group10237	TRIAE_CS42_3AL_TGACv1_195481_AA0650070.1	TRIAE_CS42_3B_TGACv1_224116_AA0792550.1	TRIAE_CS42_3DL_TGACv1_250027_AA0860650.1	1	1	1	1	0.6859683655	1	1	1	1	1	1	1	1	0.8543771086	1	1	1	1	1	1	1	1	1	1	1	0.1794258129	0.554764312	1	0.3282580957	0.9110832624	1	0.0962310415	0.5285613301	1	0.1805533558	0.8878293429	1	0.9489865035	1	1	0.9608222858	1	1	0.9712963953	1	1
group10239	TRIAE_CS42_3AL_TGACv1_195488_AA0650150.1	TRIAE_CS42_3B_TGACv1_221155_AA0732030.2	TRIAE_CS42_3DL_TGACv1_250480_AA0868900.1	1	1	1	1	1	1	1	1	1	1	1	1	1	1	1	1	1	1	1	1	1	1	1	1	1	1	1	1	1	1	1	1	1	1	1	1	1	1	1	1	1	1	1	1	1	1
group10240	TRIAE_CS42_3AL_TGACv1_195488_AA0650160.1	TRIAE_CS42_3B_TGACv1_221155_AA0732040.1	TRIAE_CS42_3DL_TGACv1_250480_AA0868910.1	1	1	1	1	1	1	1	1	1	1	1	1	1	1	1	1	1	1	1	1	1	1	1	1	1	1	1	1	1	1	1	1	1	1	1	1	0.7923805468	1	1	1	1	1	1	1	1	0.4202040784
group10241	TRIAE_CS42_3AL_TGACv1_195497_AA0650210.5	TRIAE_CS42_3B_TGACv1_222085_AA0757020.1	TRIAE_CS42_3DL_TGACv1_250362_AA0866880.2	1	1	1	1	1	1	1	1	1	1	1	1	1	1	1	1	1	1	0.7030582542	6.00439007118E-07	0.000525046	0.7119253635	3.30434924999E-07	0.0003040625	1	1	1	1	1	1	1	1	1	1	1	1	1	1	1	1	1	1	1	1	1	1
group10242	TRIAE_CS42_3AL_TGACv1_195497_AA0650240.1	TRIAE_CS42_3B_TGACv1_222085_AA0757010.1	TRIAE_CS42_3DL_TGACv1_250437_AA0868160.1	1	1	1	1	1	1	1	1	1	1	1	1	1	1	1	1	1	1	0.4894321603	1	0.109385947	0.6984518981	1	0.1325060546	1	1	1	1	1	1	1	1	0.8495011336	1	1	1	1	1	1	1	1	1	1	0.9542047901	0.9213234707	1
group10243	TRIAE_CS42_3AL_TGACv1_195503_AA0650280.1	TRIAE_CS42_3B_TGACv1_224601_AA0798630.1	TRIAE_CS42_3DL_TGACv1_250863_AA0874340.2	1	1	1	1	1	1	1	1	1	1	1	1	1	1	1	1	1	1	1	1	1	1	1	1	1	1	1	1	1	1	1	1	1	1	1	1	1	1	1	1	1	1	1	1	1	1
group10245	TRIAE_CS42_3AL_TGACv1_195509_AA0650360.1	TRIAE_CS42_3B_TGACv1_221914_AA0752990.1	TRIAE_CS42_3DL_TGACv1_249203_AA0841250.1	1	1	1	1	1	1	1	1	1	1	1	1	1	1	1	1	1	1	1	1	1	1	1	1	1	1	1	1	1	1	1	1	1	1	1	1	0.8799873775	1	0.9206046204	0.8808101498	1	0.9087986723	1	1	1	1
group10246	TRIAE_CS42_3AL_TGACv1_195516_AA0650420.2	TRIAE_CS42_3B_TGACv1_224118_AA0792600.1	TRIAE_CS42_3DL_TGACv1_250542_AA0869920.1	1	1	1	1	1	1	1	1	1	1	1	1	1	1	1	1	1	1	0.4557927415	0.4369489139	1	0.4520942032	0.4378265088	1	0.3996768901	0.9958715841	1	0.4077355937	0.5912159416	1	1	1	1	1	1	1	1	1	1	1	1	1	1	1	1	1
group10247	TRIAE_CS42_3AL_TGACv1_195516_AA0650440.1	TRIAE_CS42_3B_TGACv1_226193_AA0814640.1	TRIAE_CS42_3DL_TGACv1_250817_AA0873630.1	1	1	1	1	1	1	1	1	1	1	1	1	1	1	1	1	1	1	1	1	1	1	1	1	1	1	1	1	1	1	1	1	1	1	1	1	1	1	1	1	1	1	1	1	1	1
group10249	TRIAE_CS42_3AL_TGACv1_195527_AA0650560.1	TRIAE_CS42_3B_TGACv1_222613_AA0767820.1	TRIAE_CS42_3DL_TGACv1_252354_AA0889470.1	1	1	1	1	1	1	1	1	1	1	1	1	1	1	1	1	1	1	1	1	1	1	1	1	1	1	1	1	1	1	1	1	1	1	1	1	1	1	1	1	1	1	1	0.9840040075	1	1
group10250	TRIAE_CS42_3AL_TGACv1_195527_AA0650570.1	TRIAE_CS42_3B_TGACv1_222302_AA0761700.2	TRIAE_CS42_3DL_TGACv1_249968_AA0859430.2	1	0.5408783248	0.564177614	1	0.4988609839	0.5280224535	1	1	1	1	1	1	1	1	1	1	1	1	1	1	1	1	1	1	0.9314550387	0.2780527064	1	1	0.2930172792	0.2901799407	1	0.1651410045	0.1713500414	1	0.1651681388	0.1724574573	1	0.6433920697	0.60537894	1	0.9608222858	0.9087986723	1	0.9542047901	0.9213234707	1
group10251	TRIAE_CS42_3AL_TGACv1_195527_AA0650580.1	TRIAE_CS42_3B_TGACv1_221366_AA0738450.1	TRIAE_CS42_3DL_TGACv1_249968_AA0859420.1	1	1	1	1	1	1	1	1	1	1	1	1	1	1	1	1	1	1	1	1	1	1	1	1	1	1	1	1	1	0.9110832624	1	1	1	1	1	1	1	1	1	1	1	1	1	1	1	1
group10252	TRIAE_CS42_3AL_TGACv1_195527_AA0650590.1	TRIAE_CS42_3B_TGACv1_221366_AA0738440.1	TRIAE_CS42_3DL_TGACv1_249968_AA0859410.1	1	1	1	1	1	1	1	1	1	1	1	1	1	1	1	1	1	1	1	1	1	1	1	1	1	1	1	1	1	1	1	1	1	1	1	1	1	1	1	1	1	1	1	1	1	1
group10255	TRIAE_CS42_3AL_TGACv1_195533_AA0650750.1	TRIAE_CS42_3B_TGACv1_225092_AA0804900.1	TRIAE_CS42_3DL_TGACv1_249674_AA0854070.1	0.260258306	0.1701782092	1	0.2403243546	0.0996876838	1	1.96700647943E-12	8.80582266008E-11	1	1.64538264538E-12	1.52683265723E-09	1	3.36426850154E-09	8.17839997677E-07	1	1.14866586952E-06	2.185477033E-05	1	0.6939271642	0.3113535416	1	0.4208883779	0.2298327362	1	9.38453455698E-13	1.23394349074E-06	0.064365622	1.36333300103E-13	4.08565453929E-06	0.0146247372	8.00842206003E-10	0.0015404414	0.0146989305	3.71506537126E-13	0.000248968	0.0013714283	1	0.9489865035	1	0.8808101498	0.6359727118	1	0.9153012429	0.6323993684	1	0.9175795908
group10258	TRIAE_CS42_3AL_TGACv1_195540_AA0650910.1	TRIAE_CS42_3B_TGACv1_220669_AA0714690.1	TRIAE_CS42_3DL_TGACv1_251195_AA0878640.1	1	1	1	1	1	1	1	1	1	1	1	1	1	1	1	1	1	1	1	1	1	1	1	1	1	1	1	1	1	1	1	1	1	1	1	1	1	1	1	1	1	1	1	1	1	1
group10260	TRIAE_CS42_3AL_TGACv1_195543_AA0650960.1	TRIAE_CS42_3B_TGACv1_221875_AA0752240.1	TRIAE_CS42_3DL_TGACv1_250205_AA0864260.1	1	1	1	1	1	1	1	1	1	1	1	1	1	1	1	1	1	1	1	1	1	1	1	1	1	0.9958715841	1	1	0.7825253598	1	1	0.5413822181	1	1	0.5429055484	0.8878293429	1	1	1	1	1	1	1	1	1	1
group10261	TRIAE_CS42_3AL_TGACv1_195546_AA0650980.1	TRIAE_CS42_3B_TGACv1_224577_AA0798290.2	TRIAE_CS42_3DL_TGACv1_250166_AA0863480.3	0.1767843991	1	0.3652695639	0.1651336714	1	0.2063807757	1	1	1	0.9056081545	1	1	1	1	1	1	1	1	0.2558260113	1	0.774841715	0.247339882	1	0.7846562116	0.0003639915	0.699302783	0.0219786465	0.0012443624	0.8190105998	0.0378456115	0.0137913416	1	0.1022434671	0.0247916602	1	0.1062702869	0.0749731629	1	0.3661369339	0.1209742275	1	0.3611499006	0.0732424672	1	0.36480117	0.0425432367
group10262	TRIAE_CS42_3AL_TGACv1_195550_AA0651030.1	TRIAE_CS42_3B_TGACv1_224343_AA0795540.1	TRIAE_CS42_3DL_TGACv1_251869_AA0885570.1	1	1	1	1	1	1	1	1	1	1	1	1	1	1	1	1	1	1	1	1	1	1	1	1	1	1	1	1	1	1	1	1	1	1	1	1	1	0.7422491813	1	1	1	1	1	0.9542047901	1	1
group10263	TRIAE_CS42_3AL_TGACv1_195551_AA0651070.1	TRIAE_CS42_3B_TGACv1_221275_AA0735980.1	TRIAE_CS42_3DL_TGACv1_249799_AA0856660.1	1	1	1	1	1	1	1	1	1	1	1	1	1	1	1	1	1	1	1	1	1	1	1	1	1	1	1	1	1	1	1	1	1	1	1	1	0.0048685012	0.0075871867	1	0.0143114133	0.0079164229	1	0.0419553039	0.114461262	1	0.0142390277
group10264	TRIAE_CS42_3AL_TGACv1_195551_AA0651080.1	TRIAE_CS42_3B_TGACv1_221275_AA0735970.1	TRIAE_CS42_3DL_TGACv1_249799_AA0856650.1	1	1	1	1	1	1	1	1	1	1	1	1	1	1	1	1	1	1	1	1	1	1	1	1	1	1	1	1	1	1	1	1	1	1	1	1	1	1	1	1	1	1	1	1	1	1
group10265	TRIAE_CS42_3AL_TGACv1_195551_AA0651090.2	TRIAE_CS42_3B_TGACv1_221275_AA0735960.1	TRIAE_CS42_3DL_TGACv1_249799_AA0856640.1	1	1	1	1	1	1	1	1	1	1	1	1	1	1	1	1	1	1	1	1	1	1	1	1	1	1	1	1	1	1	1	1	1	1	1	1	1	1	1	1	1	1	1	1	1	1
group10266	TRIAE_CS42_3AL_TGACv1_195554_AA0651100.1	TRIAE_CS42_3B_TGACv1_221729_AA0748580.1	TRIAE_CS42_3DL_TGACv1_250761_AA0872720.1	1	1	1	1	1	1	1	1	1	1	1	1	1	1	1	1	1	1	1	1	1	1	1	1	1	1	1	1	1	1	1	1	1	1	1	1	1	1	1	1	1	1	1	1	1	1
group10268	TRIAE_CS42_3AL_TGACv1_195555_AA0651130.1	TRIAE_CS42_3B_TGACv1_222201_AA0759690.1	TRIAE_CS42_3DL_TGACv1_252617_AA0891060.1	1	1	1	1	1	1	1	1	1	1	1	1	1	1	1	1	1	1	1	1	1	1	1	1	1	1	1	1	1	1	1	1	1	1	1	1	1	1	1	1	1	1	1	1	1	1
group10269	TRIAE_CS42_3AL_TGACv1_195562_AA0651220.2	TRIAE_CS42_3B_TGACv1_221643_AA0746430.2	TRIAE_CS42_3DL_TGACv1_250717_AA0872310.1	1.88849601512E-11	0.9611839825	0.000000016	4.67308302699E-12	1	7.85387854675E-10	4.19503429189E-05	1	0.0024379101	1.22664993124E-05	1	0.00041023	5.0376407151E-07	1	0.0001337051	1.64772221707E-06	1	0.0004098129	4.85218054852E-20	0.9209348618	4.00369396761E-16	2.56337375201E-19	0.6007829367	1.58738531769E-14	2.74643350997E-13	0.2404043165	3.49198073658E-08	4.54181448426E-11	0.4219923668	4.03367992875E-07	3.02813517316E-14	0.1484231298	0.000000022	1.27490506251E-13	0.3198700484	1.24890258986E-08	9.23133384849E-07	1	6.07653654925E-10	9.48757283858E-09	1	3.19882720818E-10	7.53871182693E-08	1	2.17252655561E-10	6.05171516304E-08
group10270	TRIAE_CS42_3AL_TGACv1_195567_AA0651320.1	TRIAE_CS42_3B_TGACv1_220646_AA0713460.1	TRIAE_CS42_3DL_TGACv1_249333_AA0845650.1	1	1	1	1	1	1	1	1	1	1	1	1	1	1	1	1	1	1	1	1	1	1	1	1	1	1	1	1	1	1	1	1	1	1	1	1	1	1	1	1	1	1	0.9153012429	1	1	1
group10272	TRIAE_CS42_3AL_TGACv1_195567_AA0651340.1	TRIAE_CS42_3B_TGACv1_220646_AA0713530.4	TRIAE_CS42_3DL_TGACv1_249333_AA0845600.1	1	0.2762292229	1	0.6464757404	0.1043680724	1	1	1	1	1	1	1	1	0.4397185729	1	1	0.2427712343	1	1	1	1	1	0.7796757226	1	1	0.4965116727	1	1	0.7204420727	1	1	0.4954591759	0.8786154157	1	0.9088767894	0.5172501592	1	1	1	1	1	1	1	1	1	1
group10273	TRIAE_CS42_3AL_TGACv1_195570_AA0651350.3	TRIAE_CS42_3B_TGACv1_222216_AA0760000.3	TRIAE_CS42_3DL_TGACv1_250912_AA0874940.1	0.4217741079	1	1	0.2342896704	1	1	0.5828886654	1	1	0.5714242836	1	1	1	1	1	1	1	1	1	1	1	1	1	1	0.6143905591	0.9958715841	1	0.9449847526	1	1	0.6122048075	0.9944517126	1	0.3727821493	1	0.8704691564	1	1	1	1	1	1	1	1	1	1
group10274	TRIAE_CS42_3AL_TGACv1_195570_AA0651360.1	TRIAE_CS42_3B_TGACv1_222216_AA0759990.1	TRIAE_CS42_3DL_TGACv1_250517_AA0869600.1	1	1	1	1	1	1	1	1	1	1	1	1	1	1	1	1	1	1	1	1	1	1	1	1	1	1	1	1	1	1	1	1	1	1	1	1	1	1	1	1	1	1	1	1	1	1
group10276	TRIAE_CS42_3AL_TGACv1_195582_AA0651510.1	TRIAE_CS42_3B_TGACv1_227432_AA0823340.1	TRIAE_CS42_3DL_TGACv1_249360_AA0846500.1	1	1	1	1	1	1	1	1	1	1	1	1	1	1	1	1	1	1	1	1	1	1	1	1	0.9749148129	1	1	1	1	1	1	1	1	1	1	1	1	1	1	1	1	1	1	1	1	1
group10277	TRIAE_CS42_3AL_TGACv1_195582_AA0651530.1	TRIAE_CS42_3B_TGACv1_226290_AA0815710.1	TRIAE_CS42_3DL_TGACv1_249360_AA0846520.1	1	1	1	1	1	1	1	1	1	1	1	1	1	1	1	1	1	1	1	1	1	1	1	1	1	1	1	1	1	1	1	1	1	1	1	1	1	1	1	1	1	1	1	1	1	1
group10280	TRIAE_CS42_3AL_TGACv1_195593_AA0651640.1	TRIAE_CS42_3B_TGACv1_222706_AA0769300.1	TRIAE_CS42_3DL_TGACv1_250366_AA0866980.1	1	1	1	1	1	1	1	1	1	1	1	1	1	1	1	1	1	1	1	1	1	1	1	1	1	1	1	1	1	1	1	1	1	1	1	1	1	1	1	1	1	1	1	1	1	1
group10281	TRIAE_CS42_3AL_TGACv1_195593_AA0651650.1	TRIAE_CS42_3B_TGACv1_226449_AA0816950.1	TRIAE_CS42_3DL_TGACv1_250366_AA0866970.1	1	1	1	1	1	1	1	1	1	1	1	1	1	1	1	1	1	1	1	1	1	1	1	1	1	1	1	1	1	1	1	1	1	1	1	1	1	1	1	1	1	1	1	1	1	1
group10282	TRIAE_CS42_3AL_TGACv1_195596_AA0651670.1	TRIAE_CS42_3B_TGACv1_221153_AA0731970.1	TRIAE_CS42_3DL_TGACv1_251133_AA0877880.1	0.4505293894	1	0.9986196351	1	1	1	1	1	0.968537526	1	1	1	1	1	1	0.3826670132	1	0.3636538332	0.9451965539	1	1	0.1615866844	1	0.4433288049	1	1	1	0.9101686614	1	0.9706068838	0.429514289	1	1	0.3154003038	1	0.7671932959	1	1	1	1	1	1	1	1	1	1
group10283	TRIAE_CS42_3AL_TGACv1_195604_AA0651820.1	TRIAE_CS42_3B_TGACv1_220884_AA0722490.1	TRIAE_CS42_3DL_TGACv1_253697_AA0895360.2	1	1	1	1	1	1	1	1	1	1	1	1	1	1	1	1	1	1	1	1	1	1	1	1	1	1	1	1	1	1	1	1	1	1	1	1	1	1	1	1	1	1	1	1	1	1
group10287	TRIAE_CS42_3AL_TGACv1_195605_AA0651860.1	TRIAE_CS42_3B_TGACv1_223220_AA0778140.1	TRIAE_CS42_3DL_TGACv1_250140_AA0862890.1	1	1	1	1	1	1	1	1	1	1	1	1	1	1	1	1	1	1	1	0.7759631207	1	1	1	1	1	1	1	1	1	1	1	1	1	1	1	1	0.5829627003	0.3858657566	1	0.5905007453	0.6359727118	1	1	1	1	1
group10289	TRIAE_CS42_3AL_TGACv1_195613_AA0651950.2	TRIAE_CS42_3B_TGACv1_223686_AA0785610.1	TRIAE_CS42_3DL_TGACv1_251677_AA0883710.3	1	1	1	1	1	1	1	1	1	1	1	1	1	1	1	1	1	1	1	1	1	1	1	1	1	1	0.6857086565	1	1	1	1	1	1	1	1	1	1	1	1	1	1	1	1	1	1	1
group10291	TRIAE_CS42_3AL_TGACv1_195645_AA0652240.1	TRIAE_CS42_3B_TGACv1_221862_AA0752000.1	TRIAE_CS42_3DL_TGACv1_249803_AA0856710.2	0.2441553342	0.8227795526	1	0.2342896704	0.7762473286	1	0.1976328184	0.0362687679	1	0.8950478364	0.0322216298	0.9340310018	1	0.0337237462	0.2463746365	1	0.0115048829	0.058026853	1	1	1	1	1	1	0.2389994547	0.2780527064	1	0.4077355937	0.7083527345	1	0.3765671785	0.6768917029	1	0.3727821493	1	1	1	1	1	1	1	1	1	1	1	1
group10292	TRIAE_CS42_3AL_TGACv1_195650_AA0652290.1	TRIAE_CS42_3B_TGACv1_224531_AA0797760.1	TRIAE_CS42_3DL_TGACv1_254105_AA0895990.2	1	1	1	1	1	1	1	1	1	1	1	1	1	1	1	1	1	1	1	1	1	1	1	1	1	1	1	1	1	1	1	1	1	1	1	1	1	1	1	1	1	1	1	1	1	1
group10294	TRIAE_CS42_3AL_TGACv1_195655_AA0652390.1	TRIAE_CS42_3B_TGACv1_222120_AA0757710.1	TRIAE_CS42_3DL_TGACv1_250109_AA0862260.1	1	1	1	1	1	1	0.4332286989	1	1	0.7683127805	1	1	0.9128892149	1	1	0.5616815006	1	1	1	1	1	1	1	1	1	1	1	0.8313688725	1	1	0.7952505583	1	0.5496340797	1	1	0.3170963259	1	1	1	1	1	1	1	1	1	1
group10297	TRIAE_CS42_3AL_TGACv1_195663_AA0652500.1	TRIAE_CS42_3B_TGACv1_221289_AA0736390.1	TRIAE_CS42_3DL_TGACv1_252280_AA0889050.1	1	1	1	1	1	1	1	1	1	1	1	1	1	1	1	1	1	1	1	1	1	1	1	1	1	1	1	1	1	1	1	1	1	1	1	1	1	1	1	1	1	1	1	1	1	1
group10299	TRIAE_CS42_3AL_TGACv1_195675_AA0652630.1	TRIAE_CS42_3B_TGACv1_225503_AA0809180.1	TRIAE_CS42_3DL_TGACv1_251564_AA0882520.1	1	1	1	1	1	1	1	1	1	1	1	1	1	1	1	1	1	1	1	1	1	1	1	1	1	1	1	1	1	1	1	1	1	1	1	1	3.00503126731E-18	8.30783917831E-13	0.8321826041	3.19924601808E-18	8.97741262785E-13	0.8152912036	0.0137162477	0.0402456008	1	0.0142390277
group10300	TRIAE_CS42_3AL_TGACv1_195675_AA0652640.1	TRIAE_CS42_3B_TGACv1_225503_AA0809190.1	TRIAE_CS42_3DL_TGACv1_251684_AA0883810.1	1	1	1	1	1	1	1	1	1	1	1	1	1	1	1	1	1	1	1	1	1	1	1	1	1	1	1	1	1	1	1	1	1	1	1	1	1	1	1	1	1	1	0.9153012429	1	1	1
group10301	TRIAE_CS42_3AL_TGACv1_195681_AA0652670.1	TRIAE_CS42_3B_TGACv1_220629_AA0712780.1	TRIAE_CS42_3DL_TGACv1_252191_AA0888200.1	1	1	1	1	1	1	1	1	1	1	1	1	1	1	1	1	1	1	1	1	1	1	1	1	1	1	1	1	1	1	1	1	1	1	1	1	1	1	1	1	1	1	1	1	1	1
group10302	TRIAE_CS42_3AL_TGACv1_195681_AA0652680.1	TRIAE_CS42_3B_TGACv1_220629_AA0712760.1	TRIAE_CS42_3DL_TGACv1_252191_AA0888210.1	1	1	1	1	1	1	1	1	1	1	1	1	1	1	1	1	1	1	1	1	1	1	1	1	1	1	1	1	1	1	1	1	1	1	1	1	1	1	1	1	1	1	1	1	1	1
group10304	TRIAE_CS42_3AL_TGACv1_195683_AA0652710.1	TRIAE_CS42_3B_TGACv1_220663_AA0714540.1	TRIAE_CS42_3DL_TGACv1_249469_AA0849500.1	1	1	1	1	1	1	1	1	1	1	1	1	1	1	1	1	1	1	1	1	1	1	1	1	1	1	1	1	1	1	1	1	1	1	1	1	1	1	1	1	1	1	1	1	1	1
group10305	TRIAE_CS42_3AL_TGACv1_195686_AA0652740.1	TRIAE_CS42_3B_TGACv1_223285_AA0779670.1	TRIAE_CS42_3DL_TGACv1_252982_AA0892820.1	1	1	1	1	1	1	1	1	1	1	1	1	1	1	1	1	1	1	1	1	1	1	1	1	1	1	1	1	1	1	1	1	1	1	1	1	1	1	1	1	1	1	1	1	1	1
group10306	TRIAE_CS42_3AL_TGACv1_195687_AA0652750.1	TRIAE_CS42_3B_TGACv1_224114_AA0792470.1	TRIAE_CS42_3DL_TGACv1_250121_AA0862420.1	0.000165922	0.6926475237	0.0414869549	5.14142223508E-05	0.506936563	0.0294812079	0.606495395	1	1	0.9056081545	1	1	1	1	1	1	1	1	0.1905734867	0.1712543061	1	0.1869941456	0.171418823	1	0.3996768901	0.581131024	1	0.4077355937	0.5912159416	1	0.6166751828	0.3226951346	1	0.6136294475	0.3292783326	1	1	1	1	1	1	1	1	1	1	1
group10307	TRIAE_CS42_3AL_TGACv1_195693_AA0652800.1	TRIAE_CS42_3B_TGACv1_221138_AA0731590.1	TRIAE_CS42_3DL_TGACv1_250525_AA0869670.1	1	1	1	1	1	1	1	1	1	1	1	1	1	1	1	1	1	1	1	1	0.4947469636	1	1	0.4955737291	1	1	1	1	1	1	1	1	1	1	1	0.7011649812	1	1	1	1	1	1	1	1	1	1
group10310	TRIAE_CS42_3AL_TGACv1_195696_AA0652840.1	TRIAE_CS42_3B_TGACv1_220741_AA0717780.1	TRIAE_CS42_3DL_TGACv1_249949_AA0858950.1	1	1	1	0.6874740416	1	1	1	1	1	1	1	1	1	1	1	1	1	1	0.1490488369	0.1194699357	1	0.0810349477	0.0623664548	1	1	1	1	1	1	1	1	0.8897241482	1	1	0.9088767894	1	1	1	1	1	1	1	1	1	1	1
group10311	TRIAE_CS42_3AL_TGACv1_195702_AA0652900.1	TRIAE_CS42_3B_TGACv1_224899_AA0802930.1	TRIAE_CS42_3DL_TGACv1_249703_AA0854810.1	1	1	1	1	1	0.9778665831	1	1	1	1	1	1	1	1	1	1	1	1	1	0.6613587824	0.4157565155	1	0.66155096	0.426033637	1	1	1	1	1	1	1	1	1	1	1	1	1	1	1	1	1	1	1	1	1	1
group10312	TRIAE_CS42_3AL_TGACv1_195702_AA0652910.1	TRIAE_CS42_3B_TGACv1_224899_AA0802940.1	TRIAE_CS42_3DL_TGACv1_249703_AA0854820.1	1	1	1	1	1	1	1	1	1	1	1	1	1	1	1	1	1	1	1	1	1	1	1	1	1	1	1	1	1	1	1	1	1	1	1	1	1	1	1	1	1	1	1	1	1	1
group10314	TRIAE_CS42_3AL_TGACv1_195711_AA0652990.1	TRIAE_CS42_3B_TGACv1_222607_AA0767640.2	TRIAE_CS42_3DL_TGACv1_251343_AA0880340.1	1	1	1	1	1	1	1	1	1	1	1	1	1	1	1	1	1	1	1	1	1	1	1	1	1	1	1	1	1	1	1	1	1	1	1	1	1	1	1	1	1	1	1	1	1	1
group10315	TRIAE_CS42_3AL_TGACv1_195712_AA0653000.1	TRIAE_CS42_3B_TGACv1_221246_AA0735060.1	TRIAE_CS42_3DL_TGACv1_251482_AA0881910.1	1	1	1	1	1	1	1	1	1	1	1	1	1	1	1	1	1	1	1	1	1	1	1	1	1	1	1	1	1	1	1	1	1	1	1	1	1	1	1	1	1	1	1	1	1	1
group10317	TRIAE_CS42_3AL_TGACv1_195717_AA0653040.2	TRIAE_CS42_3B_TGACv1_222050_AA0755910.1	TRIAE_CS42_3DL_TGACv1_249418_AA0848250.1	1	1	1	1	1	1	1	1	1	1	1	1	1	1	1	1	1	1	1	1	1	1	1	1	1	1	1	1	1	1	1	1	1	1	1	1	1	1	1	1	1	1	1	1	1	1
group10318	TRIAE_CS42_3AL_TGACv1_195721_AA0653100.1	TRIAE_CS42_3B_TGACv1_222045_AA0755680.1	TRIAE_CS42_3DL_TGACv1_250462_AA0868620.1	0.5787031482	0.0213848339	2.80401328531E-05	0.6471743071	0.020028449	5.20196094559E-05	1	0.7809220583	0.0582201969	1	0.8259089908	0.0645713601	0.4598876901	0.0760442259	5.14025336261E-05	0.358034974	0.0081560013	8.10849569065E-07	0.3523987574	0.0001512493	2.43323380649E-09	0.247339882	7.58157018793E-05	3.28672311749E-10	1	0.1382640508	0.7790865404	1	0.0216151375	0.3377345885	1	0.0014064918	0.0068579671	1	0.0006748623	0.0030469052	1	1	1	1	1	1	1	1	1	1
group10319	TRIAE_CS42_3AL_TGACv1_195721_AA0653110.1	TRIAE_CS42_3B_TGACv1_222045_AA0755690.1	TRIAE_CS42_3DL_TGACv1_250462_AA0868630.1	1	1	1	1	1	1	1	1	1	1	1	1	1	1	1	1	1	1	1	1	1	0.7896501654	1	1	0.5694945847	0.2709167143	1	0.5473797924	0.3962746096	1	0.936431718	0.1992419617	1	1	0.4066366824	1	1	1	1	1	1	1	1	1	1	1
group10320	TRIAE_CS42_3AL_TGACv1_195722_AA0653120.1	TRIAE_CS42_3B_TGACv1_224166_AA0793310.1	TRIAE_CS42_3DL_TGACv1_249597_AA0852160.1	1	1	1	1	1	1	1	1	1	1	1	1	1	1	1	1	1	1	1	1	1	1	1	1	1	1	1	1	1	1	1	1	1	1	1	1	1	1	0.6820929386	1	1	0.6777249114	1	1	1	1
group10321	TRIAE_CS42_3AL_TGACv1_195722_AA0653130.2	TRIAE_CS42_3B_TGACv1_224166_AA0793320.1	TRIAE_CS42_3DL_TGACv1_249597_AA0852150.3	1	1	1	1	1	1	1	1	1	1	1	1	1	1	1	1	1	1	1	1	1	1	1	1	1	1	1	1	1	1	1	1	1	1	1	1	1	1	1	1	1	1	1	1	1	1
group10322	TRIAE_CS42_3AL_TGACv1_195726_AA0653170.1	TRIAE_CS42_3B_TGACv1_222228_AA0760130.1	TRIAE_CS42_3DL_TGACv1_249347_AA0846170.1	1	1	1	1	1	1	1	1	1	1	1	1	1	1	1	1	1	1	1	1	1	1	1	1	1	1	1	1	1	1	1	1	1	1	1	1	1	1	1	1	1	1	1	1	1	1
group10324	TRIAE_CS42_3AL_TGACv1_195736_AA0653260.1	TRIAE_CS42_3B_TGACv1_221373_AA0738670.1	TRIAE_CS42_3DL_TGACv1_252268_AA0888970.1	1	1	1	1	1	1	1	1	1	1	1	1	1	1	1	1	1	1	1	1	1	1	1	1	0.9314550387	1	1	0.9479000588	1	1	0.9428697654	1	0.8786154157	0.9263493547	1	0.8878293429	1	1	1	1	1	1	1	1	0.9402471745	1
group10325	TRIAE_CS42_3AL_TGACv1_195742_AA0653310.1	TRIAE_CS42_3B_TGACv1_224496_AA0797280.1	TRIAE_CS42_3DL_TGACv1_250504_AA0869320.2	1	1	1	1	1	1	1	1	1	1	1	0.7209617476	1	1	1	1	1	0.6696046802	1	1	1	1	1	1	1	1	1	1	1	1	1	1	1	1	1	1	1	1	1	1	1	1	1	1	1	1
group10327	TRIAE_CS42_3AL_TGACv1_195744_AA0653330.1	TRIAE_CS42_3B_TGACv1_222745_AA0769920.2	TRIAE_CS42_3DL_TGACv1_250447_AA0868390.2	0.44761127	1	1	0.2797348074	0.5339415729	1	1	1	1	1	1	1	1	1	1	1	1	1	1	1	1	1	0.7796757226	1	1	0.3215087666	1	1	0.9023272803	1	0.5255966421	0.096307787	1	1	0.2783846091	1	1	1	1	1	1	1	1	1	1	1
group10328	TRIAE_CS42_3AL_TGACv1_195744_AA0653340.1	TRIAE_CS42_3B_TGACv1_222745_AA0769910.1	TRIAE_CS42_3DL_TGACv1_250447_AA0868380.1	1	1	1	1	1	1	1	1	1	1	1	1	1	1	1	1	1	1	1	1	1	1	1	1	1	1	1	1	1	1	1	1	1	1	1	1	1	1	1	1	1	1	1	1	1	1
group10329	TRIAE_CS42_3AL_TGACv1_195745_AA0653370.1	TRIAE_CS42_3B_TGACv1_221673_AA0747260.1	TRIAE_CS42_3DL_TGACv1_251161_AA0878240.1	1	1	1	1	1	1	1	1	1	1	1	1	1	1	1	1	1	1	1	1	1	1	1	1	1	1	1	1	1	1	1	1	1	1	1	1	1	1	1	1	1	1	1	1	1	1
group10330	TRIAE_CS42_3AL_TGACv1_195745_AA0653380.2	TRIAE_CS42_3B_TGACv1_221673_AA0747250.1	TRIAE_CS42_3DL_TGACv1_251161_AA0878250.2	1	1	1	1	1	1	1	1	1	1	1	1	1	1	1	1	1	1	1	1	1	1	1	1	1	1	1	1	1	1	1	1	1	1	1	1	1	1	1	1	1	1	1	1	1	1
group10331	TRIAE_CS42_3AL_TGACv1_195745_AA0653390.1	TRIAE_CS42_3B_TGACv1_221673_AA0747240.1	TRIAE_CS42_3DL_TGACv1_251161_AA0878260.1	0.0037031448	0.3164579729	0.000000079	0.0009596127	0.8953836954	6.25690161135E-07	1.6940325749E-07	1	1.99834209657E-06	2.06975426005E-06	1	8.84358925051E-05	7.04050009675E-10	0.7031787796	2.63016342918E-17	1.03817398937E-16	1	8.07401349478E-25	0.9724821939	0.0107460167	0.000039434	0.8465726846	0.005423984	6.71083124497E-06	0.4847407974	0.2785972046	1	0.5302746891	0.4205164162	1	1	1	1	1	1	1	1	0.0308394979	0.0340151817	1	0.1046641113	0.0673011579	1	1	0.5589158313	1
group10332	TRIAE_CS42_3AL_TGACv1_195748_AA0653430.1	TRIAE_CS42_3B_TGACv1_221316_AA0737000.1	TRIAE_CS42_3DL_TGACv1_249227_AA0842370.1	1	0.8227795526	0.6395931367	1	1	1	1	1	1	1	1	1	1	1	1	1	0.5110847889	0.6696046802	1	1	1	1	1	1	1	0.7752572057	0.9024660502	1	0.5707682372	0.3199506024	1	0.2589608679	0.4910919577	1	0.2618032905	0.3467987633	1	1	1	1	1	1	1	1	1	1
group10333	TRIAE_CS42_3AL_TGACv1_195754_AA0653520.1	TRIAE_CS42_3B_TGACv1_227488_AA0823560.1	TRIAE_CS42_3DL_TGACv1_253128_AA0893540.1	1	1	1	1	1	1	1	1	1	1	1	1	1	1	1	1	1	1	1	1	1	1	1	1	1	1	1	1	1	1	1	1	1	1	1	1	1	1	1	1	1	1	1	1	1	1
group10336	TRIAE_CS42_3AL_TGACv1_195534_AA0650760.1	TRIAE_CS42_3B_TGACv1_223564_AA0784040.3	TRIAE_CS42_3DL_TGACv1_249877_AA0857940.1	1	1	1	1	1	1	1	1	1	1	1	1	1	1	1	1	1	1	1	1	1	1	1	1	1	1	1	1	1	1	1	1	1	1	1	1	1	1	1	1	1	1	1	1	1	1
group10340	TRIAE_CS42_3AL_TGACv1_195757_AA0653580.1	TRIAE_CS42_3B_TGACv1_225608_AA0810340.1	TRIAE_CS42_3DL_TGACv1_252281_AA0889090.2	1	1	1	1	1	1	1	1	1	1	1	1	1	1	1	1	1	1	1	1	1	1	1	1	1	1	1	1	1	1	1	1	1	1	1	1	1	0.9489865035	1	1	0.6359727118	1	0.8379568577	0.0148182573	0.6341818971	1
group10341	TRIAE_CS42_3AL_TGACv1_195763_AA0653660.2	TRIAE_CS42_3B_TGACv1_226216_AA0814830.1	TRIAE_CS42_3DL_TGACv1_250369_AA0867070.1	0.0115131075	0.307120211	0.8521194918	0.006301574	0.1991784548	0.8129964912	0.9275737951	1	1	1	1	1	1	1	1	0.5616815006	1	1	1	1	1	1	1	1	0.1416376568	0.9958715841	0.6857086565	0.0798844085	0.798619288	0.7047869799	0.0137913416	0.1478984501	1	0.0139257419	0.1557517219	1	1	1	1	1	1	1	1	1	1	1
group10344	TRIAE_CS42_3AL_TGACv1_195781_AA0653840.1	TRIAE_CS42_3B_TGACv1_222840_AA0771600.1	TRIAE_CS42_3DL_TGACv1_251485_AA0881940.1	1	1	1	1	1	1	1	1	1	1	1	1	1	1	1	1	1	1	1	1	1	1	1	1	1	1	1	1	1	1	1	1	1	0.9068864271	1	1	1	1	1	1	1	1	1	1	1	1
group10348	TRIAE_CS42_3AL_TGACv1_195785_AA0653890.1	TRIAE_CS42_3B_TGACv1_222101_AA0757380.1	TRIAE_CS42_3DL_TGACv1_251735_AA0884420.1	1	1	1	1	1	1	1	1	1	1	1	1	1	1	1	1	1	1	1	1	1	1	1	1	1	1	1	1	1	1	1	1	1	1	1	1	1	1	1	1	1	1	1	1	1	1
group10350	TRIAE_CS42_3AL_TGACv1_195793_AA0654030.1	TRIAE_CS42_3B_TGACv1_222850_AA0771710.1	TRIAE_CS42_3DL_TGACv1_249358_AA0846490.2	1	1	1	1	1	1	1	1	1	1	1	1	1	1	1	1	1	1	1	1	1	1	1	1	1	1	1	1	1	1	1	1	1	1	1	1	1	1	1	1	1	1	1	1	1	1
group10351	TRIAE_CS42_3AL_TGACv1_195795_AA0654050.1	TRIAE_CS42_3B_TGACv1_220915_AA0723590.1	TRIAE_CS42_3DL_TGACv1_250627_AA0871280.1	0.8931173662	0.7099023734	1	0.7959836585	0.5405845824	1	1	1	1	1	1	1	1	1	1	1	1	1	1	1	1	1	1	1	1	0.4823655799	1	1	0.6993637085	1	0.9428697654	0.1651410045	1	0.8123241348	0.1888188592	1	1	1	1	1	1	1	1	1	1	1
group10352	TRIAE_CS42_3AL_TGACv1_195797_AA0654090.1	TRIAE_CS42_3B_TGACv1_226850_AA0819710.1	TRIAE_CS42_3DL_TGACv1_250506_AA0869370.1	1	1	1	0.9917202763	1	1	1	1	1	1	1	1	1	1	1	1	1	1	1	1	1	1	1	1	1	1	1	1	1	1	1	0.9944517126	1	1	1	1	1	0.9489865035	1	1	0.9608222858	1	0.9153012429	0.1320809088	1	1
group10353	TRIAE_CS42_3AL_TGACv1_195797_AA0654140.1	TRIAE_CS42_3B_TGACv1_226850_AA0819700.1	TRIAE_CS42_3DL_TGACv1_250506_AA0869380.1	1	1	1	1	1	1	1	1	1	1	1	1	1	1	1	1	1	1	1	1	1	1	1	1	1	1	1	1	1	1	1	1	1	1	1	1	1	1	1	1	1	1	1	1	1	1
group10356	TRIAE_CS42_3AL_TGACv1_195810_AA0654270.2	TRIAE_CS42_3B_TGACv1_225664_AA0810880.1	TRIAE_CS42_3DL_TGACv1_249962_AA0859290.2	1	1	1	1	1	1	0.4332286989	1	0.2994898953	0.5263736174	1	0.3948491187	1	1	1	1	1	1	1	1	1	1	1	1	1	1	1	1	1	1	1	1	1	1	1	1	1	1	1	1	1	0.9464316912	0.9384954273	1	0.5416088511	0.8053977316
group10358	TRIAE_CS42_3AL_TGACv1_195811_AA0654320.3	TRIAE_CS42_3B_TGACv1_225713_AA0811410.1	TRIAE_CS42_3DL_TGACv1_249120_AA0838420.1	1	1	1	1	1	1	1	1	1	1	1	1	1	1	1	1	1	1	1	1	1	1	1	1	1	1	1	1	1	1	1	1	1	1	1	1	1	1	1	1	1	1	1	1	1	1
group10359	TRIAE_CS42_3AL_TGACv1_195813_AA0654360.1	TRIAE_CS42_3B_TGACv1_224965_AA0803690.1	TRIAE_CS42_3DL_TGACv1_250870_AA0874470.1	0.2534185539	0.49667923	1	0.1651336714	0.3348788628	1	1	0.9601212441	1	0.7568042633	0.675756999	1	1	1	1	0.5558100915	0.921281575	1	0.2811969879	0.4576553866	1	0.2524376948	0.4121980526	1	0.0198714883	0.0139444219	1	0.1666841204	0.0856739836	1	0.0741558119	0.0284019312	1	0.0565910052	0.0292792961	1	1	1	1	1	1	1	1	1	1	1
group10360	TRIAE_CS42_3AL_TGACv1_195813_AA0654370.1	TRIAE_CS42_3B_TGACv1_224965_AA0803700.1	TRIAE_CS42_3DL_TGACv1_250778_AA0872980.1	0.4217741079	1	0.3792686653	0.4015476992	1	0.9718529099	1	1	1	1	1	1	1	1	1	1	1	1	1	1	1	1	1	1	1	1	1	1	1	1	1	1	1	1	1	1	1	1	1	1	1	1	1	1	1	1
group10361	TRIAE_CS42_3AL_TGACv1_195819_AA0654430.1	TRIAE_CS42_3B_TGACv1_225601_AA0810260.1	TRIAE_CS42_3DL_TGACv1_253556_AA0894930.1	1	1	1	1	1	1	1	1	1	1	1	1	1	1	1	1	1	1	1	1	1	1	1	1	1	1	1	1	1	1	1	1	1	1	1	1	1	1	1	1	1	1	1	1	1	1
group10363	TRIAE_CS42_3AL_TGACv1_195823_AA0654500.1	TRIAE_CS42_3B_TGACv1_222962_AA0774120.1	TRIAE_CS42_3DL_TGACv1_253342_AA0894220.1	1	1	1	1	1	1	1	1	1	1	1	1	1	1	1	1	1	1	1	1	1	1	1	1	1	1	1	1	1	1	1	1	1	1	1	1	0.8413919657	1	1	1	1	1	1	1	1	1
group10365	TRIAE_CS42_3AL_TGACv1_195826_AA0654540.1	TRIAE_CS42_3B_TGACv1_224030_AA0791220.1	TRIAE_CS42_3DL_TGACv1_249228_AA0842410.1	1	1	1	1	1	1	1	1	1	1	1	1	1	1	1	1	1	1	1	1	1	1	1	1	1	1	1	1	1	1	1	1	1	1	1	1	1	1	1	1	1	1	1	1	1	1
group10366	TRIAE_CS42_3AL_TGACv1_195831_AA0654570.1	TRIAE_CS42_3B_TGACv1_221323_AA0737350.1	TRIAE_CS42_3DL_TGACv1_251888_AA0885820.1	1	1	1	1	1	1	1	1	1	1	1	1	1	1	1	1	1	1	0.3031491659	0.2851589119	1	0.1954197105	0.1895046959	1	1	1	1	1	1	1	1	1	1	1	1	1	1	1	1	1	1	1	1	1	1	1
group10367	TRIAE_CS42_3AL_TGACv1_195836_AA0654600.1	TRIAE_CS42_3B_TGACv1_224719_AA0800590.2	TRIAE_CS42_3DL_TGACv1_249102_AA0837770.1	1	1	1	1	1	1	1	1	1	1	1	1	1	1	1	1	1	1	1	1	1	1	1	1	1	1	1	1	1	1	1	1	1	1	1	1	1	1	1	1	1	1	1	1	1	1
group10368	TRIAE_CS42_3AL_TGACv1_195836_AA0654610.2	TRIAE_CS42_3B_TGACv1_224719_AA0800560.1	TRIAE_CS42_3DL_TGACv1_249102_AA0837760.3	1	1	1	1	1	1	1	0.7809220583	1	1	0.8259089908	1	1	1	1	1	1	1	1	1	1	1	1	1	1	0.3215087666	1	1	0.3282580957	0.9110832624	1	0.3226951346	0.8786154157	1	0.1805533558	0.8878293429	1	1	1	1	1	1	1	1	1	1
group10369	TRIAE_CS42_3AL_TGACv1_195836_AA0654620.5	TRIAE_CS42_3B_TGACv1_224719_AA0800550.2	TRIAE_CS42_3DL_TGACv1_249102_AA0837740.1	1	1	1	0.7585829521	1	1	1	0.7404999574	1	1	0.554379345	1	1	1	1	0.3622838156	1	1	1	1	1	1	1	1	1	0.9800712898	0.3233748931	1	1	0.2616157269	1	1	1	1	1	1	1	1	1	1	1	1	1	1	1	1
group10370	TRIAE_CS42_3AL_TGACv1_195836_AA0654630.1	TRIAE_CS42_3B_TGACv1_224719_AA0800540.1	TRIAE_CS42_3DL_TGACv1_249102_AA0837730.1	1	1	1	1	1	1	1	1	1	1	1	1	1	1	1	1	1	1	1	1	1	1	1	1	1	1	1	1	1	1	1	1	1	1	1	1	1	1	1	1	1	1	1	1	1	1
group10371	TRIAE_CS42_3AL_TGACv1_195841_AA0654680.1	TRIAE_CS42_3B_TGACv1_223082_AA0776210.1	TRIAE_CS42_3DL_TGACv1_249237_AA0842660.1	1	1	1	1	1	1	0.3749570308	0.0131795336	1	0.8950478364	0.1126133074	1	0.8251575024	0.0738351901	1	0.7397844792	0.0291256903	1	0.000606576	0.0678485795	0.7127577076	0.0011036595	0.0662116442	0.884043088	1.08142299871E-08	3.82653644408E-10	1	3.05890809834E-10	4.94504637944E-10	1	1.87034692401E-09	3.60581976674E-33	1.17728744818E-07	2.1203670817E-09	1.99572215966E-34	1.44141380743E-08	1	1	1	1	1	1	1	1	1	1
group10372	TRIAE_CS42_3AL_TGACv1_195844_AA0654740.1	TRIAE_CS42_3B_TGACv1_223056_AA0775760.1	TRIAE_CS42_3DL_TGACv1_249245_AA0843010.1	0.0277389365	1	0.0004624383	0.0155580122	1	0.0002112789	0.9224327792	1	0.2265174136	0.5714242836	1	0.4487895677	0.2702809951	1	0.037143998	0.0310232645	1	0.0016583417	1	1	1	1	1	1	0.9314550387	1	0.9009249086	0.6212717712	1	0.5476224652	0.0067054828	1	0.0003412113	0.001759059	1	0.0006957065	1	1	1	1	1	1	1	1	1	1
group10373	TRIAE_CS42_3AL_TGACv1_195848_AA0654770.1	TRIAE_CS42_3B_TGACv1_221888_AA0752430.1	TRIAE_CS42_3DL_TGACv1_251810_AA0885210.2	0.7850357414	1	0.4892283068	0.8436501481	1	0.4223898758	1	1	0.6893708895	1	1	1	1	1	0.6238227625	1	1	0.3595819784	0.8978812939	1	0.7713316051	1	1	0.884043088	0.6820804245	0.9922240688	0.0772218108	0.7052182511	1	0.1666057705	0.3765671785	1	0.054017103	0.2699532828	1	0.0285013888	0.4821059925	1	1	0.5116342475	1	1	0.4210389809	1	1	0.0615235931
group10374	TRIAE_CS42_3AL_TGACv1_195851_AA0654790.1	TRIAE_CS42_3B_TGACv1_222933_AA0773460.1	TRIAE_CS42_3DL_TGACv1_253517_AA0894820.1	1	1	1	1	1	1	1	1	1	1	1	1	1	1	1	1	1	1	1	1	1	1	1	1	1	1	1	1	1	1	1	1	1	1	1	1	1	1	1	0.8808101498	1	1	0.9153012429	1	1	0.9175795908
group10378	TRIAE_CS42_3AL_TGACv1_195868_AA0655020.2	TRIAE_CS42_3B_TGACv1_221475_AA0741720.1	TRIAE_CS42_3DL_TGACv1_249237_AA0842690.1	1	1	1	1	1	1	1	1	1	1	1	1	1	1	1	1	1	1	1	1	1	1	1	1	1	1	1	1	1	1	1	1	1	1	1	1	1	1	1	1	1	1	1	1	1	1
group10380	TRIAE_CS42_3AL_TGACv1_195874_AA0655080.1	TRIAE_CS42_3B_TGACv1_228193_AA0826230.1	TRIAE_CS42_3DL_TGACv1_249401_AA0847820.1	0.686490523	1	1	0.4388225011	1	1	1	1	1	1	1	1	1	1	1	1	1	1	1.13039363771E-05	0.0044418095	0.774841715	3.7327658246E-05	0.0044273633	1	0.4045214096	1	1	0.6212717712	1	1	1	1	1	1	1	1	1	1	1	1	1	1	1	1	1	1
group10381	TRIAE_CS42_3AL_TGACv1_195879_AA0655180.2	TRIAE_CS42_3B_TGACv1_220825_AA0720330.1	TRIAE_CS42_3DL_TGACv1_252228_AA0888660.2	1	0.8227795526	1	1	1	1	0.0554230725	0.9502398855	6.76159436532E-05	0.0312369057	0.675756999	1.21462811244E-05	0.3682954677	1	0.0028904692	0.3491790769	1	0.0057008879	1	1	1	1	1	1	1	1	1	1	1	1	1	1	1	1	1	1	0.0217488354	1	0.0311343125	0.0567521102	1	0.0435370401	0.4571685037	1	0.0954031359	0.4124245584
group10382	TRIAE_CS42_3AL_TGACv1_195885_AA0655240.1	TRIAE_CS42_3B_TGACv1_226167_AA0814470.1	TRIAE_CS42_3DL_TGACv1_252284_AA0889110.1	1	1	1	1	1	1	1	1	1	1	1	1	1	1	1	1	1	1	1	1	1	1	1	1	1	0.8923555807	1	1	0.4434872752	0.9306152843	1	0.4954591759	0.6328477886	1	0.6962584857	1	1	1	1	1	1	1	1	1	1	1
group10383	TRIAE_CS42_3AL_TGACv1_195885_AA0655260.1	TRIAE_CS42_3B_TGACv1_226167_AA0814460.1	TRIAE_CS42_3DL_TGACv1_252284_AA0889120.1	0.0466622461	1	0.0058189623	0.0925100195	1	0.0090450788	0.2955789666	1	0.1843442871	0.8079027404	1	0.1790351625	0.5894194751	1	0.081929465	0.1162924254	1	0.0090064066	0.0236458372	1	0.0123020365	0.033045937	1	0.0182358684	0.0009011698	1	0.000148587	3.2090250283E-05	1	9.34008162142E-05	0.0083325641	1	0.0013563796	0.0057519424	1	0.0008688753	0.3050750713	1	0.0345576537	0.58074285	0.9608222858	0.0146659912	0.6106596398	1	0.0243841449	0.1692996994
group10385	TRIAE_CS42_3AL_TGACv1_195898_AA0655460.2	TRIAE_CS42_3B_TGACv1_224022_AA0791120.1	TRIAE_CS42_3DL_TGACv1_251617_AA0883140.1	1	1	1	1	1	1	1	1	1	1	1	1	1	1	1	1	1	1	1	1	1	1	1	1	1	1	1	1	1	1	1	1	1	1	1	1	1	1	1	1	1	1	1	1	1	1
group10386	TRIAE_CS42_3AL_TGACv1_195898_AA0655470.1	TRIAE_CS42_3B_TGACv1_220652_AA0713990.1	TRIAE_CS42_3DL_TGACv1_251611_AA0883060.1	1	1	1	1	1	1	1	1	1	1	1	1	1	1	1	1	1	1	1	1	1	1	1	1	1	1	1	1	1	1	1	1	1	1	1	1	1	1	1	1	1	1	1	1	1	1
group10389	TRIAE_CS42_3AL_TGACv1_195910_AA0655580.1	TRIAE_CS42_3B_TGACv1_221227_AA0734400.1	TRIAE_CS42_3DL_TGACv1_249174_AA0840380.1	1	8.51372888255E-05	1.42876837085E-07	0.4826737263	0.0002339848	3.65046833332E-08	1	1	1	1	1	1	1	1	1	1	1	1	1	0.0738725612	0.1232840695	1	0.1150840698	0.1901287668	0.9314550387	0.5628955942	1	1	0.9086619096	1	1	0.3226951346	1	0.6136294475	0.3292783326	1	1	1	1	1	1	1	1	1	1	1
group10390	TRIAE_CS42_3AL_TGACv1_195925_AA0655720.1	TRIAE_CS42_3B_TGACv1_223617_AA0784620.1	TRIAE_CS42_3DL_TGACv1_251939_AA0886140.1	1	1	1	1	1	1	1	1	1	1	1	1	1	1	1	1	1	1	1	1	1	1	1	1	1	1	1	1	1	1	1	1	1	1	1	1	1	1	1	1	1	1	1	1	1	1
group10391	TRIAE_CS42_3AL_TGACv1_195926_AA0655730.1	TRIAE_CS42_3B_TGACv1_220587_AA0709710.1	TRIAE_CS42_3DL_TGACv1_251054_AA0876770.1	1	0.0671297511	0.127662042	1	0.0384757709	0.0760425081	0.9224327792	0.0038193021	0.2631542024	1	0.0329836585	0.1144303511	1	0.0983790946	0.5563089997	1	0.0322038128	0.2196213555	1	0.0500979953	0.2403756473	1	0.0768227388	0.1163156372	1	0.0028250165	0.0112391055	1	0.0048564689	0.0187671229	1	0.059000267	0.0590993095	1	0.0040492472	0.0083460848	1	1	1	1	1	1	1	1	1	1
group10395	TRIAE_CS42_3AL_TGACv1_195961_AA0655970.1	TRIAE_CS42_3B_TGACv1_222470_AA0765180.1	TRIAE_CS42_3DL_TGACv1_253250_AA0893940.1	1	1	1	1	1	1	1	1	1	1	1	1	1	1	1	1	1	1	1	1	1	1	1	1	1	1	1	1	1	1	1	1	1	1	1	1	1	1	1	1	1	1	1	1	1	1
group10396	TRIAE_CS42_3AL_TGACv1_195966_AA0655980.1	TRIAE_CS42_3B_TGACv1_222439_AA0764570.2	TRIAE_CS42_3DL_TGACv1_252211_AA0888390.1	0.210473032	1	0.0590604477	0.2342896704	1	0.1024937208	0.5828886654	0.0013799444	0.4352426312	0.3727359086	0.002675477	1	1	0.2921662357	0.5298699478	1	0.1166150016	0.407525507	0.1780078538	0.6613587824	1	0.1449474313	0.5684816992	1	0.7877874565	0.355249711	1	0.9479000588	0.2352551659	1	0.8496561117	0.0962310415	1	0.9389337317	0.1942002481	1	0.0227599003	1	0.0320432553	0.0248656432	1	0.0150966497	1	1	1	1
group10397	TRIAE_CS42_3AL_TGACv1_195968_AA0656040.1	TRIAE_CS42_3B_TGACv1_226874_AA0819930.1	TRIAE_CS42_3DL_TGACv1_251366_AA0880730.1	1	1	1	1	1	1	1	1	1	1	1	1	1	1	1	1	1	1	1	1	1	1	1	1	1	1	1	1	1	1	1	1	1	1	1	1	1	1	1	1	1	1	1	1	1	1
group10398	TRIAE_CS42_3AL_TGACv1_195969_AA0656060.1	TRIAE_CS42_3B_TGACv1_221798_AA0750070.1	TRIAE_CS42_3DL_TGACv1_250436_AA0868130.1	1	1	1	1	1	1	1	1	1	1	1	1	1	1	1	1	1	1	1	1	1	1	1	1	1	1	1	1	1	1	1	1	1	1	1	1	1	1	1	1	1	1	1	1	1	1
group10399	TRIAE_CS42_3AL_TGACv1_195969_AA0656070.3	TRIAE_CS42_3B_TGACv1_221798_AA0750060.1	TRIAE_CS42_3DL_TGACv1_250436_AA0868120.2	1	1	1	1	1	1	1	1	1	1	1	1	1	1	1	1	1	1	1	1	1	1	1	1	1	1	1	1	1	1	1	1	1	1	1	1	1	1	1	1	1	1	1	1	1	1
group10401	TRIAE_CS42_3AL_TGACv1_195978_AA0656110.1	TRIAE_CS42_3B_TGACv1_220802_AA0719590.2	TRIAE_CS42_3DL_TGACv1_250602_AA0870930.2	0.3382738264	1	1	0.4015476992	1	1	1	1	1	1	1	1	1	1	1	1	1	1	0.4262491457	1	0.8924109485	0.2759081268	1	0.8931055169	0.9288355684	0.1794258129	1	1	0.3282580957	1	0.6166751828	0.3732449847	1	0.6136294475	0.7770673348	1	0.4223062589	1	0.1936026456	1	1	0.6777249114	1	1	1	1
group10403	TRIAE_CS42_3AL_TGACv1_195987_AA0656180.1	TRIAE_CS42_3B_TGACv1_220931_AA0724270.1	TRIAE_CS42_3DL_TGACv1_252125_AA0887780.1	1	1	1	1	1	1	1	1	1	1	1	1	1	1	1	1	1	1	1	1	1	1	1	1	1	1	0.6857086565	1	1	0.7047869799	1	1	1	1	1	1	0.5829627003	0.9489865035	1	0.8808101498	1	1	1	1	1	1
group10404	TRIAE_CS42_3AL_TGACv1_195992_AA0656220.1	TRIAE_CS42_3B_TGACv1_224491_AA0797170.1	TRIAE_CS42_3DL_TGACv1_250245_AA0864940.1	1	1	1	1	1	1	1	1	1	1	1	1	1	1	1	1	1	1	0.9724821939	1	1	0.9646404251	0.8297583927	1	1	1	1	1	1	1	1	1	1	1	1	1	0.1269083776	0.6435455234	0.0002268316	0.01993135	0.9608222858	3.28425738686E-05	0.2239610621	0.8831183625	0.0014345287	0.2681935457
group10407	TRIAE_CS42_3AL_TGACv1_196010_AA0656440.1	TRIAE_CS42_3B_TGACv1_223506_AA0783110.1	TRIAE_CS42_3DL_TGACv1_253224_AA0893840.1	1	0.7366316471	0.9037813411	1	0.2867913309	0.1676141537	1	1	1	1	1	0.5510889771	1	1	1	1	0.4583261331	1	1	0.391581876	0.4157565155	1	0.1150840698	0.5918393768	1	0.0205999719	0.2305436744	1	0.0224688674	0.1458017155	1	0.0165757213	0.0025640277	1	0.0667338074	0.0043961478	1	0.0207099928	0.1805267977	1	0.0101136303	0.037559311	1	0.0391135217	0.3354243071	1
group10408	TRIAE_CS42_3AL_TGACv1_196011_AA0656470.1	TRIAE_CS42_3B_TGACv1_221052_AA0728390.1	TRIAE_CS42_3DL_TGACv1_249613_AA0852500.1	1	1	1	1	1	1	1	1	1	1	1	1	1	1	1	1	1	1	1	1	1	1	1	1	1	1	1	1	1	1	1	1	1	1	1	1	1	1	1	1	1	1	1	1	1	1
group10409	TRIAE_CS42_3AL_TGACv1_196011_AA0656490.1	TRIAE_CS42_3B_TGACv1_221052_AA0728360.2	TRIAE_CS42_3DL_TGACv1_249613_AA0852520.1	1	1	1	1	1	1	1	1	1	1	1	0.7120450318	1	1	1	1	1	1	1	1	1	1	1	1	1	1	1	1	1	1	0.6166751828	1	1	1	0.7770673348	1	0.1269083776	0.6918583228	1	0.1209742275	0.6859839271	1	0.2900916147	0.4808187816	1	0.4271186418
group10410	TRIAE_CS42_3AL_TGACv1_196012_AA0656510.1	TRIAE_CS42_3B_TGACv1_223600_AA0784320.1	TRIAE_CS42_3DL_TGACv1_252800_AA0892070.1	1	1	1	0.9917202763	1	1	1	1	1	1	1	1	1	1	1	1	1	1	1	1	1	1	1	1	1	1	1	1	1	1	1	1	1	1	1	1	1	1	1	1	1	1	1	1	1	1
group10411	TRIAE_CS42_3AL_TGACv1_196014_AA0656540.2	TRIAE_CS42_3B_TGACv1_223939_AA0789850.1	TRIAE_CS42_3DL_TGACv1_250239_AA0864870.1	1	1	1	1	1	1	1	1	1	1	1	1	1	1	1	1	1	1	1	1	1	1	1	1	1	1	1	1	1	1	1	1	1	1	1	1	1	1	1	1	1	1	1	1	1	1
group10414	TRIAE_CS42_3AL_TGACv1_196030_AA0656610.1	TRIAE_CS42_3B_TGACv1_223787_AA0787220.1	TRIAE_CS42_3DL_TGACv1_249320_AA0845280.1	1	1	1	1	1	1	1	1	1	1	1	1	1	1	1	1	1	1	1	1	1	1	1	1	1	1	1	1	1	1	1	1	1	1	1	1	1	1	1	1	1	1	1	1	1	1
group10415	TRIAE_CS42_3AL_TGACv1_196037_AA0656720.1	TRIAE_CS42_3B_TGACv1_221001_AA0726420.1	TRIAE_CS42_3DL_TGACv1_249418_AA0848290.2	0.686490523	1	1	0.6464757404	0.7762473286	1	1	1	1	1	1	1	1	1	1	1	1	1	0.7030582542	1	1	0.7119253635	1	1	0.3996768901	0.699302783	1	0.6212717712	0.7083527345	1	0.2197969352	0.1651410045	1	0.2179525735	0.1651681388	1	0.1269083776	0.6433920697	1	0.0717228615	0.9608222858	1	0.6106596398	1	1	0.9175795908
group10416	TRIAE_CS42_3AL_TGACv1_196038_AA0656740.1	TRIAE_CS42_3B_TGACv1_223177_AA0777450.1	TRIAE_CS42_3DL_TGACv1_250526_AA0869730.1	1	1	1	1	1	1	1	1	1	1	1	1	1	1	1	1	1	1	1	1	1	1	1	1	1	0.8971283601	1	1	0.9086619096	1	1	0.8897241482	1	1	1	1	1	1	1	1	1	1	1	1	1	1
group10417	TRIAE_CS42_3AL_TGACv1_196050_AA0656790.1	TRIAE_CS42_3B_TGACv1_222900_AA0772920.1	TRIAE_CS42_3DL_TGACv1_249381_AA0847190.1	0.4448617788	1	0.0922352164	0.2300037931	0.7389793991	0.002316311	1	0.5431627016	0.0542298162	1	0.8433264255	0.3575988321	1	1	1	1	1	1	1	1	1	1	1	1	1	0.1430254441	0.3175210231	1	0.3345416343	0.4156456094	0.9887847009	0.6771216858	0.080533705	0.4531753747	1	0.7005510446	1	0.8876829419	1	1	0.8098573643	0.9087986723	0.6932780837	1	1	0.2822141599
group10418	TRIAE_CS42_3AL_TGACv1_196053_AA0656840.1	TRIAE_CS42_3B_TGACv1_220605_AA0710890.2	TRIAE_CS42_3DL_TGACv1_251433_AA0881440.3	1	1	1	1	1	1	1	1	1	1	1	1	1	1	1	1	1	1	1	1	1	1	1	1	1	1	1	1	1	1	1	1	1	1	1	1	1	1	1	1	1	1	1	1	1	1
group10419	TRIAE_CS42_3AL_TGACv1_196057_AA0656890.1	TRIAE_CS42_3B_TGACv1_223193_AA0777780.2	TRIAE_CS42_3DL_TGACv1_249788_AA0856300.2	1	1	1	1	1	1	1	1	1	1	1	1	1	1	1	1	1	1	1	1	1	1	1	1	1	1	1	1	1	1	1	1	1	1	1	1	1	1	1	1	1	1	1	1	1	1
group10420	TRIAE_CS42_3AL_TGACv1_196057_AA0656900.1	TRIAE_CS42_3B_TGACv1_223193_AA0777770.1	TRIAE_CS42_3DL_TGACv1_249788_AA0856290.1	1	1	1	1	1	1	1	1	1	1	1	1	1	1	1	1	1	1	1	1	1	1	1	1	1	0.8971283601	1	1	0.9086619096	1	1	1	1	1	1	1	0.215069488	0.3922473014	1	0.2146928609	0.4020271337	1	0.3753232227	0.6323993684	1	0.603093577
group10421	TRIAE_CS42_3AL_TGACv1_196062_AA0656930.1	TRIAE_CS42_3B_TGACv1_224739_AA0800870.1	TRIAE_CS42_3DL_TGACv1_250797_AA0873300.1	1	1	1	1	1	1	1	1	1	1	1	1	1	1	1	1	1	1	1	1	1	1	1	1	1	1	1	1	1	1	1	0.8897241482	1	1	1	1	1	1	1	1	1	1	1	1	1	1
group10422	TRIAE_CS42_3AL_TGACv1_196062_AA0656950.1	TRIAE_CS42_3B_TGACv1_223185_AA0777690.1	TRIAE_CS42_3DL_TGACv1_250797_AA0873290.1	1.63178869642E-06	4.62860837169E-95	2.19163014584E-48	2.83436011155E-07	1.40657443425E-90	1.38965481034E-43	0.0052419392	3.47022771849E-10	0.0474326029	0.0124095577	4.05542380602E-05	1	0.0020295571	2.85049138823E-11	0.0338729559	2.28223344608E-08	2.73783750986E-32	0.000000304	1	2.5972443218E-16	2.78860187687E-20	0.1266120174	5.4801638294E-22	1.28805242227E-35	0.5445915144	0.9631487729	0.0304025284	0.4077355937	0.4699584753	0.0028981464	0.4226176605	1.33934935312E-08	4.34587247771E-14	0.5979342839	1.22339268471E-05	1.10429906904E-09	1	1	1	1	1	1	1	1	1	1
group10423	TRIAE_CS42_3AL_TGACv1_196066_AA0657020.1	TRIAE_CS42_3B_TGACv1_221714_AA0748100.1	TRIAE_CS42_3DL_TGACv1_249708_AA0855000.1	1	1	1	1	1	1	1	1	1	1	1	1	1	1	1	1	1	1	1	1	1	1	1	1	0.9268844323	0.9626785295	1	0.9440642115	0.6465300891	1	1	0.60475624	1	0.9575510719	0.5441272243	1	1	1	1	1	1	1	1	1	1	1
group10426	TRIAE_CS42_3AL_TGACv1_196094_AA0657220.1	TRIAE_CS42_3B_TGACv1_225656_AA0810740.1	TRIAE_CS42_3DL_TGACv1_250639_AA0871420.1	1	1	1	1	1	1	1	1	1	1	1	1	1	1	1	1	1	1	1	1	1	1	1	1	1	1	1	1	1	1	1	1	1	1	1	1	1	1	1	1	1	1	1	1	1	1
group10427	TRIAE_CS42_3AL_TGACv1_196100_AA0657300.1	TRIAE_CS42_3B_TGACv1_224806_AA0801770.1	TRIAE_CS42_3DL_TGACv1_249089_AA0837260.2	1	1	1	1	1	1	1	1	1	1	1	1	1	1	1	1	1	1	1	1	1	1	1	1	1	1	1	1	1	1	1	1	1	1	1	1	1	1	1	1	1	1	1	1	1	1
group10432	TRIAE_CS42_3AL_TGACv1_196104_AA0657320.1	TRIAE_CS42_3B_TGACv1_222095_AA0757230.2	TRIAE_CS42_3DL_TGACv1_251646_AA0883480.1	1	1	1	1	1	1	1	1	1	1	1	1	1	1	1	1	1	1	0.944827241	0.3104092103	1	0.5014132555	0.2171010203	1	0.6143905591	1	0.5688656187	0.9449847526	1	1	0.9230725608	1	0.865484019	0.9068864271	1	1	1	1	1	1	1	1	1	1	1	1
group10433	TRIAE_CS42_3AL_TGACv1_196110_AA0657330.1	TRIAE_CS42_3B_TGACv1_220622_AA0712010.1	TRIAE_CS42_3DL_TGACv1_249126_AA0838660.1	1	1	1	1	1	1	1	1	1	1	1	1	1	1	1	1	1	1	1	1	1	1	1	1	1	1	1	1	1	1	1	1	1	1	1	1	1	1	1	1	1	1	1	1	1	1
group10434	TRIAE_CS42_3AL_TGACv1_196110_AA0657340.1	TRIAE_CS42_3B_TGACv1_220622_AA0712020.1	TRIAE_CS42_3DL_TGACv1_249126_AA0838630.1	1	1	1	1	1	1	1	1	1	1	1	1	1	1	1	1	1	1	1	1	1	1	1	1	1	1	1	1	1	1	1	1	1	1	1	1	1	1	1	1	1	1	1	1	1	1
group10435	TRIAE_CS42_3AL_TGACv1_196125_AA0657480.1	TRIAE_CS42_3B_TGACv1_226756_AA0819260.1	TRIAE_CS42_3DL_TGACv1_249146_AA0839550.1	1	1	1	1	1	1	1	1	1	1	1	1	1	1	1	1	1	1	1	1	1	1	1	1	1	1	1	1	1	1	1	1	1	1	1	1	0.1269083776	0.6918583228	1	0.0709580992	0.9608222858	1	0.1282654842	0.6910925133	1	0.218915078
group10436	TRIAE_CS42_3AL_TGACv1_196125_AA0657490.1	TRIAE_CS42_3B_TGACv1_226756_AA0819250.1	TRIAE_CS42_3DL_TGACv1_249146_AA0839540.1	1	1	1	1	1	0.9778665831	1	1	1	1	1	1	1	1	1	1	1	1	1	1	1	1	1	1	1	1	1	1	1	0.9110832624	1	1	1	1	1	1	1	1	1	1	1	1	1	1	1	1
group10438	TRIAE_CS42_3AL_TGACv1_196133_AA0657520.1	TRIAE_CS42_3B_TGACv1_220777_AA0719010.1	TRIAE_CS42_3DL_TGACv1_249098_AA0837570.1	1	0.9611839825	1	0.9148384941	1	1	1	1	0.7246593143	0.9056081545	1	0.7120450318	0.3832999783	1	0.0236976976	0.3474407525	1	0.0369240351	0.6939271642	1	1	1	1	1	0.6143905591	1	1	0.6212717712	1	1	0.1365159894	1	0.2861328192	0.1378360863	1	0.1724574573	1	1	1	1	1	1	1	1	1	1
group10440	TRIAE_CS42_3AL_TGACv1_196140_AA0657570.1	TRIAE_CS42_3B_TGACv1_222700_AA0769170.1	TRIAE_CS42_3DL_TGACv1_249297_AA0844570.1	1	0.5917448153	0.2240104621	1	0.5521051193	0.2063807757	1	1	1	1	1	1	1	1	1	1	1	1	1	1	1	1	1	1	1	1	1	1	1	1	1	1	1	1	0.9088767894	1	0.0184260689	0.0334305253	1	0.0719315663	0.1348562858	1	0.1945936145	0.0462253788	1	0.4271186418
group10443	TRIAE_CS42_3AL_TGACv1_196150_AA0657680.1	TRIAE_CS42_3B_TGACv1_225335_AA0807235.1	TRIAE_CS42_3DL_TGACv1_249134_AA0839150.1	1	1	1	1	1	1	1	1	1	1	1	1	1	1	1	1	1	1	1	1	1	1	1	1	1	1	1	1	1	1	1	1	1	1	1	1	1	1	1	1	1	1	1	1	1	1
group10444	TRIAE_CS42_3AL_TGACv1_196152_AA0657710.1	TRIAE_CS42_3B_TGACv1_221037_AA0727750.1	TRIAE_CS42_3DL_TGACv1_250050_AA0861240.1	1	1	1	1	1	1	1	1	1	1	1	1	1	1	1	1	1	1	1	1	1	1	1	1	0.6143905591	1	1	0.6212717712	1	1	1	1	1	0.9263031491	1	1	1	0.9608464985	1	1	1	1	1	1	1	1
group10447	TRIAE_CS42_3AL_TGACv1_196171_AA0657860.1	TRIAE_CS42_3B_TGACv1_223056_AA0775770.1	TRIAE_CS42_3DL_TGACv1_249245_AA0843020.1	1	1	1	1	1	1	1	1	1	1	1	1	1	1	1	1	1	1	1	1	1	1	1	1	0.9314550387	1	1	0.9479000588	1	1	1	1	1	1	1	1	1	1	1	1	1	1	1	1	1	1
group10448	TRIAE_CS42_3AL_TGACv1_196173_AA0657880.1	TRIAE_CS42_3B_TGACv1_223904_AA0789360.1	TRIAE_CS42_3DL_TGACv1_250796_AA0873270.1	1	1	1	1	1	1	0.1079534359	0.4320115932	1	0.1824216906	0.3464499526	1	0.0488403174	0.1828554048	1	0.0479660614	0.0956711745	1	0.5737213545	1	1	0.5777138726	1	1	0.9288355684	0.9958715841	1	0.9449847526	1	1	0.7012622785	0.8744307052	1	0.608835416	0.7478439558	1	0.8799873775	1	1	1	1	1	1	1	1	1
group10450	TRIAE_CS42_3AL_TGACv1_196186_AA0657980.1	TRIAE_CS42_3B_TGACv1_221380_AA0738780.1	TRIAE_CS42_3DL_TGACv1_253313_AA0894150.1	1	1	1	1	1	1	1	1	1	1	1	1	1	1	1	1	1	1	1	1	1	1	1	1	1	1	1	1	1	1	1	1	1	1	1	1	1	1	1	1	1	1	1	1	1	0.9175795908
group10452	TRIAE_CS42_3AL_TGACv1_196197_AA0658060.1	TRIAE_CS42_3B_TGACv1_222104_AA0757420.1	TRIAE_CS42_3DL_TGACv1_249083_AA0837000.1	1	1	1	1	1	1	1	1	1	1	1	1	1	1	1	1	1	1	1	1	1	1	1	1	1	1	1	1	1	1	1	1	1	1	1	1	1	1	1	1	1	1	1	1	1	1
group10453	TRIAE_CS42_3AL_TGACv1_196197_AA0658070.1	TRIAE_CS42_3B_TGACv1_222104_AA0757410.1	TRIAE_CS42_3DL_TGACv1_249083_AA0836990.1	1	1	1	1	1	1	1	1	1	1	1	1	1	1	1	1	1	1	1	1	1	1	1	1	1	1	1	1	1	1	1	1	1	1	1	1	1	1	1	1	1	1	1	1	1	1
group10454	TRIAE_CS42_3AL_TGACv1_196197_AA0658080.1	TRIAE_CS42_3B_TGACv1_222104_AA0757400.1	TRIAE_CS42_3DL_TGACv1_249083_AA0836980.1	1	1	1	1	1	1	1	1	1	1	1	1	1	1	1	1	1	1	1	1	1	1	1	1	1	1	1	1	1	1	1	1	1	1	1	1	1	1	1	1	1	1	1	1	1	1
group10455	TRIAE_CS42_3AL_TGACv1_196207_AA0658230.1	TRIAE_CS42_3B_TGACv1_223480_AA0782840.1	TRIAE_CS42_3DL_TGACv1_249314_AA0845040.1	1	1	1	1	1	1	1	1	1	1	1	1	1	1	1	1	1	1	1	1	1	1	1	1	1	1	1	1	1	1	1	1	1	1	1	1	1	1	1	1	1	1	1	1	1	1
group10456	TRIAE_CS42_3AL_TGACv1_196207_AA0658240.1	TRIAE_CS42_3B_TGACv1_227311_AA0822710.4	TRIAE_CS42_3DL_TGACv1_249314_AA0845060.1	1	1	1	1	1	1	1	1	1	1	1	1	1	1	1	1	1	1	1	1	1	1	1	1	1	1	1	1	1	1	1	1	1	1	1	1	1	1	1	1	1	1	1	1	1	1
group10457	TRIAE_CS42_3AL_TGACv1_196207_AA0658250.1	TRIAE_CS42_3B_TGACv1_227311_AA0822720.2	TRIAE_CS42_3DL_TGACv1_249314_AA0845070.3	1	1	1	1	1	1	1	1	1	1	1	1	1	1	1	1	1	1	1	1	1	1	1	1	1	1	1	1	1	1	1	1	1	1	1	1	1	1	1	1	1	1	1	1	1	1
group10458	TRIAE_CS42_3AL_TGACv1_196209_AA0658260.1	TRIAE_CS42_3B_TGACv1_221777_AA0749730.1	TRIAE_CS42_3DL_TGACv1_251113_AA0877600.1	1	1	1	1	1	1	1	1	1	1	1	1	1	1	1	1	1	1	1	1	1	1	1	1	1	1	1	1	1	1	1	1	1	1	1	1	1	1	1	1	1	1	1	1	1	1
group10460	TRIAE_CS42_3AL_TGACv1_196209_AA0658280.1	TRIAE_CS42_3B_TGACv1_225400_AA0808040.1	TRIAE_CS42_3DL_TGACv1_251113_AA0877580.1	1	1	1	1	1	1	1	1	1	1	1	1	1	1	1	1	1	1	1	0.3831694263	1	1	0.3921986566	1	1	0.9631469992	1	1	0.8997897838	1	1	1	1	1	1	1	1	1	1	1	1	1	1	1	1	1
group10461	TRIAE_CS42_3AL_TGACv1_196209_AA0658290.1	TRIAE_CS42_3B_TGACv1_225400_AA0808030.1	TRIAE_CS42_3DL_TGACv1_251113_AA0877570.1	1	1	1	1	1	1	1	1	1	1	1	1	1	1	1	1	1	1	1	1	1	0.7119253635	1	1	1	1	1	1	1	1	1	1	1	1	1	1	1	1	1	1	1	1	1	1	1	1
group10464	TRIAE_CS42_3AL_TGACv1_196226_AA0658520.1	TRIAE_CS42_3B_TGACv1_227188_AA0822050.1	TRIAE_CS42_3DL_TGACv1_250396_AA0867500.1	1	1	1	1	1	0.9778665831	1	1	1	1	1	1	1	1	0.8153454698	1	1	0.407525507	1	1	1	1	1	1	1	1	1	1	1	1	1	1	1	1	1	1	1	1	1	1	1	1	1	1	1	1
group10465	TRIAE_CS42_3AL_TGACv1_196230_AA0658550.1	TRIAE_CS42_3B_TGACv1_222279_AA0761090.2	TRIAE_CS42_3DL_TGACv1_251683_AA0883790.2	1	1	1	1	1	1	1	1	1	1	1	1	1	1	1	1	1	1	1	1	1	1	1	1	1	1	1	1	1	1	1	1	1	1	1	1	1	1	1	1	1	1	1	1	1	1
group10466	TRIAE_CS42_3AL_TGACv1_196239_AA0658640.1	TRIAE_CS42_3B_TGACv1_222584_AA0767320.1	TRIAE_CS42_3DL_TGACv1_249262_AA0843490.1	1	0.1194174847	0.1379375361	1	0.0669071436	0.080808139	1	1	1	1	1	1	1	1	1	1	1	1	1	0.316801088	0.307122813	1	0.3190225184	0.3062391677	1	0.2780527064	0.2829684275	1	0.2930172792	0.2901799407	1	0.6768917029	0.7027365733	1	1	1	1	0.9489865035	0.9206046204	1	0.9608222858	0.9087986723	1	0.6114536843	0.5951205142	1
group10467	TRIAE_CS42_3AL_TGACv1_196250_AA0658780.1	TRIAE_CS42_3B_TGACv1_223044_AA0775620.1	TRIAE_CS42_3DL_TGACv1_251724_AA0884230.1	1	1	1	1	1	1	1	1	1	1	1	1	1	1	1	1	1	1	1	1	1	1	1	1	1	1	1	1	1	1	1	1	1	1	1	1	1	1	0.3661369339	1	1	0.9087986723	1	0.4436419606	0.1199244162	1
group10473	TRIAE_CS42_3AL_TGACv1_196278_AA0659020.1	TRIAE_CS42_3B_TGACv1_224875_AA0802570.1	TRIAE_CS42_3DL_TGACv1_249203_AA0841140.1	0.686490523	1.26580411322E-06	0.0007347972	0.6464757404	1.17814646412E-06	0.0007101719	1	4.37691481035E-06	4.55564830547E-06	1	1.70683416278E-06	3.82734342433E-05	1	0.0012668825	0.0084600194	1	5.61211643072E-08	9.03157167769E-06	1	2.48316186517E-10	1.13820879436E-07	1	1.53256841356E-10	5.05288388113E-09	0.6143905591	1.02506481524E-11	2.08209106982E-08	0.9479000588	6.67637043807E-12	0.000000002	0.9428697654	3.06132141451E-08	5.81340251711E-06	0.9263493547	8.94181211893E-08	1.68634405822E-05	3.09732557471E-05	1	0.000000924	0.000002192	1	7.13480364248E-06	9.37561544925E-11	1	1.15181383407E-07	4.67233360103E-09
group10474	TRIAE_CS42_3AL_TGACv1_196283_AA0659080.1	TRIAE_CS42_3B_TGACv1_221222_AA0734200.1	TRIAE_CS42_3DL_TGACv1_250293_AA0865480.1	1	1	1	1	1	1	1	1	1	1	1	1	1	1	1	1	1	1	1	1	1	1	1	1	1	1	1	1	1	1	1	1	1	1	1	1	1	1	1	1	1	1	1	1	1	1
group10475	TRIAE_CS42_3AL_TGACv1_196284_AA0659110.1	TRIAE_CS42_3B_TGACv1_221750_AA0749170.1	TRIAE_CS42_3DL_TGACv1_249788_AA0856260.1	1	1	1	1	1	1	1	1	1	1	1	1	1	1	1	1	1	1	1	1	1	1	1	1	1	1	1	1	1	1	1	1	1	1	1	1	1	1	1	1	1	1	1	1	1	1
group10477	TRIAE_CS42_3AL_TGACv1_196291_AA0659200.3	TRIAE_CS42_3B_TGACv1_220994_AA0726180.1	TRIAE_CS42_3DL_TGACv1_249808_AA0856730.1	1	1	1	1	1	1	1	1	1	1	1	1	1	1	1	1	1	1	1	1	1	1	1	1	0.6143905591	1	0.1761161862	1	0.9086619096	0.3199506024	0.9230725608	1	0.298127592	0.9068864271	1	0.2996239961	1	1	1	1	1	1	1	1	1	1
group10478	TRIAE_CS42_3AL_TGACv1_196297_AA0659240.1	TRIAE_CS42_3B_TGACv1_222225_AA0760110.1	TRIAE_CS42_3DL_TGACv1_254141_AA0896020.1	1	1	1	1	1	1	1	1	1	1	1	1	1	1	1	1	1	1	1	1	1	1	1	1	1	1	1	1	1	1	1	1	1	1	1	1	1	1	1	1	1	1	1	1	1	1
group10479	TRIAE_CS42_3AL_TGACv1_196303_AA0659270.1	TRIAE_CS42_3B_TGACv1_220608_AA0711110.1	TRIAE_CS42_3DL_TGACv1_249034_AA0835490.1	1	1	1	1	1	1	1	1	1	1	1	1	1	1	1	1	1	1	1	1	1	1	1	1	1	1	1	1	1	1	1	1	1	1	1	1	1	1	1	1	1	1	1	1	1	1
group10480	TRIAE_CS42_3AL_TGACv1_196305_AA0659300.1	TRIAE_CS42_3B_TGACv1_223009_AA0775140.1	TRIAE_CS42_3DL_TGACv1_250578_AA0870540.1	1	1	0.6846873312	1	1	0.5175768688	0.3285747134	0.2398949382	4.31781916341E-05	0.141749344	0.5062393402	9.06906043578E-05	0.4659478202	0.4890204741	0.0005463313	0.8647442991	0.1461293248	0.0007380004	1	1	0.9300673418	1	1	1	1	0.3215087666	0.0523852725	1	0.2851661812	0.0332628603	0.936431718	0.8897241482	0.0948626584	0.7039325712	1	0.2443890497	1	1	1	1	1	1	1	1	1	1
group10481	TRIAE_CS42_3AL_TGACv1_196308_AA0659320.1	TRIAE_CS42_3B_TGACv1_220761_AA0718470.1	TRIAE_CS42_3DL_TGACv1_253419_AA0894510.3	1	1	1	1	1	1	1	1	1	1	1	1	1	1	1	1	1	1	1	1	1	1	1	1	1	1	1	1	1	1	1	1	1	1	1	1	1	1	1	1	1	1	1	1	1	1
group10482	TRIAE_CS42_3AL_TGACv1_196321_AA0659420.1	TRIAE_CS42_3B_TGACv1_220677_AA0715060.1	TRIAE_CS42_3DL_TGACv1_249319_AA0845210.1	1	1	1	1	1	1	1	1	1	1	1	1	1	1	1	1	1	1	1	1	1	1	1	1	1	1	1	1	1	1	1	1	1	1	1	1	1	1	1	1	1	1	1	1	1	1
group10483	TRIAE_CS42_3AL_TGACv1_196325_AA0659450.1	TRIAE_CS42_3B_TGACv1_226118_AA0814060.1	TRIAE_CS42_3DL_TGACv1_250209_AA0864290.1	1	1	1	1	1	1	1	1	1	1	1	1	1	1	1	1	1	1	1	1	1	1	1	1	1	1	1	1	1	1	1	1	1	1	1	1	1	1	1	1	1	1	1	1	1	1
group10484	TRIAE_CS42_3AL_TGACv1_196328_AA0659460.1	TRIAE_CS42_3B_TGACv1_226632_AA0818230.1	TRIAE_CS42_3DL_TGACv1_249029_AA0835090.1	1	1	1	1	1	1	1	1	1	1	1	1	1	1	1	1	1	1	1	1	1	1	1	1	1	1	1	1	1	1	1	1	1	1	1	1	1	1	1	1	1	1	1	0.9475671491	1	1
group10486	TRIAE_CS42_3AL_TGACv1_196333_AA0659530.1	TRIAE_CS42_3B_TGACv1_223879_AA0788930.1	TRIAE_CS42_3DL_TGACv1_250996_AA0875990.2	0.0310724824	0.1279858056	1	0.017960479	0.053350346	1	0.1097561127	0.2693162306	1	0.1956040985	0.2645409113	1	0.0661356111	0.1595559376	1	0.0591795392	0.1477778663	1	0.0083596139	0.0190839331	1	0.0634680743	0.0528526153	1	0.0049409941	0.0015235869	1	0.00775526	0.0021692979	1	0.0063936499	0.0001694358	1	0.0004564315	0.00005893	1	3.84115124626E-06	1.74075183223E-05	1	4.39080776047E-06	1.24348723635E-05	1	6.48070893257E-12	1.62184551345E-12	1	5.96707011988E-10
group10487	TRIAE_CS42_3AL_TGACv1_196333_AA0659540.1	TRIAE_CS42_3B_TGACv1_223879_AA0788910.1	TRIAE_CS42_3DL_TGACv1_250996_AA0876000.1	1	1	1	1	1	1	1	1	1	1	1	1	1	1	1	1	1	1	1	1	1	1	1	1	1	1	1	1	1	1	1	1	0.9877835696	1	1	1	1	1	1	1	1	1	1	1	1	1
group10488	TRIAE_CS42_3AL_TGACv1_196333_AA0659560.1	TRIAE_CS42_3B_TGACv1_223879_AA0788900.1	TRIAE_CS42_3DL_TGACv1_249377_AA0847020.1	1	1	1	1	1	1	1	1	1	1	1	1	1	1	1	1	1	1	1	1	1	1	1	1	1	1	0.5701679503	1	1	0.5657766321	1	1	0.5496340797	1	1	0.4238041301	1	1	1	1	1	1	1	1	1	1
group10489	TRIAE_CS42_3AL_TGACv1_196334_AA0659570.1	TRIAE_CS42_3B_TGACv1_222163_AA0758700.1	TRIAE_CS42_3DL_TGACv1_250782_AA0873080.1	1	1	1	1	1	1	1	1	1	1	1	1	1	1	1	1	1	1	1	1	1	1	1	1	1	1	1	1	1	1	1	1	1	1	1	1	1	1	1	1	1	1	1	1	1	1
group10490	TRIAE_CS42_3AL_TGACv1_196342_AA0659650.1	TRIAE_CS42_3B_TGACv1_221464_AA0741470.1	TRIAE_CS42_3DL_TGACv1_252682_AA0891400.1	1	1	1	1	1	1	1	1	1	1	1	1	1	1	1	1	1	1	1	1	1	1	1	1	1	1	1	1	1	1	1	1	1	1	1	1	1	1	1	1	1	1	1	1	1	1
group10491	TRIAE_CS42_3AL_TGACv1_196343_AA0659670.1	TRIAE_CS42_3B_TGACv1_221772_AA0749580.1	TRIAE_CS42_3DL_TGACv1_249619_AA0852800.2	1	0.0115654012	0.0617561606	1	0.0101749319	0.0563171781	1	1	1	1	1	1	1	1	1	1	1	1	1	0.1194699357	0.0031347894	1	0.0623664548	0.0016349185	1	1	0.9009249086	1	0.9086619096	0.9110832624	1	1	1	1	1	1	1	1	1	1	1	1	1	1	1	1
group10492	TRIAE_CS42_3AL_TGACv1_196349_AA0659730.1	TRIAE_CS42_3B_TGACv1_225369_AA0807690.2	TRIAE_CS42_3DL_TGACv1_250033_AA0860800.1	1	1	1	1	1	1	1	1	1	1	1	1	1	1	1	1	1	1	1	0.1923809244	0.5488246347	1	0.5684816992	0.5460274576	1	1	1	1	1	1	1	1	1	1	1	1	2.69742060763E-09	1	7.45971684342E-06	9.48757283858E-09	1	6.97109438027E-06	1.30850083311E-09	1	5.27584165206E-08	8.15920397964E-09
group10493	TRIAE_CS42_3AL_TGACv1_196358_AA0659770.1	TRIAE_CS42_3B_TGACv1_222917_AA0773060.1	TRIAE_CS42_3DL_TGACv1_250006_AA0860260.1	1	1	1	1	1	1	1	1	1	1	1	1	1	1	1	1	1	1	1	1	1	1	1	1	0.5728974346	1	1	0.6212717712	1	1	1	1	1	1	1	1	1	1	1	1	1	1	1	1	1	1
group10494	TRIAE_CS42_3AL_TGACv1_196358_AA0659780.2	TRIAE_CS42_3B_TGACv1_222917_AA0773070.1	TRIAE_CS42_3DL_TGACv1_250006_AA0860250.1	1	1	1	1	1	1	1	1	1	1	1	1	1	1	1	1	1	1	1	1	1	1	1	1	1	1	1	1	1	1	1	1	1	1	1	1	1	1	1	1	1	1	1	1	1	1
group10495	TRIAE_CS42_3AL_TGACv1_196406_AA0660090.1	TRIAE_CS42_3B_TGACv1_222528_AA0766490.1	TRIAE_CS42_3DL_TGACv1_249213_AA0841560.7	1	1	1	1	1	0.9778665831	1	1	1	1	1	1	1	1	1	1	1	1	0.7497805791	1	0.2134933431	0.7522173778	1	0.3012717451	1	1	1	1	1	1	1	1	1	1	1	1	1	1	1	1	1	1	1	1	1	1
group10496	TRIAE_CS42_3AL_TGACv1_196414_AA0660190.1	TRIAE_CS42_3B_TGACv1_221520_AA0742800.1	TRIAE_CS42_3DL_TGACv1_253788_AA0895570.1	0.0038513957	0.2255981211	3.94227500198E-08	0.004614776	0.0841548865	5.2411059227E-09	1	0.6389901948	0.0594785164	1	1	0.0887756857	1	0.8744643221	0.1571188684	1	0.6090430277	0.201654128	1	1	0.5891680444	1	0.6463480676	0.303814682	1	0.3640038279	0.3637495276	1	0.3775658696	0.3704945526	1	0.7621324528	1	1	0.7770673348	1	0.0802933105	0.1401857926	1	0.0510454316	0.0890293404	1	0.6202492367	0.9542047901	1	0.9175795908
group10497	TRIAE_CS42_3AL_TGACv1_196422_AA0660270.1	TRIAE_CS42_3B_TGACv1_225521_AA0809360.1	TRIAE_CS42_3DL_TGACv1_249972_AA0859530.1	7.24537278489E-05	1	0.0013316019	0.0004221439	1	0.0008357249	0.1726835528	1	0.5216498763	0.403778798	1	0.4743874805	0.397086242	1	0.2128624723	0.4998925747	1	0.1033916863	1	1	1	1	1	0.7869656933	1	1	0.5545485181	0.8313688725	1	0.3377345885	0.506505762	1	0.1486446555	0.9263031491	1	0.5262577009	1	1	1	1	1	1	1	1	1	1
group10498	TRIAE_CS42_3AL_TGACv1_196423_AA0660300.1	TRIAE_CS42_3B_TGACv1_225733_AA0811520.3	TRIAE_CS42_3DL_TGACv1_249369_AA0846900.2	1	1	1	1	1	1	1	1	1	1	1	1	1	1	1	1	1	1	1	1	1	1	1	1	1	1	1	1	1	1	1	1	1	1	1	1	1	1	1	1	1	1	1	1	1	1
group10499	TRIAE_CS42_3AL_TGACv1_196423_AA0660320.1	TRIAE_CS42_3B_TGACv1_225733_AA0811510.1	TRIAE_CS42_3DL_TGACv1_249369_AA0846910.1	1	1	1	1	1	1	1	1	1	1	1	1	1	1	1	1	1	1	1	1	1	1	1	1	0.9288355684	1	1	0.9449847526	1	1	1	1	1	1	1	1	1	1	1	1	1	1	1	1	1	1
group10500	TRIAE_CS42_3AL_TGACv1_196435_AA0660340.2	TRIAE_CS42_3B_TGACv1_221114_AA0730670.1	TRIAE_CS42_3DL_TGACv1_250007_AA0860280.1	1	1	1	1	1	1	1	1	1	1	1	1	1	1	1	1	1	1	1	1	1	1	1	1	1	1	1	1	1	1	1	1	1	1	1	1	1	1	1	1	1	1	1	1	1	1
group10501	TRIAE_CS42_3AL_TGACv1_196435_AA0660350.1	TRIAE_CS42_3B_TGACv1_221114_AA0730680.3	TRIAE_CS42_3DL_TGACv1_250007_AA0860290.1	1	1	1	1	1	1	1	1	1	1	1	1	1	1	1	1	1	1	1	1	1	1	1	1	1	1	1	1	1	1	1	1	1	1	1	1	1	1	1	1	1	1	1	1	1	1
group10502	TRIAE_CS42_3AL_TGACv1_196436_AA0660360.1	TRIAE_CS42_3B_TGACv1_223056_AA0775790.1	TRIAE_CS42_3DL_TGACv1_249245_AA0843050.1	1	1	1	1	1	1	1	1	1	1	1	1	1	1	1	1	1	1	1	1	1	1	1	1	1	1	1	1	1	1	1	1	1	1	1	1	1	1	1	1	1	1	1	1	1	1
group10504	TRIAE_CS42_3AL_TGACv1_196439_AA0660410.2	TRIAE_CS42_3B_TGACv1_222301_AA0761690.1	TRIAE_CS42_3DL_TGACv1_249357_AA0846460.1	1	1	1	1	1	1	1	1	1	1	1	1	1	1	1	1	1	1	1	1	1	1	1	1	1	1	1	1	1	1	1	1	1	1	1	1	1	1	1	1	1	1	1	1	1	1
group10507	TRIAE_CS42_3AL_TGACv1_196460_AA0660540.1	TRIAE_CS42_3B_TGACv1_224461_AA0796940.1	TRIAE_CS42_3DL_TGACv1_249267_AA0843710.1	0.000189548	1	5.70710825425E-05	9.87203345086E-05	1	2.42129682385E-06	0.0003690014	1	7.06314173445E-05	0.0003622943	1	8.92083501206E-05	0.0029954032	1	0.0009939689	0.0007245683	1	0.0001778608	0.0019463396	1	0.0006033005	0.0034588952	1	0.0011288878	0.0002395043	0.8971283601	6.03869424022E-07	6.94927310202E-06	1	5.39150738305E-08	9.06182064446E-06	1	9.15431645916E-08	2.91864656589E-05	1	4.32344833459E-07	0.2165796363	1	0.2313490207	0.2151230963	1	0.2254728716	0.3753232227	1	0.4005967894	0.3839704966
group10509	TRIAE_CS42_3AL_TGACv1_196481_AA0660700.1	TRIAE_CS42_3B_TGACv1_223695_AA0785790.2	TRIAE_CS42_3DL_TGACv1_252238_AA0888760.1	1	1	1	1	1	1	1	1	1	1	1	1	1	1	1	1	1	1	1	1	1	1	1	1	1	1	1	1	1	1	1	1	1	1	1	1	1	1	1	1	1	1	1	1	1	1
group10512	TRIAE_CS42_3AL_TGACv1_196489_AA0660780.1	TRIAE_CS42_3B_TGACv1_221520_AA0742810.1	TRIAE_CS42_3DL_TGACv1_252866_AA0892360.1	0.1764585593	0.3556174579	1	0.2226245784	0.5335868618	1	0.1976328184	1	0.7663016235	0.1099999772	1	1	1	1	1	1	1	1	0.4894321603	0.1709124109	1	0.6984518981	0.3921986566	1	0.0781058629	0.9958715841	0.7495702226	0.0301297779	0.9086619096	0.4990938802	0.6122048075	0.958885676	1	0.5979342839	0.9636591461	1	1	1	1	1	1	1	1	1	1	1
group10513	TRIAE_CS42_3AL_TGACv1_196491_AA0660800.1	TRIAE_CS42_3B_TGACv1_224273_AA0794670.1	TRIAE_CS42_3DL_TGACv1_254572_AA0896540.1	1	1	1	1	1	1	1	1	1	1	1	1	1	1	1	1	1	1	1	1	1	1	1	1	1	1	1	1	1	1	1	1	1	1	1	1	1	1	1	1	1	1	1	1	1	1
group10514	TRIAE_CS42_3AL_TGACv1_196491_AA0660810.1	TRIAE_CS42_3B_TGACv1_227869_AA0825000.1	TRIAE_CS42_3DL_TGACv1_252008_AA0886940.1	1	1	1	1	1	1	1	1	1	1	1	1	1	1	1	1	1	1	1	1	1	1	1	1	1	1	1	1	1	1	1	1	1	1	1	1	1	1	1	1	1	1	1	1	1	1
group10515	TRIAE_CS42_3AL_TGACv1_196491_AA0660820.1	TRIAE_CS42_3B_TGACv1_227869_AA0825010.1	TRIAE_CS42_3DL_TGACv1_252008_AA0886930.1	0.8383324924	1	0.564177614	0.6220428486	1	0.1994259841	1	1	1	1	1	1	1	1	1	0.6080407503	1	0.731300779	0.4557927415	1	0.0607506275	0.4520942032	1	0.0221602719	1	1	1	1	1	1	1	0.8722375868	0.231680251	1	1	0.233300606	1	1	1	1	1	1	1	1	1	1
group10516	TRIAE_CS42_3AL_TGACv1_196494_AA0660840.2	TRIAE_CS42_3B_TGACv1_222114_AA0757620.1	TRIAE_CS42_3DL_TGACv1_251232_AA0879150.2	1	1	1	1	1	1	1	0.1153439796	0.0047557674	1	0.2272256472	0.0474251007	1	1	0.4821075027	1	1	0.1994823227	1	0.7963152499	1	1	0.6544534342	1	1	0.015064514	0.0010903241	1	0.121893294	0.0201503029	1	0.0424998146	0.0117474696	1	0.0653044962	0.0204804272	1	0.8621393494	1	1	0.7220363847	1	1	1	1	1
group10518	TRIAE_CS42_3AL_TGACv1_196498_AA0660910.1	TRIAE_CS42_3B_TGACv1_230873_AA0830280.1	TRIAE_CS42_3DL_TGACv1_250779_AA0872990.1	2.72814284992E-06	2.24454941369E-09	8.64874112868E-27	1.64822613557E-05	3.19755305421E-11	3.737228522E-28	1	1	1	1	1	0.4487895677	1	1	0.1069433399	1	1	0.1011515131	0.0836447454	0.000000476	5.58913469472E-14	0.0810349477	4.63320090312E-07	5.15701405376E-14	0.018203676	0.8880277885	0.0001261536	0.0249740215	0.5577085861	2.56766329018E-05	1	1	1	1	1	1	1	1	1	1	1	1	1	1	1	1
group10519	TRIAE_CS42_3AL_TGACv1_196505_AA0660950.1	TRIAE_CS42_3B_TGACv1_220590_AA0709950.1	TRIAE_CS42_3DL_TGACv1_251632_AA0883340.1	1	1	1	1	1	1	1	1	1	1	1	1	1	1	1	1	1	1	1	1	1	1	1	1	1	1	1	1	1	1	1	1	1	1	1	1	1	1	1	1	1	1	1	1	1	1
group10521	TRIAE_CS42_3AL_TGACv1_196521_AA0661100.2	TRIAE_CS42_3B_TGACv1_222043_AA0755650.1	TRIAE_CS42_3DL_TGACv1_249111_AA0838040.2	1	1	1	1	1	1	1	1	1	1	1	1	1	1	1	1	1	1	1	1	1	1	1	1	1	1	1	1	1	1	1	1	1	1	1	1	1	1	1	1	1	1	1	1	1	1
group10522	TRIAE_CS42_3AL_TGACv1_196528_AA0661110.1	TRIAE_CS42_3B_TGACv1_220773_AA0718820.2	TRIAE_CS42_3DL_TGACv1_251327_AA0880170.1	1	0.0896368523	0.1456266917	1	0.0833037553	0.0524637865	1	0.0038193021	0.000026722	1	0.0075287194	2.43722457586E-05	1	0.1781991952	0.0475190432	1	0.0349271158	0.0171589571	1	0.0042433142	0.0539525326	1	0.0040842706	0.0732356594	0.6299044951	0.0001037334	1.7729580852E-08	1	1.84672395442E-05	2.08254498856E-07	0.3765671785	6.52728792705E-05	1.20710294505E-09	1	4.62279237844E-06	8.37364771809E-09	1	0.4352130743	0.0156678307	0.9293311554	0.3152357949	0.0037497478	0.3753232227	1	0.0085662438	0.131586306
group10523	TRIAE_CS42_3AL_TGACv1_196531_AA0661140.1	TRIAE_CS42_3B_TGACv1_220888_AA0722660.1	TRIAE_CS42_3DL_TGACv1_249409_AA0847930.1	1	1	1	1	1	1	1	1	1	1	1	1	1	1	1	1	1	1	1	1	1	1	1	1	1	1	1	1	1	1	1	1	1	1	1	1	1	1	1	1	1	1	1	1	1	1
group10525	TRIAE_CS42_3AL_TGACv1_196551_AA0661300.1	TRIAE_CS42_3B_TGACv1_220888_AA0722730.1	TRIAE_CS42_3DL_TGACv1_252213_AA0888410.1	0.2944084056	1	0.6395931367	0.6260858249	1	0.6082828643	0.5828886654	1	0.4316161291	0.5714242836	1	0.4487895677	0.9210065763	1	0.8153454698	1	1	1	1	1	1	1	1	1	1	0.9958715841	0.7632174824	1	1	0.7826071724	1	1	0.7615309585	1	1	0.5262577009	0.8799873775	1	1	0.6382282045	1	0.658347379	1	1	1	1
group10527	TRIAE_CS42_3AL_TGACv1_196552_AA0661350.1	TRIAE_CS42_3B_TGACv1_226280_AA0815640.2	TRIAE_CS42_3DL_TGACv1_252219_AA0888490.1	1	1	1	0.9917202763	1	1	1	1	1	1	1	1	1	1	1	1	1	1	1	1	1	1	1	1	1	1	1	1	1	1	1	1	1	1	1	1	1	1	1	1	1	1	1	1	1	1
group10528	TRIAE_CS42_3AL_TGACv1_196554_AA0661360.3	TRIAE_CS42_3B_TGACv1_223991_AA0790580.1	TRIAE_CS42_3DL_TGACv1_249383_AA0847210.1	1	1	1	0.9917202763	1	1	0.069241024	0.0746235867	1	0.4293838336	0.2200602012	1	1	1	1	1	1	1	1	1	1	1	1	1	0.2593997104	0.1595582133	1	0.288295629	0.1644125744	1	0.6723034454	0.5861768683	1	0.9263031491	1	1	0.1269083776	0.0127589338	1	0.0717228615	0.0234161145	1	0.9153012429	0.3017022209	1	0.2250344039
group10529	TRIAE_CS42_3AL_TGACv1_196556_AA0661380.1	TRIAE_CS42_3B_TGACv1_221053_AA0728430.2	TRIAE_CS42_3DL_TGACv1_250247_AA0865010.1	1	1	0.4390444099	1	0.4988609839	0.189520843	1	1	1	1	1	1	1	1	1	1	1	0.984534232	1	1	0.774841715	1	1	1	1	0.4887413534	1	1	0.5137551041	0.8234496176	1	0.0007483057	0.021636552	0.9263493547	0.0004731608	0.0293198947	1	1	1	1	1	1	1	1	1	1
group10530	TRIAE_CS42_3AL_TGACv1_196558_AA0661390.2	TRIAE_CS42_3B_TGACv1_224409_AA0796520.1	TRIAE_CS42_3DL_TGACv1_253331_AA0894200.2	0.7341992387	0.4445524437	1	0.6874740416	0.4048533485	1	1	1	1	1	1	1	1	1	1	0.8647442991	0.4324449736	1	1	1	1	1	1	1	1	1	1	1	1	1	1	1	1	1	1	1	0.5829627003	0.9489865035	1	0.3564062622	0.6359727118	1	0.0732424672	0.1464610996	1	0.218915078
group10531	TRIAE_CS42_3AL_TGACv1_196558_AA0661400.1	TRIAE_CS42_3B_TGACv1_224409_AA0796530.1	TRIAE_CS42_3DL_TGACv1_253331_AA0894190.1	1	1	1	1	1	0.9778665831	1	1	1	1	1	1	1	1	1	1	1	1	1	1	1	1	1	1	1	1	1	1	1	1	1	1	1	1	1	1	1	1	1	1	1	1	1	1	1	1
group10532	TRIAE_CS42_3AL_TGACv1_196558_AA0661410.1	TRIAE_CS42_3B_TGACv1_223245_AA0778850.1	TRIAE_CS42_3DS_TGACv1_271894_AA0910410.1	1	1	1	1	1	1	1	1	1	1	1	1	1	1	1	1	1	1	1	1	1	1	1	1	1	1	1	1	1	1	1	1	1	1	1	1	1	1	1	1	1	1	1	1	1	1
group10533	TRIAE_CS42_3AL_TGACv1_196562_AA0661440.1	TRIAE_CS42_3B_TGACv1_224129_AA0792680.1	TRIAE_CS42_3DL_TGACv1_251976_AA0886680.1	0.7341992387	1	0.4484768683	0.5680546404	1	0.4809563517	1	1	1	1	1	1	1	1	1	1	1	1	1	1	1	1	1	1	1	1	0.8779502221	1	1	1	1	0.8897241482	0.8786154157	1	0.9088767894	0.8878293429	0.6017538027	1	1	0.8808101498	1	1	0.9153012429	1	1	0.4417193803
group10534	TRIAE_CS42_3AL_TGACv1_196562_AA0661450.1	TRIAE_CS42_3B_TGACv1_220647_AA0713640.1	TRIAE_CS42_3DL_TGACv1_251976_AA0886670.1	1	1	1	1	1	1	1	1	1	1	1	1	1	1	1	1	1	1	1	1	1	1	1	1	1	1	1	1	1	1	1	1	1	1	1	1	1	1	1	1	1	1	1	1	1	1
group10535	TRIAE_CS42_3AL_TGACv1_196564_AA0661460.1	TRIAE_CS42_3B_TGACv1_220659_AA0714380.1	TRIAE_CS42_3DL_TGACv1_251723_AA0884200.1	1	1	1	1	1	1	1	1	1	1	1	1	1	1	1	1	1	1	1	1	1	1	1	1	1	1	1	1	1	1	1	1	1	1	1	1	1	1	1	1	1	1	0.2239610621	1	0.36480117	0.603093577
group10536	TRIAE_CS42_3AL_TGACv1_196569_AA0661580.1	TRIAE_CS42_3B_TGACv1_224141_AA0792910.1	TRIAE_CS42_3DL_TGACv1_252500_AA0890340.1	0.0032994049	0.0008228122	1	0.0001553329	2.36265405438E-05	1	0.021801299	0.0038193021	1	0.0710309386	0.0189667912	1	0.2220442698	0.0760442259	1	0.0032562528	0.0004665961	1	0.0005538974	0.0002782239	1	1.26766504115E-06	4.06755573253E-07	1	0.0042083522	0.0009252868	1	0.0140552313	0.0033620992	1	0.0023162384	0.0004310487	1	0.0042980137	0.0009257047	1	1	1	1	1	1	1	1	1	1	1
group10537	TRIAE_CS42_3AL_TGACv1_196569_AA0661590.2	TRIAE_CS42_3B_TGACv1_224141_AA0792900.1	TRIAE_CS42_3DL_TGACv1_252500_AA0890330.1	1	1	1	1	1	1	1	1	1	1	1	1	1	1	1	1	1	1	1	1	1	1	1	1	1	1	1	1	1	1	1	1	1	1	1	1	1	1	1	1	1	1	1	1	1	1
group10538	TRIAE_CS42_3AL_TGACv1_196569_AA0661610.1	TRIAE_CS42_3B_TGACv1_226930_AA0820220.1	TRIAE_CS42_3DL_TGACv1_250506_AA0869360.1	1	1	1	1	1	1	1	1	1	1	1	1	1	1	1	0.9721115407	0.9086716815	1	1	1	1	1	1	1	1	0.8971283601	1	1	1	1	1	0.5701704887	1	1	0.5193269094	1	1	1	1	1	1	1	1	1	1	1
group10539	TRIAE_CS42_3AL_TGACv1_196581_AA0661660.1	TRIAE_CS42_3B_TGACv1_224008_AA0790860.1	TRIAE_CS42_3DL_TGACv1_249117_AA0838310.1	3.23490114762E-07	1.46796514314E-05	1	1.86256348809E-06	6.43975318099E-05	1	0.0619577142	1	0.1979254667	0.060730436	1	0.3617574015	0.0194232015	0.4397185729	1	0.0007245683	0.4027904551	0.201654128	1.6746362336E-08	7.75316660312E-13	0.9466059513	3.75901946895E-08	1.9917870885E-13	0.640663883	0.3996768901	1	0.8779502221	0.6212717712	1	1	0.9428697654	1	1	0.9263493547	1	1	1	1	1	1	1	1	1	1	1	1
group10541	TRIAE_CS42_3AL_TGACv1_196592_AA0661740.1	TRIAE_CS42_3B_TGACv1_222353_AA0762930.1	TRIAE_CS42_3DL_TGACv1_249672_AA0854030.2	1	1	1	1	1	1	1	1	1	1	1	1	1	1	1	1	1	1	1	1	1	1	1	1	1	1	1	1	1	1	1	1	1	1	1	1	1	1	1	1	1	1	1	1	1	1
group10543	TRIAE_CS42_3AL_TGACv1_196602_AA0661830.3	TRIAE_CS42_3B_TGACv1_227320_AA0822830.1	TRIAE_CS42_3DL_TGACv1_250832_AA0873790.1	1	1	1	1	1	1	1	1	0.9634841878	1	1	0.6574592534	1	1	1	1	1	1	1	1	1	1	1	1	0.7589929875	1	0.680841329	0.9086734973	1	0.9653381934	1	1	0.928456303	0.8703281347	1	0.9413943449	1	1	1	1	1	1	1	1	1	1
group10545	TRIAE_CS42_3AL_TGACv1_196602_AA0661850.1	TRIAE_CS42_3B_TGACv1_227320_AA0822810.1	TRIAE_CS42_3DL_TGACv1_250832_AA0873810.1	1	1	1	1	1	1	1	1	1	1	1	1	1	1	1	1	1	1	1	1	1	1	1	1	1	1	1	1	1	1	1	1	1	1	1	1	1	1	1	1	1	1	1	1	1	1
group10547	TRIAE_CS42_3AL_TGACv1_196609_AA0661910.1	TRIAE_CS42_3B_TGACv1_223709_AA0785910.1	TRIAE_CS42_3DL_TGACv1_249124_AA0838510.1	1	1	1	1	1	1	1	1	1	1	1	1	1	1	1	1	1	1	0.280185911	1	0.4646918592	0.2759081268	1	0.4716202742	0.9314550387	1	0.9009249086	0.6212717712	1	0.5476224652	1	1	1	1	1	1	1	1	1	1	1	1	1	1	1	1
group10550	TRIAE_CS42_3AL_TGACv1_196611_AA0661950.1	TRIAE_CS42_3B_TGACv1_221446_AA0741210.2	TRIAE_CS42_3DL_TGACv1_250555_AA0870220.1	1	1	1	1	1	1	0.3363048081	2.2476258583E-09	0.0007217364	0.2930922858	1.49074473418E-07	0.0105325789	1	0.0221293323	0.0939802358	1	0.0005563371	0.0662107686	1	1	1	1	1	1	0.408860181	0.0007462128	0.2712226442	0.3204024135	0.0028918767	0.5476224652	0.9333165001	0.0424998146	0.6328477886	0.3213139572	0.0184856717	1	1	1	1	1	1	1	1	1	1	1
group10551	TRIAE_CS42_3AL_TGACv1_196613_AA0661960.4	TRIAE_CS42_3B_TGACv1_220728_AA0717240.4	TRIAE_CS42_3DL_TGACv1_250373_AA0867180.1	1	1	1	1	1	1	1	1	1	1	1	1	1	1	1	1	1	1	1	1	1	1	1	1	1	1	1	1	1	1	1	1	1	1	1	1	1	1	1	1	1	1	1	1	1	1
group10552	TRIAE_CS42_3AL_TGACv1_196619_AA0662040.2	TRIAE_CS42_3B_TGACv1_222492_AA0765850.1	TRIAE_CS42_3DL_TGACv1_250055_AA0861440.1	1	1	1	1	1	1	1	1	1	1	1	1	1	1	1	1	1	1	1	1	1	1	1	1	1	1	1	1	1	1	1	1	1	1	1	1	1	1	1	1	0.9608222858	0.9087986723	1	0.9542047901	0.9213234707	1
group10555	TRIAE_CS42_3AL_TGACv1_196657_AA0662210.1	TRIAE_CS42_3B_TGACv1_220825_AA0720350.1	TRIAE_CS42_3DL_TGACv1_253782_AA0895560.1	1	1	1	1	1	1	1	1	1	1	1	1	1	1	1	1	1	1	1	1	1	1	1	1	1	1	1	1	1	1	1	1	1	1	1	1	1	1	1	1	1	1	1	1	1	1
group10558	TRIAE_CS42_3AL_TGACv1_196675_AA0662350.2	TRIAE_CS42_3B_TGACv1_221505_AA0742250.2	TRIAE_CS42_3DL_TGACv1_249394_AA0847660.1	1	1	1	1	1	0.9778665831	1	1	1	1	1	1	1	1	1	1	1	1	1	1	1	1	1	1	1	1	0.9009249086	1	1	0.9110832624	1	1	0.5285613301	1	0.9088767894	0.5262577009	1	1	1	1	1	1	1	1	1	1
group10559	TRIAE_CS42_3AL_TGACv1_196675_AA0662360.1	TRIAE_CS42_3B_TGACv1_221505_AA0742240.1	TRIAE_CS42_3DL_TGACv1_249394_AA0847670.1	1	1	1	1	1	1	1	1	1	1	1	1	1	1	1	1	1	1	1	1	1	1	1	1	1	1	0.7632174824	1	1	0.3704945526	1	1	1	1	1	1	1	1	1	1	1	1	1	1	1	1
group10560	TRIAE_CS42_3AL_TGACv1_196716_AA0662480.5	TRIAE_CS42_3B_TGACv1_222057_AA0756160.1	TRIAE_CS42_3DL_TGACv1_251951_AA0886370.3	1	1	1	1	1	1	1	1	1	1	1	1	1	1	0.8153454698	1	1	1	1	1	1	1	1	1	0.5362517993	1	0.3345020806	1	1	0.3377345885	0.506505762	1	0.1486446555	0.5979342839	1	0.0903520232	1	1	1	1	1	1	1	0.9542047901	1	1
group10561	TRIAE_CS42_3AL_TGACv1_196722_AA0662510.2	TRIAE_CS42_3B_TGACv1_226614_AA0818050.5	TRIAE_CS42_3DL_TGACv1_250308_AA0865840.1	1	1	1	1	1	1	1	1	1	1	1	1	1	1	1	1	1	1	1	1	1	1	1	1	1	1	1	1	1	1	1	1	1	1	1	1	1	1	1	1	1	1	1	1	1	1
group10562	TRIAE_CS42_3AL_TGACv1_196729_AA0662530.1	TRIAE_CS42_3B_TGACv1_220879_AA0722190.1	TRIAE_CS42_3DL_TGACv1_252150_AA0887940.1	0.4217741079	0.5408783248	1	0.4015476992	0.3150172203	1	0.9224327792	1	1	0.8950478364	1	1	1	1	1	1	1	1	1	0.5036930421	1	1	0.5082627572	1	0.2389994547	0.2780527064	1	0.1414653131	0.2930172792	1	0.9428697654	1	1	0.5979342839	1	1	1	1	1	1	1	1	1	1	1	1
group10563	TRIAE_CS42_3AL_TGACv1_196742_AA0662600.2	TRIAE_CS42_3B_TGACv1_221512_AA0742440.1	TRIAE_CS42_3DL_TGACv1_252168_AA0888030.1	1	1	1	1	1	1	1	1	1	1	1	1	1	1	1	1	1	1	1	1	1	1	1	1	1	1	1	1	1	1	1	1	1	1	1	1	1	1	1	1	1	1	1	1	1	1
group10564	TRIAE_CS42_3AL_TGACv1_196742_AA0662620.1	TRIAE_CS42_3B_TGACv1_222926_AA0773330.1	TRIAE_CS42_3DL_TGACv1_250230_AA0864640.2	1	0.4445524437	1	1	0.4048533485	0.9778665831	1	1	1	1	1	1	1	1	1	1	1	1	1	0.3798062275	1	1	0.66155096	1	1	0.8971283601	0.9009249086	1	0.9086619096	0.9110832624	1	0.5490817479	1	1	0.5701195468	0.8878293429	1	1	1	1	1	1	1	1	0.9402471745	1
group10565	TRIAE_CS42_3AL_TGACv1_196744_AA0662640.2	TRIAE_CS42_3B_TGACv1_221255_AA0735290.1	TRIAE_CS42_3DL_TGACv1_249035_AA0835530.1	0.0077330729	0.49667923	0.6395931367	0.007747367	0.5335868618	0.5408314518	0.0269811856	1	0.5543722118	0.0157302124	0.675756999	0.8579407479	0.0194232015	0.7949487519	0.7499555073	0.0174757748	0.3371569298	1	0.1490488369	0.5554725404	1	0.4377612804	1	1	0.0051312175	0.4286186818	0.5576926954	0.0129452136	0.7100389965	0.5089921437	0.0010542885	0.1570020342	0.509253619	0.0005745695	0.1594298582	0.3951942498	1	1	1	1	1	1	1	1	1	1
group10566	TRIAE_CS42_3AL_TGACv1_196744_AA0662650.1	TRIAE_CS42_3B_TGACv1_221255_AA0735280.1	TRIAE_CS42_3DL_TGACv1_249035_AA0835540.1	1	1	1	1	1	1	1	1	1	1	1	1	1	1	1	1	1	1	1	1	1	1	1	1	1	1	1	1	1	1	1	1	1	1	1	1	1	1	1	1	1	1	1	1	1	1
group10567	TRIAE_CS42_3AL_TGACv1_196745_AA0662680.1	TRIAE_CS42_3B_TGACv1_224637_AA0799230.1	TRIAE_CS42_3DL_TGACv1_249425_AA0848410.1	1	1	1	1	1	1	1	1	1	1	1	1	1	1	1	1	1	1	1	1	1	1	1	1	1	1	1	1	1	1	1	1	1	1	1	1	1	1	1	1	1	1	1	1	1	1
group10568	TRIAE_CS42_3AL_TGACv1_196748_AA0662690.1	TRIAE_CS42_3B_TGACv1_222922_AA0773210.1	TRIAE_CS42_3DL_TGACv1_249674_AA0854060.1	1	1	1	1	1	1	1	1	1	1	1	1	1	1	1	1	1	1	1	1	1	1	1	1	1	1	1	1	1	1	1	1	1	1	1	1	1	1	1	1	1	1	1	1	1	1
group10569	TRIAE_CS42_3AL_TGACv1_196751_AA0662710.2	TRIAE_CS42_3B_TGACv1_221005_AA0726520.2	TRIAE_CS42_3DL_TGACv1_254444_AA0896360.1	1	1	1	1	1	1	1	1	1	1	1	1	1	1	1	1	1	1	1	0.7855660511	0.307122813	1	0.5684816992	0.1854075851	1	1	1	1	1	1	1	1	1	1	1	1	1	1	1	1	1	1	1	1	1	1
group10573	TRIAE_CS42_3AL_TGACv1_196778_AA0662860.1	TRIAE_CS42_3B_TGACv1_222045_AA0755700.1	TRIAE_CS42_3DL_TGACv1_250462_AA0868640.1	1	1	1	1	1	1	1	1	1	1	1	1	1	1	1	1	1	1	1	1	1	1	1	1	0.2389994547	0.4404754889	1	0.4077355937	0.7083527345	1	0.9428697654	1	1	0.9263493547	1	1	1	1	1	1	1	1	1	1	1	1
group10574	TRIAE_CS42_3AL_TGACv1_196787_AA0662900.2	TRIAE_CS42_3B_TGACv1_223422_AA0781950.1	TRIAE_CS42_3DL_TGACv1_249590_AA0851980.1	1	1	1	1	0.6800203146	0.9778665831	1	1	1	1	1	1	1	1	1	1	1	1	1	1	1	1	1	1	1	1	1	1	1	1	1	1	1	1	1	1	1	0.0040171367	0.0264676557	1	0.0015690478	0.0573152166	1	0.5811590183	0.0393222643	0.0795253601
group10575	TRIAE_CS42_3AL_TGACv1_196792_AA0662940.1	TRIAE_CS42_3B_TGACv1_223115_AA0776660.1	TRIAE_CS42_3DL_TGACv1_252188_AA0888180.1	1	1	1	1	1	0.9778665831	1	1	1	1	1	1	1	1	1	1	1	1	1	1	1	1	1	1	0.6143905591	1	0.554764312	0.6212717712	1	0.5476224652	0.6122048075	1	0.5285613301	0.5979342839	1	0.5262577009	1	1	1	1	1	1	1	1	1	1
group10576	TRIAE_CS42_3AL_TGACv1_196805_AA0663010.1	TRIAE_CS42_3B_TGACv1_222163_AA0758680.1	TRIAE_CS42_3DL_TGACv1_250782_AA0873100.2	1	0.7359285855	0.0617561606	1	0.4048533485	0.0563171781	1	1	0.2265174136	1	1	0.246826805	1	1	0.4554492646	1	1	0.407525507	1	0.1194699357	0.0407568622	1	0.1150840698	0.0221602719	0.1117915563	0.3215087666	0.0002056944	0.0793710389	0.5707682372	0.0004069024	0.1073241463	0.5490817479	0.000702843	0.2391328077	0.5701195468	0.0028423438	1	1	0.6130510008	1	1	1	1	0.9712963953	0.9402471745	1
group10577	TRIAE_CS42_3AL_TGACv1_196806_AA0663040.1	TRIAE_CS42_3B_TGACv1_225608_AA0810330.1	TRIAE_CS42_3DL_TGACv1_252281_AA0889080.1	1	1	1	1	1	1	1	1	1	1	1	1	1	1	1	1	1	1	1	1	1	1	1	1	1	1	1	1	1	1	1	1	1	1	1	1	1	1	1	1	1	1	1	1	1	1
group10579	TRIAE_CS42_3AL_TGACv1_196834_AA0663140.1	TRIAE_CS42_3B_TGACv1_225233_AA0806390.1	TRIAE_CS42_3DL_TGACv1_249792_AA0856390.1	1	1	1	1	1	1	1	1	1	1	1	1	1	1	1	1	1	1	1	1	1	1	1	1	1	1	1	1	1	1	1	1	1	1	1	1	1	0.9489865035	0.6828048439	1	1	0.7801866159	1	1	1	1
group10580	TRIAE_CS42_3AL_TGACv1_196835_AA0663200.1	TRIAE_CS42_3B_TGACv1_224947_AA0803460.1	TRIAE_CS42_3DL_TGACv1_251813_AA0885260.1	1	1	1	1	1	1	1	1	1	1	1	1	1	1	1	1	1	1	1	1	1	1	1	1	1	1	1	1	1	1	1	1	1	1	1	1	1	1	1	1	1	1	1	1	1	1
group10581	TRIAE_CS42_3AL_TGACv1_196839_AA0663210.2	TRIAE_CS42_3B_TGACv1_221171_AA0732830.1	TRIAE_CS42_3DL_TGACv1_250287_AA0865350.1	1	1	1	1	1	1	1	1	1	1	1	1	1	1	1	1	1	1	1	1	1	1	1	1	1	1	1	1	1	1	1	1	1	1	1	1	1	1	1	1	1	1	1	1	1	1
group10583	TRIAE_CS42_3AL_TGACv1_196845_AA0663250.1	TRIAE_CS42_3B_TGACv1_226065_AA0813730.1	TRIAE_CS42_3DL_TGACv1_253213_AA0893800.1	1	1	1	1	1	1	1	1	1	1	1	1	1	1	1	1	1	1	1	1	1	1	1	1	1	1	1	1	1	1	1	1	1	1	1	1	1	1	1	1	1	1	1	1	1	1
group10585	TRIAE_CS42_3AL_TGACv1_196846_AA0663280.1	TRIAE_CS42_3B_TGACv1_225693_AA0811120.1	TRIAE_CS42_3DL_TGACv1_249655_AA0853600.1	1	1	1	1	1	1	1	1	1	1	1	1	1	1	1	1	1	1	1	1	1	1	1	1	1	1	1	1	1	1	1	1	1	1	1	1	1	1	1	1	1	1	1	1	1	1
group10586	TRIAE_CS42_3AL_TGACv1_196850_AA0663290.1	TRIAE_CS42_3B_TGACv1_220861_AA0721590.1	TRIAE_CS42_3DL_TGACv1_253085_AA0893310.2	1	0.004390548	0.0724660076	1	0.0069250195	0.1028391624	1	1	1	1	1	1	1	0.8543771086	1	1	0.2360692591	1	1	0.1194699357	0.4157565155	1	0.2793714259	1	1	1	1	1	1	1	1	1	1	1	1	1	1	1	1	1	1	1	1	1	1	1
group10589	TRIAE_CS42_3AL_TGACv1_196872_AA0663430.1	TRIAE_CS42_3B_TGACv1_220619_AA0711750.1	TRIAE_CS42_3DL_TGACv1_250847_AA0874070.1	1	1	1	0.9917202763	1	1	1	1	1	1	1	1	1	1	1	1	1	1	1	1	1	1	1	1	1	1	1	1	1	1	1	1	1	1	1	1	1	1	1	1	1	1	1	0.9542047901	1	1
group10590	TRIAE_CS42_3AL_TGACv1_196884_AA0663530.1	TRIAE_CS42_4BS_TGACv1_330055_AA1105660.2	TRIAE_CS42_7DS_TGACv1_624529_AA2061840.1	1	1	1	1	1	1	1	1	1	1	1	1	1	1	1	0.8647442991	1	1	1	1	1	1	1	1	0.6143905591	1	1	0.6212717712	1	1	0.6122048075	1	1	1	1	1	1	1	1	1	1	1	1	1	1	1
group10591	TRIAE_CS42_3AL_TGACv1_196894_AA0663550.1	TRIAE_CS42_3B_TGACv1_226399_AA0816680.1	TRIAE_CS42_3DL_TGACv1_250491_AA0869150.1	0.260258306	1	1	0.2797348074	1	1	0.8302652789	1	1	0.5783796798	1	1	0.581902042	1	1	0.8615020727	1	1	0.0184888698	0.5764717548	0.636367325	0.0752866393	1	0.9206281818	0.5191373501	1	1	0.1755527563	0.3542570925	1	0.0959745325	0.1940375853	1	0.0452171298	0.1612446338	1	0.1341209613	1	1	0.2158998734	0.6721289617	1	0.0327969418	1	0.9472363546	0.1167442151
group10592	TRIAE_CS42_3AL_TGACv1_196895_AA0663560.2	TRIAE_CS42_3B_TGACv1_222387_AA0763640.3	TRIAE_CS42_3DL_TGACv1_251377_AA0880820.1	1	1	1	1	1	1	0.0034089172	0.0004242554	1	0.00632573	0.0126693408	1	0.9210065763	0.4926383212	1	0.8647442991	0.4324449736	1	1	1	1	1	1	1	0.000046867	0.0344199962	0.2307078582	1.52793317694E-05	0.070334191	0.0631436341	0.000198417	0.0135469522	0.7027365733	0.0002010095	0.0047143062	1	0.1269083776	1	0.60537894	0.0709580992	1	0.3611499006	0.3753232227	1	0.5951205142	0.603093577
group10593	TRIAE_CS42_3AL_TGACv1_196895_AA0663580.1	TRIAE_CS42_3B_TGACv1_222387_AA0763670.1	TRIAE_CS42_3DL_TGACv1_251377_AA0880840.1	1	1	1	1	1	1	1	1	1	1	1	1	1	1	1	1	1	1	1	1	1	1	1	1	1	1	0.3657272238	1	0.8957639703	0.2340699694	1	1	1	1	1	0.8704691564	1	1	1	1	1	1	1	1	1	1
group10594	TRIAE_CS42_3AL_TGACv1_196896_AA0663590.1	TRIAE_CS42_3B_TGACv1_223941_AA0789900.1	TRIAE_CS42_3DL_TGACv1_253556_AA0894920.1	1	1	1	1	1	1	1	1	1	1	1	1	1	1	1	1	1	1	1	1	1	1	1	1	1	1	1	1	1	1	1	1	1	1	1	1	1	1	1	1	1	1	1	1	1	1
group10596	TRIAE_CS42_3AL_TGACv1_196902_AA0663620.1	TRIAE_CS42_7BS_TGACv1_592952_AA1946700.1	TRIAE_CS42_4DS_TGACv1_361540_AA1169830.1	1	1	1	1	1	1	1	1	1	1	1	1	1	1	1	1	1	1	1	1	1	1	1	1	1	1	1	1	1	1	1	1	1	1	1	1	0.8799873775	1	0.9206046204	0.5905007453	1	0.6087059144	1	1	1	0.9175795908
group10597	TRIAE_CS42_3AL_TGACv1_196913_AA0663660.1	TRIAE_CS42_3B_TGACv1_221726_AA0748470.1	TRIAE_CS42_3DL_TGACv1_249134_AA0839130.4	1	1	1	1	1	1	1	1	1	1	1	1	1	1	1	1	1	1	1	1	1	1	1	1	1	1	1	1	1	1	1	1	1	1	1	1	1	1	1	1	1	1	1	1	1	1
group10598	TRIAE_CS42_3AL_TGACv1_196913_AA0663670.1	TRIAE_CS42_3B_TGACv1_221726_AA0748490.1	TRIAE_CS42_3DL_TGACv1_249134_AA0839100.1	1	0.2006210506	1	0.9917202763	0.114618076	0.9778665831	1	1	1	1	1	1	1	1	1	1	0.4027904551	1	1	0.022959879	0.4947469636	1	0.0230622275	0.4955737291	0.9314550387	0.0361790253	0.496333598	0.9479000588	0.1037348175	0.7016091393	0.9428697654	0.0980651964	0.8786154157	0.9263493547	0.0979767812	0.8878293429	1	0.3858657566	1	1	0.3970185936	1	1	0.3852037488	1	1
group10599	TRIAE_CS42_3AL_TGACv1_196913_AA0663680.1	TRIAE_CS42_3B_TGACv1_221726_AA0748480.1	TRIAE_CS42_3DL_TGACv1_249134_AA0839110.1	1	1	1	1	0.7762473286	0.7858158726	1	1	1	1	1	1	1	1	1	1	1	1	1	1	1	1	1	1	1	1	1	1	1	1	1	1	1	1	1	1	1	1	1	1	1	1	1	1	1	1
group10600	TRIAE_CS42_3AL_TGACv1_196916_AA0663730.2	TRIAE_CS42_3B_TGACv1_221441_AA0740990.1	TRIAE_CS42_3DL_TGACv1_251277_AA0879570.1	1	1	1	1	1	1	1	1	1	1	1	1	1	1	1	1	1	1	1	1	1	1	1	1	1	1	0.6807645119	1	1	0.1608959001	1	0.9944517126	0.2377603307	1	1	0.6874377275	1	1	1	1	1	1	1	1	1	1
group10601	TRIAE_CS42_3AL_TGACv1_196916_AA0663740.1	TRIAE_CS42_3B_TGACv1_221441_AA0741000.1	TRIAE_CS42_3DL_TGACv1_251277_AA0879580.1	1	1	1	1	1	0.8601729835	1	1	1	1	1	1	1	1	1	1	1	1	1	1	1	1	1	1	1	0.9958715841	1	1	0.9086619096	1	1	0.9944517126	1	1	1	1	1	1	1	1	1	1	1	1	1	1
group10602	TRIAE_CS42_3AL_TGACv1_196922_AA0663780.1	TRIAE_CS42_3B_TGACv1_221295_AA0736510.1	TRIAE_CS42_3DL_TGACv1_249329_AA0845550.1	1	1	1	1	1	1	1	1	1	1	1	1	1	1	1	1	1	1	1	1	1	1	1	1	1	0.8971283601	1	1	0.9086619096	1	1	1	1	1	1	1	1	1	1	1	1	1	1	1	1	1
group10604	TRIAE_CS42_3AL_TGACv1_196923_AA0663800.2	TRIAE_CS42_3B_TGACv1_224153_AA0793060.1	TRIAE_CS42_3DL_TGACv1_250766_AA0872810.1	1	1	1	1	1	1	1	1	1	1	0.2931116213	1	1	1	1	1	0.988824354	1	1	1	1	1	1	1	0.0202897954	0.0045516148	1	0.3571637752	0.058436494	1	1	0.2949223706	1	1	0.4942595786	1	0.0434431124	0.0430305575	1	0.0717228615	0.1348562858	1	0.6106596398	0.9542047901	1	0.3839704966
group10605	TRIAE_CS42_3AL_TGACv1_196923_AA0663810.3	TRIAE_CS42_3B_TGACv1_224153_AA0793070.1	TRIAE_CS42_3DL_TGACv1_250766_AA0872820.1	1	1	1	1	1	1	1	1	1	1	1	1	1	1	1	1	1	1	1	1	1	1	1	1	1	1	1	1	1	1	1	1	1	1	1	1	0.8799873775	1	1	1	1	1	1	1	1	1
group10606	TRIAE_CS42_3AL_TGACv1_196929_AA0663830.1	TRIAE_CS42_3B_TGACv1_223369_AA0781120.1	TRIAE_CS42_3DL_TGACv1_249775_AA0856090.1	1	1	1	0.9917202763	1	1	1	1	1	1	1	1	1	1	1	1	1	1	0.7030582542	1	1	0.7119253635	1	1	1	1	1	1	1	1	1	1	1	1	1	1	1	1	1	1	1	1	1	1	1	1
group10609	TRIAE_CS42_3AL_TGACv1_196955_AA0663930.1	TRIAE_CS42_3B_TGACv1_222320_AA0762060.1	TRIAE_CS42_3DL_TGACv1_249710_AA0855060.1	1	1	1	1	1	1	1	1	1	1	1	1	1	1	1	1	1	1	1	1	1	1	1	1	1	1	1	1	1	1	1	1	1	1	1	1	1	1	1	1	1	1	1	1	1	1
group10610	TRIAE_CS42_3AL_TGACv1_196956_AA0663940.1	TRIAE_CS42_3B_TGACv1_221831_AA0750870.1	TRIAE_CS42_3DL_TGACv1_249039_AA0835710.1	0.0006631986	8.66700016363E-07	1	0.0001033349	1.01490409438E-07	1	0.9275737951	0.4394363192	1	0.9056081545	0.4731462307	1	1	0.8857320321	1	1	0.8022737209	1	1.38756372543E-12	1.11422713664E-18	0.6895422018	5.28404173079E-12	6.94829134281E-18	0.6955481056	0.6963563723	0.2452196158	1	0.6212717712	0.3775658696	1	1	1	1	1	1	1	1	1	1	1	1	1	1	1	1	1
group10611	TRIAE_CS42_3AL_TGACv1_196959_AA0663960.1	TRIAE_CS42_3B_TGACv1_223001_AA0774910.1	TRIAE_CS42_3DL_TGACv1_249022_AA0834690.1	1	1	1	1	1	1	1	1	1	1	1	1	1	1	1	1	1	1	1	1	1	1	1	1	1	1	1	1	1	1	1	1	1	1	1	1	1	1	1	1	1	1	1	1	1	1
group10612	TRIAE_CS42_3AL_TGACv1_196962_AA0663980.1	TRIAE_CS42_3B_TGACv1_220848_AA0721220.4	TRIAE_CS42_3DL_TGACv1_251757_AA0884610.1	0.075744581	1	0.0617561606	0.0720322724	1	0.0563171781	0.0001027651	1	1.47400955036E-05	0.0025222389	1	0.000860801	0.9210065763	1	0.2554578565	0.090974732	1	0.0072220194	0.0001138949	1	1.75698394201E-07	1.04236312166E-05	1	9.09432879395E-08	1	0.8880277885	0.8779502221	0.4668570324	0.8957639703	0.0271304851	0.0410887099	0.8897241482	0.000702843	0.1616367798	0.5701195468	0.0014231209	1	1	1	1	1	1	1	1	1	1
group10613	TRIAE_CS42_3AL_TGACv1_196972_AA0664030.1	TRIAE_CS42_3B_TGACv1_225230_AA0806360.1	TRIAE_CS42_3DL_TGACv1_250104_AA0862150.1	1	1	1	0.9917202763	1	1	1	1	1	1	1	1	1	1	1	1	0.6541438833	1	0.0028929977	0.1194699357	0.8229751698	0.0008552072	0.1150840698	0.5121357126	1	1	1	1	1	1	1	1	1	1	1	1	1	1	1	1	1	1	1	1	1	1
group10614	TRIAE_CS42_3AL_TGACv1_196975_AA0664040.1	TRIAE_CS42_3B_TGACv1_221006_AA0726540.1	TRIAE_CS42_3DL_TGACv1_250804_AA0873410.1	1	1	1	1	1	1	1	1	1	1	1	1	1	1	1	1	1	1	1	1	1	1	1	1	0.9314550387	1	1	0.6212717712	1	1	0.1639800259	0.3367491415	1	0.1616367798	0.3306917596	1	1	1	1	1	1	1	1	1	1	1
group10615	TRIAE_CS42_3AL_TGACv1_196975_AA0664070.1	TRIAE_CS42_3B_TGACv1_221006_AA0726590.1	TRIAE_CS42_3DL_TGACv1_250804_AA0873420.1	1	0.9508235313	0.0869962555	1	0.6800203146	0.0492166727	1	2.61441794542E-10	2.20857076834E-11	1	3.44721655733E-10	2.66966738562E-11	1	5.95178524511E-12	3.54470817512E-14	1	5.10022051253E-15	2.94118033919E-17	0.0241872532	0.6711400772	0.000056121	0.0128445936	0.499147941	9.11941242804E-06	0.9314550387	0.0034239127	2.29229019363E-05	0.9479000588	0.0001899811	3.76876286183E-07	0.534771825	7.86434059076E-14	3.75185632587E-19	0.2628569734	2.99377045172E-12	1.12188637344E-18	1	1	1	1	1	1	1	1	1	1
group10616	TRIAE_CS42_3AL_TGACv1_196975_AA0664080.1	TRIAE_CS42_3B_TGACv1_221006_AA0726560.1	TRIAE_CS42_3DL_TGACv1_250433_AA0868030.2	1	1	1	1	1	1	1	1	1	1	1	1	1	1	1	1	1	1	1	1	1	1	1	1	1	1	1	1	1	1	1	1	1	1	1	1	1	1	1	1	1	1	1	1	1	1
group10617	TRIAE_CS42_3AL_TGACv1_196979_AA0664090.1	TRIAE_CS42_3B_TGACv1_228126_AA0825910.1	TRIAE_CS42_3DL_TGACv1_249105_AA0837870.1	1	0.0059213739	0.008296943	1	0.0014047915	0.007808123	0.9224327792	1	0.7495480125	0.8950478364	1	0.7907656898	0.5894194751	1	0.4554492646	0.5453753888	1	0.407525507	2.25468421733E-06	0.0001304905	1.05217700703E-21	4.90025559169E-06	0.0008574848	1.64043865989E-19	1.26394475373E-05	0.9631469992	0.0006664487	2.35161919508E-05	1	0.0003463136	0.0600106378	1	0.0864095432	0.0197200531	1	0.031163838	1	1	1	1	1	1	1	1	1	1
group10618	TRIAE_CS42_3AL_TGACv1_196984_AA0664140.1	TRIAE_CS42_3B_TGACv1_222670_AA0768760.2	TRIAE_CS42_3DL_TGACv1_249045_AA0835850.1	1	1	1	0.4448568607	0.6859683655	1	1	0.8195668328	0.0184559993	0.3856634997	0.2156673317	8.92083501206E-05	1	0.8543771086	0.037143998	1	0.4324449736	0.0302314799	0.0836447454	1	1	0.2924943409	1	1	0.8142476531	0.8880277885	0.084423433	1	0.8957639703	0.2340699694	0.4008510192	1	0.7615309585	0.783462176	1	0.7671932959	1	1	1	1	1	1	1	1	1	1
group10619	TRIAE_CS42_3AL_TGACv1_196991_AA0664220.1	TRIAE_CS42_3B_TGACv1_222688_AA0768930.2	TRIAE_CS42_3DL_TGACv1_250804_AA0873400.1	1	1	1	1	1	1	1	1	1	1	1	1	1	1	1	1	1	1	1	1	1	1	1	1	0.9314550387	1	1	0.9479000588	1	1	1	1	1	1	1	1	1	1	1	1	1	1	1	1	1	1
group10620	TRIAE_CS42_3AL_TGACv1_197017_AA0664370.1	TRIAE_CS42_3B_TGACv1_221606_AA0745700.1	TRIAE_CS42_3DL_TGACv1_250597_AA0870870.1	0.0680397806	1	0.3766516927	0.0832228469	1	0.4223898758	0.6663403451	1	1	0.579874496	1	0.190000861	1	1	1	0.6180785746	1	0.6906787566	0.0587827281	1	0.53065451	0.3594032035	1	0.5918393768	0.0922259396	1	0.0761701125	0.0439499813	1	0.0102239433	0.1073187537	1	0.1322674524	0.0505706803	1	0.1361534621	1	1	1	1	1	1	1	1	1	0.9175795908
group10621	TRIAE_CS42_3AL_TGACv1_197017_AA0664380.1	TRIAE_CS42_3B_TGACv1_221606_AA0745720.1	TRIAE_CS42_3DL_TGACv1_250597_AA0870880.1	1	1	0.8811062154	0.6303045566	1	0.4233551637	0.7436346833	0.1163481663	1	1	0.7867128248	1	1	1	1	0.5616815006	1	1	0.3433994116	1	0.0521981092	0.2875308911	1	0.0200085692	0.0794630443	0.0470512962	1	0.0915859631	0.0525513848	1	0.3088707554	0.4005474101	1	0.3154003038	0.9088767894	1	1	1	1	1	1	1	1	1	1	1
group10624	TRIAE_CS42_3AL_TGACv1_197046_AA0664520.1	TRIAE_CS42_3B_TGACv1_223714_AA0786020.1	TRIAE_CS42_3DL_TGACv1_250128_AA0862620.1	0.5049251432	0.0008228122	0.215482074	0.0963553113	9.35088178969E-05	0.3549157358	0.9224327792	0.0328850691	1	1	0.0738178082	1	1	0.0760442259	1	0.9808863047	0.0163389066	0.7236854807	0.4262491457	0.0087665652	0.6978515881	0.9011640542	0.0168462447	0.426033637	0.7877874565	0.0004601418	0.084423433	0.5503067634	0.0007899188	0.2340699694	1	0.0020327551	0.0518921969	0.5979342839	0.0022383771	0.3529197353	1	1	0.3855041581	1	1	0.6087059144	1	1	0.9402471745	1
group10625	TRIAE_CS42_3AL_TGACv1_197063_AA0664620.1	TRIAE_CS42_3B_TGACv1_224867_AA0802420.1	TRIAE_CS42_3DL_TGACv1_250044_AA0861140.1	1	1	1	1	1	1	1	1	1	1	1	1	1	1	1	1	1	1	1	1	1	1	1	1	1	1	1	1	1	1	1	1	1	1	1	1	1	1	1	1	1	1	1	1	1	1
group10626	TRIAE_CS42_3AL_TGACv1_197072_AA0664690.1	TRIAE_CS42_3B_TGACv1_223120_AA0776720.1	TRIAE_CS42_3DL_TGACv1_249247_AA0843080.1	1	1	1	1	1	1	0.606495395	1	1	0.2181532713	0.8259089908	1	0.9210065763	1	1	0.5616815006	1	1	0.4310522326	1	1	0.247339882	0.6704626674	1	0.1416376568	0.9958715841	0.6857086565	0.1414653131	1	0.7047869799	0.2794721288	0.7831139117	1	0.0448639233	0.5911111274	0.7011649812	1	1	1	1	1	1	1	1	1	1
group10627	TRIAE_CS42_3AL_TGACv1_197079_AA0664730.1	TRIAE_CS42_3B_TGACv1_224584_AA0798360.1	TRIAE_CS42_3DL_TGACv1_253211_AA0893780.1	2.91322384502E-10	1	1.2539761261E-09	8.16522727829E-08	1	2.5524207438E-07	6.04264755289E-06	1	0.000078257	3.85354922708E-08	1	4.31443712709E-06	0.000000025	1	4.92423163858E-08	1.77716613434E-08	1	6.9678773633E-08	0.0823169745	1	0.1723204534	0.0230781202	1	0.0603216675	0.1508971607	1	0.7842598799	0.0026986776	1	0.0378456115	0.1489993912	1	0.4961991919	0.0006932148	1	0.0014482952	1	1	1	1	1	1	1	1	1	1
group10628	TRIAE_CS42_3AL_TGACv1_197105_AA0664820.1	TRIAE_CS42_3B_TGACv1_221246_AA0734930.1	TRIAE_CS42_3DL_TGACv1_249276_AA0843880.1	1	1	0.564177614	1	0.4988609839	1	1	1	1	1	1	1	1	1	1	1	1	1	1	1	1	1	1	1	1	0.699302783	0.6857086565	1	0.7083527345	0.7047869799	1	1	0.2861328192	1	0.6763843925	0.1062702869	1	1	1	1	1	1	1	1	1	1
group10629	TRIAE_CS42_3AL_TGACv1_197105_AA0664840.1	TRIAE_CS42_3B_TGACv1_221246_AA0734920.1	TRIAE_CS42_3DL_TGACv1_249276_AA0843870.1	1	1	1	1	1	1	1	1	1	1	1	1	1	1	1	1	1	1	1	1	1	1	1	1	1	1	1	1	1	1	1	0.6768917029	0.7027365733	1	0.4393543785	0.4553678638	1	1	1	1	1	1	1	1	1	1
group10630	TRIAE_CS42_3AL_TGACv1_197105_AA0664850.2	TRIAE_CS42_3B_TGACv1_221246_AA0734910.1	TRIAE_CS42_3DL_TGACv1_249276_AA0843850.1	0.9732190187	1	1	0.9917202763	0.7762473286	1	1	1	1	1	1	1	1	1	1	1	1	1	0.3224631658	0.7855660511	1	0.6020947462	1	1	1	1	1	1	1	1	1	1	1	1	1	1	1	1	1	1	1	1	1	1	1	1
group10632	TRIAE_CS42_3AL_TGACv1_197123_AA0664910.2	TRIAE_CS42_3B_TGACv1_227480_AA0823500.1	TRIAE_CS42_3DL_TGACv1_250154_AA0863200.1	1	0.8227795526	1	1	1	1	0.003256259	0.7392844066	0.279390963	0.0009444853	1	0.0910429935	0.2075949501	1	0.4541441252	1	1	1	1	0.0553376124	0.5186230213	0.8517975765	0.0567666187	0.8949010447	0.0001030677	0.0966386464	0.2619334234	0.000038138	0.0155539675	0.426835461	0.0001299774	0.0316801531	0.5001607775	0.0002437846	0.0324217658	0.5801886885	0.0148429064	1	0.0801171164	0.0059960821	1	0.0067742558	0.0544627238	1	0.0248304511	0.131586306
group10633	TRIAE_CS42_3AL_TGACv1_197123_AA0664920.1	TRIAE_CS42_3B_TGACv1_227480_AA0823490.1	TRIAE_CS42_3DL_TGACv1_250154_AA0863190.1	1	1	1	1	1	1	1	1	1	1	1	1	1	1	1	1	1	1	1	1	1	1	1	1	1	1	1	1	1	1	1	1	1	1	1	1	1	1	1	1	1	1	1	1	1	1
group10635	TRIAE_CS42_3AL_TGACv1_197134_AA0665020.1	TRIAE_CS42_3B_TGACv1_220629_AA0712830.1	TRIAE_CS42_3DL_TGACv1_249971_AA0859510.1	1	1	1	1	1	1	1	1	1	1	1	1	1	1	1	1	1	1	1	1	1	1	1	1	1	1	1	1	1	1	1	1	1	1	1	1	1	1	1	1	1	1	1	1	1	1
group10637	TRIAE_CS42_3AL_TGACv1_197146_AA0665090.1	TRIAE_CS42_3B_TGACv1_221701_AA0747880.1	TRIAE_CS42_3DL_TGACv1_249255_AA0843310.1	1	1	1	1	1	1	1	1	1	1	1	1	1	1	1	1	1	1	1	1	1	1	1	1	1	1	1	1	1	1	1	1	1	1	1	1	1	1	1	1	1	1	1	1	1	1
group10638	TRIAE_CS42_3AL_TGACv1_197151_AA0665110.1	TRIAE_CS42_3B_TGACv1_223797_AA0787480.1	TRIAE_CS42_3DL_TGACv1_252031_AA0887220.1	1	1	1	0.9917202763	1	0.9778665831	1	1	1	1	1	1	1	1	1	0.8615020727	1	1	1	1	1	1	1	1	1	1	1	1	1	1	0.6122048075	1	1	0.9068864271	1	1	1	1	1	1	1	1	1	1	1	1
group10639	TRIAE_CS42_3AL_TGACv1_197155_AA0665130.1	TRIAE_CS42_3B_TGACv1_220728_AA0717260.1	TRIAE_CS42_3DL_TGACv1_250093_AA0862080.1	1	0.9611839825	1	1	0.9094431404	1	1	1	1	1	1	1	1	1	1	1	1	1	1	1	1	1	1	1	1	0.8971283601	1	1	0.9086619096	1	1	1	1	1	1	1	1	1	1	1	1	1	1	1	1	1
group10640	TRIAE_CS42_3AL_TGACv1_197164_AA0665170.1	TRIAE_CS42_3B_TGACv1_220705_AA0715980.1	TRIAE_CS42_3DL_TGACv1_253980_AA0895830.1	1	1	1	1	1	1	1	1	1	1	1	1	1	1	1	1	1	1	1	1	1	1	1	1	1	1	1	1	1	1	1	1	1	1	1	1	1	1	1	1	1	1	1	1	1	1
group10641	TRIAE_CS42_3AL_TGACv1_197167_AA0665180.1	TRIAE_CS42_3B_TGACv1_228651_AA0827330.1	TRIAE_CS42_3DL_TGACv1_249239_AA0842710.1	1	0.7359285855	0.6395931367	1	0.6800203146	0.6082828643	1	1	1	1	1	1	1	1	1	1	1	1	1	0.3798062275	0.0216107156	0.9453172514	0.3859075735	0.0119199791	1	0.8971283601	1	1	0.3282580957	0.9110832624	1	1	1	0.9263493547	1	0.8878293429	1	1	1	1	1	1	1	1	1	1
group10642	TRIAE_CS42_3AL_TGACv1_197170_AA0665200.2	TRIAE_CS42_3B_TGACv1_220705_AA0716000.1	TRIAE_CS42_3DL_TGACv1_253361_AA0894280.1	1	1	1	1	1	1	1	1	1	1	1	1	1	1	1	1	1	1	1	1	1	1	1	1	1	1	1	1	1	1	1	1	1	1	1	1	1	1	1	1	1	1	1	1	1	1
group10644	TRIAE_CS42_3AL_TGACv1_197181_AA0665300.1	TRIAE_CS42_3B_TGACv1_221465_AA0741540.1	TRIAE_CS42_3DL_TGACv1_250303_AA0865720.2	1	1	1	1	1	1	1	1	1	1	1	1	1	1	1	1	1	1	1	1	1	1	1	1	1	0.5189509123	0.3960664541	1	0.9033650713	0.426835461	1	1	0.6328477886	1	0.9213902692	0.5469016452	1	1	1	1	1	1	1	1	1	1
group10647	TRIAE_CS42_3AL_TGACv1_197220_AA0665490.2	TRIAE_CS42_3B_TGACv1_223682_AA0785510.1	TRIAE_CS42_3DL_TGACv1_254237_AA0896120.1	0.0216458412	1	0.2424365025	0.02059256	1	0.2238447565	1	1	1	1	1	1	0.5894194751	1	1	0.5453753888	1	1	0.7030582542	1	1	0.7119253635	1	1	1	1	1	1	1	1	1	1	1	1	1	1	1	1	1	1	1	1	1	1	1	1
group10648	TRIAE_CS42_3AL_TGACv1_197248_AA0665570.1	TRIAE_CS42_3B_TGACv1_224880_AA0802680.1	TRIAE_CS42_3DL_TGACv1_250425_AA0867970.1	1	1	1	1	1	1	1	1	1	1	1	1	1	1	1	1	1	1	1	1	1	1	1	1	1	0.699302783	1	1	0.7083527345	1	1	0.9532322414	1	1	0.816741001	0.9550203488	1	1	1	1	1	1	1	1	1	1
group10649	TRIAE_CS42_3AL_TGACv1_197265_AA0665640.1	TRIAE_CS42_3B_TGACv1_224003_AA0790810.1	TRIAE_CS42_3DL_TGACv1_250125_AA0862540.1	1	1	1	1	1	1	1	0.4394363192	0.0284061253	1	0.4731462307	0.0157883755	0.9128892149	1	0.0710127415	0.3832649457	1	0.0148593475	1	1	1	1	1	1	1	0.3674600659	0.8779502221	1	0.3282580957	0.3199506024	1	0.5490817479	0.5285613301	1	0.3292783326	0.5262577009	1	1	1	1	1	1	1	1	1	1
group10650	TRIAE_CS42_3AL_TGACv1_197277_AA0665660.1	TRIAE_CS42_3B_TGACv1_222062_AA0756460.1	TRIAE_CS42_3DL_TGACv1_250422_AA0867930.1	1	1	1	1	1	1	1	1	1	1	1	1	1	1	1	1	1	1	1	1	1	1	1	1	1	1	1	1	1	1	1	1	1	1	1	1	1	1	1	1	1	1	1	1	1	1
group10652	TRIAE_CS42_3AL_TGACv1_197313_AA0665810.1	TRIAE_CS42_3B_TGACv1_224906_AA0803020.2	TRIAE_CS42_3DL_TGACv1_249794_AA0856470.1	1	1	1	1	1	1	1	1	1	1	1	1	1	1	1	1	1	1	1	1	1	1	1	1	1	1	1	1	1	1	1	1	1	1	1	1	1	1	1	1	1	1	1	1	1	1
group10654	TRIAE_CS42_3AL_TGACv1_197336_AA0665880.1	TRIAE_CS42_3B_TGACv1_224115_AA0792490.1	TRIAE_CS42_3DL_TGACv1_251724_AA0884250.1	0.009756447	0.6720782239	0.6122849432	0.014557202	1	0.4104306682	0.0001237214	1.99903683537E-24	1.41617425775E-07	1.3198794231E-05	1.32974996829E-30	9.49070183233E-10	1.73820177889E-07	7.55656966603E-20	0.0097038735	0.0001530649	7.86818300136E-15	0.0096578865	0.0302848999	0.488490618	1	0.0128445936	0.2298327362	1	2.2912198819E-10	1.53305190854E-25	0.0023875448	1.85443847104E-11	1.10837032398E-22	0.089475258	4.23532980524E-10	3.41375685429E-19	0.1719680944	5.69264700594E-10	1.89638607196E-23	0.0107002661	0.0412160054	1	0.0558849719	0.0408042578	1	0.0730726343	0.4890048034	1	0.3165683774	0.4415475265
group10655	TRIAE_CS42_3AL_TGACv1_197336_AA0665890.1	TRIAE_CS42_3B_TGACv1_224115_AA0792480.1	TRIAE_CS42_3DL_TGACv1_251724_AA0884260.2	1	1	1	1	1	1	1	1	1	1	1	1	1	1	1	1	1	1	1	0.6813847991	1	1	0.5082627572	1	1	0.9958715841	1	1	0.798619288	1	1	0.9047290609	1	1	0.5911111274	0.7671932959	1	1	1	1	1	1	1	1	1	1
group10656	TRIAE_CS42_3AL_TGACv1_197359_AA0665940.1	TRIAE_CS42_3B_TGACv1_221055_AA0728460.1	TRIAE_CS42_3DL_TGACv1_253398_AA0894410.1	1	1	1	1	1	1	1	1	1	1	1	1	1	1	1	1	1	1	1	1	1	1	1	1	1	1	1	1	1	1	1	1	1	1	1	1	1	1	1	1	1	1	1	1	1	1
group10658	TRIAE_CS42_3AL_TGACv1_197360_AA0666000.1	TRIAE_CS42_3B_TGACv1_221610_AA0745840.2	TRIAE_CS42_3DL_TGACv1_251649_AA0883490.1	1	1	1	1	1	1	1	1	1	1	1	1	1	1	1	1	1	1	1	1	1	1	1	1	0.8480095285	0.6229447131	1	0.9101686614	1	1	1	0.9775313146	1	1	1	1	1	1	1	1	1	1	1	1	1	1
group10660	TRIAE_CS42_3AL_TGACv1_197371_AA0666080.1	TRIAE_CS42_3B_TGACv1_221001_AA0726430.1	TRIAE_CS42_3DL_TGACv1_249418_AA0848280.1	1	1	1	1	1	1	1	1	1	1	1	1	1	1	1	1	1	1	1	1	1	1	1	1	1	1	1	1	1	1	1	1	1	1	1	1	1	1	1	1	1	1	1	1	1	1
group10661	TRIAE_CS42_3AL_TGACv1_197375_AA0666090.1	TRIAE_CS42_3B_TGACv1_222492_AA0765840.2	TRIAE_CS42_3DL_TGACv1_253056_AA0893150.1	1	1	0.8284359374	1	1	0.5280224535	1	1	0.1843442871	1	1	0.4487895677	1	1	0.1710717365	1	0.988824354	0.1011515131	0.4310522326	1	0.4947469636	0.247339882	1	0.4955737291	0.3996768901	1	0.1024541196	0.2429989155	1	0.1072711305	0.1365159894	1	0.1022434671	0.2385102841	1	0.063562169	1	1	1	1	1	1	1	1	1	1
group10662	TRIAE_CS42_3AL_TGACv1_197375_AA0666100.1	TRIAE_CS42_3B_TGACv1_222492_AA0765830.1	TRIAE_CS42_3DL_TGACv1_253056_AA0893160.1	1	1	1	1	1	1	1	1	1	1	1	1	1	1	1	1	1	1	1	1	1	1	1	1	0.9268844323	1	0.4226493569	1	1	0.3377345885	0.3851903416	1	0.4888088462	0.2746256919	1	0.3517011516	0.00419864	0.452002767	0.6130510008	0.0072421547	0.4595086641	0.7896765636	0.0004714069	0.114461262	0.7097103329	0.0009077478
group10663	TRIAE_CS42_3AL_TGACv1_197391_AA0666120.1	TRIAE_CS42_3B_TGACv1_222004_AA0755050.1	TRIAE_CS42_3DL_TGACv1_255097_AA0896910.1	0.0065766997	0.5737165576	1.7721606407E-06	0.0090093775	0.8208135802	0.000017618	0.0612474891	0.6389901948	3.75612010751E-05	0.0701878846	1	0.0001462558	0.1222302956	0.779643161	0.0001049759	0.0272261238	0.8325138499	1.74896737034E-05	0.002454599	0.1224176287	2.81982416269E-09	0.00291958	0.0234364517	4.2465135176E-11	0.0017574593	0.0999023942	1.18282906057E-09	0.0033177768	0.0216888303	1.3211791388E-10	0.000045245	0.0032768826	5.66521701077E-16	1.96342009271E-05	0.0066147199	6.07235532465E-16	0.396547194	1	1	0.1407610903	1	0.3251470319	0.144793232	1	0.2416956759	0.603093577
group10664	TRIAE_CS42_3AL_TGACv1_197397_AA0666140.1	TRIAE_CS42_3B_TGACv1_224388_AA0796200.1	TRIAE_CS42_3DL_TGACv1_249304_AA0844750.1	1	1	1	1	1	1	1	1	1	1	1	1	1	1	1	1	1	1	1	1	1	1	1	1	1	1	1	1	1	1	1	1	1	1	1	1	1	1	1	1	1	1	1	1	1	1
group10665	TRIAE_CS42_3AL_TGACv1_197405_AA0666180.2	TRIAE_CS42_3B_TGACv1_221914_AA0753000.2	TRIAE_CS42_3DL_TGACv1_249526_AA0850820.1	0.4659552364	0.0053076307	0.6520307205	0.1058864424	0.0018051138	0.9778665831	0.5828886654	0.0362687679	1	0.8950478364	0.1482915494	1	0.5894194751	0.0562750324	1	0.5453753888	0.1477778663	1	0.6939271642	0.2744941663	1	0.7119253635	0.1083444108	1	0.1870124367	0.068528381	1	0.1134440956	0.0617481403	1	0.1639800259	0.059000267	1	0.0977175573	0.0586295805	1	0.8799873775	0.6433920697	1	1	1	1	1	1	1	1
group10666	TRIAE_CS42_3AL_TGACv1_197459_AA0666360.1	TRIAE_CS42_3B_TGACv1_221015_AA0727130.2	TRIAE_CS42_3DL_TGACv1_251840_AA0885430.1	1	1	1	1	1	1	1	1	1	1	1	1	1	1	1	1	1	1	1	1	1	1	1	1	1	1	1	1	1	1	1	1	1	1	1	1	1	1	1	1	1	1	1	1	1	1
group10667	TRIAE_CS42_3AL_TGACv1_197474_AA0666400.1	TRIAE_CS42_3B_TGACv1_222995_AA0774780.1	TRIAE_CS42_3DL_TGACv1_250483_AA0869010.1	1	1	1	1	1	1	1	1	1	1	1	1	1	1	1	1	1	1	1	1	1	1	1	1	1	0.3311120192	0.3345020806	1	0.7045916054	0.7016091393	1	1	1	1	1	1	1	1	1	1	1	1	1	1	1	1
group10668	TRIAE_CS42_3AL_TGACv1_197487_AA0666460.1	TRIAE_CS42_3B_TGACv1_220746_AA0717870.2	TRIAE_CS42_3DL_TGACv1_254173_AA0896070.3	1	1	1	1	1	1	0.0656053291	4.43563884976E-05	0.5543722118	0.403778798	0.0001781795	0.2062504276	0.6035029113	0.1091972037	1	0.2430044621	0.0187907578	1	1	1	1	0.5420786039	0.7744473251	1	0.1113599321	0.0137147522	1	0.1134440956	0.0617481403	1	0.3897832858	0.0040048751	0.535329569	0.783462176	0.0024255686	0.1319301317	1	1	1	1	1	1	1	1	1	1
group10669	TRIAE_CS42_3AL_TGACv1_197492_AA0666510.1	TRIAE_CS42_3B_TGACv1_223330_AA0780280.1	TRIAE_CS42_3DL_TGACv1_251536_AA0882410.1	1	1	1	1	1	1	1	1	1	1	1	1	1	1	1	1	1	1	1	1	1	1	1	1	1	1	1	1	1	1	1	1	1	1	1	1	1	1	1	1	1	1	1	1	1	1
group10672	TRIAE_CS42_3AL_TGACv1_197522_AA0666580.1	TRIAE_CS42_3B_TGACv1_228843_AA0827760.1	TRIAE_CS42_3DL_TGACv1_250188_AA0863840.1	1	1	1	1	1	1	1	1	1	1	1	1	1	1	1	1	1	1	1	1	1	1	1	1	1	1	1	1	1	1	1	1	1	1	1	1	1	0.9489865035	1	1	0.9608222858	1	1	1	1	1
group10673	TRIAE_CS42_3AL_TGACv1_197556_AA0666700.1	TRIAE_CS42_3B_TGACv1_222857_AA0771790.1	TRIAE_CS42_3DL_TGACv1_252400_AA0889830.1	1	1	1	1	1	1	1	1	1	1	1	1	1	1	1	1	1	1	1	1	1	1	1	1	1	1	1	1	1	1	1	1	1	1	1	1	1	1	1	1	1	1	1	1	1	1
group10674	TRIAE_CS42_3AL_TGACv1_197588_AA0666770.1	TRIAE_CS42_3B_TGACv1_222188_AA0759320.1	TRIAE_CS42_3DL_TGACv1_249959_AA0859210.1	1	1	1	1	1	1	1	1	1	1	1	1	1	1	1	1	1	1	1	1	1	1	1	1	1	1	1	1	1	1	1	1	1	1	1	1	1	1	1	1	1	1	1	1	1	1
group10675	TRIAE_CS42_3AL_TGACv1_197588_AA0666790.2	TRIAE_CS42_3B_TGACv1_229373_AA0828560.1	TRIAE_CS42_3DL_TGACv1_250820_AA0873680.2	1	1	1	1	1	1	1	1	1	1	1	1	1	1	1	1	1	1	1	1	1	1	1	1	1	1	1	1	1	1	1	1	1	1	1	1	1	1	1	1	1	1	1	1	1	1
group10677	TRIAE_CS42_3AL_TGACv1_197633_AA0666860.1	TRIAE_CS42_3B_TGACv1_222483_AA0765650.1	TRIAE_CS42_3DL_TGACv1_251955_AA0886480.2	1	1	1	1	1	1	1	1	1	1	1	1	1	1	1	1	1	1	1	1	1	1	1	1	1	1	1	1	1	1	1	1	1	1	1	1	1	1	1	1	1	1	1	1	1	1
group10682	TRIAE_CS42_3AL_TGACv1_197055_AA0664580.1	TRIAE_CS42_3B_TGACv1_226130_AA0814170.1	TRIAE_CS42_3DL_TGACv1_249072_AA0836700.1	0.0011424668	0.0058721445	5.64527265876E-12	0.0005994544	0.0022567933	8.92662846406E-13	3.72708818291E-05	0.1035837864	5.76287446861E-12	0.0001262135	0.2645409113	4.68839833437E-10	0.039439197	1	0.0001219427	0.0011902207	0.6430213785	2.50192048494E-07	1.65871470491E-06	0.0013482226	5.27276885382E-19	1.60884899918E-07	0.0018498194	2.50052822549E-20	2.0172488631E-17	0.0160731073	8.32972390725E-32	1.81133981112E-18	0.0039701663	1.32502003589E-35	1.31418516914E-12	5.78934519321E-05	8.18175881458E-32	8.26071855019E-11	0.0005273594	1.70609136884E-26	0.0299333561	1	0.0068203646	0.0754544618	1	0.013245825	0.0309051745	1	0.0734756861	0.19502967
group10683	TRIAE_CS42_3AL_TGACv1_197134_AA0665050.1	TRIAE_CS42_3B_TGACv1_220629_AA0712810.1	TRIAE_CS42_3DL_TGACv1_249971_AA0859500.1	1	1	1	1	1	1	1	1	1	1	1	1	1	1	1	1	1	1	1	1	1	1	1	1	1	1	1	1	1	1	1	1	1	1	1	1	1	1	1	1	1	1	1	1	1	1
group10690	TRIAE_CS42_3AL_TGACv1_197688_AA0666970.1	TRIAE_CS42_3B_TGACv1_221725_AA0748450.1	TRIAE_CS42_3DL_TGACv1_254643_AA0896580.1	1	1	1	1	1	1	1	1	1	1	1	1	1	1	1	1	1	1	1	1	1	1	1	1	1	1	1	1	1	1	1	1	1	1	1	1	1	1	1	1	1	1	1	1	1	1
group10691	TRIAE_CS42_3AL_TGACv1_197701_AA0667030.1	TRIAE_CS42_3B_TGACv1_224220_AA0794050.1	TRIAE_CS42_3DL_TGACv1_250077_AA0861800.1	1	1	1	1	1	1	1	1	1	1	1	1	1	1	1	1	1	1	1	1	1	1	1	1	1	1	1	1	1	1	1	1	1	1	1	1	1	1	1	1	1	1	1	1	1	1
group10692	TRIAE_CS42_3AL_TGACv1_197715_AA0667040.1	TRIAE_CS42_3B_TGACv1_222072_AA0756730.1	TRIAE_CS42_3DL_TGACv1_250988_AA0875910.1	1	1	0.8696987945	1	0.6664907953	0.6082828643	1	1	1	1	1	1	1	0.8857320321	1	1	0.2168254372	0.4988265824	1	1	1	1	0.5082627572	1	1	0.0822235253	0.1761161862	1	0.0876652606	0.199678625	1	0.1564175157	0.7265759736	1	0.1942002481	0.6330385283	1	1	0.8017265025	1	1	1	1	1	1	1
group10693	TRIAE_CS42_3AL_TGACv1_197747_AA0667150.1	TRIAE_CS42_3B_TGACv1_221246_AA0734990.1	TRIAE_CS42_3DL_TGACv1_251482_AA0881880.1	0.7798912667	1.8302129767E-56	3.39381358523E-44	0.6464757404	1.51380268377E-61	7.03756330291E-48	0.0546566998	1.01450169037E-27	1.66660390436E-44	0.077936521	1.09486149771E-22	3.26061556812E-37	1	7.6305609976E-18	4.29505061025E-17	1	2.00157531069E-25	1.78219925533E-28	0.0007970477	1.30719655692E-32	2.89048484102E-14	6.71858461011E-05	2.68368298461E-36	1.18332567338E-14	0.0005176834	0.0033409085	2.23984404836E-14	0.0019127564	0.0016554474	6.85593361316E-14	1	0.1385666924	0.0117432876	1	0.1651681388	0.0420836674	1	1	1	1	1	1	1	1	1	1
group10695	TRIAE_CS42_3AL_TGACv1_197749_AA0667180.1	TRIAE_CS42_3B_TGACv1_222963_AA0774140.1	TRIAE_CS42_3DL_TGACv1_249222_AA0842160.1	1	1	0.660785131	1	1	0.6082828643	1	1	1	1	1	1	1	1	0.8803245766	1	1	1	1	1	1	1	1	1	1	0.8971283601	1	1	1	1	0.2748007235	0.8549198922	1	0.3347572299	1	1	0.8799873775	0.1558208181	0.0009864749	1	0.0258602043	0.0006201662	1	0.001133668	0.0028534697	1
group10696	TRIAE_CS42_3AL_TGACv1_197778_AA0667250.3	TRIAE_CS42_3B_TGACv1_226308_AA0815910.1	TRIAE_CS42_3DL_TGACv1_250985_AA0875850.2	1	1	1	1	1	1	1	1	1	1	1	1	1	1	1	1	1	1	1	1	1	1	1	1	1	1	1	1	1	1	1	1	1	1	1	1	1	1	1	1	1	1	1	1	1	1
group10697	TRIAE_CS42_3AL_TGACv1_197778_AA0667260.1	TRIAE_CS42_3B_TGACv1_225369_AA0807670.1	TRIAE_CS42_3DL_TGACv1_250985_AA0875860.2	1	1	1	1	1	1	1	1	1	1	1	1	1	1	1	1	1	1	1	1	1	1	1	1	1	1	1	1	1	1	1	1	1	1	1	1	1	1	1	1	1	1	1	0.9712963953	0.9402471745	1
group10698	TRIAE_CS42_3AL_TGACv1_197837_AA0667360.1	TRIAE_CS42_3B_TGACv1_223115_AA0776640.1	TRIAE_CS42_3DL_TGACv1_249122_AA0838480.1	1	1	1	1	1	1	1	1	1	1	1	1	1	1	1	1	0.7663451809	0.7236854807	1	1	1	1	1	1	1	0.8971283601	1	1	1	1	1	0.5621817964	1	1	0.5850960474	1	1	1	1	1	1	1	1	1	1	1
group10700	TRIAE_CS42_3AL_TGACv1_197845_AA0667410.1	TRIAE_CS42_3B_TGACv1_221975_AA0754160.1	TRIAE_CS42_3DL_TGACv1_250236_AA0864740.1	0.1358620043	0.5408783248	1	0.1318029479	0.4988609839	1	0.5828886654	1	1	0.5714242836	1	1	0.4250462269	0.529603921	1	0.1044700429	0.3391206291	1	0.7030582542	1	1	0.7119253635	1	1	0.2389994547	1	1	0.2429989155	1	1	0.0689141193	0.6694663581	0.8776001492	0.0690231729	0.8027552819	0.9550203488	1	1	1	1	1	1	1	1	1	1
group10701	TRIAE_CS42_3AL_TGACv1_197847_AA0667420.1	TRIAE_CS42_3B_TGACv1_221370_AA0738590.2	TRIAE_CS42_3DL_TGACv1_249106_AA0837920.1	0.686490523	1	0.7590357164	0.2654067408	1	0.3317731385	0.011827817	1	0.1156100764	0.1956040985	1	0.54649932	0.4470220946	1	1	0.1141523544	1	0.4988265824	1	0.0001512493	0.0001036124	1	0.0001055078	2.51390571999E-05	0.000584313	0.9999826684	0.021102205	0.0008982701	1	0.0301679536	0.000002759	1	2.78669360413E-05	2.92869673131E-06	1	0.0001327443	0.8925170195	0.3037273957	1	0.5905007453	0.2119612315	1	1	1	1	1
group10702	TRIAE_CS42_3AL_TGACv1_197847_AA0667430.1	TRIAE_CS42_3B_TGACv1_221370_AA0738600.1	TRIAE_CS42_3DL_TGACv1_249106_AA0837930.1	0.8046031966	0.1194174847	0.0010368923	0.435206169	0.0996144624	0.0002520597	1	0.0044759094	0.0301162104	1	0.0011790052	0.0047026017	1	0.0320392878	0.0362062194	1	0.0061729999	0.0203685707	0.3322700483	0.6428830409	0.0027421411	0.247339882	1	0.0040466024	1	1.79721615028E-05	1.66791341205E-07	1	6.64794108426E-07	2.51534419422E-09	1	0.0110442142	0.0166864337	1	0.0024255686	0.0019308532	1	1	1	1	1	1	1	1	1	1
group10704	TRIAE_CS42_3AL_TGACv1_197919_AA0667600.1	TRIAE_CS42_3B_TGACv1_222895_AA0772710.1	TRIAE_CS42_3DL_TGACv1_249396_AA0847720.1	1	1	1	1	1	1	1	1	1	1	1	1	1	1	1	1	1	1	1	1	1	1	1	1	1	1	1	1	1	1	1	1	1	1	1	1	4.2824588932E-74	2.33419453074E-11	1.6210451825E-26	6.76969419443E-75	3.4081623662E-11	2.14456254778E-27	3.28145452011E-50	1.36880760383E-06	1.46430330134E-19	3.44557612889E-47
group10705	TRIAE_CS42_3AL_TGACv1_197941_AA0667660.1	TRIAE_CS42_3B_TGACv1_220686_AA0715430.1	TRIAE_CS42_3DL_TGACv1_249089_AA0837300.1	1	1	1	1	1	1	1	1	1	1	1	1	1	1	1	1	1	1	1	1	1	1	1	1	1	1	1	1	1	1	1	1	1	1	1	1	1	1	1	1	1	1	1	1	1	1
group10706	TRIAE_CS42_3AL_TGACv1_197979_AA0667780.1	TRIAE_CS42_3B_TGACv1_222301_AA0761680.1	TRIAE_CS42_3DL_TGACv1_251202_AA0878740.1	1	1	1	1	1	1	1	1	1	1	1	1	1	1	1	1	1	1	1	1	1	1	1	1	1	1	1	1	1	1	1	1	1	1	1	1	1	1	1	1	1	1	1	1	1	1
group10707	TRIAE_CS42_3AL_TGACv1_197997_AA0667810.1	TRIAE_CS42_3B_TGACv1_225722_AA0811460.3	TRIAE_CS42_3DL_TGACv1_249135_AA0839230.1	0.0650413133	0.2928610116	1	0.060425032	0.151958865	1	0.5606153098	0.8923998483	1	0.8053564001	1	1	0.3118602746	0.5241777461	1	0.693599046	0.6541438833	1	0.8571661254	1	0.9994238312	0.9440879403	1	1	0.6203589145	0.6153565452	1	0.6212717712	0.7204420727	1	0.1739475381	0.9320726921	1	0.2134465922	0.6669310768	1	5.82768631831E-06	0.000255041	1	2.50101541048E-05	0.0007435749	1	5.97431037904E-19	5.3615608158E-05	0.0002938656	4.2009919499E-19
group10708	TRIAE_CS42_3AL_TGACv1_198073_AA0667890.1	TRIAE_CS42_3B_TGACv1_225580_AA0809980.2	TRIAE_CS42_3DL_TGACv1_251066_AA0876990.1	0.8906466527	1	1	1	1	1	0.8302652789	0.6011685023	1	0.4098902391	0.5392460568	1	1	0.6621451779	1	0.7668313944	0.5835097548	1	1	1	1	1	1	1	1	0.6899353142	1	1	0.511398199	1	1	0.7831139117	1	1	1	1	1	0.4352130743	0.0249400375	1	0.4413963096	0.0385122818	1	0.6323993684	0.0805540549	1
group10709	TRIAE_CS42_3AL_TGACv1_198073_AA0667900.1	TRIAE_CS42_3B_TGACv1_225580_AA0809970.1	TRIAE_CS42_3DL_TGACv1_251066_AA0877000.1	1	1	1	1	1	1	1	1	0.7495480125	1	1	1	1	1	1	1	1	1	1	1	1	1	1	1	1	1	1	1	1	1	1	1	1	1	1	1	1	1	1	1	1	1	1	1	1	1
group10710	TRIAE_CS42_3AL_TGACv1_198098_AA0667950.1	TRIAE_CS42_3B_TGACv1_223027_AA0775410.1	TRIAE_CS42_3DL_TGACv1_250465_AA0868730.1	1	1	1	1	1	1	1	1	1	1	1	1	1	1	1	1	1	1	1	1	1	1	1	1	1	1	1	1	1	1	1	1	1	1	1	1	1	1	1	1	1	1	1	1	1	1
group10711	TRIAE_CS42_3AL_TGACv1_198098_AA0667960.1	TRIAE_CS42_3B_TGACv1_223027_AA0775400.1	TRIAE_CS42_3DL_TGACv1_250465_AA0868720.1	1	1	1	1	1	1	1	1	1	1	1	1	1	1	1	1	1	1	1	1	1	1	1	1	0.9288355684	0.9958715841	1	1	1	1	1	1	1	1	1	1	1	1	1	1	1	1	1	1	1	1
group10713	TRIAE_CS42_3AL_TGACv1_198130_AA0668040.2	TRIAE_CS42_3B_TGACv1_223845_AA0788370.1	TRIAE_CS42_3DL_TGACv1_249286_AA0844310.1	1	1	1	1	1	1	1	1	1	0.8950478364	1	1	0.8214489604	1	1	0.6336141291	1	1	0.346988951	1	1	0.3698848522	1	1	0.0167946772	0.0757650973	1	0.0331815295	0.1240661384	1	9.37764587038E-06	0.0033952268	0.6328477886	0.0003872258	0.0279004857	0.7503464497	1	1	1	1	1	1	1	1	1	1
group10716	TRIAE_CS42_3AL_TGACv1_198384_AA0668560.1	TRIAE_CS42_3B_TGACv1_223506_AA0783090.1	TRIAE_CS42_3DL_TGACv1_249209_AA0841400.1	1	1	1	1	1	1	1	1	1	1	1	1	1	1	1	1	1	1	1	1	1	1	1	1	1	1	1	1	1	1	1	1	1	1	1	1	1	1	1	1	1	1	1	1	1	1
group10717	TRIAE_CS42_3AL_TGACv1_198447_AA0668670.1	TRIAE_CS42_3B_TGACv1_224900_AA0802970.1	TRIAE_CS42_3DL_TGACv1_249219_AA0841870.1	1	1	1	1	1	1	1	1	1	1	1	1	1	1	1	1	1	1	1	1	1	1	1	1	1	1	1	1	1	1	1	1	1	1	1	1	1	1	1	1	1	1	1	1	1	1
group10718	TRIAE_CS42_3AL_TGACv1_198466_AA0668700.1	TRIAE_CS42_3B_TGACv1_224514_AA0797590.1	TRIAE_CS42_3DL_TGACv1_251352_AA0880500.1	1	1	1	1	1	1	1	1	1	1	1	1	1	1	1	1	1	1	1	1	1	1	1	1	1	1	1	1	1	1	1	1	1	1	1	1	1	1	1	1	1	1	1	1	1	1
group10721	TRIAE_CS42_3AL_TGACv1_198521_AA0668790.1	TRIAE_CS42_3B_TGACv1_221026_AA0727320.1	TRIAE_CS42_3DL_TGACv1_250810_AA0873510.1	1	1	1	1	1	1	1	1	1	1	1	1	1	1	1	1	1	1	1	1	1	1	1	1	1	1	1	1	1	1	1	1	1	1	1	1	1	1	1	1	1	1	1	1	1	1
group10722	TRIAE_CS42_3AL_TGACv1_198541_AA0668810.1	TRIAE_CS42_3B_TGACv1_224283_AA0794830.1	TRIAE_CS42_3DL_TGACv1_250033_AA0860790.1	3.03029901301E-08	1	7.05469342932E-10	7.67602345892E-11	1	3.54913897498E-12	2.08883195936E-16	1	1.02725576482E-18	1.61590229775E-15	1	1.39654590919E-16	1.14986153902E-08	1	1.24056596477E-10	8.50638198757E-10	1	1.77094331158E-11	2.87405446252E-08	1	1.68668678526E-10	4.85377210835E-08	1	5.19433674128E-10	2.35117154503E-25	0.8971283601	2.65131989992E-21	2.02284111192E-21	0.7100389965	3.00767985863E-17	3.48828104122E-38	0.26860054	6.7643658568E-30	2.42639765186E-43	0.0787262815	2.88723752419E-32	1	0.0043602432	0.0006258404	1	0.0014718613	0.0001737382	1	0.1320809088	0.0067771995	1
group10723	TRIAE_CS42_3AL_TGACv1_198569_AA0668860.1	TRIAE_CS42_3B_TGACv1_225551_AA0809710.1	TRIAE_CS42_3DL_TGACv1_249642_AA0853270.2	0.001788788	1	0.0009685852	0.0004613933	1	0.0002112789	0.3407302553	1	0.2265174136	0.5714242836	1	0.4487895677	0.5894194751	1	0.4554492646	0.1870171019	1	0.1150654598	7.09273390724E-05	1	1.30097141171E-05	3.74584210791E-05	1	6.52087985299E-06	0.0135999604	1	0.0069627347	0.0042019505	1	0.0017099298	0.0063936499	1	0.0029137113	0.0112335639	1	0.0058710112	1	0.3858657566	0.9206046204	1	0.2392367007	0.6284508195	1	0.1320809088	0.4276126597	1
group10725	TRIAE_CS42_3AL_TGACv1_198617_AA0668980.1	TRIAE_CS42_3B_TGACv1_224725_AA0800670.1	TRIAE_CS42_3DL_TGACv1_252938_AA0892670.1	1	1	1	1	1	1	1	1	1	1	1	1	1	1	1	1	1	1	1	1	1	1	1	1	1	1	1	1	1	1	1	1	1	1	1	1	1	1	1	1	1	1	1	1	1	1
group10727	TRIAE_CS42_3AL_TGACv1_198756_AA0669140.1	TRIAE_CS42_3B_TGACv1_222573_AA0767060.1	TRIAE_CS42_3DL_TGACv1_250236_AA0864730.1	1	1	1	1	1	1	1	1	1	1	1	1	1	1	1	1	1	1	1	1	1	1	1	1	1	1	1	1	1	1	1	1	1	1	1	1	1	1	1	1	1	1	1	1	1	1
group10729	TRIAE_CS42_3AL_TGACv1_198933_AA0669280.1	TRIAE_CS42_3B_TGACv1_222209_AA0759900.1	TRIAE_CS42_3DL_TGACv1_253851_AA0895660.1	0.8906466527	1	0.9037813411	0.8416388272	1	0.4223898758	1	1	1	1	0.8502075918	1	1	1	1	1	1	1	1	1	1	1	1	0.426033637	1	1	1	1	1	0.8964501957	1	1	0.5496340797	0.9263031491	1	0.22383014	1	0.3858657566	0.469964923	1	0.2332554654	0.5967538893	1	0.4102347704	0.1228329415	1
group10731	TRIAE_CS42_3AL_TGACv1_199079_AA0669410.1	TRIAE_CS42_3B_TGACv1_223390_AA0781510.1	TRIAE_CS42_3DL_TGACv1_249833_AA0857120.1	1	1	1	1	1	1	1	1	1	1	1	1	1	1	1	1	1	1	1	1	1	1	1	1	1	1	1	1	1	1	1	1	1	1	1	1	1	1	1	1	1	1	1	1	1	1
group10732	TRIAE_CS42_3AL_TGACv1_199219_AA0669580.1	TRIAE_CS42_3B_TGACv1_221098_AA0730280.1	TRIAE_CS42_3DL_TGACv1_249043_AA0835810.1	1	1	1	1	1	1	1	1	1	1	1	1	1	1	1	1	1	1	1	1	1	1	1	1	1	1	1	1	1	1	1	1	1	1	1	1	1	1	1	1	1	1	1	1	1	1
group10733	TRIAE_CS42_3AL_TGACv1_199326_AA0669650.1	TRIAE_CS42_3B_TGACv1_226451_AA0816990.1	TRIAE_CS42_3DL_TGACv1_249262_AA0843480.1	1.39022088763E-20	2.76789424316E-14	0.33265531	1.38225834293E-18	6.69495392568E-13	0.3944673257	5.39758064562E-11	8.33158616884E-08	1	9.46867749345E-11	3.43622495872E-09	1	0.000052172	0.000067786	1	3.66707716753E-07	8.016143523E-06	1	2.83699141223E-27	2.62244634321E-21	0.6339000735	4.66555500948E-28	2.09710152939E-22	0.7103697126	3.59661435162E-14	3.699890124E-21	0.5275990219	4.92552095573E-18	2.09927425564E-22	1	2.58669400893E-06	6.97238674882E-07	1	1.81840657718E-07	1.88290453311E-08	1	0.0434431124	0.0127589338	1	0.0423113988	0.0072651195	1	0.6106596398	0.3852037488	1	0.9175795908
group10734	TRIAE_CS42_3AL_TGACv1_199395_AA0669730.1	TRIAE_CS42_3B_TGACv1_221466_AA0741580.1	TRIAE_CS42_3DL_TGACv1_249394_AA0847600.1	1	1	1	1	1	1	1	1	1	1	1	1	1	1	1	1	1	1	1	1	1	1	1	1	1	1	1	1	1	1	1	1	1	1	1	1	1	1	1	1	1	1	1	1	1	1
group10735	TRIAE_CS42_3AL_TGACv1_199404_AA0669740.3	TRIAE_CS42_3B_TGACv1_224949_AA0803500.5	TRIAE_CS42_3DL_TGACv1_253269_AA0893990.2	1	1	1	1	0.7762473286	0.8129964912	1	1	1	1	1	1	1	1	1	1	1	1	1	1	1	1	1	1	1	1	1	1	1	1	1	1	1	1	1	1	1	1	1	1	0.9608222858	1	1	0.9542047901	0.9213234707	1
group10737	TRIAE_CS42_3AL_TGACv1_205225_AA0670990.1	TRIAE_CS42_3B_TGACv1_220850_AA0721310.1	TRIAE_CS42_3DL_TGACv1_251993_AA0886840.1	0.0277389365	0.0510257157	1	0.1178307553	0.0518116119	1	0.0619577142	0.1650594072	1	0.060730436	0.054652036	1	0.9210065763	0.2611341212	1	0.3258358032	0.0895657215	1	0.280185911	0.316801088	1	0.2759081268	0.1972113649	1	1.46500875938E-09	0.0068393215	0.0062788421	1.91255574648E-09	0.0493394252	0.0005923886	0.001618173	0.047846038	0.966225132	0.0042347926	0.0211102396	1	1	1	1	1	1	1	1	1	1	1
group10738	TRIAE_CS42_3AS_TGACv1_210418_AA0671430.1	TRIAE_CS42_3B_TGACv1_222145_AA0758220.1	TRIAE_CS42_3DS_TGACv1_271501_AA0900530.1	1	1	1	1	1	1	1	1	1	1	1	1	1	1	1	1	1	1	1	1	1	1	1	1	1	1	1	1	1	1	1	1	1	1	1	1	1	1	1	1	1	1	1	1	1	1
group10739	TRIAE_CS42_3AS_TGACv1_210421_AA0671510.6	TRIAE_CS42_3B_TGACv1_222170_AA0758830.3	TRIAE_CS42_3DS_TGACv1_271712_AA0906330.1	0.7341992387	1	1	0.2797348074	0.4549277495	1	1	1	1	1	1	1	1	1	1	1	1	1	0.4310522326	1	1	0.247339882	1	1	1	1	1	1	0.9086619096	1	1	1	1	0.9374600898	1	0.7011649812	0.8799873775	1	1	1	1	1	1	1	1	0.9175795908
group10742	TRIAE_CS42_3AS_TGACv1_210422_AA0671610.2	TRIAE_CS42_3B_TGACv1_223439_AA0782190.1	TRIAE_CS42_3DS_TGACv1_271580_AA0902930.1	1	1	1	1	1	1	1	1	1	1	1	1	1	1	1	1	1	1	1	1	1	1	1	1	1	0.2354634011	0.1412040195	1	0.5912159416	0.3704945526	1	0.3732449847	0.5496340797	1	0.1805533558	0.1660799283	1	1	1	1	1	1	1	1	1	1
group10743	TRIAE_CS42_3AS_TGACv1_210422_AA0671620.1	TRIAE_CS42_3B_TGACv1_223439_AA0782180.1	TRIAE_CS42_3DS_TGACv1_271580_AA0902920.2	1	1	1	1	1	1	1	1	1	1	1	1	1	1	1	1	1	1	1	1	1	1	1	1	1	1	1	1	1	1	1	1	1	1	1	1	1	1	1	1	1	1	1	1	1	1
group10747	TRIAE_CS42_3AS_TGACv1_210431_AA0672010.1	TRIAE_CS42_3B_TGACv1_223503_AA0782980.1	TRIAE_CS42_3DS_TGACv1_273450_AA0931300.1	1	1	1	0.9917202763	1	0.9778665831	1	1	1	1	1	1	1	1	1	1	1	1	1	1	1	1	1	1	1	1	1	1	1	1	1	1	1	1	1	1	1	1	1	1	1	1	1	1	1	1
group10751	TRIAE_CS42_3AS_TGACv1_210443_AA0672370.1	TRIAE_CS42_3B_TGACv1_221361_AA0738260.1	TRIAE_CS42_3DS_TGACv1_271890_AA0910290.2	1	1	1	0.9917202763	1	0.9778665831	1	1	1	1	1	1	1	1	1	1	1	1	1	1	1	1	1	1	1	1	1	1	1	1	1	1	1	1	1	1	1	1	1	1	1	1	1	1	1	1
group10753	TRIAE_CS42_3AS_TGACv1_210454_AA0672580.2	TRIAE_CS42_3B_TGACv1_226039_AA0813540.1	TRIAE_CS42_3DS_TGACv1_273182_AA0929290.2	1	1	1	1	1	1	1	1	1	1	1	1	1	1	1	1	1	1	1	1	1	1	1	1	0.2389994547	0.0988896281	1	0.9449847526	0.1750690483	1	0.6166751828	0.3226951346	1	0.9374600898	0.5701195468	1	1	1	1	1	1	1	1	1	1	1
group10755	TRIAE_CS42_3AS_TGACv1_210467_AA0672780.1	TRIAE_CS42_3B_TGACv1_222565_AA0766870.1	TRIAE_CS42_3DS_TGACv1_271747_AA0907340.1	1	1	1	1	1	1	1	1	1	1	1	1	1	1	1	1	1	1	1	1	1	1	1	1	1	1	1	1	1	1	1	1	1	1	1	1	0.8799873775	1	1	1	1	1	1	1	1	1
group10756	TRIAE_CS42_3AS_TGACv1_210475_AA0672970.1	TRIAE_CS42_3B_TGACv1_222234_AA0760330.2	TRIAE_CS42_3DS_TGACv1_271739_AA0907190.1	1	0.4445524437	0.11660798	1	0.4048533485	0.108673216	1	1	1	1	1	1	1	1	1	1	1	1	0.3041370219	0.0647768883	1	0.9011640542	0.1150840698	1	1	0.8971283601	1	1	0.9086619096	1	0.9495530517	0.5490817479	1	1	0.9088767894	1	1	1	1	1	1	1	1	1	1	1
group10757	TRIAE_CS42_3AS_TGACv1_210485_AA0673140.1	TRIAE_CS42_3B_TGACv1_224807_AA0801790.1	TRIAE_CS42_3DS_TGACv1_273510_AA0931840.1	0.0008957071	0.0011599522	1	0.0001745429	0.0011929322	1	0.1176758825	0.327625366	1	0.4694632334	0.3464499526	1	0.581902042	1	1	0.1585460557	0.4817401964	1	0.0041056142	0.0172007542	1	0.0043972713	0.0173294217	1	3.69159034579E-13	1.30347538638E-13	1	1.0907688846E-15	3.13161507805E-15	1	2.65661271616E-09	6.24519452143E-10	1	7.2946906874E-09	1.24678088263E-09	1	1	1	1	1	1	1	1	1	1	1
group10758	TRIAE_CS42_3AS_TGACv1_210486_AA0673200.1	TRIAE_CS42_3B_TGACv1_227993_AA0825410.1	TRIAE_CS42_3DS_TGACv1_272331_AA0919200.1	1	1	1	1	1	1	1	1	1	1	1	1	1	1	1	1	1	1	1	1	1	1	1	1	1	1	1	1	1	1	1	1	1	1	1	1	1	1	1	1	1	1	1	1	1	1
group10759	TRIAE_CS42_3AS_TGACv1_210487_AA0673300.1	TRIAE_CS42_3B_TGACv1_220676_AA0714960.1	TRIAE_CS42_3DS_TGACv1_273116_AA0928520.1	0.6961916422	1	1	0.7850562681	1	1	1	1	1	1	1	1	1	1	1	0.8647442991	1	1	0.4310522326	1	1	0.4208883779	1	1	0.9314550387	0.5628955942	1	0.6212717712	0.8957639703	1	0.2350616258	0.3732449847	1	0.1378360863	0.2339834163	1	1	1	1	1	1	1	1	1	1	1
group10760	TRIAE_CS42_3AS_TGACv1_210487_AA0673380.1	TRIAE_CS42_3B_TGACv1_220676_AA0714920.1	TRIAE_CS42_3DS_TGACv1_271471_AA0899590.1	1	1	1	1	0.8158657313	1	1.56657712185E-05	0.2267543123	0.0497131336	0.0011822312	0.8259089908	0.1381829624	0.000126627	0.0026443223	1	8.60076007482E-05	0.0155420894	0.984534232	1	0.5044141581	0.0837894543	1	0.5025833757	0.1493136651	0.000007137	0.4057228928	0.0082395437	5.06508854906E-07	0.2999505031	0.0021246868	3.48482072549E-05	0.0350947904	0.2861328192	8.38217505585E-05	0.0315335653	0.4873654588	1	1	1	1	1	1	1	1	1	1
group10762	TRIAE_CS42_3AS_TGACv1_210491_AA0673430.12	TRIAE_CS42_3B_TGACv1_223671_AA0785430.10	TRIAE_CS42_3DS_TGACv1_271548_AA0902200.1	1	1	1	1	1	1	1	1	1	1	1	1	1	1	1	1	1	1	1	1	1	1	1	1	1	1	1	1	1	1	1	1	1	1	1	1	1	1	1	1	1	1	1	1	1	1
group10764	TRIAE_CS42_3AS_TGACv1_210494_AA0673520.1	TRIAE_CS42_3B_TGACv1_229748_AA0829120.1	TRIAE_CS42_3DS_TGACv1_272926_AA0926740.1	0.2441553342	0.0059213739	1	0.2226245784	0.0014047915	0.6082828643	0.4396407114	0.0328850691	1	0.9056081545	0.143831066	1	0.4470375766	0.0385608266	1	0.4072544661	0.0081560013	1	0.1905734867	0.0180424706	1	0.1170918275	0.000276325	0.426033637	0.0129107048	0.000012608	0.554764312	0.012970998	1.11721953766E-05	0.5476224652	0.1786759636	0.000836704	0.5285613301	0.3773249787	0.0038037095	0.5262577009	1	1	1	0.5944044272	1	1	1	1	1	1
group10765	TRIAE_CS42_3AS_TGACv1_210494_AA0673570.1	TRIAE_CS42_3B_TGACv1_224247_AA0794240.1	TRIAE_CS42_3DS_TGACv1_273654_AA0932740.2	1	1	1	1	1	1	1	1	1	1	1	1	1	1	1	1	1	1	1	1	1	1	1	1	1	1	1	1	1	1	1	1	1	1	1	1	1	1	1	1	1	1	1	1	1	1
group10766	TRIAE_CS42_3AS_TGACv1_210494_AA0673600.1	TRIAE_CS42_3B_TGACv1_222844_AA0771640.1	TRIAE_CS42_3DS_TGACv1_271989_AA0912380.1	1	1	1	1	1	0.9778665831	1	1	1	1	1	1	1	1	1	1	1	1	1	1	1	0.6984518981	0.924659455	1	0.3928446238	0.3215087666	1	0.8313688725	0.7114633178	1	0.7952505583	0.5432316716	1	0.5979342839	0.2901238313	1	1	1	1	1	1	1	1	1	1	1
group10767	TRIAE_CS42_3AS_TGACv1_210494_AA0673610.2	TRIAE_CS42_3B_TGACv1_222844_AA0771650.2	TRIAE_CS42_3DS_TGACv1_271989_AA0912390.1	1	1	1	1	1	1	1	1	1	1	1	1	1	1	1	1	1	1	1	1	1	1	1	1	1	1	1	1	1	1	1	1	1	1	1	1	1	1	1	1	1	1	1	1	1	1
group10768	TRIAE_CS42_3AS_TGACv1_210494_AA0673620.1	TRIAE_CS42_3B_TGACv1_224031_AA0791250.3	TRIAE_CS42_3DS_TGACv1_273465_AA0931430.2	1	1	1	1	1	1	1	1	1	1	1	1	1	1	1	1	1	1	1	1	1	1	1	1	1	0.3215087666	0.9009249086	1	0.3282580957	1	1	0.3226951346	1	1	0.5701195468	1	1	1	0.6130510008	1	1	1	1	1	1	0.9175795908
group10770	TRIAE_CS42_3AS_TGACv1_210495_AA0673690.1	TRIAE_CS42_3B_TGACv1_227376_AA0823140.1	TRIAE_CS42_3DS_TGACv1_271767_AA0907540.1	1	1	1	1	1	1	1	1	1	1	1	1	1	1	1	1	1	1	1	1	1	1	1	1	1	1	1	1	1	1	1	1	1	1	1	1	1	1	1	1	1	1	1	1	1	1
group10772	TRIAE_CS42_3AS_TGACv1_210495_AA0673720.1	TRIAE_CS42_3B_TGACv1_223587_AA0784230.1	TRIAE_CS42_3DS_TGACv1_273332_AA0930430.1	1	1	1	1	1	1	1	1	1	1	1	1	1	1	1	1	1	1	1	1	1	1	1	1	1	0.0999023942	0.1024541196	1	0.0370166658	0.1608959001	0.2197969352	0.059000267	1	0.2179525735	0.0203961514	1	1	1	1	1	1	1	1	1	1	1
group10773	TRIAE_CS42_3AS_TGACv1_210502_AA0673850.1	TRIAE_CS42_3B_TGACv1_221579_AA0744800.1	TRIAE_CS42_3DS_TGACv1_272046_AA0913760.1	1	1	1	1	1	1	1	1	1	1	1	1	1	1	1	1	1	1	1	1	1	1	1	1	1	1	1	1	1	1	1	1	1	1	1	1	1	1	1	1	1	1	1	1	1	1
group10775	TRIAE_CS42_3AS_TGACv1_210505_AA0673960.1	TRIAE_CS42_3B_TGACv1_222193_AA0759610.2	TRIAE_CS42_3DS_TGACv1_272083_AA0914300.1	1	0.6626888916	0.3060485431	1	0.4549277495	0.1313880586	1	1	0.2905578829	1	1	0.7120450318	1	1	0.7226200255	1	1	1	0.4557927415	1	0.0607506275	1	1	0.2516881712	1	0.2268758011	0.062370288	1	0.7083527345	0.0631436341	1	0.958885676	0.4564262303	1	1	0.7011649812	1	1	1	1	1	1	1	1	1	1
group10776	TRIAE_CS42_3AS_TGACv1_210508_AA0674090.1	TRIAE_CS42_3B_TGACv1_221301_AA0736640.1	TRIAE_CS42_3DS_TGACv1_273209_AA0929470.2	0.0312954317	0.4115138809	1	0.0659307385	0.1779140569	1	0.6572248939	0.3341213067	1	0.639225933	0.8259089908	1	0.0488403174	0.6637369913	1	0.2760485039	0.7048551346	1	0.0836447454	0.214940503	1	0.0810349477	1	0.6965636338	0.5410994077	0.6899353142	1	0.1913243306	0.3046653983	1	0.0208549692	0.0048606786	1	0.0322102124	0.375126146	1	1	1	1	0.7598070068	1	0.9087986723	1	0.3869277851	0.0363544649	1
group10779	TRIAE_CS42_3AS_TGACv1_210508_AA0674210.1	TRIAE_CS42_3B_TGACv1_231155_AA0830500.1	TRIAE_CS42_3DS_TGACv1_271485_AA0900090.1	0.0021103817	2.87821581646E-05	1	0.0007248618	7.35863158927E-06	1	0.0213542	0.0006428131	1	0.0216529689	0.0026885261	1	0.0305015933	0.0107016032	1	0.0020556429	0.0001035893	1	0.0794647289	0.0005348984	0.774841715	0.0761632535	0.0005242352	0.7846562116	0.0137818891	0.0048940255	1	0.0140552313	0.0048274696	1	0.0179455923	0.0036911205	1	0.020577961	0.0047143062	1	1	1	1	1	1	1	1	1	1	1
group10783	TRIAE_CS42_3AS_TGACv1_210520_AA0674480.1	TRIAE_CS42_3B_TGACv1_221719_AA0748270.1	TRIAE_CS42_3DS_TGACv1_272809_AA0925520.1	1	1	1	1	1	1	1	1	1	1	1	1	1	1	1	1	1	1	1	1	1	1	1	1	1	1	1	1	1	1	1	1	1	1	1	1	1	1	1	1	1	1	1	1	1	1
group10784	TRIAE_CS42_3AS_TGACv1_210520_AA0674490.3	TRIAE_CS42_3B_TGACv1_221719_AA0748260.2	TRIAE_CS42_3DS_TGACv1_272809_AA0925510.1	1	1	1	1	1	1	1	1	1	1	1	1	1	1	1	1	1	1	1	1	1	1	1	1	1	1	1	1	1	1	1	1	1	1	1	1	1	1	1	1	1	1	1	1	1	1
group10785	TRIAE_CS42_3AS_TGACv1_210520_AA0674500.1	TRIAE_CS42_3B_TGACv1_221719_AA0748280.1	TRIAE_CS42_3DS_TGACv1_272809_AA0925490.1	1	1	1	1	1	1	1	1	1	1	1	1	1	1	1	1	1	1	1	1	1	1	1	1	1	1	1	1	1	1	1	1	1	1	1	1	1	1	1	1	1	1	1	1	1	1
group10786	TRIAE_CS42_3AS_TGACv1_210525_AA0674570.1	TRIAE_CS42_3B_TGACv1_221351_AA0738120.1	TRIAE_CS42_3DS_TGACv1_272011_AA0913070.1	1	1	0.6395931367	1	1	1	1	1	1	1	1	1	1	1	1	1	1	1	1	1	1	1	1	1	1	1	1	1	1	1	1	1	1	1	1	1	1	1	1	1	1	1	1	1	1	1
group10787	TRIAE_CS42_3AS_TGACv1_210525_AA0674580.2	TRIAE_CS42_3B_TGACv1_221351_AA0738110.1	TRIAE_CS42_3DS_TGACv1_272011_AA0913080.1	1	1	1	1	1	1	1	1	1	1	1	1	1	1	1	1	1	1	1	1	1	1	1	1	1	1	1	1	1	1	1	1	1	1	1	1	1	1	1	1	0.9608222858	1	1	0.6114536843	1	1
group10788	TRIAE_CS42_3AS_TGACv1_210527_AA0674640.1	TRIAE_CS42_3B_TGACv1_221867_AA0752050.1	TRIAE_CS42_3DS_TGACv1_274344_AA0935540.1	5.77750085805E-105	0.8227795526	1.14838323145E-106	1.78922630971E-102	0.7762473286	1.07746553098E-104	6.03776801066E-13	1	2.62941987954E-15	1.07615642202E-12	1	1.30564864555E-14	2.4822212683E-30	1	8.29752827111E-35	2.86431988283E-36	1	4.27353723993E-42	7.09273390724E-05	1	1.30097141171E-05	6.79475060327E-05	1	1.29672063186E-05	0.078753826	1	0.0521423548	0.0798844085	1	0.0500958048	0.000010079	1	0.0001483011	6.69493850281E-07	1	1.15016572626E-05	1	1	1	1	1	1	1	1	1	1
group10791	TRIAE_CS42_3AS_TGACv1_210530_AA0674670.1	TRIAE_CS42_3B_TGACv1_221165_AA0732510.1	TRIAE_CS42_3DS_TGACv1_272345_AA0919290.1	1	1	1	1	1	1	1	1	1	1	1	1	1	1	1	1	1	1	1	1	1	1	1	1	1	1	1	1	1	1	1	1	1	1	1	1	1	1	1	1	1	1	1	1	1	1
group10792	TRIAE_CS42_3AS_TGACv1_210530_AA0674730.1	TRIAE_CS42_3B_TGACv1_224336_AA0795430.1	TRIAE_CS42_3DS_TGACv1_272726_AA0924330.1	1	1	1	1	1	1	1	1	1	1	1	1	1	1	1	1	1	1	1	1	1	1	1	1	1	1	1	1	1	1	1	1	1	1	1	1	1	1	1	1	1	1	1	1	1	1
group10793	TRIAE_CS42_3AS_TGACv1_210534_AA0674800.2	TRIAE_CS42_3B_TGACv1_222944_AA0773660.2	TRIAE_CS42_3DS_TGACv1_271648_AA0904610.1	0.7341992387	0.4445524437	1	1	0.4048533485	1	1	0.1237251322	1	1	0.8502075918	1	1	0.2611341212	1	1	0.1247166332	1	1	1	1	1	0.66155096	1	1	0.0988896281	0.9009249086	0.6212717712	0.0259584678	0.9110832624	0.9428697654	0.0267522739	0.5285613301	1	0.1805533558	0.2996239961	1	0.0009418069	0.010336602	1	0.0047988116	0.0023667392	0.6596510095	0.000005495	0.0130281906	0.2250344039
group10795	TRIAE_CS42_3AS_TGACv1_210539_AA0674970.1	TRIAE_CS42_3B_TGACv1_225418_AA0808180.1	TRIAE_CS42_3DS_TGACv1_273470_AA0931470.1	9.97048593054E-64	1.71918192282E-263	5.08363953242E-61	7.6156592214E-68	1.76688718285E-265	7.77317957569E-58	4.61537213408E-61	1.86271832469E-277	1.20526848528E-72	1.03465190416E-38	1.72990871395E-181	1.25661244875E-47	4.11158280465E-41	7.59994879451E-160	7.24524971892E-35	2.43978418209E-70	2.21757642866E-275	1.07951590312E-61	0.1359337626	4.21584741544E-17	7.64002165746E-09	0.0191676135	1.14591589227E-30	1.83794077849E-16	9.31686499267E-34	2.44589203692E-71	1.04363678456E-05	1.35260827934E-35	4.09806411642E-98	1.12754691435E-13	2.53482253547E-32	6.4002371924E-83	9.23044126611E-10	6.72791714063E-28	1.15904355822E-71	0.000000022	1	1	1	1	1	1	1	1	1	1
group10797	TRIAE_CS42_3AS_TGACv1_210543_AA0675020.1	TRIAE_CS42_3B_TGACv1_222009_AA0755090.1	TRIAE_CS42_3DS_TGACv1_271560_AA0902620.1	1	1	1	1	1	1	1	1	1	1	1	1	1	1	1	1	1	1	1	1	1	1	1	1	1	1	1	1	1	1	1	1	1	1	1	1	1	1	1	1	1	1	1	1	1	1
group10799	TRIAE_CS42_3AS_TGACv1_210546_AA0675090.1	TRIAE_CS42_3B_TGACv1_220841_AA0721070.1	TRIAE_CS42_3DS_TGACv1_271476_AA0899770.1	1	1	1	1	1	1	1	1	0.6944376989	1	1	0.7120450318	1	1	0.8153454698	1	0.988824354	0.6696046802	1	1	0.7796104241	1	1	0.7869656933	1	0.1618774084	0.1601126276	1	0.3282580957	0.2306837876	1	0.3692716954	0.1788914199	1	0.4359405905	0.102623251	0.2605492753	0.3858657566	1	0.2605736864	0.5513620778	1	0.1480526389	0.3852037488	1	0.483359239
group10800	TRIAE_CS42_3AS_TGACv1_210563_AA0675260.1	TRIAE_CS42_3B_TGACv1_221252_AA0735220.1	TRIAE_CS42_3DS_TGACv1_272994_AA0927310.1	1	1	1	1	1	1	1	1	1	1	1	1	1	1	1	1	1	1	1	1	1	1	1	1	1	1	1	1	1	1	1	1	1	1	1	1	1	1	1	1	1	1	1	1	1	1
group10802	TRIAE_CS42_3AS_TGACv1_210569_AA0675330.1	TRIAE_CS42_3B_TGACv1_220614_AA0711470.2	TRIAE_CS42_3DS_TGACv1_271480_AA0899860.2	1	1	1	1	1	1	1	1	1	1	1	1	1	1	1	1	1	1	0.6939271642	1	1	0.6984518981	1	1	0.9314550387	1	0.6857086565	0.9479000588	1	1	0.9495530517	1	1	0.9374600898	1	1	0.590231112	1	0.4258357281	0.8808101498	1	0.6087059144	0.4422134426	1	0.4276126597	0.603093577
group10803	TRIAE_CS42_3AS_TGACv1_210583_AA0675450.1	TRIAE_CS42_3B_TGACv1_224176_AA0793450.1	TRIAE_CS42_3DS_TGACv1_271478_AA0899820.1	1	1	1	1	1	1	1	1	1	1	1	1	1	1	1	1	1	1	1	1	1	1	1	1	1	1	1	1	1	1	1	1	1	1	1	1	1	1	1	1	1	1	1	1	1	1
group10804	TRIAE_CS42_3AS_TGACv1_210583_AA0675460.1	TRIAE_CS42_3B_TGACv1_224176_AA0793470.1	TRIAE_CS42_3DS_TGACv1_271478_AA0899810.1	1	1	1	1	1	1	1	1	1	1	1	1	1	1	1	1	1	1	1	1	1	1	1	1	1	1	1	1	1	1	1	0.5621817964	1	0.6136294475	0.7770673348	1	1	1	1	1	1	0.6284508195	1	0.9475671491	0.9140279457	1
group10805	TRIAE_CS42_3AS_TGACv1_210599_AA0675550.2	TRIAE_CS42_3B_TGACv1_225132_AA0805320.3	TRIAE_CS42_3DS_TGACv1_273674_AA0932820.3	0.7341992387	0.6626888916	0.0188431917	1	0.4549277495	0.0483618152	1.10892410108E-05	1	0.0001335122	0.0011822312	1	0.0016056056	0.0037532425	1	0.0207197794	3.78928425223E-05	1	0.00434205	1	1	1	1	1	0.7846562116	0.1416376568	0.7753166916	0.0015058703	0.1414653131	0.5037021455	0.0004684319	0.0438922235	0.8722375868	0.0004727441	0.1115190371	1	0.0029911564	1	1	1	1	1	1	1	1	1	1
group10806	TRIAE_CS42_3AS_TGACv1_210609_AA0675620.3	TRIAE_CS42_3B_TGACv1_224197_AA0793760.2	TRIAE_CS42_3DS_TGACv1_271551_AA0902410.5	1	1	1	1	1	1	1	1	1	1	1	1	1	1	1	1	1	1	1	1	1	1	1	1	1	1	1	1	1	0.9110832624	1	1	1	1	1	1	1	1	1	1	1	1	1	1	1	1
group10810	TRIAE_CS42_3AS_TGACv1_210431_AA0671980.1	TRIAE_CS42_3B_TGACv1_220601_AA0710630.1	TRIAE_CS42_3DS_TGACv1_271777_AA0907710.1	0.686490523	1	0.6395931367	0.6464757404	1	0.6082828643	1	1	1	1	1	1	1	1	1	1	1	1	1	1	1	1	1	1	1	1	1	1	1	1	1	1	1	1	1	1	1	1	1	1	1	1	1	1	1	1
group10815	TRIAE_CS42_3AS_TGACv1_210619_AA0675760.2	TRIAE_CS42_3B_TGACv1_221538_AA0743340.1	TRIAE_CS42_3DS_TGACv1_271785_AA0907940.1	1	1	1	1	1	1	1	1	1	1	1	1	1	1	1	1	1	1	1	1	1	1	1	1	1	1	1	1	1	1	1	1	1	1	1	1	1	1	1	1	1	1	1	1	1	1
group10816	TRIAE_CS42_3AS_TGACv1_210619_AA0675810.1	TRIAE_CS42_3B_TGACv1_225499_AA0809110.1	TRIAE_CS42_3DS_TGACv1_271785_AA0907960.1	1	1	1	1	1	1	1	1	1	1	1	1	1	1	1	1	1	1	1	1	1	1	1	1	1	1	1	1	1	1	1	1	1	1	1	1	1	1	0.60537894	1	1	0.9087986723	1	1	0.36480117	1
group10817	TRIAE_CS42_3AS_TGACv1_210620_AA0675830.1	TRIAE_CS42_3B_TGACv1_222244_AA0760460.1	TRIAE_CS42_3DS_TGACv1_274412_AA0935710.1	1	1	1	1	1	1	1	1	1	1	1	1	1	1	1	1	1	1	1	1	1	1	1	1	1	1	1	1	1	1	1	1	1	1	0.9088767894	1	1	1	1	1	1	1	1	1	1	1
group10819	TRIAE_CS42_3AS_TGACv1_210630_AA0676030.1	TRIAE_CS42_3B_TGACv1_220612_AA0711200.1	TRIAE_CS42_3DS_TGACv1_273786_AA0933430.1	0.3231459498	1	1	0.4078854995	1	1	1	1	1	1	1	1	0.5333789007	1	0.9090364255	0.0750554727	1	0.5489244405	0.6939271642	0.7694423976	1	0.6114995307	0.6649858335	1	0.9314550387	0.9399476063	0.1241624342	0.6334726317	1	0.4403015201	0.03913489	1	0.087437366	0.1093420261	1	0.0439637914	0.0071298801	1	0.2238883335	0.0378269657	1	0.0666729188	0.0023987126	0.9542047901	0.2697525303	0.0001831123
group10821	TRIAE_CS42_3AS_TGACv1_210637_AA0676100.1	TRIAE_CS42_3B_TGACv1_226248_AA0815220.2	TRIAE_CS42_3DS_TGACv1_273232_AA0929690.1	0.059984644	0.0213848339	1	0.0098798166	0.0027109988	1	1	0.007781436	0.0031773062	1	0.0189667912	0.003694277	1	0.0200990201	0.4554492646	1	0.00408842	0.0302314799	0.0010825487	0.0005571207	1	0.000275399	0.0001355511	1	3.96835328024E-13	2.39841300617E-19	0.554764312	1.8275155132E-11	1.48967373063E-18	0.3199506024	2.48611901306E-10	4.73168677645E-17	0.298127592	0.000000005	2.67341095458E-15	0.2996239961	1.77773933514E-06	0.000004482	1	0.000001687	4.31577149773E-06	1	2.65828728604E-07	8.22852415314E-07	1	4.42569251018E-07
group10822	TRIAE_CS42_3AS_TGACv1_210637_AA0676110.1	TRIAE_CS42_3B_TGACv1_226248_AA0815230.1	TRIAE_CS42_3DS_TGACv1_273232_AA0929700.1	1	1	1	1	1	1	1	1	1	1	1	1	1	1	1	1	1	1	0.6939271642	1	1	0.6984518981	1	1	1	1	1	1	1	1	1	1	1	1	1	1	1	1	1	1	1	1	1	1	1	1
group10823	TRIAE_CS42_3AS_TGACv1_210637_AA0676130.2	TRIAE_CS42_3B_TGACv1_222052_AA0755940.2	TRIAE_CS42_3DS_TGACv1_271850_AA0909410.1	4.17385102808E-06	4.16164956713E-05	1	1.55382800443E-05	0.0001116502	1	0.3407302553	0.4394363192	1	0.1956040985	0.426517285	1	0.0361469648	0.2611341212	1	0.1870171019	0.2427712343	1	0.0307919066	0.0044418095	1	0.0549445486	0.0076486153	1	0.0234035028	0.0016783052	1	0.0413768396	0.0048564689	1	0.0600106378	0.0220394024	1	0.0589299898	0.0222094483	1	2.47017232378E-05	1.29893649472E-10	0.318743486	5.57881848746E-07	3.33625984739E-12	0.4176200954	5.04145136572E-05	7.45237871694E-09	0.7370705989	6.03067440338E-07
group10824	TRIAE_CS42_3AS_TGACv1_210640_AA0676180.1	TRIAE_CS42_3B_TGACv1_222825_AA0771410.1	TRIAE_CS42_3DS_TGACv1_271499_AA0900440.1	0.0190352698	0.9470610529	0.3652695639	0.0098798166	0.9756681135	0.2063807757	0.606495395	1	1	0.3750450751	1	1	0.2220442698	1	1	0.3474407525	1	1	0.0002925464	0.6957416924	0.0642538388	0.000275399	0.695461683	0.0642418267	0.0453476165	1	0.2829684275	0.0798844085	1	0.2901799407	0.1365159894	1	0.4564262303	0.1378360863	1	0.4553678638	0.0010846648	0.0144277991	1	0.0005481642	0.0086400646	1	6.68015653019E-06	0.0001753626	1	4.53972118686E-05
group10825	TRIAE_CS42_3AS_TGACv1_210643_AA0676210.1	TRIAE_CS42_3B_TGACv1_220700_AA0715970.1	TRIAE_CS42_3DS_TGACv1_271601_AA0903460.1	1	1	1	1	1	1	1	1	1	1	1	1	1	1	1	1	1	1	1	1	1	1	1	1	1	1	1	1	1	1	1	1	1	1	1	1	1	1	0.9141184821	1	1	1	1	1	1	1
group10826	TRIAE_CS42_3AS_TGACv1_210643_AA0676220.1	TRIAE_CS42_3B_TGACv1_220700_AA0715960.2	TRIAE_CS42_3DS_TGACv1_271601_AA0903450.1	1	1	1	1	1	1	1	1	1	1	1	1	1	1	1	1	1	1	1	0.2150200885	1	0.4520942032	0.1150840698	1	1	1	1	1	1	1	1	1	1	1	1	1	0.3636083523	1	1	0.3564062622	1	1	0.9153012429	1	1	1
group10827	TRIAE_CS42_3AS_TGACv1_210643_AA0676230.1	TRIAE_CS42_3B_TGACv1_220700_AA0715950.1	TRIAE_CS42_3DS_TGACv1_271601_AA0903440.1	1	1	1	1	1	1	9.37317572414E-11	2.83845982967E-43	1.5231467418E-12	9.46867749345E-11	1.72297074344E-35	2.5285625559E-08	0.0053397943	1.03295021435E-11	0.0042449597	0.000012443	3.80522638989E-16	0.0043670271	1	1	1	1	1	1	8.6672548471E-05	4.35420876779E-08	0.8597402137	8.63074883812E-06	1.02355207872E-07	1	0.0002758052	2.08684416836E-06	1	0.000006348	2.5139501965E-05	1	0.4540703801	1	0.4702537216	0.6841861082	1	0.7110169056	1	1	1	0.2947422712
group10828	TRIAE_CS42_3AS_TGACv1_210643_AA0676240.1	TRIAE_CS42_3B_TGACv1_220700_AA0715940.1	TRIAE_CS42_3DS_TGACv1_271601_AA0903430.1	1	1	1	1	1	1	1	0.3671687151	1	1	0.3525609687	1	1	0.7031787796	1	1	0.6541438833	1	1	1	1	1	1	1	1	0.3311120192	1	1	0.7045916054	0.7016091393	1	0.3367491415	1	0.9068864271	0.4942595786	1	1	1	1	1	1	1	1	1	1	1
group10830	TRIAE_CS42_3AS_TGACv1_210657_AA0676580.1	TRIAE_CS42_3B_TGACv1_222295_AA0761460.2	TRIAE_CS42_3DS_TGACv1_272178_AA0916310.1	1	1	1	1	1	0.8129964912	1	1	1	1	1	1	1	1	1	1	1	1	1	1	1	1	1	1	1	1	0.7966949764	0.8313688725	1	0.7016091393	1	1	0.7216872038	1	1	1	1	1	1	1	1	1	1	1	1	1
group10831	TRIAE_CS42_3AS_TGACv1_210672_AA0676750.1	TRIAE_CS42_3B_TGACv1_221264_AA0735570.1	TRIAE_CS42_3DS_TGACv1_271941_AA0911440.1	1	1	1	1	1	1	1	1	1	1	1	1	1	1	1	1	1	1	1	1	1	1	1	1	1	1	1	1	1	1	1	1	1	1	1	1	1	1	1	1	1	1	1	1	1	1
group10832	TRIAE_CS42_3AS_TGACv1_210672_AA0676770.1	TRIAE_CS42_3B_TGACv1_222236_AA0760390.1	TRIAE_CS42_3DS_TGACv1_273753_AA0933240.1	1	1	1	1	1	1	1	1	1	1	1	1	1	1	1	1	1	1	1	1	1	1	1	1	1	1	1	1	1	1	1	1	1	1	1	1	1	1	1	1	1	1	1	1	1	1
group10836	TRIAE_CS42_3AS_TGACv1_210684_AA0677110.1	TRIAE_CS42_3B_TGACv1_224905_AA0803000.1	TRIAE_CS42_3DS_TGACv1_273531_AA0931990.1	1	1	1	1	1	1	1	0.4394363192	1	1	0.8259089908	1	1	0.8857320321	1	1	1	1	1	1	1	1	1	1	0.9288355684	0.581131024	1	1	0.3778678719	1	0.936431718	0.5621817964	1	0.9263031491	0.5850960474	1	1	1	1	1	1	1	1	1	1	1
group10837	TRIAE_CS42_3AS_TGACv1_210687_AA0677140.1	TRIAE_CS42_3B_TGACv1_224158_AA0793160.1	TRIAE_CS42_3DS_TGACv1_273410_AA0931020.1	1	1	1	1	1	1	1	1	1	1	1	1	1	1	1	1	1	1	1	1	1	1	1	1	1	1	1	1	1	1	1	1	1	1	1	1	1	1	1	1	1	1	1	1	1	1
group10838	TRIAE_CS42_3AS_TGACv1_210692_AA0677220.1	TRIAE_CS42_3B_TGACv1_222537_AA0766560.1	TRIAE_CS42_3DS_TGACv1_274065_AA0934570.1	0.2441553342	1	0.215482074	0.2342896704	1	0.6332485943	1	1	1	1	1	1	1	1	1	0.3258358032	1	0.7650473629	1	1	1	1	1	1	0.6143905591	1	1	1	1	1	0.9230725608	1	0.865484019	0.5979342839	1	0.5469016452	1	1	1	1	1	1	1	1	1	1
group10840	TRIAE_CS42_3AS_TGACv1_210707_AA0677410.1	TRIAE_CS42_3B_TGACv1_221813_AA0750400.2	TRIAE_CS42_3DS_TGACv1_272650_AA0923500.1	0.2944084056	1	1	0.2797348074	1	1	1	0.9217118319	1	1	1	1	1	1	1	1	1	1	1	1	1	1	0.7682057404	1	1	0.0337607694	0.2154771324	0.9972690991	0.0093311092	0.1974622554	1	0.096307787	0.535329569	1	0.2661925385	1	1	1	1	1	1	1	1	1	1	1
group10841	TRIAE_CS42_3AS_TGACv1_210707_AA0677430.1	TRIAE_CS42_3B_TGACv1_222770_AA0770300.1	TRIAE_CS42_3DS_TGACv1_273155_AA0928970.1	1	1	1	1	1	1	1	1	1	1	1	1	1	1	1	1	1	1	1	1	1	1	1	1	1	1	1	1	1	1	1	1	1	1	1	1	1	1	1	1	1	1	1	1	1	1
group10842	TRIAE_CS42_3AS_TGACv1_210707_AA0677440.1	TRIAE_CS42_3B_TGACv1_222770_AA0770310.1	TRIAE_CS42_3DS_TGACv1_273155_AA0928960.1	1	1	1	1	1	1	1	1	1	1	1	1	1	1	1	1	1	1	1	1	1	1	1	1	1	1	1	1	1	1	1	1	1	1	1	1	1	1	1	1	1	1	1	1	1	1
group10843	TRIAE_CS42_3AS_TGACv1_210712_AA0677480.1	TRIAE_CS42_3B_TGACv1_223148_AA0777010.4	TRIAE_CS42_3DS_TGACv1_272825_AA0925580.1	1	1	1	1	1	1	1	1	1	1	1	1	1	1	1	1	1	1	1	1	1	1	0.7726596611	0.7846562116	1	1	1	1	1	1	1	1	1	1	1	1	1	1	1	1	1	1	1	0.9542047901	0.9213234707	1
group10845	TRIAE_CS42_3AS_TGACv1_210716_AA0677600.1	TRIAE_CS42_3B_TGACv1_220626_AA0712270.2	TRIAE_CS42_3DS_TGACv1_272169_AA0916130.2	1	0.0115654012	0.0040954783	1	0.0101749319	0.007808123	1	0.2422658836	0.1156100764	1	0.2645409113	0.0645713601	1	0.0760442259	0.037143998	1	0.0163389066	0.0072220194	1	0.0087665652	0.0749178495	1	0.0043873985	0.0119199791	1	0.1794258129	0.0977319191	1	0.0961369985	0.3199506024	1	0.0962310415	0.0117432876	1	0.0275266554	0.0058710112	1	0.0002231082	3.65641531812E-05	1	0.0010685057	0.000294274	1	0.0402456008	0.0012562528	1
group10846	TRIAE_CS42_3AS_TGACv1_210716_AA0677650.2	TRIAE_CS42_3B_TGACv1_224164_AA0793220.1	TRIAE_CS42_3DS_TGACv1_271634_AA0904330.1	1	0.254635055	1	1	0.23697188	0.6082828643	1	0.4394363192	0.7495480125	1	0.4731462307	0.246826805	1	0.2611341212	0.8153454698	1	0.2360692591	0.407525507	1	0.2150200885	0.4157565155	1	0.1150840698	0.7103697126	1	0.0009252868	0.001718664	1	0.0066994752	0.0067829535	1	0.0135469522	0.0059385213	1	0.0533320166	0.0058710112	0.1108113662	1	0.2065211232	0.0526854553	1	0.1163024853	0.2719589775	1	0.5039936097	0.271697557
group10847	TRIAE_CS42_3AS_TGACv1_210726_AA0677850.1	TRIAE_CS42_3B_TGACv1_222089_AA0757080.1	TRIAE_CS42_3DS_TGACv1_273156_AA0928990.2	1	1	1	1	1	1	1	1	1	1	1	1	1	1	1	1	1	1	1	1	1	1	1	1	1	1	1	1	1	1	1	1	1	1	1	1	1	1	1	1	1	1	1	1	1	1
group10848	TRIAE_CS42_3AS_TGACv1_210727_AA0677910.1	TRIAE_CS42_3B_TGACv1_220982_AA0725770.1	TRIAE_CS42_3DS_TGACv1_273840_AA0933660.1	1	1	1	1	1	1	1	1	1	1	1	1	1	1	1	1	1	1	1	1	1	1	1	1	1	1	1	1	1	1	1	1	1	1	1	1	1	1	1	1	1	1	1	1	1	1
group10849	TRIAE_CS42_3AS_TGACv1_210732_AA0677990.1	TRIAE_CS42_3B_TGACv1_223305_AA0780010.1	TRIAE_CS42_3DS_TGACv1_272042_AA0913660.1	1	1	1	1	1	1	1	1	1	1	1	1	1	1	1	1	1	1	1	1	1	1	1	1	1	1	1	1	1	1	1	1	1	1	1	1	1	1	1	1	1	0.6087059144	1	1	1	1
group10850	TRIAE_CS42_3AS_TGACv1_210735_AA0678010.9	TRIAE_CS42_3B_TGACv1_226547_AA0817630.2	TRIAE_CS42_3DS_TGACv1_272206_AA0916810.2	1	1	1	1	1	1	1	1	1	1	1	1	1	1	1	1	1	1	1	1	1	1	1	1	1	1	1	1	1	1	1	1	1	1	1	1	1	1	1	1	1	1	1	1	1	1
group10851	TRIAE_CS42_3AS_TGACv1_210735_AA0678020.1	TRIAE_CS42_3B_TGACv1_226547_AA0817640.1	TRIAE_CS42_3DS_TGACv1_272206_AA0916800.1	1	1	1	1	1	1	1	1	1	1	1	1	1	1	1	1	1	1	1	1	1	1	1	1	1	1	1	1	1	1	1	1	1	1	1	1	1	1	1	1	1	1	1	1	1	1
group10854	TRIAE_CS42_3AS_TGACv1_210736_AA0678090.1	TRIAE_CS42_3B_TGACv1_222559_AA0766810.1	TRIAE_CS42_3DS_TGACv1_273309_AA0930280.2	1	1	1	1	1	1	1	1	1	1	1	1	1	1	1	1	1	1	1	1	1	1	1	1	1	1	1	1	1	1	1	1	1	1	1	1	1	1	1	1	1	1	1	1	1	1
group10858	TRIAE_CS42_3AS_TGACv1_210741_AA0678140.1	TRIAE_CS42_3B_TGACv1_225284_AA0806800.1	TRIAE_CS42_3DS_TGACv1_275638_AA0936720.1	1	1	1	1	1	1	1	1	1	1	1	1	1	1	1	1	1	1	1	1	1	1	1	1	1	1	1	1	1	1	1	1	1	1	1	1	1	1	1	1	1	1	1	1	1	1
group10859	TRIAE_CS42_3AS_TGACv1_210742_AA0678150.1	TRIAE_CS42_3B_TGACv1_222461_AA0765010.1	TRIAE_CS42_3DS_TGACv1_272632_AA0923310.1	0.07138064	0.1183077911	1	0.0270333792	0.0960461912	1	0.0469178107	0.0746235867	1	0.2998521335	0.4416347878	1	0.0227455602	0.2611341212	1	0.0067564271	0.0464927898	1	0.0713004801	0.391581876	1	0.1142292026	0.6766476791	1	0.1144062585	0.0822235253	1	0.0078220832	0.0086696719	1	0.0759915679	0.433028774	1	0.0770649395	0.2618032905	1	1	1	1	1	1	0.8997212892	1	1	0.9140279457	1
group10860	TRIAE_CS42_3AS_TGACv1_210742_AA0678160.1	TRIAE_CS42_3B_TGACv1_222461_AA0765000.1	TRIAE_CS42_3DS_TGACv1_272632_AA0923320.1	1	1	1	1	1	1	1	1	1	1	1	1	1	1	1	1	1	1	1	1	1	1	1	1	1	1	1	1	1	1	1	1	1	1	1	1	1	1	1	1	1	1	1	1	1	1
group10863	TRIAE_CS42_3AS_TGACv1_210749_AA0678250.1	TRIAE_CS42_3B_TGACv1_220596_AA0710400.1	TRIAE_CS42_3DS_TGACv1_273800_AA0933490.1	1	1	1	1	1	1	1	1	1	1	1	1	0.9210065763	1	1	0.9719154341	1	1	1	1	1	1	1	0.7860021659	0.3687842785	0.6011895475	1	0.5265911036	0.6123098494	1	0.000224881	0.0005263213	1	0.0003169993	0.0008971335	1	1	0.0815586088	0.0241405469	1	0.0234161145	0.0234051914	1	0.0391135217	0.0363544649	1
group10864	TRIAE_CS42_3AS_TGACv1_210768_AA0678510.1	TRIAE_CS42_3B_TGACv1_224551_AA0797860.1	TRIAE_CS42_3DS_TGACv1_272104_AA0914870.1	1	1	1	1	1	1	1	1	1	1	1	1	1	1	1	1	1	1	1	1	1	1	1	1	1	1	1	1	1	1	1	1	1	1	1	1	0.8799873775	1	1	1	1	1	0.9153012429	1	1	1
group10866	TRIAE_CS42_3AS_TGACv1_210772_AA0678660.1	TRIAE_CS42_3B_TGACv1_222873_AA0772210.3	TRIAE_CS42_3DS_TGACv1_271655_AA0904900.4	1	1	1	1	1	1	1	1	1	1	1	1	1	1	1	1	1	1	1	1	1	1	1	1	1	1	1	1	1	1	1	1	1	1	1	1	1	1	1	1	1	1	1	1	1	1
group10868	TRIAE_CS42_3AS_TGACv1_210783_AA0678840.1	TRIAE_CS42_4BS_TGACv1_328146_AA1083550.1	TRIAE_CS42_4DS_TGACv1_361175_AA1162620.1	1	1	1	1	1	1	1	1	1	1	1	1	1	1	1	1	1	1	1	1	1	1	1	1	1	1	1	1	1	1	1	1	1	1	1	1	1	1	1	1	1	1	1	1	1	1
group10869	TRIAE_CS42_3AS_TGACv1_210790_AA0679100.1	TRIAE_CS42_3B_TGACv1_221459_AA0741370.1	TRIAE_CS42_3DS_TGACv1_272459_AA0921100.1	0.0307113324	1	0.093932938	0.0066750921	1	0.0179807862	1	1	1	1	1	1	1	1	1	1	1	1	1.47486828461E-14	0.1762489806	3.43739050089E-08	3.67470595695E-14	0.2171010203	3.85806695338E-08	0.6963563723	0.5863248818	1	0.1242729904	0.8320743227	0.9110832624	1	1	1	1	1	1	1	1	1	1	1	1	1	1	1	1
group10873	TRIAE_CS42_3AS_TGACv1_210796_AA0679310.1	TRIAE_CS42_3B_TGACv1_221540_AA0743550.1	TRIAE_CS42_3DS_TGACv1_271660_AA0904980.2	1	1	1	1	1	1	1	1	1	1	1	1	1	1	1	1	1	1	1	1	1	1	1	1	0.6143905591	0.3215087666	1	0.6212717712	0.3282580957	1	0.9495530517	0.5490817479	1	0.9374600898	0.5701195468	1	1	1	1	1	1	1	1	1	1	1
group10874	TRIAE_CS42_3AS_TGACv1_210796_AA0679320.2	TRIAE_CS42_3B_TGACv1_221540_AA0743540.1	TRIAE_CS42_3DS_TGACv1_271660_AA0904970.1	1	1	1	1	1	1	1	1	1	1	1	1	1	1	1	1	1	1	1	1	1	1	1	1	1	1	1	1	1	1	1	1	1	1	1	1	1	1	1	1	1	1	1	1	1	1
group10875	TRIAE_CS42_3AS_TGACv1_210800_AA0679370.3	TRIAE_CS42_3B_TGACv1_221078_AA0729540.1	TRIAE_CS42_3DS_TGACv1_272599_AA0922830.1	1	1	1	0.9917202763	1	1	0.9224327792	0.6889180724	1	0.8950478364	0.675756999	1	1	1	1	1	1	1	1	1	1	1	1	1	0.0444237435	0.0999023942	1	0.0798844085	0.1037348175	1	0.6122048075	0.4461323507	1	0.9263493547	0.2727809621	1	1	1	1	1	0.9608222858	1	1	1	1	1
group10876	TRIAE_CS42_3AS_TGACv1_210800_AA0679390.1	TRIAE_CS42_3B_TGACv1_221078_AA0729530.1	TRIAE_CS42_3DS_TGACv1_273985_AA0934140.1	1	1	1	1	1	1	1.74959453685E-71	4.39075466491E-106	0	1.65448842524E-36	4.11918887348E-36	2.19470646747E-147	0.0354765507	1.83191301054E-163	4.38018882863E-200	8.1815308722E-61	2.36311879282E-135	0	1	1	1	1	1	1	0.0100005382	0.3329203772	0.6744881955	0.0007893793	0.0003431933	1	7.72585825964E-07	7.41783363715E-27	1.95265727788E-06	1.03385496021E-10	5.60831881774E-18	0.4553678638	0.0216010292	1	0.366766175	0.0131351993	1	0.2669912437	6.63385154453E-05	1	0.0041131063	2.77064878223E-06
group10877	TRIAE_CS42_3AS_TGACv1_210803_AA0679440.1	TRIAE_CS42_3B_TGACv1_224209_AA0793890.1	TRIAE_CS42_3DS_TGACv1_273140_AA0928800.1	0.1826475058	1	0.9037813411	0.2797348074	1	0.7658903647	0.621949164	1	1	0.403778798	1	1	0.5894194751	1	1	0.8615020727	1	1	0.1381101924	1	0.6978515881	0.3288070434	1	0.7103697126	0.1870124367	0.8971283601	1	0.9972690991	1	1	0.9428697654	1	1	1	1	1	1	1	1	1	1	1	1	1	1	1
group10878	TRIAE_CS42_3AS_TGACv1_210804_AA0679480.1	TRIAE_CS42_3B_TGACv1_222213_AA0759960.1	TRIAE_CS42_3DS_TGACv1_272375_AA0919790.1	1	1	1	1	1	1	1	1	1	1	1	1	1	1	1	1	1	1	1	1	1	1	1	1	1	1	1	1	1	1	1	1	1	1	1	1	1	1	1	1	1	1	1	1	1	1
group10879	TRIAE_CS42_3AS_TGACv1_210806_AA0679500.1	TRIAE_CS42_3B_TGACv1_220990_AA0726110.1	TRIAE_CS42_1DL_TGACv1_061073_AA0184190.1	0.0113382924	1	0.0826630978	0.0109490686	1	0.080808139	1	1	1	1	1	1	1	1	1	1	1	1	1	1	1	1	1	1	1	1	1	1	1	1	0.6122048075	0.6768917029	1	0.6136294475	0.6608854296	1	1	0.0664792577	0.6651608929	0.9853403244	0.1348562858	1	0.9153012429	0.3362546176	1	0.7352601085
group10880	TRIAE_CS42_3AS_TGACv1_210816_AA0679630.1	TRIAE_CS42_3B_TGACv1_220836_AA0720930.2	TRIAE_CS42_3DS_TGACv1_273443_AA0931240.2	0.9732190187	0.0767429009	1	0.9148384941	0.0713439006	0.9778665831	1	1	1	1	1	1	1	1	1	1	0.7663451809	1	1	0.3798062275	1	1	0.66155096	1	1	0.5628955942	1	0.9479000588	0.5707682372	1	1	0.5490817479	1	1	0.5701195468	1	1	1	1	1	1	1	1	1	1	1
group10881	TRIAE_CS42_3AS_TGACv1_210817_AA0679660.1	TRIAE_CS42_3B_TGACv1_222234_AA0760320.1	TRIAE_CS42_3DS_TGACv1_271613_AA0903840.1	1	1	1	1	1	1	1	1	1	1	1	1	1	1	1	1	1	1	1	1	1	1	1	1	1	1	1	1	1	1	1	1	1	1	1	1	1	1	1	1	1	1	1	1	1	1
group10885	TRIAE_CS42_3AS_TGACv1_210825_AA0679800.1	TRIAE_CS42_3B_TGACv1_225840_AA0812330.1	TRIAE_CS42_3DS_TGACv1_273917_AA0933930.1	1	1	1	1	1	1	1	1	1	1	1	1	1	1	1	1	1	1	1	1	1	1	1	1	1	1	1	1	1	1	1	1	1	1	1	1	1	1	1	1	0.9608222858	1	1	0.5383602572	1	1
group10886	TRIAE_CS42_3AS_TGACv1_210838_AA0679950.1	TRIAE_CS42_3B_TGACv1_225173_AA0805820.1	TRIAE_CS42_3DS_TGACv1_272220_AA0917150.1	1	0.9611839825	0.6395931367	1	1	0.554340604	1	0.7809220583	1	1	0.8259089908	1	1	0.5703012264	0.8532642818	1	0.2168254372	0.4988265824	1	0.3574578334	0.2569804198	1	0.2426338102	0.5123977187	1	0.0822235253	0.120214459	1	0.0556377395	0.199678625	1	0.1478984501	0.2120871484	1	0.4346532857	0.2884366976	1	1	1	1	1	1	1	1	1	1
group10887	TRIAE_CS42_3AS_TGACv1_210838_AA0679960.1	TRIAE_CS42_3B_TGACv1_222675_AA0768770.1	TRIAE_CS42_3DS_TGACv1_272220_AA0917140.3	0.0449522683	0.1038144848	1	0.0319225205	0.0589202777	1	0.0390972303	0.0166852061	1	0.1841358363	0.1527131839	1	0.2075949501	0.1828554048	1	0.0598004077	0.0547945739	1	1	1	1	1	1	1	0.0125079713	0.0912949104	1	0.003379688	0.0142668131	1	0.0176799582	0.0427908522	1	0.0076974804	0.028797912	1	1	1	1	1	1	1	1	1	1	1
group10888	TRIAE_CS42_3AS_TGACv1_210843_AA0680070.1	TRIAE_CS42_3B_TGACv1_224541_AA0797800.1	TRIAE_CS42_3DS_TGACv1_271491_AA0900310.1	1	1	1	1	1	1	1	1	1	1	1	1	1	1	1	1	1	1	1	1	1	1	1	1	1	1	1	1	1	1	1	1	1	1	1	1	1	1	1	1	1	1	1	1	1	1
group10891	TRIAE_CS42_3AS_TGACv1_210853_AA0680240.1	TRIAE_CS42_3B_TGACv1_223240_AA0778800.2	TRIAE_CS42_3DS_TGACv1_272006_AA0913010.1	0.001788788	0.0002365407	1	0.000891577	0.000041293	1	0.3407302553	0.0120642054	1	0.3443583916	0.0189597004	1	0.0661356111	0.0039979215	1	0.1516775623	0.0070218644	1	0.7030582542	0.1923809244	1	0.7119253635	0.1972113649	1	0.078753826	0.0004654373	0.4855016063	0.1414653131	0.0008493163	0.437723308	0.0211456237	0.0001315078	0.7262509713	0.0206635089	0.0004553514	0.8878293429	0.1269083776	0.0020535101	1	0.2151230963	0.001147283	0.7973829072	0.1288234983	0.0402456008	1	0.1366293488
group10892	TRIAE_CS42_3AS_TGACv1_210853_AA0680270.1	TRIAE_CS42_3B_TGACv1_223240_AA0778790.2	TRIAE_CS42_3DS_TGACv1_272006_AA0913020.1	1	0.8227795526	1	1	0.7762473286	1	1	1	1	1	1	1	1	1	1	1	1	1	1	1	1	1	1	1	0.9288355684	0.2268758011	1	1	0.7083527345	1	0.5835362657	0.6694663581	1	0.0977175573	0.3306917596	1	1	1	1	1	1	1	1	1	1	1
group10893	TRIAE_CS42_3AS_TGACv1_210854_AA0680290.1	TRIAE_CS42_3B_TGACv1_220591_AA0709980.1	TRIAE_CS42_3DS_TGACv1_272035_AA0913510.1	1	1	1	1	1	1	1	1	1	1	1	1	1	1	1	1	1	1	0.4310522326	1	0.774841715	0.4208883779	1	1	1	1	1	1	1	1	1	1	1	1	1	1	0.3636083523	1	0.2576983927	0.5905007453	1	0.3251470319	0.562711849	1	0.6899006217	0.4097766597
group10897	TRIAE_CS42_3AS_TGACv1_210859_AA0680410.1	TRIAE_CS42_3B_TGACv1_223947_AA0789990.1	TRIAE_CS42_3DS_TGACv1_271605_AA0903490.1	1	1	1	1	1	1	1	1	1	1	1	1	1	1	1	1	1	1	1	1	1	1	1	1	1	1	1	1	1	1	1	1	1	1	1	1	1	1	1	1	1	1	1	1	1	1
group10901	TRIAE_CS42_3AS_TGACv1_210859_AA0680420.1	TRIAE_CS42_3B_TGACv1_223947_AA0790000.2	TRIAE_CS42_3DS_TGACv1_271605_AA0903500.1	1	1	1	1	1	1	1	1	1	1	1	1	1	1	1	1	1	1	1	1	1	1	1	1	1	1	1	1	1	1	1	1	1	1	1	1	1	1	1	1	1	1	1	1	1	1
group10902	TRIAE_CS42_3AS_TGACv1_210872_AA0680540.1	TRIAE_CS42_3B_TGACv1_223934_AA0789830.1	TRIAE_CS42_3DS_TGACv1_271922_AA0910880.1	1	1	1	1	1	1	1	1	1	1	1	1	1	1	1	1	1	1	1	1	1	1	1	1	1	1	1	1	1	1	1	1	1	1	1	1	1	1	1	1	1	1	1	1	1	1
group10903	TRIAE_CS42_3AS_TGACv1_210879_AA0680640.1	TRIAE_CS42_3B_TGACv1_220886_AA0722520.1	TRIAE_CS42_3DS_TGACv1_272211_AA0916950.1	1	1	1	1	1	1	1	1	1	1	1	1	1	1	1	1	1	1	1	1	1	1	1	1	1	1	1	1	1	1	1	1	1	1	1	1	1	1	1	1	1	1	1	1	1	1
group10904	TRIAE_CS42_3AS_TGACv1_210882_AA0680680.1	TRIAE_CS42_3B_TGACv1_223276_AA0779470.1	TRIAE_CS42_3DS_TGACv1_271642_AA0904520.1	1	1	1	1	1	1	1	1	1	1	1	1	1	1	1	1	1	1	1	1	1	1	1	1	1	1	1	1	1	1	1	1	1	1	1	1	1	1	1	1	1	1	1	1	1	1
group10906	TRIAE_CS42_3AS_TGACv1_210886_AA0680800.2	TRIAE_CS42_3B_TGACv1_225680_AA0811010.1	TRIAE_CS42_3DS_TGACv1_272354_AA0919410.1	0.1214072764	1	0.0358757127	0.7090866011	0.6859683655	0.032728384	1	1	0.4316161291	1	0.143831066	0.246826805	0.9210065763	1	0.8153454698	0.8615020727	1	0.7236854807	0.7030582542	1	0.0380239946	1	0.8802849672	0.1247171146	0.7752558297	0.7812427269	0.0368199861	1	0.3775658696	0.0595381927	1	0.1171105961	0.0046183407	1	0.1077103967	0.0044174787	0.0239479956	1	0.3104100122	0.0135696233	1	0.0730726343	0.0246083971	1	0.1199244162	1
group10907	TRIAE_CS42_3AS_TGACv1_210886_AA0680820.1	TRIAE_CS42_3B_TGACv1_227920_AA0825130.1	TRIAE_CS42_3DS_TGACv1_272354_AA0919400.1	1	1	1	1	1	1	1	1	1	1	1	1	1	1	1	1	1	1	1	1	1	1	1	1	1	0.4023160222	1	1	0.4779654703	1	1	0.6037741382	0.8786154157	1	0.7070538958	0.857144206	1	1	1	1	1	1	1	1	1	1
group10908	TRIAE_CS42_3AS_TGACv1_210886_AA0680840.1	TRIAE_CS42_3B_TGACv1_221680_AA0747350.1	TRIAE_CS42_3DS_TGACv1_272354_AA0919380.1	1	1	1	1	1	1	1	1	1	1	1	1	1	1	1	1	1	1	1	1	1	1	1	1	1	1	1	1	1	1	1	1	1	1	1	1	1	0.0673542219	0.9503337055	1	0.0784519932	0.578730988	0.8298726547	0.0008025219	0.1592011693	0.5684255421
group10909	TRIAE_CS42_3AS_TGACv1_210888_AA0680860.1	TRIAE_CS42_3B_TGACv1_222782_AA0770590.1	TRIAE_CS42_3DS_TGACv1_273128_AA0928640.1	1	1	1	1	0.9282936644	1	1	1	1	1	1	1	1	1	1	1	1	1	0.753227378	0.7759631207	1	0.6637969769	1	1	0.6143905591	0.8002139729	1	0.8313688725	0.9086619096	1	0.6122048075	0.6768917029	1	0.8194625214	1	1	1	1	1	1	1	1	1	1	1	1
group10910	TRIAE_CS42_3AS_TGACv1_210894_AA0681010.1	TRIAE_CS42_3B_TGACv1_224135_AA0792730.1	TRIAE_CS42_3DS_TGACv1_272459_AA0921070.1	1	1	1	1	1	1	1	1	1	1	1	1	1	1	1	1	1	1	1	1	1	1	1	1	1	1	1	1	1	1	1	1	1	1	1	1	1	1	1	1	1	1	1	1	1	1
group10912	TRIAE_CS42_3AS_TGACv1_210896_AA0681060.1	TRIAE_CS42_3B_TGACv1_221110_AA0730590.1	TRIAE_CS42_3DS_TGACv1_271703_AA0906140.1	0.4217741079	1	1	0.241457001	1	0.5029807425	0.2592548497	1	0.6944376989	0.0927680172	1	0.1272115136	1	1	1	0.2430044621	1	1	0.1490488369	1	0.6109773216	0.2174956695	1	0.7846562116	0.0025710761	0.9631469992	0.0824724219	0.0139433536	0.7204420727	0.4361397329	0.108180672	1	0.4910919577	0.168378231	1	0.4053966396	0.9319904394	1	1	0.4439045124	1	1	1	1	1	0.9175795908
group10914	TRIAE_CS42_3AS_TGACv1_210910_AA0681320.1	TRIAE_CS42_3B_TGACv1_221810_AA0750300.1	TRIAE_CS42_3DS_TGACv1_272487_AA0921460.1	1	0.5635081107	1	1	0.1605418695	0.566250951	1	0.8195668328	1	1	0.8502075918	1	1	1	1	1	0.5835097548	1	1	0.3172411653	1	0.8724214669	0.1922095395	1	1	0.0149703632	0.0912820961	1	0.0133094942	0.1241451401	1	0.0147833342	0.0445349229	1	0.0115146206	0.1086430233	1	1	1	1	1	1	1	1	1	1
group10915	TRIAE_CS42_3AS_TGACv1_210918_AA0681380.1	TRIAE_CS42_3B_TGACv1_221386_AA0738930.1	TRIAE_CS42_3DS_TGACv1_271955_AA0911710.1	1	1	1	1	1	1	1	1	1	1	1	1	1	1	1	1	1	1	1	1	1	1	1	1	1	1	1	1	1	1	1	1	1	1	1	1	1	1	1	1	1	1	1	1	1	1
group10916	TRIAE_CS42_3AS_TGACv1_210935_AA0681550.1	TRIAE_CS42_3B_TGACv1_222344_AA0762570.1	TRIAE_CS42_3DS_TGACv1_273070_AA0928000.2	0.3719564938	0.2430913681	1	0.348488133	0.2299242735	1	1	0.22310141	1	1	0.3691586155	1	1	1	1	1	1	1	1	1	1	1	1	1	0.8525794734	0.3201244199	1	0.8018118935	0.2352551659	1	1	0.5168667174	1	1	0.4040812881	1	1	1	1	1	1	1	1	1	1	1
group10917	TRIAE_CS42_3AS_TGACv1_210935_AA0681570.1	TRIAE_CS42_3B_TGACv1_228293_AA0826480.1	TRIAE_CS42_3DS_TGACv1_272222_AA0917170.1	1	0.498437109	1	1	0.4549277495	0.9718529099	1	1	1	1	1	1	1	0.8543771086	1	1	0.7663451809	1	1	0.2150200885	1	1	0.3859075735	1	1	0.0988896281	0.3175210231	1	0.1750690483	0.5476224652	1	0.0962310415	0.5285613301	1	0.0979767812	0.5262577009	1	0.9489865035	0.66546579	1	1	1	1	0.2561607742	0.2395216868	1
group10918	TRIAE_CS42_3AS_TGACv1_210938_AA0681710.1	TRIAE_CS42_3B_TGACv1_225027_AA0804200.1	TRIAE_CS42_3DS_TGACv1_272144_AA0915590.1	1	1	1	1	1	1	1	1	1	1	1	1	1	1	1	1	1	1	1	1	1	1	1	1	1	0.9958715841	1	1	1	1	1	0.9944517126	1	1	1	1	1	1	1	1	1	1	1	1	1	1
group10919	TRIAE_CS42_3AS_TGACv1_210940_AA0681740.1	TRIAE_CS42_3B_TGACv1_221503_AA0742060.1	TRIAE_CS42_3DS_TGACv1_271844_AA0909320.1	1	1	1	0.6874740416	1	1	1	1	1	1	1	1	1	1	1	1	1	1	1	1	1	0.4208883779	1	0.7846562116	1	1	1	1	1	1	1	1	1	1	1	1	1	0.6433920697	1	1	0.6359727118	1	1	0.3852037488	1	1
group10920	TRIAE_CS42_3AS_TGACv1_210940_AA0681760.1	TRIAE_CS42_3B_TGACv1_228257_AA0826370.3	TRIAE_CS42_3DS_TGACv1_271450_AA0898660.2	0.686490523	1	0.3792686653	0.836165713	1	0.3549157358	0.6343189314	1	0.1803366015	0.4947674963	1	0.1738968836	0.8681915402	1	0.3250010418	0.6060575662	1	0.1150654598	0.4063021126	1	0.677541168	0.3172583686	1	0.6808178857	7.05365892494E-06	1	3.88765251018E-05	0.0003618882	1	0.0021508485	0.0003466359	0.9944517126	0.0142133968	0.0031646026	0.9088767894	0.1135281263	1	1	0.9724860221	1	1	0.9087986723	0.6221233149	1	0.2425788887	1
group10922	TRIAE_CS42_3AS_TGACv1_210940_AA0681810.1	TRIAE_CS42_3B_TGACv1_220857_AA0721510.1	TRIAE_CS42_3DS_TGACv1_271450_AA0898690.1	1	1	1	1	1	1	1	1	1	1	1	1	1	1	1	1	1	1	1	1	1	1	1	1	1	1	1	1	1	1	1	1	1	1	1	1	1	1	1	1	1	1	1	1	1	1
group10924	TRIAE_CS42_3AS_TGACv1_210942_AA0681880.1	TRIAE_CS42_3B_TGACv1_227218_AA0822230.1	TRIAE_CS42_3DS_TGACv1_273422_AA0931120.1	1	1	1	1	1	1	1	1	1	1	1	1	1	1	1	1	1	1	1	1	1	1	1	1	1	1	1	1	1	1	1	1	1	1	1	1	1	1	1	1	1	1	1	1	1	1
group10925	TRIAE_CS42_3AS_TGACv1_210945_AA0681900.1	TRIAE_CS42_3B_TGACv1_223314_AA0780120.1	TRIAE_CS42_3DS_TGACv1_271783_AA0907900.1	1	0.8557287356	0.8284359374	1	0.4988609839	0.6082828643	1	1	1	1	0.7549794723	1	1	1	1	1	0.7048551346	1	1	0.169484671	1	1	0.3130792319	1	0.0035464833	0.278928653	0.554764312	0.0080230044	0.137188125	1	0.126174317	0.3774954569	1	0.2086511002	0.2753142563	1	1	1	1	1	1	1	1	1	1	1
group10926	TRIAE_CS42_3AS_TGACv1_210945_AA0681910.1	TRIAE_CS42_3B_TGACv1_223314_AA0780090.1	TRIAE_CS42_3DS_TGACv1_272368_AA0919740.1	0.4217741079	1	1	0.4015476992	1	1	1	1	1	1	1	1	1	1	1	1	1	1	0.7030582542	1	1	0.7119253635	1	1	1	1	1	1	1	1	1	1	1	1	1	1	1	0.8561659734	0.1352836834	1	0.6359727118	0.1355138084	1	0.1423828511	0.0028534697	1
group10927	TRIAE_CS42_3AS_TGACv1_210951_AA0681990.1	TRIAE_CS42_3B_TGACv1_221208_AA0733800.2	TRIAE_CS42_3DS_TGACv1_271704_AA0906200.1	1	1	1	1	1	1	1	1	1	1	1	1	1	1	1	1	1	1	1	1	1	1	1	1	1	0.8971283601	0.9009249086	1	0.9086619096	0.9110832624	1	0.8897241482	0.8786154157	1	0.9088767894	0.5262577009	1	1	1	1	1	1	1	1	1	1
group10928	TRIAE_CS42_3AS_TGACv1_210954_AA0682070.1	TRIAE_CS42_3B_TGACv1_221170_AA0732770.2	TRIAE_CS42_3DS_TGACv1_272881_AA0926070.1	1	1	0.8811062154	1	1	0.9778665831	1	1	1	1	1	1	1	1	1	1	1	1	1	1	0.7780522601	1	1	0.8113475836	1	0.6991979046	0.1995633221	1	1	0.3020289583	1	1	0.5001607775	1	1	1	1	1	1	1	1	1	1	1	1	1
group10929	TRIAE_CS42_3AS_TGACv1_210954_AA0682090.1	TRIAE_CS42_3B_TGACv1_221170_AA0732760.1	TRIAE_CS42_3DS_TGACv1_272447_AA0920760.1	1	1	1	1	1	1	1	1	1	1	1	1	1	1	1	1	1	1	1	1	1	1	1	1	1	1	1	1	1	1	1	1	1	1	1	1	1	1	1	1	1	1	1	1	1	1
group10931	TRIAE_CS42_3AS_TGACv1_210962_AA0682140.1	TRIAE_CS42_3B_TGACv1_221163_AA0732420.1	TRIAE_CS42_3DS_TGACv1_272307_AA0918730.1	1	1	1	0.9917202763	1	1	1	1	1	1	1	1	1	1	1	1	1	1	0.7030582542	1	1	0.4520942032	1	1	1	1	1	1	1	1	1	0.9944517126	1	1	1	1	1	0.6435455234	1	1	1	1	1	0.4436419606	0.9140279457	1
group10932	TRIAE_CS42_3AS_TGACv1_210962_AA0682150.1	TRIAE_CS42_3B_TGACv1_221163_AA0732430.2	TRIAE_CS42_3DS_TGACv1_272307_AA0918720.2	1	1	1	1	1	1	1	1	1	1	1	1	1	1	1	1	1	1	1	1	1	1	1	1	0.3996768901	1	0.8779502221	0.4077355937	1	0.3199506024	0.6122048075	1	0.5285613301	0.5979342839	1	0.5262577009	1	1	1	1	1	1	1	1	1	1
group10933	TRIAE_CS42_3AS_TGACv1_210962_AA0682160.1	TRIAE_CS42_3B_TGACv1_221163_AA0732440.1	TRIAE_CS42_3DS_TGACv1_272307_AA0918700.1	1	1	1	1	1	1	1	1	1	1	1	1	1	1	1	1	1	1	1	1	1	1	1	1	1	1	1	1	1	1	1	1	1	1	1	1	1	1	1	1	1	1	1	1	1	1
group10934	TRIAE_CS42_3AS_TGACv1_210962_AA0682180.1	TRIAE_CS42_3B_TGACv1_221163_AA0732450.1	TRIAE_CS42_3DS_TGACv1_272307_AA0918690.1	1	0.7366316471	0.1751603679	1	0.6859683655	0.0988759936	1	1	1	1	1	1	1	1	1	1	1	0.7236854807	1	0.2150200885	0.0749178495	1	0.6704626674	0.3026909071	1	0.8971283601	0.3175210231	1	1	0.5476224652	1	0.8897241482	0.8786154157	1	0.9088767894	0.5262577009	1	0.6433920697	1	1	0.3152357949	0.2905788034	1	0.8733175337	1	1
group10935	TRIAE_CS42_3AS_TGACv1_210972_AA0682260.2	TRIAE_CS42_5BL_TGACv1_405829_AA1336020.1	TRIAE_CS42_3DS_TGACv1_272235_AA0917550.1	1	1	1	1	1	1	1	1	1	1	1	1	1	1	1	1	1	1	1	1	1	1	1	1	1	1	1	1	1	1	1	1	1	1	1	1	1	1	1	1	1	1	1	1	1	1
group10936	TRIAE_CS42_3AS_TGACv1_210973_AA0682290.1	TRIAE_CS42_3B_TGACv1_221720_AA0748310.2	TRIAE_CS42_3DS_TGACv1_272903_AA0926410.2	1	1	0.6316198951	1	1	1	1	1	1	1	1	1	1	1	1	1	1	1	1	1	0.5488246347	1	1	0.5460274576	1	0.5454423338	0.1621067712	1	0.4612827676	0.1014625841	1	0.4928871122	0.2377603307	1	0.3385870766	0.2393238788	0.0004424599	0.6435455234	0.1291694461	0.000078923	0.4595086641	0.0810446071	4.37788985255E-05	0.3017022209	0.0975288903	0.001435531
group10937	TRIAE_CS42_3AS_TGACv1_210974_AA0682340.1	TRIAE_CS42_3B_TGACv1_220989_AA0726060.1	TRIAE_CS42_3DS_TGACv1_272324_AA0919010.1	1	1	1	1	1	1	1	1	1	1	1	1	1	1	1	1	1	1	1	1	1	1	1	1	1	1	1	1	1	1	1	1	1	1	1	1	1	1	1	1	1	1	1	1	1	1
group10938	TRIAE_CS42_3AS_TGACv1_210974_AA0682360.1	TRIAE_CS42_3B_TGACv1_220989_AA0726090.1	TRIAE_CS42_3DS_TGACv1_272324_AA0919030.1	1	1	1	1	1	1	1	1	1	1	1	1	1	1	1	1	1	1	1	1	1	1	1	1	1	1	1	1	1	1	1	1	1	1	1	1	1	1	1	1	1	1	1	1	1	1
group10939	TRIAE_CS42_3AS_TGACv1_210983_AA0682450.1	TRIAE_CS42_3B_TGACv1_223131_AA0776860.2	TRIAE_CS42_3DS_TGACv1_272540_AA0922080.1	1	0.7366316471	0.4497638823	1	0.1313396103	0.0563171781	1	1	1	1	1	1	1	1	0.8153454698	1	1	1	1	0.3798062275	0.2403756473	1	0.3859075735	0.426033637	1	0.0532230635	0.0977319191	1	0.3778678719	0.5657766321	1	0.1387766415	0.5496340797	1	0.5585147604	0.7671932959	1	0.6435455234	0.2313490207	1	0.6359727118	0.2254728716	1	0.6323993684	0.4005967894	1
group10940	TRIAE_CS42_3AS_TGACv1_210984_AA0682490.1	TRIAE_CS42_3B_TGACv1_223449_AA0782390.1	TRIAE_CS42_3DS_TGACv1_271640_AA0904510.1	0.2944084056	1	0.8106066825	0.2797348074	1	0.7658903647	1.11441856361E-09	0.000070544	0.1841914008	6.41978923158E-11	5.41432557597E-06	0.2612980037	0.000000001	0.00018833	0.1421316467	1.72633862927E-14	6.61108424188E-07	0.0317016603	0.2164605789	1	0.9300673418	0.030761092	0.7726596611	0.7103697126	0.0074317045	0.0361790253	1	0.0003501629	0.0370166658	0.6534439751	7.00387953661E-07	0.0009055513	0.4398683772	1.26730964246E-06	0.0047402174	0.2913435462	1	1	0.9206046204	1	1	1	1	1	1	1
group10941	TRIAE_CS42_3AS_TGACv1_210989_AA0682650.2	TRIAE_CS42_3B_TGACv1_223692_AA0785750.3	TRIAE_CS42_3DS_TGACv1_271746_AA0907260.1	1	0.8227795526	1	1	0.7674828409	1	1	1	1	1	1	1	1	1	1	1	1	1	1	1	1	0.861504338	1	1	1	0.9917835214	1	1	0.9266956388	1	1	1	1	1	0.9088767894	1	1	1	0.9206046204	1	1	0.8058726099	1	1	0.7995388361	1
group10942	TRIAE_CS42_3AS_TGACv1_211009_AA0682910.1	TRIAE_CS42_3B_TGACv1_230427_AA0829870.2	TRIAE_CS42_3DL_TGACv1_249479_AA0849780.1	1	1	1	1	1	0.9778665831	1	1	1	1	1	1	1	1	1	1	1	1	1	1	1	1	1	1	1	0.8971283601	0.9009249086	1	0.9086619096	0.9110832624	1	0.8897241482	0.8786154157	1	0.9088767894	0.8878293429	1	1	1	1	1	1	1	1	1	1
group10943	TRIAE_CS42_3AS_TGACv1_211010_AA0682990.1	TRIAE_CS42_3B_TGACv1_220908_AA0723420.1	TRIAE_CS42_3DS_TGACv1_272495_AA0921510.2	1	1	1	1	1	1	1	1	1	1	1	1	1	1	1	1	1	1	1	1	1	1	1	1	1	0.709978388	0.6960084797	1	1	0.7214011859	1	0.6861356883	1	1	1	1	1	1	1	1	1	1	1	1	1	1
group10944	TRIAE_CS42_3AS_TGACv1_211020_AA0683210.1	TRIAE_CS42_3B_TGACv1_225049_AA0804350.1	TRIAE_CS42_3DS_TGACv1_274537_AA0936010.1	1	1	1	1	1	1	1	1	1	1	1	1	1	1	1	1	1	1	1	1	1	1	1	1	1	1	1	1	1	1	1	1	1	1	1	1	1	1	1	1	1	1	1	1	1	1
group10945	TRIAE_CS42_3AS_TGACv1_211022_AA0683260.2	TRIAE_CS42_3B_TGACv1_226898_AA0820040.1	TRIAE_CS42_3DS_TGACv1_272635_AA0923370.1	1	1	1	1	1	1	1	1	1	1	1	1	1	1	1	1	1	1	1	1	1	1	1	1	1	1	1	1	1	1	1	1	1	1	1	1	1	1	1	1	1	1	1	1	1	1
group10946	TRIAE_CS42_3AS_TGACv1_211023_AA0683270.1	TRIAE_CS42_3B_TGACv1_220996_AA0726260.1	TRIAE_CS42_3DS_TGACv1_271881_AA0910120.1	1	1	1	1	1	1	1	1	1	1	1	1	1	1	1	1	1	1	1	1	1	1	1	1	1	1	1	1	1	1	1	1	1	1	1	1	1	1	1	1	1	1	1	1	1	1
group10947	TRIAE_CS42_3AS_TGACv1_211023_AA0683280.1	TRIAE_CS42_3B_TGACv1_220996_AA0726280.1	TRIAE_CS42_3DS_TGACv1_271881_AA0910130.1	1	1	1	1	1	1	1	1	1	1	1	1	1	1	1	1	1	1	1	1	1	1	1	1	1	1	1	1	1	1	1	1	1	1	1	1	1	1	1	1	1	1	1	1	1	1
group10948	TRIAE_CS42_3AS_TGACv1_211026_AA0683410.1	TRIAE_CS42_3B_TGACv1_222610_AA0767750.1	TRIAE_CS42_3DS_TGACv1_272233_AA0917430.1	1	1	1	1	1	1	1	1	1	1	1	1	1	1	1	1	1	1	1	1	1	1	1	1	1	1	1	1	1	1	1	1	1	1	1	1	1	1	1	1	1	1	1	1	1	1
group10949	TRIAE_CS42_3AS_TGACv1_211026_AA0683420.3	TRIAE_CS42_3B_TGACv1_222610_AA0767730.2	TRIAE_CS42_3DS_TGACv1_272233_AA0917410.1	1	1	1	1	1	1	1	1	1	1	1	1	1	1	1	1	1	1	1	1	1	1	1	1	1	0.9958715841	1	1	1	1	1	1	1	1	1	1	1	0.9489865035	0.9206046204	1	0.9608222858	0.9087986723	1	0.6114536843	0.5951205142	1
group10950	TRIAE_CS42_3AS_TGACv1_211027_AA0683440.1	TRIAE_CS42_3B_TGACv1_224014_AA0790950.1	TRIAE_CS42_3DS_TGACv1_272709_AA0924170.2	1	1	1	1	1	0.9778665831	1	1	1	1	1	1	1	1	1	1	1	1	1	1	1	1	1	1	1	1	1	1	1	1	1	1	1	1	1	0.8878293429	1	1	1	1	1	1	1	1	1	1
group10951	TRIAE_CS42_3AS_TGACv1_211031_AA0683480.4	TRIAE_CS42_3B_TGACv1_222491_AA0765820.1	TRIAE_CS42_3DS_TGACv1_274210_AA0935070.5	1	0.5408783248	0.564177614	1	0.7762473286	0.7858158726	1	1	1	1	1	1	1	1	1	1	1	1	1	0.1923809244	0.183938688	1	0.3190225184	0.3062391677	1	0.0071079277	0.0074569756	1	0.0220166211	0.0227764023	1	0.059000267	0.0628448953	1	0.0203961514	0.0230459721	1	0.0233468888	0.0241405469	1	0.0234161145	0.0234051914	1	0.2349218743	0.2100697468	1
group10952	TRIAE_CS42_3AS_TGACv1_211035_AA0683570.2	TRIAE_CS42_3B_TGACv1_221584_AA0745100.4	TRIAE_CS42_3DS_TGACv1_272888_AA0926160.3	1	1	1	1	1	1	1	1	1	1	1	1	1	1	1	1	1	1	1	0.316801088	1	1	0.3190225184	1	1	1	1	1	1	1	1	1	1	1	1	1	1	1	1	1	1	1	1	1	1	1
group10953	TRIAE_CS42_3AS_TGACv1_211037_AA0683620.1	TRIAE_CS42_3B_TGACv1_222967_AA0774260.2	TRIAE_CS42_3DS_TGACv1_271635_AA0904450.1	1	1	1	1	1	1	1	1	1	1	1	1	1	1	1	1	1	1	1	1	1	1	1	1	1	1	1	1	1	1	1	1	1	1	1	1	1	1	1	1	1	1	1	1	1	1
group10954	TRIAE_CS42_3AS_TGACv1_211037_AA0683630.1	TRIAE_CS42_3B_TGACv1_222376_AA0763400.1	TRIAE_CS42_3DS_TGACv1_272543_AA0922130.1	1	1	1	1	1	1	1	1	1	1	1	1	1	1	1	1	1	1	1	1	1	1	1	1	1	1	1	1	1	1	1	1	1	1	1	1	1	1	1	1	1	1	1	1	1	1
group10955	TRIAE_CS42_3AS_TGACv1_211037_AA0683640.1	TRIAE_CS42_3B_TGACv1_227192_AA0822100.1	TRIAE_CS42_3DS_TGACv1_272543_AA0922120.1	1	1	1	0.9917202763	1	1	1	1	1	1	1	1	1	1	1	1	1	1	1	1	1	1	1	1	0.9314550387	1	1	1	1	1	1	1	1	1	1	1	1	1	1	1	1	1	1	1	1	1
group10958	TRIAE_CS42_3AS_TGACv1_211051_AA0683920.1	TRIAE_CS42_3B_TGACv1_228410_AA0826790.1	TRIAE_CS42_3DS_TGACv1_273544_AA0932060.1	1	1	1	1	1	1	1	1	1	1	1	1	1	1	1	1	1	1	1	1	1	1	1	1	1	1	1	1	1	1	1	1	1	1	1	1	1	1	1	1	1	1	1	1	1	1
group10959	TRIAE_CS42_3AS_TGACv1_211052_AA0683950.1	TRIAE_CS42_3B_TGACv1_223644_AA0785050.1	TRIAE_CS42_3DS_TGACv1_272722_AA0924270.1	1	1	1	1	1	1	1	1	1	1	1	1	1	1	1	1	1	1	1	1	1	1	1	1	1	1	1	1	0.9086619096	1	1	0.8897241482	1	1	0.9088767894	1	1	1	1	1	1	1	1	1	1	1
group10960	TRIAE_CS42_3AS_TGACv1_211054_AA0684050.2	TRIAE_CS42_3B_TGACv1_224871_AA0802520.1	TRIAE_CS42_3DS_TGACv1_272077_AA0914250.1	1	1	1	1	1	1	1	1	1	1	1	1	1	1	1	1	1	1	1	1	1	1	1	1	1	1	1	1	1	1	1	1	1	1	1	1	1	1	1	1	1	1	1	1	1	1
group10963	TRIAE_CS42_3AS_TGACv1_211065_AA0684470.1	TRIAE_CS42_3B_TGACv1_220881_AA0722240.1	TRIAE_CS42_3DS_TGACv1_272743_AA0924610.1	1	1	1	1	1	1	1	1	1	1	1	1	1	1	1	1	1	1	1	1	1	1	1	1	1	1	1	1	1	1	1	1	1	1	1	1	1	1	1	1	1	1	1	1	1	1
group10967	TRIAE_CS42_3AS_TGACv1_211073_AA0684600.1	TRIAE_CS42_3B_TGACv1_222029_AA0755410.1	TRIAE_CS42_3DS_TGACv1_272135_AA0915460.1	1	1	1	1	1	1	1	1	1	1	1	1	1	1	1	1	1	1	1	1	1	1	1	1	1	1	1	1	1	1	1	1	1	1	1	1	1	1	1	1	1	1	1	1	1	1
group10968	TRIAE_CS42_3AS_TGACv1_211075_AA0684630.1	TRIAE_CS42_3B_TGACv1_221454_AA0741350.1	TRIAE_CS42_3DS_TGACv1_273436_AA0931180.1	1	1	1	1	1	1	1	1	1	1	1	1	1	1	1	1	1	1	0.9005177521	1	1	0.9011640542	1	1	0.8169841076	0.9141604267	1	0.7074000388	0.8960732089	1	0.6937570315	1	1	0.464105566	1	1	1	1	1	1	1	1	1	1	1	1
group10969	TRIAE_CS42_3AS_TGACv1_211076_AA0684660.1	TRIAE_CS42_3B_TGACv1_224560_AA0797930.1	TRIAE_CS42_3DS_TGACv1_271505_AA0900630.1	0.000479327	0.0013381841	1	6.30709420466E-05	0.0022567933	1	0.1097561127	1	1	0.1956040985	1	1	0.2075949501	0.7031787796	1	0.0049139217	0.0895657215	1	2.52532421748E-09	0.0002782239	0.1767703581	9.54251234154E-09	0.0004766758	0.1439158274	1.40806612243E-05	7.88092645921E-05	1	5.20763771433E-05	0.0002601942	1	0.0063936499	0.059000267	1	0.0112335639	0.0345346947	1	0.0239479956	0.2349434547	1	0.0717228615	0.0234161145	1	1	1	1	1
group10971	TRIAE_CS42_3AS_TGACv1_211081_AA0684710.2	TRIAE_CS42_3B_TGACv1_224881_AA0802740.1	TRIAE_CS42_3DS_TGACv1_271711_AA0906260.2	1	1	1	1	1	1	1	1	1	1	1	1	1	1	1	1	1	1	1	1	1	1	1	1	1	1	1	1	1	1	1	1	1	1	1	1	1	1	1	1	1	1	1	1	1	1
group10972	TRIAE_CS42_3AS_TGACv1_211081_AA0684720.1	TRIAE_CS42_3B_TGACv1_224881_AA0802730.1	TRIAE_CS42_3DS_TGACv1_271711_AA0906270.1	1	1	1	1	1	1	1	1	1	1	1	1	1	1	1	1	1	1	1	1	1	1	1	1	1	0.9958715841	1	1	1	1	1	0.9944517126	1	1	1	1	1	1	1	1	1	1	1	1	1	1
group10973	TRIAE_CS42_3AS_TGACv1_211081_AA0684730.1	TRIAE_CS42_3B_TGACv1_224881_AA0802720.1	TRIAE_CS42_3DS_TGACv1_271711_AA0906280.1	1	1	1	1	1	1	1	1	1	1	1	1	1	1	1	1	1	1	1	1	1	1	1	1	0.2002336613	0.7800149623	1	0.2429989155	1	1	1	1	1	1	1	1	0.5829627003	0.3858657566	1	1	0.9608222858	1	1	0.9542047901	1	0.9175795908
group10974	TRIAE_CS42_3AS_TGACv1_211081_AA0684740.1	TRIAE_CS42_3B_TGACv1_220751_AA0718060.1	TRIAE_CS42_3DS_TGACv1_271711_AA0906290.1	1	1	0.8284359374	1	1	0.5280224535	1	1	1	1	1	1	1	1	1	1	1	1	1	0.1709124109	0.0374806796	1	0.5567546065	0.0642418267	1	1	1	1	1	1	1	1	1	1	1	1	0.2165796363	0.1371907085	1	0.2151230963	0.1348562858	1	0.6106596398	1	1	0.9175795908
group10975	TRIAE_CS42_3AS_TGACv1_211082_AA0684750.1	TRIAE_CS42_3B_TGACv1_222728_AA0769610.1	TRIAE_CS42_3DS_TGACv1_272448_AA0920800.1	1	1	1	1	1	1	1	1	1	1	1	1	1	1	1	1	1	1	1	1	1	1	1	1	1	1	1	1	1	1	1	1	1	1	1	1	0.5829627003	1	1	0.5905007453	1	1	0.6106596398	1	1	0.603093577
group10976	TRIAE_CS42_3AS_TGACv1_211087_AA0684790.1	TRIAE_CS42_3B_TGACv1_225540_AA0809520.1	TRIAE_CS42_3DS_TGACv1_273558_AA0932130.1	1.61298718478E-10	0.0009856408	0.0298495988	1.90610762197E-10	0.0002006353	0.0830658791	6.15863534779E-06	0.0268005518	0.2631542024	7.90047979207E-05	0.020557061	0.8053951048	2.37731234312E-05	0.0479713583	0.3622643125	2.68772240391E-09	0.0030574157	0.0369240351	8.25096026601E-11	2.33023917171E-08	1	1.35003374116E-11	1.27356902354E-07	0.7103697126	2.56936020523E-09	3.16638025244E-06	0.6857086565	2.18567018968E-11	0.000002173	0.257120085	7.01602247178E-11	0.000033561	0.0941684073	4.87598351711E-09	2.22109553087E-06	0.8704691564	0.1210255322	0.0430305575	1	0.0378269657	0.1302655332	1	0.2806127092	0.0961888171	1	1
group10977	TRIAE_CS42_3AS_TGACv1_211087_AA0684800.5	TRIAE_CS42_3B_TGACv1_224810_AA0801800.1	TRIAE_CS42_3DS_TGACv1_273558_AA0932140.3	1	1	1	1	1	1	1	1	1	1	1	1	1	1	1	1	1	1	1	1	1	1	1	1	1	1	1	1	1	1	1	1	1	1	1	1	1	0.000319298	0.0003296234	1	0.0020849574	0.0021631325	1	0.0065005046	0.0067771995	1
group10979	TRIAE_CS42_3AS_TGACv1_211092_AA0684870.1	TRIAE_CS42_3B_TGACv1_221940_AA0753540.1	TRIAE_CS42_3DS_TGACv1_272441_AA0920730.1	0.9112434303	0.02120503	0.6670408316	0.9445844905	0.008420623	0.341285139	1	0.26566321	1	1	0.1723871501	1	0.8487468696	0.0066024216	0.5588212714	1	0.0596942616	1	1	0.474912282	0.774841715	1	0.4739311725	1	0.0308117511	0.0023754362	1	0.0554476945	0.0062623462	1	0.0886414281	0.0017265226	1	0.0492188209	0.0002222417	0.8018922013	0.1752328388	0.0815586088	1	0.1051963999	0.0449309671	1	0.4441332772	0.2561607742	1	0.131586306
group10980	TRIAE_CS42_3AS_TGACv1_211092_AA0684880.1	TRIAE_CS42_3B_TGACv1_221940_AA0753530.1	TRIAE_CS42_3DS_TGACv1_272441_AA0920740.1	1	1	1	1	1	1	1	1	1	1	1	1	1	1	1	1	1	1	1	1	1	1	1	1	1	1	1	1	1	1	1	1	1	1	1	1	1	1	1	1	1	1	1	1	1	1
group10983	TRIAE_CS42_3AS_TGACv1_211094_AA0684980.4	TRIAE_CS42_3B_TGACv1_224795_AA0801600.4	TRIAE_CS42_3DS_TGACv1_272909_AA0926560.4	1	0.0481600672	0.0435135464	1	0.0062000968	0.0015997885	1	0.1237251322	0.1156100764	1	0.0738178082	0.246826805	1	0.1284703225	0.0066735066	1	0.0324608639	0.0034743052	0.6700404731	0.0430275726	0.0001015612	0.3594032035	0.0043873985	7.79141067673E-07	1	0.0071079277	0.001718664	1	0.0033620992	0.0017099298	1	0.0034473917	7.99428230751E-05	1	0.0018736786	3.87269299165E-05	1	0.0070406891	0.0001981118	0.7701016888	0.0022230955	1.50876386368E-06	1	3.36974750871E-05	2.48572257209E-07	1
group10985	TRIAE_CS42_3AS_TGACv1_211094_AA0685010.1	TRIAE_CS42_3B_TGACv1_224795_AA0801620.1	TRIAE_CS42_3DS_TGACv1_272909_AA0926540.1	1	1	1	1	1	1	1	1	1	1	1	1	1	1	1	1	1	1	1	1	1	1	1	1	1	1	1	0.9479000588	1	0.9110832624	0.9428697654	1	0.8786154157	0.9263493547	1	0.8878293429	1	1	1	1	1	1	1	1	1	1
group10988	TRIAE_CS42_3AS_TGACv1_211110_AA0685220.1	TRIAE_CS42_3B_TGACv1_222519_AA0766330.1	TRIAE_CS42_3DS_TGACv1_272792_AA0925290.1	1	1	1	1	1	1	1	1	1	1	1	1	1	1	1	1	1	1	1	1	1	1	1	1	1	1	1	1	1	1	1	1	1	1	1	1	1	1	1	1	1	1	1	1	1	1
group10990	TRIAE_CS42_3AS_TGACv1_211113_AA0685270.1	TRIAE_CS42_3B_TGACv1_222079_AA0756820.1	TRIAE_CS42_3DS_TGACv1_272197_AA0916690.1	1	1	1	1	1	1	1	1	1	1	1	1	1	1	1	1	1	1	1	1	1	1	1	1	1	1	1	1	1	1	1	1	1	1	1	1	1	1	1	1	1	1	1	1	1	1
group10993	TRIAE_CS42_3AS_TGACv1_211116_AA0685350.1	TRIAE_CS42_3B_TGACv1_222314_AA0761960.2	TRIAE_CS42_3DS_TGACv1_272760_AA0924910.1	1	1	1	1	1	1	1	1	1	1	1	1	1	1	1	1	1	1	1	1	1	1	1	1	1	1	1	1	1	1	1	1	1	0.9374600898	1	1	1	1	1	1	1	1	1	1	1	1
group10994	TRIAE_CS42_3AS_TGACv1_211116_AA0685360.1	TRIAE_CS42_3B_TGACv1_223066_AA0775930.1	TRIAE_CS42_3DS_TGACv1_272760_AA0924900.1	1	0.3213325895	0.4497638823	1	0.1096083014	0.0988759936	1	1	0.4316161291	1	1	0.4487895677	1	1	1	1	1	1	0.944827241	1	0.0749178495	0.9440879403	1	0.3026909071	1	0.5628955942	0.1761161862	0.8313688725	0.9086619096	0.0970898645	0.506505762	0.5490817479	0.0117432876	0.5046687877	1	0.0782342467	1	1	1	1	1	1	1	1	1	1
group10996	TRIAE_CS42_3AS_TGACv1_211121_AA0685440.1	TRIAE_CS42_3B_TGACv1_223885_AA0789010.4	TRIAE_CS42_3DS_TGACv1_271782_AA0907860.2	0.7341992387	1	1	0.6874740416	1	1	1	1	1	1	1	1	1	1	1	1	1	1	1	1	1	1	1	1	0.3996768901	1	1	0.4077355937	1	0.7047869799	0.6166751828	0.3226951346	1	0.1378360863	0.5585147604	1	1	1	1	1	1	1	1	1	1	1
group10999	TRIAE_CS42_3AS_TGACv1_211129_AA0685750.1	TRIAE_CS42_3B_TGACv1_220966_AA0725270.1	TRIAE_CS42_3DS_TGACv1_271450_AA0898780.1	1	1	1	1	1	1	1	1	1	1	1	1	1	1	1	1	1	1	1	1	1	1	1	1	1	0.7180123436	0.2972274926	1	0.8957639703	0.3771801849	0.7285499635	1	0.1022434671	0.5458012389	0.6253448499	0.0143160381	1	1	1	1	1	1	1	1	1	1
group11000	TRIAE_CS42_3AS_TGACv1_211132_AA0685770.1	TRIAE_CS42_3B_TGACv1_226896_AA0820020.3	TRIAE_CS42_3DS_TGACv1_271743_AA0907230.1	0.0336447404	0.5006119641	6.33093898363E-05	0.017629406	0.3170043073	5.89586889759E-06	0.3675375294	1	0.0128990243	0.2181532713	1	0.0022367639	0.1274736941	0.8543771086	0.0004166947	0.1162924254	1	0.0021933776	0.0251884477	1	0.0003552445	0.0443257461	1	0.0006216535	0.0077001919	0.9800712898	4.20967485487E-05	0.0140552313	0.840560446	4.45903180106E-05	0.0023162384	0.3737715069	4.83837594111E-07	0.0006932148	0.2271036691	2.18599028269E-08	1	0.0337126328	0.0041299191	1	0.0078814412	0.003822819	0.6202492367	0.0297223756	1	0.9733468677
group11003	TRIAE_CS42_3AS_TGACv1_211135_AA0685810.1	TRIAE_CS42_3B_TGACv1_221067_AA0729130.1	TRIAE_CS42_3DS_TGACv1_271869_AA0909730.1	1	3.40816263131E-08	9.16501681656E-09	1	1.78054705893E-09	4.37881112198E-10	1	0.4394363192	0.4544404437	1	0.426517285	0.4487895677	0.9210065763	0.0002413796	1.22572797686E-07	1	0.0036804972	6.7000375844E-05	1	1.45041156416E-12	3.83349575042E-13	1	1.09392215258E-09	1.67967811122E-11	1	0.0335525424	0.0010022861	0.9449847526	0.2881754187	0.0050967304	0.0398518375	1.70563256658E-05	1.40690135341E-12	0.0139257419	0.0002161972	9.99973193975E-12	1	1	1	1	1	1	1	1	1	1
group11006	TRIAE_CS42_3AS_TGACv1_211140_AA0685940.1	TRIAE_CS42_3B_TGACv1_224560_AA0797920.1	TRIAE_CS42_3DS_TGACv1_271505_AA0900640.1	1	1	1	1	1	1	1	1	1	1	1	1	1	1	1	1	1	1	1	1	1	1	1	1	1	1	1	1	1	1	1	1	1	1	1	1	1	1	1	1	1	1	1	1	1	1
group11007	TRIAE_CS42_3AS_TGACv1_211140_AA0685950.1	TRIAE_CS42_3B_TGACv1_224560_AA0797910.1	TRIAE_CS42_3DS_TGACv1_271865_AA0909680.1	1	1	1	1	1	1	1	1	1	1	1	1	1	1	1	1	1	1	1	1	1	1	1	1	1	1	1	1	1	1	1	1	1	1	1	1	1	1	1	1	1	1	1	1	1	1
group11008	TRIAE_CS42_3AS_TGACv1_211141_AA0685980.1	TRIAE_CS42_3B_TGACv1_226108_AA0814010.1	TRIAE_CS42_3DS_TGACv1_273015_AA0927530.1	1	1	1	1	1	1	1	1	1	1	1	1	1	1	1	1	1	1	1	1	1	1	1	1	1	1	1	1	1	1	1	1	1	1	1	1	1	1	1	1	1	1	1	1	1	1
group11009	TRIAE_CS42_3AS_TGACv1_211142_AA0686010.1	TRIAE_CS42_3B_TGACv1_221535_AA0743220.2	TRIAE_CS42_3DS_TGACv1_273644_AA0932700.1	1	1	1	1	1	1	1	1	1	1	1	1	1	1	1	1	1	1	1	1	1	1	1	1	1	1	1	1	1	1	1	1	1	1	1	1	1	1	1	1	1	1	1	1	1	1
group11010	TRIAE_CS42_3AS_TGACv1_211158_AA0686190.1	TRIAE_CS42_3B_TGACv1_220836_AA0720940.1	TRIAE_CS42_3DS_TGACv1_271721_AA0906500.1	1	1	1	1	1	1	1	1	1	1	1	1	1	1	1	1	1	1	1	1	1	1	1	1	1	1	1	1	1	1	1	1	1	1	1	1	1	7.14968296584E-13	8.54668794661E-13	1	2.47984148157E-12	3.16306315973E-12	1	3.5835354017E-07	6.85012944537E-05	1
group11011	TRIAE_CS42_3AS_TGACv1_211158_AA0686230.1	TRIAE_CS42_3B_TGACv1_220836_AA0720980.1	TRIAE_CS42_3DS_TGACv1_271721_AA0906530.1	1	1	1	1	1	1	1	1	1	1	1	1	1	1	1	1	1	1	1	1	1	1	1	1	1	1	1	1	1	1	1	1	1	1	1	1	1	1	1	1	1	1	1	1	1	1
group11012	TRIAE_CS42_3AS_TGACv1_211166_AA0686260.1	TRIAE_CS42_3B_TGACv1_227098_AA0821360.1	TRIAE_CS42_3DS_TGACv1_272376_AA0919810.1	1	1	1	1	1	1	1	1	1	1	1	1	1	1	1	1	1	1	1	1	1	1	1	1	1	1	1	1	1	1	1	1	1	1	1	1	1	1	1	1	1	1	1	1	1	1
group11013	TRIAE_CS42_3AS_TGACv1_211166_AA0686270.1	TRIAE_CS42_3B_TGACv1_221588_AA0745230.1	TRIAE_CS42_3DS_TGACv1_272376_AA0919800.1	1	1	1	1	1	1	1	0.0232791351	0.010724124	1	0.0026842033	0.0010255565	1	0.0224221048	0.0036080788	1	0.0977246664	0.0216098145	1	1	1	1	1	1	1	0.8880277885	0.4029795559	1	1	0.6029212862	1	1	0.6894668376	1	1	0.6874377275	1	0.9489865035	0.9206046204	1	1	1	1	1	1	1
group11014	TRIAE_CS42_3AS_TGACv1_211167_AA0686280.2	TRIAE_CS42_3B_TGACv1_225989_AA0813290.1	TRIAE_CS42_3DS_TGACv1_271606_AA0903570.2	1	1	1	1	1	1	1	1	1	1	1	1	1	1	1	1	1	1	1	1	1	1	1	1	1	1	1	1	1	1	1	1	1	1	1	1	1	1	1	1	1	1	1	1	1	1
group11015	TRIAE_CS42_3AS_TGACv1_211167_AA0686290.1	TRIAE_CS42_3B_TGACv1_225989_AA0813300.2	TRIAE_CS42_3DS_TGACv1_271606_AA0903560.1	1	1	1	1	1	1	1	1	1	1	1	1	1	1	1	1	1	1	1	1	1	1	1	1	1	1	1	1	1	1	1	1	1	1	1	1	1	1	1	1	1	1	1	1	1	1
group11016	TRIAE_CS42_3AS_TGACv1_211170_AA0686360.1	TRIAE_CS42_3B_TGACv1_227711_AA0824440.1	TRIAE_CS42_3DS_TGACv1_272364_AA0919620.1	0.102235138	0.4833975405	1	0.0553559147	0.5778012357	1	1	1	1	0.9056081545	1	1	0.6035029113	0.8857320321	1	0.8647442991	1	1	0.4310522326	1	1	0.4208883779	1	1	1	1	1	0.9479000588	1	1	1	1	1	1	1	1	1	1	1	1	1	1	1	1	1	1
group11017	TRIAE_CS42_3AS_TGACv1_211170_AA0686370.1	TRIAE_CS42_3B_TGACv1_227711_AA0824450.1	TRIAE_CS42_3DS_TGACv1_272364_AA0919610.1	1	1	1	1	1	1	1	1	1	1	1	1	1	1	1	1	1	1	1	1	1	1	1	1	0.9288355684	0.581131024	1	1	0.8957639703	1	1	0.8722375868	1	0.6136294475	0.8938586661	1	1	1	1	1	1	1	1	1	1	1
group11018	TRIAE_CS42_3AS_TGACv1_211173_AA0686440.1	TRIAE_CS42_3B_TGACv1_221108_AA0730510.1	TRIAE_CS42_3DS_TGACv1_271711_AA0906320.1	1	1	1	1	1	1	1	1	1	1	1	1	1	1	1	1	1	1	1	1	1	1	1	1	1	1	1	1	1	1	1	1	1	1	1	1	1	1	1	1	1	1	1	1	1	1
group11019	TRIAE_CS42_3AS_TGACv1_211176_AA0686460.1	TRIAE_CS42_3B_TGACv1_223834_AA0788190.1	TRIAE_CS42_3DS_TGACv1_272645_AA0923470.1	1	1	1	1	1	0.981429136	1	1	1	1	1	1	1	1	1	1	1	1	1	1	0.467079089	1	1	1	1	1	1	1	1	1	1	1	1	1	1	1	1	1	1	1	1	1	1	1	1	1
group11020	TRIAE_CS42_3AS_TGACv1_211184_AA0686490.1	TRIAE_CS42_3B_TGACv1_224075_AA0791940.1	TRIAE_CS42_3DS_TGACv1_274383_AA0935670.1	1	1	1	0.9917202763	1	0.7658903647	1	1	1	1	1	1	1	1	1	1	1	1	1	1	1	1	1	1	1	1	1	1	1	1	1	1	1	1	1	1	1	1	1	1	1	1	1	1	1	1
group11022	TRIAE_CS42_3AS_TGACv1_211205_AA0686630.1	TRIAE_CS42_3B_TGACv1_223754_AA0786670.1	TRIAE_CS42_3DS_TGACv1_272258_AA0917870.4	1	1	0.6395931367	0.9707527295	1	0.3549157358	1	1	1	1	1	1	1	1	1	1	1	1	1	1	1	1	1	1	1	1	0.9009249086	1	1	1	1	1	1	1	1	1	1	1	1	1	1	1	1	1	1	1
group11023	TRIAE_CS42_3AS_TGACv1_211205_AA0686640.1	TRIAE_CS42_3B_TGACv1_223754_AA0786660.1	TRIAE_CS42_3DS_TGACv1_272258_AA0917880.2	1	1	1	1	1	1	1	1	1	1	1	1	1	1	1	1	1	1	1	1	1	1	1	1	1	1	1	1	1	1	1	1	1	1	1	1	1	1	1	1	1	1	1	1	1	1
group11025	TRIAE_CS42_3AS_TGACv1_211207_AA0686680.1	TRIAE_CS42_3B_TGACv1_224398_AA0796360.1	TRIAE_CS42_3DS_TGACv1_271757_AA0907420.1	0.0022596024	0.6059037371	0.2897856995	0.0046169104	0.7762473286	0.2042451677	1	1	1	1	1	1	0.0770355798	0.5204017044	1	0.0887584888	0.6718980253	1	0.0253878335	1	0.0712597417	0.0961225495	1	0.5030594655	0.0022448339	0.3628738841	0.2875056191	9.05985459092E-05	0.0407879632	0.3363806507	0.0001645941	0.1651410045	0.1513335585	6.22464291417E-05	0.5599466253	0.0210846698	0.0654305526	0.0380536222	1	0.148550892	0.0695922042	1	0.0453998747	0.1950876681	1	0.0031051019
group11026	TRIAE_CS42_3AS_TGACv1_211210_AA0686740.1	TRIAE_CS42_3B_TGACv1_225699_AA0811230.1	TRIAE_CS42_3DS_TGACv1_271827_AA0908920.1	1	1	1	1	1	1	1	1	1	1	1	1	1	1	1	1	1	1	1	1	1	1	1	1	1	1	1	1	1	1	1	1	1	1	1	1	0.5567562894	1	1	0.6943652493	1	1	0.9153012429	1	1	1
group11027	TRIAE_CS42_3AS_TGACv1_211210_AA0686750.1	TRIAE_CS42_3B_TGACv1_223749_AA0786630.1	TRIAE_CS42_3DS_TGACv1_271827_AA0908930.1	0.2534185539	0.8227795526	1	0.1651336714	0.7762473286	1	1	1	1	0.8950478364	1	1	1	1	1	1	1	1	0.6336950895	1	0.7127577076	0.6984518981	1	0.7846562116	0.9288355684	1	1	0.6212717712	1	1	1	1	1	1	1	1	1	1	1	1	1	1	1	1	1	1
group11028	TRIAE_CS42_3AS_TGACv1_211212_AA0686760.1	TRIAE_CS42_3B_TGACv1_226411_AA0816760.1	TRIAE_CS42_3DS_TGACv1_272749_AA0924780.1	1	1	1	1	1	1	1	1	1	1	1	1	1	1	1	1	1	1	1	1	1	1	1	1	1	1	1	1	1	1	1	1	1	1	1	1	1	1	1	1	1	1	1	1	1	1
group11029	TRIAE_CS42_3AS_TGACv1_211230_AA0686960.2	TRIAE_CS42_3B_TGACv1_222064_AA0756500.1	TRIAE_CS42_3DS_TGACv1_272739_AA0924490.1	1	1	1	1	1	0.9778665831	1	1	1	1	1	1	1	1	1	1	1	1	1	0.6508028638	1	1	0.7687083324	1	0.1418528502	1	0.4138745161	0.5220383652	1	0.7389420196	1	1	0.7265759736	1	1	1	1	1	1	1	1	1	1	1	1	1
group11030	TRIAE_CS42_3AS_TGACv1_211230_AA0686970.1	TRIAE_CS42_3B_TGACv1_222064_AA0756540.1	TRIAE_CS42_3DS_TGACv1_273850_AA0933730.2	0.0115131075	0.9467688268	0.3051331347	0.0005187727	0.7762473286	0.0492166727	0.0009513143	0.6889180724	0.1156100764	0.00632573	0.6601208925	0.4487895677	0.0227455602	1	0.4541441252	0.0017131257	0.3746397397	0.2574859703	0.0003943593	0.5080500409	0.0969975936	3.7327658246E-05	0.5087246369	0.0215539426	2.16142162257E-06	0.2224882086	0.0081017188	8.43662585052E-08	0.0861747068	0.0028049869	0.0002758052	0.375278536	0.0935014076	0.000508325	0.4876699372	0.0970857415	1.47948294555E-09	0.059783407	0.0022406417	4.91950285034E-09	0.2432286246	0.0006011724	1.92208806111E-08	0.0497704406	0.0120284425	1.58392733412E-08
group11031	TRIAE_CS42_3AS_TGACv1_211231_AA0686980.2	TRIAE_CS42_3B_TGACv1_222480_AA0765530.1	TRIAE_CS42_3DS_TGACv1_271571_AA0902790.5	1	1	1	1	1	1	1	1	1	1	1	1	1	1	1	1	1	1	1	1	1	1	1	1	1	1	1	1	1	1	1	1	1	1	1	1	1	1	1	1	1	1	1	1	1	1
group11033	TRIAE_CS42_3AS_TGACv1_211231_AA0687000.1	TRIAE_CS42_3B_TGACv1_222480_AA0765510.1	TRIAE_CS42_3DS_TGACv1_271571_AA0902770.2	1	1	1	1	1	1	1	1	1	1	1	1	1	1	1	1	1	1	1	1	1	1	1	1	1	1	0.6857086565	1	0.9920875835	0.4550084014	1	1	1	1	1	1	1	1	1	1	1	1	1	1	1	1
group11035	TRIAE_CS42_3AS_TGACv1_211245_AA0687080.2	TRIAE_CS42_3B_TGACv1_226957_AA0820450.1	TRIAE_CS42_3DS_TGACv1_271609_AA0903630.1	1	1	1	1	1	1	1	1	1	1	1	0.5652665916	1	1	1	1	1	1	1	1	1	1	1	1	0.5362517993	0.0796872974	0.0001707698	0.9479000588	0.0895546293	0.00213323	0.3945135951	0.0431128848	4.52891962052E-05	0.5153096291	0.0672503326	0.0001840295	1	0.7588918412	0.3427522207	1	1	0.8365669389	1	1	1	1
group11036	TRIAE_CS42_3AS_TGACv1_211249_AA0687230.1	TRIAE_CS42_3B_TGACv1_222157_AA0758500.2	TRIAE_CS42_3DS_TGACv1_271827_AA0908970.1	1	1	1	1	1	1	1	1	1	1	1	1	1	1	1	1	1	1	1	1	1	1	1	1	1	1	1	1	1	1	1	1	1	1	1	1	1	1	1	1	1	1	1	1	1	1
group11040	TRIAE_CS42_3AS_TGACv1_211257_AA0687380.1	TRIAE_CS42_3B_TGACv1_220601_AA0710720.1	TRIAE_CS42_3DS_TGACv1_272464_AA0921230.1	1	1	1	1	1	1	1	1	1	1	1	1	1	1	1	1	1	1	1	1	1	1	1	1	1	1	1	1	1	1	1	1	1	1	1	1	1	1	1	1	1	1	1	1	1	1
group11041	TRIAE_CS42_3AS_TGACv1_211257_AA0687390.1	TRIAE_CS42_3B_TGACv1_221993_AA0754770.2	TRIAE_CS42_3DS_TGACv1_272132_AA0915410.1	1	1	0.215482074	0.8416388272	1	0.108673216	1	1	1	1	1	1	1	1	0.8153454698	0.5453753888	1	0.407525507	1	1	0.4157565155	1	1	0.2464562996	1	1	0.9009249086	1	1	0.5476224652	0.6122048075	1	0.1631108411	0.9068864271	1	0.2996239961	0.3581227513	0.0898996662	1	0.000078923	0.0072651195	1	0.0309051745	0.0568584389	1	1
group11043	TRIAE_CS42_3AS_TGACv1_211259_AA0687460.1	TRIAE_CS42_3B_TGACv1_223619_AA0784710.1	TRIAE_CS42_3DS_TGACv1_273974_AA0934090.1	1	1	1	1	1	1	1	1	1	1	1	1	1	1	1	1	1	1	1	1	1	1	1	1	1	1	1	1	1	1	1	1	1	1	1	1	1	1	1	1	1	1	1	1	1	1
group11045	TRIAE_CS42_3AS_TGACv1_211260_AA0687490.1	TRIAE_CS42_3B_TGACv1_220656_AA0714210.1	TRIAE_CS42_3DS_TGACv1_272607_AA0922940.1	1	1	1	1	1	1	1	1	1	1	1	1	1	1	1	1	1	1	1	1	1	1	1	1	1	1	1	1	1	1	1	1	1	1	1	1	1	1	1	1	1	1	1	1	1	1
group11046	TRIAE_CS42_3AS_TGACv1_211262_AA0687600.1	TRIAE_CS42_3B_TGACv1_221840_AA0751230.1	TRIAE_CS42_3DS_TGACv1_272204_AA0916750.1	1	1	1	1	1	1	1	1	1	1	1	0.5510889771	1	1	0.8532642818	0.8615020727	1	0.2196213555	1	1	1	1	1	1	1	1	1	1	0.9086619096	1	1	1	1	1	1	1	1	1	1	1	1	1	1	1	1	1
group11048	TRIAE_CS42_3AS_TGACv1_211264_AA0687640.1	TRIAE_CS42_2BS_TGACv1_146494_AA0466490.1	TRIAE_CS42_1DL_TGACv1_061203_AA0188630.1	1	1	1	1	1	1	1	1	1	1	1	1	1	1	1	1	1	1	1	1	1	1	1	1	1	1	1	1	1	1	1	1	1	1	1	1	1	1	1	1	1	1	1	1	1	1
group11049	TRIAE_CS42_3AS_TGACv1_211269_AA0687760.2	TRIAE_CS42_7BL_TGACv1_576879_AA1858370.1	TRIAE_CS42_3DS_TGACv1_271794_AA0908190.1	1	1	1	1	1	1	1	1	1	1	1	1	1	1	1	1	1	1	1	1	1	1	1	1	1	1	1	1	1	1	1	1	1	1	1	1	1	1	1	1	1	1	1	1	1	1
group11050	TRIAE_CS42_3AS_TGACv1_211269_AA0687770.1	TRIAE_CS42_7BL_TGACv1_576879_AA1858380.1	TRIAE_CS42_3DS_TGACv1_271794_AA0908200.1	1	1	1	1	1	1	1	1	1	1	1	1	1	1	1	1	1	1	1	1	1	1	1	1	1	1	1	1	1	1	1	0.9944517126	1	1	1	1	1	1	1	1	1	1	1	1	1	1
group11051	TRIAE_CS42_3AS_TGACv1_211269_AA0687780.1	TRIAE_CS42_7BL_TGACv1_576879_AA1858390.1	TRIAE_CS42_3DS_TGACv1_271794_AA0908210.1	1	1	1	1	1	1	1	1	1	1	1	1	1	1	1	1	1	1	1	1	1	1	1	1	1	1	1	1	1	1	1	0.9944517126	1	1	1	1	1	1	1	1	1	1	1	1	1	1
group11052	TRIAE_CS42_3AS_TGACv1_211270_AA0687790.1	TRIAE_CS42_3B_TGACv1_222190_AA0759430.2	TRIAE_CS42_3DS_TGACv1_272724_AA0924280.1	1	1	1	1	1	1	1	1	1	1	1	1	1	1	1	1	1	1	1	1	1	1	1	1	1	1	1	1	1	1	1	1	1	1	0.966148535	1	1	1	1	1	1	1	1	1	1	1
group11056	TRIAE_CS42_3AS_TGACv1_211273_AA0687850.1	TRIAE_CS42_3B_TGACv1_225121_AA0805250.1	TRIAE_CS42_3DS_TGACv1_271674_AA0905300.1	1	0.3168785853	0.0923469318	1	0.1827807514	0.0069956565	1	1	0.6094695871	1	1	0.190000861	1	1	0.2128624723	1	0.5114765022	0.1174934145	1	0.1996070428	0.6738306874	1	0.1464837173	0.8338289295	0.6221870108	0.1506426511	0.0012639177	0.6212717712	0.0198137495	4.20654933561E-05	0.6414969938	0.0538143374	0.0002117587	1	0.0631685887	0.0022981704	0.8890912295	1	1	0.3715204079	1	0.8006741235	1	1	1	1
group11058	TRIAE_CS42_3AS_TGACv1_211280_AA0688050.1	TRIAE_CS42_3B_TGACv1_220723_AA0716680.1	TRIAE_CS42_3DS_TGACv1_273204_AA0929430.1	0.1576520176	1	1	0.0963553113	1	0.9778665831	0.6572248939	1	1	0.2181532713	1	1	0.29135456	0.8857320321	1	0.4088412529	1	1	0.3031491659	1	1	0.4377612804	1	1	0.0295743256	0.3649173352	0.9009249086	0.0249740215	0.663876116	0.5120643316	0.0023349555	0.0818190705	0.8786154157	0.0014402698	0.100250399	0.6874377275	0.5829627003	1	1	0.8808101498	1	1	0.9153012429	1	1	1
group11059	TRIAE_CS42_3AS_TGACv1_211294_AA0688120.1	TRIAE_CS42_3B_TGACv1_225621_AA0810470.1	TRIAE_CS42_3DS_TGACv1_273519_AA0931950.1	0.0001205142	9.20993636182E-06	6.94396568573E-20	2.32657661564E-05	1.47725881021E-07	2.75974068004E-24	1.99277135049E-08	1	9.30310741964E-13	1.13473660424E-07	0.8845646854	3.20963457338E-13	7.20719647478E-06	0.0639473791	1.1967717081E-14	8.06439536108E-08	0.3130006217	1.58100771475E-15	0.0041196048	1.41416092456E-09	5.79129302488E-23	0.0020669403	1.68276159987E-10	7.43979059141E-25	0.000000002	8.05514560914E-05	1.14627494291E-27	2.30359267602E-12	9.61106812744E-05	3.29469258617E-32	3.02098294589E-16	9.83805798831E-07	9.9965654914E-44	1.3831580579E-13	8.01736413285E-08	9.88106250329E-42	3.61240178385E-15	1.52009942246E-09	1.01133000961E-45	8.9874193032E-18	3.03342238553E-08	1.76855342849E-47	6.13473426879E-20	1.37737830829E-05	1.8061441989E-43	2.44684440058E-20
group11060	TRIAE_CS42_3AS_TGACv1_211300_AA0688150.1	TRIAE_CS42_3B_TGACv1_221828_AA0750670.1	TRIAE_CS42_3DS_TGACv1_271483_AA0900040.1	1	1	1	1	1	1	1	1	1	1	1	1	1	1	1	1	1	1	1	1	1	1	1	1	1	1	1	1	1	1	1	1	1	1	1	1	1	1	1	1	1	1	1	1	1	1
group11061	TRIAE_CS42_3AS_TGACv1_211302_AA0688170.1	TRIAE_CS42_3B_TGACv1_223336_AA0780480.1	TRIAE_CS42_3DS_TGACv1_273380_AA0930790.1	1	1	1	1	1	1	1	1	1	1	1	1	1	1	1	1	1	1	1	1	1	1	1	1	1	1	1	1	1	1	1	1	1	1	1	1	1	1	1	1	1	1	1	1	1	1
group11062	TRIAE_CS42_3AS_TGACv1_211302_AA0688180.1	TRIAE_CS42_3B_TGACv1_223336_AA0780460.2	TRIAE_CS42_3DS_TGACv1_273110_AA0928430.1	1	1	1	1	1	1	1	1	1	1	1	1	1	1	1	1	1	1	1	1	1	1	1	1	1	1	1	1	1	1	1	1	1	1	1	1	1	1	1	1	1	1	1	1	1	1
group11063	TRIAE_CS42_3AS_TGACv1_211302_AA0688190.1	TRIAE_CS42_3B_TGACv1_223336_AA0780450.1	TRIAE_CS42_3DS_TGACv1_273110_AA0928440.1	1	1	1	1	1	1	1	1	1	1	1	1	1	1	1	1	1	1	1	1	1	1	1	1	1	1	1	1	1	1	1	1	1	1	1	1	1	1	1	1	1	1	1	1	1	1
group11065	TRIAE_CS42_3AS_TGACv1_211303_AA0688230.1	TRIAE_CS42_3B_TGACv1_223927_AA0789760.1	TRIAE_CS42_3DS_TGACv1_274304_AA0935380.1	1	1	1	1	1	1	1	1	1	1	1	1	1	1	1	1	1	1	1	1	1	1	1	1	1	1	1	1	1	1	1	1	1	1	1	1	1	1	1	1	1	1	1	1	1	1
group11066	TRIAE_CS42_3AS_TGACv1_211312_AA0688420.1	TRIAE_CS42_3B_TGACv1_222583_AA0767270.1	TRIAE_CS42_3DS_TGACv1_272383_AA0919890.1	0.686490523	0.2006210506	1	0.2342896704	0.1907027162	1	7.33296045338E-20	0.000000002	0.0032044258	1.54216296802E-17	1.70683416278E-06	0.0003657199	1.69119936276E-18	3.69125455103E-07	0.0005945384	1.7916049281E-27	7.21133139653E-12	4.19847570215E-05	0.7030582542	0.316801088	1	0.7119253635	0.3190225184	1	5.16244603384E-05	0.0041755231	0.8161191355	1.46979434073E-05	0.0008493163	1	2.74719560958E-06	0.0004341517	0.9288063581	9.44193140612E-06	0.0040492472	0.5262577009	1	1	1	1	1	1	1	1	1	1
group11067	TRIAE_CS42_3AS_TGACv1_211316_AA0688520.1	TRIAE_CS42_3B_TGACv1_225328_AA0807110.2	TRIAE_CS42_3DS_TGACv1_273364_AA0930610.1	0.686490523	3.2581816376E-17	8.57108302521E-23	0.6464757404	1.36152976387E-19	1.40741980253E-25	0.8035330461	0.000000489	1.91637613408E-11	0.5714242836	3.59558627438E-07	3.1800853101E-12	0.4508062744	9.40908852697E-08	1.98547482532E-13	0.5166960943	2.90812279612E-09	4.36702793257E-15	1	9.15488710564E-19	1.26732958458E-20	1	3.66877227785E-18	6.40914545761E-20	0.0524654497	2.20587925144E-16	1.84177866453E-27	0.1392988563	1.51920249673E-16	5.25793056827E-26	0.0385716532	5.10752191157E-21	5.54401349379E-34	0.1093420261	1.42501907352E-22	1.19374342691E-33	1	0.0137112249	0.0802135628	1	0.0139713002	0.0461222114	1	0.0148182573	0.0805540549	1
group11068	TRIAE_CS42_3AS_TGACv1_211325_AA0688590.1	TRIAE_CS42_3B_TGACv1_224298_AA0795000.1	TRIAE_CS42_3DS_TGACv1_271734_AA0907130.1	1	1	1	0.6464757404	1	0.6332485943	1	1	1	1	1	1	1	1	1	1	1	1	1	1	1	1	1	1	0.6143905591	0.9958715841	1	0.4077355937	1	1	1	1	1	0.5979342839	1	1	1	1	1	1	1	1	1	1	1	0.1366293488
group11069	TRIAE_CS42_3AS_TGACv1_211328_AA0688610.1	TRIAE_CS42_3B_TGACv1_224607_AA0798710.1	TRIAE_CS42_3DS_TGACv1_271906_AA0910690.1	1	1	1	1	1	1	1	1	1	1	1	1	1	1	1	1	1	1	1	1	1	1	1	1	1	1	1	1	1	1	1	1	1	1	1	1	1	1	1	1	1	1	1	1	1	1
group11070	TRIAE_CS42_3AS_TGACv1_211328_AA0688620.1	TRIAE_CS42_3B_TGACv1_224607_AA0798700.2	TRIAE_CS42_3DS_TGACv1_271906_AA0910700.1	1	1	1	1	1	1	1	1	1	1	1	1	1	1	1	1	1	1	1	1	1	1	1	1	1	1	1	1	1	1	1	1	1	1	1	1	0.2165796363	1	0.2313490207	0.2151230963	1	0.658347379	0.0246083971	0.9542047901	0.6104425067	0.0437989665
group11071	TRIAE_CS42_3AS_TGACv1_211341_AA0688770.2	TRIAE_CS42_3B_TGACv1_222042_AA0755620.1	TRIAE_CS42_3DS_TGACv1_272451_AA0920870.2	0.0001024369	1	2.80401328531E-05	0.0285249268	0.4549277495	2.55615924637E-05	0.5828886654	1	0.4316161291	1	1	0.4487895677	0.6035029113	1	0.037143998	0.5782979689	1	0.1150654598	0.9005177521	0.884932106	0.0471884814	0.9029300666	1	0.1260313055	1	0.8971283601	0.1761161862	1	0.9086619096	0.1758370023	0.2395624441	0.0962310415	7.99428230751E-05	0.1209730345	0.0979767812	0.00001828	0.8799873775	1	1	0.6043196753	1	1	1	1	1	0.9175795908
group11073	TRIAE_CS42_3AS_TGACv1_211344_AA0688860.1	TRIAE_CS42_3B_TGACv1_220593_AA0710240.1	TRIAE_CS42_3DS_TGACv1_272039_AA0913620.1	1	1	1	1	1	1	1	1	1	1	1	1	1	1	1	1	1	1	1	1	1	1	1	1	1	1	1	1	1	1	1	1	1	1	1	1	1	1	1	1	1	1	1	1	1	1
group11074	TRIAE_CS42_3AS_TGACv1_211346_AA0688900.2	TRIAE_CS42_3B_TGACv1_226284_AA0815680.2	TRIAE_CS42_3DS_TGACv1_271475_AA0899660.1	0.0644601532	1.20690194638E-33	1.16411130669E-48	0.0060476627	5.48953714125E-38	5.0428566631E-59	0.6076403451	2.47565538754E-108	2.76769952544E-89	1	4.17928416241E-137	7.97981905732E-122	0.4647027081	1.05775724982E-104	5.99034028902E-85	1	2.63464070392E-103	2.66597986681E-91	1	2.04390605146E-32	1.29427244695E-37	1	5.81284305091E-28	2.31367231418E-32	0.000085273	7.04022479105E-113	1.43570825257E-160	3.464470854E-06	2.66720581911E-96	2.00094650127E-149	0.000000004	3.62238015933E-118	2.07169255796E-188	1.04838240067E-07	5.28490421224E-149	4.27299768169E-218	0.885550831	1	1	1	1	1	0.3347418697	1	1	0.2681935457
group11075	TRIAE_CS42_3AS_TGACv1_211346_AA0688910.1	TRIAE_CS42_3B_TGACv1_223908_AA0789400.1	TRIAE_CS42_3DS_TGACv1_271475_AA0899650.1	1	1	1	1	1	1	1	1	1	1	1	1	0.0126572709	0.0025592792	1	0.0017131257	0.0002212833	1	1	1	1	1	1	1	1	1	1	1	1	1	1	1	1	1	1	1	1	1	1	1	1	1	1	1	1	1
group11076	TRIAE_CS42_3AS_TGACv1_211351_AA0688970.1	TRIAE_CS42_3B_TGACv1_223674_AA0785460.1	TRIAE_CS42_3DS_TGACv1_272245_AA0917720.2	0.686490523	1	0.6395931367	0.6464757404	1	0.6082828643	0.9224327792	1	0.7495480125	0.8950478364	1	1	1	1	1	1	1	1	0.7030582542	1	1	0.7119253635	1	0.426033637	0.0040190236	1	0.0153516748	0.00775526	1	0.0271304851	0.0211456237	1	0.0765350948	0.0206635089	1	0.0782342467	0.1269083776	1	0.4453705515	0.1248752417	1	0.1355138084	0.3753232227	1	1	0.3839704966
group11079	TRIAE_CS42_3AS_TGACv1_211357_AA0689030.1	TRIAE_CS42_3B_TGACv1_229845_AA0829210.1	TRIAE_CS42_3DS_TGACv1_271549_AA0902230.1	0.686490523	0.0387207414	0.0001106039	0.6471743071	0.0751573868	0.0003481052	1	0.4394363192	0.2265174136	1	0.2645409113	0.0645713601	1	0.2611341212	0.0088105575	1	0.5114765022	0.0201835682	0.944827241	0.0430275726	0.0003368966	1	0.0150262934	0.0005995953	1	0.0277405517	0.0007933885	1	0.0482200462	0.0014858936	0.6936727647	0.0962310415	0.0005073126	0.6890718354	0.0979767812	0.0005111586	0.0058618244	0.9774620286	0.318743486	0.0044069984	0.8285300439	0.3754289229	8.28188265666E-06	0.7892049556	0.0196992791	0.0012607759
group11081	TRIAE_CS42_3AS_TGACv1_211357_AA0689070.1	TRIAE_CS42_3B_TGACv1_228181_AA0826160.1	TRIAE_CS42_3DS_TGACv1_271549_AA0902260.1	1	1	1	1	1	1	1	1	1	1	1	1	1	1	1	1	1	1	1	1	1	1	1	1	1	1	1	1	1	1	1	1	1	1	1	1	1	1	1	1	1	1	1	1	1	1
group11083	TRIAE_CS42_3AS_TGACv1_211370_AA0689310.1	TRIAE_CS42_3B_TGACv1_221128_AA0731380.8	TRIAE_CS42_3DS_TGACv1_271848_AA0909380.6	0.4217741079	0.2006210506	1	0.6464757404	0.1907027162	1	1	1	1	1	1	1	1	1	1	1	1	1	1	0.316801088	0.7780522601	1	0.1150840698	1	0.9314550387	1	1	1	1	1	1	1	1	1	1	1	1	0.9489865035	0.9206046204	1	0.9608222858	0.9087986723	1	1	1	1
group11084	TRIAE_CS42_3AS_TGACv1_211378_AA0689420.1	TRIAE_CS42_3B_TGACv1_221907_AA0752790.1	TRIAE_CS42_3DS_TGACv1_272914_AA0926600.1	1	1	1	1	1	1	1	1	1	1	1	1	1	1	1	1	1	1	1	1	1	1	1	1	1	1	1	1	1	1	1	1	1	1	1	1	1	1	1	1	1	1	1	1	1	1
group11087	TRIAE_CS42_3AS_TGACv1_211383_AA0689470.1	TRIAE_CS42_3B_TGACv1_223230_AA0778540.2	TRIAE_CS42_3DS_TGACv1_272063_AA0914010.1	1	1	1	1	1	1	1	1	1	1	1	1	1	1	1	1	1	1	1	1	1	1	1	1	1	1	1	1	1	1	1	1	1	1	1	1	1	0.9489865035	0.3661369339	1	0.9608222858	0.3611499006	1	1	0.5951205142	1
group11088	TRIAE_CS42_3AS_TGACv1_211383_AA0689480.1	TRIAE_CS42_3B_TGACv1_223230_AA0778530.1	TRIAE_CS42_3DS_TGACv1_272063_AA0914000.1	1	1	1	1	1	1	1	1	1	1	1	1	1	1	1	1	1	1	1	1	1	1	1	1	1	1	1	1	1	1	1	1	1	1	1	1	1	1	1	1	1	1	1	1	1	1
group11090	TRIAE_CS42_3AS_TGACv1_211383_AA0689500.1	TRIAE_CS42_3B_TGACv1_223230_AA0778510.1	TRIAE_CS42_3DS_TGACv1_272063_AA0913980.4	1	1	1	1	1	1	1	1	1	1	1	1	1	1	1	1	1	1	1	1	1	1	1	1	1	1	1	1	1	1	1	1	1	1	1	1	1	1	1	1	1	1	1	1	1	1
group11091	TRIAE_CS42_3AS_TGACv1_211390_AA0689620.1	TRIAE_CS42_3B_TGACv1_224606_AA0798680.1	TRIAE_CS42_3DS_TGACv1_273835_AA0933610.1	1	1	1	1	1	1	1	1	1	1	1	1	1	1	1	1	1	1	1	1	1	1	1	1	1	1	1	1	1	1	1	1	1	1	1	1	1	1	1	1	1	1	1	1	1	1
group11092	TRIAE_CS42_3AS_TGACv1_211390_AA0689650.1	TRIAE_CS42_3B_TGACv1_224606_AA0798690.1	TRIAE_CS42_3DS_TGACv1_273835_AA0933600.1	1	1	1	1	1	1	1	1	1	1	1	1	1	1	1	1	1	1	1	1	1	1	1	1	0.6143905591	0.699302783	1	1	1	1	1	1	1	1	1	1	1	1	1	1	1	1	1	1	1	1
group11094	TRIAE_CS42_3AS_TGACv1_211397_AA0689750.1	TRIAE_CS42_3B_TGACv1_221107_AA0730480.1	TRIAE_CS42_3DS_TGACv1_273240_AA0929830.1	1	1	1	1	1	1	1	1	1	1	1	1	1	1	1	1	1	1	1	1	1	1	1	1	1	1	1	1	1	1	1	1	1	1	1	1	1	1	1	1	1	1	1	1	1	0.9175795908
group11095	TRIAE_CS42_3AS_TGACv1_211403_AA0689810.2	TRIAE_CS42_3B_TGACv1_222340_AA0762500.2	TRIAE_CS42_3DS_TGACv1_273334_AA0930450.1	1	1	1	1	1	1	1	1	1	1	1	1	1	1	1	1	1	1	1	1	1	1	1	1	1	1	1	1	1	1	1	0.9944517126	1	1	1	1	1	0.8561659734	1	1	1	1	1	1	1	1
group11096	TRIAE_CS42_3AS_TGACv1_211403_AA0689820.2	TRIAE_CS42_3B_TGACv1_222525_AA0766430.1	TRIAE_CS42_3DS_TGACv1_272625_AA0923270.1	0.0032929621	0.0023993991	1	0.000891577	0.0013139111	1	0.0050762614	1.31301026476E-05	1	0.0025222389	1.8089258326E-05	1	0.0090257249	0.00056022	1	0.0091751023	0.0004397244	1	0.0001925609	0.2542547925	0.1334540319	1.07348282837E-05	0.0394107813	0.1617881669	1.94143116252E-06	1.25378128508E-05	1	2.97308523811E-07	2.23542429417E-06	1	7.73744618345E-09	0.000003993	0.7303935765	9.58574518021E-08	3.43129228736E-05	0.7671932959	1	1	1	1	1	1	1	1	1	1
group11098	TRIAE_CS42_3AS_TGACv1_211404_AA0689850.1	TRIAE_CS42_3B_TGACv1_224995_AA0803920.1	TRIAE_CS42_3DS_TGACv1_273218_AA0929590.3	0.0010916013	0.0011126571	1	0.0028836632	0.0063582957	1	0.1018364525	0.0018268201	1	0.1868429254	0.0283731229	1	1	0.0648993905	1	0.9211374472	0.1369214923	1	3.66190902902E-10	0.1988034711	6.58826610527E-05	1.06128992878E-11	0.186044948	5.96373674757E-06	5.83127099758E-08	1.9886629011E-06	1	5.87367875723E-07	2.74432614122E-06	1	0.0229381	0.0183637971	1	0.0197200531	0.0432808355	1	1.10048625799E-05	1	1.63243679243E-08	4.57140937457E-06	1	9.63104918061E-08	0.0003957085	1	1.37806619597E-05	0.0013549781
group11102	TRIAE_CS42_3AS_TGACv1_211428_AA0690090.1	TRIAE_CS42_3B_TGACv1_224617_AA0798860.1	TRIAE_CS42_3DS_TGACv1_272016_AA0913200.1	1	1	1	1	1	1	1	1	1	1	1	1	1	1	1	1	1	1	1	1	1	1	1	1	1	1	1	1	1	1	1	1	1	1	1	1	1	1	1	1	1	1	1	1	1	1
group11103	TRIAE_CS42_3AS_TGACv1_211428_AA0690110.1	TRIAE_CS42_3B_TGACv1_224617_AA0798870.1	TRIAE_CS42_3DS_TGACv1_272016_AA0913190.1	1	0.7359285855	0.3792686653	1	0.4048533485	0.3549157358	1	1	1	1	1	1	1	1	1	1	1	1	1	0.3798062275	0.4157565155	1	0.3859075735	0.2464562996	1	0.8880277885	1	1	0.5707682372	0.9110832624	1	0.5490817479	0.8786154157	1	0.3292783326	0.5262577009	1	1	0.9206046204	1	1	0.6087059144	1	1	0.6341818971	1
group11104	TRIAE_CS42_3AS_TGACv1_211432_AA0690160.2	TRIAE_CS42_3B_TGACv1_221937_AA0753510.1	TRIAE_CS42_3DS_TGACv1_272351_AA0919370.1	1	1	1	1	1	1	1	1	1	1	1	1	1	1	1	1	1	1	1	1	1	1	1	1	0.6143905591	0.3215087666	1	0.6212717712	0.3282580957	1	0.9495530517	0.5490817479	1	0.9374600898	0.5701195468	1	1	1	1	1	1	1	1	1	1	1
group11105	TRIAE_CS42_3AS_TGACv1_211446_AA0690230.1	TRIAE_CS42_3B_TGACv1_222964_AA0774180.1	TRIAE_CS42_3DS_TGACv1_271593_AA0903180.1	1	1	1	1	1	1	1	1	1	1	1	1	1	1	1	1	1	1	1	1	1	1	1	1	1	1	1	1	1	1	1	1	1	1	1	1	1	1	1	1	1	1	0.9153012429	1	1	0.2947422712
group11106	TRIAE_CS42_3AS_TGACv1_211316_AA0688500.1	TRIAE_CS42_3B_TGACv1_225328_AA0807100.1	TRIAE_CS42_3DS_TGACv1_273364_AA0930600.1	1	1	1	1	1	1	1	1	1	1	1	1	1	1	1	1	1	1	1	1	1	1	1	1	1	1	1	1	1	1	1	1	1	1	1	1	1	1	1	1	1	1	1	1	1	1
group11107	TRIAE_CS42_3AS_TGACv1_211393_AA0689710.1	TRIAE_CS42_6BS_TGACv1_515612_AA1671370.1	TRIAE_CS42_6DS_TGACv1_543642_AA1742510.1	0.686490523	1	0.6395931367	0.2342896704	1	0.2001551743	1	1	1	1	1	1	1	1	1	1	1	1	1	1	0.6978515881	1	1	1	1	1	1	1	1	1	1	1	1	1	1	1	0.0076585031	0.0127589338	1	0.0077620308	0.0072651195	1	5.60227205167E-07	8.22852415314E-07	1	8.10782516489E-06
group11112	TRIAE_CS42_3AS_TGACv1_211448_AA0690270.1	TRIAE_CS42_3B_TGACv1_225719_AA0811440.1	TRIAE_CS42_3DS_TGACv1_271898_AA0910450.1	1	1	1	1	1	1	1	1	1	1	1	1	1	1	1	1	1	1	1	1	1	1	1	1	1	1	1	1	1	1	1	1	1	1	1	1	1	1	1	1	1	1	1	1	1	1
group11113	TRIAE_CS42_3AS_TGACv1_211450_AA0690280.1	TRIAE_CS42_3B_TGACv1_223141_AA0776920.1	TRIAE_CS42_3DS_TGACv1_274227_AA0935090.1	1	1	1	1	1	1	1	1	1	1	1	1	1	1	1	0.8615020727	1	1	1	1	1	1	1	1	0.3423648439	0.293377792	1	0.5470658649	0.3283737901	1	1	1	1	1	1	1	0.1213782943	0.6433920697	1	0.0510454316	0.1387138842	1	0.1282654842	0.7953824973	1	0.350995661
group11114	TRIAE_CS42_3AS_TGACv1_211453_AA0690300.1	TRIAE_CS42_3B_TGACv1_221092_AA0730160.2	TRIAE_CS42_3DS_TGACv1_271454_AA0899050.2	1	1	1	1	1	1	1	1	1	1	1	1	1	1	1	1	1	1	1	1	1	1	1	1	1	1	1	1	1	1	1	1	1	1	1	1	1	1	1	1	1	1	1	1	1	1
group11115	TRIAE_CS42_3AS_TGACv1_211460_AA0690350.1	TRIAE_CS42_3B_TGACv1_223089_AA0776350.1	TRIAE_CS42_3DS_TGACv1_273132_AA0928700.2	0.6961916422	1	1	0.4681101208	1	0.9778665831	1	1	1	1	1	1	0.9210065763	1	1	0.4072544661	1	1	1	1	1	1	1	1	0.1136206159	1	0.5032935702	0.1913243306	1	0.7016091393	0.1786759636	1	0.7216872038	0.282295923	1	1	1	1	1	1	1	1	1	1	1	1
group11116	TRIAE_CS42_3AS_TGACv1_211460_AA0690360.1	TRIAE_CS42_3B_TGACv1_223089_AA0776340.1	TRIAE_CS42_3DS_TGACv1_274299_AA0935360.1	1	1	1	1	1	1	1	1	1	1	1	1	1	1	1	1	1	1	1	1	1	1	1	1	1	1	1	1	0.9086619096	1	1	1	1	1	1	1	1	1	1	1	1	1	1	1	1	1
group11119	TRIAE_CS42_3AS_TGACv1_211462_AA0690410.1	TRIAE_CS42_3B_TGACv1_223351_AA0780730.1	TRIAE_CS42_3DS_TGACv1_271959_AA0911800.1	1	1	1	1	1	1	1	1	1	1	1	1	1	1	1	1	1	1	1	1	1	1	1	1	1	0.0606415353	0.062370288	1	0.0621217606	0.0631436341	1	0.2742709178	0.2861328192	1	0.2727809621	0.2884366976	1	0.9489865035	0.9206046204	1	0.9608222858	0.9087986723	1	0.9542047901	0.9213234707	1
group11120	TRIAE_CS42_3AS_TGACv1_211466_AA0690450.1	TRIAE_CS42_3B_TGACv1_224650_AA0799350.1	TRIAE_CS42_3DS_TGACv1_274568_AA0936030.2	1	1	1	1	1	1	0.1912364502	1	0.2653364399	0.0605030364	1	0.3093487085	0.2161377446	1	0.8532642818	0.1567085197	1	0.7180140277	1	1	1	1	1	1	0.3990130445	1	0.2307078582	0.7074000388	1	0.4550084014	0.534771825	1	0.3188590485	0.5398995422	1	0.4553678638	1	1	1	1	1	1	1	1	1	1
group11121	TRIAE_CS42_3AS_TGACv1_211480_AA0690620.1	TRIAE_CS42_3B_TGACv1_225118_AA0805190.1	TRIAE_CS42_3DS_TGACv1_272273_AA0918260.1	1	1	1	1	1	1	1	1	1	1	1	1	1	1	1	1	1	1	1	1	1	1	1	1	1	1	1	1	1	1	1	1	1	1	1	1	1	1	1	1	1	1	1	1	1	1
group11123	TRIAE_CS42_3AS_TGACv1_211501_AA0690850.1	TRIAE_CS42_3B_TGACv1_221071_AA0729250.1	TRIAE_CS42_3DS_TGACv1_271546_AA0902130.1	1	1	1	1	1	1	1	1	1	1	1	1	1	1	1	1	1	1	1	1	1	1	1	1	1	1	1	1	1	1	1	1	1	1	1	1	1	1	1	1	1	1	1	1	1	1
group11124	TRIAE_CS42_3AS_TGACv1_211501_AA0690860.1	TRIAE_CS42_3B_TGACv1_221071_AA0729240.1	TRIAE_CS42_3DS_TGACv1_271546_AA0902140.1	0.0904508706	1	0.3125283638	0.1499101694	1	0.2669188114	0.0637228214	1	0.5501755728	0.1956040985	1	1	0.0141569818	1	0.2308570359	0.0194270878	1	0.4828782891	0.189107468	1	1	0.4208883779	1	1	4.88488881082E-05	0.07664416	0.1621067712	0.0003606665	0.102211979	0.3258199503	2.732523244E-06	0.0441572743	0.0759766779	0.000008904	0.1227959327	0.0493940196	0.0467944164	1	0.6879206551	0.0671214631	1	0.8739485811	0.2826531891	1	1	0.2826966229
group11126	TRIAE_CS42_3AS_TGACv1_211514_AA0690950.2	TRIAE_CS42_3B_TGACv1_223477_AA0782780.1	TRIAE_CS42_3DS_TGACv1_273163_AA0929000.3	1	0.7366316471	0.660785131	1	0.3235271279	0.4135468509	1	1	0.4544404437	1	0.8502075918	0.6138550643	1	0.5175551271	0.3293871195	1	0.4583261331	0.6696046802	0.0173260358	1	0.0126255463	0.0169416975	1	0.0128188485	0.9314550387	0.054175741	0.0006664487	1	0.0352551541	0.0050810471	1	0.0557311989	0.0505024316	1	0.0711082985	0.1365934156	1	1	1	1	1	1	1	1	1	1
group11127	TRIAE_CS42_3AS_TGACv1_211520_AA0691040.1	TRIAE_CS42_3B_TGACv1_223411_AA0781700.1	TRIAE_CS42_3DS_TGACv1_272319_AA0918880.1	1	1	1	1	1	1	1	1	1	1	1	1	1	1	1	1	1	1	1	1	1	1	1	1	1	1	1	1	1	1	1	1	1	1	1	1	1	1	1	1	1	1	1	1	1	1
group11128	TRIAE_CS42_3AS_TGACv1_211522_AA0691080.1	TRIAE_CS42_3B_TGACv1_220852_AA0721390.1	TRIAE_CS42_3DS_TGACv1_272099_AA0914660.1	1	1	1	1	1	1	1	1	1	1	1	1	1	1	1	1	1	1	1	0.5036930421	0.4947469636	1	0.5082627572	0.4955737291	1	0.699302783	0.6857086565	1	0.4612827676	0.4550084014	1	0.4461323507	0.4564262303	1	0.4393543785	0.4553678638	1	0.9489865035	0.9206046204	1	0.9608222858	0.9087986723	1	1	1	1
group11129	TRIAE_CS42_3AS_TGACv1_211522_AA0691100.1	TRIAE_CS42_3B_TGACv1_220852_AA0721370.1	TRIAE_CS42_3DS_TGACv1_272099_AA0914640.1	1	1	0.9037813411	1	1	0.6082828643	1	1	1	1	1	0.8306408104	1	1	1	1	1	0.7650473629	1	1	0.9171058839	1	1	0.6801167655	0.5524216098	1	0.3565582104	0.4668570324	1	0.2973535472	0.9428697654	1	0.1334523979	0.658178382	1	0.1380808769	1	1	1	1	1	1	1	1	1	1
group11130	TRIAE_CS42_3AS_TGACv1_211522_AA0691110.1	TRIAE_CS42_3B_TGACv1_220852_AA0721360.1	TRIAE_CS42_3DS_TGACv1_272099_AA0914630.1	0.1976734789	1.4374840361E-05	0.1162097209	0.1620599111	7.3695584422E-05	0.2972610986	0.3407302553	0.000799392	0.8013353378	0.409692695	0.0005624399	0.5502948297	0.3554537328	0.0053485753	1	0.1008912933	2.8586822386E-05	0.4268707532	0.0002984757	4.36135980669E-06	1	0.0003170167	1.21279228227E-06	1	0.0725326274	0.0026240245	1	0.0659739632	0.0001786655	0.7826071724	0.3088707554	0.0135469522	0.98852887	0.3154003038	0.0140206467	1	1	1	1	1	1	1	1	1	1	1
group11132	TRIAE_CS42_3AS_TGACv1_211528_AA0691160.1	TRIAE_CS42_3B_TGACv1_234740_AA0832140.2	TRIAE_CS42_3DS_TGACv1_272073_AA0914170.1	0.0401415443	1	0.062288183	0.0169487876	1	0.0492166727	0.006705626	1	0.0659710149	0.0010928656	1	0.044259335	0.1137933643	1	0.2769152533	0.0414370066	1	0.1174934145	0.0232217357	1	0.0786915993	0.008378689	1	0.0218090838	0.00014796	0.3967766099	0.0636138563	0.0004295307	0.4186494652	0.1195923279	0.0002743574	0.7942629184	0.025816287	0.006166194	1	0.1086430233	0.3636083523	1	0.3855041581	0.3564062622	1	0.3754289229	1	1	1	1
group11133	TRIAE_CS42_3AS_TGACv1_211529_AA0691210.3	TRIAE_CS42_3B_TGACv1_226602_AA0818000.1	TRIAE_CS42_3DS_TGACv1_273411_AA0931040.1	1	1	1	1	1	1	1	1	1	1	1	1	1	1	1	1	1	1	1	1	1	1	1	1	1	0.3215087666	0.3175210231	1	0.5707682372	0.3199506024	1	0.5490817479	0.5285613301	1	0.9088767894	0.5262577009	1	1	1	1	1	1	1	1	1	1
group11137	TRIAE_CS42_3AS_TGACv1_211536_AA0691270.1	TRIAE_CS42_3B_TGACv1_221019_AA0727240.1	TRIAE_CS42_3DS_TGACv1_273763_AA0933310.1	1	1	1	1	1	1	1	1	1	1	1	1	1	1	1	1	1	1	1	1	1	1	1	1	1	1	1	1	1	1	1	1	1	1	1	1	1	1	1	1	1	1	1	1	1	1
group11138	TRIAE_CS42_3AS_TGACv1_211536_AA0691280.1	TRIAE_CS42_2BL_TGACv1_129406_AA0382270.2	TRIAE_CS42_3DS_TGACv1_273763_AA0933300.2	0.0062128446	1	0.1791364002	0.0032501325	0.7762473286	0.2238447565	0.1976328184	1	0.5290461621	0.3443583916	1	0.8306408104	0.1179325787	1	0.8153454698	0.1870171019	1	0.4988265824	0.0547248994	1	0.2999945542	0.0961225495	1	0.1854075851	0.0040190236	1	0.0153516748	0.00775526	1	0.0595381927	0.0009785808	1	0.0102036834	0.0009368035	1	0.0023311996	0.8799873775	1	1	1	1	1	1	1	1	1
group11139	TRIAE_CS42_3AS_TGACv1_211550_AA0691370.1	TRIAE_CS42_3B_TGACv1_223901_AA0789240.1	TRIAE_CS42_3DS_TGACv1_272014_AA0913130.1	1	0.0699116219	0.8106066825	0.9917202763	0.0812487434	0.8798668303	1	0.4731796064	0.3579251684	1	0.3620249608	0.1410996034	1	0.476614901	1	1	1	1	0.0018373666	0.148461214	1.88891770636E-09	0.0011373421	0.2171010203	2.53903510716E-09	0.6143905591	0.6494041654	0.0218766362	0.785114501	0.7131369254	0.0430930304	1	0.9944517126	1	0.8270070289	1	1	1	0.0003645802	0.000007541	1	0.0001806279	3.11381389188E-06	1	0.000005495	0.0010858664	1
group11140	TRIAE_CS42_3AS_TGACv1_211563_AA0691530.1	TRIAE_CS42_3B_TGACv1_221319_AA0737090.1	TRIAE_CS42_3DS_TGACv1_272518_AA0921640.1	1	1	1	1	1	1	1	1	1	1	1	1	1	1	1	1	1	1	1	1	1	1	1	1	1	1	1	1	1	1	1	1	1	1	1	1	1	1	1	1	1	1	1	1	1	1
group11141	TRIAE_CS42_3AS_TGACv1_211563_AA0691540.1	TRIAE_CS42_3B_TGACv1_221319_AA0737070.1	TRIAE_CS42_3DS_TGACv1_272959_AA0926980.2	0.2441553342	1	0.215482074	0.2342896704	1	0.2001551743	0.3407302553	1	0.2265174136	0.3443583916	1	0.246826805	0.5894194751	1	0.4554492646	0.5453753888	1	0.407525507	0.7030582542	1	0.4157565155	0.4520942032	1	0.2464562996	0.0444237435	1	0.0268515807	0.0451548351	1	0.025690687	0.126174317	1	0.0846368395	0.0690231729	1	0.0439859278	0.8799873775	1	0.9206046204	1	1	1	1	1	1	1
group11143	TRIAE_CS42_3AS_TGACv1_211566_AA0691600.1	TRIAE_CS42_3B_TGACv1_225480_AA0808910.1	TRIAE_CS42_3DS_TGACv1_272701_AA0924150.1	1	1	1	1	1	1	1	0.2463112604	0.0226038081	1	0.3521132053	0.012350609	1	0.3577541031	0.0135098761	1	0.0977246664	0.0069285473	1	1	1	1	1	1	0.079744801	1	0.4445940776	0.1414653131	1	0.4550084014	0.3897832858	1	0.4564262303	0.6136294475	1	0.4553678638	0.8799873775	1	0.9206046204	0.8808101498	1	0.9087986723	0.9153012429	1	0.9213234707	1
group11144	TRIAE_CS42_3AS_TGACv1_211567_AA0691620.2	TRIAE_CS42_3B_TGACv1_222601_AA0767560.1	TRIAE_CS42_3DS_TGACv1_272084_AA0914350.1	1	1	1	1	1	1	1	1	1	1	1	1	1	1	1	1	1	1	1	1	1	1	1	1	1	1	1	1	1	1	1	1	1	1	1	1	0.8799873775	0.6435455234	1	0.8808101498	0.6359727118	1	0.9153012429	0.2561607742	1	0.6322050255
group11147	TRIAE_CS42_3AS_TGACv1_211582_AA0691880.1	TRIAE_CS42_3B_TGACv1_226496_AA0817320.1	TRIAE_CS42_3DS_TGACv1_271722_AA0906590.1	1	1	1	1	1	1	1	1	1	1	1	1	1	1	1	1	1	1	1	1	1	1	1	1	1	1	0.2829684275	0.9479000588	1	0.4550084014	1	1	0.7027365733	1	1	0.7011649812	1	1	1	0.8808101498	1	1	1	1	1	0.9175795908
group11148	TRIAE_CS42_3AS_TGACv1_211588_AA0691970.1	TRIAE_CS42_3B_TGACv1_226165_AA0814420.1	TRIAE_CS42_3DS_TGACv1_272439_AA0920690.1	1	1	1	1	1	1	1	1	1	1	1	1	1	1	1	1	1	1	1	1	1	1	1	1	1	1	1	1	1	1	1	1	1	1	1	1	1	1	1	1	1	1	1	1	1	1
group11150	TRIAE_CS42_3AS_TGACv1_211594_AA0692080.4	TRIAE_CS42_3B_TGACv1_223469_AA0782720.3	TRIAE_CS42_3DS_TGACv1_271731_AA0906940.1	1	1	1	1	1	1	1	1	1	1	1	1	1	1	1	1	1	1	1	1	1	1	1	1	1	0.699302783	0.6857086565	1	1	1	1	0.9944517126	1	1	1	1	1	0.9489865035	0.9206046204	1	1	1	1	0.9542047901	0.9213234707	1
group11151	TRIAE_CS42_3AS_TGACv1_211597_AA0692090.1	TRIAE_CS42_3B_TGACv1_221802_AA0750150.1	TRIAE_CS42_3DS_TGACv1_272090_AA0914430.1	1	1	1	1	1	1	1	1	1	1	0.7662712072	1	1	0.7949487519	1	1	0.3391206291	1	1	1	1	1	1	1	1	1	1	1	1	1	1	1	1	1	1	1	1	1	1	1	1	1	1	1	1	1
group11152	TRIAE_CS42_3AS_TGACv1_211599_AA0692160.1	TRIAE_CS42_3B_TGACv1_223743_AA0786520.1	TRIAE_CS42_3DS_TGACv1_271880_AA0910080.1	1	1	1	1	1	1	1	0.000000777	0.0001001831	1	4.56735578817E-06	0.0002785968	1	1	1	1	0.7943294217	1	1	1	1	1	1	1	1	1.22272702092E-07	1.6095001387E-06	1	2.5291057745E-06	4.68384800727E-07	1	0.0057123418	0.0051439944	1	0.0496568478	0.0095080141	0.0065725132	0.3171550003	1	0.0058989267	1	0.3611499006	0.0015709362	0.5847461959	0.4276126597	0.0066262187
group11154	TRIAE_CS42_3AS_TGACv1_211600_AA0692180.2	TRIAE_CS42_3B_TGACv1_226015_AA0813400.1	TRIAE_CS42_3DS_TGACv1_272994_AA0927300.2	0.2944084056	1.21111959994E-05	0.0414869549	0.2797348074	3.53510765771E-06	0.0186089409	1	0.0362687679	0.2410936945	1	0.0189597004	0.1516852778	1	0.0039979215	0.0385928781	1	0.0036804972	0.0220849248	0.7030582542	6.85931400248E-06	0.0036232426	0.2759081268	3.6806946288E-06	0.0141046408	0.9314550387	3.6696053355E-06	0.0003652693	0.6212717712	1.32511163015E-05	0.0035964131	0.9428697654	7.18679004292E-05	0.004843091	0.5979342839	0.0001324601	0.0218849075	1	0.0069823077	0.1272747601	1	0.0020849574	0.0139505761	1	0.0002832323	0.0023459963	1
group11155	TRIAE_CS42_3AS_TGACv1_211601_AA0692190.1	TRIAE_CS42_3B_TGACv1_223068_AA0776000.1	TRIAE_CS42_3DS_TGACv1_274005_AA0934320.1	1	1	1	1	1	1	1	1	1	1	1	1	1	1	1	1	1	1	1	1	1	1	1	1	1	1	1	1	1	1	1	1	1	1	1	1	0.1923107502	0.8368595691	1	0.8808101498	1	0.9087986723	0.0827923595	1	0.5951205142	0.4202040784
group11159	TRIAE_CS42_3AS_TGACv1_211611_AA0692300.1	TRIAE_CS42_3B_TGACv1_225095_AA0804920.1	TRIAE_CS42_3DS_TGACv1_271623_AA0904160.1	1	1	1	1	1	1	1	1	1	1	1	1	1	1	1	1	1	1	1	1	1	1	1	1	1	1	1	1	1	1	1	1	1	1	1	1	1	1	1	1	1	1	1	1	1	1
group11160	TRIAE_CS42_3AS_TGACv1_211622_AA0692340.1	TRIAE_CS42_3B_TGACv1_221645_AA0746470.1	TRIAE_CS42_3DS_TGACv1_272358_AA0919520.1	0.7341992387	0.4445524437	1	0.6874740416	0.4048533485	1	1	1	1	1	1	1	0.6035029113	0.2611341212	1	0.8647442991	1	1	0.1490488369	0.1194699357	1	0.0810349477	0.0623664548	1	1	0.0532230635	0.1761161862	1	0.0961369985	0.9110832624	1	0.0962310415	0.8786154157	1	0.0979767812	0.8878293429	1	1	1	1	1	1	1	1	1	1
group11161	TRIAE_CS42_3AS_TGACv1_211627_AA0692390.1	TRIAE_CS42_3B_TGACv1_222885_AA0772540.5	TRIAE_CS42_3DS_TGACv1_273329_AA0930410.8	1	1	1	1	1	1	1	1	1	1	1	1	1	1	1	1	1	1	1	1	1	1	1	1	1	1	1	1	1	1	1	1	1	1	1	1	1	1	1	1	1	1	1	1	1	1
group11162	TRIAE_CS42_3AS_TGACv1_211627_AA0692400.1	TRIAE_CS42_3B_TGACv1_222885_AA0772560.1	TRIAE_CS42_3DS_TGACv1_273329_AA0930400.1	1	1	1	1	1	1	1	1	1	1	1	1	1	1	1	1	1	1	1	1	1	1	1	1	1	1	1	1	1	1	1	1	1	1	1	1	1	1	1	1	1	1	1	1	1	1
group11164	TRIAE_CS42_3AS_TGACv1_211643_AA0692510.1	TRIAE_CS42_3B_TGACv1_220696_AA0715770.1	TRIAE_CS42_3DS_TGACv1_271552_AA0902420.1	1	1	1	1	1	1	1	1	1	1	1	1	1	1	1	1	1	1	1	1	1	1	1	1	1	1	1	1	1	1	1	1	1	1	1	1	1	1	1	1	1	1	1	1	1	1
group11166	TRIAE_CS42_3AS_TGACv1_211652_AA0692620.1	TRIAE_CS42_3B_TGACv1_221176_AA0732950.1	TRIAE_CS42_3DS_TGACv1_271504_AA0900580.1	1	1	1	1	1	1	1	1	1	1	1	1	1	1	1	1	1	1	1	1	1	1	1	1	1	1	1	1	1	1	1	1	1	0.9374600898	1	1	1	1	1	1	1	1	1	1	1	1
group11167	TRIAE_CS42_3AS_TGACv1_211665_AA0692690.1	TRIAE_CS42_3B_TGACv1_223661_AA0785230.2	TRIAE_CS42_3DS_TGACv1_271929_AA0911160.2	0.4217741079	1	0.3792686653	0.2342896704	1	0.2001551743	1	1	1	1	1	1	1	1	1	1	1	1	0.4517210076	1	0.6978515881	0.7119253635	1	0.1388648227	1	1	1	0.6212717712	1	0.5476224652	0.3765671785	1	0.298127592	0.3727821493	1	0.8704691564	0.5829627003	0.6433920697	1	1	1	1	1	1	1	0.603093577
group11172	TRIAE_CS42_3AS_TGACv1_211670_AA0692840.1	TRIAE_CS42_3B_TGACv1_225878_AA0812650.1	TRIAE_CS42_3DS_TGACv1_272322_AA0918970.1	1	1	1	1	1	1	1	1	1	1	1	1	1	1	1	1	1	1	0.9808670922	1	0.4157565155	0.9453172514	1	0.6133576816	1	1	1	1	1	1	1	1	1	1	1	1	1	1	1	1	1	1	1	1	1	1
group11174	TRIAE_CS42_3AS_TGACv1_211675_AA0692980.1	TRIAE_CS42_3B_TGACv1_223908_AA0789370.2	TRIAE_CS42_3DS_TGACv1_271940_AA0911410.1	0.0001768048	0.535527785	0.0537197013	8.58818195551E-05	0.25048667	0.080808139	0.9275737951	1	1	0.9056081545	1	1	0.0068776815	0.6781511228	0.4541441252	0.0017131257	1	0.061500592	4.09581614146E-05	0.3655660179	0.0374806796	3.7327658246E-05	0.5087246369	0.0215539426	0.9314550387	1	0.6857086565	0.6212717712	1	0.7047869799	0.0778725783	1	0.4564262303	0.1378360863	1	0.2884366976	1	1	1	1	1	1	1	1	1	1
group11176	TRIAE_CS42_3AS_TGACv1_211686_AA0693050.1	TRIAE_CS42_3B_TGACv1_222865_AA0771970.1	TRIAE_CS42_3DS_TGACv1_271874_AA0909950.1	1	1	1	1	1	1	1	1	1	1	1	1	1	1	1	1	1	1	1	1	1	1	1	1	1	0.9958715841	1	1	1	1	1	0.9944517126	1	1	0.7770673348	1	1	1	1	1	1	1	1	1	1	1
group11177	TRIAE_CS42_3AS_TGACv1_211687_AA0693080.1	TRIAE_CS42_3B_TGACv1_227140_AA0821580.1	TRIAE_CS42_3DS_TGACv1_272610_AA0922980.1	1	1	1	1	1	1	1	1	1	1	1	1	1	1	1	1	1	1	1	1	1	1	1	1	1	0.8971283601	0.9009249086	1	1	1	1	1	1	1	1	1	1	1	1	1	1	1	1	1	1	1
group11178	TRIAE_CS42_3AS_TGACv1_211703_AA0693170.1	TRIAE_CS42_3B_TGACv1_222040_AA0755590.1	TRIAE_CS42_3DS_TGACv1_271696_AA0905950.1	1	1	1	1	1	1	1	1	1	1	1	1	1	1	1	1	1	1	1	1	1	1	1	1	1	1	1	1	1	1	1	1	1	1	1	1	1	1	1	1	1	1	1	1	1	1
group11179	TRIAE_CS42_3AS_TGACv1_211704_AA0693200.1	TRIAE_CS42_3B_TGACv1_225205_AA0806140.1	TRIAE_CS42_3DS_TGACv1_274201_AA0935050.1	1	1	1	1	1	1	1	1	1	1	1	1	1	1	1	1	1	1	1	1	1	1	1	1	1	1	1	1	1	1	1	1	1	1	1	1	1	1	0.3603621728	1	1	0.8997212892	0.7850596898	1	0.1396588264	0.9643543515
group11181	TRIAE_CS42_3AS_TGACv1_211707_AA0693220.1	TRIAE_CS42_3B_TGACv1_223469_AA0782730.1	TRIAE_CS42_3DS_TGACv1_271731_AA0906930.1	0.7341992387	1	0.8521194918	1	1	0.9778665831	1	1	1	1	1	1	1	1	1	1	1	1	1	1	0.530517452	1	1	0.5257954929	0.000840741	0.2427153535	0.2798583338	0.0008785222	0.2005155343	0.3265106077	0.0002037389	0.071163091	0.3594454805	0.0002336619	0.1208560639	0.233300606	1	1	0.2803627565	1	1	0.273310102	0.9153012429	0.4131297883	0.0120284425	0.9175795908
group11182	TRIAE_CS42_3AS_TGACv1_211720_AA0693330.3	TRIAE_CS42_3B_TGACv1_221961_AA0753910.1	TRIAE_CS42_3DS_TGACv1_272990_AA0927290.1	1	0.8227795526	1	0.9917202763	0.7762473286	1	1	1	1	1	1	1	1	1	1	1	1	1	1	1	1	1	1	1	1	1	1	1	1	1	1	1	1	1	1	1	1	1	1	1	1	1	1	1	1	1
group11183	TRIAE_CS42_3AS_TGACv1_211725_AA0693400.1	TRIAE_CS42_3B_TGACv1_222685_AA0768900.1	TRIAE_CS42_3DS_TGACv1_271986_AA0912330.1	0.0731417356	0.5457991836	1	0.073449688	0.4510993041	1	0.000001187	1.37193906751E-08	7.45351421446E-28	6.91079476134E-07	1.35138135262E-09	1.86841503459E-29	7.59348059553E-06	1.92680033471E-09	1.57615931049E-27	0.000000005	2.12440938869E-13	8.35472510521E-40	7.80359425978E-05	0.5036930421	0.0517223633	0.0001535395	0.5550510046	0.0485630104	0.1136206159	1	0.0049254896	0.0249740215	1	0.0010698079	0.2794721288	0.5413822181	0.0018440942	0.1115190371	0.634376496	0.0006580994	1	1	1	1	1	1	1	1	1	1
group11185	TRIAE_CS42_3AS_TGACv1_211748_AA0693590.1	TRIAE_CS42_3B_TGACv1_221363_AA0738300.1	TRIAE_CS42_3DS_TGACv1_271994_AA0912660.1	1	1	1	1	1	1	1	1	1	1	1	1	1	1	1	1	1	1	1	1	1	1	1	1	1	1	1	1	1	1	1	1	1	1	1	1	1	1	1	1	1	1	1	1	1	1
group11186	TRIAE_CS42_3AS_TGACv1_211749_AA0693600.1	TRIAE_CS42_3B_TGACv1_223756_AA0786720.1	TRIAE_CS42_3DS_TGACv1_271929_AA0911170.1	1	1	1	1	1	1	1	1	1	1	1	1	1	1	1	1	1	1	1	1	1	1	1	1	1	1	1	1	1	1	1	1	1	1	1	1	1	1	1	1	1	1	1	1	1	1
group11187	TRIAE_CS42_3AS_TGACv1_211753_AA0693680.1	TRIAE_CS42_3B_TGACv1_223288_AA0779760.2	TRIAE_CS42_3DS_TGACv1_271718_AA0906480.1	0.9335008474	0.023496718	0.0001376903	0.7479978895	0.0568972017	0.0003460364	1	0.0016918593	0.0014757122	1	0.0157827916	0.0009175961	1	6.4188395883E-05	0.0001929429	1	6.99765474959E-05	1.06117926685E-05	0.0462320723	0.5195580118	2.79047059454E-05	0.0069274425	0.4739311725	6.75182704711E-07	0.0024169476	0.1640801416	0.000000008	0.0026826086	0.2546782804	3.58540034829E-08	0.0001631801	0.341181763	0.000000001	8.77790951384E-05	0.3874317342	9.49439647671E-10	1	1	1	1	1	1	1	1	1	1
group11188	TRIAE_CS42_3AS_TGACv1_211757_AA0693710.1	TRIAE_CS42_3B_TGACv1_224791_AA0801550.1	TRIAE_CS42_3DS_TGACv1_274149_AA0934890.1	1	1	1	1	1	1	1	1	1	1	1	1	1	1	1	1	1	1	0.9005177521	1	1	0.6637969769	1	1	1	1	1	1	1	1	0.8238492159	1	1	0.8194625214	1	0.8878293429	0.4257603373	1	1	1	0.9608222858	1	1	1	1	0.0761091001
group11189	TRIAE_CS42_3AS_TGACv1_211762_AA0693810.1	TRIAE_CS42_3B_TGACv1_222306_AA0761780.1	TRIAE_CS42_3DS_TGACv1_273080_AA0928090.2	0.8597478564	1	0.9641057271	0.5680546404	1	0.4809563517	1	1	1	1	1	1	1	1	1	1	1	1	1	1	1	1	1	1	1	1	1	1	1	1	0.2769688171	1	0.9412660412	0.7474859526	1	1	1	1	1	1	1	1	1	1	1	1
group11190	TRIAE_CS42_3AS_TGACv1_211762_AA0693820.1	TRIAE_CS42_3B_TGACv1_222306_AA0761770.1	TRIAE_CS42_3DS_TGACv1_273615_AA0932530.1	1	1	1	1	1	1	1	1	1	1	1	1	1	1	1	1	1	1	1	1	1	1	1	1	1	1	1	1	1	1	1	1	1	1	1	1	1	0.6433920697	0.60537894	1	0.6359727118	0.5967538893	1	0.3852037488	0.36480117	1
group11191	TRIAE_CS42_3AS_TGACv1_211763_AA0693840.1	TRIAE_CS42_3B_TGACv1_222377_AA0763470.1	TRIAE_CS42_3DS_TGACv1_271972_AA0912050.1	1	1	1	1	1	1	1	1	1	1	1	1	1	1	1	1	1	1	1	1	1	1	1	1	1	1	1	1	1	1	1	1	1	1	1	1	1	1	1	1	1	1	1	1	1	1
group11193	TRIAE_CS42_3AS_TGACv1_211766_AA0693970.1	TRIAE_CS42_3B_TGACv1_221685_AA0747410.1	TRIAE_CS42_3DS_TGACv1_272407_AA0920300.1	1	1	1	1	1	1	1	1	1	1	1	1	1	1	1	1	1	1	1	1	1	1	1	1	1	1	1	1	1	1	1	1	1	1	1	1	1	1	1	1	1	1	1	1	1	1
group11194	TRIAE_CS42_3AS_TGACv1_211770_AA0694020.1	TRIAE_CS42_3B_TGACv1_221861_AA0751910.1	TRIAE_CS42_3DS_TGACv1_272700_AA0924120.1	1	1	1	1	1	1	1	1	1	1	1	1	1	1	1	1	1	1	1	1	1	1	1	1	1	1	1	1	1	1	1	1	1	1	1	1	1	1	1	1	1	1	1	1	1	1
group11195	TRIAE_CS42_3AS_TGACv1_211771_AA0694050.2	TRIAE_CS42_3B_TGACv1_221102_AA0730380.2	TRIAE_CS42_3DS_TGACv1_271843_AA0909280.2	1	1	1	1	1	1	1	1	1	1	0.9771069232	1	1	1	1	1	1	1	1	1	1	1	1	1	1	1	1	1	0.6311923804	1	0.9132861423	1	1	0.536196248	0.4869342948	1	1	1	1	1	1	1	1	1	1	0.9175795908
group11196	TRIAE_CS42_3AS_TGACv1_211776_AA0694070.1	TRIAE_CS42_3B_TGACv1_221485_AA0741810.1	TRIAE_CS42_1DS_TGACv1_080238_AA0244010.1	1	1	1	1	1	1	1	1	1	1	1	1	1	1	1	1	1	1	1	1	1	1	1	1	1	1	1	1	1	1	1	1	1	1	1	1	1	1	1	1	1	1	1	1	1	1
group11197	TRIAE_CS42_3AS_TGACv1_211779_AA0694080.1	TRIAE_CS42_3B_TGACv1_221443_AA0741050.1	TRIAE_CS42_3DS_TGACv1_272127_AA0915320.1	1	1	1	1	1	1	1	1	1	1	1	1	1	1	1	1	1	1	1	1	1	1	1	1	1	1	1	1	1	1	1	1	1	1	1	1	1	1	1	1	1	1	1	1	1	1
group11199	TRIAE_CS42_3AS_TGACv1_211780_AA0694140.1	TRIAE_CS42_3B_TGACv1_221377_AA0738700.2	TRIAE_CS42_3DS_TGACv1_274017_AA0934380.1	1	0.8198362916	1	1	0.2851207267	0.5029807425	1	1	1	1	1	0.6516076328	1	0.3508926222	0.7329282421	1	0.5835097548	0.560781693	1	0.3798062275	0.8229751698	1	0.7448100095	0.4618069697	0.3107984952	0.8340941334	0.0053341871	0.730471867	0.7928273343	0.0378456115	0.8949578381	0.6319024726	0.0242315679	0.4091402473	0.6013859323	0.0061711718	1	1	1	1	1	0.8070774752	1	1	1	1
group11200	TRIAE_CS42_3AS_TGACv1_211780_AA0694150.1	TRIAE_CS42_3B_TGACv1_221377_AA0738710.1	TRIAE_CS42_3DS_TGACv1_274017_AA0934390.1	1	1	1	1	1	1	1	1	1	1	1	1	1	1	1	1	1	1	1	1	1	1	1	1	1	1	1	1	1	1	1	1	1	1	1	1	1	1	1	1	1	1	1	1	1	1
group11201	TRIAE_CS42_3AS_TGACv1_211792_AA0694210.2	TRIAE_CS42_3B_TGACv1_224358_AA0795670.1	TRIAE_CS42_3DS_TGACv1_272170_AA0916160.1	1	1	1	0.9917202763	1	1	1	1	1	1	0.675756999	0.7120450318	1	0.0562750324	0.0650575679	1	0.0895657215	0.1011515131	1	1	1	1	1	1	1	1	1	0.9479000588	1	1	0.9428697654	0.2742709178	1	1	0.6977008533	1	0.8799873775	0.6433920697	1	0.8808101498	0.9608222858	1	0.9153012429	0.6114536843	1	1
group11202	TRIAE_CS42_3AS_TGACv1_211797_AA0694240.1	TRIAE_CS42_3B_TGACv1_221254_AA0735240.2	TRIAE_CS42_3DS_TGACv1_274058_AA0934550.1	1	1	1	1	1	1	1	1	1	1	1	1	1	1	1	1	1	1	1	1	1	1	1	1	1	1	1	1	1	1	1	1	1	1	1	1	1	1	1	1	1	1	1	1	1	1
group11203	TRIAE_CS42_3AS_TGACv1_211797_AA0694260.1	TRIAE_CS42_3B_TGACv1_224402_AA0796420.1	TRIAE_CS42_3DS_TGACv1_274058_AA0934540.1	1	1	1	1	1	1	1	1	1	1	1	1	1	1	1	1	1	1	1	1	1	1	1	1	1	1	1	1	1	1	1	1	1	1	1	1	1	1	1	1	1	1	1	1	1	1
group11204	TRIAE_CS42_3AS_TGACv1_211799_AA0694290.1	TRIAE_CS42_3B_TGACv1_225914_AA0812880.1	TRIAE_CS42_3DS_TGACv1_272031_AA0913410.1	1	1	1	1	1	0.7658903647	1	1	1	1	1	1	1	1	1	1	1	1	1	1	1	1	1	1	1	1	1	1	1	1	1	1	1	1	1	1	1	1	1	1	1	1	1	1	0.9402471745	1
group11205	TRIAE_CS42_3AS_TGACv1_211799_AA0694310.1	TRIAE_CS42_3B_TGACv1_225914_AA0812890.1	TRIAE_CS42_3DS_TGACv1_272640_AA0923410.1	1	1	1	1	1	1	1	1	1	1	1	1	1	1	1	1	1	1	1	1	1	1	1	1	1	1	1	1	1	1	1	1	1	1	1	1	1	1	1	1	1	1	1	1	1	1
group11207	TRIAE_CS42_3AS_TGACv1_211806_AA0694450.1	TRIAE_CS42_3B_TGACv1_226659_AA0818480.1	TRIAE_CS42_3DS_TGACv1_271947_AA0911510.1	1	1	1	1	1	1	1	1	1	1	1	1	1	1	1	1	1	1	1	1	1	1	1	1	1	1	1	1	1	1	1	1	1	1	1	1	1	1	1	1	1	1	1	1	1	1
group11208	TRIAE_CS42_3AS_TGACv1_211806_AA0694460.1	TRIAE_CS42_3B_TGACv1_226659_AA0818490.1	TRIAE_CS42_3DS_TGACv1_271947_AA0911520.1	1	1	1	1	1	1	1	1	1	1	1	1	1	1	1	1	1	1	1	1	1	1	1	1	1	1	1	1	1	1	1	1	1	1	1	1	1	1	1	1	1	1	1	1	1	1
group11210	TRIAE_CS42_3AS_TGACv1_211819_AA0694590.2	TRIAE_CS42_3B_TGACv1_222184_AA0759250.1	TRIAE_CS42_3DS_TGACv1_271702_AA0906120.3	1	1	1	1	1	1	1	1	1	1	1	1	1	1	1	1	1	1	0.4310522326	1	0.307122813	0.4208883779	1	0.3062391677	1	1	1	1	1	1	1	1	1	1	1	1	1	1	1	1	1	1	1	1	1	1
group11211	TRIAE_CS42_3AS_TGACv1_211819_AA0694610.1	TRIAE_CS42_3B_TGACv1_222184_AA0759230.1	TRIAE_CS42_3DS_TGACv1_272455_AA0920940.1	1	1	1	1	1	1	1	1	1	1	1	1	1	1	1	1	1	1	1	1	1	1	1	1	1	1	1	1	1	1	1	1	1	1	1	1	1	1	1	1	1	1	1	1	1	1
group11212	TRIAE_CS42_3AS_TGACv1_211819_AA0694620.2	TRIAE_CS42_3B_TGACv1_222184_AA0759220.2	TRIAE_CS42_3DS_TGACv1_272455_AA0920930.3	1	0.7359285855	1	1	0.6800203146	0.9778665831	1	1	1	1	1	1	1	1	1	1	0.7663451809	1	1	1	1	1	1	1	1	0.5628955942	1	1	0.3282580957	1	1	0.5490817479	1	1	0.5701195468	1	1	1	1	1	1	1	1	1	1	1
group11213	TRIAE_CS42_3AS_TGACv1_211821_AA0694670.1	TRIAE_CS42_3B_TGACv1_226462_AA0817110.1	TRIAE_CS42_3DS_TGACv1_271843_AA0909300.1	1	1	1	1	1	1	1	1	1	1	1	1	1	1	1	1	1	1	1	1	1	1	1	1	1	1	1	1	1	1	1	1	1	1	1	1	1	1	1	1	1	1	1	1	1	1
group11215	TRIAE_CS42_3AS_TGACv1_211824_AA0694720.1	TRIAE_CS42_3B_TGACv1_220723_AA0716740.4	TRIAE_CS42_3DS_TGACv1_274339_AA0935530.1	1	1	1	1	1	1	1	1	1	1	1	1	1	1	1	1	1	1	1	1	1	1	1	1	1	1	1	1	1	1	1	1	1	1	1	1	1	1	1	1	1	1	1	1	1	1
group11216	TRIAE_CS42_3AS_TGACv1_211826_AA0694730.3	TRIAE_CS42_3B_TGACv1_222222_AA0760090.1	TRIAE_CS42_3DS_TGACv1_271626_AA0904210.1	1	1	1	1	1	1	1	1	1	1	1	1	1	1	1	1	1	1	1	1	1	1	1	1	1	1	1	1	1	1	1	1	1	1	1	1	1	1	1	1	1	1	1	1	1	1
group11217	TRIAE_CS42_3AS_TGACv1_211831_AA0694780.1	TRIAE_CS42_3B_TGACv1_221086_AA0729940.1	TRIAE_CS42_3DS_TGACv1_272218_AA0917080.1	1	1	1	1	1	1	1	1	1	1	1	1	1	1	1	1	1	1	1	1	1	1	1	1	1	1	1	1	1	1	1	1	1	1	1	1	1	1	1	1	1	1	1	1	1	1
group11218	TRIAE_CS42_3AS_TGACv1_211841_AA0694870.1	TRIAE_CS42_3B_TGACv1_226769_AA0819320.2	TRIAE_CS42_3DS_TGACv1_273275_AA0930100.1	1	1	1	1	1	1	1	1	1	1	1	1	1	1	1	1	1	1	1	1	1	1	1	1	1	1	1	1	1	1	1	1	1	1	1	1	1	1	1	1	1	1	1	1	1	1
group11219	TRIAE_CS42_3AS_TGACv1_211848_AA0694880.1	TRIAE_CS42_3B_TGACv1_224773_AA0801330.1	TRIAE_CS42_3DS_TGACv1_271599_AA0903340.1	1	0.0213848339	0.1051615527	1	0.011043993	0.0563171781	1	0.1153439796	0.3272541685	1	0.0713821611	0.2051167303	1	0.0130057597	0.0719752972	1	0.0034002347	0.0104428196	1	0.004167644	0.0048009193	1	0.0062970511	0.0006340507	0.9314550387	0.0001952549	0.0211730361	1	0.0003328132	0.011761228	0.969859998	1.34613637432E-07	8.6904091321E-05	0.7176382944	6.30404402059E-09	2.65987562035E-05	0.5829627003	0.307487331	0.0014303329	0.8808101498	0.2710998143	0.0031950646	0.9726983751	0.1031553025	0.0009038153	0.9175795908
group11220	TRIAE_CS42_3AS_TGACv1_211848_AA0694890.1	TRIAE_CS42_3B_TGACv1_224773_AA0801320.1	TRIAE_CS42_3DS_TGACv1_271599_AA0903350.1	1	1	1	1	1	1	1	1	1	1	1	1	1	1	1	1	1	1	1	1	1	1	1	1	0.9288355684	1	0.3175210231	0.6212717712	1	0.5476224652	1	1	0.8786154157	1	1	0.5262577009	1	1	1	1	1	1	1	1	0.5951205142	1
group11222	TRIAE_CS42_3AS_TGACv1_211851_AA0694930.1	TRIAE_CS42_3B_TGACv1_225393_AA0807920.1	TRIAE_CS42_3DS_TGACv1_271546_AA0902150.2	1	1	1	1	1	1	1	1	1	1	1	1	1	1	1	1	1	1	1	1	1	1	1	1	1	1	1	1	1	1	1	1	1	1	1	1	1	1	1	1	1	1	1	1	1	1
group11223	TRIAE_CS42_3AS_TGACv1_211856_AA0695020.1	TRIAE_CS42_3B_TGACv1_223368_AA0781060.1	TRIAE_CS42_3DS_TGACv1_273225_AA0929620.1	1	1	1	1	1	1	1	0.9217118319	0.9471363783	1	1	0.8306408104	1	1	1	1	1	0.984534232	0.3041370219	1	0.37419178	0.1437302172	1	0.1854075851	0.9288355684	0.9626785295	0.0990876402	1	0.9086619096	0.1638504016	0.424503837	1	0.0590993095	0.1824428187	1	0.0970857415	0.1259594207	1	0.1936026456	0.0400317162	1	0.0668171475	0.067038658	1	0.0613327324	0.0236709371
group11232	TRIAE_CS42_3AS_TGACv1_211868_AA0695140.1	TRIAE_CS42_1BL_TGACv1_030627_AA0096320.1	TRIAE_CS42_3DS_TGACv1_273014_AA0927450.2	1	1	1	1	1	1	1	1	1	1	1	1	1	1	1	1	1	1	1	1	1	1	1	1	1	1	1	1	1	1	1	1	1	1	1	1	1	1	1	1	1	1	1	1	1	1
group11233	TRIAE_CS42_3AS_TGACv1_211880_AA0695200.3	TRIAE_CS42_3B_TGACv1_225435_AA0808350.4	TRIAE_CS42_3DS_TGACv1_272685_AA0923860.2	0.0336447404	1	0.3652695639	0.0309471148	1	0.2063807757	4.19503429189E-05	0.0001893655	1	2.53935127408E-08	3.77037014034E-09	1	0.0002285291	0.0027100357	1	3.78928425223E-05	8.11858239876E-06	1	0.0039180698	1	0.1082146696	0.0037114899	0.6619765781	0.3062391677	0.0137818891	0.0988896281	1	0.045380613	0.2504061516	1	0.0082262382	0.021602118	1	0.0014402698	0.0008749891	1	0.0013719065	1	0.0015142424	0.0341521573	1	0.2510640477	0.0001284221	1	0.0001162007	4.42569251018E-07
group11234	TRIAE_CS42_3AS_TGACv1_211881_AA0695210.3	TRIAE_CS42_3B_TGACv1_221404_AA0739760.2	TRIAE_CS42_3DS_TGACv1_273371_AA0930700.2	1	1	1	0.9917202763	1	1	1	1	1	1	1	1	1	1	1	1	1	1	1	1	1	1	1	1	0.3996768901	1	1	1	1	1	0.9428697654	1	1	0.9263493547	1	1	1	1	1	0.5905007453	1	1	1	1	1	1
group11236	TRIAE_CS42_3AS_TGACv1_211890_AA0695290.1	TRIAE_CS42_3B_TGACv1_227709_AA0824420.1	TRIAE_CS42_3DS_TGACv1_273272_AA0930070.1	1	1	1	1	1	1	1	1	1	1	1	1	1	1	1	1	1	1	1	1	1	1	1	1	1	1	1	1	1	1	1	1	1	1	1	1	1	1	1	1	1	1	1	1	1	1
group11237	TRIAE_CS42_3AS_TGACv1_211890_AA0695300.1	TRIAE_CS42_3B_TGACv1_227709_AA0824410.1	TRIAE_CS42_3DS_TGACv1_273272_AA0930080.1	1	1	1	1	1	1	1	1	1	1	1	1	1	1	1	1	1	1	1	1	1	1	1	1	1	1	1	1	1	1	1	1	1	1	1	1	1	1	1	1	1	1	1	1	1	1
group11238	TRIAE_CS42_3AS_TGACv1_211899_AA0695350.1	TRIAE_CS42_3B_TGACv1_221012_AA0727000.1	TRIAE_CS42_3DS_TGACv1_271658_AA0904950.1	1	1	1	1	1	1	1	1	1	1	1	1	1	1	1	1	1	1	0.7497805791	0.1194699357	1	0.7522173778	0.1150840698	1	0.9314550387	1	0.9009249086	0.9479000588	1	0.9110832624	1	1	1	1	1	1	1	1	1	1	1	1	1	1	1	1
group11239	TRIAE_CS42_3AS_TGACv1_211899_AA0695360.1	TRIAE_CS42_3B_TGACv1_221012_AA0727020.2	TRIAE_CS42_3DS_TGACv1_271658_AA0904920.2	1	0.7359285855	0.6395931367	1	0.23697188	0.3549157358	1	1	1	1	0.8259089908	1	1	0.8543771086	1	1	1	1	1	0.2150200885	0.6978515881	1	0.2171010203	0.7103697126	1	0.8971283601	1	1	0.9086619096	1	1	1	0.8786154157	1	0.9088767894	0.8878293429	1	1	1	1	1	1	1	1	1	1
group11240	TRIAE_CS42_3AS_TGACv1_211903_AA0695460.1	TRIAE_CS42_3B_TGACv1_223462_AA0782590.1	TRIAE_CS42_3DS_TGACv1_273962_AA0934030.1	1	0.0767429009	0.6395931367	1	0.0713439006	0.3549157358	1	1	1	1	1	1	1	0.4926383212	1	1	0.7663451809	1	1	0.0647768883	0.4157565155	1	0.0623664548	0.7103697126	1	0.0988896281	0.554764312	1	0.1750690483	0.5476224652	1	0.0267522739	0.1631108411	1	0.0275266554	0.0879062511	1	1	1	1	1	1	1	1	1	1
group11242	TRIAE_CS42_3AS_TGACv1_211904_AA0695490.1	TRIAE_CS42_3B_TGACv1_222046_AA0755710.1	TRIAE_CS42_3DS_TGACv1_271727_AA0906740.1	1	1	1	1	1	1	1	1	1	1	1	1	1	1	1	1	1	1	1	1	1	1	1	1	1	1	1	1	1	1	1	1	1	1	1	1	1	1	1	0.8808101498	1	1	1	1	1	1
group11243	TRIAE_CS42_3AS_TGACv1_211914_AA0695510.1	TRIAE_CS42_3B_TGACv1_220601_AA0710690.2	TRIAE_CS42_3DS_TGACv1_272464_AA0921210.1	1	1	1	1	1	1	1	1	1	1	1	1	1	1	1	1	1	1	1	1	1	1	1	1	1	1	1	1	1	1	1	1	1	1	1	1	1	1	1	1	1	1	1	1	1	1
group11244	TRIAE_CS42_3AS_TGACv1_211914_AA0695520.1	TRIAE_CS42_3B_TGACv1_220601_AA0710700.3	TRIAE_CS42_3DS_TGACv1_272464_AA0921220.1	1	1	1	1	1	1	1	1	1	1	1	1	1	1	1	1	1	1	1	1	1	1	1	1	1	1	1	1	1	1	1	1	1	1	1	1	1	1	1	1	1	1	1	1	1	1
group11245	TRIAE_CS42_3AS_TGACv1_211916_AA0695540.1	TRIAE_CS42_3B_TGACv1_221319_AA0737120.4	TRIAE_CS42_3DS_TGACv1_273542_AA0932040.1	1	1	1	1	1	1	1	1	1	1	1	1	1	1	1	1	1	1	1	1	1	1	1	1	0.6143905591	1	0.554764312	0.4077355937	1	0.3199506024	0.9428697654	1	0.8786154157	0.9263493547	1	0.8878293429	1	1	1	1	1	1	1	1	1	1
group11247	TRIAE_CS42_3AS_TGACv1_211924_AA0695690.3	TRIAE_CS42_3B_TGACv1_226372_AA0816330.1	TRIAE_CS42_3DS_TGACv1_272786_AA0925270.2	1	1	1	1	1	1	1	1	1	1	1	1	1	1	1	1	1	1	1	1	1	1	1	1	1	1	1	1	1	1	1	1	1	1	1	1	1	1	1	1	1	1	1	1	1	1
group11248	TRIAE_CS42_3AS_TGACv1_211924_AA0695700.1	TRIAE_CS42_3B_TGACv1_226372_AA0816380.1	TRIAE_CS42_3DS_TGACv1_272786_AA0925260.1	1	1	1	1	1	1	1	1	1	1	1	1	1	1	1	1	1	1	1	1	1	1	1	1	1	1	1	1	0.9086619096	1	1	1	1	1	1	1	1	1	1	1	1	1	1	1	1	1
group11252	TRIAE_CS42_3AS_TGACv1_211950_AA0695940.1	TRIAE_CS42_3B_TGACv1_221946_AA0753750.1	TRIAE_CS42_3DS_TGACv1_271978_AA0912160.1	1	1	1	1	1	1	1	1	1	1	1	1	1	1	1	1	1	1	1	1	1	1	1	1	1	1	1	1	1	1	1	1	1	1	1	1	1	1	1	1	1	1	1	1	1	1
group11253	TRIAE_CS42_3AS_TGACv1_211951_AA0695950.1	TRIAE_CS42_3B_TGACv1_221697_AA0747750.1	TRIAE_CS42_3DS_TGACv1_274214_AA0935080.1	1	1	1	1	1	1	1	1	1	1	1	1	1	1	1	1	1	1	1	1	1	1	1	1	1	1	1	1	1	1	1	1	1	1	1	1	1	1	1	1	1	1	1	1	1	1
group11254	TRIAE_CS42_3AS_TGACv1_211955_AA0696000.4	TRIAE_CS42_3B_TGACv1_223508_AA0783210.1	TRIAE_CS42_3DS_TGACv1_273835_AA0933620.1	0.8906466527	1	1	0.8416388272	1	1	1	1	1	1	1	1	1	1	1	1	1	1	1	1	1	1	1	1	0.7752558297	1	1	0.9904688322	1	1	1	1	1	1	1	1	0.4321726013	0.298076164	1	1	0.639329559	1	0.6596510095	0.1847678415	1	0.6536019934
group11256	TRIAE_CS42_3AS_TGACv1_211963_AA0696050.1	TRIAE_CS42_3B_TGACv1_222728_AA0769590.1	TRIAE_CS42_3DS_TGACv1_272448_AA0920790.1	1	1	0.9037813411	1	1	0.7516879063	1	1	1	1	1	1	1	1	1	1	1	0.9234999648	1	1	0.5127158274	1	1	0.7103697126	0.2123941306	0.3649173352	0.0004229635	0.1691971227	0.663876116	0.0011604705	0.5937936852	0.728442495	0.0181980816	0.7378548073	0.8225039377	0.0381512746	1	1	1	1	1	1	1	1	1	1
group11257	TRIAE_CS42_3AS_TGACv1_211963_AA0696060.1	TRIAE_CS42_3B_TGACv1_222728_AA0769580.3	TRIAE_CS42_3DS_TGACv1_272448_AA0920780.1	1	1	1	1	1	1	1	1	1	1	1	1	1	1	1	1	1	1	1	1	1	1	1	1	1	1	1	1	1	1	1	1	1	1	1	1	1	0.9489865035	1	0.8808101498	0.9608222858	1	1	1	1	1
group11258	TRIAE_CS42_3AS_TGACv1_211963_AA0696070.1	TRIAE_CS42_3B_TGACv1_222728_AA0769570.1	TRIAE_CS42_3DS_TGACv1_272448_AA0920770.1	0.0049149183	0.0638407261	1	0.0039476306	0.0384757709	1	0.0024423894	0.0084523747	1	0.0026172779	0.0417913545	1	0.0194232015	0.1686906826	1	0.0165473678	0.1247166332	1	0.0241872532	0.0700918471	1	0.0238289435	0.0685527568	1	6.17162111025E-11	2.02325944875E-05	0.1476120672	6.92234672924E-11	0.0001278658	0.0570451242	0.00000001	0.0021377478	0.0560022442	1.28586943259E-09	0.0070978646	0.0083881143	1	1	1	1	1	1	1	1	1	1
group11262	TRIAE_CS42_3AS_TGACv1_211981_AA0696330.1	TRIAE_CS42_3B_TGACv1_223772_AA0786950.1	TRIAE_CS42_3DS_TGACv1_271928_AA0911000.1	1	1	1	1	1	1	1	1	1	1	1	1	1	1	1	1	1	1	1	1	1	1	1	1	1	1	1	1	1	1	1	1	1	1	1	1	1	1	1	1	1	1	1	1	1	1
group11263	TRIAE_CS42_3AS_TGACv1_211988_AA0696480.1	TRIAE_CS42_3B_TGACv1_223611_AA0784520.1	TRIAE_CS42_3DS_TGACv1_271584_AA0903020.1	0.0117604341	2.06724069852E-06	0.3652695639	0.0064948596	3.51397458949E-07	0.2978797583	0.0336857624	0.0215210059	1	0.1099999772	0.0065060806	1	0.2075949501	0.0040472938	1	0.0591795392	0.0011210718	1	0.0019463396	1.38778715152E-07	0.3017138084	0.0034588952	7.26611783697E-08	0.136725967	0.0001812299	1.01880140499E-07	0.659697358	0.0026208072	0.00000435	0.6343915245	0.0011983415	2.2912416144E-06	0.8786154157	0.0037255351	5.94614441536E-05	1	0.0084304781	4.04875460019E-05	1	0.0011648299	9.98735576808E-07	0.9087986723	0.0006301031	8.22852415314E-07	0.9659196784	0.0003647826
group11264	TRIAE_CS42_3AS_TGACv1_211988_AA0696490.1	TRIAE_CS42_3B_TGACv1_223611_AA0784530.1	TRIAE_CS42_3DS_TGACv1_271584_AA0903010.1	0.0001805972	0.0006164163	1	1.75171730075E-05	0.0013139111	0.9945084747	0.0520801679	0.0842922158	1	0.0521683834	0.2113644393	1	0.0141569818	0.0503422722	1	0.005047881	0.0122311664	1	0.0002074042	0.0044220358	1	0.0002939755	0.0273522739	1	0.000584313	0.0952098368	0.4855016063	0.0005667266	0.0376289837	0.7823759551	0.0052528619	0.0962310415	0.9877835696	0.0010225229	0.0165335148	1	0.8654197591	0.170626487	1	1	0.5513620778	1	1	1	1	1
group11267	TRIAE_CS42_3AS_TGACv1_212016_AA0696780.1	TRIAE_CS42_3B_TGACv1_223225_AA0778320.1	TRIAE_CS42_3DS_TGACv1_272462_AA0921140.1	0.2321620174	0.0213848339	1	0.3386066717	0.0382248649	1	0.9275737951	0.4394363192	1	1	0.8259089908	1	0.6035029113	0.2611341212	1	0.1162924254	0.0324608639	1	1	1	1	1	1	1	1	0.8971283601	1	0.9479000588	0.5707682372	1	0.9495530517	1	1	1	1	1	1	1	1	1	1	1	1	1	1	1
group11269	TRIAE_CS42_3AS_TGACv1_212022_AA0696820.1	TRIAE_CS42_3B_TGACv1_227052_AA0821090.1	TRIAE_CS42_3DS_TGACv1_271629_AA0904270.1	1	1	1	1	1	1	1	1	1	1	1	1	1	1	1	1	1	1	1	1	1	1	1	1	1	1	1	1	1	1	1	1	1	1	1	1	1	1	1	1	1	1	1	1	1	1
group11270	TRIAE_CS42_3AS_TGACv1_212023_AA0696840.1	TRIAE_CS42_3B_TGACv1_221961_AA0753900.1	TRIAE_CS42_3DS_TGACv1_274939_AA0936380.1	1	1	1	1	1	1	1	1	1	1	1	1	1	1	1	1	1	1	1	1	1	1	1	1	1	1	1	1	1	1	1	1	1	1	1	1	1	1	1	1	1	1	1	1	1	1
group11271	TRIAE_CS42_3AS_TGACv1_212026_AA0696870.1	TRIAE_CS42_3B_TGACv1_225173_AA0805840.1	TRIAE_CS42_3DS_TGACv1_272615_AA0923100.1	0.4217741079	0.8227795526	1	0.2342896704	0.7762473286	1	0.9224327792	0.2693162306	1	0.5714242836	0.054652036	1	0.9210065763	1	1	0.8615020727	0.988824354	1	0.1674417318	0.7759631207	1	0.4520942032	0.7726596611	1	0.002220491	0.0071079277	1	0.00775526	0.0220166211	1	0.0211456237	0.0980651964	1	0.0383972671	0.0979767812	1	1	0.6433920697	1	1	0.9608222858	1	0.9153012429	0.6114536843	1	0.9175795908
group11274	TRIAE_CS42_3AS_TGACv1_212055_AA0697200.1	TRIAE_CS42_3B_TGACv1_221583_AA0744920.1	TRIAE_CS42_3DS_TGACv1_271882_AA0910200.1	1	0.0767429009	0.008296943	1	0.0382248649	0.0154423309	1	0.1237251322	0.0582201969	1	0.4731462307	0.0645713601	1	0.4926383212	0.1351027766	1	0.2360692591	0.0302314799	1	0.1194699357	0.0407568622	1	0.0623664548	0.0409814672	1	0.0532230635	0.0069627347	0.9440642115	0.0259584678	0.0004069024	0.5129825754	0.051020166	0.0001643513	0.3386577275	0.0979767812	0.0001653243	1	1	1	1	1	1	1	1	1	1
group11275	TRIAE_CS42_3AS_TGACv1_212057_AA0697230.1	TRIAE_CS42_3B_TGACv1_221123_AA0731050.1	TRIAE_CS42_3DS_TGACv1_272779_AA0925250.4	1	0.8227795526	1	1	0.7762473286	0.7858158726	1	1	1	1	1	1	1	1	1	1	1	1	1	1	1	1	1	1	1	1	1	1	1	1	0.9428697654	1	1	0.9263493547	1	1	1	0.9489865035	0.9206046204	1	0.9608222858	1	1	0.9542047901	1	1
group11278	TRIAE_CS42_3AS_TGACv1_212063_AA0697300.3	TRIAE_CS42_3B_TGACv1_225918_AA0812900.2	TRIAE_CS42_3DS_TGACv1_271972_AA0912110.1	1	1	1	0.9917202763	0.7762473286	1	1	1	1	1	1	1	1	1	1	1	1	1	1	1	1	1	1	1	0.9314550387	0.1710400509	0.9009249086	0.9479000588	0.4612827676	1	1	0.9944517126	1	0.9263493547	1	1	1	1	1	1	1	1	1	1	1	1
group11279	TRIAE_CS42_3AS_TGACv1_212063_AA0697310.1	TRIAE_CS42_3B_TGACv1_222190_AA0759470.1	TRIAE_CS42_3DS_TGACv1_271972_AA0912120.1	1	1	1	1	1	1	1	1	1	1	1	1	1	1	1	1	1	1	1	1	1	1	1	1	1	1	1	1	1	1	1	1	1	1	1	1	1	1	1	1	1	1	1	1	1	1
group11280	TRIAE_CS42_3AS_TGACv1_212065_AA0697340.1	TRIAE_CS42_3B_TGACv1_227286_AA0822600.1	TRIAE_CS42_3DS_TGACv1_271892_AA0910390.1	1	1	1	1	1	1	1	1	1	1	1	1	1	1	1	1	1	1	1	1	1	1	1	1	1	1	1	1	1	1	1	1	1	1	1	1	1	1	1	1	1	1	1	1	1	1
group11281	TRIAE_CS42_3AS_TGACv1_212070_AA0697380.1	TRIAE_CS42_3B_TGACv1_221596_AA0745410.1	TRIAE_CS42_3DS_TGACv1_272149_AA0915710.1	1	1	1	1	1	1	1	1	1	1	1	1	1	1	1	1	1	1	1	1	1	1	1	1	1	1	1	1	1	1	1	1	1	1	1	1	1	1	1	1	1	1	1	1	1	1
group11283	TRIAE_CS42_3AS_TGACv1_212075_AA0697430.1	TRIAE_CS42_4BS_TGACv1_328086_AA1082490.1	TRIAE_CS42_3DS_TGACv1_272128_AA0915340.3	1	1	1	1	1	1	1	1	1	1	1	1	1	1	1	1	1	1	1	1	1	1	1	1	1	1	1	1	1	1	1	1	1	1	1	1	1	1	1	1	1	1	1	1	1	1
group11285	TRIAE_CS42_3AS_TGACv1_212081_AA0697540.1	TRIAE_CS42_3B_TGACv1_224016_AA0791010.1	TRIAE_CS42_3DS_TGACv1_274373_AA0935610.1	0.66769938	0.3996639801	0.0049004784	0.7850562681	0.1907027162	0.0029508989	1	1	1	1	1	1	1	1	1	1	1	1	1	0.2579226116	0.1732336725	1	0.4609670035	0.1736783391	1	1	1	1	1	1	1	1	1	1	1	1	1	1	1	1	1	1	1	1	1	1
group11286	TRIAE_CS42_3AS_TGACv1_212091_AA0697590.1	TRIAE_CS42_3B_TGACv1_221971_AA0754080.2	TRIAE_CS42_3DS_TGACv1_273416_AA0931060.1	1	0.0059213739	0.0435135464	1	0.0031475286	0.04012857	1	0.0658992309	0.3272541685	1	0.0005739741	0.003694277	1	0.023385194	0.0719752972	1	0.0360143106	0.1116635789	0.7590043844	6.35201858171E-07	0.0006033005	1	2.57246175397E-06	0.0001853965	1	4.36298383258E-14	1.11432426068E-10	0.9999873824	5.11970512632E-13	2.72598454063E-09	0.6122048075	4.47775281604E-10	1.07472821005E-05	0.4199390569	5.87819659172E-12	6.81946977142E-07	1	1	0.2099044076	0.8808101498	1	0.0838992547	0.9153012429	1	1	0.603093577
group11287	TRIAE_CS42_3AS_TGACv1_212091_AA0697610.1	TRIAE_CS42_3B_TGACv1_221971_AA0754090.1	TRIAE_CS42_3DS_TGACv1_273416_AA0931080.2	1	0.7359285855	1	0.6874740416	0.4048533485	1	1	1	1	1	1	1	1	1	1	1	1	1	1	1	1	1	1	1	0.9314550387	0.5628955942	1	0.6212717712	0.3282580957	1	1	1	1	1	1	1	1	1	1	1	1	1	1	1	1	1
group11288	TRIAE_CS42_3AS_TGACv1_212092_AA0697640.1	TRIAE_CS42_3B_TGACv1_224507_AA0797470.1	TRIAE_CS42_3DS_TGACv1_271991_AA0912550.1	1	1	1	1	1	1	1	1	1	1	1	1	1	1	1	1	1	1	1	1	1	1	1	1	1	1	1	1	1	1	1	1	1	1	1	1	1	1	1	1	1	1	1	1	1	1
group11289	TRIAE_CS42_3AS_TGACv1_212093_AA0697650.1	TRIAE_CS42_3B_TGACv1_222792_AA0770830.1	TRIAE_CS42_3DS_TGACv1_277921_AA0937160.1	0.1976734789	2.13520273023E-07	5.78672474768E-14	0.04650118	9.73675918715E-07	3.23935178825E-15	0.0603020447	0.289147901	4.62979059918E-06	0.1967053803	0.2451818582	4.58587231774E-05	0.414256095	1	0.6328613383	0.3562530885	1	0.2851770047	0.0463195568	0.0001032248	1.79939656168E-12	0.094410813	0.000162218	1.26449756622E-11	1	0.0140067392	0.0046881183	1	0.0140022623	0.0028981464	1	1	1	0.9263493547	1	1	1	0.1348090803	0.1272747601	1	0.3051372874	0.0400833603	1	1	0.9213234707	1
group11290	TRIAE_CS42_3AS_TGACv1_212094_AA0697670.1	TRIAE_CS42_3B_TGACv1_223240_AA0778760.1	TRIAE_CS42_3DS_TGACv1_272166_AA0915990.1	1	1	1	1	1	1	1	1	1	1	1	1	1	1	1	1	1	1	1	1	1	1	1	1	0.0798496148	1	0.0131728978	0.0649749398	1	0.008735905	0.1823960987	1	0.0746938285	0.1297803253	1	0.0255887751	1	1	1	1	1	1	1	1	1	0.8310036118
group11291	TRIAE_CS42_3AS_TGACv1_212094_AA0697680.1	TRIAE_CS42_3B_TGACv1_223240_AA0778770.1	TRIAE_CS42_3DS_TGACv1_272166_AA0915980.1	1	1	1	1	1	1	1	1	1	1	1	1	1	1	1	1	1	1	1	1	1	1	1	1	1	0.7992693978	1	1	0.4186494652	0.9075891806	1	1	0.8065623471	1	0.6912105435	0.4553678638	1	1	0.9206046204	1	1	0.2510640477	1	1	0.1833159052	1
group11292	TRIAE_CS42_3AS_TGACv1_212111_AA0697830.1	TRIAE_CS42_3B_TGACv1_221205_AA0733750.1	TRIAE_CS42_3DS_TGACv1_273174_AA0929160.1	1	1	1	1	1	1	1	1	1	1	1	1	1	1	1	1	1	1	1	1	1	1	1	1	1	1	1	1	1	1	1	1	1	1	1	1	0.4988796052	1	0.3868182125	0.58074285	1	0.5928296903	0.4890048034	1	0.4001627219	0.0761091001
group11293	TRIAE_CS42_3AS_TGACv1_212120_AA0697960.1	TRIAE_CS42_3B_TGACv1_225037_AA0804240.1	TRIAE_CS42_3DS_TGACv1_273513_AA0931850.1	1	1	1	1	1	1	1	1	1	1	1	1	1	1	1	1	1	1	0.0462320723	0.0334652643	1	0.0443257461	0.0321728829	1	1	1	1	1	1	1	1	1	1	1	1	1	1	1	1	1	1	1	1	1	1	1
group11294	TRIAE_CS42_3AS_TGACv1_212126_AA0697980.1	TRIAE_CS42_3B_TGACv1_221894_AA0752580.8	TRIAE_CS42_3DL_TGACv1_250457_AA0868570.1	1	1	1	1	1	0.7779337084	1	1	1	1	1	1	1	1	1	1	1	1	1	0.768928645	1	1	0.9099495919	0.8931055169	0.6143905591	1	0.062370288	0.2429989155	1	0.1072711305	0.0778725783	1	0.0628448953	0.3911555365	1	0.063562169	1	0.6755361569	0.2197682772	1	1	0.211829005	1	0.6444172553	0.2100697468	1
group11296	TRIAE_CS42_3AS_TGACv1_212128_AA0698000.1	TRIAE_CS42_3B_TGACv1_223221_AA0778210.1	TRIAE_CS42_3DS_TGACv1_274069_AA0934580.1	0.002496995	0.8227795526	1.59650259077E-06	0.0054068195	0.6800203146	2.71633140709E-06	0.3731936513	1	0.0266621971	0.4293838336	1	0.1231745084	0.6866553084	1	0.1305474278	0.4998925747	1	0.201654128	0.0682190597	0.265332055	1.00689229328E-05	0.0113370694	0.7796757226	7.8098277478E-06	0.6112557712	0.699302783	0.0129248612	0.4111852526	0.9086619096	0.0128886023	0.3875948945	1	0.0494209908	0.5979342839	1	0.1259853455	1	1	1	1	1	1	1	1	1	1
group11299	TRIAE_CS42_3AS_TGACv1_212138_AA0698070.2	TRIAE_CS42_3B_TGACv1_220849_AA0721240.1	TRIAE_CS42_3DS_TGACv1_271844_AA0909340.2	1	1	1	1	1	1	1	1	1	1	1	1	1	1	1	1	1	1	1	1	1	1	1	1	1	1	1	1	1	1	1	1	1	1	1	1	1	1	1	1	1	1	1	1	1	1
group11300	TRIAE_CS42_3AS_TGACv1_212138_AA0698080.3	TRIAE_CS42_3B_TGACv1_220849_AA0721250.1	TRIAE_CS42_3DS_TGACv1_271844_AA0909330.1	1	1	1	1	1	0.9778665831	1	1	1	1	1	1	1	1	1	1	1	1	1	1	1	1	1	1	0.3996768901	1	0.2829684275	0.8313688725	1	1	0.936431718	1	0.9877835696	1	1	1	1	1	1	1	1	1	1	1	1	1
group11302	TRIAE_CS42_3AS_TGACv1_212152_AA0698210.1	TRIAE_CS42_3B_TGACv1_222898_AA0772780.1	TRIAE_CS42_3DS_TGACv1_272865_AA0925910.1	1	1	1	1	1	1	1	1	1	1	1	1	1	1	1	1	1	1	1	1	1	0.8724214669	1	1	1	1	1	1	1	1	1	1	1	1	1	1	0.6263982087	0.2835451062	1	0.3651038826	0.0107754897	1	0.9153012429	0.0011785894	0.128196771	1
group11303	TRIAE_CS42_3AS_TGACv1_212158_AA0698250.1	TRIAE_CS42_3B_TGACv1_222649_AA0768550.3	TRIAE_CS42_3DS_TGACv1_272147_AA0915650.1	1	1	1	1	1	1	1	1	1	1	1	1	1	1	1	1	1	1	1	1	1	1	1	1	1	1	1	1	1	1	1	1	1	1	1	1	1	1	1	1	1	1	1	1	1	1
group11306	TRIAE_CS42_3AS_TGACv1_212165_AA0698370.1	TRIAE_CS42_3B_TGACv1_221196_AA0733540.1	TRIAE_CS42_3DS_TGACv1_274357_AA0935560.1	1	1	1	1	1	1	1	1	1	1	1	1	1	1	1	1	1	1	1	1	1	1	1	1	1	1	1	1	1	1	1	1	1	1	1	1	1	1	1	1	1	1	1	1	1	1
group11309	TRIAE_CS42_3AS_TGACv1_212176_AA0698430.1	TRIAE_CS42_3B_TGACv1_227148_AA0821710.2	TRIAE_CS42_3DS_TGACv1_271872_AA0909830.1	1	1	1	1	1	1	1	1	1	1	1	1	1	1	1	1	1	1	1	1	1	1	1	1	1	1	1	1	1	1	1	1	1	1	1	1	1	1	1	1	1	1	1	1	1	1
group11310	TRIAE_CS42_3AS_TGACv1_212176_AA0698440.1	TRIAE_CS42_3B_TGACv1_222270_AA0760930.1	TRIAE_CS42_3DS_TGACv1_271872_AA0909820.1	1	1	1	1	1	1	1	1	1	1	1	1	1	1	1	1	1	1	1	1	1	1	1	1	1	1	1	1	1	1	1	1	1	1	1	1	1	1	1	1	1	1	1	1	1	1
group11311	TRIAE_CS42_3AS_TGACv1_212177_AA0698460.1	TRIAE_CS42_3B_TGACv1_224219_AA0794030.1	TRIAE_CS42_3DS_TGACv1_273376_AA0930750.1	1	1	1	1	1	1	1	1	1	1	1	1	1	1	1	1	1	1	1	1	1	1	1	1	1	1	1	1	1	1	1	1	1	1	1	1	1	0.0069823077	0.0413333005	1	0.003852921	0.0234051914	1	0.1320809088	0.9140279457	1
group11312	TRIAE_CS42_3AS_TGACv1_212201_AA0698720.1	TRIAE_CS42_3B_TGACv1_222044_AA0755670.1	TRIAE_CS42_3DS_TGACv1_272267_AA0918030.1	1	1	1	1	1	1	1	1	1	1	1	1	1	1	1	1	1	1	1	1	1	1	1	1	1	1	1	1	1	1	1	1	1	1	1	1	0.8799873775	1	0.9206046204	0.8808101498	1	1	1	1	1	1
group11313	TRIAE_CS42_3AS_TGACv1_212201_AA0698730.2	TRIAE_CS42_3B_TGACv1_222044_AA0755660.1	TRIAE_CS42_3DS_TGACv1_272267_AA0918040.1	1	1	1	1	1	1	1	1	1	1	1	1	1	1	1	1	1	1	1	1	1	1	1	1	0.6143905591	0.709978388	1	0.6212717712	0.7204420727	1	0.6122048075	0.6768917029	1	0.3727821493	0.6873868638	1	1	1	1	1	1	1	1	1	1	1
group11314	TRIAE_CS42_3AS_TGACv1_212203_AA0698750.1	TRIAE_CS42_3B_TGACv1_221724_AA0748430.1	TRIAE_CS42_3DS_TGACv1_273989_AA0934160.1	1	1	1	1	1	1	8.11047812497E-63	1	5.56635533023E-78	1.78529982987E-66	1	4.67245777868E-80	4.49823223183E-66	1	6.95898430083E-77	4.80357969692E-73	1	4.43084859086E-86	1	1	1	1	1	1	0.476881013	1	0.3019834405	0.5745095898	1	0.7826071724	0.0150327569	1	0.0080456522	0.0191734092	1	0.0052533502	1	0.496514301	0.6175781105	1	0.821126965	0.5967538893	1	1	1	1
group11317	TRIAE_CS42_3AS_TGACv1_212219_AA0698920.3	TRIAE_CS42_3B_TGACv1_221019_AA0727260.3	TRIAE_CS42_3DS_TGACv1_273096_AA0928280.1	1	1	1	1	0.7762473286	0.7858158726	1	1	1	1	1	1	1	1	1	1	1	1	1	1	1	1	1	1	1	1	1	1	1	1	1	1	1	1	1	1	1	1	1	1	1	1	1	1	1	1
group11318	TRIAE_CS42_3AS_TGACv1_212223_AA0698950.1	TRIAE_CS42_3B_TGACv1_220791_AA0719290.1	TRIAE_CS42_3DS_TGACv1_274119_AA0934790.2	1	1	1	1	1	1	1	1	1	1	1	1	1	1	1	1	1	1	1	1	1	1	1	1	1	1	1	1	1	1	1	1	1	1	1	1	1	1	1	1	1	1	1	1	1	1
group11319	TRIAE_CS42_3AS_TGACv1_212235_AA0699000.1	TRIAE_CS42_3B_TGACv1_221579_AA0744840.1	TRIAE_CS42_3DS_TGACv1_274238_AA0935130.1	1	1	1	1	1	1	1	1	1	1	1	1	1	1	1	1	1	1	1	1	1	1	1	1	1	1	1	1	1	1	1	1	1	1	1	1	1	1	1	1	1	1	1	1	1	1
group11320	TRIAE_CS42_3AS_TGACv1_212239_AA0699050.1	TRIAE_CS42_3B_TGACv1_220591_AA0709960.1	TRIAE_CS42_3DS_TGACv1_272112_AA0915110.1	1	1	1	1	1	1	1	1	1	1	1	1	1	1	1	1	1	1	1	1	1	1	1	1	0.6143905591	1	1	1	1	1	1	1	1	1	1	1	1	1	1	1	1	1	1	1	1	1
group11322	TRIAE_CS42_3AS_TGACv1_212240_AA0699070.1	TRIAE_CS42_3B_TGACv1_221624_AA0746120.1	TRIAE_CS42_3DS_TGACv1_272731_AA0924440.1	1	1	1	1	1	1	1	1	1	1	1	1	1	1	1	1	1	1	1	1	1	1	1	1	1	1	1	1	1	1	1	1	1	1	1	1	1	1	1	1	1	1	1	1	1	1
group11323	TRIAE_CS42_3AS_TGACv1_212240_AA0699090.1	TRIAE_CS42_3B_TGACv1_221624_AA0746130.1	TRIAE_CS42_3DS_TGACv1_272731_AA0924430.1	1	1	1	1	1	1	1	1	1	1	1	1	1	1	1	1	1	1	1	1	1	1	1	1	1	1	1	1	1	1	1	1	1	1	1	1	1	1	1	1	1	1	1	1	1	1
group11324	TRIAE_CS42_3AS_TGACv1_212245_AA0699120.1	TRIAE_CS42_3B_TGACv1_223679_AA0785500.1	TRIAE_CS42_3DS_TGACv1_271831_AA0909070.1	1	1	1	1	1	1	1	1	1	1	1	1	1	1	1	1	1	1	1	1	1	1	1	1	1	1	1	1	1	1	1	1	1	1	1	1	1	1	1	1	1	1	1	1	1	1
group11325	TRIAE_CS42_3AS_TGACv1_212249_AA0699160.1	TRIAE_CS42_3B_TGACv1_223286_AA0779680.1	TRIAE_CS42_3DS_TGACv1_273164_AA0929030.1	1	1	1	1	1	1	1	1	1	1	1	1	1	1	1	1	1	1	1	1	1	1	1	1	1	1	1	1	1	1	1	1	1	1	1	1	1	1	1	1	1	1	1	1	1	1
group11327	TRIAE_CS42_3AS_TGACv1_212263_AA0699300.1	TRIAE_CS42_3B_TGACv1_223291_AA0779820.1	TRIAE_CS42_3DS_TGACv1_272101_AA0914670.3	1	1	1	1	1	1	1	1	1	1	1	1	1	1	1	1	1	1	1	1	1	1	1	1	1	1	1	1	1	1	1	1	1	1	1	1	1	1	1	1	1	1	1	1	1	1
group11335	TRIAE_CS42_3AS_TGACv1_212272_AA0699470.1	TRIAE_CS42_3B_TGACv1_221826_AA0750630.1	TRIAE_CS42_3DS_TGACv1_273535_AA0932020.1	0.0900932073	1	0.4390444099	0.147474691	1	0.9778665831	1	1	1	1	1	1	1	1	1	1	1	1	0.0492538466	1	0.37419178	0.0128445936	1	0.3733552612	0.0077001919	0.8880277885	2.29229019363E-05	0.0078220832	1	7.8443080932E-05	0.004196395	0.8897241482	1.44595017662E-05	0.0076974804	0.5917523486	0.000008202	0.9803623925	1	1	0.9823554401	1	1	0.4441332772	1	1	0.4271186418
group11337	TRIAE_CS42_3AS_TGACv1_212276_AA0699520.1	TRIAE_CS42_3B_TGACv1_225588_AA0810080.2	TRIAE_CS42_3DS_TGACv1_272047_AA0913830.1	1	1	1	1	1	1	1	1	1	1	1	1	1	1	1	1	1	1	1	1	1	1	1	1	1	1	1	1	1	1	1	1	1	1	1	1	1	1	1	1	1	1	1	1	1	1
group11338	TRIAE_CS42_3AS_TGACv1_212276_AA0699530.1	TRIAE_CS42_3B_TGACv1_225588_AA0810090.1	TRIAE_CS42_3DS_TGACv1_272047_AA0913840.1	0.2810885883	0.1701782092	1	0.3735074428	0.2039955833	1	1	0.2356629214	1	0.8950478364	0.3645041807	1	0.6552863903	0.2043274421	1	0.8139024201	0.0397852048	1	0.0386565231	0.0504025949	1	0.0052851074	0.0234364517	1	0.0358036261	0.0108702638	1	0.0327607854	0.0004280927	1	0.0531067675	0.0006215497	0.9773771996	0.3530077129	0.0085944442	0.8535963798	1	1	1	1	1	1	1	1	1	1
group11340	TRIAE_CS42_3AS_TGACv1_212277_AA0699600.1	TRIAE_CS42_3B_TGACv1_225179_AA0805870.1	TRIAE_CS42_3DS_TGACv1_272088_AA0914410.2	1	1	1	1	1	1	1	1	1	1	1	1	1	1	1	1	1	1	1	1	1	1	1	1	1	0.9958715841	1	1	0.7083527345	0.7047869799	1	1	1	1	1	1	1	1	1	1	1	1	1	1	1	1
group11341	TRIAE_CS42_3AS_TGACv1_212290_AA0699680.2	TRIAE_CS42_3B_TGACv1_224841_AA0802240.3	TRIAE_CS42_3DS_TGACv1_273454_AA0931350.1	1	0.5408783248	0.564177614	1	0.4988609839	0.5280224535	1	1	1	1	1	1	1	1	1	1	1	1	1	0.5036930421	0.4947469636	1	0.3190225184	0.3062391677	1	0.0606415353	0.062370288	1	0.1037348175	0.1072711305	1	0.4461323507	0.4564262303	1	0.2727809621	0.2884366976	0.5829627003	1	0.3661369339	0.8808101498	1	0.3611499006	0.3753232227	1	0.2100697468	0.603093577
group11343	TRIAE_CS42_3AS_TGACv1_212301_AA0699750.2	TRIAE_CS42_3B_TGACv1_225769_AA0811810.4	TRIAE_CS42_3DS_TGACv1_271938_AA0911400.1	1	1	1	1	1	1	1	1	1	1	1	1	1	1	1	1	1	1	1	1	1	1	1	1	1	1	1	1	1	1	1	1	1	1	1	1	0.8799873775	1	0.9206046204	0.8808101498	1	0.9087986723	1	1	1	1
group11345	TRIAE_CS42_3AS_TGACv1_212306_AA0699780.1	TRIAE_CS42_3B_TGACv1_221829_AA0750820.2	TRIAE_CS42_3DS_TGACv1_272403_AA0920200.3	1	1	1	1	1	1	1	1	1	1	1	1	1	1	1	1	1	1	1	1	1	1	1	1	1	1	1	1	1	1	1	1	1	1	1	1	1	1	1	1	1	1	1	1	1	1
group11346	TRIAE_CS42_3AS_TGACv1_212306_AA0699790.1	TRIAE_CS42_3B_TGACv1_221829_AA0750790.1	TRIAE_CS42_3DS_TGACv1_272403_AA0920230.1	1	1	1	1	1	1	1	1	1	1	1	1	1	1	1	1	1	1	1	1	1	1	1	1	1	1	1	1	1	1	1	1	1	1	1	1	1	1	1	1	1	1	1	1	1	1
group11347	TRIAE_CS42_3AS_TGACv1_212306_AA0699800.2	TRIAE_CS42_3B_TGACv1_221829_AA0750770.2	TRIAE_CS42_3DS_TGACv1_272403_AA0920220.3	1	1	1	1	1	1	1	1	1	1	1	1	1	1	1	1	1	1	1	1	1	1	1	1	1	1	1	1	1	1	1	1	1	1	1	1	1	0.6755361569	1	1	0.6721289617	0.6284508195	1	1	1	1
group11348	TRIAE_CS42_3AS_TGACv1_212323_AA0699960.4	TRIAE_CS42_3B_TGACv1_221099_AA0730340.2	TRIAE_CS42_3DS_TGACv1_274469_AA0935900.5	1	1	1	1	1	1	1	1	1	1	1	1	1	1	1	1	1	1	1	1	1	1	1	1	0.9314550387	1	1	1	1	1	1	1	1	1	1	1	1	1	1	1	1	1	1	1	1	1
group11349	TRIAE_CS42_3AS_TGACv1_212329_AA0700010.1	TRIAE_CS42_3B_TGACv1_220612_AA0711330.1	TRIAE_CS42_3DS_TGACv1_273473_AA0931490.1	1	1	1	1	1	1	1	1	1	1	1	1	1	1	1	1	1	1	1	1	1	1	1	1	1	1	1	1	1	1	1	1	1	1	1	1	1	0.9489865035	1	1	1	1	1	1	1	1
group11351	TRIAE_CS42_3AS_TGACv1_212338_AA0700120.1	TRIAE_CS42_3B_TGACv1_220765_AA0718610.1	TRIAE_CS42_3DS_TGACv1_272021_AA0913230.1	0.66769938	1	1	0.9917202763	1	1	0.9224327792	1	1	1	1	1	1	1	1	1	1	1	1	1	1	1	1	1	0.4260464643	1	0.7632174824	1	1	1	0.7952505583	1	0.7615309585	0.783462176	1	0.7671932959	0.5362566475	0.2486648025	1	0.5989467533	0.2114046944	1	0.9719564328	0.1423828511	1	0.5416648669
group11352	TRIAE_CS42_3AS_TGACv1_212338_AA0700130.1	TRIAE_CS42_3B_TGACv1_224161_AA0793170.2	TRIAE_CS42_3DS_TGACv1_272021_AA0913250.1	1	1	1	1	1	1	1	1	1	1	1	1	1	1	1	1	1	1	1	1	1	1	1	1	1	1	1	1	1	1	1	1	1	1	1	1	1	1	1	1	1	1	1	1	1	1
group11353	TRIAE_CS42_3AS_TGACv1_212353_AA0700210.1	TRIAE_CS42_3B_TGACv1_221851_AA0751700.1	TRIAE_CS42_3DS_TGACv1_272690_AA0924000.1	1	1	1	1	1	1	1	1	1	1	1	1	1	1	1	1	1	1	1	1	1	1	1	1	1	1	1	1	1	1	1	1	1	1	1	1	1	1	1	1	1	1	1	1	1	1
group11354	TRIAE_CS42_3AS_TGACv1_212353_AA0700220.1	TRIAE_CS42_3B_TGACv1_224143_AA0792940.1	TRIAE_CS42_3DS_TGACv1_272690_AA0923990.1	2.82939794377E-39	1.01716184076E-183	5.43615140407E-55	4.32312024242E-42	1.15797676301E-188	9.37556971984E-55	7.35713160372E-16	1.95595127752E-231	1.1506256747E-128	1.30137062154E-42	1.35319691066E-220	1.55240842103E-73	3.14829288651E-23	3.79062071125E-138	9.29029630043E-50	7.11461476549E-27	6.434172908E-217	9.13272040088E-95	9.64777673137E-96	0	3.14444960532E-114	1.03813240933E-86	0	3.69991397638E-138	0.0003723018	3.57808709318E-87	2.08394714888E-55	0.7526053293	8.91639039468E-86	2.2037728611E-74	1.18179713325E-10	4.85932076475E-92	5.97760029151E-42	2.4303553453E-16	8.52000276668E-86	1.72460422847E-28	1	1	1	1	1	1	1	1	1	1
group11355	TRIAE_CS42_3AS_TGACv1_212358_AA0700290.1	TRIAE_CS42_3B_TGACv1_222428_AA0764350.1	TRIAE_CS42_3DS_TGACv1_271589_AA0903120.1	1	0.8234287959	0.1379375361	1	1	0.5622589432	1	1	0.6173209018	1	1	1	0.9128892149	1	0.6997218476	0.8647442991	1	0.5773367848	1	1	1	1	1	1	0.9209447061	0.025302869	0.4682467907	0.9373325033	0.0723702338	0.8098666149	1	0.3458969244	0.7971300327	1	0.5701195468	0.2475713298	1	1	1	1	1	1	1	1	1	1
group11356	TRIAE_CS42_3AS_TGACv1_212364_AA0700300.1	TRIAE_CS42_3B_TGACv1_224493_AA0797250.1	TRIAE_CS42_3DS_TGACv1_272077_AA0914280.1	0.0190352698	1	0.0188431917	0.0031405391	1	0.0062064401	0.4396407114	1	0.0245177282	0.1824216906	1	0.0081381098	1	1	0.11644611	0.4088412529	1	0.0357269747	0.0136183241	0.2877364153	2.8101140519E-06	0.006888497	0.5114735258	4.9170612243E-06	0.0209448865	1	0.0015499268	0.0331815295	1	0.0026571369	0.0135875861	1	0.0104938966	0.0322102124	1	0.0105285683	0.215069488	1	0.0746328816	0.2146928609	1	0.0730726343	0.1282654842	1	0.1199244162	0.218915078
group11357	TRIAE_CS42_3AS_TGACv1_212390_AA0700570.2	TRIAE_CS42_3B_TGACv1_222799_AA0771010.5	TRIAE_CS42_3DS_TGACv1_272317_AA0918840.1	1	1	1	1	1	1	1	1	1	1	1	1	1	1	1	1	1	1	1	1	1	1	1	1	1	1	1	1	1	1	1	1	1	1	1	1	1	1	1	1	1	1	1	1	1	1
group11358	TRIAE_CS42_3AS_TGACv1_212390_AA0700580.2	TRIAE_CS42_3B_TGACv1_222799_AA0771020.1	TRIAE_CS42_3DS_TGACv1_272317_AA0918830.1	1	1	1	1	1	1	1	1	1	1	1	1	1	1	1	1	1	1	1	1	1	1	1	1	1	1	1	1	1	1	1	1	1	1	1	1	1	1	1	1	1	1	1	1	1	1
group11360	TRIAE_CS42_3AS_TGACv1_212410_AA0700630.1	TRIAE_CS42_3B_TGACv1_224406_AA0796470.1	TRIAE_CS42_3DS_TGACv1_272528_AA0921790.1	1	1	1	1	1	1	1	1	1	1	1	1	1	1	1	1	1	1	1	1	1	1	1	1	1	1	1	1	1	1	1	1	1	1	1	1	1	1	1	1	1	1	1	1	1	1
group11361	TRIAE_CS42_3AS_TGACv1_212410_AA0700640.2	TRIAE_CS42_3B_TGACv1_224406_AA0796440.1	TRIAE_CS42_3DS_TGACv1_272528_AA0921780.1	1	1	1	1	1	1	1	1	1	1	1	1	1	1	1	1	1	1	1	1	1	1	1	1	1	1	1	1	1	1	1	1	1	1	1	1	1	1	1	1	1	1	1	1	1	1
group11364	TRIAE_CS42_3AS_TGACv1_212416_AA0700710.2	TRIAE_CS42_3B_TGACv1_228002_AA0825460.2	TRIAE_CS42_3DS_TGACv1_271466_AA0899320.1	8.60452103643E-06	0.001162338	0.8521194918	2.89394814209E-08	0.0001512798	0.2063807757	0.606495395	0.2422658836	1	0.9056081545	0.4731462307	1	0.1274736941	0.2156792633	1	0.0110048532	0.0200206501	1	1.69546934867E-12	1.89990028314E-06	0.0642538388	8.94218361486E-12	0.000000617	0.2464562996	0.0006807496	0.2780527064	0.1747298644	0.0003606665	0.1080295671	0.2901799407	0.0012543375	0.5490817479	0.1022434671	0.0023854417	0.4942595786	0.1724574573	0.0749731629	0.9489865035	1	0.1209742275	1	1	0.0134946498	0.6130241812	0.9213234707	0.131586306
group11365	TRIAE_CS42_3AS_TGACv1_212416_AA0700720.1	TRIAE_CS42_3B_TGACv1_231800_AA0830870.1	TRIAE_CS42_3DS_TGACv1_271466_AA0899340.1	1	1	1	1	1	1	1	1	1	1	1	1	1	1	1	1	1	1	1	1	1	1	1	1	1	1	1	1	1	1	1	1	1	1	1	1	1	1	1	1	1	1	1	1	1	1
group11368	TRIAE_CS42_3AS_TGACv1_212427_AA0700770.1	TRIAE_CS42_3B_TGACv1_222069_AA0756670.1	TRIAE_CS42_3DS_TGACv1_272389_AA0920090.1	0.4478999326	0.3290322367	1	0.1300750212	0.1907027162	1	1	0.0010642692	0.1015646997	0.8051999448	0.0012187519	0.2819974281	0.8068626973	1	1	0.5469458374	0.4604802671	1	1	1	1	1	1	1	1	0.0019497121	0.0391193693	1	0.0030285342	0.0487990865	1	0.088426501	0.5999179836	0.9263493547	0.1228114077	1	1	0.2192277085	1	1	0.2189627303	1	1	0.1441460817	1	1
group11369	TRIAE_CS42_3AS_TGACv1_212427_AA0700780.1	TRIAE_CS42_3B_TGACv1_222069_AA0756660.1	TRIAE_CS42_3DS_TGACv1_272389_AA0920080.1	1	0.0021040054	0.0004444021	1	4.7080780883E-05	2.28243691558E-05	1	2.98959299094E-16	6.79846203848E-14	1	2.87473103565E-12	6.87523340662E-10	1	1.94365192667E-07	5.72006233389E-08	1	1.06181568918E-08	1.01239494715E-07	1	0.0044418095	0.0407568622	1	0.0181350719	0.3026909071	1	0.0030689584	0.0365251617	1	0.0017862441	0.0557089453	1	0.0036911205	0.0102036834	1	0.0072704121	0.0180617733	1	0.307070728	0.9206046204	1	0.3152357949	1	1	0.2561607742	0.9402471745	1
group11371	TRIAE_CS42_3AS_TGACv1_212432_AA0700840.1	TRIAE_CS42_3B_TGACv1_222600_AA0767520.1	TRIAE_CS42_3DS_TGACv1_272549_AA0922170.1	1	1	1	1	1	1	1	1	1	1	1	1	1	1	1	1	1	1	1	1	1	1	1	1	1	1	1	1	1	1	1	1	1	1	1	1	1	1	1	1	1	1	1	1	1	1
group11372	TRIAE_CS42_3AS_TGACv1_212432_AA0700850.1	TRIAE_CS42_3B_TGACv1_222600_AA0767530.1	TRIAE_CS42_3DS_TGACv1_272549_AA0922190.1	1	1	1	1	1	1	1	1	1	1	1	1	1	1	1	1	1	1	1	1	1	1	1	1	1	1	1	1	1	1	1	1	1	1	1	1	1	1	1	1	1	1	1	1	1	1
group11373	TRIAE_CS42_3AS_TGACv1_212437_AA0700890.1	TRIAE_CS42_3B_TGACv1_223816_AA0787870.1	TRIAE_CS42_3DS_TGACv1_271772_AA0907660.1	1	1	1	1	1	1	1	1	1	1	1	1	1	1	1	1	1	1	1	1	1	1	1	1	1	1	1	1	1	1	1	1	1	1	1	1	1	1	1	1	1	1	1	1	1	1
group11376	TRIAE_CS42_3AS_TGACv1_212457_AA0701020.1	TRIAE_CS42_3B_TGACv1_221057_AA0728550.1	TRIAE_CS42_3DS_TGACv1_272012_AA0913090.1	1	1	1	1	1	1	0.9224327792	1	1	1	1	1	1	1	1	1	1	1	1	1	1	1	0.8882334937	1	0.1470547075	0.2743171527	1	0.1666841204	0.1562627324	1	0.0350656648	0.4875104005	0.9288063581	0.0663616271	0.3292783326	1	0.8080675376	1	0.1636159516	0.9741068562	1	0.0762913266	0.7097594258	1	0.2100697468	1
group11378	TRIAE_CS42_3AS_TGACv1_212467_AA0701100.1	TRIAE_CS42_3B_TGACv1_224755_AA0801100.1	TRIAE_CS42_3DS_TGACv1_272904_AA0926430.1	1	1	1	1	1	1	1	1	1	1	1	1	1	1	1	1	1	1	1	1	1	1	1	1	1	0.8971283601	1	1	0.9086619096	1	1	1	1	1	1	1	1	1	1	1	1	1	1	1	1	1
group11380	TRIAE_CS42_3AS_TGACv1_212491_AA0701210.1	TRIAE_CS42_3B_TGACv1_223609_AA0784480.1	TRIAE_CS42_3DS_TGACv1_273598_AA0932400.2	0.7341992387	0.1213676238	0.0011297258	1	0.0009584623	0.0074233711	1	0.5387113708	0.1156100764	1	0.3645041807	0.0396239702	1	0.243815363	0.0390873	1	0.3391206291	0.3436820319	1	0.0003452537	1.7695279142E-05	1	0.0044273633	5.49477000856E-05	1	0.0223954805	0.0025743736	0.4077355937	0.8118705798	0.0079678001	1	0.0170411691	0.0008281153	0.6136294475	0.0686402334	0.0004713305	1	0.9489865035	0.1275946247	1	0.0432122878	0.0416332431	1	0.4131297883	0.6899006217	1
group11381	TRIAE_CS42_3AS_TGACv1_212499_AA0701260.1	TRIAE_CS42_3B_TGACv1_221667_AA0746990.1	TRIAE_CS42_3DS_TGACv1_272092_AA0914510.1	1	1	1	1	1	1	1	1	1	1	1	1	1	1	1	1	1	1	1	1	1	1	1	1	1	1	1	1	1	1	1	1	1	1	1	1	1	1	1	1	1	1	1	1	1	1
group11382	TRIAE_CS42_3AS_TGACv1_212499_AA0701270.1	TRIAE_CS42_3B_TGACv1_221667_AA0746980.1	TRIAE_CS42_3DS_TGACv1_272092_AA0914500.1	0.0318731328	1	0.0252870617	0.0285249268	1	0.0151690923	0.0163231854	1	0.0089690309	0.0678681069	1	0.0453107446	0.1177376957	1	0.0511642137	0.0656286784	1	0.0469299998	1	1	0.6978515881	0.7119253635	1	0.4716202742	0.0238797244	1	0.0011443705	0.0078591527	1	0.0006696648	0.0388101917	1	0.0115181932	0.0344195727	1	0.0109318388	1	1	1	1	1	1	1	1	1	1
group11383	TRIAE_CS42_3AS_TGACv1_212499_AA0701280.1	TRIAE_CS42_3B_TGACv1_221667_AA0746970.1	TRIAE_CS42_3DS_TGACv1_272092_AA0914480.1	1	1	1	1	1	1	1	1	1	1	1	1	1	1	1	1	1	1	1	1	1	1	1	1	1	1	1	1	1	1	1	0.8722375868	0.5496340797	1	0.8938586661	0.5469016452	1	1	1	1	1	1	1	1	1	1
group11386	TRIAE_CS42_3AS_TGACv1_212508_AA0701380.1	TRIAE_CS42_3B_TGACv1_222345_AA0762590.1	TRIAE_CS42_3DS_TGACv1_271454_AA0899060.1	1	1	1	1	1	1	1	1	1	1	1	1	1	1	1	1	1	1	1	1	1	1	1	1	1	1	1	1	1	1	1	1	1	1	1	1	1	0.9489865035	0.4258357281	1	0.9608222858	0.1269804174	1	1	0.9213234707	1
group11387	TRIAE_CS42_3AS_TGACv1_212515_AA0701450.1	TRIAE_CS42_3B_TGACv1_221049_AA0728240.1	TRIAE_CS42_3DS_TGACv1_271933_AA0911350.1	1	1	1	1	1	1	1	1	1	1	1	1	1	1	1	1	1	1	1	1	1	1	1	1	1	1	1	1	1	1	1	1	1	1	1	1	1	1	1	1	1	1	1	1	1	1
group11388	TRIAE_CS42_3AS_TGACv1_212521_AA0701490.1	TRIAE_CS42_3B_TGACv1_223136_AA0776890.1	TRIAE_CS42_3DS_TGACv1_271696_AA0905980.3	1	1	1	1	1	1	1	1	1	1	1	1	1	1	1	1	1	1	1	1	1	1	1	1	1	1	1	1	1	1	0.7596864272	1	1	0.7474859526	1	0.8830182799	1	1	1	1	1	1	1	1	1	1
group11389	TRIAE_CS42_3AS_TGACv1_212526_AA0701540.2	TRIAE_CS42_3B_TGACv1_227294_AA0822630.2	TRIAE_CS42_3DS_TGACv1_271616_AA0904020.2	1	1	1	1	1	1	1	1	1	1	1	1	1	1	1	1	1	1	1	1	1	1	1	1	1	1	1	1	1	1	1	1	1	1	1	1	1	1	1	1	1	1	1	1	1	1
group11391	TRIAE_CS42_3AS_TGACv1_212545_AA0701620.2	TRIAE_CS42_3B_TGACv1_224332_AA0795340.1	TRIAE_CS42_3DS_TGACv1_272797_AA0925380.1	1	1	1	1	1	1	1	1	1	1	1	1	1	1	1	1	0.9571541949	0.9159329503	1	1	1	1	1	1	1	1	1	1	1	1	1	1	1	1	0.5911111274	0.7671932959	1	1	1	1	1	1	1	1	1	1
group11392	TRIAE_CS42_3AS_TGACv1_212545_AA0701630.2	TRIAE_CS42_3B_TGACv1_224332_AA0795330.3	TRIAE_CS42_3DS_TGACv1_272797_AA0925390.1	1	1	1	1	1	1	1	1	1	1	1	1	1	1	1	1	1	1	1	1	1	1	1	1	1	0.9958715841	1	1	1	1	1	1	1	1	1	1	1	1	1	1	1	1	1	1	1	1
group11393	TRIAE_CS42_3AS_TGACv1_212545_AA0701640.1	TRIAE_CS42_3B_TGACv1_224332_AA0795320.3	TRIAE_CS42_3DS_TGACv1_272797_AA0925400.1	1	1	1	1	1	1	1	1	1	1	1	1	1	1	1	1	1	1	1	1	1	1	1	1	1	1	1	1	1	1	1	0.8897241482	1	1	1	1	1	1	1	1	1	1	1	1	1	1
group11394	TRIAE_CS42_3AS_TGACv1_212549_AA0701660.1	TRIAE_CS42_3B_TGACv1_223452_AA0782440.1	TRIAE_CS42_3DS_TGACv1_273136_AA0928740.1	1	1	1	0.9917202763	1	0.9778665831	1	1	1	1	1	1	1	1	1	1	1	1	1	1	1	1	1	1	1	1	1	1	1	1	0.6122048075	1	1	0.5979342839	1	1	1	1	1	1	1	1	1	1	1	1
group11395	TRIAE_CS42_3AS_TGACv1_212559_AA0701750.4	TRIAE_CS42_3B_TGACv1_223138_AA0776900.2	TRIAE_CS42_3DS_TGACv1_271734_AA0907120.6	1	1	1	0.9917202763	1	0.9778665831	1	1	1	1	1	1	1	1	1	1	1	1	1	1	1	1	1	1	1	1	1	1	1	1	1	1	1	1	1	1	1	1	1	1	1	1	1	1	1	1
group11396	TRIAE_CS42_3AS_TGACv1_212570_AA0701790.1	TRIAE_CS42_3B_TGACv1_221693_AA0747600.1	TRIAE_CS42_3DS_TGACv1_273258_AA0929990.1	1	1	1	1	1	1	1	1	1	1	1	1	1	1	1	1	1	1	1	1	1	1	1	1	1	1	1	1	1	1	1	1	1	1	1	1	1	1	1	1	1	1	1	1	1	1
group11397	TRIAE_CS42_3AS_TGACv1_212571_AA0701800.1	TRIAE_CS42_3B_TGACv1_221942_AA0753620.1	TRIAE_CS42_3DS_TGACv1_272107_AA0914980.1	1	1	1	1	1	1	1	0.4394363192	0.7495480125	1	1	1	1	1	1	1	1	0.7650473629	1	1	1	1	1	1	1	0.5628955942	1	1	0.663876116	1	1	0.3582075032	0.8786154157	1	0.3621917468	0.8878293429	1	1	1	1	1	1	1	1	1	1
group11399	TRIAE_CS42_3AS_TGACv1_212578_AA0701890.1	TRIAE_CS42_3B_TGACv1_228785_AA0827520.1	TRIAE_CS42_3DS_TGACv1_271732_AA0907040.1	1	1	1	1	1	1	1	1	1	1	1	1	1	1	1	1	1	1	1	1	1	1	1	1	1	1	1	1	1	1	1	1	1	1	1	1	1	1	1	1	1	1	1	1	1	1
group11401	TRIAE_CS42_3AS_TGACv1_212579_AA0701930.1	TRIAE_CS42_3B_TGACv1_223747_AA0786610.1	TRIAE_CS42_3DS_TGACv1_271675_AA0905350.1	1	1	1	1	1	1	1	1	1	1	1	1	1	1	1	1	1	1	1	1	1	1	1	1	1	1	1	1	1	1	1	1	1	1	1	1	1	1	1	1	1	1	1	1	1	1
group11404	TRIAE_CS42_3AS_TGACv1_212607_AA0702060.1	TRIAE_CS42_3B_TGACv1_220750_AA0718020.1	TRIAE_CS42_3DS_TGACv1_271540_AA0901890.1	1	1	1	1	1	1	1	1	1	1	1	1	1	1	1	1	1	1	1	1	1	1	1	1	1	1	1	1	1	0.8964501957	1	1	1	1	1	1	1	1	1	1	0.9608222858	1	1	1	1	1
group11405	TRIAE_CS42_3AS_TGACv1_212615_AA0702110.2	TRIAE_CS42_3B_TGACv1_222008_AA0755070.1	TRIAE_CS42_3DS_TGACv1_273589_AA0932290.2	0.000000001	0.0128859135	0.002381579	0.000000144	0.264548243	0.0027512513	1	1	1	0.8950478364	1	1	0.0106432756	0.2611341212	1	0.0228819943	0.988824354	0.7940047698	2.52532421748E-09	0.0685055889	0.0002740113	1.92883854971E-10	0.0134632225	0.0005707866	9.58094684087E-05	0.0041755231	1	0.0052021588	0.2193025101	0.743234479	0.0013697558	0.0305775656	1	0.0003255244	0.0106857223	1	1	0.1371907085	1	1	0.2392367007	1	1	0.1320809088	1	1
group11409	TRIAE_CS42_3AS_TGACv1_212656_AA0702360.1	TRIAE_CS42_3B_TGACv1_224173_AA0793410.2	TRIAE_CS42_3DS_TGACv1_273348_AA0930530.1	1	0.3556174579	1	1	0.4048533485	1	1	0.6889180724	1	1	0.675756999	1	1	1	1	1	1	1	1	1	1	1	1	1	0.017517826	0.0138626567	1	0.0249740215	0.0549887124	1	0.00701536	0.0062393493	1	0.0042980137	0.0090776533	1	1	1	1	1	1	1	0.9153012429	1	1	0.603093577
group11410	TRIAE_CS42_3AS_TGACv1_212658_AA0702410.1	TRIAE_CS42_3B_TGACv1_222040_AA0755560.1	TRIAE_CS42_3DS_TGACv1_271696_AA0905920.1	1	0.7101535154	0.9037813411	1	0.4418458591	0.6082828643	1	0.2422658836	1	1	0.8502075918	1	1	1	1	1	0.8022737209	1	1	1	1	1	0.66155096	1	0.078753826	0.0213219175	1	0.0307042533	0.0216151375	1	0.0468533981	0.0121422334	1	0.3773249787	0.0979767812	1	1	1	1	1	1	1	1	1	1	1
group11411	TRIAE_CS42_3AS_TGACv1_212661_AA0702490.1	TRIAE_CS42_3B_TGACv1_221204_AA0733660.2	TRIAE_CS42_3DS_TGACv1_272300_AA0918610.2	1	1.68581654303E-06	1.29050195385E-08	1	1.79449553326E-07	1.21879009434E-08	1	0.007781436	0.0001503053	1	0.004900178	0.00041023	1	0.0012668825	2.5040436047E-05	1	0.0004665961	1.80397691173E-05	1	3.73110715321E-06	2.43323380649E-09	1	8.44502215432E-07	6.21727661776E-10	0.9314550387	2.61073886726E-05	6.42648462223E-08	1	2.33694435031E-05	2.38138013381E-07	0.9732431658	0.0001827668	0.000000918	1	3.18756130033E-05	5.81775393004E-07	1	0.000038018	1.84165281798E-06	1	1.3868891607E-06	3.25303711001E-07	1	0.000020857	5.28231602324E-06	1
group11412	TRIAE_CS42_3AS_TGACv1_212663_AA0702520.3	TRIAE_CS42_3B_TGACv1_221128_AA0731360.1	TRIAE_CS42_3DS_TGACv1_272748_AA0924760.1	1	1	1	1	1	1	1	1	1	1	1	1	1	1	1	1	1	1	1	1	1	1	1	1	1	1	1	1	1	1	1	1	1	1	1	1	1	1	1	1	1	1	1	1	1	1
group11413	TRIAE_CS42_3AS_TGACv1_212675_AA0702570.1	TRIAE_CS42_3B_TGACv1_224620_AA0798910.1	TRIAE_CS42_3DS_TGACv1_272414_AA0920390.5	0.686490523	1	1	0.4015476992	1	1	0.9224327792	1	0.7495480125	0.8950478364	1	1	1	1	1	0.8615020727	1	1	0.280185911	0.7759631207	1	0.2759081268	0.7726596611	1	0.1406201997	0.699302783	1	0.1414653131	1	1	0.0116795366	0.6768917029	0.4026685145	0.0061328245	0.6873868638	0.2884366976	0.5829627003	0.3858657566	1	0.3564062622	0.9608222858	1	0.9153012429	0.3852037488	1	0.9175795908
group11415	TRIAE_CS42_3AS_TGACv1_212675_AA0702600.6	TRIAE_CS42_3B_TGACv1_223199_AA0777860.1	TRIAE_CS42_3DS_TGACv1_272381_AA0919860.1	0.686490523	0.8227795526	1	0.6464757404	0.3150172203	1	1	1	1	1	1	1	1	1	1	1	1	1	0.4517210076	0.1923809244	1	0.4520942032	0.3190225184	1	1	0.699302783	1	0.9479000588	0.7083527345	1	0.9428697654	0.6768917029	1	0.9263493547	0.6873868638	1	0.0076585031	2.58855453474E-07	0.2648273983	0.0041911495	2.71084421261E-07	0.3694317282	0.0137162477	1.54437423373E-06	0.4005967894	0.1366293488
group11416	TRIAE_CS42_3AS_TGACv1_212705_AA0702690.1	TRIAE_CS42_3B_TGACv1_226116_AA0814040.2	TRIAE_CS42_3DS_TGACv1_271688_AA0905560.1	1	0.1742966782	0.1503132777	1	0.1173882239	0.1067808102	1	1	1	1	1	1	1	1	1	1	1	1	0.0466921115	0.0001946569	1.94174559637E-12	0.0549445486	3.13565646318E-05	1.09900962619E-13	0.4442636369	0.5460601249	1	0.2890482156	0.5088536303	1	1	1	1	1	1	1	1	1	1	1	1	1	1	1	1	1
group11417	TRIAE_CS42_3AS_TGACv1_212705_AA0702700.1	TRIAE_CS42_3B_TGACv1_221204_AA0733720.1	TRIAE_CS42_3DS_TGACv1_272452_AA0920900.1	1	1	1	1	1	1	1	1	1	1	1	1	1	1	1	1	1	1	1	1	1	1	1	1	1	1	1	1	1	1	1	1	1	1	1	1	1	1	1	1	1	1	1	1	1	1
group11420	TRIAE_CS42_3AS_TGACv1_212723_AA0702870.1	TRIAE_CS42_3B_TGACv1_223725_AA0786250.1	TRIAE_CS42_3DS_TGACv1_272534_AA0921980.1	1	1	1	1	1	1	1	1	1	1	1	1	1	1	1	1	1	1	1	1	1	1	1	1	1	1	1	1	1	1	1	1	1	1	1	1	1	1	1	1	1	1	1	1	1	1
group11421	TRIAE_CS42_3AS_TGACv1_212728_AA0702910.1	TRIAE_CS42_3B_TGACv1_220626_AA0712210.1	TRIAE_CS42_3DS_TGACv1_272169_AA0916080.1	0.0332267012	0.0015835514	1	0.0306069897	0.0014047915	1	0.1079534359	0.0038193021	1	0.0651815783	0.0024374929	1	0.1835915658	0.0101593348	1	0.1031852828	0.00408842	1	0.0062320496	6.75515983614E-05	1	0.0041810993	0.000276325	1	0.0008620618	0.000012608	1	0.0110998875	4.90034418117E-05	0.9110832624	0.0079055265	5.66585896754E-06	0.5285613301	0.0128437068	1.32117172266E-05	0.5262577009	0.8799873775	1	0.6820929386	0.7711378199	1	0.388904843	1	1	1	1
group11423	TRIAE_CS42_3AS_TGACv1_212741_AA0703040.1	TRIAE_CS42_3B_TGACv1_225425_AA0808240.1	TRIAE_CS42_3DS_TGACv1_273547_AA0932070.1	1	1	1	1	1	1	1	1	1	1	1	1	1	1	1	1	1	1	1	1	1	1	1	1	1	1	1	1	1	1	1	1	1	1	1	1	1	1	1	1	1	1	1	1	1	1
group11424	TRIAE_CS42_3AS_TGACv1_212742_AA0703070.1	TRIAE_CS42_3B_TGACv1_224835_AA0802160.1	TRIAE_CS42_3DS_TGACv1_272662_AA0923670.1	1	1	1	1	1	1	1	1	1	1	1	1	1	1	1	1	1	1	0.0462320723	0.0334652643	1	0.0810349477	0.0623664548	1	1	1	1	1	1	1	1	1	1	1	1	1	1	0.6609629574	1	1	0.4672933029	1	1	1	0.4704980682	1
group11425	TRIAE_CS42_3AS_TGACv1_212755_AA0703110.1	TRIAE_CS42_3B_TGACv1_220919_AA0723710.1	TRIAE_CS42_3DS_TGACv1_272095_AA0914570.1	0.7341992387	1	0.1379375361	0.4448568607	1	0.1313880586	1	1	1	1	1	1	1	1	1	1	1	1	1	1	0.774841715	1	1	0.7846562116	0.2389994547	0.7812427269	1	0.4077355937	0.5912159416	1	0.1365159894	0.8897241482	1	0.2385102841	1	1	1	1	1	1	1	1	1	1	1	1
group11426	TRIAE_CS42_3AS_TGACv1_212755_AA0703120.1	TRIAE_CS42_3B_TGACv1_220919_AA0723720.1	TRIAE_CS42_3DS_TGACv1_272095_AA0914560.1	1	1	1	1	1	1	1	1	1	1	1	1	1	1	1	1	1	1	1	1	1	1	1	1	1	1	1	1	1	1	1	1	1	1	1	1	1	1	1	1	1	1	1	1	1	1
group11427	TRIAE_CS42_3AS_TGACv1_212756_AA0703130.2	TRIAE_CS42_3B_TGACv1_220750_AA0717990.2	TRIAE_CS42_3DS_TGACv1_272073_AA0914240.2	1	1	1	1	1	1	1	1	1	1	1	1	1	1	1	1	1	1	1	1	1	1	1	1	0.6143905591	1	0.5032935702	0.9449847526	1	1	1	1	1	1	1	1	1	1	1	1	1	1	1	1	1	1
group11429	TRIAE_CS42_3AS_TGACv1_212778_AA0703320.1	TRIAE_CS42_3B_TGACv1_222262_AA0760710.1	TRIAE_CS42_3DS_TGACv1_273362_AA0930580.1	1	1	1	1	1	1	1	1	1	1	1	1	1	1	1	1	1	1	1	1	1	1	1	1	1	0.9631469992	1	0.6212717712	0.4612827676	1	0.6122048075	0.9944517126	1	1	1	1	1	1	1	1	1	1	1	1	0.9213234707	0.8310036118
group11430	TRIAE_CS42_3AS_TGACv1_212779_AA0703340.1	TRIAE_CS42_3B_TGACv1_221163_AA0732400.1	TRIAE_CS42_3DS_TGACv1_273170_AA0929130.1	0.3443225429	1	1	0.2446562141	1	0.6082828643	1	0.3671687151	0.3734727162	1	0.5146985426	0.7983143956	1	1	1	1	1	0.8713049098	0.0528255493	1	0.0014584968	0.3232268287	1	0.0126907503	1	0.0071079277	0.0074569756	1	0.0226796981	0.0028049869	1	0.0026949833	0.0004727441	1	0.0080000992	0.0014482952	1	1	1	1	1	1	1	1	1	1
group11431	TRIAE_CS42_3AS_TGACv1_212780_AA0703350.2	TRIAE_CS42_3B_TGACv1_223517_AA0783330.3	TRIAE_CS42_3DS_TGACv1_271824_AA0908800.1	1	1	1	1	1	1	1	0.22310141	0.0225089098	1	0.1428602962	0.1247902034	1	0.7783774639	1	1	0.0759299087	1	1	1	1	1	1	1	0.7752558297	0.3674600659	0.0153516748	0.4668570324	0.8957639703	0.0271304851	1	0.242252398	0.0180289503	1	0.048647902	0.0439859278	1	1	1	1	1	1	1	1	1	1
group11432	TRIAE_CS42_3AS_TGACv1_212780_AA0703370.1	TRIAE_CS42_3B_TGACv1_223517_AA0783360.1	TRIAE_CS42_3DS_TGACv1_271824_AA0908820.1	1	1	1	1	1	1	1	1	1	1	1	1	1	1	1	1	1	1	1	1	1	1	1	1	1	1	1	1	1	1	1	1	1	1	1	1	1	1	1	1	1	1	1	1	1	1
group11433	TRIAE_CS42_3AS_TGACv1_212796_AA0703450.1	TRIAE_CS42_3B_TGACv1_222142_AA0758180.1	TRIAE_CS42_3DS_TGACv1_272171_AA0916190.1	1	1	1	1	1	1	1	1	1	1	1	1	1	1	1	1	1	1	1	1	1	1	1	1	1	1	1	1	1	1	1	1	1	1	1	1	1	1	1	1	1	1	1	1	1	1
group11435	TRIAE_CS42_3AS_TGACv1_212810_AA0703510.1	TRIAE_CS42_3B_TGACv1_226505_AA0817370.1	TRIAE_CS42_3DS_TGACv1_271764_AA0907470.1	1	1	1	1	1	1	1	1	1	1	1	1	1	1	1	1	1	1	1	1	1	1	1	1	1	1	1	1	1	1	1	1	1	1	1	1	1	1	1	1	1	1	1	1	1	1
group11437	TRIAE_CS42_3AS_TGACv1_212831_AA0703630.1	TRIAE_CS42_3B_TGACv1_221964_AA0753970.1	TRIAE_CS42_3DS_TGACv1_272642_AA0923440.1	1	1	1	1	0.6800203146	1	1	1	1	1	1	0.7907656898	1	1	1	1	1	0.7236854807	1	0.6613587824	1	1	0.66155096	0.7103697126	1	0.1794258129	0.9009249086	1	0.1750690483	0.9110832624	1	0.1747738782	0.5285613301	1	0.1805533558	0.5262577009	1	1	1	1	1	1	1	1	1	1
group11439	TRIAE_CS42_3AS_TGACv1_212877_AA0703820.1	TRIAE_CS42_3B_TGACv1_221696_AA0747720.1	TRIAE_CS42_3DS_TGACv1_275088_AA0936470.1	1	1	1	1	1	1	1	1	1	1	1	1	1	1	1	1	1	1	1	1	1	1	1	1	1	1	1	1	1	1	1	1	1	1	1	1	1	1	1	1	1	1	1	1	1	1
group11441	TRIAE_CS42_3AS_TGACv1_212879_AA0703850.1	TRIAE_CS42_3B_TGACv1_220866_AA0721690.1	TRIAE_CS42_3DS_TGACv1_272759_AA0924880.1	1	1	1	1	1	1	1	1	1	1	1	1	1	1	1	1	1	1	1	1	1	1	1	1	1	1	1	1	1	1	1	1	1	1	1	1	1	1	1	1	1	1	1	1	1	1
group11442	TRIAE_CS42_3AS_TGACv1_212884_AA0703870.1	TRIAE_CS42_3B_TGACv1_220977_AA0725580.1	TRIAE_CS42_3DS_TGACv1_273249_AA0929890.1	1	1	1	1	1	1	1	1	1	1	1	1	1	1	1	1	1	0.7264450814	1	1	1	1	1	1	0.9314550387	1	0.3207734796	1	1	0.4889350617	0.5552392601	1	0.9877835696	0.6935773538	1	1	0.5829627003	1	0.9206046204	0.5905007453	1	0.9087986723	0.6106596398	1	0.5951205142	0.9175795908
group11443	TRIAE_CS42_3AS_TGACv1_212884_AA0703880.1	TRIAE_CS42_3B_TGACv1_220977_AA0725570.1	TRIAE_CS42_3DS_TGACv1_273249_AA0929900.1	1	1	1	1	1	1	1	1	1	1	1	1	1	1	1	1	1	1	1	1	1	1	1	1	0.3996768901	0.9958715841	1	0.4077355937	1	1	0.9495530517	1	1	0.9374600898	1	1	1	1	1	1	1	1	1	1	1	1
group11444	TRIAE_CS42_3AS_TGACv1_212884_AA0703890.1	TRIAE_CS42_3B_TGACv1_220977_AA0725550.1	TRIAE_CS42_3DS_TGACv1_273249_AA0929910.1	1	1	1	1	1	1	1	1	1	1	1	1	1	1	1	1	1	1	1	1	1	1	1	1	1	1	1	1	1	1	1	1	1	1	1	1	1	1	1	1	1	1	1	1	1	1
group11445	TRIAE_CS42_3AS_TGACv1_212884_AA0703900.1	TRIAE_CS42_3B_TGACv1_220977_AA0725540.1	TRIAE_CS42_3DS_TGACv1_273249_AA0929920.1	1	1	1	1	1	1	1	1	1	1	1	1	1	1	1	1	1	1	1	1	1	1	1	1	1	1	1	1	1	1	1	1	1	1	1	0.7671932959	1	1	1	1	1	1	1	1	1	1
group11454	TRIAE_CS42_3AS_TGACv1_212885_AA0703910.1	TRIAE_CS42_3B_TGACv1_225417_AA0808170.1	TRIAE_CS42_3DS_TGACv1_272729_AA0924390.1	1	1	1	1	1	1	1	1	1	1	1	1	1	1	1	1	1	1	1	1	1	1	1	1	1	1	1	1	1	1	1	1	1	1	1	1	1	1	1	1	1	1	1	1	1	1
group11455	TRIAE_CS42_3AS_TGACv1_212897_AA0703970.3	TRIAE_CS42_3B_TGACv1_224132_AA0792710.4	TRIAE_CS42_3DS_TGACv1_272232_AA0917390.1	1	1	1	1	1	1	1	1	1	1	1	1	1	1	1	1	1	1	1	1	1	1	1	1	1	1	1	1	1	1	1	1	1	1	1	1	1	1	1	1	1	1	1	1	1	1
group11456	TRIAE_CS42_3AS_TGACv1_212911_AA0704100.1	TRIAE_CS42_3B_TGACv1_221829_AA0750710.2	TRIAE_CS42_3DS_TGACv1_272403_AA0920240.1	1	1	1	1	1	1	1	1	1	1	1	1	1	1	1	1	1	1	1	1	1	1	1	1	1	0.7812427269	1	1	0.7869435103	1	1	0.8722375868	1	1	0.3748669	1	1	1	1	1	1	1	1	1	1	1
group11458	TRIAE_CS42_3AS_TGACv1_212970_AA0704440.1	TRIAE_CS42_3B_TGACv1_226274_AA0815540.2	TRIAE_CS42_3DS_TGACv1_271874_AA0909880.1	0.0005924681	0.4217229161	0.1379375361	8.58818195551E-05	0.3849945319	0.0492166727	0.1234519416	1	0.7246593143	0.0710309386	1	0.7120450318	0.0411242894	1	0.7226200255	0.1162924254	1	0.6696046802	0.0002925464	0.768928645	0.0374806796	0.0010267405	0.7796757226	0.1109153823	0.1416376568	1	0.1024541196	0.2429989155	1	0.1758370023	0.0438922235	1	0.0628448953	0.0786993507	1	0.063562169	0.0749731629	1	0.2197682772	0.0709580992	1	0.1269804174	0.2239610621	1	0.1199244162	0.0761091001
group11462	TRIAE_CS42_3AS_TGACv1_212996_AA0704640.1	TRIAE_CS42_3B_TGACv1_224795_AA0801640.1	TRIAE_CS42_3DS_TGACv1_272031_AA0913400.1	1	1	1	1	1	1	1	1	1	1	1	1	1	1	1	1	1	1	1	1	1	1	1	1	1	1	1	1	1	1	1	1	1	1	1	1	1	1	1	1	1	1	1	1	1	1
group11464	TRIAE_CS42_3AS_TGACv1_213012_AA0704780.1	TRIAE_CS42_3B_TGACv1_225543_AA0809600.1	TRIAE_CS42_3DS_TGACv1_272179_AA0916370.1	1	1	1	1	1	1	1	1	1	1	1	1	1	1	1	1	1	1	1	1	1	1	1	1	1	1	1	1	1	1	1	1	1	1	1	1	1	1	1	1	1	1	1	1	1	1
group11465	TRIAE_CS42_3AS_TGACv1_213015_AA0704800.1	TRIAE_CS42_3B_TGACv1_227773_AA0824660.1	TRIAE_CS42_3DS_TGACv1_273170_AA0929120.1	1	1	1	1	1	1	1	4.99426657268E-06	1.0030605629E-05	1	2.71596721956E-07	0.000000629	1	5.1845872138E-07	2.34307566539E-07	1	3.68197494699E-08	4.51028958126E-08	1	1	1	1	1	1	1	1	0.6881707003	1	1	0.7823759551	1	0.5168667174	0.0903424577	0.9181147145	0.9325193945	0.1008982065	1	1	1	1	1	1	1	1	1	1
group11466	TRIAE_CS42_3AS_TGACv1_213028_AA0704880.1	TRIAE_CS42_3B_TGACv1_222579_AA0767220.1	TRIAE_CS42_3DS_TGACv1_272299_AA0918590.1	1	1	1	1	1	1	1	1	1	1	1	1	1	1	1	1	1	1	1	1	1	1	1	1	1	1	1	1	1	1	1	1	1	1	1	1	1	1	1	1	1	1	1	1	1	1
group11467	TRIAE_CS42_3AS_TGACv1_213033_AA0704920.1	TRIAE_CS42_3B_TGACv1_223083_AA0776240.1	TRIAE_CS42_3DS_TGACv1_272567_AA0922420.2	0.2441553342	0.3318472977	1	0.0720322724	0.1907027162	1	1	1	1	1	1	1	0.5894194751	1	1	0.8615020727	0.988824354	1	0.7030582542	0.7759631207	1	0.7119253635	0.7726596611	1	1	1	1	1	1	1	1	1	1	1	0.9088767894	1	0.8799873775	0.6433920697	1	0.8808101498	0.3970185936	1	0.9153012429	0.3852037488	1	1
group11468	TRIAE_CS42_3AS_TGACv1_213033_AA0704930.1	TRIAE_CS42_3B_TGACv1_223083_AA0776250.1	TRIAE_CS42_3DS_TGACv1_272567_AA0922430.1	0.0040986784	0.0051923836	1	0.0024579791	0.0032642395	1	0.1018364525	1	0.1886636855	0.403778798	1	0.3444006406	0.1386684512	0.7031787796	1	0.0495357455	0.4492198693	1	0.2730792008	0.316801088	1	0.301917581	0.2171010203	1	0.000040762	0.0001555535	1	1.59238361511E-06	1.57373287151E-05	1	0.0057549327	0.0303847546	1	0.1212762842	0.2754753055	1	1	1	1	1	1	1	1	1	1	1
group11469	TRIAE_CS42_3AS_TGACv1_213034_AA0704940.1	TRIAE_CS42_3B_TGACv1_226150_AA0814280.1	TRIAE_CS42_1DL_TGACv1_061486_AA0196660.1	1	0.254635055	0.6088773017	1	0.1712801139	0.6239984706	1	1	1	1	0.675756999	1	1	1	1	1	1	1	1	0.3831694263	1	1	1	1	1	0.0603652134	0.0191793846	1	0.0677993565	0.0214191771	1	0.0612107771	0.0335957795	1	0.1103510918	0.0660383626	1	1	1	0.8808101498	1	1	1	1	1	1
group11472	TRIAE_CS42_3AS_TGACv1_213057_AA0705070.2	TRIAE_CS42_3B_TGACv1_225631_AA0810540.1	TRIAE_CS42_7DS_TGACv1_621670_AA2022770.1	7.35188403584E-07	0.9616658625	2.72752023593E-10	3.46177813843E-07	0.5403887702	1.36006808404E-11	0.1234519416	0.8102459866	0.0002779211	0.1273417487	0.6599282794	0.0002327858	0.0126572709	0.9264109306	0.000014253	0.0110048532	0.7265532428	7.92868838204E-06	6.75330503282E-12	0.6848982092	1.76518758776E-17	4.12267071414E-11	0.5082627572	2.6629855733E-17	0.0137818891	0.000104652	1.95130723785E-12	0.0140552313	0.0001082435	1.28680323426E-12	0.0006851921	0.0010163274	4.12624803239E-13	0.0003768522	0.0018736786	4.15440666483E-13	0.8799873775	1	0.3189540872	1	1	0.4345899042	0.0559632328	0.409964214	1.94441404578E-05	0.1813161584
group11474	TRIAE_CS42_3AS_TGACv1_213108_AA0705360.1	TRIAE_CS42_3B_TGACv1_225649_AA0810670.1	TRIAE_CS42_3DS_TGACv1_272582_AA0922660.1	1	1	1	1	1	1	1	1	1	1	1	1	1	1	1	1	1	1	1	1	1	1	1	1	1	1	1	1	1	1	1	1	1	1	1	1	1	1	1	1	1	1	1	1	1	1
group11475	TRIAE_CS42_3AS_TGACv1_213111_AA0705380.1	TRIAE_CS42_3B_TGACv1_221086_AA0729870.1	TRIAE_CS42_3DS_TGACv1_272218_AA0917060.1	1	1	1	1	1	1	1	1	1	1	1	1	1	1	1	1	1	1	1	1	1	1	1	1	1	1	1	1	1	1	1	1	1	1	1	1	1	1	1	1	1	1	1	1	1	1
group11476	TRIAE_CS42_3AS_TGACv1_213113_AA0705430.3	TRIAE_CS42_3B_TGACv1_223830_AA0788130.1	TRIAE_CS42_3DS_TGACv1_271599_AA0903420.1	1	0.0025264385	0.044824129	1	0.0015125327	0.09735617	1	4.66473302138E-07	0.0001691909	1	3.32205424882E-08	2.13322840926E-05	0.3635745403	0.0003829934	0.2308570359	0.3258358032	0.0001069594	0.1573158471	1.41601086356E-11	4.76162389394E-17	0.7475880613	3.39053961505E-11	3.97424328622E-15	1	0.0060750097	3.0732252846E-18	2.1169759197E-07	0.0019944156	7.99865320921E-19	5.77069106182E-07	0.9230725608	1.13208494273E-08	0.000005096	0.9068864271	1.88290453311E-08	0.000008202	1	1	1	1	1	1	1	1	1	1
group11478	TRIAE_CS42_3AS_TGACv1_213116_AA0705480.1	TRIAE_CS42_3B_TGACv1_220810_AA0719850.1	TRIAE_CS42_3DS_TGACv1_271852_AA0909440.1	1	1	1	1	1	1	1	1	1	1	1	1	1	1	1	1	1	1	1	1	1	1	1	1	1	0.8971283601	0.9009249086	1	0.9086619096	1	1	0.8897241482	1	1	0.9088767894	1	1	1	1	1	1	1	1	1	1	1
group11479	TRIAE_CS42_3AS_TGACv1_213116_AA0705490.1	TRIAE_CS42_3B_TGACv1_220810_AA0719860.2	TRIAE_CS42_3DS_TGACv1_271852_AA0909430.1	1	1	1	1	1	1	1	1	1	1	1	1	1	1	1	1	1	1	1	1	1	1	1	1	1	1	1	1	1	1	1	1	1	1	1	1	1	1	1	1	1	1	1	1	1	1
group11480	TRIAE_CS42_3AS_TGACv1_213149_AA0705670.1	TRIAE_CS42_3B_TGACv1_222735_AA0769720.1	TRIAE_CS42_3DS_TGACv1_274013_AA0934360.1	1	1	1	1	1	1	1	1	1	1	1	1	1	1	1	1	1	1	1	1	1	1	1	1	1	1	1	1	1	1	1	1	1	1	1	1	1	1	1	1	1	1	1	1	1	1
group11482	TRIAE_CS42_3AS_TGACv1_213165_AA0705750.1	TRIAE_CS42_3B_TGACv1_221319_AA0737050.1	TRIAE_CS42_3DS_TGACv1_272959_AA0926990.1	1	1	1	1	1	1	1	1	1	1	1	1	1	1	1	1	1	1	1	1	1	1	1	1	1	0.6538155661	0.7695866326	1	0.7434763905	0.9110832624	1	0.7676455783	1	1	0.781230558	0.892850487	1	1	1	1	1	1	1	1	1	1
group11483	TRIAE_CS42_3AS_TGACv1_213166_AA0705770.1	TRIAE_CS42_3B_TGACv1_222435_AA0764470.1	TRIAE_CS42_3DS_TGACv1_271805_AA0908390.1	1	1	1	1	1	1	1	1	1	1	1	1	1	1	1	1	1	1	1	1	1	1	1	1	1	1	1	1	1	1	1	1	1	1	1	1	1	1	1	1	1	1	1	1	1	1
group11484	TRIAE_CS42_3AS_TGACv1_213167_AA0705780.1	TRIAE_CS42_3B_TGACv1_225596_AA0810200.1	TRIAE_CS42_3DS_TGACv1_272725_AA0924320.1	0.5063997658	1	1	0.5074995645	1	0.706040166	1	1	1	0.868949758	1	1	1	1	1	0.6180785746	1	0.6906787566	0.140292513	1	1	0.217043451	1	0.8338289295	1	1	1	1	1	1	1	1	1	1	1	1	1	0.2454103845	1	1	0.3635838074	1	1	0.109572305	1	1
group11485	TRIAE_CS42_3AS_TGACv1_213170_AA0705790.1	TRIAE_CS42_3B_TGACv1_222616_AA0767960.1	TRIAE_CS42_3DS_TGACv1_271790_AA0908040.2	1	1	1	1	1	0.9778665831	1	1	1	1	1	1	1	1	1	1	1	1	1	1	1	1	1	1	1	1	1	1	1	1	1	1	1	1	1	1	1	1	1	1	1	1	1	1	1	1
group11486	TRIAE_CS42_3AS_TGACv1_213185_AA0705820.1	TRIAE_CS42_3B_TGACv1_222633_AA0768320.1	TRIAE_CS42_3DS_TGACv1_272378_AA0919820.2	1	1	1	1	1	1	1	1	1	1	1	1	1	1	1	1	1	1	1	1	1	1	1	1	1	1	1	1	1	1	1	1	1	1	1	1	1	1	1	1	1	1	1	1	1	1
group11487	TRIAE_CS42_3AS_TGACv1_213187_AA0705840.3	TRIAE_CS42_3B_TGACv1_221763_AA0749440.2	TRIAE_CS42_3DS_TGACv1_272013_AA0913120.2	1	1	1	1	1	1	1	1	1	1	1	1	1	1	1	1	1	1	1	1	1	1	1	1	0.9314550387	1	0.9009249086	1	1	1	1	1	0.8786154157	1	1	0.8878293429	0.0759057009	0.0781327143	1	1	1	1	1	0.4436419606	1	0.603093577
group11488	TRIAE_CS42_3AS_TGACv1_213187_AA0705860.4	TRIAE_CS42_3B_TGACv1_220765_AA0718590.2	TRIAE_CS42_3DS_TGACv1_272013_AA0913110.1	5.25880951632E-05	1	0.0037085627	4.28657565572E-06	1	0.0001903127	0.0001463791	0.6889180724	0.0391336591	2.30822255211E-05	0.8502075918	0.0069850143	0.0734957833	1	0.2769152533	0.0659564001	1	0.2574859703	0.0039180698	0.6620980123	0.307122813	0.006888497	0.84826788	0.3062391677	4.64890059386E-06	0.2028930204	0.0112391055	1.50338780613E-05	0.3282580957	0.0118796824	0.0002758052	0.261485242	0.1526425176	5.68872491773E-05	0.1457935251	0.063562169	1	1	1	1	1	1	1	1	1	1
group11490	TRIAE_CS42_3AS_TGACv1_213192_AA0705900.1	TRIAE_CS42_3B_TGACv1_223279_AA0779500.1	TRIAE_CS42_3DS_TGACv1_272439_AA0920720.1	1	1	1	1	1	1	1	1	1	1	1	1	1	1	1	1	1	1	1	1	1	1	1	1	1	1	1	1	1	1	1	1	1	1	1	1	1	1	1	1	1	1	1	1	1	1
group11491	TRIAE_CS42_3AS_TGACv1_213203_AA0705930.1	TRIAE_CS42_3B_TGACv1_221614_AA0745890.1	TRIAE_CS42_3DS_TGACv1_274076_AA0934620.1	1	1	1	1	1	1	1	1	1	1	1	1	1	1	1	1	1	1	1	1	1	1	1	1	1	1	1	1	1	1	1	1	1	1	1	1	1	1	1	1	1	1	1	1	1	1
group11493	TRIAE_CS42_3AS_TGACv1_213209_AA0706010.1	TRIAE_CS42_3B_TGACv1_221012_AA0726980.1	TRIAE_CS42_3DS_TGACv1_273772_AA0933390.1	1	1	1	1	1	1	1	1	1	1	1	1	1	1	1	1	1	1	1	1	1	1	1	1	1	0.8971283601	0.3001398208	0.8313688725	1	0.7071939047	1	1	1	1	1	1	1	1	1	1	1	1	1	1	1	1
group11497	TRIAE_CS42_3AS_TGACv1_213241_AA0706240.1	TRIAE_CS42_3B_TGACv1_221087_AA0729990.2	TRIAE_CS42_3DS_TGACv1_273389_AA0930870.2	1	1	1	1	1	1	1	1	1	1	1	1	1	1	1	1	1	1	1	1	1	1	1	1	1	1	1	1	1	1	1	1	1	1	1	1	1	1	1	1	1	1	1	1	1	1
group11501	TRIAE_CS42_3AS_TGACv1_213316_AA0706560.1	TRIAE_CS42_3B_TGACv1_224736_AA0800840.1	TRIAE_CS42_3DS_TGACv1_272108_AA0915010.1	1	1	0.9037813411	1	1	1	1	1	1	1	1	1	1	1	1	1	1	1	1	1	0.2715934824	1	0.7744473251	0.5048195478	1	0.4572101119	1	1	0.5543061984	1	1	0.3943454209	1	1	0.6766869947	1	1	1	1	1	1	1	1	1	1	1
group11502	TRIAE_CS42_3AS_TGACv1_213321_AA0706570.2	TRIAE_CS42_3B_TGACv1_224142_AA0792920.1	TRIAE_CS42_3DS_TGACv1_271616_AA0903990.1	1	1	1	1	1	1	1	1	1	1	1	1	1	1	1	1	1	1	1	1	1	1	1	1	1	1	1	1	1	1	1	1	1	1	1	1	1	1	1	1	1	1	1	1	1	1
group11503	TRIAE_CS42_3AS_TGACv1_213332_AA0706590.1	TRIAE_CS42_3B_TGACv1_224626_AA0798990.1	TRIAE_CS42_3DS_TGACv1_272774_AA0925140.2	1	1	1	1	1	1	1	1	1	1	1	1	1	1	1	1	1	1	1	1	1	1	1	1	1	1	1	1	1	1	1	1	1	1	1	1	1	1	1	1	1	1	1	1	1	1
group11506	TRIAE_CS42_3AS_TGACv1_213355_AA0706650.1	TRIAE_CS42_3B_TGACv1_221802_AA0750170.1	TRIAE_CS42_3DS_TGACv1_272090_AA0914450.1	1	1	1	1	1	1	1	1	1	1	1	1	1	1	1	1	1	1	1	1	1	1	1	1	1	0.8971283601	1	1	0.9086619096	1	1	0.8897241482	1	1	0.9088767894	1	1	1	1	1	1	1	1	1	1	1
group11508	TRIAE_CS42_3AS_TGACv1_213394_AA0706790.1	TRIAE_CS42_3B_TGACv1_225081_AA0804790.1	TRIAE_CS42_3DS_TGACv1_272567_AA0922440.1	1	1	1	1	1	1	1	1	1	1	1	1	1	1	1	1	1	1	1	1	1	1	1	1	1	0.0987274238	0.117914933	1	0.021734187	0.0363651656	1	0.0164241887	0.0047578444	1	0.0814739406	0.0223969504	1	1	1	1	1	1	1	1	1	1
group11512	TRIAE_CS42_3AS_TGACv1_213491_AA0707140.2	TRIAE_CS42_3B_TGACv1_224437_AA0796770.1	TRIAE_CS42_3DS_TGACv1_273087_AA0928170.3	1	1	1	0.6464757404	1	1	1	1	1	1	1	1	1	1	1	1	1	1	1	1	1	1	1	1	0.6143905591	1	1	0.6212717712	1	1	0.6122048075	1	1	0.9263493547	1	1	1	0.9489865035	1	1	1	1	1	1	1	1
group11514	TRIAE_CS42_3AS_TGACv1_213550_AA0707280.1	TRIAE_CS42_3B_TGACv1_221861_AA0751930.3	TRIAE_CS42_3DS_TGACv1_273919_AA0933960.2	1	1	1	1	1	1	1	1	1	1	1	1	1	1	1	1	1	1	1	1	1	1	1	1	1	1	1	1	1	1	0.9428697654	1	0.8786154157	0.9263493547	1	0.8878293429	0.8799873775	1	1	0.8808101498	1	1	0.9153012429	1	0.9402471745	0.9175795908
group11515	TRIAE_CS42_3AS_TGACv1_213553_AA0707300.1	TRIAE_CS42_3B_TGACv1_223208_AA0777960.1	TRIAE_CS42_3DS_TGACv1_272355_AA0919490.1	0.7540568419	1	1	0.671018011	1	0.7858158726	1	0.3078859415	1	1	0.4605827247	1	1	1	1	1	0.7663451809	1	1	0.7759631207	1	1	0.9321878889	1	1	0.7866827434	0.1411318421	1	0.7045916054	0.1638504016	0.4568134538	1	0.0796377245	0.3911555365	1	0.0407958597	1	1	1	1	1	1	1	1	1	1
group11517	TRIAE_CS42_3AS_TGACv1_213616_AA0707450.1	TRIAE_CS42_3B_TGACv1_224525_AA0797700.1	TRIAE_CS42_3DS_TGACv1_272483_AA0921400.1	1	1	1	1	1	1	1	1	1	1	1	1	1	1	1	1	1	1	1	1	1	1	1	1	1	1	1	1	1	1	1	1	1	1	1	1	1	1	1	1	1	1	1	1	1	1
group11518	TRIAE_CS42_3AS_TGACv1_213636_AA0707530.1	TRIAE_CS42_3B_TGACv1_223981_AA0790520.1	TRIAE_CS42_3DS_TGACv1_273385_AA0930820.1	1	1	1	0.9983908766	1	1	1	1	1	1	1	1	1	1	1	1	1	1	0.4724276963	1	1	0.247339882	0.7943915817	1	0.2668224709	0.7180123436	1	0.6212717712	0.9304522167	1	0.2394566755	0.6562056779	1	0.4632346483	1	0.8878293429	1	1	1	1	1	1	1	1	0.4230041146	0.417244078
group11519	TRIAE_CS42_3AS_TGACv1_213636_AA0707540.1	TRIAE_CS42_3B_TGACv1_223981_AA0790530.1	TRIAE_CS42_3DS_TGACv1_273385_AA0930810.1	1	1	0.8284359374	1	1	0.7858158726	1	1	1	1	1	1	1	1	1	1	1	1	1	1	0.774841715	1	0.7726596611	0.7846562116	1	1	1	1	1	1	1	0.6768917029	0.7027365733	1	0.4393543785	0.4553678638	1	1	1	1	1	1	1	1	1	1
group11520	TRIAE_CS42_3AS_TGACv1_213648_AA0707570.1	TRIAE_CS42_3B_TGACv1_223603_AA0784410.1	TRIAE_CS42_3DS_TGACv1_272897_AA0926280.1	1	1	1	1	1	1	1	1	1	1	1	1	1	1	1	1	1	1	1	1	1	1	1	1	1	1	1	1	1	1	1	1	1	1	1	1	1	1	1	1	1	1	1	1	1	1
group11521	TRIAE_CS42_3AS_TGACv1_213656_AA0707610.1	TRIAE_CS42_3B_TGACv1_222306_AA0761790.1	TRIAE_CS42_3DS_TGACv1_272029_AA0913370.1	1	1	1	1	1	1	1	1	1	1	1	1	1	1	1	1	1	1	1	1	1	1	1	1	0.9314550387	1	1	0.9479000588	1	1	1	1	1	1	1	1	1	1	1	1	1	1	1	1	1	1
group11526	TRIAE_CS42_3AS_TGACv1_213874_AA0708110.1	TRIAE_CS42_3B_TGACv1_220886_AA0722560.1	TRIAE_CS42_3DS_TGACv1_272306_AA0918670.1	1	1	1	1	1	1	2.52400953803E-07	1	0.000000012	1.13473660424E-07	1	8.71483602987E-09	0.0361469648	1	0.0183173953	0.0049139217	1	0.0016583417	1	1	1	1	1	1	0.3996768901	1	0.3175210231	0.2429989155	1	0.1758370023	1	1	1	0.9263493547	1	0.8878293429	1	1	1	1	1	1	1	1	1	1
group11527	TRIAE_CS42_3AS_TGACv1_213882_AA0708130.1	TRIAE_CS42_3B_TGACv1_225313_AA0807000.1	TRIAE_CS42_3DS_TGACv1_272272_AA0918240.2	1	1	1	0.4910657119	1	1	1	1	1	1	1	1	1	1	1	1	1	1	0.2558260113	1	1	0.247339882	1	1	0.9288355684	1	1	0.9449847526	1	1	0.6166751828	1	1	0.9263031491	1	1	0.8799873775	1	0.9206046204	0.8808101498	1	1	0.9153012429	1	0.9213234707	0.9175795908
group11528	TRIAE_CS42_3AS_TGACv1_213906_AA0708170.1	TRIAE_CS42_3B_TGACv1_225811_AA0812010.1	TRIAE_CS42_3DS_TGACv1_272004_AA0912890.1	1	0.0845452797	0.4022112196	1	0.1907027162	0.3767297081	1	0.4666634244	0.1166860862	1	0.3691586155	0.0770848534	1	0.8857320321	1	1	0.3163425876	0.3088216746	0.5001599624	0.0151039329	0.9171058839	0.3874605098	0.0083742695	0.9229756922	1	0.699302783	0.2307078582	1	0.5917865449	0.2973535472	1	0.242252398	0.0310630225	1	0.5585147604	0.1533961708	1	1	1	1	1	1	1	1	1	1
group11529	TRIAE_CS42_3AS_TGACv1_213931_AA0708200.1	TRIAE_CS42_3B_TGACv1_225433_AA0808340.1	TRIAE_CS42_3DS_TGACv1_272427_AA0920600.1	1	1	1	1	1	1	1	1	1	1	1	1	1	1	1	1	1	1	1	1	1	1	1	1	1	1	1	1	1	1	1	1	1	1	1	1	1	1	1	1	1	1	1	1	1	1
group11530	TRIAE_CS42_3AS_TGACv1_213979_AA0708240.1	TRIAE_CS42_3B_TGACv1_225430_AA0808280.1	TRIAE_CS42_3DS_TGACv1_276020_AA0936850.1	1	1	1	1	1	1	1	1	1	1	1	1	1	1	1	1	1	1	1	1	1	1	1	1	1	1	1	1	1	1	1	1	1	1	1	1	1	1	1	1	1	1	1	1	1	1
group11531	TRIAE_CS42_3AS_TGACv1_214034_AA0708310.1	TRIAE_CS42_3B_TGACv1_225541_AA0809560.1	TRIAE_CS42_3DS_TGACv1_272058_AA0913940.1	1	1	1	1	1	1	1	1	1	1	1	1	1	1	1	1	1	1	1	1	1	1	1	1	1	1	1	1	1	1	1	1	1	1	1	1	1	1	1	1	1	1	1	1	1	1
group11534	TRIAE_CS42_3AS_TGACv1_214239_AA0708520.1	TRIAE_CS42_3B_TGACv1_225621_AA0810460.1	TRIAE_CS42_3DS_TGACv1_273323_AA0930350.1	0.2441553342	0.2596541721	1	0.1487425996	0.1695645254	1	1	1	1	1	1	1	1	1	1	1	1	1	0.280185911	0.126248451	1	0.1719738616	0.0727665043	1	0.7706539732	1	1	0.9972690991	1	1	0.2938186362	0.4957664748	1	0.4334772687	1	1	1	1	1	1	1	1	1	1	1	1
group11535	TRIAE_CS42_3AS_TGACv1_214579_AA0708790.1	TRIAE_CS42_3B_TGACv1_225621_AA0810450.1	TRIAE_CS42_3DS_TGACv1_273323_AA0930360.1	1	1	1	0.9917202763	1	0.9778665831	1	1	1	1	1	1	1	1	1	1	1	1	1	1	1	1	1	1	0.9314550387	1	0.9009249086	0.9479000588	1	0.9110832624	1	1	1	1	1	1	1	1	1	1	1	1	1	1	1	1
group11537	TRIAE_CS42_4AL_TGACv1_288137_AA0938080.1	TRIAE_CS42_4BS_TGACv1_327823_AA1075430.1	TRIAE_CS42_4DL_TGACv1_343069_AA1128840.1	1	1	1	1	1	1	1	1	1	1	1	1	1	1	1	1	1	1	1	1	1	1	1	1	1	1	1	1	1	1	1	1	1	1	1	1	1	1	1	1	1	1	1	1	1	1
group11538	TRIAE_CS42_4AL_TGACv1_288147_AA0938430.1	TRIAE_CS42_5BL_TGACv1_404907_AA1314550.1	TRIAE_CS42_5DL_TGACv1_433498_AA1414740.1	1	1	1	1	1	1	1	1	1	1	1	1	1	1	1	1	1	1	1	1	1	1	1	1	1	1	1	1	0.9086619096	1	0.3897832858	0.5621817964	1	0.3911555365	0.5850960474	1	1	1	1	1	1	1	1	1	1	1
group11539	TRIAE_CS42_4AL_TGACv1_288152_AA0938650.1	TRIAE_CS42_4BS_TGACv1_329002_AA1096720.1	TRIAE_CS42_4DS_TGACv1_361461_AA1168380.1	1	1	1	1	1	1	1	1	1	1	1	1	1	1	1	1	1	1	1	1	1	1	1	1	1	1	1	1	1	1	1	1	1	1	1	1	1	1	1	1	1	1	1	1	1	1
group11540	TRIAE_CS42_4AL_TGACv1_288152_AA0938670.2	TRIAE_CS42_4BS_TGACv1_329002_AA1096700.1	TRIAE_CS42_4DS_TGACv1_361461_AA1168400.1	1	1	1	1	1	1	1	1	1	1	1	1	1	1	1	1	1	1	1	1	1	1	1	1	1	1	1	1	1	1	1	1	1	1	1	1	1	1	1	1	1	1	1	1	1	1
group11548	TRIAE_CS42_4AL_TGACv1_288175_AA0939460.3	TRIAE_CS42_4BS_TGACv1_327983_AA1080420.1	TRIAE_CS42_4DS_TGACv1_361015_AA1158760.1	1	1	1	1	1	1	0.9224327792	1	1	0.6091631757	1	1	1	1	1	1	0.9979103438	1	1	1	1	1	1	1	0.9268844323	0.9626785295	1	0.8313688725	1	1	1	0.7820134382	1	0.9575510719	0.6912105435	1	1	0.496514301	0.6175781105	1	1	0.5967538893	0.0003138677	0.6114536843	5.27584165206E-08	0.00434449
group11550	TRIAE_CS42_4AL_TGACv1_288180_AA0939510.1	TRIAE_CS42_4BS_TGACv1_329027_AA1097010.1	TRIAE_CS42_4DS_TGACv1_361273_AA1164760.1	1	1	1	1	1	1	1	1	1	1	1	1	1	1	1	1	1	1	1	1	1	1	1	1	1	1	1	1	1	1	1	0.8897241482	1	1	0.9088767894	1	1	1	1	1	1	1	1	1	1	1
group11551	TRIAE_CS42_4AL_TGACv1_288181_AA0939620.1	TRIAE_CS42_4BS_TGACv1_329717_AA1103520.1	TRIAE_CS42_4DS_TGACv1_362062_AA1176250.2	1	1	1	1	1	0.6082828643	1	1	1	1	1	1	1	1	1	1	1	1	1	1	0.4157565155	1	1	0.2464562996	1	1	0.9009249086	1	1	0.5476224652	1	1	0.5285613301	1	1	0.5262577009	1	1	1	1	1	1	1	0.9712963953	0.9402471745	1
group11552	TRIAE_CS42_4AL_TGACv1_288181_AA0939710.1	TRIAE_CS42_6BL_TGACv1_499450_AA1582830.1	TRIAE_CS42_4DS_TGACv1_362086_AA1176660.1	1	1	1	1	1	1	1	1	1	1	1	1	1	1	1	1	1	1	1	1	1	1	1	1	1	1	1	1	1	1	1	1	1	1	1	1	1	1	1	1	1	1	1	1	1	1
group11553	TRIAE_CS42_4AL_TGACv1_288181_AA0939720.1	TRIAE_CS42_4BS_TGACv1_328544_AA1089920.1	TRIAE_CS42_4DS_TGACv1_362086_AA1176680.1	1	1	1	0.1318029479	0.7762473286	1	0.4079549786	0.2407504741	1	0.403778798	0.1482915494	1	0.1179325787	0.1595559376	1	0.3834531074	0.4972219167	1	0.3322700483	1	1	0.7119253635	1	1	0.0014461053	0.0003399314	1	0.0014669631	0.0006160196	1	0.0150327569	0.0066609427	1	0.1064122864	0.0297822594	1	1	1	1	1	1	1	0.2239610621	0.6114536843	1	0.1366293488
group11554	TRIAE_CS42_4AL_TGACv1_288181_AA0939730.1	TRIAE_CS42_4BS_TGACv1_328544_AA1089910.1	TRIAE_CS42_4DS_TGACv1_362086_AA1176690.1	1	0.8227795526	0.3652695639	1	0.5521051193	0.2063807757	1	1	1	1	1	1	1	1	1	1	1	1	1	0.1923809244	0.183938688	1	0.7796757226	0.3062391677	1	0.0606415353	0.2307078582	1	0.1746025095	0.1758370023	1	0.1651410045	0.1713500414	1	0.2727809621	0.2884366976	1	1	0.2197682772	1	1	0.211829005	1	1	0.2100697468	1
group11555	TRIAE_CS42_4AL_TGACv1_288181_AA0939820.1	TRIAE_CS42_3B_TGACv1_221405_AA0739790.2	TRIAE_CS42_3DS_TGACv1_272327_AA0919100.1	1	1	1	0.9917202763	1	0.9778665831	0.3407302553	1	0.2265174136	0.5714242836	1	0.4487895677	0.9210065763	1	0.2554578565	0.5453753888	1	0.407525507	1	1	1	1	1	1	1	1	1	1	1	1	1	1	0.5285613301	0.9068864271	1	0.2996239961	1	1	1	1	1	0.9087986723	1	1	1	1
group11558	TRIAE_CS42_4AL_TGACv1_288224_AA0941400.1	TRIAE_CS42_4BS_TGACv1_329208_AA1098930.1	TRIAE_CS42_4DS_TGACv1_361438_AA1168050.1	1	1	1	0.9917202763	1	0.9778665831	1	1	1	1	1	1	1	1	1	1	1	1	1	1	1	1	1	1	1	1	1	1	1	1	1	1	1	1	1	1	1	1	1	1	1	1	1	1	1	1
group11559	TRIAE_CS42_4AL_TGACv1_288225_AA0941420.2	TRIAE_CS42_4BS_TGACv1_327818_AA1075130.1	TRIAE_CS42_4DS_TGACv1_362194_AA1177660.1	0.8514853939	1	0.3403236941	0.6464757404	1	0.1313880586	1	1	0.7663016235	1	1	1	1	0.8543771086	1	1	1	1	1	0.7759631207	1	1	0.6766476791	1	1	0.355249711	0.5902213612	1	0.2298570926	0.4361397329	1	0.9532322414	0.7909535746	1	0.9636591461	0.7966175721	1	1	1	1	1	1	1	1	1	1
group11560	TRIAE_CS42_4AL_TGACv1_288232_AA0941670.1	TRIAE_CS42_4BS_TGACv1_328499_AA1088830.1	TRIAE_CS42_4DS_TGACv1_362666_AA1181330.1	1	1	1	1	1	1	1	1	1	1	1	1	1	1	1	1	1	1	1	1	1	1	1	1	1	1	1	1	1	1	1	1	1	1	1	1	1	0.0020535101	0.0483109687	1	0.0020849574	0.0475484283	1	0.0217857561	0.1035039377	1
group11561	TRIAE_CS42_4AL_TGACv1_288234_AA0941800.1	TRIAE_CS42_4BS_TGACv1_327816_AA1074840.1	TRIAE_CS42_4DL_TGACv1_342438_AA1113790.1	1	1	1	1	1	1	1	1	1	1	1	1	1	1	1	1	1	1	1	1	1	1	1	1	1	1	1	1	1	1	1	1	1	1	1	1	1	1	1	1	1	1	1	1	1	1
group11562	TRIAE_CS42_4AL_TGACv1_288248_AA0942200.1	TRIAE_CS42_4BS_TGACv1_329239_AA1099170.1	TRIAE_CS42_4DS_TGACv1_361571_AA1170280.1	1	1	1	1	1	1	1	1	1	1	1	1	1	1	1	1	1	1	1	1	1	1	1	1	1	1	1	1	1	1	1	1	1	1	1	1	1	1	1	1	1	1	1	1	1	1
group11563	TRIAE_CS42_4AL_TGACv1_288248_AA0942220.1	TRIAE_CS42_4BS_TGACv1_331402_AA1109940.1	TRIAE_CS42_4DS_TGACv1_361571_AA1170300.1	1	1	1	1	1	1	1	1	1	1	1	1	1	1	1	1	1	1	1	1	1	1	1	1	1	1	1	1	1	1	1	1	1	1	1	1	1	1	1	1	1	1	1	1	1	1
group11564	TRIAE_CS42_4AL_TGACv1_288257_AA0942540.1	TRIAE_CS42_4BS_TGACv1_328955_AA1096070.1	TRIAE_CS42_4DS_TGACv1_361346_AA1166110.1	1	1	1	1	1	1	1	1	1	1	1	1	1	1	1	1	1	1	1	1	1	1	1	1	1	1	1	1	1	1	1	1	1	1	1	1	1	1	1	1	1	1	1	1	1	1
group11567	TRIAE_CS42_4AL_TGACv1_288267_AA0942860.1	TRIAE_CS42_4BS_TGACv1_330835_AA1108980.1	TRIAE_CS42_4DS_TGACv1_361976_AA1175100.1	1	1	1	1	1	1	1	1	1	1	1	1	1	1	1	1	1	1	1	1	1	1	1	1	1	1	1	1	1	1	1	1	1	1	1	1	1	1	1	1	1	1	1	1	1	1
group11568	TRIAE_CS42_4AL_TGACv1_288267_AA0942870.1	TRIAE_CS42_4BS_TGACv1_330835_AA1108970.1	TRIAE_CS42_4DS_TGACv1_361976_AA1175110.1	1	1	1	1	1	1	1	1	1	1	1	1	1	1	1	1	1	1	1	1	1	1	1	1	1	1	1	1	1	1	1	1	1	1	1	1	1	1	0.3868182125	1	1	0.9087986723	1	1	1	1
group11569	TRIAE_CS42_4AL_TGACv1_288267_AA0942880.1	TRIAE_CS42_4BS_TGACv1_329456_AA1101580.1	TRIAE_CS42_4DS_TGACv1_361653_AA1171080.1	1	1	1	1	1	1	1	1	1	1	1	1	1	1	1	1	1	1	1	1	1	1	1	1	1	1	1	1	1	1	1	1	1	1	1	1	1	1	1	1	1	1	1	1	1	1
group11570	TRIAE_CS42_4AL_TGACv1_288269_AA0942960.1	TRIAE_CS42_4BS_TGACv1_328356_AA1086790.1	TRIAE_CS42_4DS_TGACv1_361032_AA1159310.1	1	1	1	1	1	1	1	1	1	1	1	1	1	1	1	1	1	1	1	1	1	1	1	1	1	1	1	1	1	1	1	1	1	1	1	1	1	1	1	1	1	1	1	1	1	1
group11572	TRIAE_CS42_4AL_TGACv1_288275_AA0943380.1	TRIAE_CS42_4BS_TGACv1_329948_AA1104870.1	TRIAE_CS42_4DS_TGACv1_361934_AA1174470.1	1	1	1	1	1	1	1	1	1	1	1	1	1	1	1	1	1	1	1	1	1	1	1	1	1	0.7105799663	0.9863637634	1	0.7928273343	0.9148595026	1	0.8662999653	1	1	0.9085173546	1	1	1	1	1	1	1	1	1	1	1
group11574	TRIAE_CS42_4AL_TGACv1_288277_AA0943450.1	TRIAE_CS42_4BS_TGACv1_328907_AA1095330.1	TRIAE_CS42_4DS_TGACv1_361179_AA1162880.1	1	1	1	1	1	1	1	1	1	1	1	1	1	1	1	1	1	1	2.31322247614E-07	1	2.11066492837E-08	6.41378767823E-08	1	5.26392086334E-09	0.2389994547	1	0.1761161862	0.2429989155	1	0.1758370023	0.6122048075	1	0.5285613301	0.5979342839	1	0.5262577009	0.0187851408	1	0.0017791208	0.0113432959	1	0.0035763729	0.0119664848	1	0.0005236591	0.0516023258
group11575	TRIAE_CS42_4AL_TGACv1_288277_AA0943460.1	TRIAE_CS42_4BS_TGACv1_328907_AA1095320.1	TRIAE_CS42_4DS_TGACv1_361179_AA1162870.1	1	1	0.5799715104	0.9703898289	1	0.469434304	1	1	0.9996649979	1	1	0.6739598718	1	1	1	1	1	0.8071448058	1	1	1	1	1	1	0.2389994547	1	0.2952176852	0.3238327947	1	0.2009569809	0.700225948	1	0.4106833114	0.9263493547	1	0.5262577009	1	1	1	1	1	1	1	1	1	1
group11577	TRIAE_CS42_4AL_TGACv1_288281_AA0943580.1	TRIAE_CS42_6BL_TGACv1_500037_AA1597700.1	TRIAE_CS42_6DL_TGACv1_526566_AA1687250.1	1	1	1	1	1	1	1	1	1	1	1	1	1	1	1	1	1	1	1	1	1	1	1	1	1	1	1	1	1	1	1	1	1	1	1	1	1	1	1	1	1	1	1	1	1	1
group11581	TRIAE_CS42_4AL_TGACv1_288291_AA0943770.1	TRIAE_CS42_4BL_TGACv1_320467_AA1040360.1	TRIAE_CS42_4DL_TGACv1_343008_AA1127380.1	0.0204741933	1	0.1380906539	0.0016581706	1	0.0179807862	0.7092685236	1	0.8166555291	0.0810541895	1	0.0526510767	0.2009296928	0.9264109306	0.0009939689	0.0479660614	1	0.001366896	0.0001734926	1	0.0006970009	0.0008739867	1	0.0019043411	0.000000001	1	1.33901810845E-07	1.03597709889E-05	1	5.39290776591E-05	6.37911298457E-07	1	1.60851263664E-05	9.64364151923E-09	0.8810047812	3.93755102659E-06	0.5829627003	1	0.9206046204	0.5905007453	1	1	0.9153012429	1	1	0.603093577
group11583	TRIAE_CS42_4AL_TGACv1_288310_AA0944310.1	TRIAE_CS42_4BS_TGACv1_328520_AA1089340.1	TRIAE_CS42_4DS_TGACv1_362661_AA1181280.1	1	1	1	1	1	1	1	1	1	1	1	1	1	1	1	1	1	1	1	1	1	1	1	1	1	1	1	1	1	1	1	1	1	1	1	1	1	1	1	1	1	1	1	1	1	1
group11584	TRIAE_CS42_4AL_TGACv1_288311_AA0944340.1	TRIAE_CS42_4BS_TGACv1_328834_AA1094270.1	TRIAE_CS42_4DS_TGACv1_362567_AA1180660.1	1	1	1	1	1	1	1	1	1	1	1	1	1	1	1	1	1	1	1	1	1	1	1	1	1	1	1	1	1	1	1	1	1	1	1	1	1	1	1	1	1	1	1	1	1	1
group11586	TRIAE_CS42_4AL_TGACv1_288311_AA0944360.1	TRIAE_CS42_4BS_TGACv1_330001_AA1105390.1	TRIAE_CS42_4DS_TGACv1_361374_AA1166490.1	1	0.254635055	1	1	0.1313396103	0.9778665831	0.9275737951	0.1237251322	1	0.9056081545	0.143831066	1	1	0.4926383212	1	1	0.7663451809	1	1	0.1194699357	0.6978515881	0.9011640542	0.1150840698	1	0.078753826	0.0009252868	0.9009249086	0.0793710389	0.0008493595	0.9110832624	0.2794721288	0.0267522739	1	0.282295923	0.0275266554	1	0.000000492	0.000091965	1	4.72195707613E-07	9.04773401701E-05	1	6.68015653019E-06	0.0009812733	1	1.2067824453E-05
group11588	TRIAE_CS42_4AL_TGACv1_288311_AA0944440.1	TRIAE_CS42_4BS_TGACv1_328777_AA1093450.1	TRIAE_CS42_4DS_TGACv1_361374_AA1166420.1	0.66769938	1	0.4497638823	0.917531146	1	0.5574811413	0.7092685236	3.94872681311E-43	7.85656848561E-32	1	7.53520232075E-26	1.24562674142E-21	0.0019475259	0.000009071	9.16879551917E-19	0.9887567318	1.33211303114E-24	9.57941156424E-32	0.3215315644	1	0.7127577076	0.2759081268	1	0.3264445079	0.0378858086	0.0130897888	6.70915741607E-09	0.00775526	0.0163768945	2.52006654347E-10	0.0004744158	0.2740871588	3.35308035402E-09	1.79118860698E-05	1	2.50143843706E-07	0.9270310814	1	1	1	1	1	1	1	1	1
group11591	TRIAE_CS42_4AL_TGACv1_288328_AA0944960.1	TRIAE_CS42_4BS_TGACv1_328264_AA1085390.1	TRIAE_CS42_4DL_TGACv1_342387_AA1112220.1	1	1	1	1	1	1	1	1	1	1	1	1	1	1	1	1	1	1	1	1	1	1	1	1	1	1	1	1	1	1	1	1	1	1	1	1	1	1	1	1	1	1	1	1	1	1
group11592	TRIAE_CS42_4AL_TGACv1_288331_AA0945120.3	TRIAE_CS42_4BS_TGACv1_327908_AA1078270.2	TRIAE_CS42_4DS_TGACv1_361226_AA1163960.1	1	0.7218340388	1	1	0.3325951167	0.9778665831	1	1	1	1	1	1	1	1	1	1	1	1	0.2034089895	0.6428748947	0.0010857008	0.3170086696	0.7726596611	0.0043788916	1	1	0.5701679503	1	1	1	0.6723034454	1	0.7615309585	0.5046687877	1	0.8704691564	0.3923498164	0.3147097195	1	0.9741068562	0.3252472317	1	1	0.2087906712	0.9402471745	1
group11593	TRIAE_CS42_4AL_TGACv1_288331_AA0945130.1	TRIAE_CS42_4BS_TGACv1_327908_AA1078290.1	TRIAE_CS42_4DS_TGACv1_361226_AA1163940.1	1	0.752349879	0.3307011614	1	0.9560644311	0.1405850706	0.8162304881	0.0746235867	1	0.579874496	0.0716238397	1	0.5463313758	0.0337237462	1	0.4182132218	0.0091243473	1	0.5178397288	1	1	0.8139768362	1	1	0.0031673733	0.000259174	1	0.0016602895	9.93083529385E-05	1	2.86311559028E-06	9.22776747179E-06	1	8.25679377337E-06	0.0007434078	0.9811439846	1	1	1	1	1	1	1	1	1	1
group11594	TRIAE_CS42_4AL_TGACv1_288332_AA0945140.1	TRIAE_CS42_4BS_TGACv1_330129_AA1106170.1	TRIAE_CS42_4DS_TGACv1_361044_AA1159610.1	1	1	1	1	1	1	1	1	1	1	1	1	1	1	1	1	1	1	1	1	1	1	1	1	1	1	1	1	1	1	1	1	1	1	1	1	1	1	1	1	1	1	1	1	1	1
group11595	TRIAE_CS42_4AL_TGACv1_288347_AA0945610.1	TRIAE_CS42_5BL_TGACv1_404206_AA1290070.1	TRIAE_CS42_5DL_TGACv1_434217_AA1431910.3	1	1	1	1	1	1	1	1	1	1	1	1	1	1	1	1	1	1	1	1	1	1	1	1	1	1	1	1	1	1	1	1	1	1	1	1	1	1	1	1	1	1	1	1	1	1
group11596	TRIAE_CS42_4AL_TGACv1_288347_AA0945620.1	TRIAE_CS42_5BL_TGACv1_404206_AA1290080.1	TRIAE_CS42_5DL_TGACv1_434217_AA1431920.1	1	0.1945638325	0.2878820786	1	0.1907027162	0.4223898758	1	1	1	1	0.8502075918	1	1	0.8543771086	0.2324633102	1	1	1	0.0504379816	6.4788674116E-10	0.0016759838	0.1645498346	1.3527565533E-08	0.001823464	1	0.0576648682	0.0365251617	1	0.3282580957	0.9306152843	1	0.069125767	0.2587995167	1	0.9117152529	0.9049411241	0.1238409002	0.0012315209	0.9206046204	0.0210813526	0.0003613679	1	0.000587288	0.0013578761	1	0.0005700322
group11599	TRIAE_CS42_4AL_TGACv1_288349_AA0945790.1	TRIAE_CS42_4BS_TGACv1_328157_AA1083690.1	TRIAE_CS42_4DS_TGACv1_361457_AA1168300.1	1	1	1	1	1	1	1	1	1	1	1	1	1	1	1	1	1	1	1	1	1	1	1	1	1	1	1	1	1	1	1	1	1	1	1	1	1	1	1	1	1	1	1	1	1	1
group11600	TRIAE_CS42_4AL_TGACv1_288349_AA0945800.1	TRIAE_CS42_4BS_TGACv1_328157_AA1083680.1	TRIAE_CS42_4DS_TGACv1_361457_AA1168310.1	0.0107272317	1	0.0001010859	0.0010082096	0.9380850935	8.919231608E-07	0.0042266704	1	0.000009277	0.0201319883	0.9423922194	1.88403085196E-05	0.0006452751	1	0.0001868327	0.0099249541	1	0.0009533882	0.0095577728	1	0.0034496741	0.006758428	1	0.0040580449	3.70120714244E-07	0.693848323	3.69442855419E-12	0.000000003	1	3.25853197832E-10	1.66012106796E-10	1	3.00759486661E-11	3.65846154351E-10	1	4.21305124229E-10	0.2165796363	0.6433920697	1	0.2151230963	0.3970185936	1	0.042636967	0.3852037488	1	0.4417193803
group11601	TRIAE_CS42_4AL_TGACv1_288349_AA0945810.1	TRIAE_CS42_4BS_TGACv1_328157_AA1083670.1	TRIAE_CS42_4DS_TGACv1_361457_AA1168320.1	1	1	1	1	0.7391004391	1	0.6044699813	0.3570961255	1	0.6559905328	0.3029138631	1	1	1	1	1	1	1	1	1	1	1	1	1	0.3578006681	0.2130213957	1	0.3120976929	0.1500390098	1	0.4016160208	0.0742996525	1	0.6480475072	0.1624413834	1	1	1	1	1	1	1	1	1	1	1
group11602	TRIAE_CS42_4AL_TGACv1_288349_AA0945830.1	TRIAE_CS42_4BS_TGACv1_328157_AA1083660.1	TRIAE_CS42_4DS_TGACv1_361457_AA1168330.1	1	1	1	1	1	1	1	1	1	1	1	1	1	1	1	1	1	1	1	1	1	1	1	1	1	1	1	1	1	1	1	1	1	1	1	1	1	0.9489865035	1	1	0.6359727118	1	1	1	1	1
group11603	TRIAE_CS42_4AL_TGACv1_288349_AA0945840.1	TRIAE_CS42_4BS_TGACv1_328157_AA1083650.2	TRIAE_CS42_4DS_TGACv1_361457_AA1168340.3	1	1	1	1	1	1	1	1	1	1	1	1	1	1	1	1	1	1	1	1	1	1	1	1	1	1	1	1	1	1	1	1	1	1	1	1	1	1	1	1	1	1	1	1	1	1
group11604	TRIAE_CS42_4AL_TGACv1_288353_AA0946060.2	TRIAE_CS42_4BL_TGACv1_320751_AA1047850.1	TRIAE_CS42_4DL_TGACv1_342780_AA1121910.1	1	1	0.8284359374	0.6874740416	1	0.5280224535	1	1	1	1	1	1	1	1	0.7226200255	1	1	0.6696046802	1	1	1	1	1	1	1	1	1	1	1	1	1	1	0.4564262303	1	1	0.4553678638	1	1	0.9206046204	1	1	1	1	1	1	1
group11605	TRIAE_CS42_4AL_TGACv1_288353_AA0946100.1	TRIAE_CS42_4BL_TGACv1_321062_AA1054590.1	TRIAE_CS42_4DL_TGACv1_344864_AA1150210.1	1	1	1	1	1	1	1	1	1	1	1	1	1	1	1	1	1	1	1	1	1	1	1	1	1	1	1	1	1	1	1	1	1	1	1	1	1	1	1	1	1	1	1	1	1	1
group11607	TRIAE_CS42_4AL_TGACv1_288356_AA0946210.1	TRIAE_CS42_4BS_TGACv1_328747_AA1092910.1	TRIAE_CS42_4DS_TGACv1_361159_AA1162190.1	1	1	1	1	1	1	1	1	1	1	1	1	1	1	1	1	1	1	1	1	1	1	1	1	1	1	1	1	1	1	1	1	1	1	1	1	1	1	1	1	1	1	1	1	1	1
group11608	TRIAE_CS42_4AL_TGACv1_288357_AA0946240.2	TRIAE_CS42_4BL_TGACv1_320267_AA1033150.2	TRIAE_CS42_4DL_TGACv1_343334_AA1133450.1	1	1	1	1	1	1	1	1	1	1	1	1	1	1	1	1	1	1	1	1	1	1	1	1	1	1	1	1	1	1	1	1	1	1	1	1	1	1	1	1	1	1	1	1	1	1
group11609	TRIAE_CS42_4AL_TGACv1_288366_AA0946550.1	TRIAE_CS42_5BL_TGACv1_404129_AA1285510.1	TRIAE_CS42_5DL_TGACv1_434803_AA1441880.1	1	1	1	1	1	1	1	1	1	1	1	1	1	1	1	1	1	1	1	1	1	1	1	1	1	1	1	1	1	1	1	1	1	1	1	1	1	1	1	1	1	1	1	1	1	1
group11612	TRIAE_CS42_4AL_TGACv1_288381_AA0947030.1	TRIAE_CS42_5BL_TGACv1_406596_AA1347510.1	TRIAE_CS42_5DL_TGACv1_434464_AA1436440.1	1	1	1	1	1	1	1	1	1	1	1	1	1	1	1	1	1	1	1	1	1	1	1	1	1	1	1	1	1	1	1	1	1	1	1	1	1	1	1	1	1	1	1	1	1	1
group11613	TRIAE_CS42_4AL_TGACv1_288385_AA0947230.1	TRIAE_CS42_4BS_TGACv1_329025_AA1096990.1	TRIAE_CS42_4DS_TGACv1_361052_AA1159800.1	1	1	1	1	1	1	1	1	1	1	1	1	1	1	1	1	1	1	1	1	1	1	1	1	1	1	1	1	1	1	1	1	1	1	1	1	1	1	1	1	1	1	1	1	1	1
group11614	TRIAE_CS42_4AL_TGACv1_288393_AA0947450.1	TRIAE_CS42_4BS_TGACv1_328659_AA1091780.1	TRIAE_CS42_4DS_TGACv1_361044_AA1159660.1	1	1	1	1	1	1	1	1	1	1	1	1	1	1	1	1	1	1	1	1	1	1	1	1	1	1	1	1	1	1	1	1	1	1	1	1	1	1	1	1	1	1	1	1	1	1
group11615	TRIAE_CS42_4AL_TGACv1_288393_AA0947460.1	TRIAE_CS42_4BS_TGACv1_327899_AA1078030.1	TRIAE_CS42_4DS_TGACv1_361010_AA1158600.1	1	1	1	1	1	1	1	1	1	1	1	1	1	1	1	1	1	1	1	1	1	1	1	1	1	0.9958715841	1	1	1	1	1	1	1	0.8194625214	0.9088767894	1	1	1	1	1	1	1	1	1	1	1
group11617	TRIAE_CS42_4AL_TGACv1_288406_AA0947970.1	TRIAE_CS42_5BL_TGACv1_407220_AA1354520.2	TRIAE_CS42_5DL_TGACv1_433430_AA1413000.1	0.1357032728	0.4833975405	1	0.0651209452	0.6921603043	0.9778665831	1	1	0.84037036	0.8958818394	1	0.3996619381	1	0.4926383212	0.2698415206	1	0.4839594874	0.0564385317	0.0892872537	1	0.3392441113	0.1086822709	1	0.2356495375	0.0033023544	1	0.0141762104	0.020057789	1	0.0465807075	0.0327021404	0.5490553364	7.33818492642E-05	0.0842123748	0.3643894552	0.0001127363	1	1	1	1	1	1	1	1	1	1
group11618	TRIAE_CS42_4AL_TGACv1_288406_AA0948010.1	TRIAE_CS42_5BL_TGACv1_407128_AA1353610.1	TRIAE_CS42_5DL_TGACv1_434508_AA1437130.1	1	1	1	1	1	1	1	1	1	1	1	1	1	1	1	1	1	1	1	1	1	1	1	1	1	1	1	1	1	1	1	1	1	1	1	1	1	1	1	1	1	1	1	1	1	1
group11620	TRIAE_CS42_4AL_TGACv1_288411_AA0948220.1	TRIAE_CS42_4BS_TGACv1_328249_AA1085190.1	TRIAE_CS42_4DS_TGACv1_362675_AA1181470.1	1	1	1	1	1	1	1	1	1	1	1	1	1	1	1	1	1	1	1	1	1	1	1	1	1	1	1	1	1	1	1	1	1	1	1	1	1	1	1	1	1	1	1	1	1	1
group11621	TRIAE_CS42_4AL_TGACv1_288412_AA0948230.3	TRIAE_CS42_4BS_TGACv1_329072_AA1097670.1	TRIAE_CS42_4DS_TGACv1_361109_AA1161260.4	0.0018985362	4.22213210811E-06	1	0.0001033349	2.63165832434E-07	1	0.0004702123	1.08731473104E-07	1	0.0004618292	8.81829539087E-08	1	0.0001939785	5.15023681662E-06	1	7.24084516433E-05	8.21809062461E-08	1	1	3.10894203814E-06	0.0003167273	1	5.09523525728E-06	0.0008720619	0.1509521753	1.56627282582E-13	0.000002441	0.1482589364	6.03825325849E-14	1.2875326642E-06	0.0022929332	4.5563216642E-12	0.0113885523	0.0021693567	6.28484158615E-11	0.0349533808	0.0046209726	1	0.0596274205	2.87077865142E-05	0.9804375832	0.0173331767	1.71753562943E-05	1	0.0091900091	1.14279858817E-06
group11624	TRIAE_CS42_4AL_TGACv1_288420_AA0948400.1	TRIAE_CS42_4BS_TGACv1_329461_AA1101630.2	TRIAE_CS42_4DS_TGACv1_361058_AA1159900.1	1	1	1	1	1	1	1	1	1	1	1	1	1	1	1	1	1	1	1	1	1	1	1	1	1	1	1	1	1	1	1	1	1	1	1	1	1	1	1	1	1	1	1	1	1	1
group11625	TRIAE_CS42_4AL_TGACv1_288420_AA0948410.1	TRIAE_CS42_4BS_TGACv1_329461_AA1101640.2	TRIAE_CS42_4DS_TGACv1_361058_AA1159890.1	1	1	1	1	1	1	1	1	1	1	1	1	1	1	1	1	1	1	1	1	1	1	1	1	1	1	1	1	1	1	1	1	1	1	1	1	1	1	1	1	1	1	1	1	1	1
group11626	TRIAE_CS42_4AL_TGACv1_288421_AA0948430.1	TRIAE_CS42_4BS_TGACv1_328318_AA1086230.1	TRIAE_CS42_4DS_TGACv1_361751_AA1172400.1	1	0.498437109	0.660785131	1	0.1313396103	0.2001551743	1	1	1	1	1	1	1	1	1	1	1	0.7236854807	1	0.1194699357	0.1363862697	1	0.2171010203	0.1388648227	1	1	0.9009249086	1	1	0.5476224652	1	0.8897241482	0.298127592	1	0.9088767894	0.2996239961	1	0.9489865035	0.9206046204	1	0.9608222858	1	1	1	1	1
group11628	TRIAE_CS42_4AL_TGACv1_288429_AA0948590.1	TRIAE_CS42_4BS_TGACv1_329796_AA1104080.1	TRIAE_CS42_4DS_TGACv1_362645_AA1181200.1	3.11796501608E-11	1	1.48395372136E-10	9.10804153779E-12	1	1.3944974652E-11	1.66405141669E-09	0.2688008192	5.4880461805E-19	1.86372305791E-10	1	1.94052918918E-16	4.94854524602E-13	0.0980185503	7.1560897206E-26	4.87600432941E-07	0.0088235182	9.39936222958E-20	0.0022646811	1	0.0008906538	0.0037178558	1	0.0036209046	9.90582837535E-08	0.197112573	0.0013383537	2.07568580809E-06	0.6933858056	0.0010686673	0.0721159627	0.0092400791	1.51498452212E-08	0.0097290198	0.0165335148	7.9235508494E-10	1	1	1	1	1	1	1	1	1	1
group11629	TRIAE_CS42_4AL_TGACv1_288432_AA0948630.1	TRIAE_CS42_4BS_TGACv1_328658_AA1091760.1	TRIAE_CS42_4DS_TGACv1_361191_AA1163160.1	1	1	1	1	1	1	1	1	1	1	1	1	1	1	1	1	1	1	1	1	1	1	1	1	1	1	1	1	1	1	1	1	1	1	1	1	1	1	1	1	1	1	1	1	1	1
group11630	TRIAE_CS42_4AL_TGACv1_288433_AA0948640.1	TRIAE_CS42_4BS_TGACv1_328352_AA1086710.1	TRIAE_CS42_4DS_TGACv1_361317_AA1165590.1	1	1	1	1	1	1	1	1	1	1	1	1	1	1	1	1	1	1	1	1	1	1	1	1	1	1	1	1	1	1	1	1	1	1	1	1	1	1	1	1	1	1	1	1	1	1
group11632	TRIAE_CS42_4AL_TGACv1_288457_AA0949110.1	TRIAE_CS42_4BS_TGACv1_331286_AA1109800.2	TRIAE_CS42_4DS_TGACv1_361196_AA1163330.1	0.4505293894	1	0.5543694081	0.4604161736	1	0.9778665831	0.9224327792	1	1	0.5435715522	1	1	1	1	1	0.5835778397	1	1	0.6740238018	1	1	0.4847089232	1	0.8432803475	0.0023291727	1	0.0008238753	0.0015201718	1	0.0140361829	2.95730631502E-05	1	0.0002617783	5.68872491773E-05	1	0.0002607885	0.0749731629	1	0.0746328816	0.023296703	1	0.211829005	1	1	0.9213234707	1
group11635	TRIAE_CS42_4AL_TGACv1_288467_AA0949470.1	TRIAE_CS42_4BS_TGACv1_329334_AA1100250.2	TRIAE_CS42_4DS_TGACv1_361913_AA1174220.1	1	1	1	1	1	1	1	1	1	1	1	1	1	1	1	1	1	1	1	1	1	1	1	1	1	1	1	1	1	1	1	1	1	1	1	1	1	1	1	1	1	1	1	1	1	1
group11636	TRIAE_CS42_4AL_TGACv1_288468_AA0949520.1	TRIAE_CS42_4BS_TGACv1_329869_AA1104430.1	TRIAE_CS42_4DS_TGACv1_361421_AA1167620.2	1	1	1	1	1	1	1	0.6889180724	0.7246593143	1	0.675756999	0.7120450318	1	1	1	1	1	1	1	1	1	1	1	1	1	0.4404754889	0.4445940776	1	0.7083527345	0.7047869799	1	0.6768917029	0.7027365733	1	0.6873868638	0.7011649812	0.8799873775	1	0.60537894	1	1	0.5967538893	1	1	1	1
group11642	TRIAE_CS42_4AL_TGACv1_288474_AA0949700.1	TRIAE_CS42_4BS_TGACv1_327853_AA1076320.1	TRIAE_CS42_4DS_TGACv1_362914_AA1182720.1	1	1	1	1	1	1	1	1	1	1	1	1	1	1	1	1	1	1	1	1	1	1	1	1	1	1	1	1	1	1	1	1	1	1	1	1	1	1	1	1	1	1	1	1	1	1
group11645	TRIAE_CS42_4AL_TGACv1_288483_AA0949980.1	TRIAE_CS42_4BL_TGACv1_320659_AA1045820.1	TRIAE_CS42_4DL_TGACv1_343944_AA1141800.1	1	1	1	1	1	1	1	1	1	1	1	1	1	1	1	1	1	1	1	1	1	1	1	1	1	1	1	1	1	1	1	1	1	1	1	1	1	1	1	1	1	1	1	1	1	1
group11647	TRIAE_CS42_4AL_TGACv1_288485_AA0950010.1	TRIAE_CS42_5BL_TGACv1_407434_AA1356850.1	TRIAE_CS42_5DL_TGACv1_433203_AA1405390.1	1	1	1	1	1	1	1	1	1	1	1	1	1	1	1	1	1	1	1	1	1	1	1	1	1	1	1	1	1	1	1	1	1	1	1	1	1	1	1	1	1	1	1	1	1	1
group11649	TRIAE_CS42_4AL_TGACv1_288497_AA0950200.1	TRIAE_CS42_4BS_TGACv1_329602_AA1102660.1	TRIAE_CS42_4DS_TGACv1_362345_AA1178960.1	1	1	1	1	1	1	1	1	1	1	1	1	1	1	1	1	1	1	1	1	1	1	1	1	1	0.8971283601	1	1	0.9086619096	1	0.9495530517	0.5490817479	1	1	0.3292783326	1	1	1	1	1	1	1	1	1	1	1
group11650	TRIAE_CS42_4AL_TGACv1_288498_AA0950240.1	TRIAE_CS42_4BS_TGACv1_330843_AA1109030.1	TRIAE_CS42_4DS_TGACv1_361673_AA1171350.1	1	1	1	1	1	1	1	1	1	1	1	1	1	1	1	1	1	1	1	1	1	1	1	1	1	1	1	1	1	1	1	1	1	1	1	1	1	1	1	1	1	1	1	1	1	1
group11651	TRIAE_CS42_4AL_TGACv1_288498_AA0950260.1	TRIAE_CS42_4BS_TGACv1_330963_AA1109210.1	TRIAE_CS42_4DS_TGACv1_361673_AA1171360.1	1	1	1	1	1	1	1	1	1	1	1	1	1	1	1	1	1	1	1	1	1	1	1	1	1	1	1	1	1	1	1	1	1	1	1	1	1	1	1	1	1	1	1	1	1	1
group11654	TRIAE_CS42_4AL_TGACv1_288516_AA0950720.2	TRIAE_CS42_4BS_TGACv1_329967_AA1105110.2	TRIAE_CS42_4DS_TGACv1_361615_AA1170630.1	1	1	1	1	0.7762473286	0.7858158726	1	1	1	1	1	1	1	1	1	1	1	1	1	1	1	1	1	1	1	0.9958715841	1	1	1	1	1	1	0.7027365733	1	1	0.7011649812	1	1	1	1	1	1	1	1	1	1
group11656	TRIAE_CS42_4AL_TGACv1_288517_AA0950750.1	TRIAE_CS42_4BS_TGACv1_328135_AA1083380.2	TRIAE_CS42_4DS_TGACv1_362359_AA1179100.2	1	1	1	1	1	1	1	1	1	1	1	1	1	1	1	1	1	1	1	1	1	1	1	1	1	1	1	1	1	1	1	1	1	1	1	1	1	1	1	1	1	1	1	1	1	1
group11657	TRIAE_CS42_4AL_TGACv1_288517_AA0950760.1	TRIAE_CS42_4BS_TGACv1_328135_AA1083400.1	TRIAE_CS42_4DS_TGACv1_362359_AA1179120.1	1	1	1	1	1	1	1	1	1	1	1	1	1	1	1	1	1	1	1	1	1	1	1	1	1	1	1	1	1	1	1	1	1	1	1	1	1	1	1	1	1	0.6077112131	1	0.9840040075	0.4551339913	1
group11658	TRIAE_CS42_4AL_TGACv1_288523_AA0950910.3	TRIAE_CS42_4BS_TGACv1_329359_AA1100570.1	TRIAE_CS42_4DS_TGACv1_362163_AA1177340.1	1	1	1	1	1	1	1	1	1	1	1	1	1	1	1	1	1	1	1	1	1	1	1	1	1	1	1	1	1	1	1	1	1	1	1	1	1	1	1	1	1	1	1	1	1	1
group11659	TRIAE_CS42_4AL_TGACv1_288523_AA0950920.1	TRIAE_CS42_4BS_TGACv1_329359_AA1100580.1	TRIAE_CS42_4DS_TGACv1_362163_AA1177330.1	1	1	1	1	1	1	1	1	1	1	1	1	1	1	1	1	1	1	1	1	1	1	1	1	1	1	1	1	1	1	1	1	1	1	1	1	1	1	1	1	1	1	1	1	1	0.9175795908
group11660	TRIAE_CS42_4AL_TGACv1_288523_AA0950930.1	TRIAE_CS42_4BS_TGACv1_329359_AA1100590.1	TRIAE_CS42_4DS_TGACv1_362163_AA1177320.1	0.686490523	1	1	0.6464757404	1	1	1	1	1	1	1	1	1	1	1	1	1	1	1	1	1	0.7119253635	1	1	1	1	1	1	1	1	0.9428697654	1	0.8786154157	0.5979342839	1	0.5262577009	1	1	1	1	1	1	1	1	1	1
group11661	TRIAE_CS42_4AL_TGACv1_288523_AA0950950.1	TRIAE_CS42_4BS_TGACv1_329359_AA1100610.1	TRIAE_CS42_4DS_TGACv1_362672_AA1181440.1	1	1	1	1	1	1	1	1	1	1	1	1	1	1	1	1	1	1	1	1	1	1	1	1	1	1	1	1	1	1	1	1	1	1	1	1	1	1	1	1	1	1	1	1	1	1
group11662	TRIAE_CS42_4AL_TGACv1_288523_AA0950960.1	TRIAE_CS42_4BS_TGACv1_329359_AA1100630.1	TRIAE_CS42_4DS_TGACv1_362672_AA1181460.3	1	1	1	0.8970052035	1	0.7844099266	1	1	0.7981958403	1	1	0.1272115136	1	1	1	1	1	0.9234999648	1	1	0.8229751698	1	1	0.6143733097	0.1453376158	1	0.0046089535	0.2030984674	1	0.0118960773	0.2068168173	0.8768692132	0.0025640277	0.1829342511	1	0.0040744104	1	1	1	1	1	1	1	1	1	1
group11663	TRIAE_CS42_4AL_TGACv1_288523_AA0950970.1	TRIAE_CS42_4BS_TGACv1_328082_AA1082440.1	TRIAE_CS42_4DS_TGACv1_361627_AA1170880.1	1	1	1	1	1	1	1	1	1	1	1	1	1	1	1	1	1	1	0.4557927415	0.1194699357	1	0.247339882	0.2171010203	1	1	0.8971283601	1	1	1	1	1	0.8897241482	1	1	0.9088767894	1	0.8799873775	1	1	0.8808101498	1	1	0.9153012429	1	1	1
group11664	TRIAE_CS42_4AL_TGACv1_288527_AA0951140.1	TRIAE_CS42_4BS_TGACv1_328051_AA1081880.1	TRIAE_CS42_4DS_TGACv1_361474_AA1168650.1	1	1	1	0.6464757404	1	1	1	1	1	1	1	1	1	1	1	1	1	1	1	1	1	0.7119253635	1	1	1	1	1	1	1	1	1	1	1	0.9263493547	1	0.8878293429	1	1	1	1	1	1	1	1	1	0.6536019934
group11666	TRIAE_CS42_4AL_TGACv1_288531_AA0951210.1	TRIAE_CS42_3B_TGACv1_228123_AA0825890.1	TRIAE_CS42_1DL_TGACv1_062541_AA0216160.1	1	1	1	1	1	1	1	1	1	1	1	1	1	1	1	1	1	1	1	1	1	1	1	1	1	1	1	1	1	1	1	1	1	1	1	1	1	1	1	1	1	1	1	1	1	1
group11667	TRIAE_CS42_4AL_TGACv1_288532_AA0951230.1	TRIAE_CS42_4BS_TGACv1_328042_AA1081720.1	TRIAE_CS42_4DS_TGACv1_361755_AA1172480.1	0.7514213354	1	1	0.8455996346	1	0.9718529099	1	1	1	1	1	1	1	1	1	0.5782979689	1	0.4988265824	0.7030582542	1	1	0.9453172514	1	1	0.2389994547	1	0.1351238169	0.6212717712	1	0.4266027766	0.6122048075	1	0.4026685145	0.5979342839	1	0.6550922799	1	1	1	1	1	1	1	1	1	1
group11668	TRIAE_CS42_4AL_TGACv1_288533_AA0951240.1	TRIAE_CS42_4BS_TGACv1_328856_AA1094790.1	TRIAE_CS42_4DS_TGACv1_361452_AA1168220.1	1	1	1	1	1	1	1	1	1	1	1	1	1	1	1	1	1	1	1	1	1	1	1	1	1	1	1	1	1	1	1	1	1	1	1	1	1	1	1	1	1	1	1	1	1	1
group11669	TRIAE_CS42_4AL_TGACv1_288533_AA0951260.1	TRIAE_CS42_4BS_TGACv1_328765_AA1093310.1	TRIAE_CS42_4DS_TGACv1_361452_AA1168240.1	1	1	1	1	1	1	1	1	1	1	1	1	1	1	1	1	1	1	1	1	1	1	1	1	1	1	1	1	1	1	1	1	1	1	1	1	1	1	1	1	1	1	1	1	1	0.9175795908
group11670	TRIAE_CS42_4AL_TGACv1_288533_AA0951270.1	TRIAE_CS42_4BS_TGACv1_327970_AA1080150.1	TRIAE_CS42_4DS_TGACv1_361059_AA1159930.1	1	1	1	1	1	1	1	1	1	1	1	1	1	1	1	1	1	1	1	1	1	1	1	1	1	1	1	1	1	1	1	1	1	1	1	1	0.8799873775	1	1	0.8808101498	1	1	1	1	1	0.9175795908
group11671	TRIAE_CS42_4AL_TGACv1_288533_AA0951280.1	TRIAE_CS42_4BS_TGACv1_327970_AA1080160.1	TRIAE_CS42_4DS_TGACv1_361059_AA1159920.1	1	1	1	1	1	1	1	1	1	1	1	1	1	1	1	1	1	1	1	1	1	1	1	1	1	1	1	1	1	1	1	1	1	1	1	1	1	1	1	1	1	1	1	1	1	1
group11672	TRIAE_CS42_4AL_TGACv1_288540_AA0951580.1	TRIAE_CS42_4BS_TGACv1_327988_AA1080500.1	TRIAE_CS42_4DS_TGACv1_361384_AA1166680.2	0.7583856872	3.7437804801E-06	0.0038754465	0.6464757404	1.79868484254E-06	0.0036279494	3.3646371511E-20	0.0842922158	1.09039252541E-12	3.09558336692E-20	1.1762090732E-06	0.000051884	2.04850306105E-31	5.56066136736E-12	1.62679556779E-06	1.07756407177E-38	5.98247538098E-13	5.97294617928E-10	0.0860328274	9.72508457796E-06	0.1921446179	0.0847116384	5.59112986248E-05	0.426033637	0.0134169519	0.6899353142	2.29229019363E-05	0.0039151988	1	8.82828072838E-05	5.22335422779E-06	0.0053538984	0.509253619	4.23113974345E-07	0.0005571331	0.4668595192	1	1	1	1	1	1	1	1	1	1
group11673	TRIAE_CS42_4AL_TGACv1_288540_AA0951590.1	TRIAE_CS42_4BS_TGACv1_330085_AA1105940.1	TRIAE_CS42_4DS_TGACv1_361166_AA1162390.2	1	1	1	1	1	1	1	1	1	1	1	1	1	1	1	1	1	1	1	1	1	1	1	1	1	1	1	1	1	1	1	1	1	1	1	1	1	1	1	1	1	1	1	1	1	1
group11674	TRIAE_CS42_4AL_TGACv1_288540_AA0951610.1	TRIAE_CS42_4BS_TGACv1_328196_AA1084470.1	TRIAE_CS42_4DS_TGACv1_362540_AA1180470.1	1	1	1	1	1	0.6082828643	0.3407302553	1	0.2265174136	0.3443583916	1	0.246826805	0.3635745403	1	0.2554578565	0.1060718787	1	0.0602395215	1	0.6693692912	1	1	0.6704626674	0.7103697126	0.078753826	1	0.0521423548	0.0255522047	1	0.0132992665	0.0034211187	1	0.0014363885	0.001759059	1	0.0006957065	1	0.6433920697	1	1	0.3970185936	0.9087986723	1	0.6114536843	1	1
group11675	TRIAE_CS42_4AL_TGACv1_288540_AA0951620.1	TRIAE_CS42_4BS_TGACv1_327933_AA1079170.1	TRIAE_CS42_4DS_TGACv1_361697_AA1171670.1	1	0.4445524437	0.5708593684	1	0.4430042695	0.8601729835	1	1	1	1	1	1	1	1	1	1	1	1	0.0325607117	3.69061488213E-06	9.70352936782E-16	0.0364349392	0.000000762	1.91856925096E-16	1	0.1120722677	0.0141762104	0.6212717712	0.0989962922	0.0004110566	0.121862592	0.9775411332	0.0029137113	0.5979342839	1	0.0439859278	1	1	1	1	1	1	1	1	1	1
group11676	TRIAE_CS42_4AL_TGACv1_288542_AA0951660.1	TRIAE_CS42_4BL_TGACv1_321237_AA1057700.2	TRIAE_CS42_4DL_TGACv1_343749_AA1139130.1	1	1	1	1	1	1	1	1	1	1	1	1	1	1	1	1	1	1	1	1	1	1	1	1	1	1	1	1	1	1	1	1	1	1	1	1	1	1	1	1	1	1	1	1	1	1
group11678	TRIAE_CS42_4AL_TGACv1_288542_AA0951740.1	TRIAE_CS42_4BL_TGACv1_320356_AA1036480.1	TRIAE_CS42_4DL_TGACv1_343285_AA1132700.2	1	1	1	1	1	1	1	1	1	1	1	1	1	1	1	1	1	1	1	1	1	1	1	1	1	1	1	1	1	1	1	1	1	1	1	1	1	1	1	1	1	1	1	1	1	1
group11680	TRIAE_CS42_4AL_TGACv1_288548_AA0951940.1	TRIAE_CS42_4BS_TGACv1_328326_AA1086270.1	TRIAE_CS42_4DS_TGACv1_362040_AA1176040.1	1	1	1	1	1	1	1	1	1	1	1	1	1	1	1	1	1	1	1	1	1	1	1	1	1	1	1	1	1	1	1	1	1	1	1	1	1	1	1	1	1	1	1	1	1	1
group11681	TRIAE_CS42_4AL_TGACv1_288552_AA0951980.1	TRIAE_CS42_4BS_TGACv1_329583_AA1102560.1	TRIAE_CS42_4DS_TGACv1_362950_AA1182870.1	1	1	1	1	1	1	1	1	1	1	1	1	1	1	1	1	1	1	0.2164605789	0.2579226116	1	0.2174956695	0.2624916882	1	1	1	1	1	1	1	1	1	1	1	1	1	1	1	1	1	1	1	1	1	1	1
group11682	TRIAE_CS42_4AL_TGACv1_288552_AA0951990.1	TRIAE_CS42_4BS_TGACv1_329583_AA1102550.1	TRIAE_CS42_4DS_TGACv1_362950_AA1182860.3	1	1	1	1	1	1	1	1	1	1	1	1	1	1	1	1	1	1	1	1	1	1	1	1	1	1	1	1	1	1	1	1	1	1	1	1	1	1	1	1	1	1	1	1	1	1
group11684	TRIAE_CS42_4AL_TGACv1_288579_AA0952510.1	TRIAE_CS42_4BS_TGACv1_327817_AA1075100.2	TRIAE_CS42_4DS_TGACv1_361006_AA1158440.3	1	0.4445524437	0.3792686653	1	0.23697188	0.108673216	1	1	1	1	1	1	1	1	1	1	1	1	1	1	1	1	1	1	1	1	1	1	1	1	1	1	1	1	1	1	1	1	1	1	1	1	1	1	1	1
group11687	TRIAE_CS42_4AL_TGACv1_288568_AA0952270.1	TRIAE_CS42_4BS_TGACv1_328851_AA1094690.1	TRIAE_CS42_4DS_TGACv1_361021_AA1158920.1	1	1	1	1	1	1	1	1	1	1	1	1	1	1	1	1	1	1	1	1	1	1	1	1	1	1	1	1	1	1	1	1	1	1	1	1	1	1	1	1	1	1	1	1	1	1
group11690	TRIAE_CS42_4AL_TGACv1_288591_AA0953190.1	TRIAE_CS42_4BS_TGACv1_328886_AA1095070.2	TRIAE_CS42_4DS_TGACv1_362310_AA1178730.1	1	1	1	0.6464757404	1	1	1	1	1	1	1	1	1	1	1	1	1	1	0.7030582542	1	0.4646918592	0.9440879403	1	0.3026909071	1	1	1	1	1	1	1	1	1	1	1	1	1	1	1	1	1	1	1	1	1	1
group11692	TRIAE_CS42_4AL_TGACv1_288594_AA0953280.1	TRIAE_CS42_4BS_TGACv1_330688_AA1108510.1	TRIAE_CS42_4DS_TGACv1_361407_AA1167330.1	1	1	1	1	1	1	1	1	1	1	1	1	1	1	1	1	1	1	1	1	1	1	1	1	1	1	1	1	1	1	1	1	1	1	1	1	1	1	1	1	1	1	1	1	1	1
group11693	TRIAE_CS42_4AL_TGACv1_288594_AA0953290.1	TRIAE_CS42_4BS_TGACv1_330688_AA1108520.1	TRIAE_CS42_4DS_TGACv1_361407_AA1167320.3	1	0.7359285855	1	1	1	1	1	1	1	1	1	1	1	1	1	1	1	1	1	0.6613587824	1	1	0.66155096	0.7103697126	1	0.8971283601	0.9009249086	1	0.9086619096	0.9110832624	1	1	1	1	0.9088767894	0.8878293429	1	0.2550307514	1	0.9759690547	0.5157996989	1	1	1	1	1
group11696	TRIAE_CS42_4AL_TGACv1_288599_AA0953380.1	TRIAE_CS42_5BL_TGACv1_406087_AA1340550.1	TRIAE_CS42_5DL_TGACv1_433178_AA1404830.1	1	1	1	1	1	1	1	1	1	1	1	1	1	1	1	1	1	1	1	1	1	1	1	1	1	1	1	1	1	1	1	1	1	1	1	1	0.0098502371	1	0.000126648	0.0008771866	1	1.13621301725E-05	1	1	1	1
group11700	TRIAE_CS42_4AL_TGACv1_288604_AA0953590.1	TRIAE_CS42_4BS_TGACv1_328687_AA1092120.1	TRIAE_CS42_4DS_TGACv1_362522_AA1180350.1	0.686490523	1	0.6395931367	0.6464757404	1	0.6082828643	1	1	1	1	1	1	0.9210065763	1	0.8153454698	1	1	1	1	1	1	1	1	1	0.9314550387	1	0.9009249086	0.9479000588	1	0.9110832624	0.9428697654	1	0.8786154157	0.5979342839	1	0.5262577009	1	1	1	1	1	1	1	1	1	1
group11703	TRIAE_CS42_4AL_TGACv1_288611_AA0953790.2	TRIAE_CS42_4BL_TGACv1_321291_AA1058470.1	TRIAE_CS42_4DS_TGACv1_361122_AA1161470.1	1	1	1	1	1	1	1	1	1	1	1	1	1	1	1	1	1	1	1	1	1	1	1	1	1	1	1	1	1	1	1	1	1	0.9263493547	1	1	1	1	1	1	1	1	1	1	1	1
group11704	TRIAE_CS42_4AL_TGACv1_288624_AA0953960.2	TRIAE_CS42_4BS_TGACv1_329029_AA1097020.1	TRIAE_CS42_4DS_TGACv1_361317_AA1165610.1	1	1	1	1	1	1	1	0.5823198871	0.3978158699	1	1	0.7749891681	1	0.1555008415	0.0021207882	1	0.2168254372	0.023643554	1	1	1	1	1	1	0.4045214096	0.6899353142	1	0.6212717712	1	1	1	1	1	1	1	1	1	1	1	1	1	0.9087986723	1	1	1	1
group11705	TRIAE_CS42_4AL_TGACv1_288637_AA0954120.1	TRIAE_CS42_4BS_TGACv1_329926_AA1104610.3	TRIAE_CS42_4DS_TGACv1_360993_AA1157800.1	0.2944084056	1	0.3652695639	0.1651336714	1	0.2063807757	1	1	0.7246593143	1	1	0.7120450318	1	1	1	1	1	0.6696046802	0.0062320496	1	0.0026265568	0.0101464643	1	0.0015228291	1.05834810602E-05	1	1.0312464871E-08	3.69332406789E-06	0.9547743739	1.53561939507E-09	4.32768091803E-05	1	6.79202280343E-07	7.89634358549E-05	1	6.81946977142E-07	1	1	1	0.9823554401	1	0.7896765636	0.9153012429	1	0.9213234707	0.6806001558
group11707	TRIAE_CS42_4AL_TGACv1_288644_AA0954330.1	TRIAE_CS42_4BS_TGACv1_328640_AA1091510.1	TRIAE_CS42_4DS_TGACv1_361345_AA1166070.1	1	1	1	1	1	1	1	1	1	1	1	1	1	1	1	1	1	1	1	1	1	1	1	1	1	1	1	1	1	1	1	1	1	1	1	1	1	1	1	1	1	1	1	1	1	1
group11712	TRIAE_CS42_4AL_TGACv1_288674_AA0955180.1	TRIAE_CS42_5BL_TGACv1_404651_AA1307290.1	TRIAE_CS42_5DL_TGACv1_432921_AA1394300.1	1	1	1	1	1	1	1	1	1	1	1	1	1	1	1	1	1	1	1	1	1	1	1	1	1	1	1	1	1	1	1	1	1	1	1	1	1	1	1	1	1	1	1	1	1	1
group11713	TRIAE_CS42_4AL_TGACv1_288674_AA0955200.1	TRIAE_CS42_5BL_TGACv1_408757_AA1364360.1	TRIAE_CS42_5DL_TGACv1_434869_AA1442840.1	1	1	1	1	1	1	1.42171470518E-13	1	8.39986354855E-18	6.56592776786E-14	1	5.60133852436E-16	0.0002221901	1	5.14025336261E-05	1.90270621475E-06	1	1.74395960026E-07	0.4894321603	1	0.2982319428	0.0961225495	1	0.1854075851	0.0040190236	1	0.001718664	0.0001866437	1	4.60697728978E-05	0.9428697654	1	0.8786154157	1	1	1	9.26077709321E-46	8.85460519866E-68	0.0052580002	3.41874149985E-44	1.18622431021E-63	0.0150966497	1.29535363196E-15	2.3812680874E-29	0.0085662438	1.20230678528E-12
group11714	TRIAE_CS42_4AL_TGACv1_288675_AA0955250.1	TRIAE_CS42_5BL_TGACv1_405520_AA1329310.1	TRIAE_CS42_5DL_TGACv1_433000_AA1397550.2	1	1	1	0.6464757404	0.7762473286	1	1	1	1	1	1	1	1	1	1	1	1	1	0.0004445187	1	0.020321071	0.0002494531	0.7726596611	0.0218090838	1	1	1	1	1	1	1	1	1	1	1	1	1	1	1	1	1	1	1	1	1	1
group11715	TRIAE_CS42_4AL_TGACv1_288675_AA0955280.2	TRIAE_CS42_5BL_TGACv1_405520_AA1329320.1	TRIAE_CS42_5DL_TGACv1_433000_AA1397560.1	1	1	1	1	1	1	1	1	1	1	1	1	1	1	1	1	1	1	1	1	1	1	1	1	1	0.5628955942	1	1	0.5707682372	1	0.936431718	0.1747738782	1	0.9263031491	0.1805533558	1	1	1	1	1	1	1	1	1	1	1
group11716	TRIAE_CS42_4AL_TGACv1_288677_AA0955370.2	TRIAE_CS42_4BS_TGACv1_329288_AA1099630.1	TRIAE_CS42_4DS_TGACv1_361382_AA1166530.1	1	1	1	1	1	1	1	1	1	1	1	1	1	1	1	1	1	1	1	1	1	1	1	1	1	1	0.9009249086	1	1	1	1	1	1	1	1	1	1	1	1	1	1	1	0.9153012429	0.9542047901	1	0.9175795908
group11718	TRIAE_CS42_4AL_TGACv1_288685_AA0955560.1	TRIAE_CS42_4BS_TGACv1_328206_AA1084610.1	TRIAE_CS42_4DS_TGACv1_361328_AA1165800.2	1	1	1	1	1	1	1	1	1	1	1	1	1	1	1	1	1	1	1	1	1	1	1	1	1	1	1	1	1	1	1	1	1	1	1	1	1	1	1	1	1	1	1	1	1	1
group11719	TRIAE_CS42_4AL_TGACv1_288686_AA0955590.1	TRIAE_CS42_4BS_TGACv1_329413_AA1101020.1	TRIAE_CS42_4DS_TGACv1_361544_AA1169930.1	1	1	1	1	1	1	1	1	1	1	1	1	1	1	1	1	1	1	1	1	1	1	1	1	1	1	1	1	1	1	1	1	1	1	1	1	1	1	1	1	1	1	1	1	1	1
group11720	TRIAE_CS42_4AL_TGACv1_288686_AA0955610.1	TRIAE_CS42_4BS_TGACv1_329413_AA1101040.1	TRIAE_CS42_4DS_TGACv1_361544_AA1169950.1	0.6961916422	1	0.4348321127	0.3386066717	1	0.2860964156	0.9275737951	1	0.7246593143	0.5926604128	1	1	0.6035029113	1	0.2769152533	0.3474407525	1	0.2574859703	0.1996955158	1	0.2500516483	0.2918653456	1	0.2516881712	0.0137818891	1	0.062370288	0.0078220832	1	0.0227764023	0.0047211031	1	0.0590993095	0.0048399653	1	0.0599889674	1	1	1	1	1	1	1	1	1	1
group11721	TRIAE_CS42_4AL_TGACv1_288689_AA0955660.1	TRIAE_CS42_4BL_TGACv1_321543_AA1062080.1	TRIAE_CS42_4DS_TGACv1_361467_AA1168510.1	0.0426195263	0.32516495	1	0.0454190146	0.149670711	1	0.4332286989	0.9331973348	1	0.4587709539	1	1	0.1966378413	1	1	0.1736602592	0.731068592	1	0.4310522326	0.7694423976	1	0.4594180586	0.7914705324	1	0.1844271623	0.2833995993	1	0.0873237634	0.1257127694	1	0.0666136779	0.4271828485	1	0.0851071655	0.4119489395	1	1	1	1	1	0.9608222858	1	1	0.6114536843	1	1
group11723	TRIAE_CS42_4AL_TGACv1_288699_AA0955850.1	TRIAE_CS42_4BS_TGACv1_328491_AA1088770.1	TRIAE_CS42_4DS_TGACv1_361121_AA1161430.1	1	1	1	1	1	1	1	1	1	1	1	1	1	1	1	1	1	1	1	1	1	1	1	1	1	1	1	1	1	1	1	1	1	1	1	1	1	1	1	1	1	1	1	1	1	1
group11724	TRIAE_CS42_4AL_TGACv1_288711_AA0956150.2	TRIAE_CS42_4BS_TGACv1_329270_AA1099470.1	TRIAE_CS42_4DS_TGACv1_361205_AA1163580.2	0.4791879424	0.254635055	1	0.4448568607	0.23697188	1	1	1	1	1	1	1	1	1	1	1	1	1	0.1185483736	0.0168581116	1	0.2924943409	0.0623664548	1	1	0.8971283601	1	1	0.9086619096	1	1	1	1	1	1	1	1	1	1	0.8808101498	1	1	1	1	1	1
group11725	TRIAE_CS42_4AL_TGACv1_288716_AA0956270.1	TRIAE_CS42_4BS_TGACv1_328053_AA1081990.1	TRIAE_CS42_4DS_TGACv1_361813_AA1173090.1	1	1	1	1	1	1	1	1	1	1	1	1	1	1	1	1	1	1	1	1	1	1	1	1	1	1	1	1	1	1	1	1	1	1	1	1	1	1	1	1	1	1	1	1	1	1
group11726	TRIAE_CS42_4AL_TGACv1_288716_AA0956280.1	TRIAE_CS42_4BS_TGACv1_328053_AA1082000.4	TRIAE_CS42_4DS_TGACv1_361813_AA1173070.1	1	1	1	1	1	1	1	1	1	1	1	1	1	1	1	1	1	1	1	1	1	1	1	1	1	1	1	1	1	1	1	1	1	1	1	1	1	0.9489865035	1	1	1	1	1	1	1	1
group11727	TRIAE_CS42_4AL_TGACv1_288716_AA0956290.1	TRIAE_CS42_4BS_TGACv1_327861_AA1076790.1	TRIAE_CS42_4DS_TGACv1_361911_AA1174170.1	0.2321620174	0.9737459556	1	0.3386066717	0.6859683655	1	1	1	1	0.9056081545	1	1	0.2220442698	1	1	0.2015588958	0.7663451809	1	0.9005177521	1	1	0.6984518981	1	1	0.1136206159	0.4281381646	1	0.1849645191	0.3470202807	1	0.424503837	0.8897241482	1	0.4274090881	0.9088767894	1	1	1	1	1	1	1	1	1	1	1
group11728	TRIAE_CS42_4AL_TGACv1_288716_AA0956300.1	TRIAE_CS42_4BS_TGACv1_327861_AA1076780.1	TRIAE_CS42_4DS_TGACv1_361911_AA1174160.1	1	1	1	1	1	1	1	1	1	1	1	1	1	1	1	1	1	1	1	1	1	1	1	1	1	1	1	1	1	1	1	1	1	1	1	1	0.2239963429	1	0.332940815	0.1088003811	1	0.3251470319	0.2239610621	1	0.1613621473	0.9643543515
group11729	TRIAE_CS42_4AL_TGACv1_288721_AA0956400.1	TRIAE_CS42_4BS_TGACv1_329297_AA1099880.1	TRIAE_CS42_4DS_TGACv1_362375_AA1179310.1	1	1	1	1	1	1	1	1	1	1	1	1	1	1	1	1	1	1	1	1	1	1	1	1	1	1	1	1	1	1	1	1	1	1	1	1	1	1	1	1	1	1	1	1	1	1
group11730	TRIAE_CS42_4AL_TGACv1_288724_AA0956430.1	TRIAE_CS42_4BS_TGACv1_330173_AA1106360.1	TRIAE_CS42_4DS_TGACv1_361030_AA1159300.1	1	1	1	1	1	1	1	1	1	1	1	1	1	1	1	1	1	1	1	1	1	1	1	1	1	1	1	1	1	1	1	1	1	1	1	1	1	1	1	1	1	1	1	1	1	1
group11731	TRIAE_CS42_4AL_TGACv1_288724_AA0956440.1	TRIAE_CS42_4BS_TGACv1_328169_AA1083980.3	TRIAE_CS42_4DS_TGACv1_361030_AA1159250.1	1	1	1	1	1	1	1	1	1	1	1	1	1	1	1	1	1	1	1	1	1	0.6984518981	1	1	0.9314550387	1	1	0.9479000588	1	1	1	1	1	1	1	1	1	1	1	1	1	1	1	1	1	1
group11732	TRIAE_CS42_4AL_TGACv1_288728_AA0956600.1	TRIAE_CS42_4BS_TGACv1_328475_AA1088530.1	TRIAE_CS42_4DS_TGACv1_361036_AA1159390.1	1	1	1	1	1	1	1	1	1	1	1	1	1	1	1	1	1	1	1	1	1	1	1	1	0.2389994547	0.0071079277	0.7842598799	0.6212717712	0.2451951326	1	1	1	1	1	1	1	1	1	1	1	1	1	1	1	1	1
group11733	TRIAE_CS42_4AL_TGACv1_288730_AA0956680.1	TRIAE_CS42_4BS_TGACv1_329125_AA1098050.3	TRIAE_CS42_4DS_TGACv1_361938_AA1174560.3	0.4791879424	0.0226828303	0.000035525	0.2797348074	0.0220705532	1.05707128888E-05	6.77526048467E-06	2.62859596636E-07	2.01200753108E-24	1.0877091163E-05	1.64778364632E-07	3.86446946696E-24	0.0009144222	0.000206691	1.32575999446E-15	0.0336048799	0.0001820664	3.70020913632E-12	0.4310522326	1	0.1082146696	0.6984518981	1	0.1109153823	1	0.8971283601	0.0977319191	1	1	0.2352857117	0.6166751828	1	0.0935014076	0.6136294475	1	0.1562861477	0.1269083776	1	0.0072618817	0.0709580992	1	0.0021631325	0.0732424672	1	0.0210163142	0.0236709371
group11734	TRIAE_CS42_4AL_TGACv1_288732_AA0956860.1	TRIAE_CS42_4BS_TGACv1_328115_AA1083110.1	TRIAE_CS42_4DS_TGACv1_362829_AA1182320.1	1	1	1	1	1	1	1	1	1	1	1	1	1	1	1	1	1	1	1	1	1	1	1	1	1	1	1	1	1	1	1	1	1	1	1	1	1	1	1	1	1	1	1	1	1	1
group11740	TRIAE_CS42_4AL_TGACv1_288752_AA0957230.1	TRIAE_CS42_4BS_TGACv1_328593_AA1090670.1	TRIAE_CS42_4DS_TGACv1_361750_AA1172390.1	1	1	1	0.9917202763	1	0.9778665831	1	1	1	1	1	1	1	1	1	1	1	1	1	1	1	1	1	1	0.6143905591	1	0.1761161862	0.2890482156	1	0.0500958048	0.9230725608	1	0.298127592	0.9068864271	1	0.2996239961	1	1	1	1	1	1	1	1	1	1
group11741	TRIAE_CS42_4AL_TGACv1_288757_AA0957330.1	TRIAE_CS42_5BL_TGACv1_406853_AA1350580.1	TRIAE_CS42_5DL_TGACv1_436092_AA1457960.1	1	1	1	1	1	1	1	1	1	1	1	1	1	1	1	1	1	1	1	1	0.6978515881	1	1	1	1	1	1	1	1	1	1	1	1	1	1	1	1	1	1	1	1	1	1	1	1	1
group11742	TRIAE_CS42_4AL_TGACv1_288758_AA0957340.1	TRIAE_CS42_4BL_TGACv1_322235_AA1069890.1	TRIAE_CS42_4DL_TGACv1_343876_AA1140870.1	0.7341992387	1	1	0.6874740416	1	1	0.2170720649	1	1	0.0710309386	0.8502075918	1	0.6035029113	1	1	0.3474407525	1	1	0.0251884477	0.1045787536	1	0.0810349477	0.2793714259	1	0.0065885999	0.2768168367	0.496333598	0.0047637195	0.479656389	0.2352857117	0.0398518375	0.1989128959	1	0.0770649395	0.2618032905	1	0.8799873775	1	0.6130510008	0.8808101498	1	0.2849909363	0.9153012429	1	0.0734756861	0.9175795908
group11743	TRIAE_CS42_4AL_TGACv1_288762_AA0957430.1	TRIAE_CS42_4BS_TGACv1_328707_AA1092210.3	TRIAE_CS42_4DS_TGACv1_362275_AA1178400.1	1	6.56727638999E-10	3.04212342359E-11	1	5.91913492283E-11	5.25239561631E-14	1	0.0008976187	0.0066408211	1	0.0011790052	0.003694277	1	0.0101593348	0.0088105575	1	0.00408842	0.0034743052	1	1.06315900771E-07	3.0955441821E-06	1	0.000000047	1.29672063186E-05	0.8142476531	3.81342444559E-10	1.22476322362E-06	0.9449847526	2.18468587859E-08	2.56766329018E-05	0.6166751828	1.95408721902E-13	0.000000009	0.8387786048	1.11496556208E-12	9.17316551923E-09	1	0.0003645802	0.001477803	1	0.0006822306	0.0007634133	1	2.77556457777E-06	0.0002390633	1
group11744	TRIAE_CS42_4AL_TGACv1_288769_AA0957630.1	TRIAE_CS42_4BS_TGACv1_330457_AA1107740.1	TRIAE_CS42_4DS_TGACv1_361963_AA1174790.1	1	1	1	1	1	1	1	1	1	1	1	1	1	1	1	1	1	1	1	1	1	1	1	1	1	1	1	1	1	1	1	1	1	1	1	1	1	1	1	1	1	1	1	1	1	1
group11747	TRIAE_CS42_4AL_TGACv1_288809_AA0958540.1	TRIAE_CS42_5BL_TGACv1_404129_AA1285520.1	TRIAE_CS42_5DL_TGACv1_434803_AA1441890.1	1	1	1	1	1	1	1	1	1	1	1	1	1	1	1	1	1	1	1	0.6693692912	1	1	1	1	1	1	1	1	1	1	1	1	1	1	1	1	1	1	1	1	1	1	1	1	1	1
group11748	TRIAE_CS42_4AL_TGACv1_288809_AA0958550.1	TRIAE_CS42_5BL_TGACv1_404129_AA1285530.1	TRIAE_CS42_5DL_TGACv1_434803_AA1441900.1	1	0.4445524437	0.3792686653	1	1	0.9718529099	1	0.4394363192	0.7495480125	1	0.4731462307	0.4487895677	1	1	1	1	1	1	1	0.4369489139	0.6978515881	1	0.4378265088	1	1	6.25714764192E-05	0.0049254896	1	0.0001082435	0.0050244681	1	0.0046878382	0.0442517785	1	0.0049493482	0.0782342467	1	1	1	1	1	1	1	1	1	1
group11749	TRIAE_CS42_4AL_TGACv1_288809_AA0958570.1	TRIAE_CS42_5BL_TGACv1_404129_AA1285550.1	TRIAE_CS42_5DL_TGACv1_433347_AA1410370.1	1	1	1	1	1	1	1	1	1	1	1	1	0.6035029113	1	1	0.8441576956	1	1	1	1	1	1	1	1	0.1807897006	1	0.3565582104	0.4668570324	1	0.4998608517	0.7952505583	1	0.865484019	0.9263031491	1	1	1	0.1581594702	0.60537894	1	0.0795913647	0.5967538893	1	0.1394072264	1	1
group11750	TRIAE_CS42_4AL_TGACv1_288814_AA0958820.3	TRIAE_CS42_5BL_TGACv1_406045_AA1339760.1	TRIAE_CS42_5DL_TGACv1_434941_AA1443960.2	1.8294360409E-06	0.254635055	0.0110191859	4.33165242936E-06	0.1783393067	0.0296159701	0.5773394693	1	1	1	1	1	0.0128119824	0.5204017044	0.9415677352	0.0308544472	1	0.4817890453	0.0020487266	1	0.0121897854	0.0230781202	1	0.0603216675	1	1	1	1	1	1	0.9428697654	1	1	1	1	1	0.0045607899	1	0.2803627565	0.0294164644	1	0.6087059144	0.0419553039	1	0.36480117	0.0129791644
group11751	TRIAE_CS42_4AL_TGACv1_288826_AA0958980.1	TRIAE_CS42_4BS_TGACv1_328213_AA1084730.2	TRIAE_CS42_4DS_TGACv1_361678_AA1171500.2	1	1	1	1	1	1	1	1	1	1	1	1	1	1	1	1	1	1	1	1	1	1	1	1	1	1	1	1	1	1	1	1	1	1	1	1	1	1	1	1	1	1	1	1	1	1
group11752	TRIAE_CS42_4AL_TGACv1_288826_AA0959000.1	TRIAE_CS42_4BS_TGACv1_328213_AA1084710.1	TRIAE_CS42_4DS_TGACv1_362228_AA1177950.1	1	1	0.3652695639	0.4448568607	1	0.3424641708	1	1	1	1	1	1	1	1	1	1	1	1	0.0836447454	1	0.1082146696	0.0810349477	1	0.1109153823	0.079744801	1	0.062370288	0.0798844085	1	0.1072711305	0.0778725783	1	0.1022434671	0.0786993507	1	0.1724574573	0.0232823975	1	0.0425535836	0.0408042578	1	0.0416332431	1	1	1	0.9175795908
group11753	TRIAE_CS42_4AL_TGACv1_288826_AA0959010.2	TRIAE_CS42_4BS_TGACv1_328213_AA1084700.2	TRIAE_CS42_4DS_TGACv1_362228_AA1177960.1	1	1	1	1	1	1	0.9275737951	0.4394363192	1	0.5926604128	0.2645409113	1	1	0.8543771086	1	1	0.7663451809	1	1	1	1	1	1	1	1	1	1	1	1	1	1	1	1	1	1	1	1	1	1	1	1	1	1	1	1	1
group11754	TRIAE_CS42_4AL_TGACv1_288826_AA0959040.1	TRIAE_CS42_4BS_TGACv1_329940_AA1104760.1	TRIAE_CS42_4DS_TGACv1_362573_AA1180690.1	1	1	1	1	1	1	1	1	1	1	1	1	1	1	1	1	1	1	1	1	1	1	1	1	0.9519536203	0.4778362999	1	0.6212717712	0.5917865449	1	1	0.9944517126	1	0.9924857682	0.9088767894	1	0.8799873775	0.2061870931	0.0025089659	0.4164043193	0.3977194764	0.0011717037	0.848624555	0.5383602572	0.009361693	0.5180077666
group11756	TRIAE_CS42_4AL_TGACv1_288840_AA0959220.1	TRIAE_CS42_5BL_TGACv1_404327_AA1295700.1	TRIAE_CS42_5DL_TGACv1_435481_AA1451220.1	1	1	1	1	1	1	1	1	1	1	1	1	1	1	1	1	1	1	1	1	1	1	1	1	1	1	1	1	1	1	1	1	1	1	1	1	1	1	1	1	1	1	1	1	1	1
group11757	TRIAE_CS42_4AL_TGACv1_288840_AA0959260.1	TRIAE_CS42_5BL_TGACv1_404327_AA1295650.1	TRIAE_CS42_5DL_TGACv1_433075_AA1400960.1	1	1	1	1	1	1	1	1	1	1	1	1	1	1	1	1	1	1	1	1	1	1	1	1	1	1	1	1	1	1	1	1	1	1	1	1	1	1	1	1	1	1	1	1	1	1
group11759	TRIAE_CS42_4AL_TGACv1_288845_AA0959550.1	TRIAE_CS42_5BL_TGACv1_405828_AA1335990.1	TRIAE_CS42_5DL_TGACv1_435646_AA1453010.1	1	1	1	1	0.9560644311	1	1	1	1	1	1	1	1	1	1	1	1	1	1	0.6126675224	1	1	0.4291106907	1	1	0.9437844398	1	1	0.4982218924	1	1	0.6319024726	0.8818528564	1	0.6505064365	0.892850487	1	1	1	1	1	1	1	1	1	1
group11760	TRIAE_CS42_4AL_TGACv1_288849_AA0959660.1	TRIAE_CS42_4BL_TGACv1_320315_AA1034880.1	TRIAE_CS42_4DL_TGACv1_343698_AA1138370.1	1	1	0.7923216234	1	1	1	1	1	1	0.868949758	1	1	0.8473678906	1	1	0.8615020727	1	1	1	1	1	1	1	1	4.60190881301E-13	1.69182826344E-09	0.6960084797	3.03136964792E-05	0.0043026623	0.8170657163	0.0004532487	0.0135469522	1	0.0007019111	0.0041590718	1	0.0653549008	0.0012315209	1	0.0421245494	0.0006498648	1	0.0168179277	0.0010052394	1	0.0076736259
group11761	TRIAE_CS42_4AL_TGACv1_288860_AA0960020.1	TRIAE_CS42_4BS_TGACv1_329632_AA1102820.2	TRIAE_CS42_4DS_TGACv1_362480_AA1180010.2	1	0.254635055	0.3792686653	1	0.23697188	0.3549157358	1	1	1	1	1	1	1	1	0.8153454698	1	0.7663451809	0.7236854807	1	0.2150200885	0.2403756473	1	0.2171010203	0.426033637	1	0.5628955942	0.554764312	1	0.5707682372	1	1	0.5490817479	0.8786154157	1	0.5701195468	0.8878293429	1	1	0.6130510008	1	1	0.6087059144	1	1	0.6341818971	1
group11762	TRIAE_CS42_4AL_TGACv1_288870_AA0960130.1	TRIAE_CS42_4BS_TGACv1_327883_AA1077650.1	TRIAE_CS42_4DS_TGACv1_361616_AA1170660.1	1	1	1	1	1	1	1	1	1	1	1	1	1	1	1	1	1	1	1	1	1	1	1	1	1	1	1	1	1	1	1	1	1	1	1	1	1	1	1	1	1	1	1	1	1	1
group11764	TRIAE_CS42_4AL_TGACv1_288870_AA0960150.1	TRIAE_CS42_4BS_TGACv1_328444_AA1087890.1	TRIAE_CS42_4DS_TGACv1_362355_AA1179020.2	1	1	1	1	1	1	1	1	1	1	1	1	1	1	1	1	1	1	1	1	1	1	1	1	1	1	1	1	1	1	1	1	1	1	1	1	1	1	1	1	1	1	1	1	1	1
group11765	TRIAE_CS42_4AL_TGACv1_288874_AA0960310.1	TRIAE_CS42_4BS_TGACv1_328113_AA1083020.2	TRIAE_CS42_4DS_TGACv1_363146_AA1183430.2	1	1	1	1	1	1	1	1	1	1	1	1	1	1	1	1	1	1	1	1	1	1	1	1	1	1	1	1	1	1	1	1	1	1	1	1	1	1	1	1	1	1	1	1	1	1
group11769	TRIAE_CS42_4AL_TGACv1_288889_AA0960690.1	TRIAE_CS42_4BS_TGACv1_328732_AA1092760.1	TRIAE_CS42_4DS_TGACv1_361940_AA1174580.1	1	1	1	1	1	1	1	1	1	1	1	1	1	1	1	1	1	1	1	1	1	1	1	1	1	1	1	1	1	1	1	1	1	1	1	1	1	1	1	1	1	1	1	1	1	1
group11771	TRIAE_CS42_4AL_TGACv1_288902_AA0961000.1	TRIAE_CS42_4BS_TGACv1_330316_AA1107150.1	TRIAE_CS42_4DS_TGACv1_361201_AA1163510.1	1	1	1	1	1	1	1	1	1	1	1	1	1	1	1	1	1	1	1	1	1	1	1	1	1	1	1	1	1	1	1	1	1	1	1	1	1	1	0.2648273983	1	1	0.4191009055	0.7713087883	1	0.1214514989	1
group11772	TRIAE_CS42_4AL_TGACv1_288902_AA0961010.1	TRIAE_CS42_4BS_TGACv1_330316_AA1107160.1	TRIAE_CS42_4DS_TGACv1_361201_AA1163530.1	1	1	1	1	1	1	1	1	1	1	1	1	1	1	1	1	1	1	1	1	1	1	1	1	1	1	1	1	1	1	1	1	1	1	1	1	1	1	1	1	1	1	1	1	1	1
group11773	TRIAE_CS42_4AL_TGACv1_288902_AA0961020.2	TRIAE_CS42_4BS_TGACv1_329318_AA1100110.6	TRIAE_CS42_4DS_TGACv1_361728_AA1172130.1	1	1	0.660785131	1	1	0.4223898758	1	1	0.7495480125	1	1	1	1	1	1	1	1	1	0.3322700483	1	0.183938688	1	1	0.4533043756	0.2593997104	1	0.027706777	0.4062040285	1	0.0481850927	0.429514289	1	0.0518921969	0.317273818	0.8938586661	0.0147244104	1	1	1	1	1	1	1	1	1	1
group11775	TRIAE_CS42_4AL_TGACv1_288904_AA0961050.1	TRIAE_CS42_4BS_TGACv1_327971_AA1080220.1	TRIAE_CS42_4DS_TGACv1_361860_AA1173630.1	1	0.7359285855	1	1	0.4048533485	0.9778665831	1	1	1	1	1	1	1	1	1	1	1	1	0.9005177521	0.0168581116	0.4157565155	1	0.171418823	1	1	0.5628955942	1	1	0.3282580957	1	1	0.3226951346	1	1	0.3292783326	1	1	0.9489865035	1	1	1	1	1	1	1	1
group11777	TRIAE_CS42_4AL_TGACv1_288908_AA0961110.1	TRIAE_CS42_5BL_TGACv1_408989_AA1365100.1	TRIAE_CS42_5DL_TGACv1_433069_AA1400600.1	1	0.2034156799	0.1197595228	1	0.1217184946	0.111948829	1	0.4394363192	0.7495480125	1	0.2645409113	1	1	0.4926383212	0.4554492646	1	1	0.7650473629	1	0.0430275726	0.1921446179	1	0.06925884	0.0763143386	0.0319787999	0.002169055	1	0.0207588981	0.0011109759	1	0.1206036776	0.0121422334	1	0.0509290377	0.0040579979	1	1	0.5712922818	1	1	0.7401824832	1	0.5734928879	1	0.36480117	0.9733468677
group11778	TRIAE_CS42_4AL_TGACv1_288908_AA0961120.3	TRIAE_CS42_5BL_TGACv1_408989_AA1365110.2	TRIAE_CS42_5DL_TGACv1_433069_AA1400590.1	1	1	1	1	1	1	1	1	1	1	1	1	1	1	1	1	1	1	1	1	1	1	1	1	1	1	1	1	1	1	1	1	1	1	1	1	1	1	1	1	1	1	1	1	1	1
group11779	TRIAE_CS42_4AL_TGACv1_288909_AA0961190.1	TRIAE_CS42_4BS_TGACv1_328762_AA1093230.1	TRIAE_CS42_4DS_TGACv1_361354_AA1166230.1	1	1	1	1	1	1	1	1	1	1	1	1	1	1	1	1	1	1	1	1	1	1	1	1	1	1	1	1	1	1	1	1	1	1	1	1	1	1	1	1	1	1	1	1	1	1
group11780	TRIAE_CS42_4AL_TGACv1_288912_AA0961220.1	TRIAE_CS42_4BS_TGACv1_328772_AA1093390.1	TRIAE_CS42_4DL_TGACv1_342439_AA1113830.1	0.8906466527	1	1	0.6260858249	1	1	1	1	1	1	1	1	0.9210065763	1	1	1	1	1	0.4666662855	1	1	0.4706675598	1	1	1	1	1	1	1	1	1	1	1	1	1	1	1	1	1	1	1	1	1	1	1	1
group11781	TRIAE_CS42_4AL_TGACv1_288913_AA0961270.1	TRIAE_CS42_4BS_TGACv1_330286_AA1106950.1	TRIAE_CS42_4DS_TGACv1_362584_AA1180790.1	1	1	1	1	1	1	1	1	1	1	1	1	1	1	1	1	1	1	1	1	1	1	1	1	1	1	1	1	1	1	1	1	1	1	1	1	1	1	1	1	1	1	1	1	1	1
group11782	TRIAE_CS42_4AL_TGACv1_288918_AA0961360.2	TRIAE_CS42_4BS_TGACv1_330398_AA1107460.1	TRIAE_CS42_4DS_TGACv1_361537_AA1169780.1	1	1	1	1	1	1	1	1	1	1	1	1	1	1	1	1	1	1	1	1	1	1	1	1	0.6143905591	1	1	0.3749698036	1	1	1	1	1	1	1	1	1	1	1	1	1	1	1	1	1	1
group11783	TRIAE_CS42_4AL_TGACv1_288919_AA0961440.1	TRIAE_CS42_5BL_TGACv1_404330_AA1295790.1	TRIAE_CS42_5DL_TGACv1_433767_AA1421630.1	0.4791879424	0.254635055	1	0.2797348074	0.4549277495	1	1	1	1	1	1	1	1	0.8543771086	1	1	0.7663451809	1	0.0251884477	0.2851589119	1	0.0443257461	0.4306214354	1	0.3996768901	0.581131024	1	0.6212717712	0.8957639703	1	0.0137913416	0.0962310415	1	0.0076974804	0.0597854442	1	0.0232823975	1	0.4258357281	0.0134363235	0.9608222858	0.6284508195	0.0411575291	1	0.4276126597	0.0412330262
group11785	TRIAE_CS42_4AL_TGACv1_288927_AA0961610.1	TRIAE_CS42_4BS_TGACv1_329124_AA1098040.1	TRIAE_CS42_4DS_TGACv1_361963_AA1174810.1	1	1	1	1	1	1	1	1	1	1	1	1	1	1	1	1	1	1	1	1	1	1	1	1	1	1	1	1	1	1	1	1	1	1	1	1	1	1	1	1	1	1	1	1	1	1
group11786	TRIAE_CS42_4AL_TGACv1_288956_AA0962020.1	TRIAE_CS42_4BS_TGACv1_328850_AA1094650.2	TRIAE_CS42_4DS_TGACv1_361716_AA1171900.1	1	1	1	1	1	1	1	1	1	1	1	1	1	1	1	1	1	1	1	1	0.6978515881	1	1	0.7103697126	1	1	0.5545485181	0.9479000588	1	0.9110832624	1	0.1324031347	0.4026685145	1	0.202880132	0.4053966396	1	0.1421466947	0.1352836834	1	0.1389041391	0.2254728716	1	0.2561607742	0.4005967894	1
group11788	TRIAE_CS42_4AL_TGACv1_288958_AA0962110.1	TRIAE_CS42_5BL_TGACv1_404675_AA1308110.1	TRIAE_CS42_5DL_TGACv1_433037_AA1399270.1	1	1	1	1	1	1	0.4079549786	1	0.5216498763	0.5987417028	1	0.5502948297	0.9128892149	1	1	0.3553878465	1	0.3942859235	0.4666662855	1	1	0.6984518981	1	1	1	1	1	1	1	1	1	1	1	1	1	1	1	1	1	1	1	1	1	1	1	1
group11795	TRIAE_CS42_4AL_TGACv1_288973_AA0962400.1	TRIAE_CS42_4BS_TGACv1_328433_AA1087830.1	TRIAE_CS42_4DS_TGACv1_361271_AA1164690.1	1	0.4825599892	0.4579116616	1	0.2203592538	0.1884081455	1	1	1	1	1	1	1	0.0496811182	0.2769152533	1	0.0204925301	0.3479463189	1	0.5554725404	0.0521981092	1	0.2822511757	0.0509963998	1	1	1	1	1	1	1	0.8897241482	0.6328477886	1	1	1	0.8799873775	1	0.9206046204	1	1	1	0.6531927077	1	1	0.6322050255
group11798	TRIAE_CS42_4AL_TGACv1_288978_AA0962570.3	TRIAE_CS42_4BS_TGACv1_330186_AA1106420.1	TRIAE_CS42_4DS_TGACv1_361520_AA1169520.1	1	1	1	1	1	1	1	1	1	1	0.6599282794	1	1	1	1	1	1	1	1	1	1	1	1	1	1	1	1	0.6212717712	1	1	1	1	1	1	0.7221713339	0.6073615834	1	1	1	1	1	1	1	1	1	1
group11799	TRIAE_CS42_4AL_TGACv1_288980_AA0962640.1	TRIAE_CS42_4BS_TGACv1_327913_AA1078430.1	TRIAE_CS42_4DS_TGACv1_362041_AA1176060.1	1	1	1	1	1	1	1	1	1	1	1	1	1	1	1	1	1	1	1	1	1	1	1	1	1	1	1	1	1	1	1	1	1	1	1	1	1	1	1	1	1	1	1	1	1	1
group11801	TRIAE_CS42_4AL_TGACv1_288995_AA0962940.1	TRIAE_CS42_4BS_TGACv1_330238_AA1106690.1	TRIAE_CS42_4DS_TGACv1_363075_AA1183260.1	1	1	1	1	1	1	1	1	1	1	1	1	1	1	1	1	1	1	1	1	1	1	1	1	1	1	1	1	1	1	1	1	1	1	1	1	1	1	1	1	1	1	1	1	1	1
group11803	TRIAE_CS42_4AL_TGACv1_289001_AA0963110.1	TRIAE_CS42_4BS_TGACv1_328220_AA1084850.3	TRIAE_CS42_4DS_TGACv1_361334_AA1165960.1	1	1	1	1	1	1	1	1	1	1	1	1	1	1	1	1	1	1	1	1	1	1	1	1	1	1	1	1	1	1	1	1	1	1	1	1	1	1	1	1	1	1	1	1	1	1
group11804	TRIAE_CS42_4AL_TGACv1_289001_AA0963120.1	TRIAE_CS42_4BS_TGACv1_328220_AA1084840.2	TRIAE_CS42_4DS_TGACv1_361334_AA1165950.1	1	0.8227795526	0.8521194918	1	0.5521051193	0.5988754715	1	1	1	1	1	1	1	1	1	1	1	1	1	0.7759631207	1	1	1	1	0.4260464643	0.2268758011	1	0.4355555317	0.521797641	1	0.0600106378	0.0220394024	1	0.034281411	0.0134383616	1	1	1	0.6130510008	1	1	1	0.0238738918	1	0.2100697468	0.0068678712
group11805	TRIAE_CS42_4AL_TGACv1_289001_AA0963130.1	TRIAE_CS42_4BS_TGACv1_328220_AA1084830.3	TRIAE_CS42_4DS_TGACv1_361334_AA1165940.1	1	1	1	1	1	1	1	1	1	1	1	1	1	1	1	1	1	1	1	1	1	1	1	1	1	1	1	1	1	1	1	1	1	1	1	1	1	1	1	1	1	1	1	1	1	1
group11807	TRIAE_CS42_4AL_TGACv1_289001_AA0963150.1	TRIAE_CS42_4BS_TGACv1_329382_AA1100810.1	TRIAE_CS42_4DS_TGACv1_361706_AA1171810.1	1	1	1	1	1	1	1	1	0.4316161291	1	1	0.7907656898	1	0.2156792633	0.0719752972	1	0.5114765022	0.0696614688	1	0.884932106	0.9171058839	1	0.8802849672	0.9229756922	0.4260464643	1	0.7632174824	0.6212717712	1	0.9110832624	0.429514289	1	0.9877835696	0.429327978	1	1	0.0007406197	0.0004232323	1	0.0010504387	0.0003250276	1	0.0632183627	0.0078376013	1	0.0391985549
group11808	TRIAE_CS42_4AL_TGACv1_289014_AA0963430.1	TRIAE_CS42_4BS_TGACv1_327919_AA1078710.1	TRIAE_CS42_4DS_TGACv1_361915_AA1174250.1	0.8906466527	0.1225778014	1	0.6260858249	0.0772629116	1	1	0.7809220583	1	1	1	1	1	0.3597129618	1	1	1	1	1	0.5554725404	1	1	0.5567546065	1	1	0.6229447131	1	0.9972690991	0.4186494652	1	1	1	1	1	1	1	0.6912918028	0.0216137054	1	0.551226847	0.0494127472	1	0.1282654842	0.0073895907	1	0.0437989665
group11809	TRIAE_CS42_4AL_TGACv1_289019_AA0963610.3	TRIAE_CS42_5BL_TGACv1_407607_AA1358320.4	TRIAE_CS42_5DL_TGACv1_434515_AA1437410.1	1	0.4833975405	1	1	0.4418458591	1	1	1	1	1	1	1	1	1	1	1	0.4324449736	0.7236854807	1	1	1	1	1	1	1	1	1	1	1	1	1	1	1	1	1	1	1	1	1	1	1	1	1	1	1	1
group11810	TRIAE_CS42_4AL_TGACv1_289048_AA0964040.2	TRIAE_CS42_4BS_TGACv1_330402_AA1107550.2	TRIAE_CS42_4DS_TGACv1_361866_AA1173760.3	1	1	0.9986196351	1	0.415753847	0.2657926177	1	1	1	1	1	1	1	1	1	1	1	1	1	0.2758058289	0.1723204534	1	0.7744473251	0.8931055169	1	1	0.6960084797	1	1	1	1	0.8897241482	1	1	1	1	1	1	1	1	1	1	1	1	1	1
group11811	TRIAE_CS42_4AL_TGACv1_289048_AA0964050.1	TRIAE_CS42_4BS_TGACv1_328967_AA1096300.1	TRIAE_CS42_4DS_TGACv1_361866_AA1173770.1	1	1	1	1	1	1	1	1	1	1	1	1	1	1	1	1	1	1	1	1	1	1	1	1	1	1	1	1	1	1	1	1	1	1	1	1	1	1	1	1	1	1	1	1	1	1
group11812	TRIAE_CS42_4AL_TGACv1_289048_AA0964060.1	TRIAE_CS42_4BS_TGACv1_328967_AA1096310.1	TRIAE_CS42_4DS_TGACv1_361866_AA1173780.1	1	1	1	1	1	1	1	1	1	1	1	1	1	1	1	1	1	1	1	1	1	1	1	1	1	1	1	1	1	1	1	1	1	1	1	1	1	1	1	1	1	1	1	1	1	1
group11813	TRIAE_CS42_4AL_TGACv1_289052_AA0964100.1	TRIAE_CS42_4BS_TGACv1_329017_AA1096860.3	TRIAE_CS42_4DS_TGACv1_362176_AA1177490.2	1	1	1	1	1	1	1	1	1	1	1	1	1	1	1	1	1	1	1	1	1	1	1	1	0.9314550387	1	1	1	1	1	1	1	1	1	1	1	1	1	1	1	1	1	1	1	1	1
group11815	TRIAE_CS42_4AL_TGACv1_289060_AA0964300.2	TRIAE_CS42_4BS_TGACv1_328833_AA1094220.1	TRIAE_CS42_4DS_TGACv1_361176_AA1162740.2	1	1	1	1	1	1	1	1	1	1	1	1	1	1	1	1	1	1	1	1	1	1	1	1	1	1	1	1	1	1	1	1	1	1	1	1	1	1	1	1	1	1	1	1	1	1
group11816	TRIAE_CS42_4AL_TGACv1_289068_AA0964390.3	TRIAE_CS42_4BS_TGACv1_330715_AA1108610.1	TRIAE_CS42_4DL_TGACv1_343588_AA1136940.2	1	1	1	1	1	1	1	1	1	1	1	1	1	1	1	1	1	1	1	1	1	1	1	1	1	0.8971283601	1	1	1	1	1	0.8897241482	1	1	0.9088767894	1	1	1	1	1	1	1	1	0.6323993684	1	1
group11817	TRIAE_CS42_4AL_TGACv1_289071_AA0964420.1	TRIAE_CS42_4BS_TGACv1_329740_AA1103620.1	TRIAE_CS42_4DS_TGACv1_361201_AA1163540.1	1	1	1	1	1	1	1	1	1	1	1	1	1	1	1	1	1	1	1	1	1	1	1	1	1	1	1	1	1	1	1	1	1	1	1	1	1	1	1	1	1	1	1	1	1	1
group11818	TRIAE_CS42_4AL_TGACv1_289080_AA0964660.1	TRIAE_CS42_4BS_TGACv1_327818_AA1075170.1	TRIAE_CS42_4DS_TGACv1_361920_AA1174310.1	1	1	1	1	1	1	1	1	1	1	1	1	1	1	1	0.5453753888	1	1	1	1	1	1	1	1	1	1	1	1	1	1	1	1	1	1	1	1	1	1	1	1	1	1	1	1	1	1
group11819	TRIAE_CS42_4AL_TGACv1_289101_AA0964820.1	TRIAE_CS42_4BS_TGACv1_329962_AA1105050.1	TRIAE_CS42_4DS_TGACv1_362434_AA1179750.1	1	1	1	1	1	1	1	1	1	1	1	1	1	1	1	1	1	1	1	1	1	1	1	1	0.4045214096	0.355249711	1	0.5503067634	0.3282580957	1	0.6122048075	0.2321341657	1	0.5458012389	0.4333769475	1	1	1	1	1	1	1	1	1	1	1
group11821	TRIAE_CS42_4AL_TGACv1_289118_AA0965150.1	TRIAE_CS42_4BS_TGACv1_328896_AA1095190.1	TRIAE_CS42_4DS_TGACv1_361039_AA1159430.1	1	1	1	1	1	1	1	1	1	1	1	1	1	1	1	1	1	1	1	1	1	1	1	1	1	1	1	1	1	1	1	1	1	1	1	1	1	1	1	1	1	1	1	1	1	1
group11822	TRIAE_CS42_4AL_TGACv1_289118_AA0965160.1	TRIAE_CS42_4BS_TGACv1_328896_AA1095200.1	TRIAE_CS42_4DS_TGACv1_361039_AA1159440.7	0.001788788	0.0013381841	1	0.0002350452	0.0004118617	1	1	1	1	1	1	1	1	1	1	1	1	1	0.7030582542	0.7759631207	1	0.7119253635	0.7726596611	1	0.0040190236	0.0125276593	1	0.0139433536	0.013060668	1	0.0706260203	0.1651410045	1	0.0383972671	0.1651681388	1	1	1	1	1	1	1	1	1	1	1
group11823	TRIAE_CS42_4AL_TGACv1_289132_AA0965420.1	TRIAE_CS42_4BL_TGACv1_321370_AA1059690.1	TRIAE_CS42_4DL_TGACv1_345990_AA1154880.1	0.4217741079	7.39798882711E-05	0.0674497196	0.4015476992	0.000041293	0.0429019996	1	0.2693162306	1	1	0.2645409113	0.2819974281	0.5894194751	0.0003829934	0.1215435204	0.5453753888	0.0001069594	0.0528552439	0.4310522326	1	0.183938688	0.6984518981	1	0.1854075851	1	1	1	1	1	1	1	0.2742709178	0.2861328192	1	0.1651681388	0.1724574573	1	5.10133181788E-07	0.0002181319	1	1.06179974223E-06	0.0003058816	1	3.33172853386E-07	0.0002355179	0.3263752889
group11824	TRIAE_CS42_4AL_TGACv1_289134_AA0965510.1	TRIAE_CS42_4BS_TGACv1_328709_AA1092250.2	TRIAE_CS42_4DS_TGACv1_361639_AA1170980.1	1	1	1	1	1	1	1	1	1	1	1	1	1	1	1	1	1	1	1	1	1	1	1	1	1	1	1	1	1	1	1	1	1	1	1	1	1	1	1	1	1	1	1	1	1	1
group11825	TRIAE_CS42_4AL_TGACv1_289134_AA0965530.1	TRIAE_CS42_4BS_TGACv1_328709_AA1092270.1	TRIAE_CS42_4DS_TGACv1_361639_AA1171000.1	1	1	1	1	1	1	1	1	1	1	1	1	1	1	1	1	1	1	1	1	1	1	1	1	1	1	1	1	1	1	1	1	1	1	1	1	1	1	1	1	1	1	1	1	1	1
group11826	TRIAE_CS42_4AL_TGACv1_289136_AA0965670.1	TRIAE_CS42_5BL_TGACv1_404876_AA1313740.1	TRIAE_CS42_5DL_TGACv1_434630_AA1439120.1	1	1	1	1	1	1	1	1	1	1	1	1	1	1	1	1	1	1	1	1	1	1	1	1	1	1	1	1	1	1	1	1	1	1	1	1	1	1	1	1	1	1	1	1	1	1
group11827	TRIAE_CS42_4AL_TGACv1_289136_AA0965680.1	TRIAE_CS42_5BL_TGACv1_404876_AA1313750.1	TRIAE_CS42_5DL_TGACv1_434630_AA1439110.1	1	1	1	1	1	1	1	1	1	1	1	1	1	1	1	1	1	1	1	1	1	1	1	1	1	1	1	1	1	1	1	1	1	1	1	1	1	1	1	1	1	1	1	1	1	1
group11828	TRIAE_CS42_4AL_TGACv1_289139_AA0965740.1	TRIAE_CS42_4BS_TGACv1_329375_AA1100720.1	TRIAE_CS42_4DS_TGACv1_361237_AA1164060.1	0.3596311129	1	1	0.4910657119	1	0.8129964912	1	1	1	1	1	1	0.9210065763	1	1	1	1	1	0.6939271642	1	1	0.6984518981	1	1	0.6143905591	0.7812427269	1	0.4357117531	0.5698996144	1	0.424503837	0.8897241482	1	0.4274090881	0.9088767894	1	1	1	1	1	1	1	1	1	1	1
[truncated: 8,410 more rows]
[truncated: 149 more columns]
