# Supplementary material for: An improved assembly and annotation of the allohexaploid wheat genome identifies complete families of agronomic genes and provides genomic evidence for chromosomal translocations
Source: Genome Res. 2017 May;27(5):885–96. doi: 10.1101/gr.217117.116 (PMC5411782; doi:10.1101/gr.217117.116)
Supplement: Supplemental Material [file supp_gr.217117.116_Supplemental_File_S13.xlsx]

## Sheet: Summary
Sample	False	True	NAs
stripe_rust_24h	6821	746	2075
1h_drought	7835	912	895		False: no evidence of unbalanced expression
starchy_endosperm_30_dpa	6925	103	2614		True: evidence for unbalanced expression
whole_endosperm_10_dpa	6892	212	2538		NA: no gene in the triad was over the minimum threshold for expression
whole_endosperm_20_dpa	7092	149	2401
6h_heat	7414	1213	1015
stripe_rust_72h	7287	690	1665
aleurone_layer_20_dpa	6822	478	2342
1h_heat	7821	683	1138
control_for_stripe_rust_and_powdery_mildew	7581	577	1484
6h_drought_and_heat	7340	1146	1156
stripe_rust_48h	7399	601	1642
powdery_mildew_24h	7444	779	1419
powdery_mildew_48h	7357	871	1414
aleurone_layer_and_starchy_endosperm_30_dpa	6904	114	2624
powdery_mildew_72h	7430	823	1389
6h_drought	7628	973	1041
starchy_endosperm_20_dpa	6637	83	2922
transfer_cells_20_dpa	7305	174	2163
control_for_drought_and_or_heat_stress	7925	776	941
1h_drought_and_heat	7694	681	1267

## Sheet: Triads
group	GenomeA	GenomeB	GenomeD	stripe_rust_24h				stripe_rust_48h				stripe_rust_72h				control_for_stripe_rust_and_powdery_mildew				powdery_mildew_24h				'powdery_mildew_48h				powdery_mildew_72h				control_for_drought_and_or_heat_stress				1h_drought				6h_drought				1h_heat				6h_heat
				A vs B	A vs D	B vs D	Summary	A vs B	A vs D	B vs D	Summary	A vs B	A vs D	B vs D	Summary	A vs B	A vs D	B vs D	Summary	A vs B	A vs D	B vs D	Summary	A vs B	A vs D	B vs D	Summary	A vs B	A vs D	B vs D	Summary	A vs B	A vs D	B vs D	Summary	A vs B	A vs D	B vs D	Summary	A vs B	A vs D	B vs D	Summary	A vs B	A vs D	B vs D	Summary	A vs B	A vs D
group10000	TRIAE_CS42_3AL_TGACv1_194883_AA0641370.1	TRIAE_CS42_3B_TGACv1_222569_AA0766930.1	TRIAE_CS42_3DL_TGACv1_252400_AA0889820.1	0	0	0	False	0	0	0	False	0	0	0	False	0	0	0	False	0	0	0	False	0	0	0	False	0	0	0	False	0	0	0	False	0	0	0	False	0	0	0	False	0	0	0	False	0	0
group10001	TRIAE_CS42_3AL_TGACv1_194886_AA0641400.1	TRIAE_CS42_3B_TGACv1_223027_AA0775380.1	TRIAE_CS42_3DL_TGACv1_250465_AA0868690.1	NA	NA	NA	NA	NA	NA	NA	NA	NA	NA	NA	NA	NA	NA	NA	NA	NA	NA	NA	NA	NA	NA	NA	NA	NA	NA	NA	NA	NA	NA	NA	NA	NA	NA	NA	NA	0	NA	0	False	0	NA	0	False	0	0
group10002	TRIAE_CS42_3AL_TGACv1_194889_AA0641440.1	TRIAE_CS42_3B_TGACv1_220890_AA0722770.1	TRIAE_CS42_3DL_TGACv1_250160_AA0863340.1	NA	NA	NA	NA	NA	NA	NA	NA	NA	NA	NA	NA	NA	NA	NA	NA	NA	NA	NA	NA	NA	NA	NA	NA	NA	NA	NA	NA	NA	NA	NA	NA	NA	0	0	False	0	0	0	False	NA	NA	NA	NA	NA	NA
group10003	TRIAE_CS42_3AL_TGACv1_194891_AA0641500.1	TRIAE_CS42_3B_TGACv1_227972_AA0825340.1	TRIAE_CS42_3DL_TGACv1_251106_AA0877500.1	0	0	0	False	0	0	0	False	0	0	0	False	0	0	0	False	0	0	0	False	0	0	0	False	0	0	0	False	0	0	0	False	0	0	0	False	0	0	0	False	0	0	0	False	0	1
group10004	TRIAE_CS42_3AL_TGACv1_194891_AA0641560.1	TRIAE_CS42_3B_TGACv1_225547_AA0809680.1	TRIAE_CS42_3DL_TGACv1_251106_AA0877460.1	0	0	0	False	0	0	0	False	0	0	0	False	0	0	0	False	0	0	0	False	0	0	0	False	0	0	0	False	0	0	0	False	0	0	0	False	0	0	0	False	0	0	0	False	0	0
group10006	TRIAE_CS42_3AL_TGACv1_194893_AA0641610.1	TRIAE_CS42_3B_TGACv1_223174_AA0777390.1	TRIAE_CS42_3DL_TGACv1_250625_AA0871190.1	0	0	0	False	0	0	0	False	0	0	0	False	0	0	0	False	0	0	0	False	0	0	0	False	0	0	0	False	0	0	0	False	0	0	0	False	0	0	0	False	0	0	0	False	0	0
group10008	TRIAE_CS42_3AL_TGACv1_194893_AA0641640.1	TRIAE_CS42_3B_TGACv1_223174_AA0777350.2	TRIAE_CS42_3DL_TGACv1_250625_AA0871230.1	-1	-1	0	True	-1	-1	0	True	-1	-1	0	True	-1	-1	0	True	-1	-1	0	True	-1	-1	0	True	-1	-1	0	True	-1	-1	0	True	-1	-1	0	True	-1	-1	0	True	-1	-1	0	True	-1	-1
group10011	TRIAE_CS42_3AL_TGACv1_194898_AA0641720.1	TRIAE_CS42_3B_TGACv1_223320_AA0780190.2	TRIAE_CS42_3DL_TGACv1_250368_AA0867030.1	NA	NA	NA	NA	NA	NA	NA	NA	NA	NA	NA	NA	NA	NA	NA	NA	NA	NA	NA	NA	NA	NA	NA	NA	NA	NA	NA	NA	NA	NA	NA	NA	NA	NA	NA	NA	NA	NA	NA	NA	NA	NA	NA	NA	0	NA
group10012	TRIAE_CS42_3AL_TGACv1_194900_AA0641770.2	TRIAE_CS42_3B_TGACv1_222761_AA0770140.1	TRIAE_CS42_3DL_TGACv1_250784_AA0873120.1	0	0	0	False	0	0	0	False	0	0	0	False	0	0	0	False	0	0	0	False	0	0	0	False	0	0	0	False	0	0	0	False	0	0	0	False	0	0	0	False	0	0	0	False	0	0
group10013	TRIAE_CS42_3AL_TGACv1_194900_AA0641780.1	TRIAE_CS42_3B_TGACv1_222761_AA0770150.1	TRIAE_CS42_3DL_TGACv1_250784_AA0873140.1	0	0	0	False	0	0	0	False	0	0	0	False	1	0	0	True	0	0	-1	True	1	0	-1	True	0	0	0	False	0	0	0	False	0	0	-1	True	0	0	0	False	0	0	0	False	0	0
group10014	TRIAE_CS42_3AL_TGACv1_194900_AA0641820.1	TRIAE_CS42_3B_TGACv1_222761_AA0770180.1	TRIAE_CS42_3DL_TGACv1_250784_AA0873180.1	NA	NA	NA	NA	0	NA	0	False	0	NA	NA	False	NA	NA	NA	NA	NA	NA	NA	NA	NA	NA	NA	NA	NA	NA	NA	NA	0	0	0	False	0	0	0	False	0	0	0	False	0	NA	0	False	0	0
group10015	TRIAE_CS42_3AL_TGACv1_194904_AA0641880.1	TRIAE_CS42_3B_TGACv1_224086_AA0792120.1	TRIAE_CS42_3DL_TGACv1_249508_AA0850380.1	0	0	0	False	0	0	0	False	0	0	0	False	0	0	0	False	0	0	0	False	0	0	0	False	0	0	0	False	0	0	0	False	0	0	0	False	0	0	0	False	0	0	0	False	0	0
group10016	TRIAE_CS42_3AL_TGACv1_194913_AA0641980.1	TRIAE_CS42_3B_TGACv1_226399_AA0816690.1	TRIAE_CS42_3DL_TGACv1_250491_AA0869130.1	NA	NA	NA	NA	0	0	0	False	NA	NA	NA	NA	0	0	0	False	0	NA	0	False	0	0	0	False	0	0	NA	False	0	0	0	False	0	0	0	False	0	0	0	False	0	0	0	False	-1	-1
group10018	TRIAE_CS42_3AL_TGACv1_194915_AA0642040.1	TRIAE_CS42_3B_TGACv1_221121_AA0730990.1	TRIAE_CS42_3DL_TGACv1_249410_AA0847970.1	0	0	0	False	0	NA	0	False	NA	0	0	False	0	0	0	False	0	0	0	False	0	0	0	False	0	0	0	False	0	0	0	False	0	0	0	False	0	0	0	False	0	0	0	False	0	0
group10019	TRIAE_CS42_3AL_TGACv1_194915_AA0642060.1	TRIAE_CS42_3B_TGACv1_227060_AA0821130.1	TRIAE_CS42_3DL_TGACv1_249410_AA0847980.1	0	0	0	False	0	0	0	False	0	0	0	False	0	0	0	False	0	0	0	False	0	0	0	False	0	0	0	False	0	0	0	False	0	0	0	False	0	0	0	False	0	0	0	False	0	0
group10020	TRIAE_CS42_3AL_TGACv1_194916_AA0642070.1	TRIAE_CS42_3B_TGACv1_227048_AA0821050.1	TRIAE_CS42_3DL_TGACv1_249138_AA0839300.1	0	0	0	False	0	0	0	False	0	0	0	False	0	0	0	False	0	0	0	False	0	0	0	False	0	0	0	False	0	0	0	False	0	0	0	False	0	0	0	False	0	0	0	False	0	0
group10021	TRIAE_CS42_3AL_TGACv1_194918_AA0642110.1	TRIAE_CS42_3B_TGACv1_221837_AA0751140.1	TRIAE_CS42_3DL_TGACv1_249143_AA0839470.1	NA	NA	NA	NA	0	NA	0	False	0	NA	0	False	0	NA	0	False	0	0	0	False	0	0	0	False	0	0	0	False	0	0	0	False	0	0	0	False	0	0	0	False	0	0	0	False	0	0
group10022	TRIAE_CS42_3AL_TGACv1_194919_AA0642150.1	TRIAE_CS42_3B_TGACv1_226459_AA0817070.1	TRIAE_CS42_3DL_TGACv1_251867_AA0885560.1	NA	0	0	False	NA	0	0	False	NA	0	0	False	NA	NA	NA	NA	NA	NA	NA	NA	NA	0	0	False	NA	NA	NA	NA	NA	NA	NA	NA	NA	NA	NA	NA	NA	NA	NA	NA	NA	NA	NA	NA	NA	0
group10024	TRIAE_CS42_3AL_TGACv1_194924_AA0642200.1	TRIAE_CS42_3B_TGACv1_223234_AA0778600.1	TRIAE_CS42_3DL_TGACv1_253070_AA0893220.1	0	0	0	False	0	0	0	False	0	0	0	False	0	0	0	False	0	0	0	False	0	0	0	False	0	0	0	False	0	0	0	False	0	0	0	False	0	0	1	True	0	0	0	False	0	0
group10025	TRIAE_CS42_3AL_TGACv1_194926_AA0642210.1	TRIAE_CS42_3B_TGACv1_226081_AA0813830.1	TRIAE_CS42_3DL_TGACv1_250445_AA0868340.1	0	0	0	False	0	0	0	False	0	0	0	False	0	0	0	False	0	0	0	False	0	0	0	False	0	0	0	False	0	0	0	False	0	0	1	True	0	0	0	False	0	0	0	False	0	0
group10026	TRIAE_CS42_3AL_TGACv1_194930_AA0642230.1	TRIAE_CS42_3B_TGACv1_223072_AA0776030.2	TRIAE_CS42_3DL_TGACv1_251950_AA0886360.5	0	0	0	False	0	0	0	False	0	0	0	False	0	0	0	False	0	0	0	False	0	0	0	False	0	0	0	False	0	0	0	False	0	0	0	False	0	0	0	False	0	0	0	False	0	0
group10027	TRIAE_CS42_3AL_TGACv1_194939_AA0642320.1	TRIAE_CS42_3B_TGACv1_220658_AA0714350.1	TRIAE_CS42_3DL_TGACv1_250393_AA0867430.1	1	0	-1	True	1	0	-1	True	1	0	-1	True	1	0	-1	True	1	0	-1	True	1	0	-1	True	1	0	-1	True	1	0	-1	True	1	0	-1	True	1	0	-1	True	1	0	-1	True	1	0
group10028	TRIAE_CS42_3AL_TGACv1_194940_AA0642340.1	TRIAE_CS42_3B_TGACv1_222057_AA0756240.1	TRIAE_CS42_3DL_TGACv1_250299_AA0865600.1	NA	NA	NA	NA	NA	NA	NA	NA	NA	NA	NA	NA	NA	NA	NA	NA	NA	NA	NA	NA	NA	NA	NA	NA	NA	NA	NA	NA	NA	NA	NA	NA	NA	NA	NA	NA	NA	NA	NA	NA	NA	NA	NA	NA	NA	NA
group10030	TRIAE_CS42_3AL_TGACv1_194943_AA0642440.1	TRIAE_CS42_3B_TGACv1_224669_AA0799760.1	TRIAE_CS42_3DL_TGACv1_251467_AA0881770.1	NA	NA	NA	NA	NA	0	0	False	NA	NA	NA	NA	NA	0	NA	False	NA	NA	NA	NA	NA	NA	NA	NA	0	0	0	False	0	0	0	False	NA	0	0	False	0	0	NA	False	0	NA	NA	False	0	0
group10031	TRIAE_CS42_3AL_TGACv1_194950_AA0642540.1	TRIAE_CS42_3B_TGACv1_221884_AA0752390.1	TRIAE_CS42_3DL_TGACv1_249734_AA0855390.1	0	0	0	False	0	1	0	True	0	0	0	False	1	1	0	True	1	1	0	True	0	0	0	False	0	0	0	False	1	1	0	True	1	1	0	True	1	1	0	True	0	0	0	False	0	1
group10032	TRIAE_CS42_3AL_TGACv1_194951_AA0642570.1	TRIAE_CS42_3B_TGACv1_223911_AA0789480.1	TRIAE_CS42_3DL_TGACv1_249716_AA0855140.2	0	0	0	False	0	0	0	False	0	0	0	False	0	0	0	False	0	0	0	False	0	0	0	False	0	0	0	False	0	0	0	False	0	0	0	False	0	0	0	False	0	0	0	False	0	0
group10033	TRIAE_CS42_3AL_TGACv1_194956_AA0642670.1	TRIAE_CS42_3B_TGACv1_222174_AA0758910.1	TRIAE_CS42_3DL_TGACv1_250216_AA0864480.1	NA	NA	NA	NA	NA	NA	NA	NA	NA	NA	NA	NA	NA	NA	NA	NA	NA	NA	NA	NA	NA	NA	NA	NA	NA	NA	NA	NA	NA	NA	NA	NA	NA	NA	NA	NA	NA	NA	NA	NA	NA	0	0	False	NA	NA
group10034	TRIAE_CS42_3AL_TGACv1_194956_AA0642680.1	TRIAE_CS42_3B_TGACv1_223764_AA0786830.1	TRIAE_CS42_3DL_TGACv1_250216_AA0864470.1	1	1	0	True	1	1	1	True	1	1	1	True	1	1	1	True	1	1	1	True	0	1	0	True	1	1	1	True	0	1	1	True	0	1	1	True	1	1	1	True	0	1	0	True	0	1
group10037	TRIAE_CS42_3AL_TGACv1_194963_AA0642810.1	TRIAE_CS42_3B_TGACv1_221085_AA0729780.1	TRIAE_CS42_3DL_TGACv1_250883_AA0874640.1	0	0	0	False	0	0	0	False	0	0	0	False	0	0	0	False	0	0	0	False	0	0	0	False	0	0	0	False	0	0	0	False	0	0	0	False	0	0	0	False	0	0	0	False	0	0
group10038	TRIAE_CS42_3AL_TGACv1_194964_AA0642830.1	TRIAE_CS42_3B_TGACv1_222412_AA0764110.1	TRIAE_CS42_3DL_TGACv1_251720_AA0884150.1	0	0	0	False	0	0	0	False	0	0	0	False	0	0	0	False	0	0	0	False	0	0	0	False	0	0	0	False	0	0	0	False	0	0	0	False	0	0	0	False	0	0	0	False	0	-1
group10039	TRIAE_CS42_3AL_TGACv1_194964_AA0642840.1	TRIAE_CS42_3B_TGACv1_222412_AA0764100.1	TRIAE_CS42_3DL_TGACv1_251720_AA0884160.1	0	0	0	False	0	0	0	False	0	0	0	False	0	0	0	False	0	0	0	False	0	0	0	False	0	0	0	False	0	0	0	False	0	0	0	False	0	0	0	False	-1	0	1	True	-1	0
group10040	TRIAE_CS42_3AL_TGACv1_194965_AA0642860.2	TRIAE_CS42_3B_TGACv1_226124_AA0814120.1	TRIAE_CS42_3DL_TGACv1_249348_AA0846210.1	NA	0	0	False	0	0	NA	False	NA	0	0	False	0	0	0	False	0	0	0	False	0	0	0	False	0	0	0	False	0	0	0	False	0	0	0	False	0	0	0	False	0	0	0	False	0	0
group10041	TRIAE_CS42_3AL_TGACv1_194966_AA0642880.1	TRIAE_CS42_3B_TGACv1_229027_AA0828120.1	TRIAE_CS42_3DL_TGACv1_251287_AA0879710.1	0	0	0	False	0	0	0	False	0	0	0	False	0	0	0	False	0	0	0	False	0	0	0	False	0	0	0	False	1	0	0	True	1	0	0	True	1	0	-1	True	1	0	-1	True	1	0
group10044	TRIAE_CS42_3AL_TGACv1_194975_AA0643040.1	TRIAE_CS42_3B_TGACv1_221223_AA0734300.1	TRIAE_CS42_3DL_TGACv1_249364_AA0846660.1	NA	0	NA	False	0	0	0	False	0	0	0	False	0	NA	NA	False	0	0	0	False	0	0	0	False	0	0	0	False	0	0	0	False	0	0	0	False	0	0	0	False	0	NA	0	False	0	0
group10045	TRIAE_CS42_3AL_TGACv1_194975_AA0643050.1	TRIAE_CS42_3B_TGACv1_221223_AA0734280.1	TRIAE_CS42_3DL_TGACv1_249364_AA0846680.1	0	0	0	False	0	0	0	False	0	0	0	False	0	0	0	False	0	0	0	False	0	0	0	False	0	0	0	False	0	0	0	False	0	0	0	False	0	0	0	False	0	0	0	False	0	0
group10047	TRIAE_CS42_3AL_TGACv1_194975_AA0643070.1	TRIAE_CS42_3B_TGACv1_221223_AA0734260.1	TRIAE_CS42_3DL_TGACv1_249364_AA0846700.1	NA	NA	NA	NA	NA	NA	NA	NA	NA	NA	NA	NA	NA	NA	NA	NA	NA	NA	NA	NA	0	NA	NA	False	0	NA	NA	False	0	NA	0	False	0	0	0	False	0	0	0	False	0	0	0	False	0	0
group10048	TRIAE_CS42_3AL_TGACv1_194980_AA0643160.1	TRIAE_CS42_3B_TGACv1_226553_AA0817720.1	TRIAE_CS42_3DL_TGACv1_250354_AA0866720.1	0	-1	0	True	0	-1	0	True	0	-1	0	True	0	-1	0	True	0	-1	-1	True	0	-1	0	True	0	0	0	False	0	-1	0	True	0	-1	0	True	0	-1	0	True	0	0	0	False	0	-1
group10050	TRIAE_CS42_3AL_TGACv1_194993_AA0643270.1	TRIAE_CS42_3B_TGACv1_222481_AA0765540.1	TRIAE_CS42_3DL_TGACv1_250288_AA0865390.1	NA	NA	NA	NA	NA	0	0	False	NA	NA	NA	NA	NA	NA	NA	NA	NA	NA	NA	NA	NA	NA	NA	NA	NA	NA	NA	NA	0	0	0	False	0	0	0	False	0	0	0	False	0	NA	NA	False	0	0
group10051	TRIAE_CS42_3AL_TGACv1_194993_AA0643280.1	TRIAE_CS42_3B_TGACv1_222481_AA0765550.1	TRIAE_CS42_3DL_TGACv1_250288_AA0865380.1	0	0	0	False	0	0	0	False	0	0	0	False	0	0	0	False	0	0	0	False	0	0	0	False	0	0	0	False	0	0	0	False	0	0	0	False	0	0	0	False	0	0	0	False	0	0
group10052	TRIAE_CS42_3AL_TGACv1_194993_AA0643290.1	TRIAE_CS42_3B_TGACv1_222481_AA0765570.1	TRIAE_CS42_3DL_TGACv1_250960_AA0875490.1	0	0	0	False	0	0	0	False	0	0	0	False	0	0	0	False	0	0	0	False	0	0	0	False	0	0	0	False	0	0	0	False	0	0	0	False	0	0	0	False	0	0	0	False	0	0
group10053	TRIAE_CS42_3AL_TGACv1_194994_AA0643300.1	TRIAE_CS42_3B_TGACv1_226441_AA0816910.1	TRIAE_CS42_3DL_TGACv1_250868_AA0874430.1	0	0	0	False	0	0	0	False	0	0	0	False	0	0	0	False	0	0	0	False	0	0	0	False	0	0	0	False	0	0	0	False	0	0	0	False	0	0	0	False	0	0	0	False	0	0
group10055	TRIAE_CS42_3AL_TGACv1_194994_AA0643320.1	TRIAE_CS42_3B_TGACv1_226441_AA0816890.1	TRIAE_CS42_3DL_TGACv1_250868_AA0874460.2	0	0	NA	False	0	0	0	False	0	0	NA	False	0	0	NA	False	0	0	0	False	0	0	0	False	0	0	NA	False	0	0	0	False	0	0	0	False	0	0	0	False	0	0	0	False	0	0
group10056	TRIAE_CS42_3AL_TGACv1_195006_AA0643380.1	TRIAE_CS42_3B_TGACv1_223121_AA0776750.1	TRIAE_CS42_3DL_TGACv1_250590_AA0870730.1	0	0	0	False	0	0	0	False	0	0	0	False	0	0	0	False	0	0	0	False	0	0	0	False	0	0	0	False	0	0	0	False	0	0	0	False	0	0	0	False	0	0	0	False	0	0
group10057	TRIAE_CS42_3AL_TGACv1_195008_AA0643390.2	TRIAE_CS42_3B_TGACv1_226718_AA0819010.1	TRIAE_CS42_3DL_TGACv1_251853_AA0885470.1	0	0	0	False	0	0	0	False	0	0	0	False	0	0	0	False	0	0	0	False	0	0	0	False	0	0	0	False	0	0	0	False	0	0	0	False	0	0	0	False	0	0	0	False	0	0
group10059	TRIAE_CS42_3AL_TGACv1_195012_AA0643430.1	TRIAE_CS42_3B_TGACv1_221320_AA0737190.1	TRIAE_CS42_3DL_TGACv1_249260_AA0843470.1	NA	0	0	False	NA	0	0	False	0	0	0	False	0	0	0	False	NA	NA	NA	NA	0	0	0	False	NA	NA	NA	NA	0	0	0	False	0	0	0	False	0	0	0	False	0	0	0	False	0	0
group10060	TRIAE_CS42_3AL_TGACv1_195021_AA0643570.1	TRIAE_CS42_3B_TGACv1_222650_AA0768590.1	TRIAE_CS42_3DL_TGACv1_254280_AA0896170.1	0	0	0	False	0	0	0	False	0	0	0	False	0	0	0	False	0	0	0	False	0	0	0	False	0	0	0	False	0	0	0	False	0	0	0	False	0	0	0	False	0	0	0	False	0	0
group10061	TRIAE_CS42_3AL_TGACv1_195024_AA0643600.1	TRIAE_CS42_3B_TGACv1_227885_AA0825060.1	TRIAE_CS42_3DL_TGACv1_252278_AA0889020.1	0	0	0	False	0	0	0	False	0	0	0	False	0	0	0	False	0	0	0	False	0	0	0	False	0	0	0	False	0	0	0	False	0	0	0	False	0	-1	-1	True	0	0	0	False	0	-1
group10064	TRIAE_CS42_3AL_TGACv1_195031_AA0643770.1	TRIAE_CS42_3B_TGACv1_225279_AA0806690.1	TRIAE_CS42_3DL_TGACv1_250228_AA0864570.1	0	0	0	False	0	0	0	False	0	0	0	False	0	0	0	False	0	0	0	False	0	0	0	False	0	0	0	False	0	0	0	False	0	0	0	False	0	0	0	False	0	0	0	False	0	0
group10065	TRIAE_CS42_3AL_TGACv1_195031_AA0643780.1	TRIAE_CS42_3B_TGACv1_225279_AA0806700.1	TRIAE_CS42_3DL_TGACv1_250228_AA0864580.1	0	0	0	False	0	0	0	False	0	0	0	False	0	0	0	False	0	0	0	False	0	0	0	False	0	0	0	False	0	0	0	False	0	0	0	False	0	0	0	False	0	0	0	False	0	0
group10070	TRIAE_CS42_3AL_TGACv1_195044_AA0643980.1	TRIAE_CS42_3B_TGACv1_224900_AA0802960.1	TRIAE_CS42_3DL_TGACv1_249219_AA0841860.1	0	0	NA	False	0	0	0	False	0	0	0	False	0	0	0	False	0	0	0	False	0	0	0	False	0	0	0	False	0	0	0	False	0	0	0	False	0	0	0	False	0	0	0	False	0	0
group10071	TRIAE_CS42_3AL_TGACv1_195045_AA0644010.1	TRIAE_CS42_3B_TGACv1_220934_AA0724370.1	TRIAE_CS42_3DL_TGACv1_251041_AA0876530.1	NA	NA	NA	NA	NA	NA	NA	NA	NA	NA	NA	NA	NA	NA	NA	NA	NA	NA	NA	NA	NA	NA	NA	NA	NA	NA	NA	NA	NA	NA	NA	NA	0	NA	0	False	0	0	0	False	NA	NA	NA	NA	NA	NA
group10073	TRIAE_CS42_3AL_TGACv1_195046_AA0644030.2	TRIAE_CS42_3B_TGACv1_220605_AA0710850.1	TRIAE_CS42_3DL_TGACv1_250047_AA0861200.1	0	0	0	False	0	0	0	False	0	0	0	False	0	0	0	False	0	0	0	False	0	0	0	False	0	0	0	False	0	0	0	False	0	0	0	False	0	0	0	False	0	0	0	False	0	0
group10074	TRIAE_CS42_3AL_TGACv1_195052_AA0644130.2	TRIAE_CS42_3B_TGACv1_227406_AA0823300.1	TRIAE_CS42_3DL_TGACv1_250692_AA0872050.1	0	0	0	False	0	0	0	False	0	0	0	False	0	0	0	False	0	0	0	False	0	0	0	False	0	0	0	False	0	0	0	False	0	0	0	False	0	0	0	False	0	0	0	False	0	0
group10075	TRIAE_CS42_3AL_TGACv1_195054_AA0644190.1	TRIAE_CS42_3B_TGACv1_223600_AA0784340.1	TRIAE_CS42_3DL_TGACv1_253849_AA0895650.1	NA	NA	NA	NA	NA	NA	NA	NA	NA	NA	NA	NA	NA	NA	NA	NA	NA	NA	NA	NA	NA	NA	NA	NA	NA	NA	NA	NA	NA	NA	NA	NA	NA	NA	NA	NA	NA	NA	NA	NA	NA	NA	NA	NA	NA	NA
group10076	TRIAE_CS42_3AL_TGACv1_195059_AA0644250.1	TRIAE_CS42_3B_TGACv1_222160_AA0758590.1	TRIAE_CS42_3DL_TGACv1_249328_AA0845490.1	0	0	0	False	0	0	0	False	0	0	0	False	0	0	0	False	0	0	0	False	0	0	0	False	0	0	0	False	0	0	0	False	0	0	0	False	0	0	0	False	0	0	0	False	0	0
group10077	TRIAE_CS42_3AL_TGACv1_195062_AA0644310.1	TRIAE_CS42_3B_TGACv1_227114_AA0821450.1	TRIAE_CS42_3DL_TGACv1_250648_AA0871530.1	0	0	NA	False	0	0	0	False	0	0	NA	False	0	0	NA	False	NA	0	0	False	0	0	NA	False	0	0	NA	False	0	0	0	False	0	0	NA	False	0	0	0	False	0	0	0	False	0	0
group10079	TRIAE_CS42_3AL_TGACv1_195076_AA0644410.1	TRIAE_CS42_3B_TGACv1_222266_AA0760870.1	TRIAE_CS42_3DL_TGACv1_249458_AA0849230.2	0	0	0	False	0	0	0	False	0	0	0	False	0	0	0	False	0	0	0	False	0	0	0	False	0	0	0	False	0	0	0	False	0	0	0	False	0	0	0	False	0	0	0	False	0	0
group10080	TRIAE_CS42_3AL_TGACv1_195077_AA0644450.1	TRIAE_CS42_3B_TGACv1_221756_AA0749370.1	TRIAE_CS42_3DL_TGACv1_250475_AA0868800.1	0	0	0	False	0	0	0	False	0	0	0	False	0	0	0	False	0	0	0	False	0	0	0	False	0	0	0	False	0	0	0	False	0	0	0	False	0	0	0	False	0	0	0	False	0	0
group10081	TRIAE_CS42_3AL_TGACv1_195077_AA0644460.1	TRIAE_CS42_3B_TGACv1_222429_AA0764400.2	TRIAE_CS42_3DL_TGACv1_249695_AA0854550.2	0	0	0	False	0	0	0	False	0	0	0	False	0	0	0	False	0	0	0	False	0	0	0	False	0	0	0	False	0	0	0	False	0	0	0	False	0	0	0	False	0	0	0	False	0	0
group10082	TRIAE_CS42_3AL_TGACv1_195077_AA0644470.1	TRIAE_CS42_3B_TGACv1_222429_AA0764380.1	TRIAE_CS42_3DL_TGACv1_249695_AA0854560.1	0	0	0	False	0	0	0	False	0	0	0	False	0	0	0	False	0	0	0	False	0	0	0	False	0	0	0	False	0	0	0	False	0	0	0	False	0	0	0	False	0	0	0	False	0	0
group10083	TRIAE_CS42_3AL_TGACv1_195082_AA0644490.1	TRIAE_CS42_3B_TGACv1_224708_AA0800310.1	TRIAE_CS42_3DL_TGACv1_249883_AA0858050.1	0	0	0	False	0	0	0	False	0	0	0	False	0	0	0	False	0	0	0	False	0	0	0	False	0	0	0	False	0	0	0	False	0	0	0	False	0	0	0	False	0	0	0	False	0	0
group10084	TRIAE_CS42_3AL_TGACv1_195082_AA0644500.2	TRIAE_CS42_3B_TGACv1_224708_AA0800300.1	TRIAE_CS42_3DL_TGACv1_249883_AA0858040.1	0	0	0	False	0	0	0	False	0	0	0	False	0	0	0	False	0	0	0	False	0	0	0	False	0	0	0	False	0	0	0	False	0	0	0	False	0	0	0	False	0	0	0	False	0	0
group10085	TRIAE_CS42_3AL_TGACv1_195082_AA0644510.1	TRIAE_CS42_3B_TGACv1_220666_AA0714620.1	TRIAE_CS42_3DL_TGACv1_249883_AA0858030.1	0	0	0	False	0	0	0	False	0	0	0	False	0	0	0	False	0	0	0	False	0	0	0	False	0	0	0	False	0	0	0	False	0	0	0	False	0	0	0	False	0	0	0	False	0	0
group10086	TRIAE_CS42_3AL_TGACv1_195082_AA0644520.1	TRIAE_CS42_3B_TGACv1_220666_AA0714630.1	TRIAE_CS42_3DL_TGACv1_249883_AA0858020.1	NA	0	0	False	0	0	0	False	0	0	0	False	0	0	0	False	0	0	0	False	0	0	0	False	0	0	0	False	0	0	0	False	0	0	0	False	0	0	0	False	0	0	0	False	0	0
group10087	TRIAE_CS42_3AL_TGACv1_195082_AA0644530.1	TRIAE_CS42_3B_TGACv1_220666_AA0714640.1	TRIAE_CS42_3DL_TGACv1_249883_AA0858010.1	0	0	0	False	0	0	0	False	0	0	0	False	0	0	0	False	0	-1	0	True	0	0	-1	True	0	0	-1	True	0	0	0	False	0	0	0	False	0	0	0	False	0	0	0	False	0	0
group10088	TRIAE_CS42_3AL_TGACv1_195083_AA0644540.2	TRIAE_CS42_3B_TGACv1_226395_AA0816610.2	TRIAE_CS42_3DL_TGACv1_249995_AA0860010.1	0	0	0	False	0	0	0	False	0	0	NA	False	0	0	0	False	0	0	1	True	0	1	NA	True	0	0	1	True	0	1	0	True	0	1	0	True	0	0	0	False	0	0	NA	False	0	1
group10089	TRIAE_CS42_3AL_TGACv1_195088_AA0644560.2	TRIAE_CS42_3B_TGACv1_225180_AA0805880.2	TRIAE_CS42_3DL_TGACv1_249608_AA0852320.1	NA	0	0	False	0	0	0	False	NA	0	0	False	0	0	0	False	0	0	0	False	NA	0	0	False	0	0	0	False	0	0	0	False	0	0	0	False	0	0	0	False	0	0	0	False	0	0
group10090	TRIAE_CS42_3AL_TGACv1_195088_AA0644570.1	TRIAE_CS42_3B_TGACv1_225124_AA0805260.1	TRIAE_CS42_3DL_TGACv1_249608_AA0852310.1	0	0	0	False	0	0	0	False	0	0	0	False	0	0	0	False	0	0	0	False	0	0	0	False	0	0	0	False	0	0	0	False	0	0	0	False	0	0	0	False	0	0	0	False	0	0
group10091	TRIAE_CS42_3AL_TGACv1_195097_AA0644720.1	TRIAE_CS42_3B_TGACv1_222891_AA0772640.1	TRIAE_CS42_3DL_TGACv1_250562_AA0870310.2	0	0	NA	False	0	0	NA	False	0	0	NA	False	0	0	0	False	0	0	0	False	NA	NA	NA	NA	0	0	NA	False	0	0	0	False	0	0	0	False	0	0	0	False	0	0	0	False	0	0
group10092	TRIAE_CS42_3AL_TGACv1_195100_AA0644770.1	TRIAE_CS42_3B_TGACv1_221425_AA0740440.1	TRIAE_CS42_3DL_TGACv1_251052_AA0876730.3	0	0	1	True	0	1	1	True	-1	1	1	True	0	0	1	True	0	0	1	True	0	1	1	True	0	1	1	True	0	0	1	True	0	0	1	True	0	0	1	True	0	0	1	True	0	0
group10093	TRIAE_CS42_3AL_TGACv1_195100_AA0644780.1	TRIAE_CS42_3B_TGACv1_221425_AA0740460.1	TRIAE_CS42_3DL_TGACv1_251052_AA0876720.1	0	0	0	False	0	0	0	False	0	0	0	False	0	0	0	False	0	0	0	False	0	0	0	False	0	0	0	False	0	0	0	False	0	0	0	False	0	0	0	False	0	0	0	False	0	0
group10095	TRIAE_CS42_3AL_TGACv1_195103_AA0644820.1	TRIAE_CS42_3B_TGACv1_220769_AA0718740.1	TRIAE_CS42_3DL_TGACv1_253047_AA0893090.1	0	0	0	False	0	0	0	False	0	0	0	False	0	0	0	False	0	0	0	False	0	0	0	False	0	0	0	False	0	0	0	False	0	0	0	False	0	0	0	False	0	0	0	False	0	0
group10096	TRIAE_CS42_3AL_TGACv1_195107_AA0644880.1	TRIAE_CS42_3B_TGACv1_227101_AA0821380.1	TRIAE_CS42_3DL_TGACv1_251762_AA0884660.1	0	0	0	False	0	0	0	False	0	0	0	False	0	0	0	False	0	0	0	False	0	0	0	False	0	0	0	False	0	0	0	False	0	0	0	False	0	0	0	False	0	0	0	False	0	0
group10097	TRIAE_CS42_3AL_TGACv1_195107_AA0644890.1	TRIAE_CS42_3B_TGACv1_227101_AA0821370.1	TRIAE_CS42_3DL_TGACv1_251762_AA0884650.2	0	0	0	False	0	0	0	False	0	0	0	False	0	0	0	False	0	0	0	False	0	0	0	False	0	0	0	False	0	0	0	False	0	0	0	False	0	0	0	False	0	0	0	False	0	0
group10098	TRIAE_CS42_3AL_TGACv1_195110_AA0644910.1	TRIAE_CS42_3B_TGACv1_223287_AA0779720.1	TRIAE_CS42_3DL_TGACv1_250123_AA0862470.1	1	1	0	True	0	0	0	False	1	0	0	True	1	0	0	True	1	0	-1	True	1	0	-1	True	1	0	0	True	1	0	-1	True	1	0	-1	True	1	0	-1	True	1	0	-1	True	1	0
group10099	TRIAE_CS42_3AL_TGACv1_195110_AA0644920.1	TRIAE_CS42_3B_TGACv1_223287_AA0779710.1	TRIAE_CS42_3DL_TGACv1_250123_AA0862480.1	0	0	NA	False	NA	NA	NA	NA	0	0	NA	False	0	0	NA	False	1	1	0	True	1	1	0	True	0	0	0	False	1	0	0	True	0	0	0	False	1	1	0	True	0	0	0	False	0	0
group10100	TRIAE_CS42_3AL_TGACv1_195115_AA0644950.2	TRIAE_CS42_3B_TGACv1_223292_AA0779860.1	TRIAE_CS42_3DL_TGACv1_251159_AA0878220.1	1	1	NA	True	0	0	0	False	0	0	NA	False	0	0	NA	False	0	0	NA	False	0	0	NA	False	0	1	0	True	0	1	0	True	0	1	0	True	0	1	0	True	0	0	0	False	0	0
group10101	TRIAE_CS42_3AL_TGACv1_195115_AA0644960.5	TRIAE_CS42_3B_TGACv1_223292_AA0779870.2	TRIAE_CS42_3DL_TGACv1_251159_AA0878190.1	0	0	NA	False	NA	NA	NA	NA	0	0	NA	False	0	0	NA	False	0	0	NA	False	NA	NA	NA	NA	NA	NA	NA	NA	0	0	NA	False	0	0	NA	False	0	0	NA	False	NA	NA	NA	NA	0	0
group10102	TRIAE_CS42_3AL_TGACv1_195115_AA0644970.1	TRIAE_CS42_3B_TGACv1_223760_AA0786780.1	TRIAE_CS42_3DL_TGACv1_251159_AA0878170.1	0	0	0	False	0	0	0	False	0	0	0	False	0	0	0	False	0	0	0	False	0	0	0	False	0	0	0	False	0	0	0	False	0	0	0	False	0	0	0	False	0	0	0	False	0	0
group10103	TRIAE_CS42_3AL_TGACv1_195123_AA0645000.2	TRIAE_CS42_3B_TGACv1_223486_AA0782860.1	TRIAE_CS42_3DL_TGACv1_251751_AA0884520.1	0	0	0	False	0	0	0	False	0	0	0	False	0	0	0	False	0	0	0	False	0	0	0	False	0	0	0	False	0	0	0	False	0	0	0	False	0	0	0	False	0	0	0	False	0	0
group10105	TRIAE_CS42_3AL_TGACv1_195123_AA0645050.1	TRIAE_CS42_3B_TGACv1_226679_AA0818650.1	TRIAE_CS42_3DL_TGACv1_250296_AA0865580.1	0	0	0	False	0	0	0	False	0	0	0	False	0	0	0	False	0	0	0	False	0	0	0	False	0	0	0	False	1	0	0	True	1	0	0	True	1	0	0	True	0	0	0	False	1	0
group10106	TRIAE_CS42_3AL_TGACv1_195124_AA0645060.2	TRIAE_CS42_3B_TGACv1_221561_AA0744230.1	TRIAE_CS42_3DL_TGACv1_249760_AA0855720.1	0	0	0	False	0	0	0	False	0	0	0	False	0	0	0	False	0	0	0	False	0	0	0	False	0	0	0	False	0	0	0	False	0	0	0	False	0	0	0	False	0	0	0	False	0	0
group10110	TRIAE_CS42_3AL_TGACv1_195132_AA0645160.1	TRIAE_CS42_3B_TGACv1_224001_AA0790750.3	TRIAE_CS42_3DL_TGACv1_249839_AA0857150.1	-1	0	0	True	0	0	0	False	0	0	0	False	0	0	0	False	0	0	0	False	0	0	0	False	0	0	0	False	0	0	0	False	0	0	0	False	0	0	0	False	0	0	0	False	-1	0
group10111	TRIAE_CS42_3AL_TGACv1_195132_AA0645170.1	TRIAE_CS42_3B_TGACv1_224001_AA0790760.1	TRIAE_CS42_3DL_TGACv1_249839_AA0857160.1	0	NA	0	False	0	0	0	False	0	NA	0	False	0	NA	0	False	0	NA	0	False	0	NA	0	False	0	NA	0	False	0	0	0	False	-1	0	1	True	0	NA	0	False	0	NA	0	False	0	0
group10112	TRIAE_CS42_3AL_TGACv1_195139_AA0645220.2	TRIAE_CS42_3B_TGACv1_221306_AA0736740.4	TRIAE_CS42_3DL_TGACv1_249186_AA0840740.3	0	NA	NA	False	0	0	0	False	0	0	NA	False	0	0	0	False	0	0	0	False	0	0	0	False	0	0	0	False	0	0	0	False	0	0	0	False	0	0	0	False	0	0	0	False	0	0
group10113	TRIAE_CS42_3AL_TGACv1_195142_AA0645230.2	TRIAE_CS42_3B_TGACv1_226632_AA0818200.2	TRIAE_CS42_3DL_TGACv1_249029_AA0835070.2	0	0	0	False	0	0	0	False	0	0	0	False	0	0	0	False	0	0	0	False	0	0	0	False	0	0	0	False	0	0	0	False	0	0	0	False	0	0	0	False	0	0	0	False	0	0
group10114	TRIAE_CS42_3AL_TGACv1_195142_AA0645250.1	TRIAE_CS42_3B_TGACv1_226632_AA0818210.1	TRIAE_CS42_3DL_TGACv1_249029_AA0835080.1	NA	0	NA	False	NA	0	0	False	0	0	0	False	0	0	0	False	0	0	0	False	0	0	0	False	0	0	0	False	0	0	0	False	0	0	0	False	0	0	0	False	0	0	0	False	0	0
group10115	TRIAE_CS42_3AL_TGACv1_195143_AA0645280.2	TRIAE_CS42_3B_TGACv1_227841_AA0824870.1	TRIAE_CS42_3DL_TGACv1_249043_AA0835800.1	NA	0	0	False	0	0	0	False	0	0	0	False	0	0	0	False	0	0	0	False	0	0	0	False	0	0	0	False	0	0	0	False	0	NA	0	False	0	NA	0	False	0	0	0	False	NA	NA
group10116	TRIAE_CS42_3AL_TGACv1_195145_AA0645310.2	TRIAE_CS42_3B_TGACv1_227585_AA0823910.1	TRIAE_CS42_3DL_TGACv1_249898_AA0858350.1	0	0	0	False	0	0	0	False	0	0	0	False	0	0	0	False	0	0	0	False	0	0	0	False	0	0	0	False	0	0	0	False	0	0	0	False	0	0	0	False	0	0	0	False	0	0
group10118	TRIAE_CS42_3AL_TGACv1_195149_AA0645410.1	TRIAE_CS42_3B_TGACv1_221966_AA0754000.1	TRIAE_CS42_3DL_TGACv1_250086_AA0862000.1	NA	0	0	False	NA	0	0	False	NA	0	0	False	NA	0	0	False	NA	NA	NA	NA	NA	0	0	False	NA	0	0	False	NA	0	0	False	0	0	0	False	0	0	0	False	0	0	0	False	0	NA
group10120	TRIAE_CS42_3AL_TGACv1_195151_AA0645480.4	TRIAE_CS42_3B_TGACv1_221930_AA0753440.1	TRIAE_CS42_3DL_TGACv1_249326_AA0845480.1	0	0	0	False	0	0	0	False	0	0	0	False	0	0	0	False	0	0	0	False	0	0	0	False	0	NA	0	False	0	0	0	False	0	0	0	False	0	0	0	False	0	0	0	False	0	0
group10122	TRIAE_CS42_3AL_TGACv1_195159_AA0645540.1	TRIAE_CS42_3B_TGACv1_220967_AA0725350.1	TRIAE_CS42_3DL_TGACv1_250318_AA0866120.1	NA	NA	NA	NA	NA	NA	NA	NA	NA	NA	NA	NA	NA	NA	NA	NA	NA	NA	NA	NA	NA	NA	NA	NA	NA	NA	NA	NA	NA	NA	NA	NA	NA	NA	NA	NA	NA	NA	NA	NA	NA	NA	NA	NA	NA	0
group10125	TRIAE_CS42_3AL_TGACv1_195166_AA0645640.2	TRIAE_CS42_3B_TGACv1_226099_AA0813900.1	TRIAE_CS42_3DL_TGACv1_253633_AA0895150.1	-1	0	0	True	-1	-1	0	True	-1	-1	0	True	-1	0	0	True	-1	-1	0	True	-1	-1	0	True	-1	-1	0	True	-1	0	0	True	-1	-1	0	True	-1	-1	0	True	-1	-1	0	True	-1	-1
group10126	TRIAE_CS42_3AL_TGACv1_195169_AA0645710.3	TRIAE_CS42_3B_TGACv1_227258_AA0822460.2	TRIAE_CS42_3DL_TGACv1_249158_AA0839920.1	0	0	0	False	0	0	NA	False	NA	NA	0	False	NA	NA	NA	NA	0	NA	0	False	0	0	0	False	0	0	0	False	0	0	0	False	0	0	0	False	0	0	0	False	0	0	0	False	0	0
group10127	TRIAE_CS42_3AL_TGACv1_195170_AA0645730.1	TRIAE_CS42_3B_TGACv1_223792_AA0787370.1	TRIAE_CS42_3DL_TGACv1_249317_AA0845190.1	0	0	0	False	0	0	0	False	0	0	0	False	0	0	0	False	0	0	0	False	0	0	0	False	0	0	0	False	0	0	0	False	0	0	0	False	0	0	0	False	0	0	0	False	0	0
group10128	TRIAE_CS42_3AL_TGACv1_195177_AA0645810.1	TRIAE_CS42_3B_TGACv1_222744_AA0769870.1	TRIAE_CS42_3DL_TGACv1_251221_AA0878970.1	NA	0	0	False	0	0	0	False	0	0	0	False	0	0	0	False	0	0	0	False	0	0	0	False	0	0	0	False	0	0	0	False	0	0	0	False	0	0	0	False	0	0	0	False	0	0
group10129	TRIAE_CS42_3AL_TGACv1_195177_AA0645820.1	TRIAE_CS42_3B_TGACv1_222744_AA0769880.1	TRIAE_CS42_3DL_TGACv1_251221_AA0878980.2	0	0	0	False	0	0	0	False	0	0	0	False	0	0	0	False	0	0	0	False	0	0	0	False	0	0	0	False	0	0	0	False	0	0	0	False	0	0	0	False	0	0	0	False	0	0
group10131	TRIAE_CS42_3AL_TGACv1_195180_AA0645910.1	TRIAE_CS42_3B_TGACv1_221119_AA0730890.1	TRIAE_CS42_3DL_TGACv1_251716_AA0884130.1	0	0	0	False	0	0	0	False	0	0	0	False	0	0	0	False	0	0	0	False	0	0	0	False	0	0	0	False	0	0	0	False	0	0	0	False	0	0	0	False	0	0	0	False	0	0
group10132	TRIAE_CS42_3AL_TGACv1_195180_AA0645920.1	TRIAE_CS42_3B_TGACv1_225572_AA0809880.1	TRIAE_CS42_3DL_TGACv1_251716_AA0884120.1	NA	NA	NA	NA	NA	NA	NA	NA	NA	NA	NA	NA	NA	NA	NA	NA	NA	NA	NA	NA	NA	NA	NA	NA	NA	NA	NA	NA	NA	NA	NA	NA	NA	NA	NA	NA	NA	NA	NA	NA	NA	NA	NA	NA	NA	NA
group10134	TRIAE_CS42_3AL_TGACv1_195181_AA0646020.1	TRIAE_CS42_3B_TGACv1_220813_AA0720010.1	TRIAE_CS42_3DL_TGACv1_251270_AA0879500.1	0	0	0	False	0	0	0	False	0	0	0	False	0	0	0	False	0	0	0	False	0	0	0	False	0	0	0	False	0	0	0	False	0	0	0	False	0	0	0	False	0	0	0	False	0	0
group10135	TRIAE_CS42_3AL_TGACv1_195183_AA0646060.1	TRIAE_CS42_3B_TGACv1_222629_AA0768190.1	TRIAE_CS42_3DL_TGACv1_250365_AA0866940.1	NA	NA	NA	NA	NA	NA	NA	NA	NA	NA	NA	NA	NA	NA	NA	NA	NA	NA	NA	NA	NA	NA	NA	NA	NA	NA	NA	NA	NA	0	0	False	NA	NA	NA	NA	NA	NA	NA	NA	NA	0	0	False	NA	0
group10137	TRIAE_CS42_3AL_TGACv1_195184_AA0646080.1	TRIAE_CS42_3B_TGACv1_221004_AA0726490.1	TRIAE_CS42_3DL_TGACv1_249304_AA0844730.1	0	0	NA	False	0	0	NA	False	0	0	0	False	0	NA	0	False	0	0	0	False	0	0	0	False	0	0	0	False	0	0	0	False	0	0	0	False	0	0	0	False	0	0	0	False	0	0
group10139	TRIAE_CS42_3AL_TGACv1_195187_AA0646110.1	TRIAE_CS42_3B_TGACv1_222477_AA0765460.1	TRIAE_CS42_3DL_TGACv1_251098_AA0877340.1	0	0	0	False	0	0	0	False	0	0	0	False	0	0	0	False	0	0	0	False	0	0	0	False	0	0	0	False	0	0	0	False	0	0	0	False	0	0	0	False	0	0	0	False	0	0
group10141	TRIAE_CS42_3AL_TGACv1_195187_AA0646130.1	TRIAE_CS42_3B_TGACv1_222477_AA0765480.1	TRIAE_CS42_3DL_TGACv1_251098_AA0877320.1	0	0	0	False	0	0	0	False	0	0	0	False	0	0	0	False	0	0	0	False	0	0	0	False	0	0	0	False	0	0	0	False	0	0	0	False	0	0	0	False	0	0	0	False	0	0
group10143	TRIAE_CS42_3AL_TGACv1_195189_AA0646160.1	TRIAE_CS42_3B_TGACv1_224806_AA0801760.1	TRIAE_CS42_3DL_TGACv1_249089_AA0837270.1	NA	NA	NA	NA	NA	NA	NA	NA	NA	NA	NA	NA	NA	NA	NA	NA	NA	NA	NA	NA	NA	NA	NA	NA	NA	NA	NA	NA	NA	NA	NA	NA	NA	NA	NA	NA	NA	NA	NA	NA	NA	NA	NA	NA	NA	NA
group10144	TRIAE_CS42_3AL_TGACv1_195199_AA0646290.1	TRIAE_CS42_3B_TGACv1_227237_AA0822370.1	TRIAE_CS42_3DL_TGACv1_251275_AA0879540.1	0	0	0	False	0	0	0	False	0	0	0	False	0	0	0	False	0	0	0	False	0	0	0	False	0	0	0	False	0	0	0	False	0	0	0	False	0	-1	0	True	0	0	0	False	0	0
group10145	TRIAE_CS42_3AL_TGACv1_195199_AA0646310.1	TRIAE_CS42_3B_TGACv1_221900_AA0752650.1	TRIAE_CS42_3DL_TGACv1_251275_AA0879550.1	0	0	0	False	0	0	0	False	0	0	0	False	0	0	0	False	0	0	0	False	0	0	0	False	0	0	0	False	0	0	0	False	0	0	0	False	0	0	0	False	0	0	0	False	0	0
group10147	TRIAE_CS42_3AL_TGACv1_195205_AA0646420.1	TRIAE_CS42_3B_TGACv1_228801_AA0827620.1	TRIAE_CS42_3DL_TGACv1_250586_AA0870680.2	NA	0	NA	False	NA	0	0	False	0	0	0	False	0	0	0	False	0	0	0	False	0	0	0	False	0	0	0	False	0	0	0	False	0	0	0	False	0	0	0	False	0	0	0	False	0	0
group10151	TRIAE_CS42_3AL_TGACv1_195212_AA0646580.1	TRIAE_CS42_3B_TGACv1_224020_AA0791070.1	TRIAE_CS42_3DL_TGACv1_253698_AA0895370.1	NA	NA	NA	NA	0	0	0	False	NA	NA	0	False	0	0	0	False	0	0	0	False	0	0	0	False	0	0	0	False	0	0	0	False	0	0	0	False	0	0	0	False	0	0	0	False	0	0
group10152	TRIAE_CS42_3AL_TGACv1_195215_AA0646610.1	TRIAE_CS42_3B_TGACv1_220636_AA0713040.1	TRIAE_CS42_3DL_TGACv1_250029_AA0860750.1	NA	NA	NA	NA	0	0	0	False	0	NA	0	False	0	0	0	False	0	0	0	False	0	0	0	False	0	0	0	False	0	0	0	False	0	0	0	False	0	0	0	False	0	0	0	False	0	0
group10153	TRIAE_CS42_3AL_TGACv1_195223_AA0646710.1	TRIAE_CS42_3B_TGACv1_221512_AA0742400.1	TRIAE_CS42_3DL_TGACv1_250967_AA0875680.1	0	0	0	False	0	0	0	False	0	0	0	False	0	0	0	False	0	0	0	False	0	0	0	False	0	0	0	False	0	0	0	False	0	0	0	False	0	0	0	False	0	0	0	False	0	0
group10154	TRIAE_CS42_3AL_TGACv1_195227_AA0646750.1	TRIAE_CS42_3B_TGACv1_221415_AA0740180.1	TRIAE_CS42_3DL_TGACv1_249088_AA0837240.1	NA	NA	NA	NA	NA	NA	NA	NA	NA	NA	NA	NA	NA	NA	NA	NA	NA	NA	NA	NA	NA	NA	NA	NA	NA	NA	NA	NA	NA	NA	NA	NA	NA	NA	NA	NA	NA	NA	NA	NA	NA	NA	NA	NA	NA	NA
group10155	TRIAE_CS42_3AL_TGACv1_195232_AA0646800.3	TRIAE_CS42_3B_TGACv1_220673_AA0714820.1	TRIAE_CS42_3DL_TGACv1_250112_AA0862300.1	0	0	0	False	0	0	0	False	0	0	0	False	0	0	0	False	0	0	0	False	0	0	0	False	0	0	0	False	0	0	0	False	0	0	0	False	0	0	0	False	0	0	0	False	0	0
group10157	TRIAE_CS42_3AL_TGACv1_195235_AA0646840.1	TRIAE_CS42_3B_TGACv1_221732_AA0748730.1	TRIAE_CS42_3DL_TGACv1_250330_AA0866230.1	0	0	0	False	0	0	0	False	0	0	0	False	0	0	0	False	0	0	0	False	0	0	0	False	0	0	0	False	0	0	0	False	0	0	0	False	0	0	0	False	0	0	0	False	0	0
group10159	TRIAE_CS42_3AL_TGACv1_195244_AA0646890.1	TRIAE_CS42_3B_TGACv1_220590_AA0709940.1	TRIAE_CS42_3DL_TGACv1_249778_AA0856160.1	0	0	0	False	0	0	0	False	0	0	0	False	0	0	0	False	0	0	0	False	0	0	0	False	0	0	0	False	0	0	0	False	0	0	0	False	0	0	0	False	0	0	0	False	-1	-1
group10160	TRIAE_CS42_3AL_TGACv1_195244_AA0646910.1	TRIAE_CS42_3B_TGACv1_220590_AA0709930.1	TRIAE_CS42_3DL_TGACv1_251447_AA0881590.1	NA	NA	NA	NA	NA	NA	NA	NA	NA	NA	NA	NA	NA	0	NA	False	NA	NA	NA	NA	NA	NA	NA	NA	NA	NA	NA	NA	NA	0	0	False	NA	NA	NA	NA	NA	NA	NA	NA	NA	NA	NA	NA	NA	NA
group10161	TRIAE_CS42_3AL_TGACv1_195250_AA0646950.1	TRIAE_CS42_3B_TGACv1_225166_AA0805710.3	TRIAE_CS42_3DL_TGACv1_251577_AA0882660.1	0	0	0	False	0	0	0	False	0	0	0	False	0	0	0	False	0	0	0	False	0	0	0	False	0	0	0	False	0	0	0	False	0	0	0	False	0	0	0	False	0	0	0	False	0	0
group10163	TRIAE_CS42_3AL_TGACv1_195261_AA0647060.2	TRIAE_CS42_3B_TGACv1_220730_AA0717400.1	TRIAE_CS42_3DL_TGACv1_251214_AA0878860.1	-1	-1	0	True	-1	-1	0	True	-1	-1	0	True	-1	-1	0	True	-1	-1	0	True	-1	-1	0	True	-1	-1	0	True	-1	-1	0	True	-1	-1	0	True	-1	-1	0	True	-1	-1	0	True	-1	-1
group10164	TRIAE_CS42_3AL_TGACv1_195261_AA0647070.2	TRIAE_CS42_3B_TGACv1_220730_AA0717410.1	TRIAE_CS42_3DL_TGACv1_251214_AA0878870.2	NA	NA	NA	NA	NA	NA	NA	NA	NA	NA	NA	NA	NA	NA	NA	NA	NA	NA	NA	NA	NA	NA	NA	NA	NA	NA	NA	NA	NA	NA	NA	NA	NA	NA	NA	NA	NA	NA	NA	NA	NA	NA	NA	NA	NA	NA
group10165	TRIAE_CS42_3AL_TGACv1_195261_AA0647080.1	TRIAE_CS42_3B_TGACv1_220730_AA0717430.1	TRIAE_CS42_3DL_TGACv1_251214_AA0878880.1	0	0	0	False	0	0	0	False	0	0	0	False	0	0	NA	False	1	1	0	True	1	0	0	True	0	0	0	False	0	0	0	False	0	0	0	False	0	0	0	False	0	0	0	False	0	0
group10166	TRIAE_CS42_3AL_TGACv1_195263_AA0647180.1	TRIAE_CS42_3B_TGACv1_225904_AA0812780.1	TRIAE_CS42_3DL_TGACv1_252012_AA0887040.1	1	1	0	True	0	0	0	False	1	0	0	True	0	0	0	False	1	0	0	True	1	0	0	True	1	0	0	True	0	0	0	False	1	0	-1	True	1	0	-1	True	1	0	0	True	1	0
group10167	TRIAE_CS42_3AL_TGACv1_195266_AA0647210.1	TRIAE_CS42_3B_TGACv1_222067_AA0756640.1	TRIAE_CS42_3DL_TGACv1_251913_AA0885920.1	NA	NA	NA	NA	NA	NA	NA	NA	NA	NA	NA	NA	NA	NA	NA	NA	NA	NA	NA	NA	NA	NA	NA	NA	NA	NA	NA	NA	NA	NA	NA	NA	NA	NA	NA	NA	NA	NA	NA	NA	NA	NA	NA	NA	NA	NA
group10168	TRIAE_CS42_3AL_TGACv1_195273_AA0647300.1	TRIAE_CS42_3B_TGACv1_221698_AA0747760.1	TRIAE_CS42_3DL_TGACv1_252041_AA0887250.1	0	0	0	False	0	0	0	False	0	0	0	False	0	0	0	False	0	0	0	False	0	0	0	False	0	NA	0	False	0	0	NA	False	0	NA	0	False	NA	NA	NA	NA	0	NA	0	False	0	NA
group10169	TRIAE_CS42_3AL_TGACv1_195275_AA0647320.1	TRIAE_CS42_3B_TGACv1_225876_AA0812580.1	TRIAE_CS42_3DL_TGACv1_253393_AA0894380.1	0	0	0	False	0	0	0	False	0	0	0	False	0	0	0	False	0	0	0	False	0	0	0	False	0	0	0	False	0	0	0	False	0	0	0	False	0	0	0	False	0	0	0	False	0	0
group10170	TRIAE_CS42_3AL_TGACv1_195280_AA0647360.1	TRIAE_CS42_3B_TGACv1_224317_AA0795200.1	TRIAE_CS42_3DL_TGACv1_249215_AA0841700.1	NA	NA	NA	NA	NA	NA	NA	NA	NA	NA	0	False	NA	0	0	False	NA	NA	NA	NA	NA	0	0	False	NA	NA	NA	NA	0	0	0	False	0	0	0	False	0	NA	0	False	0	0	0	False	0	0
group10172	TRIAE_CS42_3AL_TGACv1_195295_AA0647460.1	TRIAE_CS42_3B_TGACv1_224285_AA0794840.1	TRIAE_CS42_3DL_TGACv1_252076_AA0887540.1	NA	NA	NA	NA	NA	NA	NA	NA	NA	NA	NA	NA	NA	NA	NA	NA	0	NA	0	False	NA	NA	NA	NA	0	NA	0	False	0	0	0	False	0	0	0	False	NA	0	0	False	0	0	0	False	0	0
group10174	TRIAE_CS42_3AL_TGACv1_195296_AA0647490.1	TRIAE_CS42_3B_TGACv1_225875_AA0812570.1	TRIAE_CS42_3DL_TGACv1_249356_AA0846430.1	0	0	0	False	0	0	0	False	0	0	0	False	0	0	0	False	0	0	0	False	0	0	0	False	0	0	0	False	0	0	0	False	0	0	0	False	0	0	0	False	0	0	0	False	0	0
group10175	TRIAE_CS42_3AL_TGACv1_195297_AA0647510.1	TRIAE_CS42_3B_TGACv1_222641_AA0768370.1	TRIAE_CS42_3DL_TGACv1_249426_AA0848430.1	NA	NA	NA	NA	NA	NA	NA	NA	NA	NA	NA	NA	NA	NA	NA	NA	NA	NA	NA	NA	NA	NA	NA	NA	NA	NA	NA	NA	NA	NA	NA	NA	NA	NA	0	False	NA	NA	NA	NA	NA	0	NA	False	NA	NA
group10176	TRIAE_CS42_3AL_TGACv1_195303_AA0647580.1	TRIAE_CS42_3B_TGACv1_220683_AA0715290.1	TRIAE_CS42_3DL_TGACv1_250194_AA0863880.3	0	0	0	False	0	0	0	False	0	0	0	False	0	0	0	False	0	0	0	False	0	0	-1	True	0	0	0	False	0	0	0	False	0	0	0	False	0	0	0	False	0	0	0	False	-1	0
group10178	TRIAE_CS42_3AL_TGACv1_195308_AA0647720.1	TRIAE_CS42_3B_TGACv1_220687_AA0715470.1	TRIAE_CS42_3DL_TGACv1_251038_AA0876420.1	NA	NA	NA	NA	0	0	NA	False	0	0	NA	False	0	0	0	False	0	0	NA	False	0	0	NA	False	0	0	NA	False	0	0	NA	False	0	0	NA	False	0	0	NA	False	0	0	NA	False	0	0
group10179	TRIAE_CS42_3AL_TGACv1_195308_AA0647730.1	TRIAE_CS42_3B_TGACv1_220687_AA0715450.1	TRIAE_CS42_3DL_TGACv1_251038_AA0876430.1	0	0	0	False	0	0	0	False	0	0	0	False	0	0	0	False	0	0	0	False	0	0	0	False	0	0	0	False	0	0	0	False	0	0	0	False	0	0	0	False	0	0	0	False	0	0
group10182	TRIAE_CS42_3AL_TGACv1_195310_AA0647840.3	TRIAE_CS42_3B_TGACv1_221185_AA0733210.1	TRIAE_CS42_3DL_TGACv1_251524_AA0882290.1	0	0	0	False	0	0	0	False	0	0	0	False	0	0	0	False	0	0	0	False	0	0	0	False	0	0	0	False	0	0	0	False	0	0	0	False	0	0	1	True	0	0	0	False	-1	0
group10183	TRIAE_CS42_3AL_TGACv1_195310_AA0647850.1	TRIAE_CS42_7BL_TGACv1_577569_AA1878730.1	TRIAE_CS42_7DL_TGACv1_604353_AA1997200.1	NA	0	0	False	0	0	0	False	0	NA	0	False	0	0	0	False	0	0	0	False	0	0	0	False	0	0	0	False	0	0	0	False	0	0	0	False	0	0	0	False	0	0	0	False	0	0
group10184	TRIAE_CS42_3AL_TGACv1_195318_AA0647940.1	TRIAE_CS42_3B_TGACv1_221214_AA0733940.1	TRIAE_CS42_3DL_TGACv1_250198_AA0864070.1	NA	NA	NA	NA	NA	NA	NA	NA	NA	NA	NA	NA	NA	NA	NA	NA	0	NA	0	False	NA	NA	NA	NA	0	NA	0	False	NA	0	0	False	NA	0	0	False	0	NA	0	False	NA	NA	NA	NA	NA	NA
group10185	TRIAE_CS42_3AL_TGACv1_195318_AA0647990.1	TRIAE_CS42_3B_TGACv1_221038_AA0727860.1	TRIAE_CS42_3DL_TGACv1_251387_AA0881030.1	NA	NA	NA	NA	NA	NA	NA	NA	NA	NA	NA	NA	NA	NA	NA	NA	NA	NA	NA	NA	NA	NA	NA	NA	NA	0	0	False	NA	0	0	False	NA	0	0	False	NA	NA	NA	NA	NA	0	0	False	NA	NA
group10186	TRIAE_CS42_3AL_TGACv1_195330_AA0648110.1	TRIAE_CS42_3B_TGACv1_221184_AA0733140.1	TRIAE_CS42_3DL_TGACv1_249684_AA0854270.1	0	0	0	False	0	0	0	False	0	0	0	False	0	0	0	False	0	0	0	False	0	0	0	False	0	0	0	False	0	0	0	False	0	0	0	False	0	0	0	False	0	0	0	False	0	0
group10188	TRIAE_CS42_3AL_TGACv1_195331_AA0648150.1	TRIAE_CS42_3B_TGACv1_221539_AA0743410.1	TRIAE_CS42_3DL_TGACv1_249283_AA0844080.1	0	0	0	False	0	0	0	False	0	0	0	False	0	0	0	False	0	0	0	False	0	0	0	False	0	0	0	False	0	0	0	False	0	0	0	False	0	0	0	False	0	0	0	False	0	0
group10189	TRIAE_CS42_3AL_TGACv1_195340_AA0648260.1	TRIAE_CS42_3B_TGACv1_223520_AA0783410.1	TRIAE_CS42_3DL_TGACv1_249412_AA0848090.1	NA	NA	NA	NA	NA	NA	NA	NA	NA	NA	NA	NA	NA	NA	NA	NA	NA	NA	NA	NA	NA	NA	NA	NA	NA	NA	NA	NA	NA	NA	NA	NA	NA	NA	NA	NA	NA	NA	NA	NA	NA	NA	NA	NA	NA	NA
group10190	TRIAE_CS42_3AL_TGACv1_195340_AA0648270.1	TRIAE_CS42_3B_TGACv1_223520_AA0783420.2	TRIAE_CS42_3DL_TGACv1_249412_AA0848080.1	0	0	0	False	0	0	0	False	0	0	0	False	0	0	0	False	0	0	0	False	0	0	0	False	0	0	0	False	0	0	0	False	0	0	0	False	0	0	0	False	0	0	0	False	0	0
group10191	TRIAE_CS42_3AL_TGACv1_195352_AA0648380.1	TRIAE_CS42_3B_TGACv1_226677_AA0818620.1	TRIAE_CS42_3DL_TGACv1_249034_AA0835450.1	0	0	0	False	0	0	0	False	0	0	0	False	0	0	0	False	0	0	0	False	0	0	0	False	0	0	0	False	0	0	0	False	0	0	0	False	0	0	0	False	0	0	0	False	0	0
group10192	TRIAE_CS42_3AL_TGACv1_195352_AA0648390.1	TRIAE_CS42_3B_TGACv1_226677_AA0818610.5	TRIAE_CS42_3DL_TGACv1_249034_AA0835460.5	-1	0	1	True	0	0	0	False	0	0	0	False	-1	0	0	True	0	0	0	False	0	0	0	False	0	0	0	False	-1	0	0	True	-1	0	0	True	-1	0	0	True	0	0	1	True	0	0
group10193	TRIAE_CS42_3AL_TGACv1_195353_AA0648450.1	TRIAE_CS42_3B_TGACv1_225200_AA0806110.1	TRIAE_CS42_3DL_TGACv1_249284_AA0844190.1	0	0	0	False	0	0	0	False	0	0	0	False	0	0	0	False	0	0	0	False	0	0	0	False	0	0	0	False	0	0	0	False	0	0	0	False	0	0	0	False	0	0	0	False	0	0
group10194	TRIAE_CS42_3AL_TGACv1_195355_AA0648480.1	TRIAE_CS42_3B_TGACv1_224699_AA0800130.1	TRIAE_CS42_3DL_TGACv1_250966_AA0875650.1	NA	NA	NA	NA	NA	NA	NA	NA	NA	NA	NA	NA	NA	0	0	False	NA	0	0	False	NA	0	0	False	NA	0	0	False	NA	NA	NA	NA	0	NA	0	False	0	0	0	False	NA	NA	NA	NA	0	0
group10195	TRIAE_CS42_3AL_TGACv1_195355_AA0648490.1	TRIAE_CS42_3B_TGACv1_224699_AA0800120.1	TRIAE_CS42_3DL_TGACv1_250966_AA0875660.1	NA	NA	NA	NA	NA	NA	NA	NA	NA	NA	NA	NA	NA	NA	NA	NA	NA	NA	NA	NA	NA	NA	NA	NA	NA	NA	NA	NA	0	NA	0	False	0	NA	0	False	0	NA	0	False	NA	NA	NA	NA	NA	NA
group10197	TRIAE_CS42_3AL_TGACv1_195362_AA0648560.1	TRIAE_CS42_3B_TGACv1_222993_AA0774720.1	TRIAE_CS42_3DL_TGACv1_249768_AA0855850.1	NA	NA	NA	NA	NA	NA	NA	NA	NA	NA	NA	NA	NA	NA	NA	NA	NA	NA	NA	NA	NA	NA	NA	NA	NA	NA	NA	NA	NA	NA	NA	NA	NA	NA	NA	NA	NA	NA	NA	NA	NA	NA	NA	NA	NA	NA
group10198	TRIAE_CS42_3AL_TGACv1_195076_AA0644440.2	TRIAE_CS42_1BS_TGACv1_055760_AA0182600.1	TRIAE_CS42_3DS_TGACv1_272572_AA0922530.1	NA	NA	NA	NA	NA	NA	NA	NA	NA	NA	NA	NA	0	0	NA	False	NA	NA	NA	NA	NA	NA	NA	NA	0	0	NA	False	0	0	NA	False	0	0	NA	False	0	0	NA	False	NA	NA	NA	NA	0	0
group10200	TRIAE_CS42_3AL_TGACv1_195150_AA0645460.1	TRIAE_CS42_3B_TGACv1_220709_AA0716260.1	TRIAE_CS42_3DL_TGACv1_252477_AA0890220.1	NA	NA	NA	NA	NA	NA	NA	NA	NA	NA	NA	NA	NA	NA	NA	NA	NA	NA	NA	NA	NA	NA	NA	NA	NA	NA	NA	NA	0	0	NA	False	0	0	NA	False	0	0	NA	False	NA	NA	NA	NA	NA	NA
group10203	TRIAE_CS42_3AL_TGACv1_195380_AA0648830.1	TRIAE_CS42_3B_TGACv1_223837_AA0788230.1	TRIAE_CS42_3DL_TGACv1_251141_AA0877930.1	0	0	0	False	0	0	0	False	0	0	0	False	0	0	0	False	0	0	0	False	0	0	0	False	0	0	0	False	0	0	0	False	0	0	0	False	0	0	0	False	0	NA	0	False	0	0
group10204	TRIAE_CS42_3AL_TGACv1_195384_AA0648950.2	TRIAE_CS42_3B_TGACv1_221849_AA0751620.2	TRIAE_CS42_3DL_TGACv1_250864_AA0874390.1	0	0	0	False	0	0	0	False	0	0	0	False	0	0	0	False	0	0	0	False	0	0	0	False	0	0	0	False	0	0	0	False	0	0	0	False	0	0	0	False	0	0	0	False	0	0
group10206	TRIAE_CS42_3AL_TGACv1_195399_AA0649140.1	TRIAE_CS42_3B_TGACv1_221915_AA0753050.1	TRIAE_CS42_3DL_TGACv1_249301_AA0844640.1	0	0	0	False	0	-1	0	True	0	0	0	False	0	-1	0	True	0	-1	0	True	0	-1	0	True	0	-1	0	True	0	-1	0	True	0	-1	0	True	0	-1	0	True	0	0	0	False	0	0
group10207	TRIAE_CS42_3AL_TGACv1_195399_AA0649160.2	TRIAE_CS42_3B_TGACv1_221915_AA0753080.1	TRIAE_CS42_3DL_TGACv1_249301_AA0844660.1	0	0	0	False	0	0	0	False	0	0	0	False	0	0	0	False	0	0	0	False	0	0	0	False	0	0	0	False	0	0	0	False	0	0	0	False	0	0	0	False	0	0	0	False	0	0
group10208	TRIAE_CS42_3AL_TGACv1_195402_AA0649170.1	TRIAE_CS42_3B_TGACv1_222305_AA0761760.1	TRIAE_CS42_3DL_TGACv1_249218_AA0841770.1	0	0	0	False	0	0	0	False	0	0	0	False	0	0	0	False	0	0	0	False	0	0	0	False	0	0	0	False	0	0	0	False	0	0	0	False	0	0	0	False	0	0	0	False	0	0
group10209	TRIAE_CS42_3AL_TGACv1_195402_AA0649180.2	TRIAE_CS42_3B_TGACv1_222305_AA0761750.1	TRIAE_CS42_3DL_TGACv1_249218_AA0841760.1	0	0	NA	False	0	0	0	False	0	1	0	True	0	0	0	False	0	0	0	False	0	0	0	False	0	1	0	True	0	0	0	False	0	0	0	False	0	0	0	False	0	0	0	False	0	0
group10210	TRIAE_CS42_3AL_TGACv1_195402_AA0649190.1	TRIAE_CS42_3B_TGACv1_222305_AA0761740.1	TRIAE_CS42_3DL_TGACv1_249218_AA0841750.1	0	0	0	False	-1	0	0	True	0	0	0	False	0	0	0	False	0	0	0	False	0	0	0	False	0	0	0	False	0	0	0	False	0	0	0	False	0	0	0	False	0	0	0	False	0	0
group10212	TRIAE_CS42_3AL_TGACv1_195407_AA0649240.1	TRIAE_CS42_3B_TGACv1_221153_AA0731930.1	TRIAE_CS42_3DL_TGACv1_250046_AA0861180.1	0	0	0	False	0	NA	0	False	0	0	0	False	0	0	0	False	0	0	0	False	0	0	0	False	0	0	0	False	0	0	0	False	0	0	0	False	0	0	0	False	0	0	0	False	0	0
group10213	TRIAE_CS42_3AL_TGACv1_195409_AA0649250.1	TRIAE_CS42_3B_TGACv1_220619_AA0711650.1	TRIAE_CS42_3DL_TGACv1_251621_AA0883190.1	0	0	0	False	0	0	0	False	0	0	0	False	0	0	0	False	0	0	0	False	0	0	0	False	0	0	0	False	0	0	0	False	0	0	0	False	0	0	0	False	0	0	0	False	0	0
group10214	TRIAE_CS42_3AL_TGACv1_195410_AA0649290.1	TRIAE_CS42_3B_TGACv1_223238_AA0778700.1	TRIAE_CS42_3DL_TGACv1_249172_AA0840360.1	NA	NA	NA	NA	NA	NA	NA	NA	NA	NA	NA	NA	NA	NA	NA	NA	NA	NA	NA	NA	NA	NA	NA	NA	NA	NA	NA	NA	NA	NA	NA	NA	NA	NA	NA	NA	NA	NA	NA	NA	NA	NA	NA	NA	0	0
group10215	TRIAE_CS42_3AL_TGACv1_195414_AA0649340.1	TRIAE_CS42_3B_TGACv1_220588_AA0709770.1	TRIAE_CS42_3DL_TGACv1_251379_AA0880900.1	0	0	0	False	0	0	0	False	0	0	0	False	0	0	0	False	0	0	0	False	0	0	0	False	0	0	0	False	0	0	0	False	0	0	0	False	0	0	0	False	0	0	0	False	0	0
group10216	TRIAE_CS42_3AL_TGACv1_195414_AA0649350.1	TRIAE_CS42_3B_TGACv1_220588_AA0709780.2	TRIAE_CS42_3DL_TGACv1_251379_AA0880910.1	0	0	0	False	0	0	0	False	0	0	0	False	0	0	0	False	0	0	0	False	0	0	0	False	0	0	0	False	0	0	0	False	0	0	0	False	0	0	0	False	0	0	0	False	0	0
group10218	TRIAE_CS42_3AL_TGACv1_195419_AA0649390.2	TRIAE_CS42_3B_TGACv1_221442_AA0741020.1	TRIAE_CS42_3DL_TGACv1_249302_AA0844680.1	0	0	1	True	0	1	0	True	0	1	1	True	0	1	0	True	0	1	0	True	0	0	0	False	0	1	0	True	0	0	0	False	0	0	0	False	0	0	0	False	0	0	0	False	0	0
group10219	TRIAE_CS42_3AL_TGACv1_195423_AA0649430.1	TRIAE_CS42_3B_TGACv1_222331_AA0762280.1	TRIAE_CS42_3DL_TGACv1_251708_AA0884030.1	0	0	0	False	0	0	NA	False	0	0	NA	False	0	0	0	False	0	0	0	False	0	0	0	False	0	0	0	False	0	0	0	False	0	0	0	False	0	0	0	False	0	0	0	False	0	0
group10220	TRIAE_CS42_3AL_TGACv1_195425_AA0649440.1	TRIAE_CS42_3B_TGACv1_223256_AA0779120.1	TRIAE_CS42_3DL_TGACv1_249194_AA0840850.1	0	0	0	False	0	0	0	False	0	0	0	False	0	0	0	False	0	0	0	False	0	0	0	False	0	0	0	False	0	0	0	False	0	0	0	False	0	0	0	False	0	0	0	False	-1	0
group10221	TRIAE_CS42_3AL_TGACv1_195425_AA0649450.2	TRIAE_CS42_3B_TGACv1_223256_AA0779140.2	TRIAE_CS42_3DL_TGACv1_249194_AA0840860.1	0	0	0	False	0	0	0	False	0	0	0	False	0	0	0	False	0	0	0	False	0	0	0	False	0	0	0	False	0	0	0	False	0	0	0	False	0	0	0	False	0	0	0	False	0	0
group10222	TRIAE_CS42_3AL_TGACv1_195427_AA0649460.1	TRIAE_CS42_3B_TGACv1_220708_AA0716100.1	TRIAE_CS42_3DL_TGACv1_249210_AA0841520.1	0	0	0	False	0	0	0	False	0	0	0	False	0	0	0	False	0	0	0	False	0	0	0	False	0	0	0	False	0	0	0	False	0	0	0	False	0	0	0	False	0	0	0	False	0	0
group10223	TRIAE_CS42_3AL_TGACv1_195431_AA0649500.1	TRIAE_CS42_3B_TGACv1_223446_AA0782290.1	TRIAE_CS42_3DL_TGACv1_253186_AA0893720.2	0	0	0	False	0	0	0	False	0	0	NA	False	0	0	0	False	0	0	0	False	0	0	0	False	0	0	0	False	0	0	0	False	0	0	0	False	0	0	0	False	0	0	0	False	0	0
group10225	TRIAE_CS42_3AL_TGACv1_195446_AA0649700.1	TRIAE_CS42_3B_TGACv1_222429_AA0764370.1	TRIAE_CS42_3DL_TGACv1_249695_AA0854580.1	-1	0	0	True	-1	0	0	True	-1	0	0	True	-1	0	0	True	0	0	0	False	0	0	0	False	0	0	0	False	0	0	0	False	0	0	0	False	0	0	0	False	0	0	0	False	0	0
group10227	TRIAE_CS42_3AL_TGACv1_195449_AA0649720.2	TRIAE_CS42_3B_TGACv1_221626_AA0746180.1	TRIAE_CS42_3DL_TGACv1_249054_AA0836270.1	NA	NA	0	False	NA	0	0	False	NA	NA	NA	NA	0	0	NA	False	NA	NA	NA	NA	0	0	0	False	0	0	0	False	0	0	0	False	0	0	0	False	0	0	0	False	0	0	0	False	0	0
group10228	TRIAE_CS42_3AL_TGACv1_195449_AA0649730.1	TRIAE_CS42_3B_TGACv1_221626_AA0746190.1	TRIAE_CS42_3DL_TGACv1_249054_AA0836280.1	0	0	0	False	0	0	0	False	0	0	0	False	0	0	0	False	0	0	0	False	0	0	0	False	0	0	0	False	0	0	0	False	0	0	0	False	0	0	0	False	0	0	0	False	0	0
group10229	TRIAE_CS42_3AL_TGACv1_195449_AA0649740.1	TRIAE_CS42_3B_TGACv1_221626_AA0746210.2	TRIAE_CS42_3DL_TGACv1_249054_AA0836290.1	0	0	NA	False	0	0	0	False	0	0	0	False	0	0	0	False	0	0	0	False	0	0	0	False	0	0	0	False	0	0	0	False	0	0	0	False	0	0	0	False	0	0	NA	False	0	0
group10230	TRIAE_CS42_3AL_TGACv1_195454_AA0649790.1	TRIAE_CS42_3B_TGACv1_223007_AA0775040.1	TRIAE_CS42_3DL_TGACv1_252394_AA0889770.1	0	0	0	False	0	0	0	False	0	0	0	False	0	0	0	False	0	0	0	False	0	0	0	False	0	0	0	False	0	0	0	False	0	0	0	False	0	0	0	False	0	0	0	False	0	0
group10231	TRIAE_CS42_3AL_TGACv1_195454_AA0649800.1	TRIAE_CS42_3B_TGACv1_222835_AA0771480.1	TRIAE_CS42_3DL_TGACv1_252394_AA0889760.1	NA	NA	NA	NA	NA	NA	NA	NA	NA	NA	NA	NA	NA	NA	NA	NA	NA	NA	NA	NA	NA	NA	NA	NA	NA	NA	NA	NA	NA	NA	NA	NA	NA	NA	NA	NA	NA	NA	NA	NA	NA	NA	NA	NA	NA	NA
group10232	TRIAE_CS42_3AL_TGACv1_195457_AA0649830.1	TRIAE_CS42_3B_TGACv1_224311_AA0795160.1	TRIAE_CS42_3DL_TGACv1_252553_AA0890640.1	0	0	0	False	0	0	0	False	NA	0	0	False	0	0	0	False	0	0	0	False	0	0	0	False	0	0	0	False	0	0	0	False	0	0	0	False	0	0	0	False	NA	0	0	False	NA	NA
group10233	TRIAE_CS42_3AL_TGACv1_195474_AA0650010.1	TRIAE_CS42_3B_TGACv1_224888_AA0802850.1	TRIAE_CS42_3DL_TGACv1_250489_AA0869090.4	0	0	0	False	0	0	0	False	0	0	0	False	0	0	0	False	0	0	0	False	0	0	0	False	0	0	0	False	0	0	0	False	0	0	0	False	0	1	1	True	0	0	0	False	0	0
group10234	TRIAE_CS42_3AL_TGACv1_195476_AA0650030.2	TRIAE_CS42_3B_TGACv1_221841_AA0751280.2	TRIAE_CS42_3DL_TGACv1_249115_AA0838220.1	0	0	0	False	0	0	0	False	0	0	0	False	0	0	0	False	0	0	0	False	0	0	0	False	0	0	0	False	0	0	0	False	0	0	0	False	1	1	0	True	0	0	0	False	NA	0
group10235	TRIAE_CS42_3AL_TGACv1_195481_AA0650040.1	TRIAE_CS42_3B_TGACv1_224116_AA0792570.1	TRIAE_CS42_3DL_TGACv1_250027_AA0860670.3	1	1	NA	True	1	1	NA	True	0	0	0	False	1	1	0	True	1	1	0	True	1	1	0	True	1	1	0	True	1	1	0	True	1	1	0	True	1	1	0	True	0	1	0	True	1	1
group10236	TRIAE_CS42_3AL_TGACv1_195481_AA0650060.1	TRIAE_CS42_3B_TGACv1_224116_AA0792560.1	TRIAE_CS42_3DL_TGACv1_250027_AA0860660.1	0	0	0	False	0	0	0	False	0	0	0	False	0	0	0	False	0	0	0	False	0	0	0	False	0	0	0	False	0	0	0	False	0	0	0	False	0	0	0	False	0	0	0	False	0	0
group10237	TRIAE_CS42_3AL_TGACv1_195481_AA0650070.1	TRIAE_CS42_3B_TGACv1_224116_AA0792550.1	TRIAE_CS42_3DL_TGACv1_250027_AA0860650.1	0	0	0	False	0	0	0	False	0	0	0	False	0	0	0	False	0	0	0	False	0	0	0	False	0	0	0	False	0	0	0	False	0	0	0	False	0	0	0	False	0	0	0	False	0	0
group10239	TRIAE_CS42_3AL_TGACv1_195488_AA0650150.1	TRIAE_CS42_3B_TGACv1_221155_AA0732030.2	TRIAE_CS42_3DL_TGACv1_250480_AA0868900.1	0	0	0	False	0	0	0	False	0	0	0	False	0	0	0	False	0	0	0	False	0	0	0	False	0	0	0	False	0	0	0	False	0	0	0	False	0	0	0	False	0	0	0	False	0	0
group10240	TRIAE_CS42_3AL_TGACv1_195488_AA0650160.1	TRIAE_CS42_3B_TGACv1_221155_AA0732040.1	TRIAE_CS42_3DL_TGACv1_250480_AA0868910.1	0	0	0	False	0	0	0	False	0	0	0	False	0	0	0	False	0	0	0	False	0	0	0	False	0	0	0	False	0	0	0	False	0	0	0	False	0	0	0	False	0	0	0	False	0	0
group10241	TRIAE_CS42_3AL_TGACv1_195497_AA0650210.5	TRIAE_CS42_3B_TGACv1_222085_AA0757020.1	TRIAE_CS42_3DL_TGACv1_250362_AA0866880.2	0	0	0	False	0	0	0	False	0	0	0	False	0	0	0	False	0	0	0	False	0	0	0	False	0	0	0	False	0	0	0	False	0	0	0	False	0	-1	-1	True	0	0	0	False	0	0
group10242	TRIAE_CS42_3AL_TGACv1_195497_AA0650240.1	TRIAE_CS42_3B_TGACv1_222085_AA0757010.1	TRIAE_CS42_3DL_TGACv1_250437_AA0868160.1	0	0	0	False	0	0	0	False	0	0	0	False	0	0	0	False	0	0	0	False	0	0	0	False	0	0	0	False	0	0	0	False	0	0	0	False	0	0	0	False	0	0	0	False	0	0
group10243	TRIAE_CS42_3AL_TGACv1_195503_AA0650280.1	TRIAE_CS42_3B_TGACv1_224601_AA0798630.1	TRIAE_CS42_3DL_TGACv1_250863_AA0874340.2	0	0	0	False	0	0	0	False	0	0	NA	False	0	0	0	False	0	0	0	False	0	0	0	False	0	0	0	False	0	0	0	False	0	0	0	False	0	0	0	False	0	0	0	False	0	0
group10245	TRIAE_CS42_3AL_TGACv1_195509_AA0650360.1	TRIAE_CS42_3B_TGACv1_221914_AA0752990.1	TRIAE_CS42_3DL_TGACv1_249203_AA0841250.1	NA	NA	NA	NA	NA	NA	NA	NA	NA	NA	NA	NA	NA	NA	NA	NA	NA	NA	NA	NA	NA	NA	NA	NA	NA	NA	NA	NA	NA	NA	NA	NA	NA	NA	NA	NA	NA	NA	NA	NA	NA	NA	NA	NA	NA	NA
group10246	TRIAE_CS42_3AL_TGACv1_195516_AA0650420.2	TRIAE_CS42_3B_TGACv1_224118_AA0792600.1	TRIAE_CS42_3DL_TGACv1_250542_AA0869920.1	0	0	0	False	0	0	0	False	0	0	0	False	0	0	0	False	0	0	0	False	0	0	0	False	0	0	0	False	0	0	0	False	0	0	0	False	0	0	0	False	0	0	0	False	0	0
group10247	TRIAE_CS42_3AL_TGACv1_195516_AA0650440.1	TRIAE_CS42_3B_TGACv1_226193_AA0814640.1	TRIAE_CS42_3DL_TGACv1_250817_AA0873630.1	0	0	0	False	0	0	0	False	0	0	0	False	0	0	0	False	0	0	0	False	0	0	0	False	0	0	0	False	0	0	0	False	0	0	0	False	0	0	0	False	0	0	0	False	0	0
group10249	TRIAE_CS42_3AL_TGACv1_195527_AA0650560.1	TRIAE_CS42_3B_TGACv1_222613_AA0767820.1	TRIAE_CS42_3DL_TGACv1_252354_AA0889470.1	0	0	0	False	0	0	0	False	0	0	0	False	0	0	0	False	0	0	0	False	0	0	0	False	0	0	0	False	0	0	0	False	0	0	0	False	0	0	0	False	0	0	0	False	0	0
group10250	TRIAE_CS42_3AL_TGACv1_195527_AA0650570.1	TRIAE_CS42_3B_TGACv1_222302_AA0761700.2	TRIAE_CS42_3DL_TGACv1_249968_AA0859430.2	NA	0	0	False	0	-1	0	True	NA	-1	-1	True	0	0	0	False	0	0	0	False	NA	0	0	False	0	-1	0	True	0	0	0	False	0	0	0	False	NA	0	0	False	0	0	0	False	NA	0
group10251	TRIAE_CS42_3AL_TGACv1_195527_AA0650580.1	TRIAE_CS42_3B_TGACv1_221366_AA0738450.1	TRIAE_CS42_3DL_TGACv1_249968_AA0859420.1	0	0	0	False	0	0	0	False	0	0	0	False	0	0	0	False	0	0	0	False	0	0	0	False	0	0	0	False	0	0	0	False	0	0	0	False	0	0	0	False	0	0	0	False	0	0
group10252	TRIAE_CS42_3AL_TGACv1_195527_AA0650590.1	TRIAE_CS42_3B_TGACv1_221366_AA0738440.1	TRIAE_CS42_3DL_TGACv1_249968_AA0859410.1	NA	NA	NA	NA	NA	NA	NA	NA	0	0	NA	False	NA	NA	NA	NA	0	NA	0	False	0	0	0	False	0	0	0	False	0	0	0	False	0	0	0	False	0	0	0	False	0	0	0	False	0	0
group10255	TRIAE_CS42_3AL_TGACv1_195533_AA0650750.1	TRIAE_CS42_3B_TGACv1_225092_AA0804900.1	TRIAE_CS42_3DL_TGACv1_249674_AA0854070.1	0	0	0	False	0	0	0	False	0	0	0	False	0	0	0	False	0	0	0	False	0	0	0	False	0	0	0	False	0	0	0	False	0	0	0	False	0	0	0	False	1	1	0	True	1	1
group10258	TRIAE_CS42_3AL_TGACv1_195540_AA0650910.1	TRIAE_CS42_3B_TGACv1_220669_AA0714690.1	TRIAE_CS42_3DL_TGACv1_251195_AA0878640.1	0	0	0	False	0	0	0	False	0	0	0	False	0	0	0	False	0	0	0	False	0	0	0	False	0	0	0	False	0	0	0	False	0	0	0	False	0	0	0	False	0	0	0	False	0	0
group10260	TRIAE_CS42_3AL_TGACv1_195543_AA0650960.1	TRIAE_CS42_3B_TGACv1_221875_AA0752240.1	TRIAE_CS42_3DL_TGACv1_250205_AA0864260.1	0	0	0	False	0	0	0	False	0	0	0	False	0	0	0	False	0	0	0	False	0	0	0	False	0	0	0	False	0	0	0	False	0	0	0	False	0	0	0	False	0	0	0	False	0	0
group10261	TRIAE_CS42_3AL_TGACv1_195546_AA0650980.1	TRIAE_CS42_3B_TGACv1_224577_AA0798290.2	TRIAE_CS42_3DL_TGACv1_250166_AA0863480.3	0	0	0	False	0	0	0	False	0	0	0	False	0	0	0	False	0	0	0	False	0	0	0	False	0	0	0	False	0	0	0	False	0	0	0	False	0	0	0	False	0	0	0	False	1	0
group10262	TRIAE_CS42_3AL_TGACv1_195550_AA0651030.1	TRIAE_CS42_3B_TGACv1_224343_AA0795540.1	TRIAE_CS42_3DL_TGACv1_251869_AA0885570.1	0	0	0	False	0	0	0	False	0	0	0	False	0	0	0	False	0	0	0	False	0	0	0	False	0	0	0	False	0	0	0	False	0	0	0	False	0	0	0	False	0	0	0	False	0	0
group10263	TRIAE_CS42_3AL_TGACv1_195551_AA0651070.1	TRIAE_CS42_3B_TGACv1_221275_AA0735980.1	TRIAE_CS42_3DL_TGACv1_249799_AA0856660.1	NA	NA	NA	NA	NA	NA	NA	NA	NA	NA	NA	NA	NA	NA	NA	NA	0	NA	0	False	0	NA	0	False	NA	NA	0	False	NA	0	0	False	0	0	0	False	NA	0	0	False	0	NA	0	False	NA	0
group10264	TRIAE_CS42_3AL_TGACv1_195551_AA0651080.1	TRIAE_CS42_3B_TGACv1_221275_AA0735970.1	TRIAE_CS42_3DL_TGACv1_249799_AA0856650.1	0	0	0	False	0	0	NA	False	0	0	0	False	0	0	0	False	0	0	0	False	0	0	0	False	0	0	0	False	0	0	0	False	0	0	0	False	0	0	0	False	0	0	0	False	0	0
group10265	TRIAE_CS42_3AL_TGACv1_195551_AA0651090.2	TRIAE_CS42_3B_TGACv1_221275_AA0735960.1	TRIAE_CS42_3DL_TGACv1_249799_AA0856640.1	NA	NA	NA	NA	NA	NA	NA	NA	NA	NA	NA	NA	NA	0	NA	False	NA	NA	0	False	0	NA	0	False	NA	0	0	False	0	0	0	False	NA	0	0	False	0	0	0	False	0	0	0	False	0	0
group10266	TRIAE_CS42_3AL_TGACv1_195554_AA0651100.1	TRIAE_CS42_3B_TGACv1_221729_AA0748580.1	TRIAE_CS42_3DL_TGACv1_250761_AA0872720.1	NA	NA	NA	NA	NA	NA	NA	NA	NA	NA	NA	NA	NA	NA	NA	NA	NA	NA	NA	NA	NA	NA	NA	NA	NA	NA	NA	NA	NA	NA	NA	NA	NA	NA	NA	NA	NA	NA	NA	NA	NA	NA	NA	NA	NA	NA
group10268	TRIAE_CS42_3AL_TGACv1_195555_AA0651130.1	TRIAE_CS42_3B_TGACv1_222201_AA0759690.1	TRIAE_CS42_3DL_TGACv1_252617_AA0891060.1	NA	NA	NA	NA	NA	NA	NA	NA	NA	NA	NA	NA	NA	NA	NA	NA	NA	NA	NA	NA	NA	NA	NA	NA	NA	NA	NA	NA	NA	NA	NA	NA	NA	NA	NA	NA	NA	NA	NA	NA	NA	NA	NA	NA	NA	NA
group10269	TRIAE_CS42_3AL_TGACv1_195562_AA0651220.2	TRIAE_CS42_3B_TGACv1_221643_AA0746430.2	TRIAE_CS42_3DL_TGACv1_250717_AA0872310.1	0	0	0	False	0	0	0	False	0	0	0	False	1	0	-1	True	1	0	-1	True	0	0	0	False	0	0	0	False	1	0	-1	True	1	0	-1	True	1	0	-1	True	1	0	-1	True	1	0
group10270	TRIAE_CS42_3AL_TGACv1_195567_AA0651320.1	TRIAE_CS42_3B_TGACv1_220646_AA0713460.1	TRIAE_CS42_3DL_TGACv1_249333_AA0845650.1	NA	NA	NA	NA	NA	NA	NA	NA	NA	NA	NA	NA	NA	NA	NA	NA	NA	NA	NA	NA	NA	NA	NA	NA	NA	NA	NA	NA	NA	NA	NA	NA	NA	NA	NA	NA	NA	NA	NA	NA	NA	NA	NA	NA	NA	NA
group10272	TRIAE_CS42_3AL_TGACv1_195567_AA0651340.1	TRIAE_CS42_3B_TGACv1_220646_AA0713530.4	TRIAE_CS42_3DL_TGACv1_249333_AA0845600.1	0	0	1	True	0	0	1	True	0	0	1	True	-1	0	1	True	-1	0	1	True	-1	0	1	True	0	0	1	True	0	0	0	False	0	0	0	False	0	0	0	False	0	0	0	False	0	0
group10273	TRIAE_CS42_3AL_TGACv1_195570_AA0651350.3	TRIAE_CS42_3B_TGACv1_222216_AA0760000.3	TRIAE_CS42_3DL_TGACv1_250912_AA0874940.1	0	0	0	False	-1	0	0	True	0	0	0	False	0	0	0	False	0	0	0	False	0	0	0	False	0	0	0	False	0	0	0	False	0	0	0	False	0	0	0	False	0	0	0	False	0	0
group10274	TRIAE_CS42_3AL_TGACv1_195570_AA0651360.1	TRIAE_CS42_3B_TGACv1_222216_AA0759990.1	TRIAE_CS42_3DL_TGACv1_250517_AA0869600.1	NA	NA	NA	NA	NA	NA	NA	NA	NA	NA	NA	NA	NA	NA	NA	NA	NA	NA	NA	NA	NA	NA	NA	NA	NA	NA	NA	NA	NA	NA	NA	NA	NA	NA	NA	NA	NA	NA	NA	NA	NA	NA	NA	NA	NA	NA
group10276	TRIAE_CS42_3AL_TGACv1_195582_AA0651510.1	TRIAE_CS42_3B_TGACv1_227432_AA0823340.1	TRIAE_CS42_3DL_TGACv1_249360_AA0846500.1	0	0	0	False	0	0	0	False	0	0	0	False	0	0	0	False	0	0	0	False	0	0	0	False	0	0	0	False	0	0	0	False	0	0	0	False	0	0	0	False	0	0	0	False	0	0
group10277	TRIAE_CS42_3AL_TGACv1_195582_AA0651530.1	TRIAE_CS42_3B_TGACv1_226290_AA0815710.1	TRIAE_CS42_3DL_TGACv1_249360_AA0846520.1	0	0	0	False	0	0	0	False	0	0	0	False	0	0	0	False	0	0	0	False	0	0	0	False	0	0	0	False	0	0	0	False	0	0	0	False	0	0	0	False	0	0	0	False	0	0
group10280	TRIAE_CS42_3AL_TGACv1_195593_AA0651640.1	TRIAE_CS42_3B_TGACv1_222706_AA0769300.1	TRIAE_CS42_3DL_TGACv1_250366_AA0866980.1	NA	NA	NA	NA	NA	NA	NA	NA	0	NA	0	False	NA	NA	NA	NA	0	NA	0	False	NA	NA	NA	NA	0	NA	0	False	NA	NA	NA	NA	NA	NA	NA	NA	NA	NA	NA	NA	NA	NA	NA	NA	NA	NA
group10281	TRIAE_CS42_3AL_TGACv1_195593_AA0651650.1	TRIAE_CS42_3B_TGACv1_226449_AA0816950.1	TRIAE_CS42_3DL_TGACv1_250366_AA0866970.1	NA	NA	NA	NA	NA	NA	NA	NA	NA	NA	NA	NA	NA	NA	NA	NA	NA	NA	NA	NA	NA	NA	NA	NA	NA	NA	NA	NA	NA	NA	NA	NA	NA	NA	NA	NA	NA	NA	NA	NA	0	NA	0	False	NA	NA
group10282	TRIAE_CS42_3AL_TGACv1_195596_AA0651670.1	TRIAE_CS42_3B_TGACv1_221153_AA0731970.1	TRIAE_CS42_3DL_TGACv1_251133_AA0877880.1	0	0	0	False	0	0	0	False	0	0	0	False	0	0	0	False	0	0	0	False	0	0	0	False	0	0	0	False	0	0	0	False	0	0	0	False	0	0	0	False	0	0	0	False	0	0
group10283	TRIAE_CS42_3AL_TGACv1_195604_AA0651820.1	TRIAE_CS42_3B_TGACv1_220884_AA0722490.1	TRIAE_CS42_3DL_TGACv1_253697_AA0895360.2	0	0	0	False	0	0	0	False	0	0	0	False	0	0	0	False	0	0	0	False	0	0	0	False	0	0	0	False	0	0	0	False	0	0	0	False	0	0	0	False	0	0	0	False	0	0
group10287	TRIAE_CS42_3AL_TGACv1_195605_AA0651860.1	TRIAE_CS42_3B_TGACv1_223220_AA0778140.1	TRIAE_CS42_3DL_TGACv1_250140_AA0862890.1	0	-1	0	True	0	0	0	False	0	0	0	False	0	0	0	False	0	0	0	False	0	0	0	False	0	0	0	False	0	0	0	False	0	0	0	False	0	0	0	False	0	0	0	False	0	0
group10289	TRIAE_CS42_3AL_TGACv1_195613_AA0651950.2	TRIAE_CS42_3B_TGACv1_223686_AA0785610.1	TRIAE_CS42_3DL_TGACv1_251677_AA0883710.3	0	0	0	False	0	0	0	False	0	0	0	False	0	0	0	False	0	0	0	False	0	0	0	False	0	0	0	False	0	0	0	False	0	0	0	False	0	0	0	False	0	0	0	False	0	0
group10291	TRIAE_CS42_3AL_TGACv1_195645_AA0652240.1	TRIAE_CS42_3B_TGACv1_221862_AA0752000.1	TRIAE_CS42_3DL_TGACv1_249803_AA0856710.2	0	0	NA	False	NA	0	0	False	0	0	0	False	0	0	0	False	0	0	0	False	0	0	0	False	0	0	0	False	0	0	0	False	0	0	0	False	0	0	0	False	0	-1	0	True	0	0
group10292	TRIAE_CS42_3AL_TGACv1_195650_AA0652290.1	TRIAE_CS42_3B_TGACv1_224531_AA0797760.1	TRIAE_CS42_3DL_TGACv1_254105_AA0895990.2	NA	NA	NA	NA	NA	NA	NA	NA	NA	NA	NA	NA	NA	NA	NA	NA	NA	NA	NA	NA	NA	NA	NA	NA	NA	NA	NA	NA	NA	NA	NA	NA	NA	NA	NA	NA	NA	NA	NA	NA	NA	NA	NA	NA	NA	NA
group10294	TRIAE_CS42_3AL_TGACv1_195655_AA0652390.1	TRIAE_CS42_3B_TGACv1_222120_AA0757710.1	TRIAE_CS42_3DL_TGACv1_250109_AA0862260.1	0	0	0	False	0	0	0	False	0	0	0	False	0	0	0	False	0	0	0	False	0	0	0	False	0	0	0	False	0	0	0	False	0	0	0	False	0	0	0	False	0	0	0	False	0	0
group10297	TRIAE_CS42_3AL_TGACv1_195663_AA0652500.1	TRIAE_CS42_3B_TGACv1_221289_AA0736390.1	TRIAE_CS42_3DL_TGACv1_252280_AA0889050.1	NA	NA	NA	NA	NA	NA	NA	NA	NA	NA	NA	NA	NA	NA	NA	NA	NA	NA	NA	NA	NA	NA	NA	NA	NA	NA	NA	NA	NA	NA	NA	NA	NA	NA	NA	NA	NA	NA	NA	NA	NA	NA	NA	NA	NA	NA
group10299	TRIAE_CS42_3AL_TGACv1_195675_AA0652630.1	TRIAE_CS42_3B_TGACv1_225503_AA0809180.1	TRIAE_CS42_3DL_TGACv1_251564_AA0882520.1	NA	0	0	False	NA	0	0	False	NA	0	0	False	NA	0	0	False	NA	0	0	False	NA	NA	NA	NA	NA	0	0	False	NA	NA	NA	NA	NA	NA	NA	NA	NA	0	0	False	NA	NA	NA	NA	NA	NA
group10300	TRIAE_CS42_3AL_TGACv1_195675_AA0652640.1	TRIAE_CS42_3B_TGACv1_225503_AA0809190.1	TRIAE_CS42_3DL_TGACv1_251684_AA0883810.1	NA	0	0	False	0	0	0	False	0	0	0	False	0	0	0	False	0	0	0	False	0	0	0	False	0	0	0	False	0	0	0	False	0	0	0	False	0	0	0	False	0	0	0	False	0	0
group10301	TRIAE_CS42_3AL_TGACv1_195681_AA0652670.1	TRIAE_CS42_3B_TGACv1_220629_AA0712780.1	TRIAE_CS42_3DL_TGACv1_252191_AA0888200.1	0	0	0	False	0	0	0	False	0	0	0	False	0	0	0	False	0	0	0	False	0	0	0	False	0	0	0	False	0	0	0	False	0	0	0	False	0	0	0	False	0	0	NA	False	0	0
group10302	TRIAE_CS42_3AL_TGACv1_195681_AA0652680.1	TRIAE_CS42_3B_TGACv1_220629_AA0712760.1	TRIAE_CS42_3DL_TGACv1_252191_AA0888210.1	0	0	0	False	0	0	0	False	0	0	0	False	0	0	0	False	0	0	0	False	0	0	0	False	0	0	0	False	0	0	0	False	0	0	0	False	0	0	0	False	0	0	0	False	0	0
group10304	TRIAE_CS42_3AL_TGACv1_195683_AA0652710.1	TRIAE_CS42_3B_TGACv1_220663_AA0714540.1	TRIAE_CS42_3DL_TGACv1_249469_AA0849500.1	NA	NA	NA	NA	NA	NA	NA	NA	NA	NA	NA	NA	NA	NA	NA	NA	NA	NA	NA	NA	NA	NA	NA	NA	NA	NA	NA	NA	NA	NA	NA	NA	NA	NA	NA	NA	NA	NA	NA	NA	NA	NA	NA	NA	NA	NA
group10305	TRIAE_CS42_3AL_TGACv1_195686_AA0652740.1	TRIAE_CS42_3B_TGACv1_223285_AA0779670.1	TRIAE_CS42_3DL_TGACv1_252982_AA0892820.1	0	0	0	False	0	0	0	False	0	0	0	False	0	0	0	False	0	0	0	False	0	0	0	False	0	0	0	False	0	0	0	False	0	0	0	False	0	0	0	False	0	0	0	False	0	0
group10306	TRIAE_CS42_3AL_TGACv1_195687_AA0652750.1	TRIAE_CS42_3B_TGACv1_224114_AA0792470.1	TRIAE_CS42_3DL_TGACv1_250121_AA0862420.1	0	0	0	False	0	0	0	False	0	0	0	False	0	0	0	False	0	0	0	False	0	0	0	False	0	0	0	False	0	0	0	False	1	0	-1	True	0	0	0	False	0	0	0	False	0	0
group10307	TRIAE_CS42_3AL_TGACv1_195693_AA0652800.1	TRIAE_CS42_3B_TGACv1_221138_AA0731590.1	TRIAE_CS42_3DL_TGACv1_250525_AA0869670.1	0	0	0	False	0	0	0	False	0	0	0	False	0	0	0	False	0	0	0	False	0	0	0	False	0	0	0	False	0	0	0	False	0	0	0	False	0	0	0	False	0	0	0	False	0	0
group10310	TRIAE_CS42_3AL_TGACv1_195696_AA0652840.1	TRIAE_CS42_3B_TGACv1_220741_AA0717780.1	TRIAE_CS42_3DL_TGACv1_249949_AA0858950.1	0	0	0	False	0	0	0	False	0	0	0	False	0	0	0	False	0	0	0	False	0	0	0	False	0	0	0	False	0	0	0	False	0	0	0	False	0	0	0	False	0	0	0	False	0	0
group10311	TRIAE_CS42_3AL_TGACv1_195702_AA0652900.1	TRIAE_CS42_3B_TGACv1_224899_AA0802930.1	TRIAE_CS42_3DL_TGACv1_249703_AA0854810.1	0	0	1	True	-1	0	1	True	-1	0	1	True	-1	0	1	True	0	0	1	True	0	0	1	True	-1	0	1	True	0	0	0	False	0	0	0	False	0	0	0	False	0	0	0	False	0	0
group10312	TRIAE_CS42_3AL_TGACv1_195702_AA0652910.1	TRIAE_CS42_3B_TGACv1_224899_AA0802940.1	TRIAE_CS42_3DL_TGACv1_249703_AA0854820.1	0	0	0	False	0	0	0	False	0	0	0	False	0	0	0	False	0	0	0	False	0	0	0	False	0	0	0	False	0	0	0	False	0	0	0	False	0	0	0	False	0	0	0	False	0	0
group10314	TRIAE_CS42_3AL_TGACv1_195711_AA0652990.1	TRIAE_CS42_3B_TGACv1_222607_AA0767640.2	TRIAE_CS42_3DL_TGACv1_251343_AA0880340.1	0	NA	NA	False	NA	NA	NA	NA	NA	NA	NA	NA	NA	NA	NA	NA	NA	NA	NA	NA	0	0	0	False	NA	0	0	False	0	0	0	False	NA	NA	NA	NA	0	NA	0	False	NA	NA	NA	NA	NA	NA
group10315	TRIAE_CS42_3AL_TGACv1_195712_AA0653000.1	TRIAE_CS42_3B_TGACv1_221246_AA0735060.1	TRIAE_CS42_3DL_TGACv1_251482_AA0881910.1	NA	NA	NA	NA	NA	NA	NA	NA	NA	NA	NA	NA	NA	NA	NA	NA	NA	NA	NA	NA	NA	NA	NA	NA	NA	NA	NA	NA	NA	NA	NA	NA	0	NA	0	False	0	NA	0	False	NA	NA	NA	NA	NA	NA
group10317	TRIAE_CS42_3AL_TGACv1_195717_AA0653040.2	TRIAE_CS42_3B_TGACv1_222050_AA0755910.1	TRIAE_CS42_3DL_TGACv1_249418_AA0848250.1	NA	NA	NA	NA	NA	NA	NA	NA	NA	NA	NA	NA	NA	NA	NA	NA	NA	NA	NA	NA	NA	NA	NA	NA	NA	NA	NA	NA	NA	NA	NA	NA	NA	NA	NA	NA	NA	NA	NA	NA	NA	NA	NA	NA	NA	NA
group10318	TRIAE_CS42_3AL_TGACv1_195721_AA0653100.1	TRIAE_CS42_3B_TGACv1_222045_AA0755680.1	TRIAE_CS42_3DL_TGACv1_250462_AA0868620.1	-1	0	1	True	0	1	1	True	-1	1	1	True	-1	1	1	True	0	1	1	True	-1	0	1	True	-1	1	1	True	0	1	1	True	0	1	1	True	0	1	1	True	0	0	1	True	0	1
group10319	TRIAE_CS42_3AL_TGACv1_195721_AA0653110.1	TRIAE_CS42_3B_TGACv1_222045_AA0755690.1	TRIAE_CS42_3DL_TGACv1_250462_AA0868630.1	0	0	0	False	0	0	0	False	0	0	0	False	0	0	0	False	0	0	0	False	0	0	0	False	0	0	0	False	0	0	0	False	0	0	0	False	0	0	0	False	0	0	0	False	0	0
group10320	TRIAE_CS42_3AL_TGACv1_195722_AA0653120.1	TRIAE_CS42_3B_TGACv1_224166_AA0793310.1	TRIAE_CS42_3DL_TGACv1_249597_AA0852160.1	0	0	0	False	0	0	0	False	0	0	0	False	0	0	0	False	0	0	0	False	0	0	0	False	0	0	0	False	0	0	0	False	0	0	0	False	0	0	0	False	0	0	0	False	0	0
group10321	TRIAE_CS42_3AL_TGACv1_195722_AA0653130.2	TRIAE_CS42_3B_TGACv1_224166_AA0793320.1	TRIAE_CS42_3DL_TGACv1_249597_AA0852150.3	0	0	0	False	0	0	0	False	0	0	0	False	0	0	0	False	0	0	0	False	0	0	0	False	0	0	0	False	0	0	0	False	0	0	0	False	0	0	0	False	0	0	0	False	0	0
group10322	TRIAE_CS42_3AL_TGACv1_195726_AA0653170.1	TRIAE_CS42_3B_TGACv1_222228_AA0760130.1	TRIAE_CS42_3DL_TGACv1_249347_AA0846170.1	0	0	0	False	0	0	0	False	0	NA	0	False	0	0	0	False	NA	0	0	False	0	0	0	False	0	0	0	False	0	0	0	False	0	0	0	False	0	0	0	False	0	0	0	False	0	0
group10324	TRIAE_CS42_3AL_TGACv1_195736_AA0653260.1	TRIAE_CS42_3B_TGACv1_221373_AA0738670.1	TRIAE_CS42_3DL_TGACv1_252268_AA0888970.1	NA	0	0	False	NA	0	0	False	NA	0	0	False	0	0	0	False	NA	0	0	False	NA	NA	NA	NA	NA	0	0	False	0	0	0	False	0	0	0	False	0	0	0	False	0	0	0	False	0	0
group10325	TRIAE_CS42_3AL_TGACv1_195742_AA0653310.1	TRIAE_CS42_3B_TGACv1_224496_AA0797280.1	TRIAE_CS42_3DL_TGACv1_250504_AA0869320.2	0	0	0	False	0	0	0	False	0	0	0	False	0	0	0	False	0	0	0	False	0	0	0	False	0	0	0	False	0	0	0	False	0	0	0	False	0	0	0	False	0	0	0	False	0	0
group10327	TRIAE_CS42_3AL_TGACv1_195744_AA0653330.1	TRIAE_CS42_3B_TGACv1_222745_AA0769920.2	TRIAE_CS42_3DL_TGACv1_250447_AA0868390.2	0	0	0	False	0	0	0	False	0	0	0	False	0	0	0	False	0	0	0	False	0	0	0	False	0	0	0	False	0	0	0	False	0	0	0	False	0	0	0	False	0	0	0	False	0	0
group10328	TRIAE_CS42_3AL_TGACv1_195744_AA0653340.1	TRIAE_CS42_3B_TGACv1_222745_AA0769910.1	TRIAE_CS42_3DL_TGACv1_250447_AA0868380.1	NA	NA	NA	NA	NA	NA	NA	NA	NA	NA	NA	NA	NA	NA	NA	NA	NA	NA	NA	NA	NA	NA	NA	NA	NA	NA	NA	NA	NA	NA	NA	NA	NA	NA	NA	NA	NA	NA	NA	NA	NA	NA	NA	NA	NA	NA
group10329	TRIAE_CS42_3AL_TGACv1_195745_AA0653370.1	TRIAE_CS42_3B_TGACv1_221673_AA0747260.1	TRIAE_CS42_3DL_TGACv1_251161_AA0878240.1	0	0	0	False	NA	NA	NA	NA	0	0	0	False	0	0	NA	False	0	0	0	False	0	NA	0	False	NA	NA	NA	NA	0	0	0	False	0	0	0	False	NA	0	0	False	0	0	0	False	0	0
group10330	TRIAE_CS42_3AL_TGACv1_195745_AA0653380.2	TRIAE_CS42_3B_TGACv1_221673_AA0747250.1	TRIAE_CS42_3DL_TGACv1_251161_AA0878250.2	0	0	0	False	NA	0	0	False	0	0	0	False	0	0	0	False	0	0	0	False	0	0	0	False	0	0	0	False	0	0	0	False	0	0	0	False	0	0	0	False	0	0	0	False	0	0
group10331	TRIAE_CS42_3AL_TGACv1_195745_AA0653390.1	TRIAE_CS42_3B_TGACv1_221673_AA0747240.1	TRIAE_CS42_3DL_TGACv1_251161_AA0878260.1	0	0	0	False	0	0	0	False	0	0	0	False	0	0	0	False	0	0	0	False	0	0	0	False	0	0	0	False	0	0	0	False	0	0	0	False	0	0	0	False	-1	0	1	True	0	0
group10332	TRIAE_CS42_3AL_TGACv1_195748_AA0653430.1	TRIAE_CS42_3B_TGACv1_221316_AA0737000.1	TRIAE_CS42_3DL_TGACv1_249227_AA0842370.1	0	1	0	True	0	0	0	False	0	0	0	False	0	1	0	True	0	0	0	False	0	1	0	True	0	0	0	False	0	0	0	False	0	0	0	False	0	0	0	False	0	0	0	False	0	0
group10333	TRIAE_CS42_3AL_TGACv1_195754_AA0653520.1	TRIAE_CS42_3B_TGACv1_227488_AA0823560.1	TRIAE_CS42_3DL_TGACv1_253128_AA0893540.1	NA	NA	NA	NA	NA	NA	NA	NA	NA	NA	NA	NA	NA	NA	NA	NA	NA	NA	NA	NA	NA	NA	NA	NA	NA	NA	NA	NA	NA	NA	NA	NA	NA	NA	NA	NA	NA	NA	NA	NA	NA	NA	NA	NA	NA	NA
group10336	TRIAE_CS42_3AL_TGACv1_195534_AA0650760.1	TRIAE_CS42_3B_TGACv1_223564_AA0784040.3	TRIAE_CS42_3DL_TGACv1_249877_AA0857940.1	0	0	0	False	0	0	0	False	0	0	0	False	0	0	0	False	0	0	0	False	0	0	0	False	0	0	0	False	0	0	0	False	0	0	0	False	0	0	0	False	0	0	0	False	0	0
group10340	TRIAE_CS42_3AL_TGACv1_195757_AA0653580.1	TRIAE_CS42_3B_TGACv1_225608_AA0810340.1	TRIAE_CS42_3DL_TGACv1_252281_AA0889090.2	NA	NA	NA	NA	NA	NA	NA	NA	NA	NA	NA	NA	NA	NA	NA	NA	NA	NA	NA	NA	NA	NA	NA	NA	NA	NA	NA	NA	0	0	0	False	0	0	0	False	0	0	0	False	0	0	0	False	0	0
group10341	TRIAE_CS42_3AL_TGACv1_195763_AA0653660.2	TRIAE_CS42_3B_TGACv1_226216_AA0814830.1	TRIAE_CS42_3DL_TGACv1_250369_AA0867070.1	0	0	0	False	0	0	0	False	0	0	0	False	0	0	0	False	0	0	0	False	0	0	0	False	0	0	0	False	1	0	0	True	1	0	0	True	0	0	0	False	0	0	0	False	1	0
group10344	TRIAE_CS42_3AL_TGACv1_195781_AA0653840.1	TRIAE_CS42_3B_TGACv1_222840_AA0771600.1	TRIAE_CS42_3DL_TGACv1_251485_AA0881940.1	0	NA	0	False	0	NA	0	False	0	NA	0	False	0	0	0	False	0	NA	0	False	0	0	0	False	0	0	0	False	0	0	0	False	0	0	0	False	0	0	0	False	0	0	0	False	0	0
group10348	TRIAE_CS42_3AL_TGACv1_195785_AA0653890.1	TRIAE_CS42_3B_TGACv1_222101_AA0757380.1	TRIAE_CS42_3DL_TGACv1_251735_AA0884420.1	0	0	0	False	0	0	NA	False	0	0	0	False	0	0	0	False	0	0	0	False	0	0	0	False	0	0	0	False	0	0	0	False	0	0	0	False	0	0	0	False	0	0	0	False	0	0
group10350	TRIAE_CS42_3AL_TGACv1_195793_AA0654030.1	TRIAE_CS42_3B_TGACv1_222850_AA0771710.1	TRIAE_CS42_3DL_TGACv1_249358_AA0846490.2	0	0	0	False	0	0	0	False	0	0	0	False	0	0	0	False	0	0	0	False	0	0	0	False	0	0	0	False	0	0	0	False	0	0	0	False	0	0	0	False	0	0	0	False	0	0
group10351	TRIAE_CS42_3AL_TGACv1_195795_AA0654050.1	TRIAE_CS42_3B_TGACv1_220915_AA0723590.1	TRIAE_CS42_3DL_TGACv1_250627_AA0871280.1	0	0	0	False	0	0	0	False	0	0	0	False	0	0	0	False	0	0	0	False	0	0	0	False	0	0	0	False	0	0	0	False	0	0	0	False	0	0	0	False	0	0	0	False	0	0
group10352	TRIAE_CS42_3AL_TGACv1_195797_AA0654090.1	TRIAE_CS42_3B_TGACv1_226850_AA0819710.1	TRIAE_CS42_3DL_TGACv1_250506_AA0869370.1	NA	0	0	False	0	0	0	False	0	0	0	False	0	0	0	False	0	0	0	False	0	0	0	False	0	0	0	False	0	0	0	False	0	0	0	False	0	0	0	False	0	0	0	False	0	0
group10353	TRIAE_CS42_3AL_TGACv1_195797_AA0654140.1	TRIAE_CS42_3B_TGACv1_226850_AA0819700.1	TRIAE_CS42_3DL_TGACv1_250506_AA0869380.1	NA	NA	NA	NA	NA	NA	NA	NA	NA	NA	NA	NA	NA	NA	NA	NA	NA	NA	NA	NA	NA	NA	NA	NA	NA	NA	NA	NA	NA	NA	NA	NA	NA	NA	NA	NA	0	NA	0	False	NA	NA	NA	NA	NA	NA
group10356	TRIAE_CS42_3AL_TGACv1_195810_AA0654270.2	TRIAE_CS42_3B_TGACv1_225664_AA0810880.1	TRIAE_CS42_3DL_TGACv1_249962_AA0859290.2	0	0	0	False	0	0	0	False	0	0	0	False	0	0	0	False	0	0	0	False	0	0	0	False	0	0	0	False	0	0	0	False	0	0	0	False	0	0	0	False	0	0	0	False	0	0
group10358	TRIAE_CS42_3AL_TGACv1_195811_AA0654320.3	TRIAE_CS42_3B_TGACv1_225713_AA0811410.1	TRIAE_CS42_3DL_TGACv1_249120_AA0838420.1	NA	NA	NA	NA	NA	0	0	False	0	0	NA	False	0	0	NA	False	0	0	0	False	0	0	0	False	NA	0	0	False	0	0	0	False	0	0	0	False	NA	0	0	False	0	0	NA	False	0	0
group10359	TRIAE_CS42_3AL_TGACv1_195813_AA0654360.1	TRIAE_CS42_3B_TGACv1_224965_AA0803690.1	TRIAE_CS42_3DL_TGACv1_250870_AA0874470.1	0	0	0	False	0	0	0	False	0	0	0	False	0	0	0	False	0	0	0	False	0	0	0	False	0	0	0	False	0	0	0	False	0	0	0	False	0	0	0	False	0	0	0	False	0	-1
group10360	TRIAE_CS42_3AL_TGACv1_195813_AA0654370.1	TRIAE_CS42_3B_TGACv1_224965_AA0803700.1	TRIAE_CS42_3DL_TGACv1_250778_AA0872980.1	0	0	0	False	0	NA	0	False	0	0	0	False	0	0	0	False	0	0	0	False	0	0	0	False	0	0	0	False	0	0	0	False	0	0	0	False	0	0	0	False	0	0	0	False	0	0
group10361	TRIAE_CS42_3AL_TGACv1_195819_AA0654430.1	TRIAE_CS42_3B_TGACv1_225601_AA0810260.1	TRIAE_CS42_3DL_TGACv1_253556_AA0894930.1	NA	NA	NA	NA	NA	NA	NA	NA	NA	NA	NA	NA	0	0	0	False	0	0	NA	False	0	0	0	False	0	0	0	False	0	0	0	False	0	0	NA	False	0	0	0	False	0	0	0	False	0	0
group10363	TRIAE_CS42_3AL_TGACv1_195823_AA0654500.1	TRIAE_CS42_3B_TGACv1_222962_AA0774120.1	TRIAE_CS42_3DL_TGACv1_253342_AA0894220.1	0	0	0	False	0	0	0	False	0	0	0	False	0	0	0	False	0	0	0	False	0	0	0	False	0	0	0	False	0	0	0	False	0	0	0	False	0	0	0	False	0	0	0	False	0	0
group10365	TRIAE_CS42_3AL_TGACv1_195826_AA0654540.1	TRIAE_CS42_3B_TGACv1_224030_AA0791220.1	TRIAE_CS42_3DL_TGACv1_249228_AA0842410.1	0	0	0	False	0	0	0	False	0	0	0	False	0	0	0	False	0	0	0	False	0	0	0	False	0	0	0	False	0	0	0	False	0	0	0	False	0	0	0	False	0	0	0	False	0	0
group10366	TRIAE_CS42_3AL_TGACv1_195831_AA0654570.1	TRIAE_CS42_3B_TGACv1_221323_AA0737350.1	TRIAE_CS42_3DL_TGACv1_251888_AA0885820.1	0	0	0	False	0	0	0	False	0	0	0	False	0	0	0	False	0	0	0	False	0	0	0	False	0	0	0	False	0	0	0	False	0	0	0	False	0	0	0	False	0	0	0	False	0	0
group10367	TRIAE_CS42_3AL_TGACv1_195836_AA0654600.1	TRIAE_CS42_3B_TGACv1_224719_AA0800590.2	TRIAE_CS42_3DL_TGACv1_249102_AA0837770.1	NA	0	0	False	0	0	0	False	0	0	0	False	0	0	0	False	0	0	0	False	0	0	0	False	0	0	0	False	0	0	0	False	0	0	0	False	0	0	0	False	0	0	0	False	0	0
group10368	TRIAE_CS42_3AL_TGACv1_195836_AA0654610.2	TRIAE_CS42_3B_TGACv1_224719_AA0800560.1	TRIAE_CS42_3DL_TGACv1_249102_AA0837760.3	0	0	0	False	0	0	0	False	0	0	0	False	0	0	0	False	0	0	0	False	0	0	0	False	0	0	0	False	0	0	0	False	0	0	0	False	0	0	0	False	0	0	0	False	0	0
group10369	TRIAE_CS42_3AL_TGACv1_195836_AA0654620.5	TRIAE_CS42_3B_TGACv1_224719_AA0800550.2	TRIAE_CS42_3DL_TGACv1_249102_AA0837740.1	0	0	0	False	0	0	0	False	0	0	0	False	0	0	0	False	0	0	0	False	0	0	0	False	0	0	0	False	0	0	0	False	0	0	0	False	0	0	0	False	0	0	0	False	0	0
group10370	TRIAE_CS42_3AL_TGACv1_195836_AA0654630.1	TRIAE_CS42_3B_TGACv1_224719_AA0800540.1	TRIAE_CS42_3DL_TGACv1_249102_AA0837730.1	0	NA	0	False	0	NA	0	False	0	0	0	False	0	NA	0	False	0	0	0	False	0	0	0	False	0	0	0	False	0	0	0	False	0	0	0	False	0	0	0	False	0	0	0	False	0	NA
group10371	TRIAE_CS42_3AL_TGACv1_195841_AA0654680.1	TRIAE_CS42_3B_TGACv1_223082_AA0776210.1	TRIAE_CS42_3DL_TGACv1_249237_AA0842660.1	0	NA	0	False	0	NA	0	False	0	0	0	False	0	NA	0	False	-1	-1	0	True	0	0	0	False	0	NA	0	False	0	0	0	False	0	0	0	False	-1	0	0	True	0	0	0	False	-1	-1
group10372	TRIAE_CS42_3AL_TGACv1_195844_AA0654740.1	TRIAE_CS42_3B_TGACv1_223056_AA0775760.1	TRIAE_CS42_3DL_TGACv1_249245_AA0843010.1	0	0	0	False	0	0	0	False	0	0	0	False	0	0	0	False	0	-1	-1	True	0	0	0	False	0	0	0	False	0	0	1	True	-1	0	1	True	0	0	0	False	0	0	1	True	-1	0
group10373	TRIAE_CS42_3AL_TGACv1_195848_AA0654770.1	TRIAE_CS42_3B_TGACv1_221888_AA0752430.1	TRIAE_CS42_3DL_TGACv1_251810_AA0885210.2	0	0	0	False	0	0	0	False	0	0	0	False	0	0	0	False	0	0	0	False	0	0	0	False	0	0	0	False	0	0	0	False	0	0	0	False	0	0	0	False	0	0	0	False	0	0
group10374	TRIAE_CS42_3AL_TGACv1_195851_AA0654790.1	TRIAE_CS42_3B_TGACv1_222933_AA0773460.1	TRIAE_CS42_3DL_TGACv1_253517_AA0894820.1	0	NA	0	False	0	0	0	False	0	0	0	False	0	0	0	False	0	0	0	False	0	0	0	False	0	0	0	False	0	0	0	False	0	0	0	False	0	0	0	False	0	0	0	False	0	0
group10378	TRIAE_CS42_3AL_TGACv1_195868_AA0655020.2	TRIAE_CS42_3B_TGACv1_221475_AA0741720.1	TRIAE_CS42_3DL_TGACv1_249237_AA0842690.1	NA	NA	NA	NA	NA	NA	NA	NA	NA	NA	NA	NA	NA	NA	NA	NA	NA	NA	NA	NA	NA	NA	NA	NA	NA	NA	NA	NA	NA	NA	NA	NA	NA	NA	NA	NA	NA	NA	NA	NA	NA	NA	NA	NA	NA	NA
group10380	TRIAE_CS42_3AL_TGACv1_195874_AA0655080.1	TRIAE_CS42_3B_TGACv1_228193_AA0826230.1	TRIAE_CS42_3DL_TGACv1_249401_AA0847820.1	0	0	0	False	0	0	0	False	0	0	0	False	0	0	0	False	0	0	0	False	0	0	0	False	0	0	0	False	0	0	0	False	0	0	0	False	-1	-1	0	True	0	0	0	False	0	0
group10381	TRIAE_CS42_3AL_TGACv1_195879_AA0655180.2	TRIAE_CS42_3B_TGACv1_220825_AA0720330.1	TRIAE_CS42_3DL_TGACv1_252228_AA0888660.2	0	0	0	False	0	0	0	False	0	0	0	False	0	0	0	False	0	0	0	False	0	0	0	False	0	0	0	False	0	0	0	False	0	0	0	False	0	0	0	False	0	0	0	False	0	0
group10382	TRIAE_CS42_3AL_TGACv1_195885_AA0655240.1	TRIAE_CS42_3B_TGACv1_226167_AA0814470.1	TRIAE_CS42_3DL_TGACv1_252284_AA0889110.1	0	0	0	False	0	0	0	False	0	0	0	False	0	0	0	False	0	0	0	False	0	0	0	False	0	0	0	False	0	0	0	False	0	0	0	False	0	0	0	False	0	0	0	False	0	0
group10383	TRIAE_CS42_3AL_TGACv1_195885_AA0655260.1	TRIAE_CS42_3B_TGACv1_226167_AA0814460.1	TRIAE_CS42_3DL_TGACv1_252284_AA0889120.1	0	0	0	False	0	0	0	False	0	0	0	False	0	0	0	False	0	0	0	False	0	0	0	False	0	0	0	False	0	0	0	False	0	0	-1	True	1	0	-1	True	0	0	0	False	1	0
group10385	TRIAE_CS42_3AL_TGACv1_195898_AA0655460.2	TRIAE_CS42_3B_TGACv1_224022_AA0791120.1	TRIAE_CS42_3DL_TGACv1_251617_AA0883140.1	0	0	0	False	0	0	0	False	NA	0	0	False	0	NA	0	False	0	NA	0	False	0	NA	0	False	0	0	0	False	0	0	0	False	0	0	0	False	NA	0	0	False	0	0	0	False	NA	0
group10386	TRIAE_CS42_3AL_TGACv1_195898_AA0655470.1	TRIAE_CS42_3B_TGACv1_220652_AA0713990.1	TRIAE_CS42_3DL_TGACv1_251611_AA0883060.1	0	0	0	False	0	0	0	False	0	0	0	False	0	0	0	False	0	0	0	False	0	0	0	False	0	0	0	False	0	0	0	False	0	0	0	False	NA	0	0	False	0	0	0	False	0	0
group10389	TRIAE_CS42_3AL_TGACv1_195910_AA0655580.1	TRIAE_CS42_3B_TGACv1_221227_AA0734400.1	TRIAE_CS42_3DL_TGACv1_249174_AA0840380.1	0	0	0	False	0	0	0	False	0	0	0	False	0	0	0	False	0	0	0	False	0	0	0	False	0	0	0	False	0	0	0	False	0	1	1	True	0	0	0	False	0	0	0	False	0	0
group10390	TRIAE_CS42_3AL_TGACv1_195925_AA0655720.1	TRIAE_CS42_3B_TGACv1_223617_AA0784620.1	TRIAE_CS42_3DL_TGACv1_251939_AA0886140.1	NA	0	0	False	NA	0	0	False	NA	0	0	False	NA	0	0	False	NA	0	0	False	NA	0	0	False	NA	0	0	False	NA	0	0	False	NA	0	0	False	NA	0	0	False	NA	0	0	False	NA	0
group10391	TRIAE_CS42_3AL_TGACv1_195926_AA0655730.1	TRIAE_CS42_3B_TGACv1_220587_AA0709710.1	TRIAE_CS42_3DL_TGACv1_251054_AA0876770.1	0	-1	-1	True	0	-1	0	True	0	-1	-1	True	0	-1	0	True	0	0	0	False	0	-1	-1	True	0	-1	-1	True	0	-1	0	True	0	0	0	False	0	0	0	False	0	0	0	False	0	0
group10395	TRIAE_CS42_3AL_TGACv1_195961_AA0655970.1	TRIAE_CS42_3B_TGACv1_222470_AA0765180.1	TRIAE_CS42_3DL_TGACv1_253250_AA0893940.1	NA	NA	NA	NA	NA	NA	NA	NA	NA	NA	NA	NA	NA	NA	NA	NA	NA	NA	NA	NA	NA	NA	NA	NA	NA	NA	NA	NA	NA	0	0	False	0	0	NA	False	NA	NA	NA	NA	NA	NA	NA	NA	0	0
group10396	TRIAE_CS42_3AL_TGACv1_195966_AA0655980.1	TRIAE_CS42_3B_TGACv1_222439_AA0764570.2	TRIAE_CS42_3DL_TGACv1_252211_AA0888390.1	0	0	0	False	0	0	0	False	0	0	0	False	0	0	0	False	0	0	0	False	0	0	0	False	0	0	0	False	0	0	0	False	0	0	0	False	0	0	0	False	0	0	0	False	0	0
group10397	TRIAE_CS42_3AL_TGACv1_195968_AA0656040.1	TRIAE_CS42_3B_TGACv1_226874_AA0819930.1	TRIAE_CS42_3DL_TGACv1_251366_AA0880730.1	0	0	0	False	NA	0	NA	False	NA	NA	NA	NA	0	0	0	False	0	0	0	False	0	0	0	False	NA	NA	NA	NA	0	0	0	False	0	0	0	False	0	0	0	False	NA	0	0	False	0	NA
group10398	TRIAE_CS42_3AL_TGACv1_195969_AA0656060.1	TRIAE_CS42_3B_TGACv1_221798_AA0750070.1	TRIAE_CS42_3DL_TGACv1_250436_AA0868130.1	NA	0	0	False	NA	0	0	False	0	0	0	False	0	0	0	False	NA	0	0	False	0	0	0	False	NA	0	0	False	0	0	0	False	0	0	0	False	0	0	0	False	0	NA	0	False	0	0
group10399	TRIAE_CS42_3AL_TGACv1_195969_AA0656070.3	TRIAE_CS42_3B_TGACv1_221798_AA0750060.1	TRIAE_CS42_3DL_TGACv1_250436_AA0868120.2	NA	NA	NA	NA	NA	NA	NA	NA	NA	NA	NA	NA	NA	NA	NA	NA	0	0	0	False	0	0	0	False	0	NA	NA	False	0	0	0	False	0	0	0	False	0	0	0	False	0	0	0	False	0	0
group10401	TRIAE_CS42_3AL_TGACv1_195978_AA0656110.1	TRIAE_CS42_3B_TGACv1_220802_AA0719590.2	TRIAE_CS42_3DL_TGACv1_250602_AA0870930.2	0	0	0	False	0	0	NA	False	0	0	0	False	0	0	0	False	0	0	0	False	0	0	0	False	0	0	0	False	0	0	0	False	0	0	0	False	0	0	0	False	0	0	0	False	0	0
group10403	TRIAE_CS42_3AL_TGACv1_195987_AA0656180.1	TRIAE_CS42_3B_TGACv1_220931_AA0724270.1	TRIAE_CS42_3DL_TGACv1_252125_AA0887780.1	0	0	0	False	0	0	0	False	0	0	0	False	0	0	0	False	0	0	0	False	0	0	0	False	0	0	0	False	0	0	0	False	0	0	0	False	0	0	0	False	0	0	0	False	0	0
group10404	TRIAE_CS42_3AL_TGACv1_195992_AA0656220.1	TRIAE_CS42_3B_TGACv1_224491_AA0797170.1	TRIAE_CS42_3DL_TGACv1_250245_AA0864940.1	0	0	0	False	0	0	0	False	0	0	0	False	0	0	0	False	0	0	0	False	0	0	0	False	0	0	0	False	0	0	0	False	0	0	0	False	0	0	0	False	0	0	0	False	0	0
group10407	TRIAE_CS42_3AL_TGACv1_196010_AA0656440.1	TRIAE_CS42_3B_TGACv1_223506_AA0783110.1	TRIAE_CS42_3DL_TGACv1_253224_AA0893840.1	0	0	0	False	0	0	0	False	0	0	0	False	0	0	0	False	0	0	0	False	0	0	0	False	0	0	0	False	0	0	0	False	0	0	0	False	0	0	0	False	0	0	0	False	0	0
group10408	TRIAE_CS42_3AL_TGACv1_196011_AA0656470.1	TRIAE_CS42_3B_TGACv1_221052_AA0728390.1	TRIAE_CS42_3DL_TGACv1_249613_AA0852500.1	NA	NA	NA	NA	NA	NA	NA	NA	NA	NA	NA	NA	NA	NA	NA	NA	NA	NA	NA	NA	NA	NA	NA	NA	NA	NA	NA	NA	0	NA	0	False	0	NA	0	False	0	NA	0	False	0	0	0	False	0	0
group10409	TRIAE_CS42_3AL_TGACv1_196011_AA0656490.1	TRIAE_CS42_3B_TGACv1_221052_AA0728360.2	TRIAE_CS42_3DL_TGACv1_249613_AA0852520.1	0	0	0	False	0	0	0	False	0	0	0	False	0	0	0	False	0	0	0	False	0	0	0	False	0	0	0	False	0	0	0	False	0	0	0	False	0	0	0	False	0	0	0	False	0	0
group10410	TRIAE_CS42_3AL_TGACv1_196012_AA0656510.1	TRIAE_CS42_3B_TGACv1_223600_AA0784320.1	TRIAE_CS42_3DL_TGACv1_252800_AA0892070.1	0	0	0	False	0	0	0	False	0	0	0	False	0	0	0	False	0	0	0	False	0	0	0	False	0	0	0	False	0	0	0	False	0	0	0	False	0	0	0	False	0	0	0	False	0	0
group10411	TRIAE_CS42_3AL_TGACv1_196014_AA0656540.2	TRIAE_CS42_3B_TGACv1_223939_AA0789850.1	TRIAE_CS42_3DL_TGACv1_250239_AA0864870.1	NA	NA	NA	NA	NA	NA	NA	NA	NA	NA	NA	NA	NA	0	0	False	NA	NA	NA	NA	NA	NA	NA	NA	NA	0	NA	False	NA	0	0	False	0	0	0	False	0	0	0	False	NA	0	0	False	NA	0
group10414	TRIAE_CS42_3AL_TGACv1_196030_AA0656610.1	TRIAE_CS42_3B_TGACv1_223787_AA0787220.1	TRIAE_CS42_3DL_TGACv1_249320_AA0845280.1	0	0	0	False	0	0	0	False	0	0	0	False	0	0	0	False	0	0	0	False	0	0	0	False	0	0	0	False	0	0	0	False	0	0	0	False	0	0	0	False	0	0	0	False	0	0
group10415	TRIAE_CS42_3AL_TGACv1_196037_AA0656720.1	TRIAE_CS42_3B_TGACv1_221001_AA0726420.1	TRIAE_CS42_3DL_TGACv1_249418_AA0848290.2	0	0	0	False	0	0	0	False	0	0	0	False	0	0	0	False	0	0	0	False	0	0	0	False	0	0	0	False	0	0	0	False	0	0	0	False	0	0	0	False	0	0	0	False	0	0
group10416	TRIAE_CS42_3AL_TGACv1_196038_AA0656740.1	TRIAE_CS42_3B_TGACv1_223177_AA0777450.1	TRIAE_CS42_3DL_TGACv1_250526_AA0869730.1	0	0	0	False	0	0	0	False	0	0	0	False	0	0	0	False	0	0	0	False	0	0	0	False	0	0	0	False	0	0	0	False	0	0	0	False	0	0	0	False	0	0	0	False	0	0
group10417	TRIAE_CS42_3AL_TGACv1_196050_AA0656790.1	TRIAE_CS42_3B_TGACv1_222900_AA0772920.1	TRIAE_CS42_3DL_TGACv1_249381_AA0847190.1	0	0	0	False	0	0	0	False	0	0	0	False	0	0	0	False	0	0	0	False	0	0	0	False	0	0	0	False	0	0	0	False	0	0	0	False	0	0	0	False	0	0	0	False	0	0
group10418	TRIAE_CS42_3AL_TGACv1_196053_AA0656840.1	TRIAE_CS42_3B_TGACv1_220605_AA0710890.2	TRIAE_CS42_3DL_TGACv1_251433_AA0881440.3	NA	NA	NA	NA	NA	NA	NA	NA	0	NA	0	False	0	0	0	False	0	0	0	False	0	0	0	False	0	0	0	False	0	0	0	False	0	0	0	False	0	0	0	False	0	0	0	False	0	0
group10419	TRIAE_CS42_3AL_TGACv1_196057_AA0656890.1	TRIAE_CS42_3B_TGACv1_223193_AA0777780.2	TRIAE_CS42_3DL_TGACv1_249788_AA0856300.2	0	NA	0	False	0	NA	0	False	0	0	0	False	0	NA	0	False	0	0	0	False	0	0	0	False	0	0	0	False	0	0	0	False	0	0	0	False	0	0	0	False	0	0	0	False	0	NA
group10420	TRIAE_CS42_3AL_TGACv1_196057_AA0656900.1	TRIAE_CS42_3B_TGACv1_223193_AA0777770.1	TRIAE_CS42_3DL_TGACv1_249788_AA0856290.1	0	0	0	False	0	0	0	False	0	0	0	False	0	0	0	False	0	0	0	False	0	0	0	False	0	0	0	False	0	0	0	False	0	0	0	False	0	0	0	False	0	0	0	False	0	0
group10421	TRIAE_CS42_3AL_TGACv1_196062_AA0656930.1	TRIAE_CS42_3B_TGACv1_224739_AA0800870.1	TRIAE_CS42_3DL_TGACv1_250797_AA0873300.1	NA	NA	NA	NA	0	0	0	False	0	0	0	False	0	NA	0	False	0	0	0	False	0	0	0	False	0	0	0	False	0	0	0	False	0	0	0	False	0	0	0	False	0	0	NA	False	0	0
group10422	TRIAE_CS42_3AL_TGACv1_196062_AA0656950.1	TRIAE_CS42_3B_TGACv1_223185_AA0777690.1	TRIAE_CS42_3DL_TGACv1_250797_AA0873290.1	-1	-1	0	True	-1	-1	0	True	-1	-1	0	True	-1	-1	0	True	-1	-1	0	True	-1	-1	0	True	-1	-1	0	True	0	-1	-1	True	0	-1	-1	True	0	-1	-1	True	-1	-1	0	True	0	-1
group10423	TRIAE_CS42_3AL_TGACv1_196066_AA0657020.1	TRIAE_CS42_3B_TGACv1_221714_AA0748100.1	TRIAE_CS42_3DL_TGACv1_249708_AA0855000.1	0	0	0	False	0	0	0	False	0	0	0	False	0	0	0	False	0	0	0	False	0	0	0	False	0	0	0	False	0	0	0	False	0	0	0	False	0	0	0	False	0	0	0	False	0	0
group10426	TRIAE_CS42_3AL_TGACv1_196094_AA0657220.1	TRIAE_CS42_3B_TGACv1_225656_AA0810740.1	TRIAE_CS42_3DL_TGACv1_250639_AA0871420.1	0	0	0	False	0	0	0	False	0	0	0	False	0	0	0	False	0	0	0	False	0	0	0	False	0	0	0	False	0	0	0	False	0	0	0	False	0	0	0	False	0	0	0	False	0	0
group10427	TRIAE_CS42_3AL_TGACv1_196100_AA0657300.1	TRIAE_CS42_3B_TGACv1_224806_AA0801770.1	TRIAE_CS42_3DL_TGACv1_249089_AA0837260.2	0	0	0	False	0	0	0	False	0	0	0	False	0	0	0	False	0	0	0	False	0	0	0	False	0	0	0	False	0	0	0	False	0	0	0	False	0	0	0	False	0	0	0	False	0	0
group10432	TRIAE_CS42_3AL_TGACv1_196104_AA0657320.1	TRIAE_CS42_3B_TGACv1_222095_AA0757230.2	TRIAE_CS42_3DL_TGACv1_251646_AA0883480.1	0	0	0	False	0	0	0	False	0	0	0	False	0	1	0	True	0	1	0	True	0	0	0	False	0	0	0	False	0	0	0	False	0	0	0	False	0	0	0	False	0	0	0	False	0	0
group10433	TRIAE_CS42_3AL_TGACv1_196110_AA0657330.1	TRIAE_CS42_3B_TGACv1_220622_AA0712010.1	TRIAE_CS42_3DL_TGACv1_249126_AA0838660.1	NA	NA	NA	NA	NA	NA	NA	NA	NA	NA	NA	NA	NA	NA	NA	NA	NA	NA	NA	NA	NA	NA	NA	NA	NA	NA	NA	NA	NA	NA	NA	NA	NA	NA	NA	NA	NA	NA	NA	NA	NA	NA	NA	NA	NA	NA
group10434	TRIAE_CS42_3AL_TGACv1_196110_AA0657340.1	TRIAE_CS42_3B_TGACv1_220622_AA0712020.1	TRIAE_CS42_3DL_TGACv1_249126_AA0838630.1	NA	NA	NA	NA	0	NA	0	False	NA	NA	NA	NA	NA	NA	NA	NA	0	NA	0	False	NA	NA	NA	NA	0	NA	NA	False	0	NA	0	False	NA	NA	NA	NA	NA	NA	NA	NA	NA	NA	NA	NA	NA	NA
group10435	TRIAE_CS42_3AL_TGACv1_196125_AA0657480.1	TRIAE_CS42_3B_TGACv1_226756_AA0819260.1	TRIAE_CS42_3DL_TGACv1_249146_AA0839550.1	0	0	0	False	0	0	0	False	0	0	0	False	0	0	0	False	0	0	0	False	0	0	0	False	0	0	0	False	0	0	0	False	NA	0	0	False	NA	0	0	False	NA	NA	NA	NA	NA	NA
group10436	TRIAE_CS42_3AL_TGACv1_196125_AA0657490.1	TRIAE_CS42_3B_TGACv1_226756_AA0819250.1	TRIAE_CS42_3DL_TGACv1_249146_AA0839540.1	0	0	0	False	0	0	0	False	0	0	0	False	0	0	0	False	0	0	0	False	0	0	0	False	0	0	0	False	0	0	0	False	0	0	0	False	0	0	0	False	0	0	0	False	0	0
group10438	TRIAE_CS42_3AL_TGACv1_196133_AA0657520.1	TRIAE_CS42_3B_TGACv1_220777_AA0719010.1	TRIAE_CS42_3DL_TGACv1_249098_AA0837570.1	0	0	0	False	0	0	0	False	0	0	0	False	0	0	0	False	0	0	0	False	0	0	0	False	0	0	0	False	0	0	0	False	0	0	0	False	0	0	0	False	0	0	-1	True	0	0
group10440	TRIAE_CS42_3AL_TGACv1_196140_AA0657570.1	TRIAE_CS42_3B_TGACv1_222700_AA0769170.1	TRIAE_CS42_3DL_TGACv1_249297_AA0844570.1	0	0	0	False	0	0	0	False	0	NA	0	False	0	0	0	False	0	0	0	False	0	0	0	False	0	0	0	False	0	0	0	False	0	0	0	False	0	0	0	False	0	0	0	False	0	0
group10443	TRIAE_CS42_3AL_TGACv1_196150_AA0657680.1	TRIAE_CS42_3B_TGACv1_225335_AA0807235.1	TRIAE_CS42_3DL_TGACv1_249134_AA0839150.1	0	0	NA	False	0	0	NA	False	0	0	NA	False	0	0	NA	False	0	0	NA	False	0	0	NA	False	0	0	NA	False	0	0	0	False	0	0	0	False	0	0	NA	False	0	0	NA	False	0	0
group10444	TRIAE_CS42_3AL_TGACv1_196152_AA0657710.1	TRIAE_CS42_3B_TGACv1_221037_AA0727750.1	TRIAE_CS42_3DL_TGACv1_250050_AA0861240.1	0	0	0	False	0	0	0	False	0	0	0	False	0	0	0	False	0	0	0	False	0	0	0	False	0	0	0	False	0	0	0	False	0	0	0	False	0	0	0	False	0	0	0	False	0	0
group10447	TRIAE_CS42_3AL_TGACv1_196171_AA0657860.1	TRIAE_CS42_3B_TGACv1_223056_AA0775770.1	TRIAE_CS42_3DL_TGACv1_249245_AA0843020.1	0	0	0	False	0	0	0	False	0	0	0	False	0	0	0	False	0	0	0	False	0	0	0	False	0	0	0	False	0	0	0	False	0	0	0	False	0	0	0	False	0	0	0	False	0	0
group10448	TRIAE_CS42_3AL_TGACv1_196173_AA0657880.1	TRIAE_CS42_3B_TGACv1_223904_AA0789360.1	TRIAE_CS42_3DL_TGACv1_250796_AA0873270.1	0	1	1	True	0	1	0	True	0	0	0	False	1	1	1	True	0	1	1	True	0	1	1	True	0	1	1	True	0	0	0	False	0	0	0	False	0	0	0	False	1	0	0	True	0	0
group10450	TRIAE_CS42_3AL_TGACv1_196186_AA0657980.1	TRIAE_CS42_3B_TGACv1_221380_AA0738780.1	TRIAE_CS42_3DL_TGACv1_253313_AA0894150.1	NA	NA	NA	NA	0	NA	NA	False	0	NA	0	False	0	0	0	False	0	0	NA	False	NA	NA	NA	NA	NA	NA	NA	NA	0	0	NA	False	0	0	0	False	0	0	0	False	0	0	0	False	0	0
group10452	TRIAE_CS42_3AL_TGACv1_196197_AA0658060.1	TRIAE_CS42_3B_TGACv1_222104_AA0757420.1	TRIAE_CS42_3DL_TGACv1_249083_AA0837000.1	0	NA	0	False	NA	NA	NA	NA	NA	NA	NA	NA	0	0	0	False	0	0	NA	False	NA	NA	NA	NA	0	0	NA	False	0	0	0	False	0	0	0	False	0	0	0	False	0	0	0	False	0	0
group10453	TRIAE_CS42_3AL_TGACv1_196197_AA0658070.1	TRIAE_CS42_3B_TGACv1_222104_AA0757410.1	TRIAE_CS42_3DL_TGACv1_249083_AA0836990.1	NA	NA	NA	NA	NA	NA	NA	NA	NA	NA	NA	NA	0	NA	NA	False	0	0	NA	False	NA	NA	NA	NA	NA	NA	NA	NA	0	0	NA	False	0	0	NA	False	0	0	NA	False	0	0	NA	False	NA	NA
group10454	TRIAE_CS42_3AL_TGACv1_196197_AA0658080.1	TRIAE_CS42_3B_TGACv1_222104_AA0757400.1	TRIAE_CS42_3DL_TGACv1_249083_AA0836980.1	0	0	0	False	0	0	0	False	0	0	0	False	0	0	0	False	0	0	0	False	0	0	0	False	0	0	0	False	0	0	0	False	0	0	0	False	0	0	0	False	0	0	0	False	0	0
group10455	TRIAE_CS42_3AL_TGACv1_196207_AA0658230.1	TRIAE_CS42_3B_TGACv1_223480_AA0782840.1	TRIAE_CS42_3DL_TGACv1_249314_AA0845040.1	NA	NA	NA	NA	NA	0	0	False	NA	0	0	False	NA	NA	NA	NA	NA	NA	NA	NA	NA	NA	NA	NA	NA	NA	NA	NA	NA	0	0	False	0	0	0	False	NA	NA	NA	NA	0	NA	0	False	NA	NA
group10456	TRIAE_CS42_3AL_TGACv1_196207_AA0658240.1	TRIAE_CS42_3B_TGACv1_227311_AA0822710.4	TRIAE_CS42_3DL_TGACv1_249314_AA0845060.1	0	0	NA	False	0	0	NA	False	0	0	0	False	0	0	NA	False	0	0	0	False	0	0	0	False	0	0	0	False	0	0	0	False	0	0	0	False	0	0	0	False	0	0	0	False	0	0
group10457	TRIAE_CS42_3AL_TGACv1_196207_AA0658250.1	TRIAE_CS42_3B_TGACv1_227311_AA0822720.2	TRIAE_CS42_3DL_TGACv1_249314_AA0845070.3	NA	NA	NA	NA	NA	NA	NA	NA	NA	NA	NA	NA	NA	NA	NA	NA	NA	NA	NA	NA	NA	NA	NA	NA	NA	NA	NA	NA	NA	NA	NA	NA	NA	NA	NA	NA	NA	NA	NA	NA	NA	NA	NA	NA	NA	NA
group10458	TRIAE_CS42_3AL_TGACv1_196209_AA0658260.1	TRIAE_CS42_3B_TGACv1_221777_AA0749730.1	TRIAE_CS42_3DL_TGACv1_251113_AA0877600.1	NA	NA	NA	NA	NA	NA	NA	NA	0	NA	0	False	0	0	0	False	NA	NA	NA	NA	NA	NA	NA	NA	NA	0	NA	False	0	0	0	False	0	0	0	False	0	0	0	False	0	NA	0	False	0	NA
group10460	TRIAE_CS42_3AL_TGACv1_196209_AA0658280.1	TRIAE_CS42_3B_TGACv1_225400_AA0808040.1	TRIAE_CS42_3DL_TGACv1_251113_AA0877580.1	0	0	0	False	0	0	0	False	0	0	0	False	0	0	0	False	0	0	0	False	0	0	0	False	0	0	0	False	0	0	0	False	0	0	0	False	0	0	0	False	0	0	0	False	0	0
group10461	TRIAE_CS42_3AL_TGACv1_196209_AA0658290.1	TRIAE_CS42_3B_TGACv1_225400_AA0808030.1	TRIAE_CS42_3DL_TGACv1_251113_AA0877570.1	0	0	NA	False	0	0	NA	False	0	0	NA	False	0	0	0	False	0	0	0	False	0	0	NA	False	0	0	0	False	0	0	0	False	0	0	0	False	0	0	0	False	0	0	0	False	0	0
group10464	TRIAE_CS42_3AL_TGACv1_196226_AA0658520.1	TRIAE_CS42_3B_TGACv1_227188_AA0822050.1	TRIAE_CS42_3DL_TGACv1_250396_AA0867500.1	NA	NA	NA	NA	NA	NA	NA	NA	0	0	0	False	0	0	0	False	NA	0	0	False	NA	NA	NA	NA	NA	NA	NA	NA	0	0	0	False	0	0	0	False	0	0	0	False	0	0	0	False	0	0
group10465	TRIAE_CS42_3AL_TGACv1_196230_AA0658550.1	TRIAE_CS42_3B_TGACv1_222279_AA0761090.2	TRIAE_CS42_3DL_TGACv1_251683_AA0883790.2	0	0	0	False	0	0	0	False	0	0	0	False	0	0	0	False	0	0	0	False	0	0	0	False	0	0	NA	False	0	0	0	False	0	0	0	False	0	0	0	False	0	0	0	False	0	0
group10466	TRIAE_CS42_3AL_TGACv1_196239_AA0658640.1	TRIAE_CS42_3B_TGACv1_222584_AA0767320.1	TRIAE_CS42_3DL_TGACv1_249262_AA0843490.1	NA	0	0	False	NA	NA	NA	NA	NA	0	0	False	0	0	0	False	NA	0	0	False	NA	0	0	False	0	0	0	False	0	0	0	False	0	0	0	False	NA	0	0	False	0	0	0	False	NA	0
group10467	TRIAE_CS42_3AL_TGACv1_196250_AA0658780.1	TRIAE_CS42_3B_TGACv1_223044_AA0775620.1	TRIAE_CS42_3DL_TGACv1_251724_AA0884230.1	0	NA	NA	False	0	0	0	False	0	0	0	False	0	0	0	False	0	0	0	False	0	0	0	False	0	0	0	False	0	0	0	False	0	0	0	False	0	0	0	False	0	0	0	False	0	0
group10473	TRIAE_CS42_3AL_TGACv1_196278_AA0659020.1	TRIAE_CS42_3B_TGACv1_224875_AA0802570.1	TRIAE_CS42_3DL_TGACv1_249203_AA0841140.1	0	0	0	False	0	0	0	False	1	0	0	True	0	0	0	False	1	0	0	True	0	0	0	False	1	0	-1	True	0	-1	-1	True	0	-1	-1	True	0	-1	-1	True	0	-1	-1	True	0	-1
group10474	TRIAE_CS42_3AL_TGACv1_196283_AA0659080.1	TRIAE_CS42_3B_TGACv1_221222_AA0734200.1	TRIAE_CS42_3DL_TGACv1_250293_AA0865480.1	0	NA	0	False	0	NA	0	False	0	NA	0	False	0	0	0	False	0	0	0	False	0	NA	0	False	0	0	0	False	0	0	0	False	0	0	0	False	0	NA	0	False	0	0	0	False	0	0
group10475	TRIAE_CS42_3AL_TGACv1_196284_AA0659110.1	TRIAE_CS42_3B_TGACv1_221750_AA0749170.1	TRIAE_CS42_3DL_TGACv1_249788_AA0856260.1	NA	NA	NA	NA	NA	NA	NA	NA	NA	NA	NA	NA	NA	NA	NA	NA	NA	NA	NA	NA	NA	NA	NA	NA	NA	NA	NA	NA	NA	NA	NA	NA	NA	NA	NA	NA	NA	NA	NA	NA	NA	NA	NA	NA	NA	NA
group10477	TRIAE_CS42_3AL_TGACv1_196291_AA0659200.3	TRIAE_CS42_3B_TGACv1_220994_AA0726180.1	TRIAE_CS42_3DL_TGACv1_249808_AA0856730.1	NA	NA	NA	NA	0	0	0	False	NA	NA	NA	NA	0	NA	0	False	0	0	0	False	0	0	0	False	0	0	0	False	0	0	0	False	0	0	0	False	0	0	0	False	0	0	0	False	0	0
group10478	TRIAE_CS42_3AL_TGACv1_196297_AA0659240.1	TRIAE_CS42_3B_TGACv1_222225_AA0760110.1	TRIAE_CS42_3DL_TGACv1_254141_AA0896020.1	NA	NA	NA	NA	NA	NA	NA	NA	NA	NA	NA	NA	NA	NA	NA	NA	NA	NA	NA	NA	NA	NA	NA	NA	NA	NA	NA	NA	NA	NA	NA	NA	NA	NA	NA	NA	NA	NA	NA	NA	NA	NA	NA	NA	NA	NA
group10479	TRIAE_CS42_3AL_TGACv1_196303_AA0659270.1	TRIAE_CS42_3B_TGACv1_220608_AA0711110.1	TRIAE_CS42_3DL_TGACv1_249034_AA0835490.1	NA	NA	NA	NA	NA	NA	NA	NA	NA	NA	NA	NA	NA	NA	NA	NA	NA	NA	NA	NA	NA	NA	NA	NA	NA	NA	NA	NA	0	0	NA	False	0	0	NA	False	0	0	NA	False	0	0	NA	False	0	0
group10480	TRIAE_CS42_3AL_TGACv1_196305_AA0659300.1	TRIAE_CS42_3B_TGACv1_223009_AA0775140.1	TRIAE_CS42_3DL_TGACv1_250578_AA0870540.1	0	0	0	False	0	0	0	False	0	0	0	False	0	0	0	False	0	1	1	True	0	1	1	True	0	0	0	False	0	0	0	False	0	0	0	False	0	0	0	False	0	0	1	True	0	0
group10481	TRIAE_CS42_3AL_TGACv1_196308_AA0659320.1	TRIAE_CS42_3B_TGACv1_220761_AA0718470.1	TRIAE_CS42_3DL_TGACv1_253419_AA0894510.3	0	0	NA	False	0	0	0	False	0	0	0	False	0	0	0	False	0	0	0	False	0	0	0	False	0	0	0	False	0	0	0	False	0	0	0	False	0	0	0	False	0	0	0	False	0	0
group10482	TRIAE_CS42_3AL_TGACv1_196321_AA0659420.1	TRIAE_CS42_3B_TGACv1_220677_AA0715060.1	TRIAE_CS42_3DL_TGACv1_249319_AA0845210.1	NA	NA	NA	NA	NA	NA	NA	NA	NA	NA	NA	NA	NA	NA	NA	NA	NA	NA	NA	NA	NA	NA	NA	NA	NA	NA	NA	NA	NA	NA	NA	NA	NA	NA	NA	NA	NA	NA	NA	NA	NA	NA	NA	NA	NA	NA
group10483	TRIAE_CS42_3AL_TGACv1_196325_AA0659450.1	TRIAE_CS42_3B_TGACv1_226118_AA0814060.1	TRIAE_CS42_3DL_TGACv1_250209_AA0864290.1	NA	NA	NA	NA	NA	NA	NA	NA	0	NA	NA	False	NA	NA	NA	NA	0	0	0	False	0	0	0	False	0	NA	0	False	0	NA	0	False	0	NA	0	False	0	NA	0	False	NA	0	NA	False	NA	NA
group10484	TRIAE_CS42_3AL_TGACv1_196328_AA0659460.1	TRIAE_CS42_3B_TGACv1_226632_AA0818230.1	TRIAE_CS42_3DL_TGACv1_249029_AA0835090.1	0	0	0	False	0	0	0	False	0	0	0	False	0	0	0	False	0	0	0	False	0	0	0	False	0	0	0	False	0	0	0	False	0	0	0	False	0	0	0	False	0	0	0	False	0	0
group10486	TRIAE_CS42_3AL_TGACv1_196333_AA0659530.1	TRIAE_CS42_3B_TGACv1_223879_AA0788930.1	TRIAE_CS42_3DL_TGACv1_250996_AA0875990.2	-1	0	0	True	-1	-1	0	True	-1	0	0	True	-1	0	0	True	-1	-1	0	True	-1	-1	0	True	-1	0	0	True	-1	-1	0	True	-1	0	0	True	0	0	0	False	0	0	0	False	-1	-1
group10487	TRIAE_CS42_3AL_TGACv1_196333_AA0659540.1	TRIAE_CS42_3B_TGACv1_223879_AA0788910.1	TRIAE_CS42_3DL_TGACv1_250996_AA0876000.1	0	0	0	False	0	0	0	False	0	0	0	False	0	0	0	False	0	0	0	False	0	0	0	False	0	0	0	False	0	0	0	False	0	0	0	False	0	0	0	False	0	0	0	False	0	0
group10488	TRIAE_CS42_3AL_TGACv1_196333_AA0659560.1	TRIAE_CS42_3B_TGACv1_223879_AA0788900.1	TRIAE_CS42_3DL_TGACv1_249377_AA0847020.1	0	0	0	False	0	0	0	False	0	0	0	False	0	0	0	False	0	0	0	False	0	0	0	False	0	0	0	False	0	0	0	False	0	0	0	False	0	0	0	False	0	0	0	False	0	0
group10489	TRIAE_CS42_3AL_TGACv1_196334_AA0659570.1	TRIAE_CS42_3B_TGACv1_222163_AA0758700.1	TRIAE_CS42_3DL_TGACv1_250782_AA0873080.1	0	NA	0	False	0	NA	NA	False	NA	NA	NA	NA	NA	NA	NA	NA	0	0	0	False	0	0	0	False	0	0	0	False	0	0	0	False	0	0	0	False	0	0	0	False	0	0	0	False	0	0
group10490	TRIAE_CS42_3AL_TGACv1_196342_AA0659650.1	TRIAE_CS42_3B_TGACv1_221464_AA0741470.1	TRIAE_CS42_3DL_TGACv1_252682_AA0891400.1	NA	NA	NA	NA	NA	NA	NA	NA	NA	NA	NA	NA	NA	NA	NA	NA	NA	NA	NA	NA	NA	NA	NA	NA	NA	NA	NA	NA	NA	NA	NA	NA	0	NA	NA	False	NA	NA	NA	NA	NA	NA	NA	NA	NA	NA
group10491	TRIAE_CS42_3AL_TGACv1_196343_AA0659670.1	TRIAE_CS42_3B_TGACv1_221772_AA0749580.1	TRIAE_CS42_3DL_TGACv1_249619_AA0852800.2	0	0	0	False	0	0	0	False	0	0	0	False	0	0	0	False	0	0	0	False	0	0	0	False	0	0	0	False	0	0	0	False	0	1	0	True	0	0	1	True	0	0	0	False	0	0
group10492	TRIAE_CS42_3AL_TGACv1_196349_AA0659730.1	TRIAE_CS42_3B_TGACv1_225369_AA0807690.2	TRIAE_CS42_3DL_TGACv1_250033_AA0860800.1	0	0	0	False	0	0	0	False	0	0	0	False	0	0	0	False	0	0	0	False	0	0	0	False	0	0	0	False	0	0	0	False	0	0	0	False	0	0	0	False	0	0	0	False	0	0
group10493	TRIAE_CS42_3AL_TGACv1_196358_AA0659770.1	TRIAE_CS42_3B_TGACv1_222917_AA0773060.1	TRIAE_CS42_3DL_TGACv1_250006_AA0860260.1	0	0	0	False	0	0	0	False	0	0	0	False	0	0	0	False	0	0	0	False	0	0	0	False	0	0	0	False	0	0	0	False	0	0	0	False	0	0	0	False	0	0	0	False	0	0
group10494	TRIAE_CS42_3AL_TGACv1_196358_AA0659780.2	TRIAE_CS42_3B_TGACv1_222917_AA0773070.1	TRIAE_CS42_3DL_TGACv1_250006_AA0860250.1	0	0	0	False	0	0	0	False	0	0	0	False	0	0	0	False	0	0	0	False	0	0	0	False	0	0	0	False	0	0	0	False	0	0	0	False	0	0	0	False	0	0	0	False	0	0
group10495	TRIAE_CS42_3AL_TGACv1_196406_AA0660090.1	TRIAE_CS42_3B_TGACv1_222528_AA0766490.1	TRIAE_CS42_3DL_TGACv1_249213_AA0841560.7	0	0	0	False	0	0	0	False	0	0	0	False	0	0	0	False	0	0	0	False	0	0	0	False	0	0	0	False	0	0	0	False	0	0	0	False	0	0	0	False	0	0	0	False	0	0
group10496	TRIAE_CS42_3AL_TGACv1_196414_AA0660190.1	TRIAE_CS42_3B_TGACv1_221520_AA0742800.1	TRIAE_CS42_3DL_TGACv1_253788_AA0895570.1	0	0	0	False	0	0	0	False	0	0	0	False	0	0	0	False	0	0	0	False	0	0	0	False	0	0	0	False	0	0	0	False	-1	0	1	True	0	0	0	False	0	0	0	False	0	0
group10497	TRIAE_CS42_3AL_TGACv1_196422_AA0660270.1	TRIAE_CS42_3B_TGACv1_225521_AA0809360.1	TRIAE_CS42_3DL_TGACv1_249972_AA0859530.1	0	0	0	False	0	0	0	False	0	0	0	False	0	0	0	False	0	0	0	False	0	0	0	False	0	0	0	False	-1	0	0	True	-1	0	1	True	0	0	0	False	0	0	0	False	0	0
group10498	TRIAE_CS42_3AL_TGACv1_196423_AA0660300.1	TRIAE_CS42_3B_TGACv1_225733_AA0811520.3	TRIAE_CS42_3DL_TGACv1_249369_AA0846900.2	0	NA	0	False	NA	NA	NA	NA	0	NA	NA	False	0	NA	0	False	0	NA	0	False	0	0	0	False	0	0	0	False	0	0	0	False	0	0	0	False	0	0	0	False	0	0	NA	False	0	0
group10499	TRIAE_CS42_3AL_TGACv1_196423_AA0660320.1	TRIAE_CS42_3B_TGACv1_225733_AA0811510.1	TRIAE_CS42_3DL_TGACv1_249369_AA0846910.1	0	0	0	False	0	0	0	False	0	0	0	False	0	0	0	False	0	0	0	False	0	0	0	False	0	0	0	False	0	0	0	False	0	0	0	False	0	0	0	False	0	0	0	False	0	0
group10500	TRIAE_CS42_3AL_TGACv1_196435_AA0660340.2	TRIAE_CS42_3B_TGACv1_221114_AA0730670.1	TRIAE_CS42_3DL_TGACv1_250007_AA0860280.1	NA	0	0	False	0	0	0	False	0	0	0	False	0	0	0	False	0	0	0	False	0	0	0	False	NA	0	0	False	0	0	0	False	0	0	0	False	0	0	0	False	0	NA	0	False	0	0
group10501	TRIAE_CS42_3AL_TGACv1_196435_AA0660350.1	TRIAE_CS42_3B_TGACv1_221114_AA0730680.3	TRIAE_CS42_3DL_TGACv1_250007_AA0860290.1	0	0	0	False	0	0	0	False	0	0	0	False	0	0	0	False	0	0	0	False	0	0	0	False	0	0	0	False	0	0	0	False	0	0	0	False	0	0	0	False	0	0	0	False	0	0
group10502	TRIAE_CS42_3AL_TGACv1_196436_AA0660360.1	TRIAE_CS42_3B_TGACv1_223056_AA0775790.1	TRIAE_CS42_3DL_TGACv1_249245_AA0843050.1	0	0	0	False	0	0	NA	False	0	0	0	False	0	0	0	False	0	0	0	False	0	0	0	False	0	0	0	False	0	0	0	False	0	0	0	False	0	0	0	False	0	0	0	False	0	0
group10504	TRIAE_CS42_3AL_TGACv1_196439_AA0660410.2	TRIAE_CS42_3B_TGACv1_222301_AA0761690.1	TRIAE_CS42_3DL_TGACv1_249357_AA0846460.1	0	0	0	False	0	0	0	False	0	0	0	False	0	0	0	False	0	0	0	False	0	0	0	False	0	0	0	False	0	0	0	False	0	0	0	False	0	0	0	False	0	0	0	False	0	0
group10507	TRIAE_CS42_3AL_TGACv1_196460_AA0660540.1	TRIAE_CS42_3B_TGACv1_224461_AA0796940.1	TRIAE_CS42_3DL_TGACv1_249267_AA0843710.1	-1	0	1	True	-1	0	1	True	-1	0	1	True	-1	0	1	True	-1	0	1	True	-1	0	1	True	-1	0	1	True	-1	0	1	True	-1	0	1	True	-1	0	1	True	-1	0	1	True	-1	0
group10509	TRIAE_CS42_3AL_TGACv1_196481_AA0660700.1	TRIAE_CS42_3B_TGACv1_223695_AA0785790.2	TRIAE_CS42_3DL_TGACv1_252238_AA0888760.1	0	0	0	False	0	0	0	False	0	0	0	False	0	0	0	False	0	0	0	False	0	0	0	False	0	0	0	False	0	0	0	False	0	0	0	False	0	0	0	False	0	0	0	False	0	0
group10512	TRIAE_CS42_3AL_TGACv1_196489_AA0660780.1	TRIAE_CS42_3B_TGACv1_221520_AA0742810.1	TRIAE_CS42_3DL_TGACv1_252866_AA0892360.1	0	0	0	False	0	0	0	False	0	0	0	False	0	0	0	False	0	0	0	False	0	0	0	False	0	0	0	False	0	0	0	False	0	0	0	False	0	0	0	False	0	0	0	False	0	0
group10513	TRIAE_CS42_3AL_TGACv1_196491_AA0660800.1	TRIAE_CS42_3B_TGACv1_224273_AA0794670.1	TRIAE_CS42_3DL_TGACv1_254572_AA0896540.1	0	0	0	False	0	0	NA	False	0	0	NA	False	0	0	0	False	0	0	0	False	0	0	0	False	0	0	0	False	0	0	0	False	0	0	0	False	0	0	0	False	0	0	0	False	0	0
group10514	TRIAE_CS42_3AL_TGACv1_196491_AA0660810.1	TRIAE_CS42_3B_TGACv1_227869_AA0825000.1	TRIAE_CS42_3DL_TGACv1_252008_AA0886940.1	NA	NA	NA	NA	NA	NA	NA	NA	NA	NA	NA	NA	NA	NA	NA	NA	NA	NA	NA	NA	0	0	0	False	NA	NA	NA	NA	0	NA	0	False	NA	NA	0	False	0	NA	0	False	0	NA	NA	False	0	NA
group10515	TRIAE_CS42_3AL_TGACv1_196491_AA0660820.1	TRIAE_CS42_3B_TGACv1_227869_AA0825010.1	TRIAE_CS42_3DL_TGACv1_252008_AA0886930.1	0	0	0	False	0	0	0	False	0	0	0	False	0	0	0	False	0	0	0	False	0	0	0	False	0	0	0	False	0	0	0	False	0	0	0	False	0	0	0	False	0	0	0	False	0	0
group10516	TRIAE_CS42_3AL_TGACv1_196494_AA0660840.2	TRIAE_CS42_3B_TGACv1_222114_AA0757620.1	TRIAE_CS42_3DL_TGACv1_251232_AA0879150.2	0	0	0	False	0	0	0	False	0	0	0	False	0	0	0	False	0	0	0	False	0	0	0	False	0	0	0	False	0	0	0	False	0	0	0	False	0	0	0	False	0	0	0	False	0	0
group10518	TRIAE_CS42_3AL_TGACv1_196498_AA0660910.1	TRIAE_CS42_3B_TGACv1_230873_AA0830280.1	TRIAE_CS42_3DL_TGACv1_250779_AA0872990.1	0	0	0	False	0	0	0	False	0	0	-1	True	0	0	-1	True	0	0	-1	True	0	0	0	False	0	0	0	False	1	-1	-1	True	1	-1	-1	True	0	-1	-1	True	0	0	0	False	0	0
group10519	TRIAE_CS42_3AL_TGACv1_196505_AA0660950.1	TRIAE_CS42_3B_TGACv1_220590_AA0709950.1	TRIAE_CS42_3DL_TGACv1_251632_AA0883340.1	NA	NA	NA	NA	NA	0	0	False	NA	0	0	False	NA	0	0	False	NA	0	0	False	NA	0	0	False	0	0	0	False	0	0	0	False	NA	0	0	False	NA	0	0	False	NA	0	0	False	NA	0
group10521	TRIAE_CS42_3AL_TGACv1_196521_AA0661100.2	TRIAE_CS42_3B_TGACv1_222043_AA0755650.1	TRIAE_CS42_3DL_TGACv1_249111_AA0838040.2	0	NA	0	False	0	NA	0	False	0	NA	0	False	0	NA	0	False	0	NA	0	False	0	NA	NA	False	0	NA	0	False	0	NA	0	False	NA	NA	NA	NA	0	NA	0	False	NA	NA	NA	NA	NA	NA
group10522	TRIAE_CS42_3AL_TGACv1_196528_AA0661110.1	TRIAE_CS42_3B_TGACv1_220773_AA0718820.2	TRIAE_CS42_3DL_TGACv1_251327_AA0880170.1	0	0	0	False	0	0	0	False	0	0	0	False	0	0	0	False	0	0	0	False	0	0	1	True	0	0	0	False	0	0	1	True	0	0	0	False	0	1	0	True	0	0	0	False	0	0
group10523	TRIAE_CS42_3AL_TGACv1_196531_AA0661140.1	TRIAE_CS42_3B_TGACv1_220888_AA0722660.1	TRIAE_CS42_3DL_TGACv1_249409_AA0847930.1	0	0	0	False	0	0	0	False	0	0	0	False	0	0	0	False	0	0	0	False	0	0	0	False	0	0	0	False	0	0	0	False	0	0	0	False	0	0	0	False	0	0	0	False	0	0
group10525	TRIAE_CS42_3AL_TGACv1_196551_AA0661300.1	TRIAE_CS42_3B_TGACv1_220888_AA0722730.1	TRIAE_CS42_3DL_TGACv1_252213_AA0888410.1	0	0	0	False	0	0	0	False	0	0	0	False	0	0	0	False	0	0	0	False	0	0	0	False	0	0	0	False	0	0	0	False	0	0	0	False	0	0	0	False	0	0	0	False	0	0
group10527	TRIAE_CS42_3AL_TGACv1_196552_AA0661350.1	TRIAE_CS42_3B_TGACv1_226280_AA0815640.2	TRIAE_CS42_3DL_TGACv1_252219_AA0888490.1	0	0	0	False	0	0	0	False	-1	0	0	True	0	0	0	False	0	0	0	False	0	0	0	False	0	0	0	False	0	0	0	False	0	0	0	False	0	0	0	False	0	0	0	False	0	0
group10528	TRIAE_CS42_3AL_TGACv1_196554_AA0661360.3	TRIAE_CS42_3B_TGACv1_223991_AA0790580.1	TRIAE_CS42_3DL_TGACv1_249383_AA0847210.1	NA	0	0	False	0	0	0	False	0	0	0	False	0	0	0	False	0	0	0	False	0	0	0	False	0	0	0	False	0	0	0	False	0	0	0	False	0	0	0	False	0	0	0	False	0	0
group10529	TRIAE_CS42_3AL_TGACv1_196556_AA0661380.1	TRIAE_CS42_3B_TGACv1_221053_AA0728430.2	TRIAE_CS42_3DL_TGACv1_250247_AA0865010.1	0	0	0	False	NA	0	0	False	0	0	0	False	0	0	0	False	0	0	0	False	0	0	0	False	0	0	0	False	0	0	0	False	0	0	0	False	0	0	0	False	0	0	0	False	0	-1
group10530	TRIAE_CS42_3AL_TGACv1_196558_AA0661390.2	TRIAE_CS42_3B_TGACv1_224409_AA0796520.1	TRIAE_CS42_3DL_TGACv1_253331_AA0894200.2	1	1	NA	True	1	1	NA	True	1	1	0	True	0	0	0	False	0	0	0	False	0	0	NA	False	0	0	NA	False	0	0	NA	False	0	0	0	False	0	0	NA	False	0	0	NA	False	0	0
group10531	TRIAE_CS42_3AL_TGACv1_196558_AA0661400.1	TRIAE_CS42_3B_TGACv1_224409_AA0796530.1	TRIAE_CS42_3DL_TGACv1_253331_AA0894190.1	0	0	0	False	0	0	0	False	0	0	0	False	0	0	0	False	0	0	0	False	0	0	0	False	0	NA	0	False	0	0	0	False	0	0	0	False	0	0	0	False	0	0	0	False	0	0
group10532	TRIAE_CS42_3AL_TGACv1_196558_AA0661410.1	TRIAE_CS42_3B_TGACv1_223245_AA0778850.1	TRIAE_CS42_3DS_TGACv1_271894_AA0910410.1	NA	NA	NA	NA	NA	NA	NA	NA	NA	NA	NA	NA	NA	NA	NA	NA	0	0	NA	False	NA	NA	NA	NA	NA	0	NA	False	0	0	NA	False	0	0	NA	False	0	0	NA	False	0	NA	0	False	0	0
group10533	TRIAE_CS42_3AL_TGACv1_196562_AA0661440.1	TRIAE_CS42_3B_TGACv1_224129_AA0792680.1	TRIAE_CS42_3DL_TGACv1_251976_AA0886680.1	0	0	0	False	0	0	0	False	0	0	0	False	0	0	0	False	0	0	0	False	0	0	0	False	0	0	0	False	0	0	0	False	0	0	0	False	0	0	0	False	0	0	0	False	0	0
group10534	TRIAE_CS42_3AL_TGACv1_196562_AA0661450.1	TRIAE_CS42_3B_TGACv1_220647_AA0713640.1	TRIAE_CS42_3DL_TGACv1_251976_AA0886670.1	NA	NA	NA	NA	NA	NA	NA	NA	NA	NA	NA	NA	NA	NA	NA	NA	NA	NA	NA	NA	NA	NA	NA	NA	NA	NA	NA	NA	NA	NA	NA	NA	NA	NA	NA	NA	NA	NA	NA	NA	NA	NA	NA	NA	NA	NA
group10535	TRIAE_CS42_3AL_TGACv1_196564_AA0661460.1	TRIAE_CS42_3B_TGACv1_220659_AA0714380.1	TRIAE_CS42_3DL_TGACv1_251723_AA0884200.1	0	0	0	False	0	0	0	False	0	0	0	False	0	0	0	False	0	0	0	False	0	0	0	False	0	0	0	False	0	0	0	False	0	0	0	False	0	0	0	False	0	0	0	False	0	0
group10536	TRIAE_CS42_3AL_TGACv1_196569_AA0661580.1	TRIAE_CS42_3B_TGACv1_224141_AA0792910.1	TRIAE_CS42_3DL_TGACv1_252500_AA0890340.1	1	1	0	True	NA	0	0	False	NA	NA	NA	NA	1	1	0	True	1	1	NA	True	0	0	0	False	NA	0	0	False	0	1	0	True	1	1	0	True	1	1	0	True	0	0	NA	False	1	1
group10537	TRIAE_CS42_3AL_TGACv1_196569_AA0661590.2	TRIAE_CS42_3B_TGACv1_224141_AA0792900.1	TRIAE_CS42_3DL_TGACv1_252500_AA0890330.1	0	0	0	False	0	0	NA	False	0	0	0	False	0	0	0	False	0	0	0	False	0	0	0	False	0	0	0	False	0	0	0	False	0	0	0	False	0	0	0	False	0	0	0	False	0	0
group10538	TRIAE_CS42_3AL_TGACv1_196569_AA0661610.1	TRIAE_CS42_3B_TGACv1_226930_AA0820220.1	TRIAE_CS42_3DL_TGACv1_250506_AA0869360.1	0	0	0	False	0	0	0	False	0	0	0	False	0	0	0	False	0	0	0	False	0	0	0	False	0	0	0	False	0	0	0	False	0	0	0	False	0	0	0	False	0	0	0	False	0	0
group10539	TRIAE_CS42_3AL_TGACv1_196581_AA0661660.1	TRIAE_CS42_3B_TGACv1_224008_AA0790860.1	TRIAE_CS42_3DL_TGACv1_249117_AA0838310.1	0	0	0	False	0	0	0	False	0	0	0	False	0	0	0	False	0	0	0	False	0	0	0	False	0	0	0	False	-1	-1	0	True	-1	-1	0	True	-1	-1	0	True	-1	0	0	True	0	0
group10541	TRIAE_CS42_3AL_TGACv1_196592_AA0661740.1	TRIAE_CS42_3B_TGACv1_222353_AA0762930.1	TRIAE_CS42_3DL_TGACv1_249672_AA0854030.2	NA	NA	NA	NA	NA	NA	NA	NA	NA	NA	NA	NA	NA	NA	NA	NA	NA	NA	NA	NA	0	NA	0	False	0	0	0	False	0	NA	0	False	0	NA	0	False	0	NA	0	False	0	NA	0	False	0	NA
group10543	TRIAE_CS42_3AL_TGACv1_196602_AA0661830.3	TRIAE_CS42_3B_TGACv1_227320_AA0822830.1	TRIAE_CS42_3DL_TGACv1_250832_AA0873790.1	0	0	0	False	0	0	0	False	0	0	0	False	0	0	0	False	0	0	0	False	0	0	0	False	0	0	0	False	0	0	0	False	0	0	0	False	0	0	0	False	0	0	0	False	0	0
group10545	TRIAE_CS42_3AL_TGACv1_196602_AA0661850.1	TRIAE_CS42_3B_TGACv1_227320_AA0822810.1	TRIAE_CS42_3DL_TGACv1_250832_AA0873810.1	NA	NA	NA	NA	0	0	0	False	0	0	0	False	0	0	0	False	0	0	0	False	0	0	0	False	0	0	0	False	0	0	0	False	0	0	0	False	0	0	0	False	0	0	0	False	0	0
group10547	TRIAE_CS42_3AL_TGACv1_196609_AA0661910.1	TRIAE_CS42_3B_TGACv1_223709_AA0785910.1	TRIAE_CS42_3DL_TGACv1_249124_AA0838510.1	0	NA	0	False	0	0	0	False	0	0	0	False	0	0	0	False	0	0	0	False	0	NA	0	False	0	0	0	False	0	0	0	False	0	0	0	False	0	0	0	False	0	0	0	False	0	0
group10550	TRIAE_CS42_3AL_TGACv1_196611_AA0661950.1	TRIAE_CS42_3B_TGACv1_221446_AA0741210.2	TRIAE_CS42_3DL_TGACv1_250555_AA0870220.1	0	0	0	False	0	0	0	False	0	0	0	False	0	0	0	False	0	0	0	False	0	0	0	False	0	0	0	False	0	0	0	False	0	0	0	False	0	0	0	False	0	1	0	True	0	1
group10551	TRIAE_CS42_3AL_TGACv1_196613_AA0661960.4	TRIAE_CS42_3B_TGACv1_220728_AA0717240.4	TRIAE_CS42_3DL_TGACv1_250373_AA0867180.1	0	0	0	False	0	0	0	False	NA	0	0	False	0	0	0	False	0	0	0	False	NA	0	0	False	0	0	0	False	NA	0	0	False	0	0	0	False	NA	0	0	False	NA	0	0	False	0	0
group10552	TRIAE_CS42_3AL_TGACv1_196619_AA0662040.2	TRIAE_CS42_3B_TGACv1_222492_AA0765850.1	TRIAE_CS42_3DL_TGACv1_250055_AA0861440.1	NA	NA	NA	NA	NA	NA	NA	NA	NA	0	0	False	NA	0	0	False	NA	0	0	False	NA	0	0	False	NA	0	0	False	NA	0	0	False	NA	0	0	False	NA	0	0	False	NA	0	0	False	NA	0
group10555	TRIAE_CS42_3AL_TGACv1_196657_AA0662210.1	TRIAE_CS42_3B_TGACv1_220825_AA0720350.1	TRIAE_CS42_3DL_TGACv1_253782_AA0895560.1	NA	NA	NA	NA	NA	NA	NA	NA	NA	NA	NA	NA	NA	NA	NA	NA	NA	NA	NA	NA	NA	NA	NA	NA	NA	NA	NA	NA	NA	NA	NA	NA	NA	NA	NA	NA	0	NA	NA	False	NA	NA	NA	NA	NA	NA
group10558	TRIAE_CS42_3AL_TGACv1_196675_AA0662350.2	TRIAE_CS42_3B_TGACv1_221505_AA0742250.2	TRIAE_CS42_3DL_TGACv1_249394_AA0847660.1	0	0	0	False	0	0	0	False	0	0	0	False	0	0	0	False	0	0	0	False	0	0	0	False	0	0	0	False	0	0	0	False	0	0	0	False	0	0	0	False	0	0	0	False	0	0
group10559	TRIAE_CS42_3AL_TGACv1_196675_AA0662360.1	TRIAE_CS42_3B_TGACv1_221505_AA0742240.1	TRIAE_CS42_3DL_TGACv1_249394_AA0847670.1	0	0	0	False	0	0	0	False	0	0	0	False	0	0	0	False	0	0	0	False	0	0	0	False	0	0	0	False	0	0	0	False	0	0	0	False	0	0	0	False	0	0	0	False	0	0
group10560	TRIAE_CS42_3AL_TGACv1_196716_AA0662480.5	TRIAE_CS42_3B_TGACv1_222057_AA0756160.1	TRIAE_CS42_3DL_TGACv1_251951_AA0886370.3	0	1	0	True	0	0	0	False	0	0	0	False	0	0	0	False	0	0	0	False	0	0	0	False	0	0	0	False	0	0	0	False	0	0	0	False	0	0	0	False	0	0	0	False	0	0
group10561	TRIAE_CS42_3AL_TGACv1_196722_AA0662510.2	TRIAE_CS42_3B_TGACv1_226614_AA0818050.5	TRIAE_CS42_3DL_TGACv1_250308_AA0865840.1	0	0	NA	False	NA	NA	NA	NA	NA	NA	NA	NA	0	NA	NA	False	NA	0	0	False	NA	0	0	False	NA	NA	NA	NA	0	0	NA	False	0	0	0	False	0	0	NA	False	0	0	0	False	0	0
group10562	TRIAE_CS42_3AL_TGACv1_196729_AA0662530.1	TRIAE_CS42_3B_TGACv1_220879_AA0722190.1	TRIAE_CS42_3DL_TGACv1_252150_AA0887940.1	0	0	0	False	0	0	0	False	0	0	0	False	0	0	0	False	0	0	0	False	0	0	0	False	0	0	0	False	0	0	0	False	0	0	0	False	0	0	0	False	0	0	0	False	0	0
group10563	TRIAE_CS42_3AL_TGACv1_196742_AA0662600.2	TRIAE_CS42_3B_TGACv1_221512_AA0742440.1	TRIAE_CS42_3DL_TGACv1_252168_AA0888030.1	NA	NA	NA	NA	NA	NA	NA	NA	NA	NA	NA	NA	NA	NA	NA	NA	NA	0	0	False	NA	NA	NA	NA	NA	NA	NA	NA	NA	0	0	False	NA	0	0	False	NA	NA	NA	NA	NA	NA	NA	NA	NA	0
group10564	TRIAE_CS42_3AL_TGACv1_196742_AA0662620.1	TRIAE_CS42_3B_TGACv1_222926_AA0773330.1	TRIAE_CS42_3DL_TGACv1_250230_AA0864640.2	0	1	0	True	0	0	0	False	0	1	0	True	0	0	0	False	0	0	0	False	0	0	0	False	0	0	0	False	0	0	0	False	0	0	0	False	0	0	0	False	0	0	0	False	0	0
group10565	TRIAE_CS42_3AL_TGACv1_196744_AA0662640.2	TRIAE_CS42_3B_TGACv1_221255_AA0735290.1	TRIAE_CS42_3DL_TGACv1_249035_AA0835530.1	0	0	0	False	-1	0	0	True	-1	0	0	True	0	0	0	False	0	0	0	False	0	0	0	False	0	0	0	False	-1	0	0	True	-1	0	0	True	0	0	0	False	-1	0	0	True	-1	0
group10566	TRIAE_CS42_3AL_TGACv1_196744_AA0662650.1	TRIAE_CS42_3B_TGACv1_221255_AA0735280.1	TRIAE_CS42_3DL_TGACv1_249035_AA0835540.1	NA	NA	NA	NA	NA	NA	NA	NA	NA	0	0	False	NA	0	0	False	NA	0	0	False	NA	0	0	False	NA	0	0	False	NA	0	0	False	NA	0	0	False	0	0	0	False	NA	0	0	False	0	0
group10567	TRIAE_CS42_3AL_TGACv1_196745_AA0662680.1	TRIAE_CS42_3B_TGACv1_224637_AA0799230.1	TRIAE_CS42_3DL_TGACv1_249425_AA0848410.1	NA	NA	NA	NA	NA	NA	NA	NA	NA	NA	NA	NA	NA	NA	NA	NA	0	0	0	False	NA	NA	NA	NA	NA	NA	NA	NA	NA	NA	NA	NA	NA	NA	NA	NA	NA	NA	NA	NA	NA	NA	NA	NA	NA	NA
group10568	TRIAE_CS42_3AL_TGACv1_196748_AA0662690.1	TRIAE_CS42_3B_TGACv1_222922_AA0773210.1	TRIAE_CS42_3DL_TGACv1_249674_AA0854060.1	NA	NA	NA	NA	0	0	NA	False	0	0	NA	False	0	0	0	False	0	0	NA	False	NA	0	0	False	0	0	NA	False	0	0	0	False	0	0	0	False	0	0	0	False	0	0	0	False	0	0
group10569	TRIAE_CS42_3AL_TGACv1_196751_AA0662710.2	TRIAE_CS42_3B_TGACv1_221005_AA0726520.2	TRIAE_CS42_3DL_TGACv1_254444_AA0896360.1	0	0	0	False	NA	0	0	False	0	0	0	False	0	0	0	False	0	0	0	False	0	0	0	False	0	0	0	False	0	0	0	False	0	0	0	False	0	0	0	False	0	0	0	False	0	0
group10573	TRIAE_CS42_3AL_TGACv1_196778_AA0662860.1	TRIAE_CS42_3B_TGACv1_222045_AA0755700.1	TRIAE_CS42_3DL_TGACv1_250462_AA0868640.1	0	0	0	False	0	0	0	False	0	0	0	False	0	0	0	False	0	0	0	False	0	0	0	False	0	0	0	False	0	0	0	False	0	0	0	False	0	0	0	False	0	0	0	False	0	0
group10574	TRIAE_CS42_3AL_TGACv1_196787_AA0662900.2	TRIAE_CS42_3B_TGACv1_223422_AA0781950.1	TRIAE_CS42_3DL_TGACv1_249590_AA0851980.1	0	0	0	False	0	0	0	False	0	0	0	False	0	0	0	False	0	0	0	False	0	0	0	False	0	0	0	False	0	0	0	False	0	0	0	False	0	0	0	False	0	0	0	False	0	0
group10575	TRIAE_CS42_3AL_TGACv1_196792_AA0662940.1	TRIAE_CS42_3B_TGACv1_223115_AA0776660.1	TRIAE_CS42_3DL_TGACv1_252188_AA0888180.1	0	NA	0	False	0	NA	0	False	0	NA	0	False	0	NA	0	False	0	0	0	False	0	NA	0	False	0	0	0	False	0	0	0	False	0	0	0	False	0	NA	0	False	0	0	0	False	0	0
group10576	TRIAE_CS42_3AL_TGACv1_196805_AA0663010.1	TRIAE_CS42_3B_TGACv1_222163_AA0758680.1	TRIAE_CS42_3DL_TGACv1_250782_AA0873100.2	0	0	0	False	0	0	0	False	0	0	0	False	0	0	0	False	0	0	0	False	0	0	0	False	0	0	0	False	0	0	0	False	0	0	0	False	0	0	1	True	0	0	0	False	0	0
group10577	TRIAE_CS42_3AL_TGACv1_196806_AA0663040.1	TRIAE_CS42_3B_TGACv1_225608_AA0810330.1	TRIAE_CS42_3DL_TGACv1_252281_AA0889080.1	NA	NA	NA	NA	0	0	0	False	NA	0	NA	False	0	0	0	False	NA	NA	NA	NA	NA	NA	NA	NA	0	0	0	False	0	0	0	False	0	0	0	False	0	0	0	False	0	0	0	False	0	0
group10579	TRIAE_CS42_3AL_TGACv1_196834_AA0663140.1	TRIAE_CS42_3B_TGACv1_225233_AA0806390.1	TRIAE_CS42_3DL_TGACv1_249792_AA0856390.1	0	0	0	False	0	0	0	False	0	0	0	False	0	0	0	False	0	0	0	False	0	0	0	False	0	0	0	False	0	0	0	False	0	0	0	False	0	0	0	False	0	0	0	False	0	0
group10580	TRIAE_CS42_3AL_TGACv1_196835_AA0663200.1	TRIAE_CS42_3B_TGACv1_224947_AA0803460.1	TRIAE_CS42_3DL_TGACv1_251813_AA0885260.1	0	0	0	False	0	0	0	False	0	0	0	False	0	0	0	False	0	0	0	False	0	0	0	False	0	0	0	False	0	0	0	False	0	0	0	False	0	0	0	False	0	0	0	False	0	0
group10581	TRIAE_CS42_3AL_TGACv1_196839_AA0663210.2	TRIAE_CS42_3B_TGACv1_221171_AA0732830.1	TRIAE_CS42_3DL_TGACv1_250287_AA0865350.1	NA	NA	NA	NA	NA	NA	NA	NA	NA	NA	NA	NA	NA	NA	NA	NA	NA	NA	NA	NA	NA	NA	NA	NA	NA	NA	NA	NA	NA	NA	NA	NA	NA	NA	NA	NA	NA	NA	NA	NA	NA	NA	NA	NA	NA	NA
group10583	TRIAE_CS42_3AL_TGACv1_196845_AA0663250.1	TRIAE_CS42_3B_TGACv1_226065_AA0813730.1	TRIAE_CS42_3DL_TGACv1_253213_AA0893800.1	NA	NA	NA	NA	NA	NA	NA	NA	NA	NA	NA	NA	NA	NA	NA	NA	NA	NA	NA	NA	NA	NA	NA	NA	NA	NA	NA	NA	NA	NA	NA	NA	NA	NA	NA	NA	NA	NA	NA	NA	NA	NA	NA	NA	NA	NA
group10585	TRIAE_CS42_3AL_TGACv1_196846_AA0663280.1	TRIAE_CS42_3B_TGACv1_225693_AA0811120.1	TRIAE_CS42_3DL_TGACv1_249655_AA0853600.1	0	0	0	False	0	0	0	False	0	0	0	False	0	0	0	False	0	0	0	False	0	0	0	False	0	0	0	False	0	0	0	False	0	0	0	False	0	0	0	False	0	0	0	False	0	0
group10586	TRIAE_CS42_3AL_TGACv1_196850_AA0663290.1	TRIAE_CS42_3B_TGACv1_220861_AA0721590.1	TRIAE_CS42_3DL_TGACv1_253085_AA0893310.2	0	0	0	False	0	0	0	False	0	0	0	False	0	0	0	False	0	0	0	False	0	0	0	False	0	0	0	False	0	1	0	True	0	1	0	True	0	0	0	False	0	0	0	False	0	0
group10589	TRIAE_CS42_3AL_TGACv1_196872_AA0663430.1	TRIAE_CS42_3B_TGACv1_220619_AA0711750.1	TRIAE_CS42_3DL_TGACv1_250847_AA0874070.1	0	0	0	False	0	0	0	False	0	0	0	False	0	0	0	False	0	0	0	False	0	0	0	False	0	0	0	False	0	0	0	False	0	0	0	False	0	0	0	False	0	0	0	False	0	0
group10590	TRIAE_CS42_3AL_TGACv1_196884_AA0663530.1	TRIAE_CS42_4BS_TGACv1_330055_AA1105660.2	TRIAE_CS42_7DS_TGACv1_624529_AA2061840.1	0	0	0	False	0	0	0	False	0	0	0	False	0	0	0	False	0	0	0	False	0	0	0	False	0	0	0	False	0	0	0	False	0	0	0	False	0	0	0	False	0	0	0	False	0	0
group10591	TRIAE_CS42_3AL_TGACv1_196894_AA0663550.1	TRIAE_CS42_3B_TGACv1_226399_AA0816680.1	TRIAE_CS42_3DL_TGACv1_250491_AA0869150.1	0	0	0	False	1	1	0	True	1	1	0	True	0	0	0	False	0	0	0	False	1	0	0	True	1	0	0	True	0	0	0	False	0	0	0	False	0	0	0	False	0	0	0	False	0	0
group10592	TRIAE_CS42_3AL_TGACv1_196895_AA0663560.2	TRIAE_CS42_3B_TGACv1_222387_AA0763640.3	TRIAE_CS42_3DL_TGACv1_251377_AA0880820.1	0	0	0	False	0	0	0	False	0	0	0	False	0	0	0	False	0	0	NA	False	0	0	0	False	0	0	0	False	0	0	0	False	0	0	0	False	0	0	0	False	0	0	0	False	1	1
group10593	TRIAE_CS42_3AL_TGACv1_196895_AA0663580.1	TRIAE_CS42_3B_TGACv1_222387_AA0763670.1	TRIAE_CS42_3DL_TGACv1_251377_AA0880840.1	0	0	0	False	0	0	0	False	0	0	0	False	0	0	0	False	0	0	0	False	0	0	0	False	0	0	0	False	0	0	0	False	0	0	0	False	0	0	0	False	0	0	0	False	0	0
group10594	TRIAE_CS42_3AL_TGACv1_196896_AA0663590.1	TRIAE_CS42_3B_TGACv1_223941_AA0789900.1	TRIAE_CS42_3DL_TGACv1_253556_AA0894920.1	0	0	0	False	0	0	0	False	0	0	0	False	0	0	0	False	0	0	0	False	0	0	0	False	0	0	0	False	0	0	0	False	0	0	0	False	0	0	0	False	0	0	0	False	0	0
group10596	TRIAE_CS42_3AL_TGACv1_196902_AA0663620.1	TRIAE_CS42_7BS_TGACv1_592952_AA1946700.1	TRIAE_CS42_4DS_TGACv1_361540_AA1169830.1	NA	NA	NA	NA	NA	NA	NA	NA	NA	NA	NA	NA	NA	NA	NA	NA	NA	NA	NA	NA	NA	NA	NA	NA	NA	NA	NA	NA	NA	NA	NA	NA	NA	NA	NA	NA	NA	0	NA	False	NA	NA	NA	NA	0	0
group10597	TRIAE_CS42_3AL_TGACv1_196913_AA0663660.1	TRIAE_CS42_3B_TGACv1_221726_AA0748470.1	TRIAE_CS42_3DL_TGACv1_249134_AA0839130.4	NA	NA	NA	NA	NA	NA	NA	NA	NA	NA	NA	NA	NA	NA	NA	NA	0	NA	0	False	0	NA	0	False	NA	NA	NA	NA	0	0	0	False	0	0	0	False	0	0	0	False	0	0	0	False	0	0
group10598	TRIAE_CS42_3AL_TGACv1_196913_AA0663670.1	TRIAE_CS42_3B_TGACv1_221726_AA0748490.1	TRIAE_CS42_3DL_TGACv1_249134_AA0839100.1	0	0	0	False	0	0	0	False	0	0	0	False	0	0	0	False	0	0	0	False	0	0	0	False	0	0	0	False	0	0	0	False	0	0	0	False	0	-1	0	True	0	0	0	False	0	0
group10599	TRIAE_CS42_3AL_TGACv1_196913_AA0663680.1	TRIAE_CS42_3B_TGACv1_221726_AA0748480.1	TRIAE_CS42_3DL_TGACv1_249134_AA0839110.1	NA	NA	NA	NA	NA	0	0	False	NA	0	0	False	NA	NA	NA	NA	NA	0	0	False	NA	0	0	False	NA	NA	NA	NA	NA	0	0	False	NA	0	0	False	NA	0	0	False	NA	0	0	False	NA	0
group10600	TRIAE_CS42_3AL_TGACv1_196916_AA0663730.2	TRIAE_CS42_3B_TGACv1_221441_AA0740990.1	TRIAE_CS42_3DL_TGACv1_251277_AA0879570.1	0	0	0	False	0	0	0	False	0	0	0	False	0	0	0	False	0	0	0	False	0	0	0	False	0	0	0	False	0	0	0	False	0	0	0	False	0	0	0	False	0	0	0	False	0	0
group10601	TRIAE_CS42_3AL_TGACv1_196916_AA0663740.1	TRIAE_CS42_3B_TGACv1_221441_AA0741000.1	TRIAE_CS42_3DL_TGACv1_251277_AA0879580.1	0	0	0	False	0	0	0	False	0	0	0	False	0	0	0	False	0	0	0	False	0	0	0	False	0	0	0	False	0	0	0	False	0	0	0	False	0	0	0	False	0	0	0	False	0	0
group10602	TRIAE_CS42_3AL_TGACv1_196922_AA0663780.1	TRIAE_CS42_3B_TGACv1_221295_AA0736510.1	TRIAE_CS42_3DL_TGACv1_249329_AA0845550.1	0	0	0	False	0	0	0	False	0	0	0	False	0	0	0	False	0	0	0	False	0	0	0	False	0	0	0	False	0	0	0	False	0	0	0	False	0	0	0	False	0	0	0	False	0	0
group10604	TRIAE_CS42_3AL_TGACv1_196923_AA0663800.2	TRIAE_CS42_3B_TGACv1_224153_AA0793060.1	TRIAE_CS42_3DL_TGACv1_250766_AA0872810.1	NA	NA	NA	NA	0	0	0	False	0	0	0	False	0	0	0	False	0	NA	0	False	0	NA	0	False	0	NA	0	False	0	0	0	False	0	0	0	False	0	0	0	False	0	0	0	False	0	0
group10605	TRIAE_CS42_3AL_TGACv1_196923_AA0663810.3	TRIAE_CS42_3B_TGACv1_224153_AA0793070.1	TRIAE_CS42_3DL_TGACv1_250766_AA0872820.1	0	NA	0	False	NA	NA	NA	NA	0	NA	0	False	0	NA	0	False	0	NA	0	False	0	NA	0	False	0	NA	0	False	0	0	0	False	0	NA	0	False	0	0	0	False	0	0	0	False	0	0
group10606	TRIAE_CS42_3AL_TGACv1_196929_AA0663830.1	TRIAE_CS42_3B_TGACv1_223369_AA0781120.1	TRIAE_CS42_3DL_TGACv1_249775_AA0856090.1	0	0	0	False	0	0	0	False	0	0	0	False	0	0	0	False	-1	0	0	True	0	0	0	False	0	0	0	False	0	0	0	False	0	0	0	False	0	0	0	False	0	0	0	False	0	0
group10609	TRIAE_CS42_3AL_TGACv1_196955_AA0663930.1	TRIAE_CS42_3B_TGACv1_222320_AA0762060.1	TRIAE_CS42_3DL_TGACv1_249710_AA0855060.1	0	0	0	False	0	0	0	False	0	0	0	False	0	0	0	False	0	0	0	False	0	0	0	False	0	0	0	False	0	0	0	False	0	0	0	False	0	0	0	False	0	0	0	False	0	0
group10610	TRIAE_CS42_3AL_TGACv1_196956_AA0663940.1	TRIAE_CS42_3B_TGACv1_221831_AA0750870.1	TRIAE_CS42_3DL_TGACv1_249039_AA0835710.1	0	0	0	False	0	0	0	False	0	0	0	False	0	0	0	False	0	0	0	False	0	1	0	True	0	0	0	False	1	1	0	True	1	1	0	True	1	1	0	True	0	0	0	False	0	0
group10611	TRIAE_CS42_3AL_TGACv1_196959_AA0663960.1	TRIAE_CS42_3B_TGACv1_223001_AA0774910.1	TRIAE_CS42_3DL_TGACv1_249022_AA0834690.1	NA	NA	NA	NA	0	0	0	False	0	0	0	False	0	0	0	False	0	0	0	False	0	0	0	False	0	0	0	False	0	0	0	False	0	0	0	False	0	0	0	False	0	0	0	False	0	0
group10612	TRIAE_CS42_3AL_TGACv1_196962_AA0663980.1	TRIAE_CS42_3B_TGACv1_220848_AA0721220.4	TRIAE_CS42_3DL_TGACv1_251757_AA0884610.1	-1	NA	1	True	0	NA	0	False	0	NA	0	False	0	NA	0	False	-1	0	1	True	0	NA	0	False	0	0	0	False	0	0	0	False	0	0	0	False	-1	0	1	True	0	0	0	False	0	0
group10613	TRIAE_CS42_3AL_TGACv1_196972_AA0664030.1	TRIAE_CS42_3B_TGACv1_225230_AA0806360.1	TRIAE_CS42_3DL_TGACv1_250104_AA0862150.1	0	-1	0	True	0	0	0	False	0	0	0	False	0	0	0	False	0	0	0	False	0	0	0	False	0	0	0	False	0	0	0	False	0	0	0	False	-1	0	0	True	0	0	0	False	0	0
group10614	TRIAE_CS42_3AL_TGACv1_196975_AA0664040.1	TRIAE_CS42_3B_TGACv1_221006_AA0726540.1	TRIAE_CS42_3DL_TGACv1_250804_AA0873410.1	0	0	0	False	0	0	0	False	0	0	0	False	0	0	0	False	0	0	0	False	0	0	0	False	0	0	0	False	0	0	0	False	0	0	0	False	0	0	0	False	0	0	0	False	0	0
group10615	TRIAE_CS42_3AL_TGACv1_196975_AA0664070.1	TRIAE_CS42_3B_TGACv1_221006_AA0726590.1	TRIAE_CS42_3DL_TGACv1_250804_AA0873420.1	0	0	0	False	NA	0	0	False	0	0	0	False	0	0	0	False	0	0	-1	True	0	-1	-1	True	0	0	0	False	0	0	0	False	0	0	0	False	1	0	-1	True	0	-1	-1	True	0	-1
group10616	TRIAE_CS42_3AL_TGACv1_196975_AA0664080.1	TRIAE_CS42_3B_TGACv1_221006_AA0726560.1	TRIAE_CS42_3DL_TGACv1_250433_AA0868030.2	NA	0	0	False	0	0	0	False	NA	0	0	False	0	0	0	False	0	0	0	False	NA	0	0	False	NA	0	0	False	0	0	0	False	0	0	0	False	0	0	0	False	0	0	0	False	0	0
group10617	TRIAE_CS42_3AL_TGACv1_196979_AA0664090.1	TRIAE_CS42_3B_TGACv1_228126_AA0825910.1	TRIAE_CS42_3DL_TGACv1_249105_AA0837870.1	0	0	0	False	0	0	0	False	0	0	0	False	0	0	0	False	0	0	0	False	0	0	0	False	0	0	0	False	0	0	0	False	0	1	1	True	-1	1	1	True	0	0	0	False	0	0
group10618	TRIAE_CS42_3AL_TGACv1_196984_AA0664140.1	TRIAE_CS42_3B_TGACv1_222670_AA0768760.2	TRIAE_CS42_3DL_TGACv1_249045_AA0835850.1	0	0	NA	False	NA	NA	NA	NA	NA	NA	NA	NA	0	0	0	False	0	0	NA	False	0	0	NA	False	0	0	NA	False	0	0	0	False	0	0	0	False	0	0	0	False	0	0	1	True	0	0
group10619	TRIAE_CS42_3AL_TGACv1_196991_AA0664220.1	TRIAE_CS42_3B_TGACv1_222688_AA0768930.2	TRIAE_CS42_3DL_TGACv1_250804_AA0873400.1	0	0	0	False	0	0	0	False	0	0	0	False	0	0	0	False	0	0	0	False	0	0	0	False	0	0	0	False	0	0	0	False	0	0	0	False	0	0	0	False	0	0	0	False	0	0
group10620	TRIAE_CS42_3AL_TGACv1_197017_AA0664370.1	TRIAE_CS42_3B_TGACv1_221606_AA0745700.1	TRIAE_CS42_3DL_TGACv1_250597_AA0870870.1	0	0	0	False	0	0	0	False	0	0	0	False	0	0	0	False	0	0	0	False	0	0	0	False	0	0	0	False	0	0	0	False	0	0	0	False	0	0	0	False	0	0	0	False	0	0
group10621	TRIAE_CS42_3AL_TGACv1_197017_AA0664380.1	TRIAE_CS42_3B_TGACv1_221606_AA0745720.1	TRIAE_CS42_3DL_TGACv1_250597_AA0870880.1	0	0	0	False	0	0	0	False	0	0	0	False	0	0	0	False	0	0	0	False	0	0	0	False	0	0	0	False	0	0	0	False	0	0	0	False	0	0	0	False	0	0	0	False	0	0
group10624	TRIAE_CS42_3AL_TGACv1_197046_AA0664520.1	TRIAE_CS42_3B_TGACv1_223714_AA0786020.1	TRIAE_CS42_3DL_TGACv1_250128_AA0862620.1	0	0	1	True	0	1	0	True	0	0	0	False	0	1	1	True	0	1	1	True	0	1	1	True	0	1	1	True	0	1	0	True	0	1	0	True	0	1	0	True	0	0	0	False	0	1
group10625	TRIAE_CS42_3AL_TGACv1_197063_AA0664620.1	TRIAE_CS42_3B_TGACv1_224867_AA0802420.1	TRIAE_CS42_3DL_TGACv1_250044_AA0861140.1	NA	NA	NA	NA	NA	NA	NA	NA	NA	NA	NA	NA	NA	NA	NA	NA	NA	0	0	False	NA	NA	NA	NA	NA	NA	NA	NA	NA	NA	NA	NA	NA	NA	0	False	NA	NA	NA	NA	NA	NA	NA	NA	NA	NA
group10626	TRIAE_CS42_3AL_TGACv1_197072_AA0664690.1	TRIAE_CS42_3B_TGACv1_223120_AA0776720.1	TRIAE_CS42_3DL_TGACv1_249247_AA0843080.1	0	0	0	False	0	0	0	False	0	0	0	False	0	0	0	False	0	0	0	False	0	0	0	False	0	0	0	False	0	0	0	False	0	0	0	False	0	0	0	False	0	0	0	False	0	0
group10627	TRIAE_CS42_3AL_TGACv1_197079_AA0664730.1	TRIAE_CS42_3B_TGACv1_224584_AA0798360.1	TRIAE_CS42_3DL_TGACv1_253211_AA0893780.1	1	0	-1	True	1	0	-1	True	1	0	-1	True	1	0	-1	True	1	0	-1	True	1	0	-1	True	1	0	-1	True	1	0	-1	True	1	0	-1	True	0	0	0	False	1	0	-1	True	0	0
group10628	TRIAE_CS42_3AL_TGACv1_197105_AA0664820.1	TRIAE_CS42_3B_TGACv1_221246_AA0734930.1	TRIAE_CS42_3DL_TGACv1_249276_AA0843880.1	0	0	0	False	0	0	0	False	0	0	0	False	0	0	0	False	0	0	0	False	0	0	0	False	0	0	0	False	0	0	0	False	0	0	0	False	0	0	0	False	0	0	0	False	0	0
group10629	TRIAE_CS42_3AL_TGACv1_197105_AA0664840.1	TRIAE_CS42_3B_TGACv1_221246_AA0734920.1	TRIAE_CS42_3DL_TGACv1_249276_AA0843870.1	NA	0	0	False	NA	0	0	False	NA	0	0	False	NA	0	0	False	NA	0	0	False	NA	0	0	False	NA	0	0	False	NA	0	0	False	0	0	0	False	0	0	0	False	0	0	0	False	0	0
group10630	TRIAE_CS42_3AL_TGACv1_197105_AA0664850.2	TRIAE_CS42_3B_TGACv1_221246_AA0734910.1	TRIAE_CS42_3DL_TGACv1_249276_AA0843850.1	0	0	0	False	0	0	0	False	0	0	0	False	0	0	0	False	0	0	0	False	0	0	0	False	0	0	0	False	0	0	0	False	0	0	0	False	0	0	0	False	0	0	0	False	0	0
group10632	TRIAE_CS42_3AL_TGACv1_197123_AA0664910.2	TRIAE_CS42_3B_TGACv1_227480_AA0823500.1	TRIAE_CS42_3DL_TGACv1_250154_AA0863200.1	0	0	0	False	0	0	0	False	0	0	0	False	0	0	0	False	-1	0	0	True	0	0	0	False	0	0	0	False	0	0	0	False	0	0	0	False	0	0	0	False	0	0	0	False	1	0
group10633	TRIAE_CS42_3AL_TGACv1_197123_AA0664920.1	TRIAE_CS42_3B_TGACv1_227480_AA0823490.1	TRIAE_CS42_3DL_TGACv1_250154_AA0863190.1	NA	0	0	False	NA	0	0	False	NA	0	0	False	NA	0	0	False	NA	NA	NA	NA	NA	0	0	False	NA	0	0	False	0	0	0	False	0	0	0	False	0	0	0	False	0	0	0	False	0	0
group10635	TRIAE_CS42_3AL_TGACv1_197134_AA0665020.1	TRIAE_CS42_3B_TGACv1_220629_AA0712830.1	TRIAE_CS42_3DL_TGACv1_249971_AA0859510.1	NA	NA	NA	NA	NA	NA	NA	NA	NA	NA	NA	NA	NA	NA	NA	NA	NA	NA	NA	NA	NA	NA	NA	NA	NA	NA	NA	NA	NA	NA	NA	NA	NA	NA	NA	NA	NA	NA	NA	NA	NA	NA	NA	NA	NA	NA
group10637	TRIAE_CS42_3AL_TGACv1_197146_AA0665090.1	TRIAE_CS42_3B_TGACv1_221701_AA0747880.1	TRIAE_CS42_3DL_TGACv1_249255_AA0843310.1	NA	NA	NA	NA	NA	NA	NA	NA	NA	NA	NA	NA	NA	0	0	False	0	0	0	False	NA	0	NA	False	NA	NA	NA	NA	0	0	0	False	0	0	0	False	NA	0	0	False	0	0	0	False	0	0
group10638	TRIAE_CS42_3AL_TGACv1_197151_AA0665110.1	TRIAE_CS42_3B_TGACv1_223797_AA0787480.1	TRIAE_CS42_3DL_TGACv1_252031_AA0887220.1	0	0	0	False	0	0	0	False	0	0	0	False	0	0	0	False	0	0	0	False	0	0	0	False	0	0	0	False	0	0	0	False	0	0	0	False	0	0	0	False	0	0	0	False	0	0
group10639	TRIAE_CS42_3AL_TGACv1_197155_AA0665130.1	TRIAE_CS42_3B_TGACv1_220728_AA0717260.1	TRIAE_CS42_3DL_TGACv1_250093_AA0862080.1	0	0	0	False	0	0	0	False	0	0	0	False	0	0	0	False	0	0	0	False	0	0	0	False	0	0	0	False	0	0	0	False	0	0	0	False	0	0	0	False	0	0	0	False	0	0
group10640	TRIAE_CS42_3AL_TGACv1_197164_AA0665170.1	TRIAE_CS42_3B_TGACv1_220705_AA0715980.1	TRIAE_CS42_3DL_TGACv1_253980_AA0895830.1	NA	NA	NA	NA	NA	NA	NA	NA	NA	NA	NA	NA	NA	NA	NA	NA	NA	NA	NA	NA	NA	NA	NA	NA	NA	NA	NA	NA	NA	NA	NA	NA	NA	NA	NA	NA	NA	NA	NA	NA	NA	NA	NA	NA	NA	NA
group10641	TRIAE_CS42_3AL_TGACv1_197167_AA0665180.1	TRIAE_CS42_3B_TGACv1_228651_AA0827330.1	TRIAE_CS42_3DL_TGACv1_249239_AA0842710.1	0	1	1	True	0	0	0	False	0	0	0	False	0	1	1	True	0	0	0	False	0	0	0	False	0	0	0	False	0	0	0	False	0	0	0	False	0	0	1	True	0	0	0	False	0	0
group10642	TRIAE_CS42_3AL_TGACv1_197170_AA0665200.2	TRIAE_CS42_3B_TGACv1_220705_AA0716000.1	TRIAE_CS42_3DL_TGACv1_253361_AA0894280.1	0	0	0	False	0	0	0	False	0	0	0	False	0	0	0	False	0	0	0	False	0	0	0	False	0	0	0	False	0	0	0	False	0	0	0	False	0	0	0	False	0	0	0	False	0	0
group10644	TRIAE_CS42_3AL_TGACv1_197181_AA0665300.1	TRIAE_CS42_3B_TGACv1_221465_AA0741540.1	TRIAE_CS42_3DL_TGACv1_250303_AA0865720.2	0	0	0	False	0	0	0	False	0	0	0	False	0	0	0	False	0	0	0	False	0	0	0	False	0	0	0	False	0	0	0	False	0	0	0	False	0	0	0	False	0	0	0	False	0	0
group10647	TRIAE_CS42_3AL_TGACv1_197220_AA0665490.2	TRIAE_CS42_3B_TGACv1_223682_AA0785510.1	TRIAE_CS42_3DL_TGACv1_254237_AA0896120.1	0	0	0	False	0	0	0	False	0	0	0	False	0	0	0	False	0	0	0	False	0	0	0	False	0	0	0	False	0	0	0	False	-1	0	0	True	0	0	0	False	0	0	0	False	0	0
group10648	TRIAE_CS42_3AL_TGACv1_197248_AA0665570.1	TRIAE_CS42_3B_TGACv1_224880_AA0802680.1	TRIAE_CS42_3DL_TGACv1_250425_AA0867970.1	0	0	0	False	0	0	0	False	0	0	0	False	0	0	0	False	0	0	0	False	0	0	0	False	0	0	0	False	0	0	0	False	0	0	0	False	0	0	0	False	0	0	0	False	0	0
group10649	TRIAE_CS42_3AL_TGACv1_197265_AA0665640.1	TRIAE_CS42_3B_TGACv1_224003_AA0790810.1	TRIAE_CS42_3DL_TGACv1_250125_AA0862540.1	0	0	0	False	0	NA	0	False	0	NA	0	False	0	0	0	False	0	NA	0	False	0	0	0	False	0	0	0	False	0	0	0	False	0	0	0	False	0	0	0	False	0	0	0	False	0	0
group10650	TRIAE_CS42_3AL_TGACv1_197277_AA0665660.1	TRIAE_CS42_3B_TGACv1_222062_AA0756460.1	TRIAE_CS42_3DL_TGACv1_250422_AA0867930.1	NA	NA	NA	NA	0	NA	0	False	NA	NA	0	False	0	NA	0	False	0	0	NA	False	0	NA	0	False	0	0	0	False	0	0	0	False	0	0	0	False	0	0	0	False	0	0	0	False	0	0
group10652	TRIAE_CS42_3AL_TGACv1_197313_AA0665810.1	TRIAE_CS42_3B_TGACv1_224906_AA0803020.2	TRIAE_CS42_3DL_TGACv1_249794_AA0856470.1	0	0	0	False	0	0	0	False	0	0	0	False	0	0	0	False	0	0	0	False	0	0	0	False	0	0	0	False	0	0	0	False	0	0	0	False	0	0	0	False	0	0	0	False	0	0
group10654	TRIAE_CS42_3AL_TGACv1_197336_AA0665880.1	TRIAE_CS42_3B_TGACv1_224115_AA0792490.1	TRIAE_CS42_3DL_TGACv1_251724_AA0884250.1	0	0	0	False	0	0	0	False	0	0	0	False	0	0	0	False	0	0	0	False	0	0	0	False	0	0	0	False	1	0	0	True	1	0	0	True	1	0	0	True	1	1	1	True	1	1
group10655	TRIAE_CS42_3AL_TGACv1_197336_AA0665890.1	TRIAE_CS42_3B_TGACv1_224115_AA0792480.1	TRIAE_CS42_3DL_TGACv1_251724_AA0884260.2	0	0	0	False	0	0	0	False	0	0	0	False	0	0	0	False	0	0	0	False	0	0	0	False	0	0	0	False	0	0	0	False	0	0	0	False	0	0	0	False	0	0	0	False	0	0
group10656	TRIAE_CS42_3AL_TGACv1_197359_AA0665940.1	TRIAE_CS42_3B_TGACv1_221055_AA0728460.1	TRIAE_CS42_3DL_TGACv1_253398_AA0894410.1	0	NA	0	False	0	0	0	False	0	0	0	False	0	0	0	False	0	0	0	False	0	0	0	False	0	0	0	False	0	0	0	False	0	0	0	False	0	0	0	False	0	0	0	False	0	0
group10658	TRIAE_CS42_3AL_TGACv1_197360_AA0666000.1	TRIAE_CS42_3B_TGACv1_221610_AA0745840.2	TRIAE_CS42_3DL_TGACv1_251649_AA0883490.1	0	0	0	False	0	0	0	False	0	0	0	False	0	0	0	False	0	0	0	False	0	0	0	False	0	0	0	False	0	0	0	False	0	0	0	False	0	0	0	False	0	0	0	False	0	0
group10660	TRIAE_CS42_3AL_TGACv1_197371_AA0666080.1	TRIAE_CS42_3B_TGACv1_221001_AA0726430.1	TRIAE_CS42_3DL_TGACv1_249418_AA0848280.1	0	NA	NA	False	0	NA	0	False	0	NA	0	False	NA	NA	NA	NA	0	0	0	False	0	0	0	False	0	0	0	False	0	0	0	False	0	0	NA	False	0	0	0	False	0	0	0	False	0	NA
group10661	TRIAE_CS42_3AL_TGACv1_197375_AA0666090.1	TRIAE_CS42_3B_TGACv1_222492_AA0765840.2	TRIAE_CS42_3DL_TGACv1_253056_AA0893150.1	0	0	0	False	0	0	0	False	0	0	0	False	0	0	0	False	0	0	0	False	0	0	0	False	0	0	0	False	0	0	0	False	0	0	0	False	0	0	0	False	0	0	0	False	0	0
group10662	TRIAE_CS42_3AL_TGACv1_197375_AA0666100.1	TRIAE_CS42_3B_TGACv1_222492_AA0765830.1	TRIAE_CS42_3DL_TGACv1_253056_AA0893160.1	-1	0	0	True	0	0	0	False	0	0	0	False	0	0	0	False	0	0	0	False	-1	0	0	True	0	0	0	False	0	0	0	False	0	0	0	False	0	0	0	False	0	0	0	False	0	0
group10663	TRIAE_CS42_3AL_TGACv1_197391_AA0666120.1	TRIAE_CS42_3B_TGACv1_222004_AA0755050.1	TRIAE_CS42_3DL_TGACv1_255097_AA0896910.1	-1	0	0	True	-1	0	0	True	0	0	0	False	-1	0	0	True	-1	0	0	True	-1	0	0	True	-1	0	0	True	0	0	1	True	-1	0	1	True	-1	0	1	True	0	0	1	True	-1	1
group10664	TRIAE_CS42_3AL_TGACv1_197397_AA0666140.1	TRIAE_CS42_3B_TGACv1_224388_AA0796200.1	TRIAE_CS42_3DL_TGACv1_249304_AA0844750.1	NA	NA	NA	NA	NA	NA	NA	NA	NA	NA	NA	NA	NA	NA	NA	NA	NA	NA	NA	NA	NA	NA	NA	NA	NA	NA	NA	NA	NA	NA	NA	NA	NA	NA	NA	NA	NA	NA	NA	NA	NA	0	0	False	NA	NA
group10665	TRIAE_CS42_3AL_TGACv1_197405_AA0666180.2	TRIAE_CS42_3B_TGACv1_221914_AA0753000.2	TRIAE_CS42_3DL_TGACv1_249526_AA0850820.1	0	-1	0	True	-1	-1	0	True	-1	-1	0	True	-1	-1	0	True	-1	-1	0	True	-1	-1	0	True	-1	-1	0	True	0	-1	0	True	0	-1	0	True	0	0	0	False	0	0	0	False	0	0
group10666	TRIAE_CS42_3AL_TGACv1_197459_AA0666360.1	TRIAE_CS42_3B_TGACv1_221015_AA0727130.2	TRIAE_CS42_3DL_TGACv1_251840_AA0885430.1	NA	0	NA	False	NA	0	0	False	0	0	0	False	0	0	0	False	0	0	0	False	NA	0	0	False	0	0	0	False	0	0	0	False	0	0	0	False	0	0	0	False	0	0	0	False	0	0
group10667	TRIAE_CS42_3AL_TGACv1_197474_AA0666400.1	TRIAE_CS42_3B_TGACv1_222995_AA0774780.1	TRIAE_CS42_3DL_TGACv1_250483_AA0869010.1	0	NA	0	False	0	0	0	False	0	NA	0	False	0	0	0	False	0	0	0	False	NA	0	NA	False	NA	NA	NA	NA	0	0	0	False	0	0	0	False	0	0	0	False	0	0	0	False	0	0
group10668	TRIAE_CS42_3AL_TGACv1_197487_AA0666460.1	TRIAE_CS42_3B_TGACv1_220746_AA0717870.2	TRIAE_CS42_3DL_TGACv1_254173_AA0896070.3	0	0	NA	False	0	0	NA	False	0	0	0	False	0	0	0	False	0	0	0	False	0	0	0	False	0	0	0	False	0	0	0	False	0	0	0	False	0	0	0	False	0	0	0	False	0	-1
group10669	TRIAE_CS42_3AL_TGACv1_197492_AA0666510.1	TRIAE_CS42_3B_TGACv1_223330_AA0780280.1	TRIAE_CS42_3DL_TGACv1_251536_AA0882410.1	NA	NA	NA	NA	NA	NA	NA	NA	NA	NA	NA	NA	NA	NA	NA	NA	NA	NA	NA	NA	NA	NA	NA	NA	NA	NA	NA	NA	NA	NA	NA	NA	NA	NA	NA	NA	NA	NA	NA	NA	NA	NA	NA	NA	NA	NA
group10672	TRIAE_CS42_3AL_TGACv1_197522_AA0666580.1	TRIAE_CS42_3B_TGACv1_228843_AA0827760.1	TRIAE_CS42_3DL_TGACv1_250188_AA0863840.1	0	0	0	False	0	0	NA	False	0	0	NA	False	NA	NA	NA	NA	0	0	0	False	0	0	0	False	0	NA	NA	False	0	0	0	False	0	0	0	False	0	0	0	False	0	0	0	False	0	0
group10673	TRIAE_CS42_3AL_TGACv1_197556_AA0666700.1	TRIAE_CS42_3B_TGACv1_222857_AA0771790.1	TRIAE_CS42_3DL_TGACv1_252400_AA0889830.1	NA	NA	NA	NA	0	0	0	False	NA	NA	NA	NA	NA	NA	NA	NA	0	0	0	False	0	0	0	False	NA	NA	NA	NA	0	NA	0	False	0	NA	0	False	0	NA	0	False	0	NA	0	False	0	0
group10674	TRIAE_CS42_3AL_TGACv1_197588_AA0666770.1	TRIAE_CS42_3B_TGACv1_222188_AA0759320.1	TRIAE_CS42_3DL_TGACv1_249959_AA0859210.1	0	0	0	False	0	0	0	False	0	0	0	False	0	0	0	False	0	0	0	False	0	0	0	False	0	0	0	False	0	0	0	False	0	0	0	False	0	0	0	False	0	0	0	False	0	0
group10675	TRIAE_CS42_3AL_TGACv1_197588_AA0666790.2	TRIAE_CS42_3B_TGACv1_229373_AA0828560.1	TRIAE_CS42_3DL_TGACv1_250820_AA0873680.2	0	0	0	False	0	0	0	False	0	0	0	False	0	0	0	False	0	0	0	False	0	0	0	False	0	0	0	False	0	0	0	False	0	0	0	False	0	0	0	False	0	0	0	False	0	0
group10677	TRIAE_CS42_3AL_TGACv1_197633_AA0666860.1	TRIAE_CS42_3B_TGACv1_222483_AA0765650.1	TRIAE_CS42_3DL_TGACv1_251955_AA0886480.2	NA	NA	NA	NA	NA	NA	NA	NA	NA	NA	NA	NA	NA	NA	NA	NA	0	0	NA	False	NA	NA	NA	NA	NA	0	0	False	0	0	0	False	0	0	0	False	0	0	NA	False	0	0	0	False	NA	0
group10682	TRIAE_CS42_3AL_TGACv1_197055_AA0664580.1	TRIAE_CS42_3B_TGACv1_226130_AA0814170.1	TRIAE_CS42_3DL_TGACv1_249072_AA0836700.1	0	0	-1	True	0	0	0	False	0	0	0	False	0	0	-1	True	0	0	-1	True	0	0	0	False	0	0	0	False	1	-1	-1	True	1	-1	-1	True	1	-1	-1	True	1	0	-1	True	1	-1
group10683	TRIAE_CS42_3AL_TGACv1_197134_AA0665050.1	TRIAE_CS42_3B_TGACv1_220629_AA0712810.1	TRIAE_CS42_3DL_TGACv1_249971_AA0859500.1	0	0	0	False	0	0	0	False	0	0	0	False	0	0	0	False	0	0	0	False	0	0	0	False	0	0	0	False	0	0	0	False	0	0	0	False	0	0	0	False	0	0	0	False	0	0
group10690	TRIAE_CS42_3AL_TGACv1_197688_AA0666970.1	TRIAE_CS42_3B_TGACv1_221725_AA0748450.1	TRIAE_CS42_3DL_TGACv1_254643_AA0896580.1	NA	NA	NA	NA	NA	NA	NA	NA	NA	NA	NA	NA	NA	NA	NA	NA	NA	NA	NA	NA	NA	NA	NA	NA	NA	NA	NA	NA	NA	NA	NA	NA	NA	NA	NA	NA	NA	NA	NA	NA	NA	NA	NA	NA	NA	NA
group10691	TRIAE_CS42_3AL_TGACv1_197701_AA0667030.1	TRIAE_CS42_3B_TGACv1_224220_AA0794050.1	TRIAE_CS42_3DL_TGACv1_250077_AA0861800.1	NA	NA	0	False	NA	0	0	False	NA	0	0	False	0	0	0	False	0	0	0	False	NA	NA	NA	NA	NA	0	NA	False	0	0	0	False	0	0	0	False	NA	0	0	False	0	0	0	False	0	0
group10692	TRIAE_CS42_3AL_TGACv1_197715_AA0667040.1	TRIAE_CS42_3B_TGACv1_222072_AA0756730.1	TRIAE_CS42_3DL_TGACv1_250988_AA0875910.1	0	0	0	False	0	0	0	False	0	0	0	False	0	0	0	False	0	0	0	False	0	0	0	False	0	0	0	False	0	0	0	False	0	0	0	False	0	0	0	False	0	0	0	False	0	0
group10693	TRIAE_CS42_3AL_TGACv1_197747_AA0667150.1	TRIAE_CS42_3B_TGACv1_221246_AA0734990.1	TRIAE_CS42_3DL_TGACv1_251482_AA0881880.1	0	0	0	False	0	0	0	False	0	0	0	False	0	0	0	False	0	0	0	False	0	0	0	False	0	0	0	False	0	1	0	True	0	1	0	True	0	0	0	False	0	0	0	False	0	0
group10695	TRIAE_CS42_3AL_TGACv1_197749_AA0667180.1	TRIAE_CS42_3B_TGACv1_222963_AA0774140.1	TRIAE_CS42_3DL_TGACv1_249222_AA0842160.1	1	0	-1	True	1	0	-1	True	1	0	-1	True	1	0	-1	True	1	0	-1	True	1	0	-1	True	1	0	-1	True	0	0	0	False	0	0	0	False	0	0	0	False	0	0	0	False	0	0
group10696	TRIAE_CS42_3AL_TGACv1_197778_AA0667250.3	TRIAE_CS42_3B_TGACv1_226308_AA0815910.1	TRIAE_CS42_3DL_TGACv1_250985_AA0875850.2	NA	NA	NA	NA	0	NA	NA	False	0	NA	0	False	0	0	0	False	0	0	0	False	0	0	NA	False	0	0	0	False	0	0	0	False	0	0	0	False	0	0	0	False	0	0	NA	False	0	0
group10697	TRIAE_CS42_3AL_TGACv1_197778_AA0667260.1	TRIAE_CS42_3B_TGACv1_225369_AA0807670.1	TRIAE_CS42_3DL_TGACv1_250985_AA0875860.2	0	0	0	False	0	0	0	False	0	0	0	False	0	0	0	False	0	0	0	False	0	0	0	False	0	0	0	False	0	0	0	False	0	0	0	False	0	0	0	False	0	0	0	False	0	0
group10698	TRIAE_CS42_3AL_TGACv1_197837_AA0667360.1	TRIAE_CS42_3B_TGACv1_223115_AA0776640.1	TRIAE_CS42_3DL_TGACv1_249122_AA0838480.1	NA	NA	NA	NA	NA	NA	NA	NA	NA	NA	NA	NA	0	NA	0	False	0	NA	NA	False	NA	NA	NA	NA	0	NA	0	False	0	NA	0	False	0	0	0	False	0	0	0	False	0	0	0	False	0	0
group10700	TRIAE_CS42_3AL_TGACv1_197845_AA0667410.1	TRIAE_CS42_3B_TGACv1_221975_AA0754160.1	TRIAE_CS42_3DL_TGACv1_250236_AA0864740.1	0	0	0	False	0	0	0	False	0	0	0	False	0	0	0	False	0	0	0	False	0	0	0	False	0	0	0	False	0	0	0	False	0	0	0	False	0	0	0	False	0	0	0	False	0	0
group10701	TRIAE_CS42_3AL_TGACv1_197847_AA0667420.1	TRIAE_CS42_3B_TGACv1_221370_AA0738590.2	TRIAE_CS42_3DL_TGACv1_249106_AA0837920.1	0	0	0	False	0	0	0	False	0	0	0	False	0	0	0	False	0	0	0	False	0	0	0	False	0	0	0	False	0	0	0	False	0	0	0	False	0	-1	-1	True	0	0	0	False	1	0
group10702	TRIAE_CS42_3AL_TGACv1_197847_AA0667430.1	TRIAE_CS42_3B_TGACv1_221370_AA0738600.1	TRIAE_CS42_3DL_TGACv1_249106_AA0837930.1	0	0	0	False	0	0	0	False	0	0	0	False	0	0	0	False	0	0	0	False	0	0	0	False	0	0	-1	True	0	0	0	False	0	0	-1	True	0	0	-1	True	0	-1	-1	True	0	-1
group10704	TRIAE_CS42_3AL_TGACv1_197919_AA0667600.1	TRIAE_CS42_3B_TGACv1_222895_AA0772710.1	TRIAE_CS42_3DL_TGACv1_249396_AA0847720.1	NA	NA	NA	NA	NA	NA	NA	NA	NA	NA	NA	NA	NA	NA	NA	NA	NA	NA	NA	NA	NA	NA	NA	NA	NA	NA	NA	NA	NA	NA	NA	NA	0	0	0	False	NA	0	0	False	NA	NA	NA	NA	NA	NA
group10705	TRIAE_CS42_3AL_TGACv1_197941_AA0667660.1	TRIAE_CS42_3B_TGACv1_220686_AA0715430.1	TRIAE_CS42_3DL_TGACv1_249089_AA0837300.1	NA	NA	NA	NA	NA	NA	NA	NA	NA	NA	NA	NA	NA	NA	0	False	0	0	0	False	NA	0	0	False	NA	0	0	False	0	0	0	False	0	0	0	False	0	0	0	False	0	0	0	False	0	0
group10706	TRIAE_CS42_3AL_TGACv1_197979_AA0667780.1	TRIAE_CS42_3B_TGACv1_222301_AA0761680.1	TRIAE_CS42_3DL_TGACv1_251202_AA0878740.1	NA	NA	NA	NA	NA	NA	NA	NA	NA	NA	NA	NA	NA	NA	NA	NA	NA	0	0	False	NA	NA	NA	NA	NA	NA	NA	NA	NA	0	0	False	NA	0	0	False	NA	0	0	False	NA	0	0	False	NA	0
group10707	TRIAE_CS42_3AL_TGACv1_197997_AA0667810.1	TRIAE_CS42_3B_TGACv1_225722_AA0811460.3	TRIAE_CS42_3DL_TGACv1_249135_AA0839230.1	0	0	0	False	0	0	0	False	0	0	0	False	1	0	0	True	0	0	0	False	1	0	0	True	1	0	0	True	0	0	0	False	0	0	0	False	0	0	0	False	0	0	0	False	0	0
group10708	TRIAE_CS42_3AL_TGACv1_198073_AA0667890.1	TRIAE_CS42_3B_TGACv1_225580_AA0809980.2	TRIAE_CS42_3DL_TGACv1_251066_AA0876990.1	0	0	0	False	0	0	0	False	0	0	0	False	0	0	0	False	0	0	0	False	0	0	0	False	0	0	0	False	0	0	0	False	0	0	0	False	0	0	0	False	0	0	0	False	0	0
group10709	TRIAE_CS42_3AL_TGACv1_198073_AA0667900.1	TRIAE_CS42_3B_TGACv1_225580_AA0809970.1	TRIAE_CS42_3DL_TGACv1_251066_AA0877000.1	0	0	0	False	0	0	0	False	0	0	0	False	0	0	0	False	0	0	0	False	0	0	0	False	0	0	0	False	0	0	0	False	0	0	0	False	0	0	0	False	0	0	0	False	0	0
group10710	TRIAE_CS42_3AL_TGACv1_198098_AA0667950.1	TRIAE_CS42_3B_TGACv1_223027_AA0775410.1	TRIAE_CS42_3DL_TGACv1_250465_AA0868730.1	NA	NA	NA	NA	NA	NA	NA	NA	NA	0	0	False	NA	0	0	False	NA	0	0	False	NA	NA	NA	NA	NA	0	0	False	0	0	0	False	0	0	0	False	0	0	0	False	0	0	0	False	NA	0
group10711	TRIAE_CS42_3AL_TGACv1_198098_AA0667960.1	TRIAE_CS42_3B_TGACv1_223027_AA0775400.1	TRIAE_CS42_3DL_TGACv1_250465_AA0868720.1	0	0	0	False	0	0	0	False	0	0	0	False	0	0	0	False	0	0	0	False	0	0	0	False	0	0	0	False	0	0	0	False	0	0	0	False	0	0	0	False	0	0	0	False	0	0
group10713	TRIAE_CS42_3AL_TGACv1_198130_AA0668040.2	TRIAE_CS42_3B_TGACv1_223845_AA0788370.1	TRIAE_CS42_3DL_TGACv1_249286_AA0844310.1	0	0	0	False	0	0	0	False	0	0	0	False	0	0	0	False	0	0	0	False	0	0	0	False	0	0	0	False	0	0	0	False	0	0	0	False	0	0	0	False	0	0	0	False	1	0
group10716	TRIAE_CS42_3AL_TGACv1_198384_AA0668560.1	TRIAE_CS42_3B_TGACv1_223506_AA0783090.1	TRIAE_CS42_3DL_TGACv1_249209_AA0841400.1	0	0	0	False	0	0	0	False	NA	0	0	False	0	0	0	False	0	0	0	False	NA	NA	0	False	0	0	0	False	0	NA	0	False	0	0	0	False	NA	NA	0	False	0	NA	0	False	NA	NA
group10717	TRIAE_CS42_3AL_TGACv1_198447_AA0668670.1	TRIAE_CS42_3B_TGACv1_224900_AA0802970.1	TRIAE_CS42_3DL_TGACv1_249219_AA0841870.1	NA	NA	NA	NA	NA	NA	NA	NA	NA	NA	NA	NA	NA	NA	NA	NA	NA	NA	NA	NA	NA	NA	NA	NA	NA	NA	NA	NA	NA	NA	NA	NA	NA	NA	NA	NA	NA	NA	NA	NA	NA	NA	NA	NA	NA	NA
group10718	TRIAE_CS42_3AL_TGACv1_198466_AA0668700.1	TRIAE_CS42_3B_TGACv1_224514_AA0797590.1	TRIAE_CS42_3DL_TGACv1_251352_AA0880500.1	NA	NA	NA	NA	NA	NA	NA	NA	NA	NA	NA	NA	NA	NA	NA	NA	NA	NA	NA	NA	NA	NA	NA	NA	NA	NA	NA	NA	NA	NA	NA	NA	NA	NA	NA	NA	NA	NA	NA	NA	NA	NA	NA	NA	NA	NA
group10721	TRIAE_CS42_3AL_TGACv1_198521_AA0668790.1	TRIAE_CS42_3B_TGACv1_221026_AA0727320.1	TRIAE_CS42_3DL_TGACv1_250810_AA0873510.1	0	0	0	False	0	0	0	False	0	0	0	False	0	0	0	False	0	0	0	False	0	0	0	False	0	0	0	False	0	0	0	False	0	0	0	False	0	0	0	False	NA	NA	NA	NA	0	0
group10722	TRIAE_CS42_3AL_TGACv1_198541_AA0668810.1	TRIAE_CS42_3B_TGACv1_224283_AA0794830.1	TRIAE_CS42_3DL_TGACv1_250033_AA0860790.1	1	0	-1	True	1	0	-1	True	1	0	-1	True	0	0	-1	True	1	-1	-1	True	1	0	-1	True	1	0	-1	True	1	0	-1	True	1	0	-1	True	1	0	-1	True	1	0	-1	True	1	0
group10723	TRIAE_CS42_3AL_TGACv1_198569_AA0668860.1	TRIAE_CS42_3B_TGACv1_225551_AA0809710.1	TRIAE_CS42_3DL_TGACv1_249642_AA0853270.2	-1	NA	1	True	-1	NA	1	True	-1	NA	1	True	0	NA	0	False	-1	NA	1	True	-1	NA	1	True	-1	NA	1	True	-1	NA	1	True	-1	NA	1	True	-1	NA	1	True	0	NA	0	False	-1	0
group10725	TRIAE_CS42_3AL_TGACv1_198617_AA0668980.1	TRIAE_CS42_3B_TGACv1_224725_AA0800670.1	TRIAE_CS42_3DL_TGACv1_252938_AA0892670.1	NA	NA	NA	NA	NA	NA	NA	NA	NA	NA	NA	NA	NA	NA	NA	NA	NA	NA	NA	NA	NA	NA	NA	NA	NA	NA	NA	NA	NA	0	0	False	0	NA	0	False	0	0	0	False	0	NA	0	False	0	0
group10727	TRIAE_CS42_3AL_TGACv1_198756_AA0669140.1	TRIAE_CS42_3B_TGACv1_222573_AA0767060.1	TRIAE_CS42_3DL_TGACv1_250236_AA0864730.1	NA	NA	NA	NA	NA	NA	NA	NA	NA	NA	NA	NA	NA	NA	NA	NA	NA	NA	NA	NA	NA	NA	NA	NA	NA	NA	NA	NA	NA	NA	NA	NA	NA	NA	NA	NA	NA	NA	NA	NA	NA	NA	NA	NA	NA	NA
group10729	TRIAE_CS42_3AL_TGACv1_198933_AA0669280.1	TRIAE_CS42_3B_TGACv1_222209_AA0759900.1	TRIAE_CS42_3DL_TGACv1_253851_AA0895660.1	0	0	0	False	0	0	0	False	0	0	0	False	0	0	0	False	0	0	0	False	0	0	0	False	0	0	0	False	0	0	0	False	0	0	0	False	0	0	0	False	0	0	0	False	0	0
group10731	TRIAE_CS42_3AL_TGACv1_199079_AA0669410.1	TRIAE_CS42_3B_TGACv1_223390_AA0781510.1	TRIAE_CS42_3DL_TGACv1_249833_AA0857120.1	0	0	0	False	0	0	0	False	0	0	0	False	0	0	0	False	0	0	0	False	0	0	0	False	0	0	0	False	0	0	0	False	0	0	0	False	0	0	0	False	0	0	0	False	0	0
group10732	TRIAE_CS42_3AL_TGACv1_199219_AA0669580.1	TRIAE_CS42_3B_TGACv1_221098_AA0730280.1	TRIAE_CS42_3DL_TGACv1_249043_AA0835810.1	NA	NA	0	False	0	NA	0	False	0	NA	0	False	0	NA	0	False	0	NA	0	False	0	NA	0	False	0	0	0	False	0	0	0	False	0	0	0	False	0	NA	0	False	0	NA	0	False	0	0
group10733	TRIAE_CS42_3AL_TGACv1_199326_AA0669650.1	TRIAE_CS42_3B_TGACv1_226451_AA0816990.1	TRIAE_CS42_3DL_TGACv1_249262_AA0843480.1	-1	-1	0	True	0	0	0	False	0	0	0	False	0	0	0	False	0	0	0	False	0	NA	0	False	0	0	0	False	0	0	0	False	-1	-1	0	True	-1	-1	0	True	-1	-1	0	True	-1	-1
group10734	TRIAE_CS42_3AL_TGACv1_199395_AA0669730.1	TRIAE_CS42_3B_TGACv1_221466_AA0741580.1	TRIAE_CS42_3DL_TGACv1_249394_AA0847600.1	NA	NA	NA	NA	NA	NA	NA	NA	NA	NA	NA	NA	NA	NA	NA	NA	NA	NA	NA	NA	NA	NA	NA	NA	NA	NA	NA	NA	NA	NA	NA	NA	NA	NA	NA	NA	NA	NA	NA	NA	NA	NA	NA	NA	NA	NA
group10735	TRIAE_CS42_3AL_TGACv1_199404_AA0669740.3	TRIAE_CS42_3B_TGACv1_224949_AA0803500.5	TRIAE_CS42_3DL_TGACv1_253269_AA0893990.2	0	0	0	False	0	0	0	False	0	0	0	False	0	0	0	False	0	0	0	False	0	0	0	False	0	0	0	False	0	0	0	False	0	0	0	False	0	0	0	False	0	0	0	False	0	0
group10737	TRIAE_CS42_3AL_TGACv1_205225_AA0670990.1	TRIAE_CS42_3B_TGACv1_220850_AA0721310.1	TRIAE_CS42_3DL_TGACv1_251993_AA0886840.1	0	0	0	False	0	0	0	False	0	0	0	False	0	0	0	False	0	0	0	False	0	-1	0	True	0	0	0	False	-1	0	0	True	0	0	0	False	0	0	0	False	0	0	0	False	-1	-1
group10738	TRIAE_CS42_3AS_TGACv1_210418_AA0671430.1	TRIAE_CS42_3B_TGACv1_222145_AA0758220.1	TRIAE_CS42_3DS_TGACv1_271501_AA0900530.1	0	0	0	False	0	0	0	False	0	0	0	False	0	0	0	False	0	0	0	False	0	0	0	False	0	0	0	False	0	0	0	False	0	0	0	False	0	0	0	False	0	0	0	False	0	0
group10739	TRIAE_CS42_3AS_TGACv1_210421_AA0671510.6	TRIAE_CS42_3B_TGACv1_222170_AA0758830.3	TRIAE_CS42_3DS_TGACv1_271712_AA0906330.1	0	0	0	False	0	0	NA	False	0	0	0	False	0	0	NA	False	0	0	0	False	0	0	0	False	0	0	0	False	0	0	0	False	0	0	0	False	0	0	0	False	0	0	0	False	0	0
group10742	TRIAE_CS42_3AS_TGACv1_210422_AA0671610.2	TRIAE_CS42_3B_TGACv1_223439_AA0782190.1	TRIAE_CS42_3DS_TGACv1_271580_AA0902930.1	0	0	0	False	0	0	0	False	0	0	0	False	0	0	0	False	0	0	0	False	0	0	0	False	0	0	0	False	0	0	0	False	0	0	0	False	0	0	0	False	0	0	0	False	0	0
group10743	TRIAE_CS42_3AS_TGACv1_210422_AA0671620.1	TRIAE_CS42_3B_TGACv1_223439_AA0782180.1	TRIAE_CS42_3DS_TGACv1_271580_AA0902920.2	NA	NA	NA	NA	0	0	NA	False	NA	NA	NA	NA	0	0	0	False	0	0	NA	False	0	0	0	False	0	0	0	False	0	0	0	False	0	0	0	False	0	0	0	False	0	0	NA	False	0	0
group10747	TRIAE_CS42_3AS_TGACv1_210431_AA0672010.1	TRIAE_CS42_3B_TGACv1_223503_AA0782980.1	TRIAE_CS42_3DS_TGACv1_273450_AA0931300.1	0	0	0	False	0	0	0	False	0	0	0	False	0	0	0	False	0	0	0	False	0	0	0	False	0	0	0	False	0	0	0	False	0	0	0	False	0	0	0	False	0	0	0	False	0	0
group10751	TRIAE_CS42_3AS_TGACv1_210443_AA0672370.1	TRIAE_CS42_3B_TGACv1_221361_AA0738260.1	TRIAE_CS42_3DS_TGACv1_271890_AA0910290.2	0	0	0	False	0	0	0	False	0	0	0	False	0	0	0	False	0	0	0	False	0	0	0	False	0	0	0	False	0	0	0	False	0	0	0	False	0	0	0	False	0	0	0	False	0	0
group10753	TRIAE_CS42_3AS_TGACv1_210454_AA0672580.2	TRIAE_CS42_3B_TGACv1_226039_AA0813540.1	TRIAE_CS42_3DS_TGACv1_273182_AA0929290.2	0	0	0	False	0	0	0	False	0	0	0	False	0	0	0	False	0	0	0	False	0	0	0	False	0	0	0	False	0	0	0	False	0	0	0	False	0	0	0	False	0	0	0	False	0	0
group10755	TRIAE_CS42_3AS_TGACv1_210467_AA0672780.1	TRIAE_CS42_3B_TGACv1_222565_AA0766870.1	TRIAE_CS42_3DS_TGACv1_271747_AA0907340.1	0	0	0	False	0	0	0	False	0	0	0	False	0	0	0	False	0	0	0	False	0	0	0	False	0	0	0	False	0	0	0	False	0	0	0	False	0	0	0	False	0	0	0	False	0	0
group10756	TRIAE_CS42_3AS_TGACv1_210475_AA0672970.1	TRIAE_CS42_3B_TGACv1_222234_AA0760330.2	TRIAE_CS42_3DS_TGACv1_271739_AA0907190.1	0	0	0	False	0	0	0	False	0	0	0	False	0	0	0	False	0	0	0	False	0	0	0	False	0	0	0	False	0	0	0	False	0	0	0	False	0	0	0	False	0	0	0	False	0	0
group10757	TRIAE_CS42_3AS_TGACv1_210485_AA0673140.1	TRIAE_CS42_3B_TGACv1_224807_AA0801790.1	TRIAE_CS42_3DS_TGACv1_273510_AA0931840.1	0	0	0	False	0	0	0	False	0	0	0	False	0	0	0	False	0	0	0	False	0	0	0	False	0	0	0	False	0	0	0	False	1	0	0	True	1	1	0	True	0	0	0	False	1	1
group10758	TRIAE_CS42_3AS_TGACv1_210486_AA0673200.1	TRIAE_CS42_3B_TGACv1_227993_AA0825410.1	TRIAE_CS42_3DS_TGACv1_272331_AA0919200.1	0	0	0	False	0	0	0	False	0	0	0	False	0	0	0	False	0	0	0	False	0	0	0	False	0	0	0	False	0	0	0	False	0	0	0	False	0	0	0	False	0	0	0	False	0	0
group10759	TRIAE_CS42_3AS_TGACv1_210487_AA0673300.1	TRIAE_CS42_3B_TGACv1_220676_AA0714960.1	TRIAE_CS42_3DS_TGACv1_273116_AA0928520.1	0	0	0	False	0	0	0	False	0	0	0	False	0	0	0	False	0	0	0	False	0	0	0	False	0	0	0	False	0	0	0	False	0	0	0	False	0	0	0	False	0	0	0	False	0	0
group10760	TRIAE_CS42_3AS_TGACv1_210487_AA0673380.1	TRIAE_CS42_3B_TGACv1_220676_AA0714920.1	TRIAE_CS42_3DS_TGACv1_271471_AA0899590.1	0	0	0	False	0	0	0	False	0	0	0	False	0	0	0	False	0	-1	0	True	0	0	0	False	0	0	0	False	0	0	0	False	0	0	0	False	0	0	0	False	1	1	0	True	1	0
group10762	TRIAE_CS42_3AS_TGACv1_210491_AA0673430.12	TRIAE_CS42_3B_TGACv1_223671_AA0785430.10	TRIAE_CS42_3DS_TGACv1_271548_AA0902200.1	NA	NA	NA	NA	0	0	NA	False	0	0	0	False	0	0	NA	False	0	NA	0	False	0	0	0	False	0	0	NA	False	0	0	0	False	0	0	0	False	0	0	0	False	NA	0	0	False	0	0
group10764	TRIAE_CS42_3AS_TGACv1_210494_AA0673520.1	TRIAE_CS42_3B_TGACv1_229748_AA0829120.1	TRIAE_CS42_3DS_TGACv1_272926_AA0926740.1	0	0	0	False	0	1	0	True	0	0	0	False	0	0	0	False	0	0	0	False	0	0	0	False	0	0	0	False	0	1	0	True	0	1	0	True	0	1	0	True	0	1	0	True	0	1
group10765	TRIAE_CS42_3AS_TGACv1_210494_AA0673570.1	TRIAE_CS42_3B_TGACv1_224247_AA0794240.1	TRIAE_CS42_3DS_TGACv1_273654_AA0932740.2	0	0	0	False	0	0	0	False	0	0	0	False	0	0	0	False	0	0	0	False	0	0	0	False	0	0	0	False	0	0	0	False	0	0	0	False	0	0	0	False	0	0	0	False	0	0
group10766	TRIAE_CS42_3AS_TGACv1_210494_AA0673600.1	TRIAE_CS42_3B_TGACv1_222844_AA0771640.1	TRIAE_CS42_3DS_TGACv1_271989_AA0912380.1	0	0	0	False	0	0	0	False	0	0	0	False	0	0	0	False	0	0	0	False	0	0	0	False	0	0	0	False	0	0	0	False	0	0	0	False	0	0	0	False	0	0	0	False	0	0
group10767	TRIAE_CS42_3AS_TGACv1_210494_AA0673610.2	TRIAE_CS42_3B_TGACv1_222844_AA0771650.2	TRIAE_CS42_3DS_TGACv1_271989_AA0912390.1	0	0	0	False	0	0	0	False	0	0	0	False	0	0	0	False	0	0	0	False	0	0	0	False	0	0	0	False	0	0	0	False	0	0	0	False	0	0	0	False	0	0	0	False	0	0
group10768	TRIAE_CS42_3AS_TGACv1_210494_AA0673620.1	TRIAE_CS42_3B_TGACv1_224031_AA0791250.3	TRIAE_CS42_3DS_TGACv1_273465_AA0931430.2	0	0	0	False	0	0	0	False	0	0	0	False	0	0	0	False	0	0	NA	False	0	0	0	False	0	0	0	False	0	0	0	False	0	0	0	False	0	0	0	False	0	0	0	False	0	0
group10770	TRIAE_CS42_3AS_TGACv1_210495_AA0673690.1	TRIAE_CS42_3B_TGACv1_227376_AA0823140.1	TRIAE_CS42_3DS_TGACv1_271767_AA0907540.1	NA	NA	NA	NA	NA	NA	NA	NA	NA	NA	NA	NA	NA	NA	NA	NA	NA	NA	NA	NA	NA	NA	NA	NA	NA	NA	NA	NA	NA	NA	NA	NA	NA	NA	NA	NA	NA	NA	NA	NA	NA	NA	NA	NA	NA	NA
group10772	TRIAE_CS42_3AS_TGACv1_210495_AA0673720.1	TRIAE_CS42_3B_TGACv1_223587_AA0784230.1	TRIAE_CS42_3DS_TGACv1_273332_AA0930430.1	NA	NA	NA	NA	NA	NA	NA	NA	NA	NA	NA	NA	NA	NA	NA	NA	NA	NA	NA	NA	NA	NA	NA	NA	NA	NA	NA	NA	NA	0	0	False	NA	NA	NA	NA	0	0	0	False	0	0	0	False	0	0
group10773	TRIAE_CS42_3AS_TGACv1_210502_AA0673850.1	TRIAE_CS42_3B_TGACv1_221579_AA0744800.1	TRIAE_CS42_3DS_TGACv1_272046_AA0913760.1	NA	NA	NA	NA	NA	NA	NA	NA	NA	NA	NA	NA	NA	NA	NA	NA	NA	NA	NA	NA	NA	NA	NA	NA	NA	NA	NA	NA	0	0	0	False	0	0	0	False	0	NA	0	False	0	NA	0	False	0	NA
group10775	TRIAE_CS42_3AS_TGACv1_210505_AA0673960.1	TRIAE_CS42_3B_TGACv1_222193_AA0759610.2	TRIAE_CS42_3DS_TGACv1_272083_AA0914300.1	0	0	0	False	0	0	0	False	0	0	0	False	0	0	0	False	0	0	0	False	0	0	0	False	0	0	0	False	0	0	-1	True	0	0	0	False	0	0	0	False	0	0	0	False	0	0
group10776	TRIAE_CS42_3AS_TGACv1_210508_AA0674090.1	TRIAE_CS42_3B_TGACv1_221301_AA0736640.1	TRIAE_CS42_3DS_TGACv1_273209_AA0929470.2	0	0	0	False	0	1	1	True	0	0	0	False	0	1	1	True	0	1	1	True	0	1	1	True	0	1	1	True	0	0	0	False	0	0	0	False	0	0	0	False	0	0	0	False	1	0
group10779	TRIAE_CS42_3AS_TGACv1_210508_AA0674210.1	TRIAE_CS42_3B_TGACv1_231155_AA0830500.1	TRIAE_CS42_3DS_TGACv1_271485_AA0900090.1	1	1	0	True	0	0	0	False	0	0	0	False	0	0	0	False	0	0	0	False	0	1	0	True	0	0	0	False	1	1	0	True	1	1	0	True	0	1	0	True	1	1	0	True	1	1
group10783	TRIAE_CS42_3AS_TGACv1_210520_AA0674480.1	TRIAE_CS42_3B_TGACv1_221719_AA0748270.1	TRIAE_CS42_3DS_TGACv1_272809_AA0925520.1	NA	NA	NA	NA	0	0	NA	False	NA	NA	NA	NA	NA	NA	NA	NA	NA	NA	NA	NA	NA	NA	NA	NA	0	0	NA	False	0	0	0	False	0	0	0	False	0	0	0	False	0	0	0	False	NA	NA
group10784	TRIAE_CS42_3AS_TGACv1_210520_AA0674490.3	TRIAE_CS42_3B_TGACv1_221719_AA0748260.2	TRIAE_CS42_3DS_TGACv1_272809_AA0925510.1	NA	NA	NA	NA	0	0	0	False	0	0	0	False	0	0	0	False	0	0	0	False	0	NA	0	False	0	0	0	False	0	0	0	False	0	NA	0	False	NA	NA	NA	NA	0	NA	0	False	NA	NA
group10785	TRIAE_CS42_3AS_TGACv1_210520_AA0674500.1	TRIAE_CS42_3B_TGACv1_221719_AA0748280.1	TRIAE_CS42_3DS_TGACv1_272809_AA0925490.1	NA	NA	NA	NA	0	NA	0	False	0	NA	0	False	0	0	0	False	NA	NA	NA	NA	NA	NA	NA	NA	NA	NA	NA	NA	0	0	0	False	0	NA	0	False	0	0	NA	False	0	NA	NA	False	0	0
group10786	TRIAE_CS42_3AS_TGACv1_210525_AA0674570.1	TRIAE_CS42_3B_TGACv1_221351_AA0738120.1	TRIAE_CS42_3DS_TGACv1_272011_AA0913070.1	0	0	0	False	0	0	1	True	0	0	1	True	0	0	1	True	0	0	1	True	0	0	0	False	0	0	0	False	0	0	0	False	0	0	0	False	0	0	0	False	0	0	0	False	0	0
group10787	TRIAE_CS42_3AS_TGACv1_210525_AA0674580.2	TRIAE_CS42_3B_TGACv1_221351_AA0738110.1	TRIAE_CS42_3DS_TGACv1_272011_AA0913080.1	0	0	0	False	0	0	0	False	0	NA	0	False	0	0	0	False	0	0	0	False	0	0	0	False	0	0	0	False	0	0	0	False	0	0	0	False	0	0	0	False	0	0	0	False	0	0
group10788	TRIAE_CS42_3AS_TGACv1_210527_AA0674640.1	TRIAE_CS42_3B_TGACv1_221867_AA0752050.1	TRIAE_CS42_3DS_TGACv1_274344_AA0935540.1	-1	0	1	True	-1	-1	1	True	-1	0	1	True	-1	0	1	True	-1	0	1	True	-1	0	1	True	-1	0	1	True	-1	0	1	True	-1	0	1	True	-1	0	1	True	-1	0	1	True	-1	0
group10791	TRIAE_CS42_3AS_TGACv1_210530_AA0674670.1	TRIAE_CS42_3B_TGACv1_221165_AA0732510.1	TRIAE_CS42_3DS_TGACv1_272345_AA0919290.1	NA	NA	NA	NA	NA	NA	NA	NA	NA	NA	NA	NA	NA	NA	NA	NA	NA	NA	NA	NA	NA	NA	NA	NA	NA	NA	NA	NA	NA	NA	NA	NA	NA	NA	NA	NA	NA	NA	NA	NA	NA	NA	NA	NA	NA	NA
group10792	TRIAE_CS42_3AS_TGACv1_210530_AA0674730.1	TRIAE_CS42_3B_TGACv1_224336_AA0795430.1	TRIAE_CS42_3DS_TGACv1_272726_AA0924330.1	NA	NA	NA	NA	NA	NA	NA	NA	NA	NA	NA	NA	NA	NA	NA	NA	NA	NA	NA	NA	NA	NA	NA	NA	NA	NA	NA	NA	NA	NA	NA	NA	NA	NA	NA	NA	NA	NA	NA	NA	NA	NA	NA	NA	NA	NA
group10793	TRIAE_CS42_3AS_TGACv1_210534_AA0674800.2	TRIAE_CS42_3B_TGACv1_222944_AA0773660.2	TRIAE_CS42_3DS_TGACv1_271648_AA0904610.1	0	0	0	False	0	0	0	False	0	0	0	False	0	0	0	False	0	0	0	False	0	0	0	False	0	0	0	False	0	0	0	False	0	0	0	False	0	0	0	False	0	0	0	False	0	0
group10795	TRIAE_CS42_3AS_TGACv1_210539_AA0674970.1	TRIAE_CS42_3B_TGACv1_225418_AA0808180.1	TRIAE_CS42_3DS_TGACv1_273470_AA0931470.1	1	0	0	True	0	0	0	False	0	0	0	False	0	0	0	False	0	0	0	False	0	0	0	False	0	0	0	False	0	1	0	True	1	1	1	True	0	0	0	False	1	1	1	True	1	1
group10797	TRIAE_CS42_3AS_TGACv1_210543_AA0675020.1	TRIAE_CS42_3B_TGACv1_222009_AA0755090.1	TRIAE_CS42_3DS_TGACv1_271560_AA0902620.1	NA	NA	NA	NA	NA	NA	NA	NA	NA	NA	NA	NA	NA	NA	NA	NA	NA	NA	NA	NA	NA	NA	NA	NA	NA	NA	NA	NA	0	0	NA	False	0	0	NA	False	NA	0	0	False	NA	NA	NA	NA	NA	NA
group10799	TRIAE_CS42_3AS_TGACv1_210546_AA0675090.1	TRIAE_CS42_3B_TGACv1_220841_AA0721070.1	TRIAE_CS42_3DS_TGACv1_271476_AA0899770.1	0	0	0	False	0	0	0	False	0	0	0	False	0	0	0	False	0	0	0	False	0	0	0	False	0	0	0	False	0	0	0	False	0	0	0	False	0	0	0	False	0	0	0	False	0	0
group10800	TRIAE_CS42_3AS_TGACv1_210563_AA0675260.1	TRIAE_CS42_3B_TGACv1_221252_AA0735220.1	TRIAE_CS42_3DS_TGACv1_272994_AA0927310.1	NA	NA	NA	NA	NA	NA	NA	NA	NA	NA	NA	NA	NA	NA	NA	NA	NA	0	0	False	NA	NA	0	False	0	0	0	False	0	0	0	False	0	0	0	False	NA	0	0	False	NA	0	0	False	NA	0
group10802	TRIAE_CS42_3AS_TGACv1_210569_AA0675330.1	TRIAE_CS42_3B_TGACv1_220614_AA0711470.2	TRIAE_CS42_3DS_TGACv1_271480_AA0899860.2	0	0	0	False	0	0	0	False	0	0	0	False	0	0	0	False	0	0	0	False	0	0	0	False	0	0	0	False	0	0	0	False	0	0	0	False	0	0	0	False	0	0	0	False	0	0
group10803	TRIAE_CS42_3AS_TGACv1_210583_AA0675450.1	TRIAE_CS42_3B_TGACv1_224176_AA0793450.1	TRIAE_CS42_3DS_TGACv1_271478_AA0899820.1	NA	NA	NA	NA	NA	NA	NA	NA	NA	NA	NA	NA	0	NA	0	False	NA	NA	NA	NA	NA	NA	NA	NA	NA	NA	NA	NA	0	NA	0	False	0	NA	0	False	NA	NA	NA	NA	0	NA	0	False	NA	NA
group10804	TRIAE_CS42_3AS_TGACv1_210583_AA0675460.1	TRIAE_CS42_3B_TGACv1_224176_AA0793470.1	TRIAE_CS42_3DS_TGACv1_271478_AA0899810.1	0	0	0	False	0	0	0	False	0	0	0	False	0	0	0	False	0	0	0	False	0	0	0	False	0	0	0	False	0	0	0	False	0	0	0	False	0	0	0	False	0	0	0	False	0	0
group10805	TRIAE_CS42_3AS_TGACv1_210599_AA0675550.2	TRIAE_CS42_3B_TGACv1_225132_AA0805320.3	TRIAE_CS42_3DS_TGACv1_273674_AA0932820.3	0	0	0	False	0	0	0	False	0	0	0	False	0	0	0	False	0	0	0	False	0	0	-1	True	0	0	0	False	0	0	0	False	0	0	-1	True	0	0	0	False	1	0	-1	True	0	0
group10806	TRIAE_CS42_3AS_TGACv1_210609_AA0675620.3	TRIAE_CS42_3B_TGACv1_224197_AA0793760.2	TRIAE_CS42_3DS_TGACv1_271551_AA0902410.5	0	NA	0	False	0	0	NA	False	0	NA	0	False	0	NA	0	False	0	0	0	False	0	NA	0	False	0	0	0	False	0	0	0	False	0	0	0	False	0	0	0	False	0	0	0	False	0	0
group10810	TRIAE_CS42_3AS_TGACv1_210431_AA0671980.1	TRIAE_CS42_3B_TGACv1_220601_AA0710630.1	TRIAE_CS42_3DS_TGACv1_271777_AA0907710.1	0	0	NA	False	0	NA	0	False	0	NA	0	False	0	NA	0	False	0	0	0	False	0	0	0	False	0	0	0	False	0	0	0	False	0	0	0	False	0	NA	0	False	0	NA	0	False	0	0
group10815	TRIAE_CS42_3AS_TGACv1_210619_AA0675760.2	TRIAE_CS42_3B_TGACv1_221538_AA0743340.1	TRIAE_CS42_3DS_TGACv1_271785_AA0907940.1	0	0	0	False	0	0	0	False	0	0	0	False	0	0	0	False	0	0	0	False	0	0	0	False	0	0	0	False	0	0	0	False	0	0	0	False	0	0	0	False	0	0	0	False	0	0
group10816	TRIAE_CS42_3AS_TGACv1_210619_AA0675810.1	TRIAE_CS42_3B_TGACv1_225499_AA0809110.1	TRIAE_CS42_3DS_TGACv1_271785_AA0907960.1	NA	NA	NA	NA	NA	NA	NA	NA	NA	NA	NA	NA	NA	NA	NA	NA	NA	NA	NA	NA	NA	NA	NA	NA	NA	NA	NA	NA	0	0	0	False	0	0	0	False	0	0	0	False	0	0	0	False	0	0
group10817	TRIAE_CS42_3AS_TGACv1_210620_AA0675830.1	TRIAE_CS42_3B_TGACv1_222244_AA0760460.1	TRIAE_CS42_3DS_TGACv1_274412_AA0935710.1	0	0	0	False	0	0	0	False	0	0	0	False	0	0	0	False	0	0	0	False	0	0	0	False	0	0	0	False	0	0	0	False	0	0	0	False	0	0	0	False	0	0	0	False	0	0
group10819	TRIAE_CS42_3AS_TGACv1_210630_AA0676030.1	TRIAE_CS42_3B_TGACv1_220612_AA0711200.1	TRIAE_CS42_3DS_TGACv1_273786_AA0933430.1	0	0	0	False	0	0	0	False	0	0	0	False	0	0	0	False	0	0	0	False	0	0	0	False	0	0	0	False	0	0	0	False	0	0	0	False	0	0	0	False	0	0	0	False	0	0
group10821	TRIAE_CS42_3AS_TGACv1_210637_AA0676100.1	TRIAE_CS42_3B_TGACv1_226248_AA0815220.2	TRIAE_CS42_3DS_TGACv1_273232_AA0929690.1	0	1	NA	True	0	1	0	True	0	1	0	True	0	1	NA	True	1	1	NA	True	0	1	0	True	0	1	0	True	1	1	0	True	0	1	0	True	1	1	0	True	0	1	0	True	1	1
group10822	TRIAE_CS42_3AS_TGACv1_210637_AA0676110.1	TRIAE_CS42_3B_TGACv1_226248_AA0815230.1	TRIAE_CS42_3DS_TGACv1_273232_AA0929700.1	0	0	0	False	0	0	0	False	0	0	0	False	0	0	0	False	0	0	0	False	0	0	0	False	0	0	0	False	0	0	0	False	0	0	0	False	0	0	0	False	0	0	0	False	NA	0
group10823	TRIAE_CS42_3AS_TGACv1_210637_AA0676130.2	TRIAE_CS42_3B_TGACv1_222052_AA0755940.2	TRIAE_CS42_3DS_TGACv1_271850_AA0909410.1	0	0	0	False	0	0	0	False	0	0	0	False	0	0	0	False	0	0	0	False	0	0	0	False	0	0	0	False	-1	-1	0	True	-1	-1	0	True	0	-1	0	True	0	0	0	False	0	-1
group10824	TRIAE_CS42_3AS_TGACv1_210640_AA0676180.1	TRIAE_CS42_3B_TGACv1_222825_AA0771410.1	TRIAE_CS42_3DS_TGACv1_271499_AA0900440.1	0	0	NA	False	0	1	0	True	0	0	0	False	0	0	0	False	0	1	0	True	1	1	0	True	1	1	0	True	1	0	0	True	1	0	0	True	1	0	0	True	0	0	0	False	0	0
group10825	TRIAE_CS42_3AS_TGACv1_210643_AA0676210.1	TRIAE_CS42_3B_TGACv1_220700_AA0715970.1	TRIAE_CS42_3DS_TGACv1_271601_AA0903460.1	0	0	0	False	0	0	0	False	0	0	0	False	0	0	0	False	0	0	0	False	0	0	0	False	0	0	0	False	0	0	0	False	0	0	0	False	0	0	0	False	0	0	0	False	0	0
group10826	TRIAE_CS42_3AS_TGACv1_210643_AA0676220.1	TRIAE_CS42_3B_TGACv1_220700_AA0715960.2	TRIAE_CS42_3DS_TGACv1_271601_AA0903450.1	0	NA	0	False	0	NA	0	False	0	0	0	False	0	0	0	False	0	0	0	False	0	NA	0	False	0	0	0	False	0	0	0	False	0	0	0	False	0	0	0	False	0	0	0	False	0	0
group10827	TRIAE_CS42_3AS_TGACv1_210643_AA0676230.1	TRIAE_CS42_3B_TGACv1_220700_AA0715950.1	TRIAE_CS42_3DS_TGACv1_271601_AA0903440.1	0	0	0	False	0	0	0	False	0	0	0	False	0	0	0	False	0	0	0	False	0	0	0	False	0	0	0	False	0	0	0	False	0	0	0	False	0	0	0	False	-1	-1	-1	True	-1	-1
group10828	TRIAE_CS42_3AS_TGACv1_210643_AA0676240.1	TRIAE_CS42_3B_TGACv1_220700_AA0715940.1	TRIAE_CS42_3DS_TGACv1_271601_AA0903430.1	0	0	0	False	0	0	0	False	0	0	0	False	0	0	0	False	0	0	0	False	0	0	0	False	0	0	0	False	0	0	0	False	0	0	0	False	0	0	0	False	0	0	0	False	0	0
group10830	TRIAE_CS42_3AS_TGACv1_210657_AA0676580.1	TRIAE_CS42_3B_TGACv1_222295_AA0761460.2	TRIAE_CS42_3DS_TGACv1_272178_AA0916310.1	0	0	0	False	0	0	0	False	0	0	0	False	0	0	0	False	0	0	0	False	0	0	0	False	0	0	0	False	0	0	0	False	0	0	0	False	0	0	0	False	0	0	0	False	0	0
group10831	TRIAE_CS42_3AS_TGACv1_210672_AA0676750.1	TRIAE_CS42_3B_TGACv1_221264_AA0735570.1	TRIAE_CS42_3DS_TGACv1_271941_AA0911440.1	0	0	0	False	NA	NA	NA	NA	NA	NA	NA	NA	0	NA	0	False	0	0	0	False	0	0	NA	False	0	0	NA	False	0	0	NA	False	0	NA	NA	False	NA	NA	NA	NA	NA	NA	NA	NA	NA	NA
group10832	TRIAE_CS42_3AS_TGACv1_210672_AA0676770.1	TRIAE_CS42_3B_TGACv1_222236_AA0760390.1	TRIAE_CS42_3DS_TGACv1_273753_AA0933240.1	0	0	0	False	0	0	0	False	0	0	0	False	0	0	0	False	0	0	0	False	0	0	0	False	0	0	0	False	0	0	0	False	0	0	0	False	0	0	0	False	0	0	0	False	0	0
group10836	TRIAE_CS42_3AS_TGACv1_210684_AA0677110.1	TRIAE_CS42_3B_TGACv1_224905_AA0803000.1	TRIAE_CS42_3DS_TGACv1_273531_AA0931990.1	0	0	0	False	0	0	0	False	0	0	0	False	0	0	0	False	0	0	0	False	0	0	0	False	0	0	0	False	0	0	0	False	0	0	0	False	0	0	0	False	0	0	0	False	0	0
group10837	TRIAE_CS42_3AS_TGACv1_210687_AA0677140.1	TRIAE_CS42_3B_TGACv1_224158_AA0793160.1	TRIAE_CS42_3DS_TGACv1_273410_AA0931020.1	NA	0	NA	False	NA	NA	NA	NA	NA	0	0	False	0	0	0	False	0	0	0	False	0	0	NA	False	0	0	0	False	0	0	0	False	0	0	0	False	0	0	0	False	0	0	0	False	0	0
group10838	TRIAE_CS42_3AS_TGACv1_210692_AA0677220.1	TRIAE_CS42_3B_TGACv1_222537_AA0766560.1	TRIAE_CS42_3DS_TGACv1_274065_AA0934570.1	0	0	1	True	0	0	0	False	0	0	0	False	0	0	0	False	0	0	0	False	0	0	0	False	0	0	0	False	0	0	0	False	0	0	0	False	0	0	0	False	0	0	0	False	0	0
group10840	TRIAE_CS42_3AS_TGACv1_210707_AA0677410.1	TRIAE_CS42_3B_TGACv1_221813_AA0750400.2	TRIAE_CS42_3DS_TGACv1_272650_AA0923500.1	0	0	0	False	0	0	0	False	0	0	0	False	0	0	0	False	0	0	0	False	0	0	0	False	0	0	0	False	0	0	0	False	0	0	0	False	0	0	0	False	0	0	0	False	0	0
group10841	TRIAE_CS42_3AS_TGACv1_210707_AA0677430.1	TRIAE_CS42_3B_TGACv1_222770_AA0770300.1	TRIAE_CS42_3DS_TGACv1_273155_AA0928970.1	0	0	0	False	0	0	0	False	0	0	0	False	0	0	0	False	0	0	0	False	0	0	0	False	0	0	0	False	0	0	0	False	0	0	0	False	0	0	0	False	0	0	0	False	0	0
group10842	TRIAE_CS42_3AS_TGACv1_210707_AA0677440.1	TRIAE_CS42_3B_TGACv1_222770_AA0770310.1	TRIAE_CS42_3DS_TGACv1_273155_AA0928960.1	0	0	0	False	0	0	0	False	0	0	0	False	0	0	0	False	0	0	0	False	0	0	0	False	0	0	0	False	0	0	0	False	0	0	0	False	0	0	0	False	0	0	0	False	0	0
group10843	TRIAE_CS42_3AS_TGACv1_210712_AA0677480.1	TRIAE_CS42_3B_TGACv1_223148_AA0777010.4	TRIAE_CS42_3DS_TGACv1_272825_AA0925580.1	NA	0	0	False	NA	0	0	False	NA	0	0	False	NA	0	0	False	NA	0	0	False	NA	0	0	False	NA	0	0	False	0	0	0	False	NA	0	0	False	0	0	0	False	0	0	0	False	0	0
group10845	TRIAE_CS42_3AS_TGACv1_210716_AA0677600.1	TRIAE_CS42_3B_TGACv1_220626_AA0712270.2	TRIAE_CS42_3DS_TGACv1_272169_AA0916130.2	-1	0	1	True	NA	NA	NA	NA	0	NA	0	False	0	0	0	False	0	NA	0	False	0	0	0	False	0	0	0	False	0	1	1	True	0	1	1	True	0	1	0	True	0	0	1	True	0	0
group10846	TRIAE_CS42_3AS_TGACv1_210716_AA0677650.2	TRIAE_CS42_3B_TGACv1_224164_AA0793220.1	TRIAE_CS42_3DS_TGACv1_271634_AA0904330.1	0	0	1	True	0	0	0	False	0	0	0	False	0	0	0	False	0	0	0	False	0	0	1	True	-1	0	1	True	0	0	0	False	0	0	0	False	0	0	0	False	0	0	0	False	0	0
group10847	TRIAE_CS42_3AS_TGACv1_210726_AA0677850.1	TRIAE_CS42_3B_TGACv1_222089_AA0757080.1	TRIAE_CS42_3DS_TGACv1_273156_AA0928990.2	0	0	NA	False	0	0	NA	False	0	0	0	False	NA	0	0	False	NA	0	NA	False	NA	NA	NA	NA	NA	NA	NA	NA	0	0	0	False	0	0	0	False	0	0	0	False	0	0	0	False	0	0
group10848	TRIAE_CS42_3AS_TGACv1_210727_AA0677910.1	TRIAE_CS42_3B_TGACv1_220982_AA0725770.1	TRIAE_CS42_3DS_TGACv1_273840_AA0933660.1	NA	NA	NA	NA	NA	NA	NA	NA	NA	NA	NA	NA	NA	NA	NA	NA	NA	NA	NA	NA	NA	NA	NA	NA	NA	NA	NA	NA	NA	NA	NA	NA	NA	NA	NA	NA	NA	NA	NA	NA	NA	NA	NA	NA	NA	NA
group10849	TRIAE_CS42_3AS_TGACv1_210732_AA0677990.1	TRIAE_CS42_3B_TGACv1_223305_AA0780010.1	TRIAE_CS42_3DS_TGACv1_272042_AA0913660.1	0	0	0	False	0	0	0	False	0	0	0	False	0	0	0	False	0	0	0	False	0	0	0	False	0	0	0	False	0	0	0	False	0	0	0	False	0	0	0	False	0	0	0	False	0	0
group10850	TRIAE_CS42_3AS_TGACv1_210735_AA0678010.9	TRIAE_CS42_3B_TGACv1_226547_AA0817630.2	TRIAE_CS42_3DS_TGACv1_272206_AA0916810.2	NA	0	0	False	NA	0	0	False	0	0	0	False	0	0	0	False	0	0	0	False	0	0	0	False	0	0	0	False	0	0	0	False	0	0	0	False	0	0	0	False	0	0	0	False	0	0
group10851	TRIAE_CS42_3AS_TGACv1_210735_AA0678020.1	TRIAE_CS42_3B_TGACv1_226547_AA0817640.1	TRIAE_CS42_3DS_TGACv1_272206_AA0916800.1	0	0	0	False	0	0	0	False	0	NA	0	False	0	0	0	False	0	0	0	False	0	0	0	False	0	NA	0	False	0	0	0	False	0	0	0	False	0	0	0	False	0	0	0	False	0	0
group10854	TRIAE_CS42_3AS_TGACv1_210736_AA0678090.1	TRIAE_CS42_3B_TGACv1_222559_AA0766810.1	TRIAE_CS42_3DS_TGACv1_273309_AA0930280.2	NA	NA	NA	NA	NA	NA	NA	NA	NA	NA	NA	NA	NA	NA	NA	NA	NA	NA	NA	NA	0	NA	0	False	NA	NA	NA	NA	NA	0	0	False	NA	NA	NA	NA	0	NA	0	False	NA	NA	NA	NA	NA	NA
group10858	TRIAE_CS42_3AS_TGACv1_210741_AA0678140.1	TRIAE_CS42_3B_TGACv1_225284_AA0806800.1	TRIAE_CS42_3DS_TGACv1_275638_AA0936720.1	0	0	0	False	0	0	0	False	0	0	0	False	0	0	0	False	0	0	0	False	0	0	0	False	0	0	0	False	0	0	0	False	0	0	0	False	0	0	0	False	0	0	0	False	0	0
group10859	TRIAE_CS42_3AS_TGACv1_210742_AA0678150.1	TRIAE_CS42_3B_TGACv1_222461_AA0765010.1	TRIAE_CS42_3DS_TGACv1_272632_AA0923310.1	1	0	-1	True	1	1	0	True	1	1	0	True	1	1	0	True	1	1	0	True	1	1	0	True	1	1	0	True	1	0	0	True	0	0	0	False	0	0	0	False	1	0	0	True	0	0
group10860	TRIAE_CS42_3AS_TGACv1_210742_AA0678160.1	TRIAE_CS42_3B_TGACv1_222461_AA0765000.1	TRIAE_CS42_3DS_TGACv1_272632_AA0923320.1	0	0	0	False	0	0	0	False	0	0	0	False	0	0	0	False	0	0	0	False	0	0	0	False	0	0	0	False	0	0	0	False	0	0	0	False	0	0	0	False	0	0	0	False	0	0
group10863	TRIAE_CS42_3AS_TGACv1_210749_AA0678250.1	TRIAE_CS42_3B_TGACv1_220596_AA0710400.1	TRIAE_CS42_3DS_TGACv1_273800_AA0933490.1	0	0	0	False	0	0	0	False	0	0	0	False	0	0	0	False	0	0	0	False	0	0	0	False	0	0	0	False	0	0	0	False	0	0	0	False	0	0	0	False	0	0	0	False	1	1
group10864	TRIAE_CS42_3AS_TGACv1_210768_AA0678510.1	TRIAE_CS42_3B_TGACv1_224551_AA0797860.1	TRIAE_CS42_3DS_TGACv1_272104_AA0914870.1	0	0	0	False	0	0	0	False	0	0	0	False	0	0	0	False	0	0	0	False	0	0	0	False	0	0	0	False	0	0	0	False	0	0	0	False	0	0	0	False	0	0	0	False	0	0
group10866	TRIAE_CS42_3AS_TGACv1_210772_AA0678660.1	TRIAE_CS42_3B_TGACv1_222873_AA0772210.3	TRIAE_CS42_3DS_TGACv1_271655_AA0904900.4	0	NA	0	False	0	0	0	False	0	NA	0	False	0	0	0	False	0	0	0	False	0	0	0	False	0	0	0	False	0	0	0	False	0	0	0	False	0	0	0	False	0	0	0	False	0	0
group10868	TRIAE_CS42_3AS_TGACv1_210783_AA0678840.1	TRIAE_CS42_4BS_TGACv1_328146_AA1083550.1	TRIAE_CS42_4DS_TGACv1_361175_AA1162620.1	NA	NA	NA	NA	NA	NA	NA	NA	NA	NA	NA	NA	NA	NA	NA	NA	NA	0	0	False	NA	NA	NA	NA	NA	NA	NA	NA	NA	0	0	False	NA	0	0	False	NA	0	0	False	NA	NA	NA	NA	NA	0
group10869	TRIAE_CS42_3AS_TGACv1_210790_AA0679100.1	TRIAE_CS42_3B_TGACv1_221459_AA0741370.1	TRIAE_CS42_3DS_TGACv1_272459_AA0921100.1	0	0	0	False	0	0	0	False	0	0	0	False	0	0	0	False	0	0	0	False	0	0	0	False	0	0	0	False	0	0	0	False	1	0	0	True	1	0	-1	True	0	0	0	False	0	0
group10873	TRIAE_CS42_3AS_TGACv1_210796_AA0679310.1	TRIAE_CS42_3B_TGACv1_221540_AA0743550.1	TRIAE_CS42_3DS_TGACv1_271660_AA0904980.2	0	NA	0	False	0	0	0	False	0	NA	0	False	0	0	0	False	0	0	0	False	0	0	0	False	0	0	0	False	0	0	0	False	0	0	0	False	0	0	0	False	0	0	0	False	0	0
group10874	TRIAE_CS42_3AS_TGACv1_210796_AA0679320.2	TRIAE_CS42_3B_TGACv1_221540_AA0743540.1	TRIAE_CS42_3DS_TGACv1_271660_AA0904970.1	0	0	0	False	0	0	0	False	0	0	0	False	0	0	0	False	0	0	0	False	0	0	0	False	0	0	0	False	0	0	0	False	0	0	0	False	0	0	0	False	0	0	0	False	0	0
group10875	TRIAE_CS42_3AS_TGACv1_210800_AA0679370.3	TRIAE_CS42_3B_TGACv1_221078_AA0729540.1	TRIAE_CS42_3DS_TGACv1_272599_AA0922830.1	0	0	0	False	0	0	0	False	0	-1	0	True	0	0	0	False	0	0	0	False	0	-1	0	True	0	-1	0	True	0	0	0	False	0	0	0	False	0	0	0	False	0	0	0	False	0	0
group10876	TRIAE_CS42_3AS_TGACv1_210800_AA0679390.1	TRIAE_CS42_3B_TGACv1_221078_AA0729530.1	TRIAE_CS42_3DS_TGACv1_273985_AA0934140.1	NA	NA	NA	NA	NA	NA	NA	NA	NA	NA	NA	NA	NA	NA	NA	NA	NA	NA	NA	NA	NA	NA	NA	NA	NA	NA	NA	NA	0	0	0	False	0	0	0	False	0	0	0	False	0	-1	-1	True	-1	-1
group10877	TRIAE_CS42_3AS_TGACv1_210803_AA0679440.1	TRIAE_CS42_3B_TGACv1_224209_AA0793890.1	TRIAE_CS42_3DS_TGACv1_273140_AA0928800.1	NA	NA	0	False	0	0	0	False	0	0	0	False	0	0	0	False	0	0	0	False	0	0	0	False	0	0	0	False	0	0	0	False	0	0	0	False	0	0	0	False	0	0	0	False	0	0
group10878	TRIAE_CS42_3AS_TGACv1_210804_AA0679480.1	TRIAE_CS42_3B_TGACv1_222213_AA0759960.1	TRIAE_CS42_3DS_TGACv1_272375_AA0919790.1	0	0	0	False	0	0	0	False	0	NA	0	False	0	0	0	False	0	0	0	False	0	0	0	False	0	0	0	False	0	0	0	False	0	0	0	False	0	0	0	False	0	0	0	False	0	0
group10879	TRIAE_CS42_3AS_TGACv1_210806_AA0679500.1	TRIAE_CS42_3B_TGACv1_220990_AA0726110.1	TRIAE_CS42_1DL_TGACv1_061073_AA0184190.1	0	0	0	False	0	0	0	False	0	0	0	False	0	0	0	False	0	0	0	False	0	0	0	False	0	0	0	False	0	0	0	False	0	0	0	False	0	0	0	False	0	0	0	False	0	0
group10880	TRIAE_CS42_3AS_TGACv1_210816_AA0679630.1	TRIAE_CS42_3B_TGACv1_220836_AA0720930.2	TRIAE_CS42_3DS_TGACv1_273443_AA0931240.2	0	0	0	False	0	0	NA	False	0	0	0	False	0	0	NA	False	0	0	0	False	0	0	0	False	0	0	NA	False	0	0	0	False	0	0	0	False	0	0	0	False	0	0	0	False	0	0
group10881	TRIAE_CS42_3AS_TGACv1_210817_AA0679660.1	TRIAE_CS42_3B_TGACv1_222234_AA0760320.1	TRIAE_CS42_3DS_TGACv1_271613_AA0903840.1	NA	NA	NA	NA	NA	0	0	False	NA	NA	NA	NA	0	0	0	False	NA	0	0	False	0	NA	0	False	0	0	0	False	0	0	0	False	0	0	0	False	0	0	0	False	0	0	0	False	0	0
group10885	TRIAE_CS42_3AS_TGACv1_210825_AA0679800.1	TRIAE_CS42_3B_TGACv1_225840_AA0812330.1	TRIAE_CS42_3DS_TGACv1_273917_AA0933930.1	0	0	0	False	0	0	0	False	0	0	0	False	0	0	0	False	0	0	0	False	0	0	0	False	0	0	0	False	0	0	0	False	0	0	0	False	0	0	0	False	0	0	0	False	0	0
group10886	TRIAE_CS42_3AS_TGACv1_210838_AA0679950.1	TRIAE_CS42_3B_TGACv1_225173_AA0805820.1	TRIAE_CS42_3DS_TGACv1_272220_AA0917150.1	0	0	0	False	0	0	0	False	0	0	0	False	0	0	0	False	0	0	0	False	0	0	0	False	0	0	0	False	0	0	0	False	0	0	0	False	0	0	0	False	0	0	0	False	0	0
group10887	TRIAE_CS42_3AS_TGACv1_210838_AA0679960.1	TRIAE_CS42_3B_TGACv1_222675_AA0768770.1	TRIAE_CS42_3DS_TGACv1_272220_AA0917140.3	0	0	0	False	0	0	0	False	0	0	0	False	0	0	0	False	0	0	0	False	0	0	0	False	0	0	0	False	0	0	0	False	1	0	0	True	0	0	0	False	0	0	0	False	1	0
group10888	TRIAE_CS42_3AS_TGACv1_210843_AA0680070.1	TRIAE_CS42_3B_TGACv1_224541_AA0797800.1	TRIAE_CS42_3DS_TGACv1_271491_AA0900310.1	NA	NA	NA	NA	NA	NA	NA	NA	NA	NA	NA	NA	NA	NA	NA	NA	NA	NA	NA	NA	NA	NA	NA	NA	NA	NA	NA	NA	NA	NA	NA	NA	NA	NA	NA	NA	NA	NA	NA	NA	NA	NA	NA	NA	NA	NA
group10891	TRIAE_CS42_3AS_TGACv1_210853_AA0680240.1	TRIAE_CS42_3B_TGACv1_223240_AA0778800.2	TRIAE_CS42_3DS_TGACv1_272006_AA0913010.1	0	0	0	False	-1	-1	0	True	0	0	0	False	-1	-1	0	True	-1	-1	0	True	0	-1	0	True	-1	-1	0	True	-1	-1	0	True	-1	-1	0	True	0	0	0	False	0	-1	0	True	-1	-1
group10892	TRIAE_CS42_3AS_TGACv1_210853_AA0680270.1	TRIAE_CS42_3B_TGACv1_223240_AA0778790.2	TRIAE_CS42_3DS_TGACv1_272006_AA0913020.1	0	0	0	False	0	0	0	False	NA	0	0	False	0	0	0	False	0	0	0	False	0	0	0	False	NA	0	0	False	0	0	0	False	0	0	0	False	0	0	0	False	0	0	0	False	0	0
group10893	TRIAE_CS42_3AS_TGACv1_210854_AA0680290.1	TRIAE_CS42_3B_TGACv1_220591_AA0709980.1	TRIAE_CS42_3DS_TGACv1_272035_AA0913510.1	0	0	0	False	0	0	0	False	0	0	0	False	0	0	0	False	0	0	0	False	0	0	0	False	0	0	0	False	0	0	0	False	0	0	0	False	0	0	0	False	0	0	0	False	0	0
group10897	TRIAE_CS42_3AS_TGACv1_210859_AA0680410.1	TRIAE_CS42_3B_TGACv1_223947_AA0789990.1	TRIAE_CS42_3DS_TGACv1_271605_AA0903490.1	0	0	0	False	0	0	0	False	0	0	0	False	0	0	0	False	0	0	0	False	0	0	0	False	0	0	0	False	0	0	0	False	0	0	0	False	0	0	0	False	0	0	0	False	0	0
group10901	TRIAE_CS42_3AS_TGACv1_210859_AA0680420.1	TRIAE_CS42_3B_TGACv1_223947_AA0790000.2	TRIAE_CS42_3DS_TGACv1_271605_AA0903500.1	0	0	0	False	0	0	0	False	0	0	0	False	0	0	0	False	0	0	0	False	0	0	0	False	0	0	0	False	0	0	0	False	0	0	0	False	0	0	0	False	0	0	0	False	0	0
group10902	TRIAE_CS42_3AS_TGACv1_210872_AA0680540.1	TRIAE_CS42_3B_TGACv1_223934_AA0789830.1	TRIAE_CS42_3DS_TGACv1_271922_AA0910880.1	NA	0	0	False	NA	0	0	False	0	0	0	False	0	0	0	False	0	0	0	False	0	0	0	False	0	0	0	False	0	0	0	False	0	0	0	False	0	0	0	False	0	0	0	False	0	0
group10903	TRIAE_CS42_3AS_TGACv1_210879_AA0680640.1	TRIAE_CS42_3B_TGACv1_220886_AA0722520.1	TRIAE_CS42_3DS_TGACv1_272211_AA0916950.1	0	0	0	False	0	0	0	False	0	0	0	False	0	0	0	False	0	0	0	False	0	0	0	False	0	0	0	False	0	0	0	False	0	0	0	False	0	0	0	False	0	0	0	False	0	0
group10904	TRIAE_CS42_3AS_TGACv1_210882_AA0680680.1	TRIAE_CS42_3B_TGACv1_223276_AA0779470.1	TRIAE_CS42_3DS_TGACv1_271642_AA0904520.1	NA	NA	NA	NA	NA	NA	0	False	NA	NA	NA	NA	0	NA	0	False	NA	NA	NA	NA	0	NA	NA	False	NA	NA	NA	NA	0	0	0	False	0	0	0	False	0	0	0	False	NA	NA	NA	NA	NA	0
group10906	TRIAE_CS42_3AS_TGACv1_210886_AA0680800.2	TRIAE_CS42_3B_TGACv1_225680_AA0811010.1	TRIAE_CS42_3DS_TGACv1_272354_AA0919410.1	0	0	1	True	0	0	0	False	0	0	0	False	0	0	1	True	0	1	1	True	0	1	1	True	0	1	1	True	0	0	0	False	0	0	1	True	0	0	0	False	0	0	0	False	0	0
group10907	TRIAE_CS42_3AS_TGACv1_210886_AA0680820.1	TRIAE_CS42_3B_TGACv1_227920_AA0825130.1	TRIAE_CS42_3DS_TGACv1_272354_AA0919400.1	0	0	0	False	0	0	0	False	0	0	0	False	0	0	0	False	0	0	0	False	0	0	0	False	0	0	0	False	0	0	0	False	0	0	0	False	0	0	0	False	0	0	0	False	0	0
group10908	TRIAE_CS42_3AS_TGACv1_210886_AA0680840.1	TRIAE_CS42_3B_TGACv1_221680_AA0747350.1	TRIAE_CS42_3DS_TGACv1_272354_AA0919380.1	0	0	0	False	0	0	0	False	0	0	0	False	0	0	0	False	0	0	0	False	0	0	0	False	0	0	0	False	0	0	0	False	0	0	0	False	0	0	0	False	0	0	0	False	0	0
group10909	TRIAE_CS42_3AS_TGACv1_210888_AA0680860.1	TRIAE_CS42_3B_TGACv1_222782_AA0770590.1	TRIAE_CS42_3DS_TGACv1_273128_AA0928640.1	0	0	0	False	0	0	0	False	0	0	0	False	0	0	0	False	0	0	0	False	0	0	0	False	0	0	0	False	0	0	0	False	0	0	0	False	0	0	0	False	0	0	0	False	0	0
group10910	TRIAE_CS42_3AS_TGACv1_210894_AA0681010.1	TRIAE_CS42_3B_TGACv1_224135_AA0792730.1	TRIAE_CS42_3DS_TGACv1_272459_AA0921070.1	0	0	0	False	0	0	0	False	0	0	0	False	0	0	0	False	0	0	0	False	0	0	0	False	0	0	0	False	0	0	0	False	0	0	0	False	0	0	0	False	0	0	0	False	0	0
group10912	TRIAE_CS42_3AS_TGACv1_210896_AA0681060.1	TRIAE_CS42_3B_TGACv1_221110_AA0730590.1	TRIAE_CS42_3DS_TGACv1_271703_AA0906140.1	0	0	0	False	0	0	0	False	0	0	0	False	0	0	0	False	0	0	0	False	0	0	0	False	-1	0	0	True	0	0	0	False	0	0	0	False	0	0	0	False	0	0	0	False	0	0
group10914	TRIAE_CS42_3AS_TGACv1_210910_AA0681320.1	TRIAE_CS42_3B_TGACv1_221810_AA0750300.1	TRIAE_CS42_3DS_TGACv1_272487_AA0921460.1	0	0	0	False	0	0	0	False	0	1	0	True	0	0	0	False	0	0	0	False	0	0	0	False	0	0	0	False	0	0	0	False	0	0	0	False	0	0	0	False	0	0	0	False	0	1
group10915	TRIAE_CS42_3AS_TGACv1_210918_AA0681380.1	TRIAE_CS42_3B_TGACv1_221386_AA0738930.1	TRIAE_CS42_3DS_TGACv1_271955_AA0911710.1	0	0	0	False	0	0	0	False	0	0	0	False	0	0	0	False	0	0	0	False	0	0	0	False	0	0	0	False	0	0	0	False	0	0	0	False	0	0	0	False	0	0	0	False	0	0
group10916	TRIAE_CS42_3AS_TGACv1_210935_AA0681550.1	TRIAE_CS42_3B_TGACv1_222344_AA0762570.1	TRIAE_CS42_3DS_TGACv1_273070_AA0928000.2	0	0	0	False	0	0	0	False	0	0	0	False	0	0	0	False	0	0	0	False	0	0	0	False	0	0	0	False	0	0	0	False	0	0	0	False	0	0	0	False	0	0	0	False	0	0
group10917	TRIAE_CS42_3AS_TGACv1_210935_AA0681570.1	TRIAE_CS42_3B_TGACv1_228293_AA0826480.1	TRIAE_CS42_3DS_TGACv1_272222_AA0917170.1	0	0	0	False	0	0	0	False	0	0	0	False	0	0	0	False	0	0	0	False	0	0	0	False	0	0	0	False	0	0	0	False	0	0	0	False	0	0	0	False	0	0	0	False	0	0
group10918	TRIAE_CS42_3AS_TGACv1_210938_AA0681710.1	TRIAE_CS42_3B_TGACv1_225027_AA0804200.1	TRIAE_CS42_3DS_TGACv1_272144_AA0915590.1	0	0	0	False	0	0	0	False	0	0	0	False	0	0	0	False	0	0	0	False	0	0	0	False	0	0	0	False	0	0	0	False	0	0	0	False	0	0	0	False	0	0	0	False	0	0
group10919	TRIAE_CS42_3AS_TGACv1_210940_AA0681740.1	TRIAE_CS42_3B_TGACv1_221503_AA0742060.1	TRIAE_CS42_3DS_TGACv1_271844_AA0909320.1	0	0	0	False	0	0	0	False	0	0	0	False	0	0	0	False	0	0	0	False	0	0	0	False	0	0	0	False	0	0	0	False	0	0	0	False	0	0	0	False	0	0	0	False	0	0
group10920	TRIAE_CS42_3AS_TGACv1_210940_AA0681760.1	TRIAE_CS42_3B_TGACv1_228257_AA0826370.3	TRIAE_CS42_3DS_TGACv1_271450_AA0898660.2	0	0	0	False	0	0	0	False	0	0	0	False	0	0	0	False	0	0	0	False	-1	0	1	True	0	0	0	False	0	0	0	False	0	0	0	False	0	0	0	False	0	0	0	False	-1	0
group10922	TRIAE_CS42_3AS_TGACv1_210940_AA0681810.1	TRIAE_CS42_3B_TGACv1_220857_AA0721510.1	TRIAE_CS42_3DS_TGACv1_271450_AA0898690.1	0	0	NA	False	0	0	0	False	0	0	0	False	0	0	0	False	NA	0	0	False	0	0	0	False	0	0	0	False	0	0	0	False	0	0	0	False	0	0	0	False	0	0	0	False	0	0
group10924	TRIAE_CS42_3AS_TGACv1_210942_AA0681880.1	TRIAE_CS42_3B_TGACv1_227218_AA0822230.1	TRIAE_CS42_3DS_TGACv1_273422_AA0931120.1	NA	NA	NA	NA	NA	NA	NA	NA	NA	NA	NA	NA	NA	NA	NA	NA	NA	NA	NA	NA	NA	NA	NA	NA	NA	NA	NA	NA	NA	NA	0	False	NA	NA	NA	NA	NA	NA	NA	NA	NA	NA	NA	NA	NA	0
group10925	TRIAE_CS42_3AS_TGACv1_210945_AA0681900.1	TRIAE_CS42_3B_TGACv1_223314_AA0780120.1	TRIAE_CS42_3DS_TGACv1_271783_AA0907900.1	0	1	0	True	0	1	0	True	0	1	0	True	0	1	0	True	0	1	0	True	0	1	0	True	0	0	0	False	0	0	0	False	0	0	0	False	0	0	0	False	0	0	0	False	0	0
group10926	TRIAE_CS42_3AS_TGACv1_210945_AA0681910.1	TRIAE_CS42_3B_TGACv1_223314_AA0780090.1	TRIAE_CS42_3DS_TGACv1_272368_AA0919740.1	0	0	0	False	0	0	0	False	-1	0	0	True	0	0	0	False	0	0	1	True	0	0	0	False	0	0	0	False	0	0	0	False	0	0	0	False	0	0	0	False	0	0	0	False	0	0
group10927	TRIAE_CS42_3AS_TGACv1_210951_AA0681990.1	TRIAE_CS42_3B_TGACv1_221208_AA0733800.2	TRIAE_CS42_3DS_TGACv1_271704_AA0906200.1	0	0	0	False	0	0	0	False	0	0	0	False	0	0	0	False	0	0	0	False	0	0	0	False	0	0	0	False	0	0	0	False	0	0	0	False	0	0	0	False	0	0	0	False	0	0
group10928	TRIAE_CS42_3AS_TGACv1_210954_AA0682070.1	TRIAE_CS42_3B_TGACv1_221170_AA0732770.2	TRIAE_CS42_3DS_TGACv1_272881_AA0926070.1	0	0	0	False	0	0	0	False	0	0	0	False	0	0	0	False	0	0	0	False	0	0	0	False	0	0	0	False	0	0	0	False	0	0	0	False	0	0	0	False	0	0	0	False	0	0
group10929	TRIAE_CS42_3AS_TGACv1_210954_AA0682090.1	TRIAE_CS42_3B_TGACv1_221170_AA0732760.1	TRIAE_CS42_3DS_TGACv1_272447_AA0920760.1	NA	NA	NA	NA	NA	NA	NA	NA	0	0	NA	False	0	0	NA	False	0	0	0	False	NA	NA	NA	NA	NA	NA	NA	NA	0	0	NA	False	NA	NA	NA	NA	NA	NA	NA	NA	NA	NA	NA	NA	0	0
group10931	TRIAE_CS42_3AS_TGACv1_210962_AA0682140.1	TRIAE_CS42_3B_TGACv1_221163_AA0732420.1	TRIAE_CS42_3DS_TGACv1_272307_AA0918730.1	0	0	0	False	0	0	0	False	0	0	0	False	0	0	0	False	-1	-1	0	True	0	-1	0	True	0	0	0	False	0	0	0	False	0	0	0	False	0	0	0	False	0	0	0	False	0	0
group10932	TRIAE_CS42_3AS_TGACv1_210962_AA0682150.1	TRIAE_CS42_3B_TGACv1_221163_AA0732430.2	TRIAE_CS42_3DS_TGACv1_272307_AA0918720.2	0	0	0	False	0	0	0	False	0	0	0	False	0	0	0	False	0	0	0	False	0	0	0	False	0	0	0	False	0	0	0	False	0	0	0	False	0	0	0	False	0	0	0	False	0	0
group10933	TRIAE_CS42_3AS_TGACv1_210962_AA0682160.1	TRIAE_CS42_3B_TGACv1_221163_AA0732440.1	TRIAE_CS42_3DS_TGACv1_272307_AA0918700.1	0	0	0	False	0	0	0	False	0	0	0	False	0	0	0	False	0	0	0	False	0	0	0	False	0	0	0	False	0	0	0	False	0	0	0	False	0	0	0	False	0	0	0	False	0	0
group10934	TRIAE_CS42_3AS_TGACv1_210962_AA0682180.1	TRIAE_CS42_3B_TGACv1_221163_AA0732450.1	TRIAE_CS42_3DS_TGACv1_272307_AA0918690.1	0	0	1	True	0	0	0	False	0	0	0	False	0	0	0	False	0	0	0	False	0	0	1	True	0	0	1	True	0	0	0	False	0	0	0	False	0	0	0	False	0	0	0	False	0	0
group10935	TRIAE_CS42_3AS_TGACv1_210972_AA0682260.2	TRIAE_CS42_5BL_TGACv1_405829_AA1336020.1	TRIAE_CS42_3DS_TGACv1_272235_AA0917550.1	0	0	0	False	0	0	0	False	0	0	0	False	0	0	0	False	0	0	0	False	0	0	0	False	0	0	0	False	0	0	0	False	0	0	0	False	0	0	0	False	0	0	0	False	0	0
group10936	TRIAE_CS42_3AS_TGACv1_210973_AA0682290.1	TRIAE_CS42_3B_TGACv1_221720_AA0748310.2	TRIAE_CS42_3DS_TGACv1_272903_AA0926410.2	0	0	0	False	0	0	0	False	0	0	0	False	0	0	0	False	0	0	0	False	0	0	0	False	0	0	0	False	0	0	0	False	0	0	0	False	0	0	0	False	0	0	0	False	0	0
group10937	TRIAE_CS42_3AS_TGACv1_210974_AA0682340.1	TRIAE_CS42_3B_TGACv1_220989_AA0726060.1	TRIAE_CS42_3DS_TGACv1_272324_AA0919010.1	NA	NA	NA	NA	NA	NA	0	False	NA	NA	NA	NA	NA	NA	NA	NA	0	0	0	False	0	NA	0	False	0	NA	0	False	0	0	0	False	0	0	0	False	0	0	0	False	0	0	0	False	0	0
group10938	TRIAE_CS42_3AS_TGACv1_210974_AA0682360.1	TRIAE_CS42_3B_TGACv1_220989_AA0726090.1	TRIAE_CS42_3DS_TGACv1_272324_AA0919030.1	0	0	0	False	0	0	0	False	0	0	0	False	0	0	0	False	0	0	0	False	0	0	0	False	0	0	0	False	0	0	0	False	0	0	0	False	0	0	0	False	0	0	0	False	0	0
group10939	TRIAE_CS42_3AS_TGACv1_210983_AA0682450.1	TRIAE_CS42_3B_TGACv1_223131_AA0776860.2	TRIAE_CS42_3DS_TGACv1_272540_AA0922080.1	0	0	0	False	0	0	0	False	0	0	0	False	0	0	0	False	0	0	0	False	0	0	0	False	0	1	1	True	0	0	0	False	0	0	0	False	0	0	0	False	0	0	0	False	0	0
group10940	TRIAE_CS42_3AS_TGACv1_210984_AA0682490.1	TRIAE_CS42_3B_TGACv1_223449_AA0782390.1	TRIAE_CS42_3DS_TGACv1_271640_AA0904510.1	0	0	0	False	0	0	0	False	0	0	0	False	0	0	0	False	0	0	0	False	0	0	0	False	0	0	0	False	0	0	0	False	0	0	0	False	0	0	0	False	-1	-1	0	True	-1	-1
group10941	TRIAE_CS42_3AS_TGACv1_210989_AA0682650.2	TRIAE_CS42_3B_TGACv1_223692_AA0785750.3	TRIAE_CS42_3DS_TGACv1_271746_AA0907260.1	0	0	0	False	0	0	0	False	0	0	0	False	0	0	0	False	0	0	0	False	0	0	0	False	0	0	0	False	0	0	0	False	0	0	0	False	0	0	0	False	0	0	0	False	0	0
group10942	TRIAE_CS42_3AS_TGACv1_211009_AA0682910.1	TRIAE_CS42_3B_TGACv1_230427_AA0829870.2	TRIAE_CS42_3DL_TGACv1_249479_AA0849780.1	0	0	0	False	0	0	0	False	0	0	0	False	0	0	NA	False	0	0	0	False	0	0	0	False	0	0	0	False	0	0	0	False	0	0	0	False	0	0	0	False	NA	0	0	False	0	0
group10943	TRIAE_CS42_3AS_TGACv1_211010_AA0682990.1	TRIAE_CS42_3B_TGACv1_220908_AA0723420.1	TRIAE_CS42_3DS_TGACv1_272495_AA0921510.2	0	0	0	False	0	0	0	False	0	0	0	False	0	0	0	False	0	0	0	False	0	0	0	False	0	0	0	False	0	0	0	False	0	0	0	False	0	0	0	False	0	0	0	False	0	0
group10944	TRIAE_CS42_3AS_TGACv1_211020_AA0683210.1	TRIAE_CS42_3B_TGACv1_225049_AA0804350.1	TRIAE_CS42_3DS_TGACv1_274537_AA0936010.1	NA	NA	NA	NA	NA	NA	NA	NA	NA	NA	NA	NA	NA	NA	NA	NA	NA	NA	NA	NA	NA	NA	NA	NA	NA	NA	NA	NA	NA	NA	NA	NA	NA	NA	NA	NA	NA	NA	NA	NA	NA	NA	NA	NA	0	NA
group10945	TRIAE_CS42_3AS_TGACv1_211022_AA0683260.2	TRIAE_CS42_3B_TGACv1_226898_AA0820040.1	TRIAE_CS42_3DS_TGACv1_272635_AA0923370.1	0	0	0	False	0	0	0	False	0	0	0	False	0	0	0	False	0	0	0	False	0	0	0	False	0	0	0	False	0	0	0	False	0	0	0	False	0	0	0	False	0	0	0	False	0	0
group10946	TRIAE_CS42_3AS_TGACv1_211023_AA0683270.1	TRIAE_CS42_3B_TGACv1_220996_AA0726260.1	TRIAE_CS42_3DS_TGACv1_271881_AA0910120.1	0	0	0	False	0	0	0	False	0	0	0	False	0	0	0	False	0	0	0	False	0	0	0	False	0	0	0	False	0	0	0	False	0	0	0	False	0	0	0	False	0	0	0	False	0	0
group10947	TRIAE_CS42_3AS_TGACv1_211023_AA0683280.1	TRIAE_CS42_3B_TGACv1_220996_AA0726280.1	TRIAE_CS42_3DS_TGACv1_271881_AA0910130.1	NA	NA	NA	NA	NA	NA	NA	NA	NA	NA	NA	NA	NA	NA	NA	NA	NA	NA	NA	NA	NA	NA	NA	NA	NA	NA	NA	NA	NA	NA	NA	NA	0	NA	0	False	0	0	0	False	NA	NA	NA	NA	0	NA
group10948	TRIAE_CS42_3AS_TGACv1_211026_AA0683410.1	TRIAE_CS42_3B_TGACv1_222610_AA0767750.1	TRIAE_CS42_3DS_TGACv1_272233_AA0917430.1	NA	0	0	False	NA	0	0	False	NA	0	0	False	NA	0	0	False	0	0	0	False	NA	0	0	False	0	0	0	False	0	0	0	False	0	0	0	False	0	0	0	False	0	NA	0	False	0	NA
group10949	TRIAE_CS42_3AS_TGACv1_211026_AA0683420.3	TRIAE_CS42_3B_TGACv1_222610_AA0767730.2	TRIAE_CS42_3DS_TGACv1_272233_AA0917410.1	0	0	0	False	0	0	0	False	0	0	0	False	NA	0	0	False	0	0	0	False	0	0	0	False	0	0	0	False	0	0	0	False	0	0	0	False	0	0	0	False	0	0	0	False	0	0
group10950	TRIAE_CS42_3AS_TGACv1_211027_AA0683440.1	TRIAE_CS42_3B_TGACv1_224014_AA0790950.1	TRIAE_CS42_3DS_TGACv1_272709_AA0924170.2	0	0	NA	False	0	0	NA	False	0	0	0	False	0	0	0	False	0	0	0	False	0	0	0	False	0	0	0	False	0	0	0	False	0	0	0	False	0	0	0	False	0	0	0	False	0	0
group10951	TRIAE_CS42_3AS_TGACv1_211031_AA0683480.4	TRIAE_CS42_3B_TGACv1_222491_AA0765820.1	TRIAE_CS42_3DS_TGACv1_274210_AA0935070.5	NA	0	0	False	0	0	0	False	0	0	0	False	0	0	0	False	0	0	0	False	0	0	0	False	0	0	0	False	0	0	0	False	0	0	0	False	0	0	0	False	0	0	0	False	0	0
group10952	TRIAE_CS42_3AS_TGACv1_211035_AA0683570.2	TRIAE_CS42_3B_TGACv1_221584_AA0745100.4	TRIAE_CS42_3DS_TGACv1_272888_AA0926160.3	0	NA	0	False	NA	0	0	False	0	0	0	False	0	0	0	False	0	0	0	False	0	0	0	False	NA	NA	NA	NA	0	0	0	False	0	0	0	False	0	0	0	False	0	0	0	False	0	0
group10953	TRIAE_CS42_3AS_TGACv1_211037_AA0683620.1	TRIAE_CS42_3B_TGACv1_222967_AA0774260.2	TRIAE_CS42_3DS_TGACv1_271635_AA0904450.1	0	0	0	False	0	0	0	False	0	0	0	False	0	0	0	False	0	0	0	False	0	0	0	False	0	0	0	False	0	0	0	False	0	0	0	False	0	0	0	False	0	0	0	False	0	0
group10954	TRIAE_CS42_3AS_TGACv1_211037_AA0683630.1	TRIAE_CS42_3B_TGACv1_222376_AA0763400.1	TRIAE_CS42_3DS_TGACv1_272543_AA0922130.1	NA	NA	NA	NA	0	0	0	False	0	0	0	False	0	0	0	False	0	0	0	False	NA	0	0	False	0	0	0	False	0	0	0	False	0	0	0	False	NA	NA	NA	NA	NA	NA	NA	NA	NA	NA
group10955	TRIAE_CS42_3AS_TGACv1_211037_AA0683640.1	TRIAE_CS42_3B_TGACv1_227192_AA0822100.1	TRIAE_CS42_3DS_TGACv1_272543_AA0922120.1	0	0	0	False	0	0	0	False	0	0	0	False	0	0	0	False	0	0	0	False	0	0	0	False	0	0	0	False	0	0	0	False	0	0	0	False	0	0	0	False	0	0	0	False	0	0
group10958	TRIAE_CS42_3AS_TGACv1_211051_AA0683920.1	TRIAE_CS42_3B_TGACv1_228410_AA0826790.1	TRIAE_CS42_3DS_TGACv1_273544_AA0932060.1	0	0	0	False	0	0	0	False	0	0	0	False	0	0	0	False	0	0	0	False	0	0	0	False	0	0	0	False	0	0	0	False	0	0	0	False	0	0	0	False	0	0	0	False	0	0
group10959	TRIAE_CS42_3AS_TGACv1_211052_AA0683950.1	TRIAE_CS42_3B_TGACv1_223644_AA0785050.1	TRIAE_CS42_3DS_TGACv1_272722_AA0924270.1	0	0	NA	False	0	0	0	False	0	0	0	False	0	0	0	False	0	0	0	False	0	0	0	False	0	0	0	False	0	0	0	False	0	0	0	False	0	0	0	False	0	0	0	False	0	0
group10960	TRIAE_CS42_3AS_TGACv1_211054_AA0684050.2	TRIAE_CS42_3B_TGACv1_224871_AA0802520.1	TRIAE_CS42_3DS_TGACv1_272077_AA0914250.1	0	0	0	False	0	0	0	False	0	0	0	False	0	0	0	False	0	0	0	False	0	0	0	False	0	0	0	False	0	0	0	False	0	0	0	False	0	0	0	False	0	0	0	False	0	0
group10963	TRIAE_CS42_3AS_TGACv1_211065_AA0684470.1	TRIAE_CS42_3B_TGACv1_220881_AA0722240.1	TRIAE_CS42_3DS_TGACv1_272743_AA0924610.1	0	0	NA	False	0	0	0	False	0	0	0	False	0	0	0	False	0	0	0	False	0	0	0	False	0	0	0	False	0	0	0	False	0	0	0	False	0	0	0	False	0	0	0	False	0	0
group10967	TRIAE_CS42_3AS_TGACv1_211073_AA0684600.1	TRIAE_CS42_3B_TGACv1_222029_AA0755410.1	TRIAE_CS42_3DS_TGACv1_272135_AA0915460.1	NA	NA	NA	NA	0	0	0	False	NA	NA	NA	NA	NA	NA	NA	NA	NA	0	0	False	0	0	NA	False	0	0	0	False	0	0	0	False	0	0	0	False	0	0	0	False	0	NA	0	False	0	0
group10968	TRIAE_CS42_3AS_TGACv1_211075_AA0684630.1	TRIAE_CS42_3B_TGACv1_221454_AA0741350.1	TRIAE_CS42_3DS_TGACv1_273436_AA0931180.1	0	0	0	False	0	0	0	False	0	0	0	False	0	0	0	False	0	0	0	False	0	0	0	False	0	0	0	False	0	0	0	False	0	0	0	False	0	0	0	False	0	0	0	False	0	0
group10969	TRIAE_CS42_3AS_TGACv1_211076_AA0684660.1	TRIAE_CS42_3B_TGACv1_224560_AA0797930.1	TRIAE_CS42_3DS_TGACv1_271505_AA0900630.1	-1	-1	0	True	-1	-1	0	True	0	-1	0	True	-1	-1	0	True	0	0	0	False	-1	-1	0	True	-1	-1	0	True	-1	-1	0	True	-1	-1	0	True	-1	-1	0	True	0	0	0	False	-1	0
group10971	TRIAE_CS42_3AS_TGACv1_211081_AA0684710.2	TRIAE_CS42_3B_TGACv1_224881_AA0802740.1	TRIAE_CS42_3DS_TGACv1_271711_AA0906260.2	0	0	0	False	0	0	0	False	0	0	0	False	0	0	0	False	0	0	0	False	0	0	0	False	0	0	0	False	0	0	0	False	0	0	0	False	0	0	0	False	0	0	0	False	0	0
group10972	TRIAE_CS42_3AS_TGACv1_211081_AA0684720.1	TRIAE_CS42_3B_TGACv1_224881_AA0802730.1	TRIAE_CS42_3DS_TGACv1_271711_AA0906270.1	0	0	0	False	0	0	0	False	0	0	0	False	0	0	0	False	0	0	0	False	0	0	0	False	0	0	0	False	0	0	0	False	0	0	0	False	0	0	0	False	0	0	0	False	0	0
group10973	TRIAE_CS42_3AS_TGACv1_211081_AA0684730.1	TRIAE_CS42_3B_TGACv1_224881_AA0802720.1	TRIAE_CS42_3DS_TGACv1_271711_AA0906280.1	0	0	0	False	0	0	0	False	0	0	0	False	-1	0	0	True	-1	0	0	True	-1	-1	0	True	-1	-1	0	True	0	0	0	False	0	0	0	False	0	0	0	False	0	0	0	False	0	0
group10974	TRIAE_CS42_3AS_TGACv1_211081_AA0684740.1	TRIAE_CS42_3B_TGACv1_220751_AA0718060.1	TRIAE_CS42_3DS_TGACv1_271711_AA0906290.1	0	0	0	False	0	0	0	False	0	0	0	False	0	0	0	False	0	0	-1	True	0	0	0	False	0	0	0	False	0	0	0	False	0	0	0	False	0	0	0	False	0	0	0	False	0	0
group10975	TRIAE_CS42_3AS_TGACv1_211082_AA0684750.1	TRIAE_CS42_3B_TGACv1_222728_AA0769610.1	TRIAE_CS42_3DS_TGACv1_272448_AA0920800.1	0	0	NA	False	0	0	0	False	0	0	0	False	0	0	0	False	0	0	0	False	0	0	0	False	0	0	0	False	0	0	0	False	0	0	0	False	0	0	0	False	0	0	0	False	0	0
group10976	TRIAE_CS42_3AS_TGACv1_211087_AA0684790.1	TRIAE_CS42_3B_TGACv1_225540_AA0809520.1	TRIAE_CS42_3DS_TGACv1_273558_AA0932130.1	-1	-1	0	True	-1	0	0	True	-1	0	0	True	-1	-1	0	True	-1	-1	0	True	-1	-1	0	True	-1	-1	0	True	-1	-1	0	True	-1	-1	0	True	-1	-1	0	True	-1	-1	0	True	-1	-1
group10977	TRIAE_CS42_3AS_TGACv1_211087_AA0684800.5	TRIAE_CS42_3B_TGACv1_224810_AA0801800.1	TRIAE_CS42_3DS_TGACv1_273558_AA0932140.3	NA	NA	0	False	NA	0	0	False	NA	0	0	False	NA	0	0	False	NA	0	0	False	NA	0	0	False	NA	0	0	False	NA	0	0	False	NA	0	0	False	NA	0	0	False	0	0	0	False	0	0
group10979	TRIAE_CS42_3AS_TGACv1_211092_AA0684870.1	TRIAE_CS42_3B_TGACv1_221940_AA0753540.1	TRIAE_CS42_3DS_TGACv1_272441_AA0920730.1	0	0	0	False	0	0	0	False	0	0	0	False	0	0	0	False	0	0	0	False	0	0	0	False	0	0	0	False	0	0	0	False	0	0	0	False	0	0	0	False	0	0	0	False	0	1
group10980	TRIAE_CS42_3AS_TGACv1_211092_AA0684880.1	TRIAE_CS42_3B_TGACv1_221940_AA0753530.1	TRIAE_CS42_3DS_TGACv1_272441_AA0920740.1	NA	NA	NA	NA	NA	0	0	False	NA	0	0	False	NA	NA	NA	NA	0	0	NA	False	0	0	0	False	0	0	0	False	0	0	0	False	0	0	0	False	0	0	0	False	0	0	0	False	0	0
group10983	TRIAE_CS42_3AS_TGACv1_211094_AA0684980.4	TRIAE_CS42_3B_TGACv1_224795_AA0801600.4	TRIAE_CS42_3DS_TGACv1_272909_AA0926560.4	0	1	1	True	0	0	1	True	0	1	0	True	0	1	1	True	0	1	1	True	0	1	1	True	0	1	1	True	0	1	1	True	0	1	1	True	0	1	1	True	0	0	1	True	0	1
group10985	TRIAE_CS42_3AS_TGACv1_211094_AA0685010.1	TRIAE_CS42_3B_TGACv1_224795_AA0801620.1	TRIAE_CS42_3DS_TGACv1_272909_AA0926540.1	0	NA	0	False	NA	NA	NA	NA	NA	NA	NA	NA	0	NA	0	False	0	0	0	False	0	NA	0	False	0	NA	0	False	0	0	0	False	0	0	0	False	0	0	0	False	0	0	0	False	0	0
group10988	TRIAE_CS42_3AS_TGACv1_211110_AA0685220.1	TRIAE_CS42_3B_TGACv1_222519_AA0766330.1	TRIAE_CS42_3DS_TGACv1_272792_AA0925290.1	NA	NA	NA	NA	NA	NA	NA	NA	NA	NA	NA	NA	NA	NA	NA	NA	NA	NA	NA	NA	NA	NA	NA	NA	NA	NA	NA	NA	NA	NA	NA	NA	NA	NA	NA	NA	NA	NA	NA	NA	NA	NA	NA	NA	0	0
group10990	TRIAE_CS42_3AS_TGACv1_211113_AA0685270.1	TRIAE_CS42_3B_TGACv1_222079_AA0756820.1	TRIAE_CS42_3DS_TGACv1_272197_AA0916690.1	NA	NA	NA	NA	NA	NA	NA	NA	NA	NA	NA	NA	NA	NA	NA	NA	NA	NA	NA	NA	NA	NA	NA	NA	NA	NA	NA	NA	NA	NA	NA	NA	NA	NA	NA	NA	NA	NA	NA	NA	NA	NA	NA	NA	NA	NA
group10993	TRIAE_CS42_3AS_TGACv1_211116_AA0685350.1	TRIAE_CS42_3B_TGACv1_222314_AA0761960.2	TRIAE_CS42_3DS_TGACv1_272760_AA0924910.1	0	0	0	False	0	0	NA	False	0	0	NA	False	0	0	0	False	0	0	0	False	0	0	0	False	NA	0	0	False	0	0	0	False	0	0	0	False	0	0	0	False	0	0	0	False	0	0
group10994	TRIAE_CS42_3AS_TGACv1_211116_AA0685360.1	TRIAE_CS42_3B_TGACv1_223066_AA0775930.1	TRIAE_CS42_3DS_TGACv1_272760_AA0924900.1	0	0	0	False	0	0	0	False	0	0	0	False	0	0	0	False	0	0	0	False	0	0	0	False	0	0	0	False	0	0	0	False	0	0	0	False	0	0	0	False	0	0	0	False	0	0
group10996	TRIAE_CS42_3AS_TGACv1_211121_AA0685440.1	TRIAE_CS42_3B_TGACv1_223885_AA0789010.4	TRIAE_CS42_3DS_TGACv1_271782_AA0907860.2	NA	NA	NA	NA	0	0	NA	False	NA	0	0	False	0	0	0	False	0	0	NA	False	0	0	NA	False	0	0	0	False	0	0	0	False	0	0	0	False	0	0	0	False	0	0	0	False	0	0
group10999	TRIAE_CS42_3AS_TGACv1_211129_AA0685750.1	TRIAE_CS42_3B_TGACv1_220966_AA0725270.1	TRIAE_CS42_3DS_TGACv1_271450_AA0898780.1	0	0	0	False	0	0	0	False	0	0	0	False	0	0	0	False	0	0	0	False	0	0	0	False	0	0	0	False	0	0	0	False	0	0	0	False	0	0	0	False	0	0	0	False	0	0
group11000	TRIAE_CS42_3AS_TGACv1_211132_AA0685770.1	TRIAE_CS42_3B_TGACv1_226896_AA0820020.3	TRIAE_CS42_3DS_TGACv1_271743_AA0907230.1	0	0	-1	True	0	0	-1	True	0	-1	-1	True	0	-1	-1	True	0	0	-1	True	0	0	0	False	0	0	0	False	0	0	-1	True	1	0	-1	True	1	0	-1	True	0	0	-1	True	1	0
group11003	TRIAE_CS42_3AS_TGACv1_211135_AA0685810.1	TRIAE_CS42_3B_TGACv1_221067_AA0729130.1	TRIAE_CS42_3DS_TGACv1_271869_AA0909730.1	0	0	-1	True	0	-1	-1	True	0	0	0	False	0	0	-1	True	0	-1	-1	True	0	0	-1	True	0	0	-1	True	0	-1	-1	True	0	-1	-1	True	0	-1	-1	True	0	-1	-1	True	1	-1
group11006	TRIAE_CS42_3AS_TGACv1_211140_AA0685940.1	TRIAE_CS42_3B_TGACv1_224560_AA0797920.1	TRIAE_CS42_3DS_TGACv1_271505_AA0900640.1	0	0	0	False	0	0	0	False	0	0	0	False	0	0	0	False	0	0	0	False	0	0	0	False	0	0	NA	False	0	0	0	False	0	0	NA	False	0	0	NA	False	0	0	NA	False	0	0
group11007	TRIAE_CS42_3AS_TGACv1_211140_AA0685950.1	TRIAE_CS42_3B_TGACv1_224560_AA0797910.1	TRIAE_CS42_3DS_TGACv1_271865_AA0909680.1	NA	NA	NA	NA	0	0	0	False	NA	NA	NA	NA	0	NA	0	False	0	NA	0	False	0	NA	0	False	0	0	0	False	0	0	0	False	0	0	0	False	0	0	NA	False	0	0	NA	False	0	0
group11008	TRIAE_CS42_3AS_TGACv1_211141_AA0685980.1	TRIAE_CS42_3B_TGACv1_226108_AA0814010.1	TRIAE_CS42_3DS_TGACv1_273015_AA0927530.1	0	0	0	False	0	0	0	False	0	0	0	False	0	0	0	False	0	0	0	False	0	0	0	False	0	0	0	False	NA	NA	NA	NA	NA	NA	NA	NA	NA	NA	NA	NA	NA	NA	NA	NA	NA	NA
group11009	TRIAE_CS42_3AS_TGACv1_211142_AA0686010.1	TRIAE_CS42_3B_TGACv1_221535_AA0743220.2	TRIAE_CS42_3DS_TGACv1_273644_AA0932700.1	0	0	0	False	0	0	0	False	0	0	0	False	0	0	0	False	0	0	0	False	0	0	0	False	0	0	0	False	0	0	0	False	0	0	0	False	0	0	0	False	0	0	0	False	0	0
group11010	TRIAE_CS42_3AS_TGACv1_211158_AA0686190.1	TRIAE_CS42_3B_TGACv1_220836_AA0720940.1	TRIAE_CS42_3DS_TGACv1_271721_AA0906500.1	0	0	0	False	0	0	0	False	0	0	0	False	0	0	0	False	0	0	0	False	0	0	0	False	0	0	0	False	0	0	0	False	0	0	0	False	0	0	0	False	0	0	0	False	0	0
group11011	TRIAE_CS42_3AS_TGACv1_211158_AA0686230.1	TRIAE_CS42_3B_TGACv1_220836_AA0720980.1	TRIAE_CS42_3DS_TGACv1_271721_AA0906530.1	0	0	0	False	0	NA	0	False	0	NA	0	False	0	NA	0	False	0	0	0	False	0	NA	0	False	0	NA	0	False	0	0	NA	False	0	0	0	False	0	0	0	False	NA	NA	0	False	0	NA
group11012	TRIAE_CS42_3AS_TGACv1_211166_AA0686260.1	TRIAE_CS42_3B_TGACv1_227098_AA0821360.1	TRIAE_CS42_3DS_TGACv1_272376_AA0919810.1	0	0	0	False	0	0	0	False	0	0	0	False	0	0	0	False	0	0	0	False	0	0	0	False	0	0	0	False	0	0	0	False	0	0	0	False	0	0	0	False	0	0	0	False	0	0
group11013	TRIAE_CS42_3AS_TGACv1_211166_AA0686270.1	TRIAE_CS42_3B_TGACv1_221588_AA0745230.1	TRIAE_CS42_3DS_TGACv1_272376_AA0919800.1	0	0	0	False	0	0	0	False	0	0	0	False	0	0	0	False	0	0	0	False	0	0	0	False	0	0	0	False	0	0	0	False	0	0	0	False	0	0	0	False	0	0	-1	True	0	0
group11014	TRIAE_CS42_3AS_TGACv1_211167_AA0686280.2	TRIAE_CS42_3B_TGACv1_225989_AA0813290.1	TRIAE_CS42_3DS_TGACv1_271606_AA0903570.2	NA	0	0	False	NA	0	0	False	0	0	0	False	0	0	0	False	0	0	0	False	0	0	NA	False	0	0	0	False	0	0	0	False	0	0	0	False	0	0	0	False	0	0	NA	False	0	0
group11015	TRIAE_CS42_3AS_TGACv1_211167_AA0686290.1	TRIAE_CS42_3B_TGACv1_225989_AA0813300.2	TRIAE_CS42_3DS_TGACv1_271606_AA0903560.1	NA	NA	NA	NA	NA	NA	NA	NA	NA	NA	NA	NA	NA	NA	NA	NA	NA	NA	NA	NA	NA	NA	NA	NA	NA	NA	NA	NA	NA	NA	NA	NA	NA	NA	NA	NA	NA	NA	NA	NA	NA	NA	NA	NA	NA	NA
group11016	TRIAE_CS42_3AS_TGACv1_211170_AA0686360.1	TRIAE_CS42_3B_TGACv1_227711_AA0824440.1	TRIAE_CS42_3DS_TGACv1_272364_AA0919620.1	0	0	0	False	0	0	0	False	0	0	0	False	0	0	0	False	0	0	0	False	0	0	0	False	0	0	0	False	0	0	0	False	0	0	0	False	0	0	0	False	0	0	0	False	0	0
group11017	TRIAE_CS42_3AS_TGACv1_211170_AA0686370.1	TRIAE_CS42_3B_TGACv1_227711_AA0824450.1	TRIAE_CS42_3DS_TGACv1_272364_AA0919610.1	0	0	0	False	0	0	0	False	0	0	0	False	0	0	0	False	0	0	0	False	0	0	0	False	0	0	0	False	0	0	0	False	0	0	0	False	0	0	0	False	0	0	0	False	0	0
group11018	TRIAE_CS42_3AS_TGACv1_211173_AA0686440.1	TRIAE_CS42_3B_TGACv1_221108_AA0730510.1	TRIAE_CS42_3DS_TGACv1_271711_AA0906320.1	0	0	0	False	0	0	0	False	0	0	0	False	0	0	0	False	0	0	0	False	0	0	0	False	0	0	0	False	0	0	0	False	0	0	0	False	0	0	0	False	0	0	0	False	0	0
group11019	TRIAE_CS42_3AS_TGACv1_211176_AA0686460.1	TRIAE_CS42_3B_TGACv1_223834_AA0788190.1	TRIAE_CS42_3DS_TGACv1_272645_AA0923470.1	0	0	0	False	0	0	0	False	0	0	0	False	0	0	0	False	0	0	0	False	0	0	0	False	0	0	0	False	0	0	0	False	0	0	0	False	0	0	0	False	0	0	0	False	0	0
group11020	TRIAE_CS42_3AS_TGACv1_211184_AA0686490.1	TRIAE_CS42_3B_TGACv1_224075_AA0791940.1	TRIAE_CS42_3DS_TGACv1_274383_AA0935670.1	0	0	0	False	0	0	0	False	0	0	0	False	0	0	0	False	0	0	0	False	0	0	0	False	0	0	0	False	0	0	0	False	0	0	0	False	0	0	0	False	0	0	0	False	0	0
group11022	TRIAE_CS42_3AS_TGACv1_211205_AA0686630.1	TRIAE_CS42_3B_TGACv1_223754_AA0786670.1	TRIAE_CS42_3DS_TGACv1_272258_AA0917870.4	0	0	0	False	0	0	1	True	0	0	1	True	0	0	0	False	0	0	0	False	0	0	0	False	0	0	1	True	0	0	0	False	0	0	0	False	0	0	0	False	0	0	0	False	0	0
group11023	TRIAE_CS42_3AS_TGACv1_211205_AA0686640.1	TRIAE_CS42_3B_TGACv1_223754_AA0786660.1	TRIAE_CS42_3DS_TGACv1_272258_AA0917880.2	NA	NA	NA	NA	NA	NA	NA	NA	0	0	NA	False	0	NA	0	False	NA	NA	NA	NA	0	0	NA	False	NA	NA	NA	NA	0	0	NA	False	0	0	0	False	0	0	0	False	0	0	0	False	NA	NA
group11025	TRIAE_CS42_3AS_TGACv1_211207_AA0686680.1	TRIAE_CS42_3B_TGACv1_224398_AA0796360.1	TRIAE_CS42_3DS_TGACv1_271757_AA0907420.1	0	0	-1	True	0	0	-1	True	0	0	0	False	0	0	0	False	0	0	0	False	0	-1	-1	True	0	-1	-1	True	1	0	0	True	1	0	0	True	0	0	0	False	0	0	0	False	1	0
group11026	TRIAE_CS42_3AS_TGACv1_211210_AA0686740.1	TRIAE_CS42_3B_TGACv1_225699_AA0811230.1	TRIAE_CS42_3DS_TGACv1_271827_AA0908920.1	0	-1	0	True	0	0	0	False	0	0	0	False	0	0	0	False	0	0	0	False	-1	-1	0	True	-1	-1	0	True	0	0	0	False	0	0	0	False	0	0	0	False	0	0	0	False	0	0
group11027	TRIAE_CS42_3AS_TGACv1_211210_AA0686750.1	TRIAE_CS42_3B_TGACv1_223749_AA0786630.1	TRIAE_CS42_3DS_TGACv1_271827_AA0908930.1	0	0	0	False	0	0	0	False	0	0	0	False	0	0	0	False	0	0	0	False	0	0	0	False	0	0	0	False	0	0	0	False	0	0	0	False	0	0	0	False	0	0	0	False	0	0
group11028	TRIAE_CS42_3AS_TGACv1_211212_AA0686760.1	TRIAE_CS42_3B_TGACv1_226411_AA0816760.1	TRIAE_CS42_3DS_TGACv1_272749_AA0924780.1	NA	NA	NA	NA	0	NA	0	False	NA	NA	NA	NA	NA	NA	NA	NA	NA	0	0	False	0	0	0	False	NA	NA	NA	NA	NA	NA	NA	NA	0	0	0	False	0	0	NA	False	0	0	NA	False	0	0
group11029	TRIAE_CS42_3AS_TGACv1_211230_AA0686960.2	TRIAE_CS42_3B_TGACv1_222064_AA0756500.1	TRIAE_CS42_3DS_TGACv1_272739_AA0924490.1	0	0	0	False	0	0	0	False	0	0	0	False	0	0	0	False	0	0	0	False	0	0	0	False	0	0	0	False	0	0	0	False	0	0	0	False	0	0	0	False	0	0	0	False	0	0
group11030	TRIAE_CS42_3AS_TGACv1_211230_AA0686970.1	TRIAE_CS42_3B_TGACv1_222064_AA0756540.1	TRIAE_CS42_3DS_TGACv1_273850_AA0933730.2	1	0	0	True	1	0	-1	True	1	0	-1	True	1	0	-1	True	1	0	-1	True	1	0	-1	True	1	0	0	True	1	0	0	True	1	0	0	True	1	0	0	True	1	0	0	True	1	0
group11031	TRIAE_CS42_3AS_TGACv1_211231_AA0686980.2	TRIAE_CS42_3B_TGACv1_222480_AA0765530.1	TRIAE_CS42_3DS_TGACv1_271571_AA0902790.5	0	0	0	False	0	0	0	False	0	0	0	False	0	0	0	False	0	0	0	False	0	0	0	False	0	0	0	False	0	0	0	False	0	0	0	False	0	0	0	False	0	0	0	False	0	0
group11033	TRIAE_CS42_3AS_TGACv1_211231_AA0687000.1	TRIAE_CS42_3B_TGACv1_222480_AA0765510.1	TRIAE_CS42_3DS_TGACv1_271571_AA0902770.2	0	0	0	False	0	0	0	False	0	0	0	False	0	0	0	False	0	0	0	False	0	0	0	False	0	0	0	False	0	0	0	False	0	0	0	False	0	0	0	False	0	0	0	False	0	0
group11035	TRIAE_CS42_3AS_TGACv1_211245_AA0687080.2	TRIAE_CS42_3B_TGACv1_226957_AA0820450.1	TRIAE_CS42_3DS_TGACv1_271609_AA0903630.1	0	0	0	False	0	0	0	False	0	0	0	False	0	0	0	False	0	0	0	False	0	0	0	False	0	0	0	False	0	0	0	False	0	0	0	False	0	0	0	False	0	0	0	False	0	0
group11036	TRIAE_CS42_3AS_TGACv1_211249_AA0687230.1	TRIAE_CS42_3B_TGACv1_222157_AA0758500.2	TRIAE_CS42_3DS_TGACv1_271827_AA0908970.1	NA	NA	NA	NA	0	NA	0	False	NA	NA	NA	NA	NA	NA	NA	NA	NA	NA	NA	NA	NA	NA	NA	NA	NA	NA	NA	NA	NA	0	0	False	NA	0	NA	False	NA	NA	NA	NA	NA	NA	NA	NA	0	NA
group11040	TRIAE_CS42_3AS_TGACv1_211257_AA0687380.1	TRIAE_CS42_3B_TGACv1_220601_AA0710720.1	TRIAE_CS42_3DS_TGACv1_272464_AA0921230.1	0	0	0	False	0	0	0	False	0	0	0	False	0	0	0	False	0	0	0	False	0	0	0	False	0	0	0	False	0	0	0	False	0	0	0	False	0	0	0	False	0	0	0	False	0	0
group11041	TRIAE_CS42_3AS_TGACv1_211257_AA0687390.1	TRIAE_CS42_3B_TGACv1_221993_AA0754770.2	TRIAE_CS42_3DS_TGACv1_272132_AA0915410.1	0	0	NA	False	0	0	0	False	0	0	NA	False	0	0	0	False	0	0	1	True	0	0	0	False	0	0	0	False	0	0	0	False	0	0	0	False	0	0	0	False	0	0	0	False	0	0
group11043	TRIAE_CS42_3AS_TGACv1_211259_AA0687460.1	TRIAE_CS42_3B_TGACv1_223619_AA0784710.1	TRIAE_CS42_3DS_TGACv1_273974_AA0934090.1	NA	NA	NA	NA	NA	NA	NA	NA	NA	NA	NA	NA	NA	NA	NA	NA	NA	NA	NA	NA	NA	NA	NA	NA	NA	NA	NA	NA	NA	NA	NA	NA	NA	NA	NA	NA	NA	NA	NA	NA	NA	NA	NA	NA	NA	NA
group11045	TRIAE_CS42_3AS_TGACv1_211260_AA0687490.1	TRIAE_CS42_3B_TGACv1_220656_AA0714210.1	TRIAE_CS42_3DS_TGACv1_272607_AA0922940.1	0	0	0	False	0	0	NA	False	NA	NA	NA	NA	NA	NA	NA	NA	0	0	NA	False	0	0	0	False	0	NA	0	False	NA	0	0	False	NA	NA	NA	NA	NA	NA	NA	NA	NA	NA	NA	NA	NA	NA
group11046	TRIAE_CS42_3AS_TGACv1_211262_AA0687600.1	TRIAE_CS42_3B_TGACv1_221840_AA0751230.1	TRIAE_CS42_3DS_TGACv1_272204_AA0916750.1	0	0	0	False	0	0	0	False	0	0	0	False	0	0	0	False	0	0	0	False	0	0	0	False	0	0	0	False	0	0	0	False	0	0	0	False	0	0	0	False	0	0	0	False	0	0
group11048	TRIAE_CS42_3AS_TGACv1_211264_AA0687640.1	TRIAE_CS42_2BS_TGACv1_146494_AA0466490.1	TRIAE_CS42_1DL_TGACv1_061203_AA0188630.1	NA	NA	NA	NA	NA	NA	NA	NA	NA	NA	NA	NA	NA	NA	NA	NA	NA	NA	NA	NA	NA	NA	NA	NA	NA	NA	NA	NA	NA	NA	NA	NA	NA	NA	NA	NA	NA	NA	NA	NA	NA	NA	NA	NA	NA	NA
group11049	TRIAE_CS42_3AS_TGACv1_211269_AA0687760.2	TRIAE_CS42_7BL_TGACv1_576879_AA1858370.1	TRIAE_CS42_3DS_TGACv1_271794_AA0908190.1	0	NA	0	False	0	0	0	False	0	0	0	False	0	0	0	False	0	0	0	False	0	0	0	False	0	0	0	False	0	0	0	False	0	0	0	False	0	0	0	False	0	0	0	False	0	0
group11050	TRIAE_CS42_3AS_TGACv1_211269_AA0687770.1	TRIAE_CS42_7BL_TGACv1_576879_AA1858380.1	TRIAE_CS42_3DS_TGACv1_271794_AA0908200.1	0	0	0	False	0	0	0	False	0	0	0	False	0	0	0	False	0	0	0	False	0	0	0	False	0	0	0	False	0	0	0	False	0	0	0	False	0	0	0	False	0	0	0	False	0	0
group11051	TRIAE_CS42_3AS_TGACv1_211269_AA0687780.1	TRIAE_CS42_7BL_TGACv1_576879_AA1858390.1	TRIAE_CS42_3DS_TGACv1_271794_AA0908210.1	0	0	0	False	0	0	0	False	0	0	0	False	0	0	0	False	0	0	0	False	0	0	0	False	0	0	0	False	0	0	0	False	0	0	0	False	0	0	0	False	0	0	0	False	0	0
group11052	TRIAE_CS42_3AS_TGACv1_211270_AA0687790.1	TRIAE_CS42_3B_TGACv1_222190_AA0759430.2	TRIAE_CS42_3DS_TGACv1_272724_AA0924280.1	0	0	0	False	0	0	0	False	0	0	0	False	0	0	0	False	0	0	0	False	0	0	0	False	0	0	0	False	0	0	0	False	0	0	0	False	0	0	0	False	0	0	0	False	0	0
group11056	TRIAE_CS42_3AS_TGACv1_211273_AA0687850.1	TRIAE_CS42_3B_TGACv1_225121_AA0805250.1	TRIAE_CS42_3DS_TGACv1_271674_AA0905300.1	0	0	0	False	0	0	0	False	0	0	0	False	0	0	0	False	0	0	0	False	0	0	0	False	0	0	0	False	0	0	0	False	0	0	0	False	0	0	0	False	0	0	0	False	0	0
group11058	TRIAE_CS42_3AS_TGACv1_211280_AA0688050.1	TRIAE_CS42_3B_TGACv1_220723_AA0716680.1	TRIAE_CS42_3DS_TGACv1_273204_AA0929430.1	1	0	-1	True	1	0	-1	True	1	0	-1	True	1	0	-1	True	1	0	0	True	1	0	-1	True	1	0	-1	True	0	0	0	False	0	0	0	False	0	0	0	False	0	0	0	False	1	0
group11059	TRIAE_CS42_3AS_TGACv1_211294_AA0688120.1	TRIAE_CS42_3B_TGACv1_225621_AA0810470.1	TRIAE_CS42_3DS_TGACv1_273519_AA0931950.1	0	1	1	True	0	1	1	True	0	0	1	True	-1	1	1	True	0	1	1	True	-1	1	1	True	-1	1	1	True	0	1	1	True	-1	1	1	True	0	1	1	True	-1	0	1	True	-1	1
group11060	TRIAE_CS42_3AS_TGACv1_211300_AA0688150.1	TRIAE_CS42_3B_TGACv1_221828_AA0750670.1	TRIAE_CS42_3DS_TGACv1_271483_AA0900040.1	NA	NA	NA	NA	NA	NA	NA	NA	NA	NA	NA	NA	NA	NA	NA	NA	NA	NA	NA	NA	NA	NA	NA	NA	NA	NA	NA	NA	NA	NA	NA	NA	NA	NA	NA	NA	NA	0	0	False	NA	NA	NA	NA	NA	NA
group11061	TRIAE_CS42_3AS_TGACv1_211302_AA0688170.1	TRIAE_CS42_3B_TGACv1_223336_AA0780480.1	TRIAE_CS42_3DS_TGACv1_273380_AA0930790.1	NA	0	0	False	0	0	0	False	0	0	0	False	0	0	0	False	0	0	0	False	0	0	0	False	0	0	0	False	0	0	0	False	0	0	0	False	0	0	0	False	0	0	0	False	0	0
group11062	TRIAE_CS42_3AS_TGACv1_211302_AA0688180.1	TRIAE_CS42_3B_TGACv1_223336_AA0780460.2	TRIAE_CS42_3DS_TGACv1_273110_AA0928430.1	NA	NA	NA	NA	NA	NA	NA	NA	NA	NA	NA	NA	NA	NA	NA	NA	NA	NA	NA	NA	NA	NA	NA	NA	NA	NA	NA	NA	NA	NA	NA	NA	NA	NA	NA	NA	NA	NA	NA	NA	NA	NA	NA	NA	0	0
group11063	TRIAE_CS42_3AS_TGACv1_211302_AA0688190.1	TRIAE_CS42_3B_TGACv1_223336_AA0780450.1	TRIAE_CS42_3DS_TGACv1_273110_AA0928440.1	0	0	0	False	0	0	0	False	0	0	0	False	0	NA	0	False	0	0	0	False	0	0	0	False	0	0	0	False	0	0	0	False	0	NA	0	False	0	0	0	False	0	0	0	False	0	0
group11065	TRIAE_CS42_3AS_TGACv1_211303_AA0688230.1	TRIAE_CS42_3B_TGACv1_223927_AA0789760.1	TRIAE_CS42_3DS_TGACv1_274304_AA0935380.1	0	0	0	False	0	0	0	False	0	0	0	False	0	0	0	False	0	0	0	False	0	0	0	False	0	0	0	False	0	0	0	False	0	0	0	False	NA	0	0	False	NA	0	0	False	0	0
group11066	TRIAE_CS42_3AS_TGACv1_211312_AA0688420.1	TRIAE_CS42_3B_TGACv1_222583_AA0767270.1	TRIAE_CS42_3DS_TGACv1_272383_AA0919890.1	0	0	0	False	-1	-1	0	True	0	-1	0	True	NA	0	0	False	0	0	0	False	0	0	0	False	0	0	0	False	0	0	0	False	0	0	0	False	0	0	0	False	-1	-1	0	True	-1	-1
group11067	TRIAE_CS42_3AS_TGACv1_211316_AA0688520.1	TRIAE_CS42_3B_TGACv1_225328_AA0807110.2	TRIAE_CS42_3DS_TGACv1_273364_AA0930610.1	0	1	1	True	0	1	1	True	0	1	1	True	0	1	1	True	0	1	1	True	0	1	1	True	0	1	1	True	0	1	1	True	0	1	1	True	0	1	1	True	0	1	1	True	0	1
group11068	TRIAE_CS42_3AS_TGACv1_211325_AA0688590.1	TRIAE_CS42_3B_TGACv1_224298_AA0795000.1	TRIAE_CS42_3DS_TGACv1_271734_AA0907130.1	0	NA	0	False	0	0	0	False	0	0	0	False	0	0	0	False	0	0	0	False	0	0	0	False	0	0	0	False	0	0	0	False	0	0	0	False	0	0	0	False	0	0	0	False	0	0
group11069	TRIAE_CS42_3AS_TGACv1_211328_AA0688610.1	TRIAE_CS42_3B_TGACv1_224607_AA0798710.1	TRIAE_CS42_3DS_TGACv1_271906_AA0910690.1	NA	NA	NA	NA	NA	NA	NA	NA	NA	NA	NA	NA	NA	NA	NA	NA	NA	NA	NA	NA	NA	NA	NA	NA	NA	NA	NA	NA	0	NA	0	False	NA	NA	NA	NA	NA	NA	NA	NA	0	NA	0	False	NA	NA
group11070	TRIAE_CS42_3AS_TGACv1_211328_AA0688620.1	TRIAE_CS42_3B_TGACv1_224607_AA0798700.2	TRIAE_CS42_3DS_TGACv1_271906_AA0910700.1	0	0	0	False	0	NA	0	False	0	NA	0	False	0	NA	0	False	0	NA	0	False	0	NA	0	False	0	0	0	False	0	0	0	False	0	0	0	False	0	0	0	False	0	0	0	False	0	0
group11071	TRIAE_CS42_3AS_TGACv1_211341_AA0688770.2	TRIAE_CS42_3B_TGACv1_222042_AA0755620.1	TRIAE_CS42_3DS_TGACv1_272451_AA0920870.2	0	0	0	False	0	0	0	False	0	0	0	False	0	0	0	False	0	0	0	False	0	0	0	False	0	0	0	False	0	0	1	True	-1	0	1	True	0	0	0	False	0	0	0	False	0	0
group11073	TRIAE_CS42_3AS_TGACv1_211344_AA0688860.1	TRIAE_CS42_3B_TGACv1_220593_AA0710240.1	TRIAE_CS42_3DS_TGACv1_272039_AA0913620.1	NA	NA	NA	NA	0	0	0	False	NA	NA	NA	NA	0	0	0	False	NA	NA	NA	NA	0	NA	0	False	NA	NA	NA	NA	NA	NA	NA	NA	NA	0	NA	False	NA	NA	NA	NA	NA	NA	NA	NA	NA	NA
group11074	TRIAE_CS42_3AS_TGACv1_211346_AA0688900.2	TRIAE_CS42_3B_TGACv1_226284_AA0815680.2	TRIAE_CS42_3DS_TGACv1_271475_AA0899660.1	0	0	0	False	0	0	0	False	0	0	0	False	0	0	0	False	0	0	0	False	0	0	0	False	0	0	0	False	0	1	1	True	0	1	1	True	0	1	1	True	0	1	1	True	0	1
group11075	TRIAE_CS42_3AS_TGACv1_211346_AA0688910.1	TRIAE_CS42_3B_TGACv1_223908_AA0789400.1	TRIAE_CS42_3DS_TGACv1_271475_AA0899650.1	0	0	0	False	0	0	0	False	0	0	0	False	0	0	0	False	0	0	0	False	0	0	0	False	0	0	0	False	0	0	0	False	0	0	0	False	0	0	0	False	1	1	0	True	0	0
group11076	TRIAE_CS42_3AS_TGACv1_211351_AA0688970.1	TRIAE_CS42_3B_TGACv1_223674_AA0785460.1	TRIAE_CS42_3DS_TGACv1_272245_AA0917720.2	0	0	0	False	0	NA	0	False	0	NA	0	False	0	NA	0	False	0	0	0	False	0	0	0	False	0	NA	0	False	0	0	0	False	0	0	0	False	0	0	0	False	0	0	0	False	-1	0
group11079	TRIAE_CS42_3AS_TGACv1_211357_AA0689030.1	TRIAE_CS42_3B_TGACv1_229845_AA0829210.1	TRIAE_CS42_3DS_TGACv1_271549_AA0902230.1	0	0	1	True	0	0	1	True	0	0	1	True	0	0	1	True	0	0	1	True	0	0	1	True	0	1	1	True	0	0	1	True	0	0	1	True	0	1	1	True	0	0	1	True	0	0
group11081	TRIAE_CS42_3AS_TGACv1_211357_AA0689070.1	TRIAE_CS42_3B_TGACv1_228181_AA0826160.1	TRIAE_CS42_3DS_TGACv1_271549_AA0902260.1	NA	NA	NA	NA	NA	NA	NA	NA	NA	NA	NA	NA	NA	NA	NA	NA	0	NA	0	False	0	NA	0	False	0	NA	0	False	0	NA	0	False	0	NA	0	False	0	NA	0	False	0	NA	0	False	0	NA
group11083	TRIAE_CS42_3AS_TGACv1_211370_AA0689310.1	TRIAE_CS42_3B_TGACv1_221128_AA0731380.8	TRIAE_CS42_3DS_TGACv1_271848_AA0909380.6	0	0	0	False	NA	0	0	False	NA	0	0	False	0	0	0	False	0	0	0	False	0	0	0	False	0	0	0	False	0	0	0	False	0	0	0	False	0	0	0	False	0	0	0	False	0	0
group11084	TRIAE_CS42_3AS_TGACv1_211378_AA0689420.1	TRIAE_CS42_3B_TGACv1_221907_AA0752790.1	TRIAE_CS42_3DS_TGACv1_272914_AA0926600.1	NA	NA	NA	NA	NA	NA	NA	NA	NA	NA	NA	NA	NA	NA	NA	NA	NA	NA	NA	NA	NA	NA	NA	NA	NA	NA	NA	NA	NA	NA	NA	NA	NA	NA	NA	NA	NA	NA	NA	NA	NA	NA	NA	NA	NA	0
group11087	TRIAE_CS42_3AS_TGACv1_211383_AA0689470.1	TRIAE_CS42_3B_TGACv1_223230_AA0778540.2	TRIAE_CS42_3DS_TGACv1_272063_AA0914010.1	0	0	0	False	0	0	0	False	0	0	0	False	0	0	0	False	0	0	0	False	0	0	0	False	0	0	0	False	0	0	0	False	0	0	0	False	0	0	0	False	0	0	0	False	0	0
group11088	TRIAE_CS42_3AS_TGACv1_211383_AA0689480.1	TRIAE_CS42_3B_TGACv1_223230_AA0778530.1	TRIAE_CS42_3DS_TGACv1_272063_AA0914000.1	0	0	0	False	0	0	0	False	0	0	0	False	0	0	0	False	0	0	0	False	0	0	0	False	0	0	0	False	0	0	0	False	0	0	0	False	0	0	0	False	0	0	0	False	0	0
group11090	TRIAE_CS42_3AS_TGACv1_211383_AA0689500.1	TRIAE_CS42_3B_TGACv1_223230_AA0778510.1	TRIAE_CS42_3DS_TGACv1_272063_AA0913980.4	0	NA	0	False	0	0	0	False	0	0	NA	False	NA	0	0	False	0	0	0	False	0	0	0	False	0	0	0	False	0	0	0	False	0	0	0	False	0	0	NA	False	0	0	NA	False	0	0
group11091	TRIAE_CS42_3AS_TGACv1_211390_AA0689620.1	TRIAE_CS42_3B_TGACv1_224606_AA0798680.1	TRIAE_CS42_3DS_TGACv1_273835_AA0933610.1	0	0	0	False	0	0	0	False	0	0	0	False	0	0	0	False	0	0	0	False	0	0	0	False	0	0	0	False	0	0	0	False	0	0	0	False	0	0	0	False	0	0	0	False	0	0
group11092	TRIAE_CS42_3AS_TGACv1_211390_AA0689650.1	TRIAE_CS42_3B_TGACv1_224606_AA0798690.1	TRIAE_CS42_3DS_TGACv1_273835_AA0933600.1	0	0	0	False	0	0	0	False	0	0	0	False	0	0	0	False	0	0	0	False	0	0	0	False	0	0	0	False	0	0	0	False	0	0	0	False	0	0	0	False	0	0	0	False	0	0
group11094	TRIAE_CS42_3AS_TGACv1_211397_AA0689750.1	TRIAE_CS42_3B_TGACv1_221107_AA0730480.1	TRIAE_CS42_3DS_TGACv1_273240_AA0929830.1	0	0	0	False	0	0	0	False	0	0	0	False	0	0	0	False	0	0	0	False	0	0	0	False	0	0	0	False	0	0	0	False	0	0	0	False	0	0	0	False	0	0	0	False	0	0
group11095	TRIAE_CS42_3AS_TGACv1_211403_AA0689810.2	TRIAE_CS42_3B_TGACv1_222340_AA0762500.2	TRIAE_CS42_3DS_TGACv1_273334_AA0930450.1	0	0	0	False	0	0	0	False	0	0	0	False	0	0	0	False	0	0	0	False	0	0	0	False	0	0	0	False	0	0	0	False	0	0	0	False	0	0	0	False	0	0	0	False	0	0
group11096	TRIAE_CS42_3AS_TGACv1_211403_AA0689820.2	TRIAE_CS42_3B_TGACv1_222525_AA0766430.1	TRIAE_CS42_3DS_TGACv1_272625_AA0923270.1	-1	-1	0	True	0	0	0	False	0	0	0	False	0	-1	0	True	-1	-1	0	True	-1	-1	0	True	-1	-1	0	True	-1	-1	0	True	-1	-1	0	True	-1	0	0	True	-1	-1	0	True	-1	-1
group11098	TRIAE_CS42_3AS_TGACv1_211404_AA0689850.1	TRIAE_CS42_3B_TGACv1_224995_AA0803920.1	TRIAE_CS42_3DS_TGACv1_273218_AA0929590.3	0	1	0	True	1	1	0	True	1	1	0	True	1	1	0	True	0	1	0	True	0	1	0	True	1	1	0	True	1	1	0	True	1	0	0	True	1	0	-1	True	0	0	0	False	0	0
group11102	TRIAE_CS42_3AS_TGACv1_211428_AA0690090.1	TRIAE_CS42_3B_TGACv1_224617_AA0798860.1	TRIAE_CS42_3DS_TGACv1_272016_AA0913200.1	NA	NA	NA	NA	0	0	0	False	NA	0	0	False	0	0	0	False	NA	NA	NA	NA	0	0	0	False	0	0	0	False	0	0	0	False	0	0	0	False	0	0	0	False	0	0	0	False	0	0
group11103	TRIAE_CS42_3AS_TGACv1_211428_AA0690110.1	TRIAE_CS42_3B_TGACv1_224617_AA0798870.1	TRIAE_CS42_3DS_TGACv1_272016_AA0913190.1	0	0	0	False	0	0	0	False	0	0	0	False	0	0	0	False	0	0	0	False	0	0	0	False	0	0	0	False	0	0	0	False	0	0	0	False	0	0	0	False	0	0	0	False	0	0
group11104	TRIAE_CS42_3AS_TGACv1_211432_AA0690160.2	TRIAE_CS42_3B_TGACv1_221937_AA0753510.1	TRIAE_CS42_3DS_TGACv1_272351_AA0919370.1	0	0	0	False	0	0	0	False	0	0	0	False	0	0	0	False	0	0	0	False	0	0	0	False	0	0	0	False	0	0	0	False	0	0	0	False	0	0	0	False	0	0	0	False	0	0
group11105	TRIAE_CS42_3AS_TGACv1_211446_AA0690230.1	TRIAE_CS42_3B_TGACv1_222964_AA0774180.1	TRIAE_CS42_3DS_TGACv1_271593_AA0903180.1	0	0	0	False	0	0	0	False	0	0	0	False	0	0	0	False	0	0	0	False	0	0	0	False	0	0	0	False	0	0	0	False	0	0	0	False	0	0	0	False	0	0	0	False	0	0
group11106	TRIAE_CS42_3AS_TGACv1_211316_AA0688500.1	TRIAE_CS42_3B_TGACv1_225328_AA0807100.1	TRIAE_CS42_3DS_TGACv1_273364_AA0930600.1	NA	NA	NA	NA	NA	NA	NA	NA	NA	NA	NA	NA	NA	NA	NA	NA	NA	NA	NA	NA	NA	NA	NA	NA	NA	NA	NA	NA	NA	NA	NA	NA	NA	NA	NA	NA	NA	NA	NA	NA	NA	NA	NA	NA	NA	NA
group11107	TRIAE_CS42_3AS_TGACv1_211393_AA0689710.1	TRIAE_CS42_6BS_TGACv1_515612_AA1671370.1	TRIAE_CS42_6DS_TGACv1_543642_AA1742510.1	NA	NA	NA	NA	0	NA	0	False	0	NA	0	False	0	NA	0	False	0	NA	0	False	0	NA	0	False	0	NA	0	False	0	0	0	False	0	0	0	False	0	NA	0	False	0	NA	0	False	0	NA
group11112	TRIAE_CS42_3AS_TGACv1_211448_AA0690270.1	TRIAE_CS42_3B_TGACv1_225719_AA0811440.1	TRIAE_CS42_3DS_TGACv1_271898_AA0910450.1	0	NA	0	False	0	NA	0	False	0	0	0	False	0	NA	0	False	NA	NA	NA	NA	0	0	0	False	0	0	0	False	0	0	0	False	0	0	0	False	0	0	0	False	0	0	0	False	0	0
group11113	TRIAE_CS42_3AS_TGACv1_211450_AA0690280.1	TRIAE_CS42_3B_TGACv1_223141_AA0776920.1	TRIAE_CS42_3DS_TGACv1_274227_AA0935090.1	0	0	0	False	0	0	0	False	0	0	0	False	0	0	0	False	0	0	0	False	0	0	0	False	0	0	0	False	0	0	0	False	0	0	0	False	0	0	0	False	0	0	0	False	0	0
group11114	TRIAE_CS42_3AS_TGACv1_211453_AA0690300.1	TRIAE_CS42_3B_TGACv1_221092_AA0730160.2	TRIAE_CS42_3DS_TGACv1_271454_AA0899050.2	NA	0	0	False	NA	0	0	False	0	0	0	False	0	0	NA	False	0	0	0	False	0	0	0	False	0	0	NA	False	0	0	0	False	0	0	NA	False	0	0	0	False	0	0	NA	False	0	0
group11115	TRIAE_CS42_3AS_TGACv1_211460_AA0690350.1	TRIAE_CS42_3B_TGACv1_223089_AA0776350.1	TRIAE_CS42_3DS_TGACv1_273132_AA0928700.2	0	0	0	False	0	0	0	False	0	0	0	False	0	0	0	False	0	0	0	False	0	0	0	False	0	0	0	False	0	0	0	False	0	0	0	False	0	0	0	False	0	0	0	False	0	0
group11116	TRIAE_CS42_3AS_TGACv1_211460_AA0690360.1	TRIAE_CS42_3B_TGACv1_223089_AA0776340.1	TRIAE_CS42_3DS_TGACv1_274299_AA0935360.1	0	0	NA	False	0	0	0	False	0	0	NA	False	0	0	0	False	0	0	0	False	0	0	0	False	0	0	0	False	0	0	0	False	0	0	0	False	0	0	0	False	0	0	0	False	0	0
group11119	TRIAE_CS42_3AS_TGACv1_211462_AA0690410.1	TRIAE_CS42_3B_TGACv1_223351_AA0780730.1	TRIAE_CS42_3DS_TGACv1_271959_AA0911800.1	NA	0	0	False	NA	0	0	False	NA	0	0	False	0	0	0	False	NA	0	0	False	0	0	0	False	NA	0	0	False	0	0	0	False	0	0	0	False	0	0	0	False	0	0	0	False	0	0
group11120	TRIAE_CS42_3AS_TGACv1_211466_AA0690450.1	TRIAE_CS42_3B_TGACv1_224650_AA0799350.1	TRIAE_CS42_3DS_TGACv1_274568_AA0936030.2	0	0	0	False	0	0	0	False	0	0	0	False	0	0	0	False	0	0	0	False	0	0	0	False	0	0	0	False	0	0	0	False	0	0	0	False	0	0	0	False	0	0	0	False	0	0
group11121	TRIAE_CS42_3AS_TGACv1_211480_AA0690620.1	TRIAE_CS42_3B_TGACv1_225118_AA0805190.1	TRIAE_CS42_3DS_TGACv1_272273_AA0918260.1	NA	NA	NA	NA	NA	0	0	False	0	NA	0	False	0	0	0	False	0	0	0	False	0	0	0	False	0	0	0	False	0	0	0	False	0	0	0	False	0	0	0	False	0	0	0	False	0	0
group11123	TRIAE_CS42_3AS_TGACv1_211501_AA0690850.1	TRIAE_CS42_3B_TGACv1_221071_AA0729250.1	TRIAE_CS42_3DS_TGACv1_271546_AA0902130.1	NA	NA	NA	NA	NA	NA	NA	NA	NA	NA	NA	NA	NA	NA	NA	NA	NA	NA	NA	NA	NA	NA	NA	NA	NA	NA	NA	NA	NA	NA	NA	NA	NA	NA	NA	NA	NA	NA	NA	NA	0	0	0	False	NA	NA
group11124	TRIAE_CS42_3AS_TGACv1_211501_AA0690860.1	TRIAE_CS42_3B_TGACv1_221071_AA0729240.1	TRIAE_CS42_3DS_TGACv1_271546_AA0902140.1	0	0	0	False	0	0	0	False	0	0	0	False	0	0	0	False	0	0	0	False	0	0	0	False	0	0	0	False	0	0	0	False	0	0	0	False	0	0	0	False	1	0	0	True	1	0
group11126	TRIAE_CS42_3AS_TGACv1_211514_AA0690950.2	TRIAE_CS42_3B_TGACv1_223477_AA0782780.1	TRIAE_CS42_3DS_TGACv1_273163_AA0929000.3	0	0	0	False	0	0	0	False	0	1	1	True	0	1	0	True	0	1	0	True	0	0	0	False	0	0	0	False	0	0	0	False	0	0	0	False	-1	0	1	True	0	0	0	False	0	0
group11127	TRIAE_CS42_3AS_TGACv1_211520_AA0691040.1	TRIAE_CS42_3B_TGACv1_223411_AA0781700.1	TRIAE_CS42_3DS_TGACv1_272319_AA0918880.1	0	0	0	False	0	0	0	False	0	0	0	False	0	0	0	False	0	0	0	False	0	0	0	False	0	0	0	False	0	0	0	False	0	0	0	False	0	0	0	False	0	0	0	False	0	0
group11128	TRIAE_CS42_3AS_TGACv1_211522_AA0691080.1	TRIAE_CS42_3B_TGACv1_220852_AA0721390.1	TRIAE_CS42_3DS_TGACv1_272099_AA0914660.1	NA	0	0	False	NA	0	0	False	NA	0	0	False	0	0	0	False	NA	0	0	False	NA	0	0	False	NA	0	0	False	0	0	0	False	NA	0	0	False	0	0	0	False	0	0	0	False	0	0
group11129	TRIAE_CS42_3AS_TGACv1_211522_AA0691100.1	TRIAE_CS42_3B_TGACv1_220852_AA0721370.1	TRIAE_CS42_3DS_TGACv1_272099_AA0914640.1	0	0	0	False	0	0	0	False	0	0	0	False	0	0	0	False	0	0	0	False	0	0	0	False	0	0	0	False	0	0	0	False	0	0	0	False	0	0	0	False	0	0	0	False	0	0
group11130	TRIAE_CS42_3AS_TGACv1_211522_AA0691110.1	TRIAE_CS42_3B_TGACv1_220852_AA0721360.1	TRIAE_CS42_3DS_TGACv1_272099_AA0914630.1	0	1	1	True	0	1	0	True	0	1	0	True	0	1	0	True	0	1	0	True	0	1	0	True	0	1	0	True	0	1	0	True	0	1	0	True	1	1	0	True	0	1	0	True	0	1
group11132	TRIAE_CS42_3AS_TGACv1_211528_AA0691160.1	TRIAE_CS42_3B_TGACv1_234740_AA0832140.2	TRIAE_CS42_3DS_TGACv1_272073_AA0914170.1	0	0	0	False	0	0	0	False	-1	0	0	True	-1	0	0	True	-1	0	0	True	-1	0	0	True	-1	0	0	True	-1	0	0	True	-1	0	0	True	-1	0	0	True	0	0	0	False	-1	0
group11133	TRIAE_CS42_3AS_TGACv1_211529_AA0691210.3	TRIAE_CS42_3B_TGACv1_226602_AA0818000.1	TRIAE_CS42_3DS_TGACv1_273411_AA0931040.1	0	0	0	False	0	0	0	False	0	0	0	False	0	0	0	False	0	0	0	False	0	0	0	False	0	0	0	False	0	0	0	False	0	0	0	False	0	0	0	False	0	0	0	False	0	0
group11137	TRIAE_CS42_3AS_TGACv1_211536_AA0691270.1	TRIAE_CS42_3B_TGACv1_221019_AA0727240.1	TRIAE_CS42_3DS_TGACv1_273763_AA0933310.1	NA	NA	NA	NA	0	NA	0	False	NA	NA	NA	NA	0	NA	0	False	0	0	0	False	0	0	0	False	0	0	0	False	0	0	0	False	0	0	0	False	0	0	0	False	0	NA	0	False	0	0
group11138	TRIAE_CS42_3AS_TGACv1_211536_AA0691280.1	TRIAE_CS42_2BL_TGACv1_129406_AA0382270.2	TRIAE_CS42_3DS_TGACv1_273763_AA0933300.2	0	0	0	False	0	0	0	False	0	0	0	False	0	0	0	False	0	0	0	False	-1	0	0	True	0	0	0	False	-1	0	0	True	-1	0	0	True	0	0	0	False	0	0	0	False	-1	0
group11139	TRIAE_CS42_3AS_TGACv1_211550_AA0691370.1	TRIAE_CS42_3B_TGACv1_223901_AA0789240.1	TRIAE_CS42_3DS_TGACv1_272014_AA0913130.1	0	1	1	True	0	1	1	True	0	1	1	True	0	1	1	True	0	1	1	True	0	1	1	True	0	1	1	True	0	0	0	False	0	0	0	False	0	0	-1	True	0	0	0	False	0	0
group11140	TRIAE_CS42_3AS_TGACv1_211563_AA0691530.1	TRIAE_CS42_3B_TGACv1_221319_AA0737090.1	TRIAE_CS42_3DS_TGACv1_272518_AA0921640.1	0	0	0	False	0	0	0	False	0	0	0	False	0	0	NA	False	0	0	0	False	0	0	0	False	0	0	0	False	0	0	0	False	0	NA	0	False	0	NA	0	False	NA	NA	NA	NA	NA	NA
group11141	TRIAE_CS42_3AS_TGACv1_211563_AA0691540.1	TRIAE_CS42_3B_TGACv1_221319_AA0737070.1	TRIAE_CS42_3DS_TGACv1_272959_AA0926980.2	0	0	0	False	0	NA	0	False	0	0	0	False	0	0	0	False	0	0	0	False	0	0	0	False	0	0	0	False	0	0	0	False	0	0	0	False	0	0	0	False	0	0	0	False	0	0
group11143	TRIAE_CS42_3AS_TGACv1_211566_AA0691600.1	TRIAE_CS42_3B_TGACv1_225480_AA0808910.1	TRIAE_CS42_3DS_TGACv1_272701_AA0924150.1	0	0	0	False	0	0	0	False	0	0	0	False	0	0	0	False	0	0	NA	False	0	0	0	False	0	0	0	False	0	0	0	False	0	0	0	False	0	0	0	False	0	0	-1	True	0	0
group11144	TRIAE_CS42_3AS_TGACv1_211567_AA0691620.2	TRIAE_CS42_3B_TGACv1_222601_AA0767560.1	TRIAE_CS42_3DS_TGACv1_272084_AA0914350.1	0	0	0	False	0	0	0	False	0	0	0	False	0	0	0	False	0	0	0	False	0	0	0	False	0	0	0	False	0	0	0	False	0	0	0	False	0	0	0	False	0	0	0	False	0	0
group11147	TRIAE_CS42_3AS_TGACv1_211582_AA0691880.1	TRIAE_CS42_3B_TGACv1_226496_AA0817320.1	TRIAE_CS42_3DS_TGACv1_271722_AA0906590.1	0	0	0	False	0	0	0	False	0	0	0	False	0	0	0	False	0	0	0	False	0	0	0	False	0	0	0	False	0	0	0	False	0	0	0	False	0	0	0	False	0	0	0	False	0	0
group11148	TRIAE_CS42_3AS_TGACv1_211588_AA0691970.1	TRIAE_CS42_3B_TGACv1_226165_AA0814420.1	TRIAE_CS42_3DS_TGACv1_272439_AA0920690.1	NA	NA	NA	NA	NA	NA	NA	NA	NA	NA	NA	NA	NA	NA	NA	NA	NA	NA	NA	NA	NA	NA	NA	NA	NA	NA	NA	NA	NA	NA	NA	NA	NA	NA	NA	NA	NA	NA	NA	NA	NA	NA	NA	NA	NA	NA
group11150	TRIAE_CS42_3AS_TGACv1_211594_AA0692080.4	TRIAE_CS42_3B_TGACv1_223469_AA0782720.3	TRIAE_CS42_3DS_TGACv1_271731_AA0906940.1	NA	0	0	False	NA	0	0	False	NA	0	0	False	NA	0	0	False	NA	0	0	False	NA	0	0	False	NA	0	0	False	NA	0	0	False	0	0	0	False	NA	0	0	False	0	0	0	False	0	0
group11151	TRIAE_CS42_3AS_TGACv1_211597_AA0692090.1	TRIAE_CS42_3B_TGACv1_221802_AA0750150.1	TRIAE_CS42_3DS_TGACv1_272090_AA0914430.1	NA	NA	NA	NA	NA	NA	NA	NA	NA	NA	NA	NA	0	NA	0	False	NA	NA	NA	NA	NA	NA	NA	NA	NA	NA	NA	NA	0	NA	0	False	0	NA	0	False	NA	NA	NA	NA	0	0	0	False	0	0
group11152	TRIAE_CS42_3AS_TGACv1_211599_AA0692160.1	TRIAE_CS42_3B_TGACv1_223743_AA0786520.1	TRIAE_CS42_3DS_TGACv1_271880_AA0910080.1	0	0	0	False	0	0	0	False	0	0	0	False	0	0	0	False	0	0	0	False	0	0	0	False	0	0	0	False	0	0	0	False	0	0	0	False	0	0	0	False	0	0	0	False	0	-1
group11154	TRIAE_CS42_3AS_TGACv1_211600_AA0692180.2	TRIAE_CS42_3B_TGACv1_226015_AA0813400.1	TRIAE_CS42_3DS_TGACv1_272994_AA0927300.2	0	-1	0	True	0	-1	0	True	0	0	0	False	0	-1	-1	True	0	-1	-1	True	0	-1	-1	True	0	-1	-1	True	0	-1	0	True	0	-1	-1	True	0	-1	-1	True	0	-1	-1	True	0	-1
group11155	TRIAE_CS42_3AS_TGACv1_211601_AA0692190.1	TRIAE_CS42_3B_TGACv1_223068_AA0776000.1	TRIAE_CS42_3DS_TGACv1_274005_AA0934320.1	0	0	0	False	0	0	0	False	0	0	0	False	0	0	0	False	0	0	0	False	0	0	0	False	0	0	0	False	0	0	0	False	0	0	0	False	0	0	0	False	0	0	0	False	0	0
group11159	TRIAE_CS42_3AS_TGACv1_211611_AA0692300.1	TRIAE_CS42_3B_TGACv1_225095_AA0804920.1	TRIAE_CS42_3DS_TGACv1_271623_AA0904160.1	NA	NA	NA	NA	NA	NA	NA	NA	NA	NA	NA	NA	NA	NA	NA	NA	NA	NA	NA	NA	NA	NA	NA	NA	NA	NA	NA	NA	NA	NA	NA	NA	NA	NA	NA	NA	NA	NA	NA	NA	NA	NA	NA	NA	NA	NA
group11160	TRIAE_CS42_3AS_TGACv1_211622_AA0692340.1	TRIAE_CS42_3B_TGACv1_221645_AA0746470.1	TRIAE_CS42_3DS_TGACv1_272358_AA0919520.1	0	0	0	False	0	0	NA	False	0	0	0	False	0	0	0	False	0	0	0	False	0	0	0	False	0	0	0	False	0	0	0	False	0	0	0	False	0	0	0	False	0	0	0	False	0	0
group11161	TRIAE_CS42_3AS_TGACv1_211627_AA0692390.1	TRIAE_CS42_3B_TGACv1_222885_AA0772540.5	TRIAE_CS42_3DS_TGACv1_273329_AA0930410.8	NA	NA	NA	NA	0	0	NA	False	NA	NA	NA	NA	NA	0	0	False	NA	0	0	False	NA	0	0	False	0	0	0	False	NA	0	0	False	0	0	0	False	0	0	0	False	0	0	0	False	0	0
group11162	TRIAE_CS42_3AS_TGACv1_211627_AA0692400.1	TRIAE_CS42_3B_TGACv1_222885_AA0772560.1	TRIAE_CS42_3DS_TGACv1_273329_AA0930400.1	0	1	0	True	0	0	0	False	0	0	0	False	0	0	0	False	0	0	0	False	0	1	0	True	0	0	0	False	0	0	0	False	0	0	0	False	0	0	0	False	0	0	0	False	0	0
group11164	TRIAE_CS42_3AS_TGACv1_211643_AA0692510.1	TRIAE_CS42_3B_TGACv1_220696_AA0715770.1	TRIAE_CS42_3DS_TGACv1_271552_AA0902420.1	0	0	0	False	0	0	0	False	0	0	0	False	0	0	0	False	0	0	0	False	0	0	0	False	0	0	0	False	0	0	0	False	0	0	0	False	NA	0	NA	False	NA	0	0	False	0	0
group11166	TRIAE_CS42_3AS_TGACv1_211652_AA0692620.1	TRIAE_CS42_3B_TGACv1_221176_AA0732950.1	TRIAE_CS42_3DS_TGACv1_271504_AA0900580.1	0	0	0	False	0	0	0	False	0	0	0	False	0	0	0	False	0	0	0	False	0	0	0	False	0	0	0	False	0	0	0	False	0	0	0	False	0	0	0	False	0	0	0	False	0	0
group11167	TRIAE_CS42_3AS_TGACv1_211665_AA0692690.1	TRIAE_CS42_3B_TGACv1_223661_AA0785230.2	TRIAE_CS42_3DS_TGACv1_271929_AA0911160.2	0	0	0	False	0	0	0	False	0	0	0	False	0	0	0	False	0	0	0	False	0	0	0	False	0	0	0	False	0	0	0	False	0	0	0	False	0	0	0	False	0	0	0	False	0	0
group11172	TRIAE_CS42_3AS_TGACv1_211670_AA0692840.1	TRIAE_CS42_3B_TGACv1_225878_AA0812650.1	TRIAE_CS42_3DS_TGACv1_272322_AA0918970.1	0	0	0	False	0	0	0	False	0	0	0	False	0	0	0	False	0	0	0	False	0	0	0	False	0	0	0	False	0	0	0	False	0	0	0	False	0	0	0	False	0	0	0	False	0	0
group11174	TRIAE_CS42_3AS_TGACv1_211675_AA0692980.1	TRIAE_CS42_3B_TGACv1_223908_AA0789370.2	TRIAE_CS42_3DS_TGACv1_271940_AA0911410.1	1	0	-1	True	1	0	0	True	1	0	0	True	1	0	0	True	1	0	-1	True	1	0	0	True	1	0	0	True	1	0	0	True	1	0	0	True	1	0	-1	True	1	0	0	True	0	0
group11176	TRIAE_CS42_3AS_TGACv1_211686_AA0693050.1	TRIAE_CS42_3B_TGACv1_222865_AA0771970.1	TRIAE_CS42_3DS_TGACv1_271874_AA0909950.1	0	0	0	False	0	0	0	False	0	0	0	False	0	0	0	False	0	0	0	False	0	0	0	False	0	0	0	False	0	0	0	False	0	0	0	False	0	0	0	False	0	0	0	False	0	0
group11177	TRIAE_CS42_3AS_TGACv1_211687_AA0693080.1	TRIAE_CS42_3B_TGACv1_227140_AA0821580.1	TRIAE_CS42_3DS_TGACv1_272610_AA0922980.1	0	0	0	False	0	0	0	False	0	0	0	False	0	0	0	False	0	0	0	False	0	0	0	False	0	0	0	False	0	0	0	False	0	0	0	False	0	0	0	False	0	0	0	False	0	0
group11178	TRIAE_CS42_3AS_TGACv1_211703_AA0693170.1	TRIAE_CS42_3B_TGACv1_222040_AA0755590.1	TRIAE_CS42_3DS_TGACv1_271696_AA0905950.1	0	0	0	False	0	0	0	False	0	0	0	False	0	0	0	False	0	0	0	False	0	0	0	False	0	0	0	False	0	0	0	False	0	0	0	False	0	0	0	False	0	0	0	False	0	0
group11179	TRIAE_CS42_3AS_TGACv1_211704_AA0693200.1	TRIAE_CS42_3B_TGACv1_225205_AA0806140.1	TRIAE_CS42_3DS_TGACv1_274201_AA0935050.1	NA	NA	NA	NA	NA	NA	NA	NA	NA	NA	NA	NA	0	0	NA	False	NA	NA	NA	NA	NA	NA	NA	NA	0	0	NA	False	0	0	NA	False	0	0	0	False	0	0	0	False	0	0	0	False	0	0
group11181	TRIAE_CS42_3AS_TGACv1_211707_AA0693220.1	TRIAE_CS42_3B_TGACv1_223469_AA0782730.1	TRIAE_CS42_3DS_TGACv1_271731_AA0906930.1	0	0	0	False	0	0	0	False	0	0	0	False	0	0	0	False	0	0	0	False	0	0	0	False	0	0	0	False	0	0	0	False	0	0	0	False	0	0	0	False	0	0	0	False	1	0
group11182	TRIAE_CS42_3AS_TGACv1_211720_AA0693330.3	TRIAE_CS42_3B_TGACv1_221961_AA0753910.1	TRIAE_CS42_3DS_TGACv1_272990_AA0927290.1	0	0	0	False	0	0	0	False	0	0	0	False	0	0	0	False	0	0	0	False	0	0	0	False	0	0	0	False	0	0	0	False	0	0	0	False	0	0	0	False	0	0	0	False	0	0
group11183	TRIAE_CS42_3AS_TGACv1_211725_AA0693400.1	TRIAE_CS42_3B_TGACv1_222685_AA0768900.1	TRIAE_CS42_3DS_TGACv1_271986_AA0912330.1	0	0	0	False	0	0	0	False	0	0	0	False	0	0	0	False	0	0	0	False	0	0	0	False	0	0	0	False	0	0	0	False	0	0	0	False	1	0	0	True	1	-1	-1	True	0	0
group11185	TRIAE_CS42_3AS_TGACv1_211748_AA0693590.1	TRIAE_CS42_3B_TGACv1_221363_AA0738300.1	TRIAE_CS42_3DS_TGACv1_271994_AA0912660.1	NA	NA	NA	NA	NA	NA	NA	NA	0	0	NA	False	NA	NA	NA	NA	NA	NA	NA	NA	NA	NA	NA	NA	0	NA	NA	False	NA	NA	NA	NA	0	0	NA	False	NA	NA	NA	NA	0	NA	NA	False	0	0
group11186	TRIAE_CS42_3AS_TGACv1_211749_AA0693600.1	TRIAE_CS42_3B_TGACv1_223756_AA0786720.1	TRIAE_CS42_3DS_TGACv1_271929_AA0911170.1	NA	NA	NA	NA	NA	0	0	False	NA	NA	NA	NA	NA	NA	NA	NA	NA	NA	NA	NA	NA	0	0	False	NA	0	0	False	NA	0	0	False	NA	0	0	False	NA	0	0	False	NA	0	0	False	0	0
group11187	TRIAE_CS42_3AS_TGACv1_211753_AA0693680.1	TRIAE_CS42_3B_TGACv1_223288_AA0779760.2	TRIAE_CS42_3DS_TGACv1_271718_AA0906480.1	0	0	0	False	0	0	0	False	0	0	0	False	0	0	0	False	0	0	0	False	0	1	0	True	0	0	0	False	0	0	0	False	0	0	0	False	0	0	0	False	0	0	0	False	0	0
group11188	TRIAE_CS42_3AS_TGACv1_211757_AA0693710.1	TRIAE_CS42_3B_TGACv1_224791_AA0801550.1	TRIAE_CS42_3DS_TGACv1_274149_AA0934890.1	0	0	0	False	0	0	0	False	0	0	0	False	0	0	0	False	0	0	0	False	0	0	0	False	0	0	0	False	0	0	0	False	0	0	0	False	0	0	0	False	0	0	0	False	0	0
group11189	TRIAE_CS42_3AS_TGACv1_211762_AA0693810.1	TRIAE_CS42_3B_TGACv1_222306_AA0761780.1	TRIAE_CS42_3DS_TGACv1_273080_AA0928090.2	0	0	0	False	0	0	0	False	0	0	0	False	0	0	0	False	0	0	0	False	0	0	0	False	0	0	0	False	0	0	0	False	0	0	0	False	0	0	0	False	0	0	0	False	0	0
group11190	TRIAE_CS42_3AS_TGACv1_211762_AA0693820.1	TRIAE_CS42_3B_TGACv1_222306_AA0761770.1	TRIAE_CS42_3DS_TGACv1_273615_AA0932530.1	NA	0	0	False	0	0	0	False	0	0	0	False	0	0	0	False	0	0	0	False	0	0	0	False	0	0	0	False	0	0	0	False	0	0	0	False	0	0	0	False	0	0	0	False	0	0
group11191	TRIAE_CS42_3AS_TGACv1_211763_AA0693840.1	TRIAE_CS42_3B_TGACv1_222377_AA0763470.1	TRIAE_CS42_3DS_TGACv1_271972_AA0912050.1	NA	NA	NA	NA	NA	NA	NA	NA	NA	NA	NA	NA	NA	NA	NA	NA	NA	NA	NA	NA	NA	NA	NA	NA	NA	NA	NA	NA	NA	NA	NA	NA	NA	NA	NA	NA	NA	NA	NA	NA	NA	NA	NA	NA	NA	NA
group11193	TRIAE_CS42_3AS_TGACv1_211766_AA0693970.1	TRIAE_CS42_3B_TGACv1_221685_AA0747410.1	TRIAE_CS42_3DS_TGACv1_272407_AA0920300.1	NA	NA	NA	NA	NA	NA	NA	NA	NA	NA	NA	NA	0	0	0	False	0	0	0	False	0	0	0	False	0	0	0	False	0	0	0	False	0	0	0	False	0	0	0	False	0	0	0	False	0	0
group11194	TRIAE_CS42_3AS_TGACv1_211770_AA0694020.1	TRIAE_CS42_3B_TGACv1_221861_AA0751910.1	TRIAE_CS42_3DS_TGACv1_272700_AA0924120.1	0	0	0	False	0	0	0	False	0	0	0	False	0	0	0	False	0	0	0	False	0	0	0	False	0	0	0	False	0	0	0	False	0	0	0	False	0	0	0	False	0	0	0	False	0	0
group11195	TRIAE_CS42_3AS_TGACv1_211771_AA0694050.2	TRIAE_CS42_3B_TGACv1_221102_AA0730380.2	TRIAE_CS42_3DS_TGACv1_271843_AA0909280.2	0	0	0	False	0	0	0	False	0	0	0	False	0	0	0	False	0	0	0	False	0	0	0	False	0	0	0	False	0	0	0	False	0	0	0	False	0	0	0	False	0	0	0	False	0	0
group11196	TRIAE_CS42_3AS_TGACv1_211776_AA0694070.1	TRIAE_CS42_3B_TGACv1_221485_AA0741810.1	TRIAE_CS42_1DS_TGACv1_080238_AA0244010.1	NA	NA	NA	NA	NA	NA	NA	NA	NA	NA	NA	NA	NA	NA	NA	NA	NA	NA	NA	NA	NA	NA	NA	NA	NA	NA	NA	NA	0	0	0	False	0	0	NA	False	0	0	NA	False	NA	NA	NA	NA	NA	NA
group11197	TRIAE_CS42_3AS_TGACv1_211779_AA0694080.1	TRIAE_CS42_3B_TGACv1_221443_AA0741050.1	TRIAE_CS42_3DS_TGACv1_272127_AA0915320.1	0	0	0	False	0	0	0	False	0	0	0	False	0	0	0	False	0	0	0	False	0	0	0	False	0	0	0	False	0	0	0	False	0	0	0	False	0	0	0	False	0	0	0	False	0	0
group11199	TRIAE_CS42_3AS_TGACv1_211780_AA0694140.1	TRIAE_CS42_3B_TGACv1_221377_AA0738700.2	TRIAE_CS42_3DS_TGACv1_274017_AA0934380.1	0	0	0	False	0	0	0	False	0	0	0	False	0	0	0	False	0	0	0	False	0	0	0	False	0	0	0	False	0	0	0	False	0	0	0	False	0	0	0	False	0	0	0	False	0	0
group11200	TRIAE_CS42_3AS_TGACv1_211780_AA0694150.1	TRIAE_CS42_3B_TGACv1_221377_AA0738710.1	TRIAE_CS42_3DS_TGACv1_274017_AA0934390.1	NA	NA	0	False	0	NA	0	False	0	NA	NA	False	0	NA	0	False	0	NA	0	False	0	NA	0	False	0	NA	0	False	0	0	0	False	0	0	0	False	0	NA	0	False	0	0	0	False	0	0
group11201	TRIAE_CS42_3AS_TGACv1_211792_AA0694210.2	TRIAE_CS42_3B_TGACv1_224358_AA0795670.1	TRIAE_CS42_3DS_TGACv1_272170_AA0916160.1	0	0	0	False	0	0	0	False	0	0	0	False	0	0	0	False	0	0	0	False	0	0	0	False	0	0	0	False	0	0	0	False	0	0	0	False	0	0	0	False	0	0	0	False	0	0
group11202	TRIAE_CS42_3AS_TGACv1_211797_AA0694240.1	TRIAE_CS42_3B_TGACv1_221254_AA0735240.2	TRIAE_CS42_3DS_TGACv1_274058_AA0934550.1	0	0	0	False	0	0	0	False	0	0	0	False	0	0	0	False	0	0	0	False	0	0	0	False	0	0	0	False	0	0	0	False	0	0	0	False	0	0	0	False	0	0	0	False	0	0
group11203	TRIAE_CS42_3AS_TGACv1_211797_AA0694260.1	TRIAE_CS42_3B_TGACv1_224402_AA0796420.1	TRIAE_CS42_3DS_TGACv1_274058_AA0934540.1	NA	NA	NA	NA	NA	NA	NA	NA	NA	NA	NA	NA	NA	NA	NA	NA	NA	NA	NA	NA	NA	NA	NA	NA	NA	NA	NA	NA	NA	NA	NA	NA	NA	NA	NA	NA	NA	NA	NA	NA	NA	NA	NA	NA	NA	NA
group11204	TRIAE_CS42_3AS_TGACv1_211799_AA0694290.1	TRIAE_CS42_3B_TGACv1_225914_AA0812880.1	TRIAE_CS42_3DS_TGACv1_272031_AA0913410.1	0	0	0	False	0	0	0	False	0	0	0	False	0	0	0	False	0	0	0	False	0	0	0	False	0	0	0	False	0	0	0	False	0	0	0	False	0	0	0	False	0	0	0	False	0	0
group11205	TRIAE_CS42_3AS_TGACv1_211799_AA0694310.1	TRIAE_CS42_3B_TGACv1_225914_AA0812890.1	TRIAE_CS42_3DS_TGACv1_272640_AA0923410.1	0	0	0	False	0	0	0	False	0	0	0	False	0	0	0	False	0	0	0	False	0	0	0	False	0	NA	0	False	0	0	0	False	0	0	0	False	0	NA	0	False	NA	NA	NA	NA	NA	NA
group11207	TRIAE_CS42_3AS_TGACv1_211806_AA0694450.1	TRIAE_CS42_3B_TGACv1_226659_AA0818480.1	TRIAE_CS42_3DS_TGACv1_271947_AA0911510.1	0	0	0	False	0	0	0	False	0	0	0	False	0	0	0	False	0	0	0	False	0	0	0	False	0	0	0	False	0	0	0	False	0	0	0	False	0	0	0	False	0	0	0	False	0	NA
group11208	TRIAE_CS42_3AS_TGACv1_211806_AA0694460.1	TRIAE_CS42_3B_TGACv1_226659_AA0818490.1	TRIAE_CS42_3DS_TGACv1_271947_AA0911520.1	NA	NA	NA	NA	0	0	0	False	0	NA	0	False	0	0	0	False	0	NA	0	False	0	0	0	False	NA	0	0	False	0	0	0	False	0	0	0	False	0	0	0	False	0	NA	0	False	0	NA
group11210	TRIAE_CS42_3AS_TGACv1_211819_AA0694590.2	TRIAE_CS42_3B_TGACv1_222184_AA0759250.1	TRIAE_CS42_3DS_TGACv1_271702_AA0906120.3	NA	0	0	False	0	0	0	False	NA	0	0	False	0	0	NA	False	0	0	0	False	NA	0	0	False	0	0	NA	False	0	0	0	False	0	0	0	False	0	0	0	False	0	0	0	False	0	0
group11211	TRIAE_CS42_3AS_TGACv1_211819_AA0694610.1	TRIAE_CS42_3B_TGACv1_222184_AA0759230.1	TRIAE_CS42_3DS_TGACv1_272455_AA0920940.1	NA	NA	NA	NA	NA	NA	NA	NA	NA	NA	NA	NA	NA	NA	NA	NA	0	NA	0	False	0	0	0	False	NA	NA	NA	NA	0	0	0	False	0	0	0	False	0	0	0	False	0	0	0	False	0	0
group11212	TRIAE_CS42_3AS_TGACv1_211819_AA0694620.2	TRIAE_CS42_3B_TGACv1_222184_AA0759220.2	TRIAE_CS42_3DS_TGACv1_272455_AA0920930.3	0	1	1	True	0	1	1	True	0	1	1	True	0	1	1	True	0	1	0	True	0	1	1	True	0	1	1	True	0	0	0	False	0	0	0	False	0	0	0	False	0	0	0	False	0	0
group11213	TRIAE_CS42_3AS_TGACv1_211821_AA0694670.1	TRIAE_CS42_3B_TGACv1_226462_AA0817110.1	TRIAE_CS42_3DS_TGACv1_271843_AA0909300.1	NA	NA	NA	NA	NA	NA	NA	NA	NA	NA	NA	NA	NA	NA	NA	NA	NA	NA	NA	NA	NA	NA	NA	NA	NA	NA	NA	NA	NA	NA	NA	NA	NA	NA	NA	NA	NA	NA	NA	NA	NA	NA	NA	NA	NA	NA
group11215	TRIAE_CS42_3AS_TGACv1_211824_AA0694720.1	TRIAE_CS42_3B_TGACv1_220723_AA0716740.4	TRIAE_CS42_3DS_TGACv1_274339_AA0935530.1	0	0	NA	False	0	0	0	False	0	0	0	False	0	0	0	False	0	0	0	False	0	0	0	False	0	0	0	False	0	0	0	False	0	0	0	False	0	0	0	False	0	0	0	False	0	0
group11216	TRIAE_CS42_3AS_TGACv1_211826_AA0694730.3	TRIAE_CS42_3B_TGACv1_222222_AA0760090.1	TRIAE_CS42_3DS_TGACv1_271626_AA0904210.1	NA	NA	NA	NA	NA	NA	NA	NA	NA	NA	NA	NA	NA	NA	NA	NA	NA	NA	NA	NA	NA	NA	NA	NA	NA	NA	NA	NA	NA	NA	NA	NA	NA	NA	NA	NA	NA	NA	NA	NA	NA	NA	NA	NA	NA	NA
group11217	TRIAE_CS42_3AS_TGACv1_211831_AA0694780.1	TRIAE_CS42_3B_TGACv1_221086_AA0729940.1	TRIAE_CS42_3DS_TGACv1_272218_AA0917080.1	NA	NA	NA	NA	NA	NA	NA	NA	NA	NA	NA	NA	0	NA	0	False	NA	NA	NA	NA	NA	NA	NA	NA	NA	NA	NA	NA	NA	NA	NA	NA	NA	NA	NA	NA	NA	NA	NA	NA	NA	NA	NA	NA	NA	NA
group11218	TRIAE_CS42_3AS_TGACv1_211841_AA0694870.1	TRIAE_CS42_3B_TGACv1_226769_AA0819320.2	TRIAE_CS42_3DS_TGACv1_273275_AA0930100.1	NA	NA	NA	NA	NA	NA	NA	NA	NA	NA	NA	NA	NA	NA	NA	NA	NA	0	0	False	0	0	NA	False	NA	NA	0	False	0	0	0	False	0	0	0	False	0	0	0	False	0	0	0	False	0	0
group11219	TRIAE_CS42_3AS_TGACv1_211848_AA0694880.1	TRIAE_CS42_3B_TGACv1_224773_AA0801330.1	TRIAE_CS42_3DS_TGACv1_271599_AA0903340.1	0	0	1	True	0	0	0	False	0	0	1	True	0	0	1	True	0	0	1	True	0	1	1	True	0	0	1	True	0	1	0	True	0	1	0	True	0	1	1	True	0	1	0	True	0	1
group11220	TRIAE_CS42_3AS_TGACv1_211848_AA0694890.1	TRIAE_CS42_3B_TGACv1_224773_AA0801320.1	TRIAE_CS42_3DS_TGACv1_271599_AA0903350.1	0	0	NA	False	0	0	0	False	0	0	0	False	0	0	NA	False	0	0	0	False	0	0	0	False	0	0	NA	False	0	0	0	False	0	0	0	False	0	0	0	False	0	0	0	False	0	0
group11222	TRIAE_CS42_3AS_TGACv1_211851_AA0694930.1	TRIAE_CS42_3B_TGACv1_225393_AA0807920.1	TRIAE_CS42_3DS_TGACv1_271546_AA0902150.2	0	0	0	False	0	0	0	False	0	NA	0	False	0	0	0	False	0	0	0	False	0	0	0	False	0	0	0	False	0	0	0	False	0	0	0	False	0	0	0	False	0	0	0	False	0	0
group11223	TRIAE_CS42_3AS_TGACv1_211856_AA0695020.1	TRIAE_CS42_3B_TGACv1_223368_AA0781060.1	TRIAE_CS42_3DS_TGACv1_273225_AA0929620.1	0	0	0	False	0	0	0	False	0	0	0	False	0	0	0	False	0	0	0	False	0	0	0	False	0	0	0	False	0	0	0	False	0	0	0	False	0	0	0	False	0	0	0	False	0	0
group11232	TRIAE_CS42_3AS_TGACv1_211868_AA0695140.1	TRIAE_CS42_1BL_TGACv1_030627_AA0096320.1	TRIAE_CS42_3DS_TGACv1_273014_AA0927450.2	0	0	0	False	0	0	0	False	0	0	0	False	0	0	0	False	0	0	0	False	0	0	0	False	0	0	0	False	0	0	0	False	0	0	0	False	0	0	0	False	0	0	0	False	0	0
group11233	TRIAE_CS42_3AS_TGACv1_211880_AA0695200.3	TRIAE_CS42_3B_TGACv1_225435_AA0808350.4	TRIAE_CS42_3DS_TGACv1_272685_AA0923860.2	0	0	0	False	0	0	0	False	0	0	0	False	0	0	0	False	0	0	0	False	0	0	0	False	0	0	0	False	0	0	0	False	1	0	0	True	1	0	0	True	1	1	0	True	1	1
group11234	TRIAE_CS42_3AS_TGACv1_211881_AA0695210.3	TRIAE_CS42_3B_TGACv1_221404_AA0739760.2	TRIAE_CS42_3DS_TGACv1_273371_AA0930700.2	0	NA	0	False	NA	NA	NA	NA	0	0	0	False	NA	0	0	False	NA	0	0	False	NA	0	0	False	NA	0	0	False	0	0	0	False	0	0	0	False	0	0	0	False	0	0	0	False	0	0
group11236	TRIAE_CS42_3AS_TGACv1_211890_AA0695290.1	TRIAE_CS42_3B_TGACv1_227709_AA0824420.1	TRIAE_CS42_3DS_TGACv1_273272_AA0930070.1	0	0	NA	False	0	0	0	False	0	0	0	False	0	0	0	False	0	0	0	False	0	0	0	False	0	0	0	False	0	0	0	False	0	0	0	False	0	0	0	False	0	0	0	False	0	0
group11237	TRIAE_CS42_3AS_TGACv1_211890_AA0695300.1	TRIAE_CS42_3B_TGACv1_227709_AA0824410.1	TRIAE_CS42_3DS_TGACv1_273272_AA0930080.1	0	0	0	False	0	0	0	False	0	0	0	False	0	0	0	False	0	0	0	False	0	0	0	False	0	0	0	False	0	0	0	False	0	0	0	False	0	0	0	False	0	0	0	False	0	0
group11238	TRIAE_CS42_3AS_TGACv1_211899_AA0695350.1	TRIAE_CS42_3B_TGACv1_221012_AA0727000.1	TRIAE_CS42_3DS_TGACv1_271658_AA0904950.1	0	0	0	False	0	0	0	False	0	0	0	False	0	0	0	False	NA	0	0	False	0	0	0	False	0	0	0	False	0	0	0	False	0	0	0	False	0	0	0	False	0	0	0	False	0	0
group11239	TRIAE_CS42_3AS_TGACv1_211899_AA0695360.1	TRIAE_CS42_3B_TGACv1_221012_AA0727020.2	TRIAE_CS42_3DS_TGACv1_271658_AA0904920.2	0	0	0	False	0	0	0	False	0	0	0	False	0	0	0	False	0	0	0	False	0	0	0	False	0	0	0	False	0	0	0	False	0	0	0	False	0	0	0	False	0	0	0	False	0	0
group11240	TRIAE_CS42_3AS_TGACv1_211903_AA0695460.1	TRIAE_CS42_3B_TGACv1_223462_AA0782590.1	TRIAE_CS42_3DS_TGACv1_273962_AA0934030.1	0	0	0	False	0	0	0	False	0	0	0	False	0	0	0	False	0	0	0	False	0	0	1	True	0	0	0	False	0	0	0	False	0	0	0	False	0	0	0	False	0	0	0	False	0	1
group11242	TRIAE_CS42_3AS_TGACv1_211904_AA0695490.1	TRIAE_CS42_3B_TGACv1_222046_AA0755710.1	TRIAE_CS42_3DS_TGACv1_271727_AA0906740.1	NA	0	0	False	NA	0	0	False	0	0	0	False	0	0	0	False	0	0	0	False	0	0	0	False	0	0	0	False	0	0	0	False	0	0	0	False	0	0	0	False	0	0	0	False	0	0
group11243	TRIAE_CS42_3AS_TGACv1_211914_AA0695510.1	TRIAE_CS42_3B_TGACv1_220601_AA0710690.2	TRIAE_CS42_3DS_TGACv1_272464_AA0921210.1	0	0	0	False	0	0	0	False	0	0	0	False	0	0	0	False	0	0	0	False	0	0	0	False	0	0	0	False	0	0	0	False	0	0	0	False	0	0	0	False	0	NA	0	False	0	0
group11244	TRIAE_CS42_3AS_TGACv1_211914_AA0695520.1	TRIAE_CS42_3B_TGACv1_220601_AA0710700.3	TRIAE_CS42_3DS_TGACv1_272464_AA0921220.1	0	0	0	False	0	0	0	False	0	0	0	False	0	0	0	False	0	0	0	False	0	0	0	False	0	0	0	False	0	0	0	False	0	0	0	False	0	0	0	False	0	0	0	False	0	0
group11245	TRIAE_CS42_3AS_TGACv1_211916_AA0695540.1	TRIAE_CS42_3B_TGACv1_221319_AA0737120.4	TRIAE_CS42_3DS_TGACv1_273542_AA0932040.1	NA	NA	NA	NA	NA	NA	NA	NA	0	NA	0	False	NA	0	0	False	0	NA	0	False	0	NA	0	False	0	0	0	False	0	0	0	False	0	0	0	False	0	0	0	False	0	0	0	False	0	0
group11247	TRIAE_CS42_3AS_TGACv1_211924_AA0695690.3	TRIAE_CS42_3B_TGACv1_226372_AA0816330.1	TRIAE_CS42_3DS_TGACv1_272786_AA0925270.2	0	0	0	False	0	0	0	False	0	NA	0	False	0	0	0	False	0	0	0	False	0	0	0	False	0	0	0	False	0	0	0	False	0	0	0	False	0	0	0	False	0	0	0	False	0	0
group11248	TRIAE_CS42_3AS_TGACv1_211924_AA0695700.1	TRIAE_CS42_3B_TGACv1_226372_AA0816380.1	TRIAE_CS42_3DS_TGACv1_272786_AA0925260.1	0	0	0	False	0	0	0	False	0	0	0	False	0	0	0	False	0	0	0	False	0	0	0	False	0	0	0	False	0	0	0	False	0	0	0	False	0	0	0	False	0	0	0	False	0	0
group11252	TRIAE_CS42_3AS_TGACv1_211950_AA0695940.1	TRIAE_CS42_3B_TGACv1_221946_AA0753750.1	TRIAE_CS42_3DS_TGACv1_271978_AA0912160.1	NA	NA	NA	NA	NA	NA	NA	NA	NA	NA	NA	NA	NA	NA	NA	NA	NA	NA	NA	NA	NA	NA	NA	NA	NA	NA	NA	NA	NA	NA	NA	NA	NA	NA	NA	NA	NA	NA	NA	NA	NA	NA	NA	NA	NA	NA
group11253	TRIAE_CS42_3AS_TGACv1_211951_AA0695950.1	TRIAE_CS42_3B_TGACv1_221697_AA0747750.1	TRIAE_CS42_3DS_TGACv1_274214_AA0935080.1	NA	NA	NA	NA	NA	NA	NA	NA	NA	NA	NA	NA	NA	NA	NA	NA	NA	NA	NA	NA	NA	NA	NA	NA	NA	NA	NA	NA	0	0	0	False	0	0	0	False	0	0	0	False	0	NA	0	False	0	NA
group11254	TRIAE_CS42_3AS_TGACv1_211955_AA0696000.4	TRIAE_CS42_3B_TGACv1_223508_AA0783210.1	TRIAE_CS42_3DS_TGACv1_273835_AA0933620.1	0	0	0	False	0	0	0	False	0	0	0	False	0	0	0	False	0	0	0	False	0	0	0	False	0	0	0	False	0	0	0	False	0	0	0	False	0	0	0	False	0	0	0	False	0	0
group11256	TRIAE_CS42_3AS_TGACv1_211963_AA0696050.1	TRIAE_CS42_3B_TGACv1_222728_AA0769590.1	TRIAE_CS42_3DS_TGACv1_272448_AA0920790.1	0	0	0	False	0	0	0	False	0	0	0	False	0	0	0	False	0	0	0	False	0	0	0	False	0	0	0	False	0	0	0	False	0	0	0	False	0	0	0	False	0	0	0	False	0	0
group11257	TRIAE_CS42_3AS_TGACv1_211963_AA0696060.1	TRIAE_CS42_3B_TGACv1_222728_AA0769580.3	TRIAE_CS42_3DS_TGACv1_272448_AA0920780.1	0	NA	0	False	NA	0	0	False	0	0	0	False	0	0	0	False	0	0	0	False	0	0	0	False	0	0	0	False	0	0	0	False	0	0	0	False	0	0	0	False	0	0	0	False	0	0
group11258	TRIAE_CS42_3AS_TGACv1_211963_AA0696070.1	TRIAE_CS42_3B_TGACv1_222728_AA0769570.1	TRIAE_CS42_3DS_TGACv1_272448_AA0920770.1	0	0	0	False	0	0	0	False	0	-1	0	True	0	0	0	False	0	0	0	False	0	0	0	False	0	0	0	False	-1	0	0	True	-1	0	0	True	-1	0	0	True	-1	0	0	True	-1	-1
group11262	TRIAE_CS42_3AS_TGACv1_211981_AA0696330.1	TRIAE_CS42_3B_TGACv1_223772_AA0786950.1	TRIAE_CS42_3DS_TGACv1_271928_AA0911000.1	NA	NA	NA	NA	0	0	NA	False	NA	NA	NA	NA	NA	NA	NA	NA	0	0	NA	False	NA	NA	NA	NA	0	0	0	False	0	0	0	False	0	0	0	False	0	0	NA	False	0	0	NA	False	0	0
group11263	TRIAE_CS42_3AS_TGACv1_211988_AA0696480.1	TRIAE_CS42_3B_TGACv1_223611_AA0784520.1	TRIAE_CS42_3DS_TGACv1_271584_AA0903020.1	0	-1	0	True	0	-1	0	True	0	0	0	False	0	-1	0	True	-1	-1	0	True	-1	-1	0	True	0	-1	0	True	0	-1	0	True	-1	-1	0	True	-1	-1	0	True	0	-1	0	True	-1	-1
group11264	TRIAE_CS42_3AS_TGACv1_211988_AA0696490.1	TRIAE_CS42_3B_TGACv1_223611_AA0784530.1	TRIAE_CS42_3DS_TGACv1_271584_AA0903010.1	0	0	0	False	1	0	0	True	0	0	0	False	0	0	0	False	1	1	0	True	1	1	0	True	1	1	0	True	1	1	0	True	1	1	0	True	1	1	0	True	1	0	0	True	1	0
group11267	TRIAE_CS42_3AS_TGACv1_212016_AA0696780.1	TRIAE_CS42_3B_TGACv1_223225_AA0778320.1	TRIAE_CS42_3DS_TGACv1_272462_AA0921140.1	0	0	0	False	0	0	0	False	0	0	0	False	0	0	0	False	0	1	0	True	0	0	0	False	0	0	0	False	0	0	0	False	0	1	0	True	0	0	0	False	0	0	0	False	0	0
group11269	TRIAE_CS42_3AS_TGACv1_212022_AA0696820.1	TRIAE_CS42_3B_TGACv1_227052_AA0821090.1	TRIAE_CS42_3DS_TGACv1_271629_AA0904270.1	NA	NA	NA	NA	NA	NA	NA	NA	NA	NA	NA	NA	NA	NA	NA	NA	NA	NA	NA	NA	NA	NA	NA	NA	NA	NA	NA	NA	0	NA	0	False	0	NA	0	False	0	NA	0	False	NA	NA	NA	NA	0	0
group11270	TRIAE_CS42_3AS_TGACv1_212023_AA0696840.1	TRIAE_CS42_3B_TGACv1_221961_AA0753900.1	TRIAE_CS42_3DS_TGACv1_274939_AA0936380.1	0	0	0	False	0	0	0	False	0	0	0	False	0	0	0	False	0	0	0	False	0	0	0	False	0	0	0	False	0	0	0	False	0	0	0	False	0	0	0	False	0	0	0	False	0	0
group11271	TRIAE_CS42_3AS_TGACv1_212026_AA0696870.1	TRIAE_CS42_3B_TGACv1_225173_AA0805840.1	TRIAE_CS42_3DS_TGACv1_272615_AA0923100.1	0	0	0	False	0	0	0	False	-1	0	1	True	0	0	0	False	0	0	0	False	0	0	0	False	0	0	0	False	0	0	0	False	0	0	0	False	0	0	0	False	0	0	0	False	-1	0
group11274	TRIAE_CS42_3AS_TGACv1_212055_AA0697200.1	TRIAE_CS42_3B_TGACv1_221583_AA0744920.1	TRIAE_CS42_3DS_TGACv1_271882_AA0910200.1	0	1	1	True	0	0	1	True	0	0	1	True	0	0	0	False	0	1	1	True	0	1	1	True	0	0	1	True	0	0	1	True	0	0	1	True	0	0	1	True	0	0	0	False	0	0
group11275	TRIAE_CS42_3AS_TGACv1_212057_AA0697230.1	TRIAE_CS42_3B_TGACv1_221123_AA0731050.1	TRIAE_CS42_3DS_TGACv1_272779_AA0925250.4	NA	NA	NA	NA	NA	0	0	False	NA	0	0	False	0	0	0	False	NA	0	0	False	0	0	0	False	0	0	0	False	0	0	0	False	0	0	0	False	0	0	0	False	0	0	0	False	0	0
group11278	TRIAE_CS42_3AS_TGACv1_212063_AA0697300.3	TRIAE_CS42_3B_TGACv1_225918_AA0812900.2	TRIAE_CS42_3DS_TGACv1_271972_AA0912110.1	0	-1	0	True	0	0	0	False	0	0	0	False	0	0	0	False	0	0	0	False	0	-1	0	True	-1	-1	0	True	0	0	0	False	0	0	0	False	0	0	0	False	0	0	0	False	0	0
group11279	TRIAE_CS42_3AS_TGACv1_212063_AA0697310.1	TRIAE_CS42_3B_TGACv1_222190_AA0759470.1	TRIAE_CS42_3DS_TGACv1_271972_AA0912120.1	0	0	0	False	0	0	0	False	0	0	0	False	0	0	0	False	0	0	0	False	0	0	0	False	0	0	0	False	0	0	0	False	0	0	0	False	0	0	0	False	0	0	0	False	0	0
group11280	TRIAE_CS42_3AS_TGACv1_212065_AA0697340.1	TRIAE_CS42_3B_TGACv1_227286_AA0822600.1	TRIAE_CS42_3DS_TGACv1_271892_AA0910390.1	0	0	0	False	0	0	0	False	0	0	0	False	0	0	0	False	0	0	0	False	0	0	0	False	0	0	0	False	0	0	0	False	0	0	0	False	0	0	0	False	0	0	0	False	0	0
group11281	TRIAE_CS42_3AS_TGACv1_212070_AA0697380.1	TRIAE_CS42_3B_TGACv1_221596_AA0745410.1	TRIAE_CS42_3DS_TGACv1_272149_AA0915710.1	0	0	0	False	0	0	NA	False	0	0	0	False	0	0	0	False	0	0	0	False	0	0	0	False	0	0	0	False	NA	0	0	False	NA	0	0	False	NA	0	0	False	NA	0	0	False	NA	0
group11283	TRIAE_CS42_3AS_TGACv1_212075_AA0697430.1	TRIAE_CS42_4BS_TGACv1_328086_AA1082490.1	TRIAE_CS42_3DS_TGACv1_272128_AA0915340.3	0	0	0	False	0	0	0	False	0	0	0	False	0	0	0	False	0	0	0	False	0	0	0	False	0	0	0	False	0	0	0	False	0	0	0	False	0	0	0	False	0	0	0	False	0	0
group11285	TRIAE_CS42_3AS_TGACv1_212081_AA0697540.1	TRIAE_CS42_3B_TGACv1_224016_AA0791010.1	TRIAE_CS42_3DS_TGACv1_274373_AA0935610.1	0	0	0	False	0	0	0	False	0	0	0	False	0	0	0	False	0	0	0	False	0	0	0	False	0	0	0	False	0	0	0	False	0	0	-1	True	0	0	0	False	0	0	0	False	0	0
group11286	TRIAE_CS42_3AS_TGACv1_212091_AA0697590.1	TRIAE_CS42_3B_TGACv1_221971_AA0754080.2	TRIAE_CS42_3DS_TGACv1_273416_AA0931060.1	0	1	1	True	0	0	1	True	0	1	0	True	0	1	1	True	0	1	1	True	0	1	1	True	0	1	1	True	0	1	1	True	0	1	1	True	0	1	1	True	0	1	0	True	0	1
group11287	TRIAE_CS42_3AS_TGACv1_212091_AA0697610.1	TRIAE_CS42_3B_TGACv1_221971_AA0754090.1	TRIAE_CS42_3DS_TGACv1_273416_AA0931080.2	0	0	0	False	1	1	0	True	1	1	0	True	0	0	0	False	1	0	0	True	0	1	0	True	1	1	0	True	0	0	0	False	0	0	0	False	0	0	0	False	0	0	NA	False	0	0
group11288	TRIAE_CS42_3AS_TGACv1_212092_AA0697640.1	TRIAE_CS42_3B_TGACv1_224507_AA0797470.1	TRIAE_CS42_3DS_TGACv1_271991_AA0912550.1	0	0	0	False	0	0	0	False	0	0	0	False	0	0	0	False	0	0	0	False	0	0	0	False	0	0	0	False	0	0	0	False	0	0	0	False	0	0	0	False	0	0	0	False	0	0
group11289	TRIAE_CS42_3AS_TGACv1_212093_AA0697650.1	TRIAE_CS42_3B_TGACv1_222792_AA0770830.1	TRIAE_CS42_3DS_TGACv1_277921_AA0937160.1	0	0	0	False	0	0	0	False	0	0	0	False	0	0	0	False	0	0	0	False	0	0	0	False	0	0	0	False	0	0	0	False	0	-1	-1	True	0	-1	-1	True	0	0	0	False	0	0
group11290	TRIAE_CS42_3AS_TGACv1_212094_AA0697670.1	TRIAE_CS42_3B_TGACv1_223240_AA0778760.1	TRIAE_CS42_3DS_TGACv1_272166_AA0915990.1	0	0	0	False	0	0	0	False	0	0	0	False	0	0	0	False	0	0	0	False	0	0	0	False	0	0	0	False	0	0	0	False	0	0	0	False	0	0	0	False	0	0	0	False	0	0
group11291	TRIAE_CS42_3AS_TGACv1_212094_AA0697680.1	TRIAE_CS42_3B_TGACv1_223240_AA0778770.1	TRIAE_CS42_3DS_TGACv1_272166_AA0915980.1	0	0	0	False	0	0	0	False	0	0	0	False	0	0	0	False	0	0	0	False	0	0	0	False	0	0	0	False	0	0	0	False	0	0	0	False	0	0	0	False	0	0	0	False	0	0
group11292	TRIAE_CS42_3AS_TGACv1_212111_AA0697830.1	TRIAE_CS42_3B_TGACv1_221205_AA0733750.1	TRIAE_CS42_3DS_TGACv1_273174_AA0929160.1	0	0	0	False	0	0	0	False	0	0	0	False	0	0	0	False	0	0	0	False	0	0	0	False	0	0	0	False	0	0	0	False	0	0	0	False	0	0	0	False	0	0	0	False	0	0
group11293	TRIAE_CS42_3AS_TGACv1_212120_AA0697960.1	TRIAE_CS42_3B_TGACv1_225037_AA0804240.1	TRIAE_CS42_3DS_TGACv1_273513_AA0931850.1	NA	NA	NA	NA	NA	NA	NA	NA	NA	NA	NA	NA	NA	0	0	False	NA	NA	NA	NA	NA	NA	0	False	NA	NA	NA	NA	0	0	0	False	0	0	0	False	1	1	0	True	0	0	0	False	0	0
group11294	TRIAE_CS42_3AS_TGACv1_212126_AA0697980.1	TRIAE_CS42_3B_TGACv1_221894_AA0752580.8	TRIAE_CS42_3DL_TGACv1_250457_AA0868570.1	0	0	0	False	0	0	0	False	NA	0	0	False	0	0	0	False	0	0	0	False	0	0	0	False	0	0	0	False	0	0	0	False	0	0	0	False	0	0	0	False	0	0	0	False	0	0
group11296	TRIAE_CS42_3AS_TGACv1_212128_AA0698000.1	TRIAE_CS42_3B_TGACv1_223221_AA0778210.1	TRIAE_CS42_3DS_TGACv1_274069_AA0934580.1	0	0	0	False	0	0	0	False	0	0	0	False	0	0	0	False	0	0	0	False	0	0	0	False	0	0	0	False	-1	0	1	True	-1	0	1	True	0	0	1	True	0	0	0	False	0	0
group11299	TRIAE_CS42_3AS_TGACv1_212138_AA0698070.2	TRIAE_CS42_3B_TGACv1_220849_AA0721240.1	TRIAE_CS42_3DS_TGACv1_271844_AA0909340.2	0	NA	0	False	0	NA	0	False	0	NA	0	False	0	NA	0	False	0	NA	0	False	0	NA	0	False	0	0	0	False	0	0	0	False	0	0	0	False	0	0	0	False	0	0	0	False	0	0
group11300	TRIAE_CS42_3AS_TGACv1_212138_AA0698080.3	TRIAE_CS42_3B_TGACv1_220849_AA0721250.1	TRIAE_CS42_3DS_TGACv1_271844_AA0909330.1	0	0	0	False	0	0	0	False	0	0	0	False	0	0	0	False	0	0	0	False	0	0	0	False	0	0	0	False	0	0	0	False	0	0	0	False	0	0	0	False	0	0	0	False	0	0
group11302	TRIAE_CS42_3AS_TGACv1_212152_AA0698210.1	TRIAE_CS42_3B_TGACv1_222898_AA0772780.1	TRIAE_CS42_3DS_TGACv1_272865_AA0925910.1	0	0	0	False	0	0	0	False	0	0	0	False	0	0	0	False	0	0	0	False	0	0	0	False	0	0	0	False	0	0	0	False	0	0	0	False	0	0	0	False	0	0	0	False	0	0
group11303	TRIAE_CS42_3AS_TGACv1_212158_AA0698250.1	TRIAE_CS42_3B_TGACv1_222649_AA0768550.3	TRIAE_CS42_3DS_TGACv1_272147_AA0915650.1	0	0	0	False	0	0	0	False	0	0	0	False	0	0	0	False	0	0	0	False	0	0	0	False	0	0	0	False	0	0	0	False	0	0	0	False	0	0	0	False	0	0	0	False	0	0
group11306	TRIAE_CS42_3AS_TGACv1_212165_AA0698370.1	TRIAE_CS42_3B_TGACv1_221196_AA0733540.1	TRIAE_CS42_3DS_TGACv1_274357_AA0935560.1	0	0	0	False	0	0	0	False	0	0	0	False	0	0	0	False	NA	NA	NA	NA	NA	NA	NA	NA	NA	NA	NA	NA	0	0	0	False	0	0	0	False	0	0	0	False	0	0	0	False	0	0
group11309	TRIAE_CS42_3AS_TGACv1_212176_AA0698430.1	TRIAE_CS42_3B_TGACv1_227148_AA0821710.2	TRIAE_CS42_3DS_TGACv1_271872_AA0909830.1	NA	NA	NA	NA	NA	NA	NA	NA	0	0	NA	False	NA	NA	NA	NA	NA	NA	NA	NA	NA	NA	NA	NA	NA	NA	NA	NA	0	0	0	False	0	0	0	False	0	0	0	False	0	0	0	False	0	0
group11310	TRIAE_CS42_3AS_TGACv1_212176_AA0698440.1	TRIAE_CS42_3B_TGACv1_222270_AA0760930.1	TRIAE_CS42_3DS_TGACv1_271872_AA0909820.1	NA	NA	NA	NA	NA	NA	NA	NA	NA	NA	NA	NA	NA	NA	NA	NA	NA	NA	NA	NA	NA	NA	NA	NA	NA	NA	NA	NA	NA	NA	NA	NA	NA	NA	NA	NA	NA	NA	NA	NA	NA	NA	NA	NA	NA	NA
group11311	TRIAE_CS42_3AS_TGACv1_212177_AA0698460.1	TRIAE_CS42_3B_TGACv1_224219_AA0794030.1	TRIAE_CS42_3DS_TGACv1_273376_AA0930750.1	NA	NA	NA	NA	NA	NA	NA	NA	NA	NA	NA	NA	NA	NA	NA	NA	NA	NA	NA	NA	NA	NA	NA	NA	NA	NA	NA	NA	NA	0	0	False	NA	0	0	False	0	0	0	False	NA	NA	NA	NA	NA	NA
group11312	TRIAE_CS42_3AS_TGACv1_212201_AA0698720.1	TRIAE_CS42_3B_TGACv1_222044_AA0755670.1	TRIAE_CS42_3DS_TGACv1_272267_AA0918030.1	0	0	0	False	0	0	0	False	0	0	0	False	0	0	0	False	0	0	0	False	0	0	0	False	0	0	0	False	0	0	0	False	0	0	0	False	0	0	0	False	0	0	0	False	0	0
group11313	TRIAE_CS42_3AS_TGACv1_212201_AA0698730.2	TRIAE_CS42_3B_TGACv1_222044_AA0755660.1	TRIAE_CS42_3DS_TGACv1_272267_AA0918040.1	0	0	0	False	0	0	0	False	0	0	0	False	0	0	0	False	0	0	0	False	0	0	0	False	0	0	0	False	0	0	0	False	0	0	0	False	0	0	0	False	0	0	0	False	0	0
group11314	TRIAE_CS42_3AS_TGACv1_212203_AA0698750.1	TRIAE_CS42_3B_TGACv1_221724_AA0748430.1	TRIAE_CS42_3DS_TGACv1_273989_AA0934160.1	0	0	0	False	0	0	0	False	0	0	0	False	0	0	0	False	0	0	0	False	0	0	0	False	0	0	0	False	0	0	0	False	0	0	0	False	0	0	0	False	-1	0	1	True	-1	0
group11317	TRIAE_CS42_3AS_TGACv1_212219_AA0698920.3	TRIAE_CS42_3B_TGACv1_221019_AA0727260.3	TRIAE_CS42_3DS_TGACv1_273096_AA0928280.1	NA	0	0	False	NA	0	0	False	0	0	0	False	0	0	0	False	0	0	0	False	NA	0	0	False	0	0	0	False	0	0	0	False	0	0	0	False	0	0	0	False	NA	0	0	False	0	0
group11318	TRIAE_CS42_3AS_TGACv1_212223_AA0698950.1	TRIAE_CS42_3B_TGACv1_220791_AA0719290.1	TRIAE_CS42_3DS_TGACv1_274119_AA0934790.2	0	0	0	False	0	0	0	False	0	0	0	False	0	0	0	False	0	0	0	False	0	0	0	False	0	0	0	False	0	0	0	False	0	0	0	False	0	0	0	False	0	0	0	False	0	0
group11319	TRIAE_CS42_3AS_TGACv1_212235_AA0699000.1	TRIAE_CS42_3B_TGACv1_221579_AA0744840.1	TRIAE_CS42_3DS_TGACv1_274238_AA0935130.1	NA	NA	NA	NA	NA	NA	NA	NA	NA	NA	NA	NA	NA	NA	NA	NA	NA	NA	NA	NA	NA	NA	NA	NA	NA	NA	NA	NA	NA	NA	NA	NA	NA	NA	NA	NA	NA	NA	NA	NA	NA	NA	NA	NA	NA	NA
group11320	TRIAE_CS42_3AS_TGACv1_212239_AA0699050.1	TRIAE_CS42_3B_TGACv1_220591_AA0709960.1	TRIAE_CS42_3DS_TGACv1_272112_AA0915110.1	0	0	0	False	0	0	0	False	0	0	0	False	0	0	0	False	0	0	0	False	0	0	0	False	0	0	0	False	0	0	0	False	0	0	0	False	0	0	0	False	0	0	0	False	0	0
group11322	TRIAE_CS42_3AS_TGACv1_212240_AA0699070.1	TRIAE_CS42_3B_TGACv1_221624_AA0746120.1	TRIAE_CS42_3DS_TGACv1_272731_AA0924440.1	NA	NA	NA	NA	NA	NA	NA	NA	NA	NA	NA	NA	NA	NA	NA	NA	NA	NA	NA	NA	NA	NA	NA	NA	NA	NA	NA	NA	0	0	NA	False	0	0	NA	False	NA	NA	NA	NA	NA	NA	NA	NA	0	0
group11323	TRIAE_CS42_3AS_TGACv1_212240_AA0699090.1	TRIAE_CS42_3B_TGACv1_221624_AA0746130.1	TRIAE_CS42_3DS_TGACv1_272731_AA0924430.1	NA	NA	NA	NA	0	0	0	False	0	0	0	False	NA	0	0	False	0	0	0	False	0	0	0	False	0	0	0	False	0	0	0	False	0	0	0	False	0	0	0	False	0	0	0	False	0	0
group11324	TRIAE_CS42_3AS_TGACv1_212245_AA0699120.1	TRIAE_CS42_3B_TGACv1_223679_AA0785500.1	TRIAE_CS42_3DS_TGACv1_271831_AA0909070.1	NA	NA	NA	NA	NA	NA	NA	NA	NA	0	0	False	NA	NA	NA	NA	NA	NA	NA	NA	NA	NA	NA	NA	NA	NA	NA	NA	0	0	0	False	NA	0	0	False	NA	0	0	False	0	NA	0	False	0	0
group11325	TRIAE_CS42_3AS_TGACv1_212249_AA0699160.1	TRIAE_CS42_3B_TGACv1_223286_AA0779680.1	TRIAE_CS42_3DS_TGACv1_273164_AA0929030.1	0	0	0	False	0	0	0	False	0	0	0	False	0	0	0	False	0	0	0	False	0	0	0	False	0	0	0	False	0	0	0	False	0	0	0	False	0	0	0	False	0	0	0	False	0	0
group11327	TRIAE_CS42_3AS_TGACv1_212263_AA0699300.1	TRIAE_CS42_3B_TGACv1_223291_AA0779820.1	TRIAE_CS42_3DS_TGACv1_272101_AA0914670.3	0	0	0	False	0	0	0	False	0	0	0	False	0	0	0	False	0	0	0	False	0	0	0	False	0	0	0	False	0	0	0	False	0	0	0	False	0	0	0	False	0	0	0	False	0	0
group11335	TRIAE_CS42_3AS_TGACv1_212272_AA0699470.1	TRIAE_CS42_3B_TGACv1_221826_AA0750630.1	TRIAE_CS42_3DS_TGACv1_273535_AA0932020.1	0	0	0	False	0	0	0	False	0	0	0	False	0	0	0	False	0	0	0	False	0	0	0	False	0	0	0	False	0	0	0	False	0	0	0	False	1	0	0	True	0	0	0	False	1	0
group11337	TRIAE_CS42_3AS_TGACv1_212276_AA0699520.1	TRIAE_CS42_3B_TGACv1_225588_AA0810080.2	TRIAE_CS42_3DS_TGACv1_272047_AA0913830.1	0	0	0	False	0	0	0	False	0	0	0	False	0	0	0	False	0	0	0	False	0	0	0	False	0	0	0	False	0	0	0	False	0	0	0	False	0	0	0	False	0	0	0	False	0	0
group11338	TRIAE_CS42_3AS_TGACv1_212276_AA0699530.1	TRIAE_CS42_3B_TGACv1_225588_AA0810090.1	TRIAE_CS42_3DS_TGACv1_272047_AA0913840.1	0	0	0	False	0	0	0	False	0	0	0	False	0	0	0	False	0	0	0	False	0	0	0	False	0	0	0	False	0	0	0	False	0	0	0	False	0	0	0	False	0	0	0	False	0	0
group11340	TRIAE_CS42_3AS_TGACv1_212277_AA0699600.1	TRIAE_CS42_3B_TGACv1_225179_AA0805870.1	TRIAE_CS42_3DS_TGACv1_272088_AA0914410.2	0	0	0	False	0	0	0	False	0	0	0	False	0	0	0	False	0	0	0	False	0	0	0	False	0	0	0	False	0	0	0	False	0	0	0	False	0	0	0	False	0	0	0	False	0	0
group11341	TRIAE_CS42_3AS_TGACv1_212290_AA0699680.2	TRIAE_CS42_3B_TGACv1_224841_AA0802240.3	TRIAE_CS42_3DS_TGACv1_273454_AA0931350.1	0	0	0	False	0	0	0	False	0	0	0	False	0	0	0	False	0	0	0	False	0	0	0	False	0	0	0	False	0	0	0	False	0	0	0	False	0	0	0	False	0	0	0	False	0	0
group11343	TRIAE_CS42_3AS_TGACv1_212301_AA0699750.2	TRIAE_CS42_3B_TGACv1_225769_AA0811810.4	TRIAE_CS42_3DS_TGACv1_271938_AA0911400.1	0	NA	0	False	0	NA	0	False	0	NA	0	False	0	NA	0	False	NA	NA	NA	NA	0	NA	0	False	0	0	0	False	0	0	0	False	0	NA	0	False	0	NA	0	False	0	NA	0	False	0	0
group11345	TRIAE_CS42_3AS_TGACv1_212306_AA0699780.1	TRIAE_CS42_3B_TGACv1_221829_AA0750820.2	TRIAE_CS42_3DS_TGACv1_272403_AA0920200.3	NA	NA	NA	NA	0	NA	0	False	NA	NA	NA	NA	NA	NA	NA	NA	NA	NA	0	False	0	NA	0	False	NA	NA	NA	NA	NA	0	0	False	NA	0	0	False	NA	0	0	False	NA	0	0	False	0	0
group11346	TRIAE_CS42_3AS_TGACv1_212306_AA0699790.1	TRIAE_CS42_3B_TGACv1_221829_AA0750790.1	TRIAE_CS42_3DS_TGACv1_272403_AA0920230.1	NA	NA	NA	NA	NA	NA	NA	NA	NA	NA	NA	NA	0	NA	NA	False	NA	NA	NA	NA	NA	NA	NA	NA	NA	NA	NA	NA	NA	NA	NA	NA	NA	NA	NA	NA	NA	NA	NA	NA	0	NA	0	False	0	NA
group11347	TRIAE_CS42_3AS_TGACv1_212306_AA0699800.2	TRIAE_CS42_3B_TGACv1_221829_AA0750770.2	TRIAE_CS42_3DS_TGACv1_272403_AA0920220.3	NA	0	NA	False	0	0	NA	False	0	0	NA	False	0	0	0	False	0	0	0	False	0	0	0	False	0	0	0	False	0	0	0	False	0	0	0	False	0	0	0	False	0	0	0	False	0	0
group11348	TRIAE_CS42_3AS_TGACv1_212323_AA0699960.4	TRIAE_CS42_3B_TGACv1_221099_AA0730340.2	TRIAE_CS42_3DS_TGACv1_274469_AA0935900.5	0	NA	0	False	0	NA	NA	False	NA	0	0	False	0	0	0	False	0	0	0	False	NA	0	0	False	0	0	0	False	0	0	0	False	0	0	0	False	0	0	0	False	0	0	0	False	0	0
group11349	TRIAE_CS42_3AS_TGACv1_212329_AA0700010.1	TRIAE_CS42_3B_TGACv1_220612_AA0711330.1	TRIAE_CS42_3DS_TGACv1_273473_AA0931490.1	0	0	0	False	0	0	0	False	0	0	0	False	0	0	0	False	0	0	0	False	0	0	0	False	0	0	0	False	0	0	0	False	0	0	0	False	0	0	0	False	0	0	0	False	0	0
group11351	TRIAE_CS42_3AS_TGACv1_212338_AA0700120.1	TRIAE_CS42_3B_TGACv1_220765_AA0718610.1	TRIAE_CS42_3DS_TGACv1_272021_AA0913230.1	0	0	0	False	0	0	0	False	0	0	0	False	0	0	0	False	0	0	0	False	0	0	0	False	0	0	0	False	0	0	0	False	0	0	0	False	0	0	0	False	0	0	0	False	0	0
group11352	TRIAE_CS42_3AS_TGACv1_212338_AA0700130.1	TRIAE_CS42_3B_TGACv1_224161_AA0793170.2	TRIAE_CS42_3DS_TGACv1_272021_AA0913250.1	0	0	0	False	0	0	0	False	0	0	0	False	0	0	0	False	0	0	0	False	0	0	0	False	0	0	0	False	0	0	0	False	0	0	0	False	0	0	0	False	0	0	0	False	0	0
group11353	TRIAE_CS42_3AS_TGACv1_212353_AA0700210.1	TRIAE_CS42_3B_TGACv1_221851_AA0751700.1	TRIAE_CS42_3DS_TGACv1_272690_AA0924000.1	0	0	0	False	NA	0	0	False	0	0	0	False	0	0	0	False	0	0	NA	False	0	0	0	False	0	0	0	False	0	0	0	False	0	0	0	False	0	0	0	False	0	0	0	False	0	0
group11354	TRIAE_CS42_3AS_TGACv1_212353_AA0700220.1	TRIAE_CS42_3B_TGACv1_224143_AA0792940.1	TRIAE_CS42_3DS_TGACv1_272690_AA0923990.1	1	1	-1	True	1	0	-1	True	1	0	-1	True	1	0	-1	True	1	0	-1	True	1	0	-1	True	1	0	-1	True	1	1	1	True	1	1	1	True	1	1	1	True	1	1	1	True	1	1
group11355	TRIAE_CS42_3AS_TGACv1_212358_AA0700290.1	TRIAE_CS42_3B_TGACv1_222428_AA0764350.1	TRIAE_CS42_3DS_TGACv1_271589_AA0903120.1	0	0	0	False	0	0	0	False	0	0	0	False	0	0	0	False	0	0	0	False	0	0	0	False	0	0	0	False	0	0	0	False	0	0	0	False	0	0	0	False	0	0	0	False	0	0
group11356	TRIAE_CS42_3AS_TGACv1_212364_AA0700300.1	TRIAE_CS42_3B_TGACv1_224493_AA0797250.1	TRIAE_CS42_3DS_TGACv1_272077_AA0914280.1	0	0	-1	True	1	0	-1	True	1	0	-1	True	1	0	-1	True	1	0	0	True	1	0	-1	True	1	0	0	True	0	0	0	False	1	0	-1	True	1	0	-1	True	0	0	0	False	1	0
group11357	TRIAE_CS42_3AS_TGACv1_212390_AA0700570.2	TRIAE_CS42_3B_TGACv1_222799_AA0771010.5	TRIAE_CS42_3DS_TGACv1_272317_AA0918840.1	NA	NA	NA	NA	NA	NA	NA	NA	NA	NA	NA	NA	NA	NA	NA	NA	NA	NA	NA	NA	NA	NA	NA	NA	NA	NA	NA	NA	0	0	NA	False	0	0	0	False	0	0	0	False	0	0	0	False	0	0
group11358	TRIAE_CS42_3AS_TGACv1_212390_AA0700580.2	TRIAE_CS42_3B_TGACv1_222799_AA0771020.1	TRIAE_CS42_3DS_TGACv1_272317_AA0918830.1	0	0	0	False	0	0	0	False	0	0	0	False	0	0	0	False	0	0	0	False	0	0	0	False	0	0	0	False	0	0	0	False	0	0	0	False	0	0	0	False	0	0	0	False	0	0
group11360	TRIAE_CS42_3AS_TGACv1_212410_AA0700630.1	TRIAE_CS42_3B_TGACv1_224406_AA0796470.1	TRIAE_CS42_3DS_TGACv1_272528_AA0921790.1	NA	NA	NA	NA	NA	NA	NA	NA	NA	NA	NA	NA	NA	NA	NA	NA	NA	NA	NA	NA	NA	NA	NA	NA	NA	NA	NA	NA	NA	NA	NA	NA	0	0	NA	False	0	0	NA	False	0	0	NA	False	NA	NA
group11361	TRIAE_CS42_3AS_TGACv1_212410_AA0700640.2	TRIAE_CS42_3B_TGACv1_224406_AA0796440.1	TRIAE_CS42_3DS_TGACv1_272528_AA0921780.1	NA	NA	NA	NA	0	0	NA	False	NA	NA	NA	NA	0	0	NA	False	0	0	NA	False	0	0	NA	False	0	0	NA	False	0	0	NA	False	0	0	NA	False	0	0	NA	False	0	0	NA	False	0	0
group11364	TRIAE_CS42_3AS_TGACv1_212416_AA0700710.2	TRIAE_CS42_3B_TGACv1_228002_AA0825460.2	TRIAE_CS42_3DS_TGACv1_271466_AA0899320.1	1	0	0	True	0	0	0	False	0	0	0	False	0	0	0	False	1	0	0	True	1	0	0	True	1	0	0	True	1	1	0	True	1	1	0	True	1	1	0	True	0	0	0	False	1	0
group11365	TRIAE_CS42_3AS_TGACv1_212416_AA0700720.1	TRIAE_CS42_3B_TGACv1_231800_AA0830870.1	TRIAE_CS42_3DS_TGACv1_271466_AA0899340.1	0	0	0	False	0	0	0	False	0	0	0	False	0	0	0	False	0	0	0	False	0	0	0	False	0	0	0	False	0	0	0	False	0	0	0	False	0	0	0	False	0	0	0	False	0	0
group11368	TRIAE_CS42_3AS_TGACv1_212427_AA0700770.1	TRIAE_CS42_3B_TGACv1_222069_AA0756670.1	TRIAE_CS42_3DS_TGACv1_272389_AA0920090.1	0	0	0	False	0	0	0	False	0	0	0	False	0	0	0	False	0	0	0	False	0	0	0	False	0	0	0	False	0	0	0	False	0	0	0	False	0	0	0	False	0	0	0	False	0	0
group11369	TRIAE_CS42_3AS_TGACv1_212427_AA0700780.1	TRIAE_CS42_3B_TGACv1_222069_AA0756660.1	TRIAE_CS42_3DS_TGACv1_272389_AA0920080.1	0	0	0	False	0	0	0	False	0	0	0	False	0	0	0	False	0	0	0	False	0	1	0	True	0	0	0	False	0	0	0	False	0	1	1	True	0	1	0	True	0	1	1	True	0	1
group11371	TRIAE_CS42_3AS_TGACv1_212432_AA0700840.1	TRIAE_CS42_3B_TGACv1_222600_AA0767520.1	TRIAE_CS42_3DS_TGACv1_272549_AA0922170.1	0	0	0	False	0	NA	0	False	0	NA	0	False	0	NA	0	False	0	0	0	False	0	NA	0	False	0	NA	0	False	0	0	0	False	0	0	0	False	NA	0	0	False	0	NA	0	False	0	0
group11372	TRIAE_CS42_3AS_TGACv1_212432_AA0700850.1	TRIAE_CS42_3B_TGACv1_222600_AA0767530.1	TRIAE_CS42_3DS_TGACv1_272549_AA0922190.1	0	0	0	False	0	0	0	False	0	0	0	False	0	0	0	False	0	0	0	False	0	0	0	False	0	0	0	False	0	0	0	False	0	0	0	False	0	0	0	False	0	0	0	False	0	0
group11373	TRIAE_CS42_3AS_TGACv1_212437_AA0700890.1	TRIAE_CS42_3B_TGACv1_223816_AA0787870.1	TRIAE_CS42_3DS_TGACv1_271772_AA0907660.1	0	0	0	False	NA	0	0	False	0	0	0	False	NA	NA	NA	NA	0	0	0	False	0	0	0	False	0	0	0	False	0	0	0	False	0	0	0	False	0	0	0	False	0	0	0	False	0	0
group11376	TRIAE_CS42_3AS_TGACv1_212457_AA0701020.1	TRIAE_CS42_3B_TGACv1_221057_AA0728550.1	TRIAE_CS42_3DS_TGACv1_272012_AA0913090.1	0	0	0	False	0	0	0	False	0	0	0	False	0	0	0	False	0	0	0	False	0	0	0	False	0	0	0	False	0	0	0	False	0	0	0	False	0	0	0	False	0	0	0	False	0	0
group11378	TRIAE_CS42_3AS_TGACv1_212467_AA0701100.1	TRIAE_CS42_3B_TGACv1_224755_AA0801100.1	TRIAE_CS42_3DS_TGACv1_272904_AA0926430.1	0	NA	NA	False	0	0	0	False	0	0	0	False	0	0	0	False	0	0	NA	False	0	0	0	False	0	0	0	False	0	0	0	False	0	0	0	False	0	0	0	False	0	0	0	False	0	0
group11380	TRIAE_CS42_3AS_TGACv1_212491_AA0701210.1	TRIAE_CS42_3B_TGACv1_223609_AA0784480.1	TRIAE_CS42_3DS_TGACv1_273598_AA0932400.2	0	0	0	False	0	0	0	False	0	-1	0	True	NA	-1	0	True	0	-1	-1	True	NA	-1	-1	True	NA	-1	-1	True	0	-1	-1	True	0	0	-1	True	0	-1	-1	True	0	0	0	False	0	0
group11381	TRIAE_CS42_3AS_TGACv1_212499_AA0701260.1	TRIAE_CS42_3B_TGACv1_221667_AA0746990.1	TRIAE_CS42_3DS_TGACv1_272092_AA0914510.1	NA	NA	NA	NA	NA	NA	NA	NA	NA	NA	NA	NA	NA	NA	NA	NA	NA	NA	NA	NA	NA	NA	NA	NA	NA	NA	NA	NA	NA	NA	NA	NA	NA	NA	NA	NA	NA	NA	NA	NA	NA	NA	NA	NA	NA	NA
group11382	TRIAE_CS42_3AS_TGACv1_212499_AA0701270.1	TRIAE_CS42_3B_TGACv1_221667_AA0746980.1	TRIAE_CS42_3DS_TGACv1_272092_AA0914500.1	0	0	0	False	-1	0	0	True	-1	0	0	True	-1	0	1	True	-1	0	1	True	-1	0	1	True	-1	0	1	True	-1	0	1	True	-1	0	1	True	0	0	0	False	0	0	0	False	-1	0
group11383	TRIAE_CS42_3AS_TGACv1_212499_AA0701280.1	TRIAE_CS42_3B_TGACv1_221667_AA0746970.1	TRIAE_CS42_3DS_TGACv1_272092_AA0914480.1	0	0	0	False	0	0	0	False	0	0	0	False	0	0	0	False	0	0	0	False	0	0	0	False	0	0	0	False	0	0	0	False	0	0	0	False	0	0	0	False	0	0	0	False	0	0
group11386	TRIAE_CS42_3AS_TGACv1_212508_AA0701380.1	TRIAE_CS42_3B_TGACv1_222345_AA0762590.1	TRIAE_CS42_3DS_TGACv1_271454_AA0899060.1	0	0	0	False	0	0	0	False	0	0	0	False	0	0	0	False	0	0	0	False	0	0	0	False	0	0	0	False	0	0	0	False	0	0	0	False	0	0	0	False	0	0	0	False	0	0
group11387	TRIAE_CS42_3AS_TGACv1_212515_AA0701450.1	TRIAE_CS42_3B_TGACv1_221049_AA0728240.1	TRIAE_CS42_3DS_TGACv1_271933_AA0911350.1	0	0	0	False	0	0	0	False	0	0	0	False	0	0	0	False	0	0	0	False	0	0	0	False	0	0	0	False	0	0	0	False	0	0	0	False	0	0	0	False	0	0	0	False	0	0
group11388	TRIAE_CS42_3AS_TGACv1_212521_AA0701490.1	TRIAE_CS42_3B_TGACv1_223136_AA0776890.1	TRIAE_CS42_3DS_TGACv1_271696_AA0905980.3	0	0	0	False	0	0	0	False	0	0	0	False	0	0	0	False	0	0	0	False	0	0	0	False	0	0	0	False	0	0	0	False	0	0	0	False	0	0	0	False	0	0	0	False	0	0
group11389	TRIAE_CS42_3AS_TGACv1_212526_AA0701540.2	TRIAE_CS42_3B_TGACv1_227294_AA0822630.2	TRIAE_CS42_3DS_TGACv1_271616_AA0904020.2	NA	NA	NA	NA	0	0	NA	False	0	0	0	False	0	0	0	False	0	0	0	False	0	0	0	False	0	0	0	False	0	0	0	False	0	0	0	False	0	0	0	False	0	0	0	False	0	0
group11391	TRIAE_CS42_3AS_TGACv1_212545_AA0701620.2	TRIAE_CS42_3B_TGACv1_224332_AA0795340.1	TRIAE_CS42_3DS_TGACv1_272797_AA0925380.1	0	0	0	False	0	0	0	False	0	0	0	False	0	0	0	False	0	0	0	False	0	0	0	False	0	0	0	False	0	0	0	False	0	0	0	False	0	0	0	False	0	0	0	False	0	0
group11392	TRIAE_CS42_3AS_TGACv1_212545_AA0701630.2	TRIAE_CS42_3B_TGACv1_224332_AA0795330.3	TRIAE_CS42_3DS_TGACv1_272797_AA0925390.1	0	0	0	False	NA	0	0	False	0	0	0	False	0	0	0	False	NA	0	0	False	0	0	0	False	0	0	0	False	0	0	0	False	0	0	0	False	0	0	0	False	0	0	0	False	0	0
group11393	TRIAE_CS42_3AS_TGACv1_212545_AA0701640.1	TRIAE_CS42_3B_TGACv1_224332_AA0795320.3	TRIAE_CS42_3DS_TGACv1_272797_AA0925400.1	0	0	0	False	NA	0	0	False	0	0	0	False	0	0	0	False	0	0	0	False	0	0	0	False	0	0	0	False	0	0	0	False	0	0	0	False	0	0	0	False	0	0	0	False	0	0
group11394	TRIAE_CS42_3AS_TGACv1_212549_AA0701660.1	TRIAE_CS42_3B_TGACv1_223452_AA0782440.1	TRIAE_CS42_3DS_TGACv1_273136_AA0928740.1	0	0	0	False	0	0	0	False	0	0	0	False	0	0	0	False	0	0	0	False	0	0	0	False	0	0	0	False	0	0	0	False	0	0	0	False	0	0	0	False	0	0	0	False	0	0
group11395	TRIAE_CS42_3AS_TGACv1_212559_AA0701750.4	TRIAE_CS42_3B_TGACv1_223138_AA0776900.2	TRIAE_CS42_3DS_TGACv1_271734_AA0907120.6	0	0	0	False	0	0	0	False	0	0	0	False	0	0	0	False	0	0	0	False	0	NA	NA	False	0	NA	0	False	0	0	0	False	0	0	0	False	0	0	0	False	0	0	0	False	0	0
group11396	TRIAE_CS42_3AS_TGACv1_212570_AA0701790.1	TRIAE_CS42_3B_TGACv1_221693_AA0747600.1	TRIAE_CS42_3DS_TGACv1_273258_AA0929990.1	0	0	0	False	0	0	0	False	0	0	0	False	0	0	0	False	0	0	0	False	0	0	0	False	0	0	0	False	0	0	0	False	0	0	0	False	0	0	0	False	0	0	0	False	0	0
group11397	TRIAE_CS42_3AS_TGACv1_212571_AA0701800.1	TRIAE_CS42_3B_TGACv1_221942_AA0753620.1	TRIAE_CS42_3DS_TGACv1_272107_AA0914980.1	0	0	0	False	0	0	0	False	0	0	0	False	0	0	0	False	0	0	0	False	0	0	0	False	0	0	0	False	0	0	0	False	0	0	0	False	0	0	0	False	0	0	0	False	0	0
group11399	TRIAE_CS42_3AS_TGACv1_212578_AA0701890.1	TRIAE_CS42_3B_TGACv1_228785_AA0827520.1	TRIAE_CS42_3DS_TGACv1_271732_AA0907040.1	NA	NA	NA	NA	NA	NA	NA	NA	NA	NA	NA	NA	NA	NA	NA	NA	NA	NA	NA	NA	NA	NA	NA	NA	NA	NA	NA	NA	NA	NA	NA	NA	NA	NA	NA	NA	NA	NA	NA	NA	NA	NA	NA	NA	NA	NA
group11401	TRIAE_CS42_3AS_TGACv1_212579_AA0701930.1	TRIAE_CS42_3B_TGACv1_223747_AA0786610.1	TRIAE_CS42_3DS_TGACv1_271675_AA0905350.1	NA	NA	NA	NA	NA	NA	NA	NA	NA	NA	NA	NA	0	0	NA	False	NA	NA	NA	NA	0	0	NA	False	NA	0	NA	False	0	0	0	False	NA	0	0	False	0	0	0	False	0	0	0	False	0	0
group11404	TRIAE_CS42_3AS_TGACv1_212607_AA0702060.1	TRIAE_CS42_3B_TGACv1_220750_AA0718020.1	TRIAE_CS42_3DS_TGACv1_271540_AA0901890.1	0	0	0	False	0	0	0	False	0	0	1	True	0	0	0	False	0	0	1	True	0	0	0	False	0	0	0	False	0	0	0	False	0	0	0	False	0	0	0	False	0	0	0	False	0	0
group11405	TRIAE_CS42_3AS_TGACv1_212615_AA0702110.2	TRIAE_CS42_3B_TGACv1_222008_AA0755070.1	TRIAE_CS42_3DS_TGACv1_273589_AA0932290.2	-1	0	0	True	0	0	0	False	0	0	0	False	-1	0	0	True	-1	-1	0	True	-1	-1	0	True	-1	-1	0	True	-1	-1	0	True	-1	0	1	True	-1	0	1	True	-1	0	0	True	-1	-1
group11409	TRIAE_CS42_3AS_TGACv1_212656_AA0702360.1	TRIAE_CS42_3B_TGACv1_224173_AA0793410.2	TRIAE_CS42_3DS_TGACv1_273348_AA0930530.1	0	0	0	False	0	0	0	False	0	0	0	False	0	0	0	False	0	0	0	False	0	0	0	False	0	0	0	False	0	0	0	False	0	0	0	False	0	0	0	False	0	0	0	False	-1	-1
group11410	TRIAE_CS42_3AS_TGACv1_212658_AA0702410.1	TRIAE_CS42_3B_TGACv1_222040_AA0755560.1	TRIAE_CS42_3DS_TGACv1_271696_AA0905920.1	0	1	1	True	0	1	1	True	0	1	1	True	0	0	1	True	0	0	1	True	0	0	1	True	0	1	1	True	0	0	0	False	0	0	0	False	0	0	0	False	0	0	0	False	0	0
group11411	TRIAE_CS42_3AS_TGACv1_212661_AA0702490.1	TRIAE_CS42_3B_TGACv1_221204_AA0733660.2	TRIAE_CS42_3DS_TGACv1_272300_AA0918610.2	0	1	1	True	0	1	1	True	0	0	1	True	0	0	1	True	0	1	1	True	0	1	1	True	0	1	1	True	0	1	1	True	0	1	1	True	0	1	1	True	0	1	1	True	0	1
group11412	TRIAE_CS42_3AS_TGACv1_212663_AA0702520.3	TRIAE_CS42_3B_TGACv1_221128_AA0731360.1	TRIAE_CS42_3DS_TGACv1_272748_AA0924760.1	0	NA	0	False	0	NA	0	False	0	0	NA	False	0	0	0	False	0	0	0	False	0	0	0	False	0	0	0	False	0	0	0	False	0	0	0	False	0	0	0	False	0	0	0	False	0	0
group11413	TRIAE_CS42_3AS_TGACv1_212675_AA0702570.1	TRIAE_CS42_3B_TGACv1_224620_AA0798910.1	TRIAE_CS42_3DS_TGACv1_272414_AA0920390.5	0	0	0	False	0	0	0	False	0	0	0	False	0	0	0	False	0	0	0	False	0	0	0	False	0	0	0	False	0	0	0	False	0	0	0	False	0	0	0	False	0	0	0	False	-1	0
group11415	TRIAE_CS42_3AS_TGACv1_212675_AA0702600.6	TRIAE_CS42_3B_TGACv1_223199_AA0777860.1	TRIAE_CS42_3DS_TGACv1_272381_AA0919860.1	0	-1	0	True	0	0	0	False	0	0	0	False	0	0	0	False	0	0	0	False	-1	-1	0	True	-1	-1	0	True	0	0	0	False	0	0	0	False	0	0	0	False	0	0	0	False	0	0
group11416	TRIAE_CS42_3AS_TGACv1_212705_AA0702690.1	TRIAE_CS42_3B_TGACv1_226116_AA0814040.2	TRIAE_CS42_3DS_TGACv1_271688_AA0905560.1	0	0	0	False	0	0	0	False	0	0	0	False	0	0	0	False	0	0	0	False	0	0	0	False	0	0	0	False	0	0	0	False	0	0	0	False	0	0	1	True	0	0	0	False	0	0
group11417	TRIAE_CS42_3AS_TGACv1_212705_AA0702700.1	TRIAE_CS42_3B_TGACv1_221204_AA0733720.1	TRIAE_CS42_3DS_TGACv1_272452_AA0920900.1	0	0	0	False	0	0	0	False	0	0	0	False	0	0	0	False	0	0	0	False	0	0	0	False	0	0	0	False	0	0	0	False	0	0	0	False	0	0	0	False	0	0	0	False	0	0
group11420	TRIAE_CS42_3AS_TGACv1_212723_AA0702870.1	TRIAE_CS42_3B_TGACv1_223725_AA0786250.1	TRIAE_CS42_3DS_TGACv1_272534_AA0921980.1	0	0	NA	False	0	0	NA	False	0	0	0	False	0	0	NA	False	0	0	NA	False	0	0	0	False	0	0	NA	False	0	0	0	False	0	0	0	False	0	0	NA	False	0	0	0	False	0	0
group11421	TRIAE_CS42_3AS_TGACv1_212728_AA0702910.1	TRIAE_CS42_3B_TGACv1_220626_AA0712210.1	TRIAE_CS42_3DS_TGACv1_272169_AA0916080.1	0	0	0	False	0	0	0	False	0	0	0	False	0	0	0	False	0	0	0	False	0	0	0	False	0	0	0	False	0	1	0	True	1	1	0	True	1	1	0	True	0	1	0	True	1	1
group11423	TRIAE_CS42_3AS_TGACv1_212741_AA0703040.1	TRIAE_CS42_3B_TGACv1_225425_AA0808240.1	TRIAE_CS42_3DS_TGACv1_273547_AA0932070.1	0	0	0	False	0	0	0	False	0	0	0	False	0	0	0	False	0	0	0	False	0	0	0	False	0	0	0	False	0	0	0	False	0	0	0	False	0	0	0	False	0	0	0	False	0	0
group11424	TRIAE_CS42_3AS_TGACv1_212742_AA0703070.1	TRIAE_CS42_3B_TGACv1_224835_AA0802160.1	TRIAE_CS42_3DS_TGACv1_272662_AA0923670.1	0	0	0	False	NA	0	0	False	0	0	0	False	NA	0	0	False	0	0	0	False	0	0	0	False	0	0	NA	False	0	0	0	False	0	0	0	False	0	0	0	False	0	0	0	False	0	0
group11425	TRIAE_CS42_3AS_TGACv1_212755_AA0703110.1	TRIAE_CS42_3B_TGACv1_220919_AA0723710.1	TRIAE_CS42_3DS_TGACv1_272095_AA0914570.1	0	0	0	False	0	0	0	False	1	0	0	True	0	0	0	False	0	0	0	False	0	0	0	False	0	0	0	False	0	0	0	False	0	0	0	False	0	0	0	False	0	0	0	False	0	0
group11426	TRIAE_CS42_3AS_TGACv1_212755_AA0703120.1	TRIAE_CS42_3B_TGACv1_220919_AA0723720.1	TRIAE_CS42_3DS_TGACv1_272095_AA0914560.1	0	0	0	False	0	0	0	False	0	0	0	False	0	0	0	False	0	0	0	False	0	0	0	False	0	0	0	False	0	0	0	False	0	0	0	False	0	0	0	False	0	0	0	False	0	0
group11427	TRIAE_CS42_3AS_TGACv1_212756_AA0703130.2	TRIAE_CS42_3B_TGACv1_220750_AA0717990.2	TRIAE_CS42_3DS_TGACv1_272073_AA0914240.2	0	0	0	False	0	0	0	False	0	0	0	False	0	0	0	False	0	0	0	False	0	0	0	False	0	0	0	False	0	0	0	False	0	0	0	False	0	0	0	False	0	0	0	False	0	0
group11429	TRIAE_CS42_3AS_TGACv1_212778_AA0703320.1	TRIAE_CS42_3B_TGACv1_222262_AA0760710.1	TRIAE_CS42_3DS_TGACv1_273362_AA0930580.1	0	0	0	False	0	0	0	False	0	0	0	False	0	0	0	False	0	0	0	False	0	0	0	False	0	0	0	False	0	0	0	False	0	0	0	False	0	0	0	False	0	0	0	False	0	0
group11430	TRIAE_CS42_3AS_TGACv1_212779_AA0703340.1	TRIAE_CS42_3B_TGACv1_221163_AA0732400.1	TRIAE_CS42_3DS_TGACv1_273170_AA0929130.1	0	0	0	False	0	0	0	False	0	0	0	False	0	0	0	False	0	0	0	False	0	0	0	False	0	0	0	False	0	0	0	False	0	0	0	False	0	0	0	False	0	0	0	False	0	-1
group11431	TRIAE_CS42_3AS_TGACv1_212780_AA0703350.2	TRIAE_CS42_3B_TGACv1_223517_AA0783330.3	TRIAE_CS42_3DS_TGACv1_271824_AA0908800.1	0	0	0	False	0	0	0	False	0	0	0	False	0	0	0	False	0	0	0	False	0	0	0	False	0	0	0	False	0	0	0	False	0	0	0	False	0	0	0	False	0	0	0	False	0	0
group11432	TRIAE_CS42_3AS_TGACv1_212780_AA0703370.1	TRIAE_CS42_3B_TGACv1_223517_AA0783360.1	TRIAE_CS42_3DS_TGACv1_271824_AA0908820.1	NA	NA	NA	NA	NA	NA	NA	NA	NA	NA	NA	NA	NA	NA	NA	NA	NA	NA	NA	NA	NA	NA	NA	NA	NA	NA	NA	NA	NA	NA	NA	NA	NA	NA	NA	NA	NA	NA	NA	NA	NA	NA	NA	NA	0	NA
group11433	TRIAE_CS42_3AS_TGACv1_212796_AA0703450.1	TRIAE_CS42_3B_TGACv1_222142_AA0758180.1	TRIAE_CS42_3DS_TGACv1_272171_AA0916190.1	NA	NA	NA	NA	NA	NA	NA	NA	NA	NA	NA	NA	NA	NA	NA	NA	NA	NA	NA	NA	NA	NA	NA	NA	NA	NA	NA	NA	NA	NA	NA	NA	0	NA	0	False	NA	NA	NA	NA	NA	NA	NA	NA	NA	NA
group11435	TRIAE_CS42_3AS_TGACv1_212810_AA0703510.1	TRIAE_CS42_3B_TGACv1_226505_AA0817370.1	TRIAE_CS42_3DS_TGACv1_271764_AA0907470.1	0	0	0	False	0	0	0	False	0	0	0	False	0	0	0	False	0	0	0	False	0	0	0	False	0	0	0	False	0	0	0	False	0	0	0	False	0	0	0	False	0	0	0	False	0	0
group11437	TRIAE_CS42_3AS_TGACv1_212831_AA0703630.1	TRIAE_CS42_3B_TGACv1_221964_AA0753970.1	TRIAE_CS42_3DS_TGACv1_272642_AA0923440.1	0	0	0	False	0	0	0	False	0	0	NA	False	0	0	0	False	0	0	0	False	0	0	0	False	0	0	0	False	0	0	0	False	0	0	0	False	0	0	0	False	0	0	0	False	0	0
group11439	TRIAE_CS42_3AS_TGACv1_212877_AA0703820.1	TRIAE_CS42_3B_TGACv1_221696_AA0747720.1	TRIAE_CS42_3DS_TGACv1_275088_AA0936470.1	0	0	NA	False	0	0	NA	False	NA	NA	NA	NA	NA	NA	NA	NA	0	0	NA	False	NA	NA	NA	NA	NA	NA	NA	NA	NA	NA	NA	NA	NA	NA	NA	NA	NA	NA	NA	NA	NA	NA	NA	NA	NA	NA
group11441	TRIAE_CS42_3AS_TGACv1_212879_AA0703850.1	TRIAE_CS42_3B_TGACv1_220866_AA0721690.1	TRIAE_CS42_3DS_TGACv1_272759_AA0924880.1	NA	NA	NA	NA	NA	NA	NA	NA	NA	NA	NA	NA	NA	NA	NA	NA	NA	NA	NA	NA	NA	NA	NA	NA	NA	NA	NA	NA	NA	NA	0	False	0	NA	0	False	NA	NA	NA	NA	NA	NA	NA	NA	NA	NA
group11442	TRIAE_CS42_3AS_TGACv1_212884_AA0703870.1	TRIAE_CS42_3B_TGACv1_220977_AA0725580.1	TRIAE_CS42_3DS_TGACv1_273249_AA0929890.1	0	0	0	False	0	0	0	False	0	0	0	False	0	0	0	False	0	0	0	False	0	0	0	False	0	0	0	False	0	0	0	False	0	0	0	False	0	0	0	False	0	0	0	False	0	0
group11443	TRIAE_CS42_3AS_TGACv1_212884_AA0703880.1	TRIAE_CS42_3B_TGACv1_220977_AA0725570.1	TRIAE_CS42_3DS_TGACv1_273249_AA0929900.1	0	0	0	False	0	0	0	False	0	0	0	False	0	0	0	False	0	0	0	False	0	0	0	False	0	0	0	False	0	0	0	False	0	0	0	False	0	0	0	False	0	0	0	False	0	0
group11444	TRIAE_CS42_3AS_TGACv1_212884_AA0703890.1	TRIAE_CS42_3B_TGACv1_220977_AA0725550.1	TRIAE_CS42_3DS_TGACv1_273249_AA0929910.1	NA	NA	NA	NA	NA	NA	NA	NA	NA	NA	NA	NA	NA	NA	NA	NA	NA	NA	NA	NA	NA	NA	NA	NA	NA	NA	NA	NA	NA	0	0	False	NA	0	0	False	NA	NA	NA	NA	NA	NA	NA	NA	NA	0
group11445	TRIAE_CS42_3AS_TGACv1_212884_AA0703900.1	TRIAE_CS42_3B_TGACv1_220977_AA0725540.1	TRIAE_CS42_3DS_TGACv1_273249_AA0929920.1	0	0	0	False	0	0	0	False	0	0	0	False	0	0	0	False	0	0	0	False	0	0	0	False	0	0	0	False	0	0	0	False	0	0	0	False	0	0	0	False	0	0	0	False	0	0
group11454	TRIAE_CS42_3AS_TGACv1_212885_AA0703910.1	TRIAE_CS42_3B_TGACv1_225417_AA0808170.1	TRIAE_CS42_3DS_TGACv1_272729_AA0924390.1	0	NA	0	False	0	NA	0	False	0	0	0	False	0	0	0	False	0	0	0	False	0	0	0	False	0	0	0	False	0	0	0	False	0	0	0	False	0	0	0	False	0	0	0	False	0	0
group11455	TRIAE_CS42_3AS_TGACv1_212897_AA0703970.3	TRIAE_CS42_3B_TGACv1_224132_AA0792710.4	TRIAE_CS42_3DS_TGACv1_272232_AA0917390.1	0	0	0	False	0	1	0	True	1	1	0	True	0	0	0	False	0	0	0	False	0	0	NA	False	0	0	0	False	0	0	0	False	0	0	0	False	0	NA	0	False	NA	NA	NA	NA	0	0
group11456	TRIAE_CS42_3AS_TGACv1_212911_AA0704100.1	TRIAE_CS42_3B_TGACv1_221829_AA0750710.2	TRIAE_CS42_3DS_TGACv1_272403_AA0920240.1	0	0	0	False	0	0	0	False	0	0	0	False	0	0	0	False	0	0	0	False	0	0	0	False	0	0	0	False	0	0	0	False	0	0	0	False	0	0	0	False	0	0	0	False	0	0
group11458	TRIAE_CS42_3AS_TGACv1_212970_AA0704440.1	TRIAE_CS42_3B_TGACv1_226274_AA0815540.2	TRIAE_CS42_3DS_TGACv1_271874_AA0909880.1	1	0	0	True	0	0	0	False	1	0	0	True	1	0	0	True	1	0	0	True	0	0	0	False	1	0	0	True	1	0	0	True	1	0	0	True	1	0	0	True	0	0	0	False	0	0
group11462	TRIAE_CS42_3AS_TGACv1_212996_AA0704640.1	TRIAE_CS42_3B_TGACv1_224795_AA0801640.1	TRIAE_CS42_3DS_TGACv1_272031_AA0913400.1	NA	NA	NA	NA	NA	NA	NA	NA	NA	NA	NA	NA	NA	NA	NA	NA	NA	NA	NA	NA	NA	NA	NA	NA	NA	NA	NA	NA	NA	NA	NA	NA	NA	NA	NA	NA	NA	NA	NA	NA	NA	NA	NA	NA	NA	NA
group11464	TRIAE_CS42_3AS_TGACv1_213012_AA0704780.1	TRIAE_CS42_3B_TGACv1_225543_AA0809600.1	TRIAE_CS42_3DS_TGACv1_272179_AA0916370.1	NA	NA	NA	NA	NA	NA	NA	NA	NA	NA	NA	NA	NA	NA	NA	NA	NA	NA	NA	NA	NA	NA	NA	NA	NA	NA	NA	NA	NA	NA	NA	NA	NA	NA	NA	NA	NA	NA	NA	NA	NA	NA	NA	NA	NA	NA
group11465	TRIAE_CS42_3AS_TGACv1_213015_AA0704800.1	TRIAE_CS42_3B_TGACv1_227773_AA0824660.1	TRIAE_CS42_3DS_TGACv1_273170_AA0929120.1	0	0	0	False	0	0	0	False	0	0	0	False	0	0	0	False	0	0	0	False	0	0	0	False	0	0	0	False	0	0	0	False	0	0	0	False	0	0	0	False	0	-1	-1	True	0	0
group11466	TRIAE_CS42_3AS_TGACv1_213028_AA0704880.1	TRIAE_CS42_3B_TGACv1_222579_AA0767220.1	TRIAE_CS42_3DS_TGACv1_272299_AA0918590.1	0	0	0	False	0	0	0	False	0	0	0	False	0	0	0	False	0	0	0	False	0	0	0	False	0	0	0	False	0	0	0	False	0	0	0	False	0	0	0	False	0	0	0	False	0	0
group11467	TRIAE_CS42_3AS_TGACv1_213033_AA0704920.1	TRIAE_CS42_3B_TGACv1_223083_AA0776240.1	TRIAE_CS42_3DS_TGACv1_272567_AA0922420.2	0	0	0	False	0	0	0	False	0	0	0	False	0	0	0	False	0	0	0	False	0	0	0	False	-1	-1	0	True	0	0	0	False	0	0	0	False	0	0	0	False	0	0	0	False	0	0
group11468	TRIAE_CS42_3AS_TGACv1_213033_AA0704930.1	TRIAE_CS42_3B_TGACv1_223083_AA0776250.1	TRIAE_CS42_3DS_TGACv1_272567_AA0922430.1	0	0	0	False	0	0	0	False	0	0	0	False	0	0	0	False	0	0	0	False	0	0	0	False	0	0	0	False	0	0	0	False	1	0	0	True	0	0	0	False	0	0	0	False	0	0
group11469	TRIAE_CS42_3AS_TGACv1_213034_AA0704940.1	TRIAE_CS42_3B_TGACv1_226150_AA0814280.1	TRIAE_CS42_1DL_TGACv1_061486_AA0196660.1	0	0	0	False	0	0	0	False	0	0	0	False	0	0	0	False	0	0	0	False	0	-1	0	True	0	-1	0	True	0	0	0	False	0	0	0	False	0	0	0	False	0	0	0	False	0	0
group11472	TRIAE_CS42_3AS_TGACv1_213057_AA0705070.2	TRIAE_CS42_3B_TGACv1_225631_AA0810540.1	TRIAE_CS42_7DS_TGACv1_621670_AA2022770.1	0	0	-1	True	0	0	-1	True	1	-1	-1	True	0	-1	-1	True	1	-1	-1	True	1	-1	-1	True	1	0	-1	True	1	0	-1	True	1	0	-1	True	1	0	-1	True	1	0	-1	True	1	-1
group11474	TRIAE_CS42_3AS_TGACv1_213108_AA0705360.1	TRIAE_CS42_3B_TGACv1_225649_AA0810670.1	TRIAE_CS42_3DS_TGACv1_272582_AA0922660.1	NA	NA	NA	NA	NA	NA	NA	NA	NA	NA	NA	NA	0	0	0	False	0	0	0	False	0	0	0	False	NA	NA	NA	NA	0	0	0	False	0	0	0	False	0	0	0	False	0	0	0	False	0	0
group11475	TRIAE_CS42_3AS_TGACv1_213111_AA0705380.1	TRIAE_CS42_3B_TGACv1_221086_AA0729870.1	TRIAE_CS42_3DS_TGACv1_272218_AA0917060.1	NA	NA	NA	NA	0	0	0	False	0	0	0	False	0	0	0	False	0	0	0	False	0	0	0	False	0	0	0	False	0	0	0	False	0	0	0	False	0	0	0	False	0	0	0	False	0	0
group11476	TRIAE_CS42_3AS_TGACv1_213113_AA0705430.3	TRIAE_CS42_3B_TGACv1_223830_AA0788130.1	TRIAE_CS42_3DS_TGACv1_271599_AA0903420.1	0	0	0	False	0	0	0	False	0	0	0	False	0	0	0	False	0	0	0	False	0	0	0	False	0	0	0	False	0	-1	0	True	0	-1	0	True	-1	-1	0	True	0	-1	0	True	0	-1
group11478	TRIAE_CS42_3AS_TGACv1_213116_AA0705480.1	TRIAE_CS42_3B_TGACv1_220810_AA0719850.1	TRIAE_CS42_3DS_TGACv1_271852_AA0909440.1	0	0	0	False	0	0	0	False	0	0	0	False	0	0	0	False	0	0	0	False	0	0	0	False	0	0	0	False	0	0	0	False	0	0	0	False	0	0	0	False	0	0	0	False	0	0
group11479	TRIAE_CS42_3AS_TGACv1_213116_AA0705490.1	TRIAE_CS42_3B_TGACv1_220810_AA0719860.2	TRIAE_CS42_3DS_TGACv1_271852_AA0909430.1	0	0	0	False	0	0	0	False	0	0	0	False	0	0	0	False	0	0	0	False	0	0	0	False	0	0	0	False	0	0	0	False	0	0	0	False	0	0	0	False	0	0	0	False	0	0
group11480	TRIAE_CS42_3AS_TGACv1_213149_AA0705670.1	TRIAE_CS42_3B_TGACv1_222735_AA0769720.1	TRIAE_CS42_3DS_TGACv1_274013_AA0934360.1	NA	NA	NA	NA	NA	NA	NA	NA	NA	NA	NA	NA	NA	NA	NA	NA	NA	NA	NA	NA	NA	NA	NA	NA	NA	NA	NA	NA	NA	0	NA	False	NA	NA	NA	NA	NA	NA	NA	NA	NA	NA	NA	NA	NA	NA
group11482	TRIAE_CS42_3AS_TGACv1_213165_AA0705750.1	TRIAE_CS42_3B_TGACv1_221319_AA0737050.1	TRIAE_CS42_3DS_TGACv1_272959_AA0926990.1	0	0	0	False	0	0	0	False	0	0	0	False	0	0	0	False	0	0	0	False	0	0	0	False	0	0	0	False	0	0	0	False	0	0	0	False	0	0	0	False	0	0	0	False	0	0
group11483	TRIAE_CS42_3AS_TGACv1_213166_AA0705770.1	TRIAE_CS42_3B_TGACv1_222435_AA0764470.1	TRIAE_CS42_3DS_TGACv1_271805_AA0908390.1	0	0	0	False	0	0	0	False	0	0	0	False	0	0	0	False	0	0	0	False	0	0	0	False	0	0	0	False	0	0	0	False	0	0	0	False	0	0	0	False	0	0	0	False	0	0
group11484	TRIAE_CS42_3AS_TGACv1_213167_AA0705780.1	TRIAE_CS42_3B_TGACv1_225596_AA0810200.1	TRIAE_CS42_3DS_TGACv1_272725_AA0924320.1	0	0	0	False	0	0	0	False	0	0	0	False	0	0	0	False	0	0	0	False	0	0	0	False	0	0	0	False	0	0	0	False	0	0	0	False	0	0	0	False	0	0	0	False	0	0
group11485	TRIAE_CS42_3AS_TGACv1_213170_AA0705790.1	TRIAE_CS42_3B_TGACv1_222616_AA0767960.1	TRIAE_CS42_3DS_TGACv1_271790_AA0908040.2	0	NA	0	False	0	NA	0	False	0	NA	0	False	0	NA	0	False	0	NA	0	False	0	NA	0	False	0	NA	0	False	0	0	0	False	0	0	0	False	0	0	0	False	0	0	0	False	0	0
group11486	TRIAE_CS42_3AS_TGACv1_213185_AA0705820.1	TRIAE_CS42_3B_TGACv1_222633_AA0768320.1	TRIAE_CS42_3DS_TGACv1_272378_AA0919820.2	NA	NA	NA	NA	NA	NA	NA	NA	NA	NA	NA	NA	NA	NA	NA	NA	NA	NA	NA	NA	NA	NA	NA	NA	NA	NA	NA	NA	NA	NA	NA	NA	NA	NA	NA	NA	0	0	NA	False	NA	NA	NA	NA	0	0
group11487	TRIAE_CS42_3AS_TGACv1_213187_AA0705840.3	TRIAE_CS42_3B_TGACv1_221763_AA0749440.2	TRIAE_CS42_3DS_TGACv1_272013_AA0913120.2	0	0	0	False	0	0	0	False	0	0	0	False	0	0	0	False	0	0	0	False	0	0	0	False	0	0	0	False	0	0	0	False	0	0	0	False	0	0	0	False	0	0	0	False	0	0
group11488	TRIAE_CS42_3AS_TGACv1_213187_AA0705860.4	TRIAE_CS42_3B_TGACv1_220765_AA0718590.2	TRIAE_CS42_3DS_TGACv1_272013_AA0913110.1	0	0	0	False	0	0	0	False	0	0	0	False	0	0	0	False	0	0	0	False	0	0	0	False	0	0	0	False	1	0	0	True	1	0	-1	True	1	0	0	True	0	0	0	False	1	0
group11490	TRIAE_CS42_3AS_TGACv1_213192_AA0705900.1	TRIAE_CS42_3B_TGACv1_223279_AA0779500.1	TRIAE_CS42_3DS_TGACv1_272439_AA0920720.1	NA	NA	NA	NA	NA	0	0	False	NA	0	0	False	0	0	0	False	0	0	0	False	0	0	0	False	0	0	0	False	0	0	0	False	0	0	0	False	0	0	0	False	0	0	0	False	0	0
group11491	TRIAE_CS42_3AS_TGACv1_213203_AA0705930.1	TRIAE_CS42_3B_TGACv1_221614_AA0745890.1	TRIAE_CS42_3DS_TGACv1_274076_AA0934620.1	0	0	0	False	0	0	0	False	0	0	0	False	0	0	0	False	0	0	0	False	0	0	0	False	0	0	0	False	0	0	0	False	0	0	0	False	0	0	0	False	0	0	0	False	0	0
group11493	TRIAE_CS42_3AS_TGACv1_213209_AA0706010.1	TRIAE_CS42_3B_TGACv1_221012_AA0726980.1	TRIAE_CS42_3DS_TGACv1_273772_AA0933390.1	0	0	0	False	0	0	0	False	0	0	0	False	0	0	0	False	0	0	0	False	0	0	0	False	0	0	0	False	0	0	0	False	0	0	0	False	0	0	0	False	0	0	0	False	0	0
group11497	TRIAE_CS42_3AS_TGACv1_213241_AA0706240.1	TRIAE_CS42_3B_TGACv1_221087_AA0729990.2	TRIAE_CS42_3DS_TGACv1_273389_AA0930870.2	0	0	0	False	0	0	0	False	0	0	0	False	0	0	0	False	0	0	0	False	0	0	0	False	0	0	0	False	0	0	0	False	0	0	0	False	0	0	0	False	0	0	0	False	0	0
group11501	TRIAE_CS42_3AS_TGACv1_213316_AA0706560.1	TRIAE_CS42_3B_TGACv1_224736_AA0800840.1	TRIAE_CS42_3DS_TGACv1_272108_AA0915010.1	0	0	0	False	0	0	0	False	0	0	0	False	0	0	0	False	0	0	0	False	0	0	0	False	0	0	0	False	0	0	0	False	0	0	0	False	0	0	0	False	0	0	0	False	0	0
group11502	TRIAE_CS42_3AS_TGACv1_213321_AA0706570.2	TRIAE_CS42_3B_TGACv1_224142_AA0792920.1	TRIAE_CS42_3DS_TGACv1_271616_AA0903990.1	NA	NA	NA	NA	NA	NA	NA	NA	NA	NA	NA	NA	NA	NA	NA	NA	NA	NA	NA	NA	NA	NA	NA	NA	NA	NA	NA	NA	NA	0	0	False	NA	0	0	False	NA	0	0	False	NA	0	0	False	NA	0
group11503	TRIAE_CS42_3AS_TGACv1_213332_AA0706590.1	TRIAE_CS42_3B_TGACv1_224626_AA0798990.1	TRIAE_CS42_3DS_TGACv1_272774_AA0925140.2	0	NA	0	False	NA	NA	NA	NA	0	NA	NA	False	0	NA	0	False	0	NA	0	False	0	NA	0	False	0	NA	0	False	0	NA	0	False	0	0	0	False	0	NA	0	False	0	NA	0	False	0	NA
group11506	TRIAE_CS42_3AS_TGACv1_213355_AA0706650.1	TRIAE_CS42_3B_TGACv1_221802_AA0750170.1	TRIAE_CS42_3DS_TGACv1_272090_AA0914450.1	NA	NA	NA	NA	0	NA	0	False	NA	NA	NA	NA	0	0	NA	False	0	0	NA	False	0	0	NA	False	NA	NA	NA	NA	0	0	NA	False	0	0	NA	False	0	0	0	False	0	0	NA	False	0	0
group11508	TRIAE_CS42_3AS_TGACv1_213394_AA0706790.1	TRIAE_CS42_3B_TGACv1_225081_AA0804790.1	TRIAE_CS42_3DS_TGACv1_272567_AA0922440.1	0	0	0	False	0	0	0	False	0	0	0	False	0	0	0	False	0	0	0	False	0	0	0	False	0	0	0	False	0	0	0	False	0	0	0	False	0	0	0	False	0	0	0	False	0	0
group11512	TRIAE_CS42_3AS_TGACv1_213491_AA0707140.2	TRIAE_CS42_3B_TGACv1_224437_AA0796770.1	TRIAE_CS42_3DS_TGACv1_273087_AA0928170.3	0	0	0	False	0	0	0	False	0	0	0	False	0	0	0	False	0	0	0	False	0	0	0	False	0	0	0	False	0	0	0	False	0	0	0	False	0	0	0	False	0	0	0	False	0	0
group11514	TRIAE_CS42_3AS_TGACv1_213550_AA0707280.1	TRIAE_CS42_3B_TGACv1_221861_AA0751930.3	TRIAE_CS42_3DS_TGACv1_273919_AA0933960.2	0	0	0	False	0	0	0	False	0	0	0	False	0	0	0	False	0	0	0	False	0	0	0	False	0	0	0	False	0	0	0	False	0	0	0	False	0	0	0	False	0	0	0	False	0	0
group11515	TRIAE_CS42_3AS_TGACv1_213553_AA0707300.1	TRIAE_CS42_3B_TGACv1_223208_AA0777960.1	TRIAE_CS42_3DS_TGACv1_272355_AA0919490.1	0	0	0	False	0	0	0	False	0	0	0	False	0	0	0	False	0	0	0	False	0	0	0	False	0	0	0	False	0	0	0	False	0	0	0	False	0	0	0	False	0	0	0	False	0	0
group11517	TRIAE_CS42_3AS_TGACv1_213616_AA0707450.1	TRIAE_CS42_3B_TGACv1_224525_AA0797700.1	TRIAE_CS42_3DS_TGACv1_272483_AA0921400.1	0	0	0	False	0	0	0	False	0	0	0	False	0	0	0	False	0	0	0	False	0	0	0	False	0	0	0	False	0	0	0	False	0	0	0	False	0	0	0	False	0	0	0	False	0	0
group11518	TRIAE_CS42_3AS_TGACv1_213636_AA0707530.1	TRIAE_CS42_3B_TGACv1_223981_AA0790520.1	TRIAE_CS42_3DS_TGACv1_273385_AA0930820.1	0	0	0	False	0	0	0	False	0	0	0	False	0	0	0	False	0	0	0	False	0	0	0	False	0	0	0	False	0	0	0	False	0	0	0	False	0	0	0	False	0	0	0	False	0	0
group11519	TRIAE_CS42_3AS_TGACv1_213636_AA0707540.1	TRIAE_CS42_3B_TGACv1_223981_AA0790530.1	TRIAE_CS42_3DS_TGACv1_273385_AA0930810.1	0	0	0	False	0	0	0	False	0	0	0	False	0	0	0	False	0	0	0	False	0	0	0	False	0	0	0	False	0	0	0	False	0	0	0	False	0	0	0	False	0	0	0	False	0	0
group11520	TRIAE_CS42_3AS_TGACv1_213648_AA0707570.1	TRIAE_CS42_3B_TGACv1_223603_AA0784410.1	TRIAE_CS42_3DS_TGACv1_272897_AA0926280.1	0	NA	0	False	0	0	0	False	0	0	0	False	NA	0	0	False	0	0	0	False	0	0	0	False	0	0	0	False	0	0	0	False	0	0	0	False	0	0	0	False	0	0	0	False	0	0
group11521	TRIAE_CS42_3AS_TGACv1_213656_AA0707610.1	TRIAE_CS42_3B_TGACv1_222306_AA0761790.1	TRIAE_CS42_3DS_TGACv1_272029_AA0913370.1	0	0	0	False	0	0	0	False	0	0	0	False	0	0	0	False	0	0	0	False	0	0	0	False	0	0	0	False	0	0	0	False	0	0	0	False	0	0	0	False	0	0	0	False	0	0
group11526	TRIAE_CS42_3AS_TGACv1_213874_AA0708110.1	TRIAE_CS42_3B_TGACv1_220886_AA0722560.1	TRIAE_CS42_3DS_TGACv1_272306_AA0918670.1	NA	0	0	False	NA	0	0	False	NA	0	0	False	NA	0	0	False	NA	0	0	False	NA	0	0	False	NA	0	0	False	0	0	0	False	0	0	0	False	0	0	0	False	-1	0	1	True	0	0
group11527	TRIAE_CS42_3AS_TGACv1_213882_AA0708130.1	TRIAE_CS42_3B_TGACv1_225313_AA0807000.1	TRIAE_CS42_3DS_TGACv1_272272_AA0918240.2	0	0	0	False	0	0	NA	False	0	0	0	False	0	0	0	False	0	0	0	False	0	0	0	False	0	0	0	False	0	0	0	False	0	0	0	False	0	0	0	False	0	0	0	False	0	0
group11528	TRIAE_CS42_3AS_TGACv1_213906_AA0708170.1	TRIAE_CS42_3B_TGACv1_225811_AA0812010.1	TRIAE_CS42_3DS_TGACv1_272004_AA0912890.1	0	0	0	False	0	0	1	True	0	0	0	False	0	0	0	False	0	0	1	True	0	0	1	True	0	0	1	True	0	0	0	False	0	0	0	False	0	1	0	True	0	0	0	False	0	0
group11529	TRIAE_CS42_3AS_TGACv1_213931_AA0708200.1	TRIAE_CS42_3B_TGACv1_225433_AA0808340.1	TRIAE_CS42_3DS_TGACv1_272427_AA0920600.1	0	0	0	False	0	0	0	False	0	0	0	False	0	0	0	False	0	0	0	False	0	NA	0	False	0	0	0	False	0	0	0	False	0	0	0	False	NA	NA	NA	NA	0	0	0	False	0	0
group11530	TRIAE_CS42_3AS_TGACv1_213979_AA0708240.1	TRIAE_CS42_3B_TGACv1_225430_AA0808280.1	TRIAE_CS42_3DS_TGACv1_276020_AA0936850.1	NA	NA	NA	NA	NA	NA	NA	NA	NA	NA	NA	NA	NA	NA	NA	NA	NA	NA	NA	NA	NA	NA	NA	NA	NA	NA	NA	NA	0	0	0	False	NA	0	0	False	NA	NA	0	False	NA	NA	NA	NA	NA	0
group11531	TRIAE_CS42_3AS_TGACv1_214034_AA0708310.1	TRIAE_CS42_3B_TGACv1_225541_AA0809560.1	TRIAE_CS42_3DS_TGACv1_272058_AA0913940.1	NA	NA	NA	NA	0	0	0	False	NA	0	0	False	NA	NA	NA	NA	0	0	0	False	0	0	0	False	NA	0	0	False	0	0	0	False	0	0	0	False	0	NA	0	False	0	0	NA	False	0	0
group11534	TRIAE_CS42_3AS_TGACv1_214239_AA0708520.1	TRIAE_CS42_3B_TGACv1_225621_AA0810460.1	TRIAE_CS42_3DS_TGACv1_273323_AA0930350.1	0	0	0	False	0	0	0	False	0	0	0	False	0	0	0	False	0	0	0	False	-1	0	0	True	-1	0	0	True	0	0	0	False	0	0	0	False	0	0	0	False	0	0	0	False	0	0
group11535	TRIAE_CS42_3AS_TGACv1_214579_AA0708790.1	TRIAE_CS42_3B_TGACv1_225621_AA0810450.1	TRIAE_CS42_3DS_TGACv1_273323_AA0930360.1	0	0	0	False	0	0	0	False	NA	0	0	False	0	0	0	False	0	0	0	False	0	0	NA	False	0	0	0	False	0	0	0	False	0	0	0	False	0	0	0	False	0	0	0	False	0	0
group11537	TRIAE_CS42_4AL_TGACv1_288137_AA0938080.1	TRIAE_CS42_4BS_TGACv1_327823_AA1075430.1	TRIAE_CS42_4DL_TGACv1_343069_AA1128840.1	0	0	0	False	0	0	0	False	0	0	0	False	0	0	0	False	0	0	0	False	0	0	0	False	0	0	0	False	0	0	0	False	0	0	0	False	0	0	0	False	0	0	0	False	0	0
group11538	TRIAE_CS42_4AL_TGACv1_288147_AA0938430.1	TRIAE_CS42_5BL_TGACv1_404907_AA1314550.1	TRIAE_CS42_5DL_TGACv1_433498_AA1414740.1	0	0	0	False	0	0	0	False	0	0	0	False	0	0	0	False	0	0	0	False	0	0	0	False	0	0	0	False	0	0	0	False	0	0	0	False	0	0	0	False	0	0	0	False	0	0
group11539	TRIAE_CS42_4AL_TGACv1_288152_AA0938650.1	TRIAE_CS42_4BS_TGACv1_329002_AA1096720.1	TRIAE_CS42_4DS_TGACv1_361461_AA1168380.1	NA	NA	NA	NA	NA	NA	NA	NA	NA	NA	NA	NA	NA	0	0	False	NA	NA	NA	NA	0	0	0	False	NA	0	NA	False	0	0	0	False	0	0	0	False	0	0	0	False	0	0	0	False	NA	0
group11540	TRIAE_CS42_4AL_TGACv1_288152_AA0938670.2	TRIAE_CS42_4BS_TGACv1_329002_AA1096700.1	TRIAE_CS42_4DS_TGACv1_361461_AA1168400.1	0	0	0	False	0	0	0	False	0	0	0	False	0	0	0	False	0	0	0	False	0	0	0	False	0	0	0	False	0	0	0	False	0	0	0	False	0	0	0	False	0	0	0	False	0	0
group11548	TRIAE_CS42_4AL_TGACv1_288175_AA0939460.3	TRIAE_CS42_4BS_TGACv1_327983_AA1080420.1	TRIAE_CS42_4DS_TGACv1_361015_AA1158760.1	0	0	0	False	0	0	0	False	0	0	0	False	0	0	0	False	0	0	0	False	0	0	0	False	0	0	0	False	0	0	0	False	0	0	0	False	0	0	0	False	0	0	0	False	0	0
group11550	TRIAE_CS42_4AL_TGACv1_288180_AA0939510.1	TRIAE_CS42_4BS_TGACv1_329027_AA1097010.1	TRIAE_CS42_4DS_TGACv1_361273_AA1164760.1	0	0	0	False	0	0	0	False	0	0	0	False	0	0	0	False	0	0	0	False	0	0	0	False	0	0	0	False	0	0	0	False	0	0	0	False	0	0	0	False	0	0	0	False	0	0
group11551	TRIAE_CS42_4AL_TGACv1_288181_AA0939620.1	TRIAE_CS42_4BS_TGACv1_329717_AA1103520.1	TRIAE_CS42_4DS_TGACv1_362062_AA1176250.2	0	0	0	False	0	0	0	False	0	0	0	False	0	0	0	False	0	0	0	False	0	0	0	False	0	0	0	False	0	0	0	False	0	0	0	False	0	0	0	False	0	0	0	False	0	0
group11552	TRIAE_CS42_4AL_TGACv1_288181_AA0939710.1	TRIAE_CS42_6BL_TGACv1_499450_AA1582830.1	TRIAE_CS42_4DS_TGACv1_362086_AA1176660.1	0	-1	0	True	0	0	0	False	0	0	0	False	0	0	0	False	0	0	0	False	0	-1	0	True	0	0	0	False	0	0	0	False	0	0	0	False	0	0	0	False	0	0	0	False	0	0
group11553	TRIAE_CS42_4AL_TGACv1_288181_AA0939720.1	TRIAE_CS42_4BS_TGACv1_328544_AA1089920.1	TRIAE_CS42_4DS_TGACv1_362086_AA1176680.1	0	0	0	False	0	0	0	False	0	0	0	False	0	0	0	False	0	0	0	False	0	0	0	False	0	0	0	False	0	0	0	False	0	0	0	False	0	0	0	False	0	0	0	False	0	-1
group11554	TRIAE_CS42_4AL_TGACv1_288181_AA0939730.1	TRIAE_CS42_4BS_TGACv1_328544_AA1089910.1	TRIAE_CS42_4DS_TGACv1_362086_AA1176690.1	0	0	0	False	0	0	0	False	0	0	0	False	0	0	0	False	0	0	0	False	0	0	0	False	0	0	0	False	0	0	0	False	0	0	0	False	0	0	0	False	0	0	0	False	0	0
group11555	TRIAE_CS42_4AL_TGACv1_288181_AA0939820.1	TRIAE_CS42_3B_TGACv1_221405_AA0739790.2	TRIAE_CS42_3DS_TGACv1_272327_AA0919100.1	0	0	0	False	0	0	0	False	0	0	0	False	0	0	0	False	0	0	0	False	0	0	0	False	0	0	0	False	0	0	0	False	0	0	0	False	0	0	0	False	0	0	0	False	0	0
group11558	TRIAE_CS42_4AL_TGACv1_288224_AA0941400.1	TRIAE_CS42_4BS_TGACv1_329208_AA1098930.1	TRIAE_CS42_4DS_TGACv1_361438_AA1168050.1	0	0	0	False	0	0	0	False	0	0	0	False	0	0	0	False	0	0	0	False	0	0	0	False	0	0	0	False	0	0	0	False	0	0	0	False	0	0	0	False	0	0	0	False	0	0
group11559	TRIAE_CS42_4AL_TGACv1_288225_AA0941420.2	TRIAE_CS42_4BS_TGACv1_327818_AA1075130.1	TRIAE_CS42_4DS_TGACv1_362194_AA1177660.1	0	0	0	False	0	0	1	True	0	0	1	True	0	0	1	True	0	0	1	True	0	0	0	False	0	0	1	True	0	0	0	False	0	0	0	False	0	0	0	False	0	0	0	False	0	0
group11560	TRIAE_CS42_4AL_TGACv1_288232_AA0941670.1	TRIAE_CS42_4BS_TGACv1_328499_AA1088830.1	TRIAE_CS42_4DS_TGACv1_362666_AA1181330.1	NA	NA	NA	NA	NA	NA	NA	NA	NA	NA	NA	NA	NA	NA	NA	NA	NA	NA	NA	NA	NA	NA	NA	NA	0	NA	0	False	0	0	0	False	0	0	0	False	0	0	0	False	0	NA	0	False	0	0
group11561	TRIAE_CS42_4AL_TGACv1_288234_AA0941800.1	TRIAE_CS42_4BS_TGACv1_327816_AA1074840.1	TRIAE_CS42_4DL_TGACv1_342438_AA1113790.1	0	0	0	False	0	0	0	False	0	0	0	False	0	0	0	False	0	0	0	False	0	0	0	False	0	0	0	False	0	0	0	False	0	0	0	False	0	0	0	False	0	0	0	False	0	0
group11562	TRIAE_CS42_4AL_TGACv1_288248_AA0942200.1	TRIAE_CS42_4BS_TGACv1_329239_AA1099170.1	TRIAE_CS42_4DS_TGACv1_361571_AA1170280.1	0	0	0	False	0	0	0	False	0	0	0	False	0	NA	0	False	0	0	0	False	0	0	0	False	0	0	0	False	0	0	0	False	0	0	0	False	0	0	NA	False	0	0	NA	False	NA	NA
group11563	TRIAE_CS42_4AL_TGACv1_288248_AA0942220.1	TRIAE_CS42_4BS_TGACv1_331402_AA1109940.1	TRIAE_CS42_4DS_TGACv1_361571_AA1170300.1	NA	NA	NA	NA	NA	NA	NA	NA	NA	NA	NA	NA	NA	NA	NA	NA	NA	NA	NA	NA	NA	NA	NA	NA	NA	NA	NA	NA	NA	NA	NA	NA	NA	NA	NA	NA	NA	NA	NA	NA	NA	NA	NA	NA	NA	NA
group11564	TRIAE_CS42_4AL_TGACv1_288257_AA0942540.1	TRIAE_CS42_4BS_TGACv1_328955_AA1096070.1	TRIAE_CS42_4DS_TGACv1_361346_AA1166110.1	0	0	0	False	0	0	0	False	0	0	0	False	0	0	0	False	0	0	0	False	0	0	0	False	0	0	0	False	0	0	0	False	0	0	0	False	0	0	0	False	0	0	0	False	0	0
group11567	TRIAE_CS42_4AL_TGACv1_288267_AA0942860.1	TRIAE_CS42_4BS_TGACv1_330835_AA1108980.1	TRIAE_CS42_4DS_TGACv1_361976_AA1175100.1	0	0	0	False	0	0	0	False	0	0	0	False	0	0	0	False	0	0	0	False	0	0	0	False	0	0	0	False	0	0	0	False	0	0	0	False	0	0	0	False	0	0	0	False	0	0
group11568	TRIAE_CS42_4AL_TGACv1_288267_AA0942870.1	TRIAE_CS42_4BS_TGACv1_330835_AA1108970.1	TRIAE_CS42_4DS_TGACv1_361976_AA1175110.1	NA	0	0	False	NA	NA	NA	NA	NA	NA	NA	NA	0	NA	0	False	NA	NA	NA	NA	0	0	NA	False	NA	0	0	False	0	0	0	False	0	0	0	False	0	0	0	False	0	0	0	False	0	0
group11569	TRIAE_CS42_4AL_TGACv1_288267_AA0942880.1	TRIAE_CS42_4BS_TGACv1_329456_AA1101580.1	TRIAE_CS42_4DS_TGACv1_361653_AA1171080.1	0	0	0	False	0	0	0	False	0	0	0	False	0	0	0	False	0	0	0	False	0	0	0	False	0	0	0	False	0	0	0	False	0	0	0	False	0	0	0	False	0	0	0	False	0	0
group11570	TRIAE_CS42_4AL_TGACv1_288269_AA0942960.1	TRIAE_CS42_4BS_TGACv1_328356_AA1086790.1	TRIAE_CS42_4DS_TGACv1_361032_AA1159310.1	0	0	0	False	0	0	0	False	0	0	0	False	0	0	0	False	0	0	0	False	0	0	0	False	0	0	0	False	0	0	0	False	0	0	0	False	0	0	0	False	0	0	0	False	0	0
group11572	TRIAE_CS42_4AL_TGACv1_288275_AA0943380.1	TRIAE_CS42_4BS_TGACv1_329948_AA1104870.1	TRIAE_CS42_4DS_TGACv1_361934_AA1174470.1	0	0	0	False	0	0	0	False	0	0	0	False	0	0	0	False	0	0	0	False	0	0	0	False	0	0	0	False	0	0	0	False	0	0	0	False	0	0	0	False	0	0	0	False	0	0
group11574	TRIAE_CS42_4AL_TGACv1_288277_AA0943450.1	TRIAE_CS42_4BS_TGACv1_328907_AA1095330.1	TRIAE_CS42_4DS_TGACv1_361179_AA1162880.1	0	0	0	False	0	0	0	False	0	0	0	False	0	0	NA	False	0	0	0	False	0	0	0	False	0	0	0	False	0	0	0	False	0	0	0	False	-1	0	1	True	0	0	0	False	0	0
group11575	TRIAE_CS42_4AL_TGACv1_288277_AA0943460.1	TRIAE_CS42_4BS_TGACv1_328907_AA1095320.1	TRIAE_CS42_4DS_TGACv1_361179_AA1162870.1	0	0	0	False	0	0	0	False	0	0	0	False	0	0	0	False	0	0	0	False	0	0	0	False	0	0	0	False	0	0	0	False	0	0	0	False	0	0	0	False	0	0	0	False	0	0
group11577	TRIAE_CS42_4AL_TGACv1_288281_AA0943580.1	TRIAE_CS42_6BL_TGACv1_500037_AA1597700.1	TRIAE_CS42_6DL_TGACv1_526566_AA1687250.1	0	0	NA	False	0	0	0	False	0	0	0	False	0	0	0	False	0	0	0	False	0	0	0	False	0	0	0	False	0	0	0	False	0	0	0	False	0	0	0	False	0	0	0	False	0	0
group11581	TRIAE_CS42_4AL_TGACv1_288291_AA0943770.1	TRIAE_CS42_4BL_TGACv1_320467_AA1040360.1	TRIAE_CS42_4DL_TGACv1_343008_AA1127380.1	0	0	0	False	0	0	0	False	0	0	0	False	0	0	0	False	0	0	0	False	0	0	0	False	0	0	0	False	1	0	0	True	1	0	0	True	1	0	-1	True	0	0	-1	True	1	0
group11583	TRIAE_CS42_4AL_TGACv1_288310_AA0944310.1	TRIAE_CS42_4BS_TGACv1_328520_AA1089340.1	TRIAE_CS42_4DS_TGACv1_362661_AA1181280.1	NA	NA	NA	NA	NA	NA	NA	NA	NA	NA	NA	NA	NA	NA	NA	NA	NA	NA	NA	NA	NA	NA	NA	NA	NA	NA	NA	NA	NA	NA	NA	NA	NA	NA	NA	NA	NA	NA	NA	NA	NA	NA	NA	NA	NA	NA
group11584	TRIAE_CS42_4AL_TGACv1_288311_AA0944340.1	TRIAE_CS42_4BS_TGACv1_328834_AA1094270.1	TRIAE_CS42_4DS_TGACv1_362567_AA1180660.1	NA	NA	NA	NA	NA	NA	NA	NA	NA	0	0	False	NA	0	NA	False	NA	NA	NA	NA	0	0	NA	False	NA	0	0	False	0	0	0	False	0	NA	0	False	0	0	0	False	0	0	0	False	0	0
group11586	TRIAE_CS42_4AL_TGACv1_288311_AA0944360.1	TRIAE_CS42_4BS_TGACv1_330001_AA1105390.1	TRIAE_CS42_4DS_TGACv1_361374_AA1166490.1	0	NA	0	False	0	0	0	False	0	0	NA	False	0	0	0	False	0	0	0	False	0	NA	0	False	0	0	0	False	0	0	0	False	0	0	0	False	0	0	0	False	0	0	0	False	0	1
group11588	TRIAE_CS42_4AL_TGACv1_288311_AA0944440.1	TRIAE_CS42_4BS_TGACv1_328777_AA1093450.1	TRIAE_CS42_4DS_TGACv1_361374_AA1166420.1	0	0	0	False	0	0	0	False	0	0	0	False	-1	0	0	True	0	0	0	False	0	0	0	False	0	0	1	True	0	0	0	False	0	0	0	False	0	0	0	False	0	0	0	False	0	0
group11591	TRIAE_CS42_4AL_TGACv1_288328_AA0944960.1	TRIAE_CS42_4BS_TGACv1_328264_AA1085390.1	TRIAE_CS42_4DL_TGACv1_342387_AA1112220.1	NA	NA	NA	NA	NA	NA	NA	NA	NA	NA	NA	NA	NA	NA	NA	NA	NA	NA	NA	NA	NA	NA	NA	NA	NA	NA	NA	NA	0	NA	0	False	0	NA	0	False	0	NA	0	False	0	NA	0	False	0	NA
group11592	TRIAE_CS42_4AL_TGACv1_288331_AA0945120.3	TRIAE_CS42_4BS_TGACv1_327908_AA1078270.2	TRIAE_CS42_4DS_TGACv1_361226_AA1163960.1	0	0	0	False	0	0	0	False	0	0	0	False	0	0	0	False	0	0	0	False	0	1	1	True	0	1	1	True	0	0	0	False	0	0	0	False	0	0	1	True	0	0	0	False	0	0
group11593	TRIAE_CS42_4AL_TGACv1_288331_AA0945130.1	TRIAE_CS42_4BS_TGACv1_327908_AA1078290.1	TRIAE_CS42_4DS_TGACv1_361226_AA1163940.1	0	0	0	False	0	0	0	False	0	0	0	False	0	0	0	False	0	0	0	False	0	0	0	False	0	0	0	False	0	0	0	False	0	0	0	False	0	0	0	False	0	-1	0	True	0	-1
group11594	TRIAE_CS42_4AL_TGACv1_288332_AA0945140.1	TRIAE_CS42_4BS_TGACv1_330129_AA1106170.1	TRIAE_CS42_4DS_TGACv1_361044_AA1159610.1	NA	NA	NA	NA	NA	NA	NA	NA	NA	NA	NA	NA	NA	NA	NA	NA	NA	NA	NA	NA	NA	NA	NA	NA	NA	NA	NA	NA	NA	NA	NA	NA	NA	NA	NA	NA	NA	NA	NA	NA	NA	NA	NA	NA	NA	NA
group11595	TRIAE_CS42_4AL_TGACv1_288347_AA0945610.1	TRIAE_CS42_5BL_TGACv1_404206_AA1290070.1	TRIAE_CS42_5DL_TGACv1_434217_AA1431910.3	0	0	0	False	0	0	0	False	0	0	0	False	0	0	0	False	0	0	0	False	0	0	0	False	0	0	0	False	0	0	0	False	0	0	0	False	0	0	0	False	0	0	0	False	0	0
group11596	TRIAE_CS42_4AL_TGACv1_288347_AA0945620.1	TRIAE_CS42_5BL_TGACv1_404206_AA1290080.1	TRIAE_CS42_5DL_TGACv1_434217_AA1431920.1	1	1	0	True	0	0	NA	False	0	0	NA	False	0	0	0	False	0	0	0	False	1	1	0	True	1	0	0	True	0	0	0	False	0	0	0	False	0	1	1	True	0	0	0	False	0	0
group11599	TRIAE_CS42_4AL_TGACv1_288349_AA0945790.1	TRIAE_CS42_4BS_TGACv1_328157_AA1083690.1	TRIAE_CS42_4DS_TGACv1_361457_AA1168300.1	0	0	0	False	0	0	0	False	0	0	0	False	0	0	0	False	0	0	0	False	0	0	0	False	0	0	0	False	0	0	0	False	0	0	0	False	0	0	0	False	0	0	0	False	0	0
group11600	TRIAE_CS42_4AL_TGACv1_288349_AA0945800.1	TRIAE_CS42_4BS_TGACv1_328157_AA1083680.1	TRIAE_CS42_4DS_TGACv1_361457_AA1168310.1	0	0	0	False	0	0	0	False	0	0	0	False	0	0	0	False	0	0	0	False	0	0	0	False	0	0	0	False	0	0	1	True	0	0	1	True	-1	0	1	True	-1	0	1	True	-1	0
group11601	TRIAE_CS42_4AL_TGACv1_288349_AA0945810.1	TRIAE_CS42_4BS_TGACv1_328157_AA1083670.1	TRIAE_CS42_4DS_TGACv1_361457_AA1168320.1	0	1	0	True	0	0	0	False	0	0	0	False	0	0	0	False	0	0	0	False	0	0	0	False	0	0	0	False	0	0	0	False	0	0	0	False	0	0	0	False	0	0	0	False	0	0
group11602	TRIAE_CS42_4AL_TGACv1_288349_AA0945830.1	TRIAE_CS42_4BS_TGACv1_328157_AA1083660.1	TRIAE_CS42_4DS_TGACv1_361457_AA1168330.1	0	0	0	False	0	0	0	False	0	0	0	False	0	0	0	False	0	0	0	False	0	0	0	False	0	0	0	False	0	0	0	False	0	0	0	False	0	0	0	False	0	0	0	False	0	0
group11603	TRIAE_CS42_4AL_TGACv1_288349_AA0945840.1	TRIAE_CS42_4BS_TGACv1_328157_AA1083650.2	TRIAE_CS42_4DS_TGACv1_361457_AA1168340.3	0	NA	0	False	NA	NA	NA	NA	NA	NA	NA	NA	NA	NA	NA	NA	0	NA	NA	False	0	NA	0	False	0	0	0	False	0	0	0	False	0	NA	0	False	0	0	0	False	NA	NA	NA	NA	NA	NA
group11604	TRIAE_CS42_4AL_TGACv1_288353_AA0946060.2	TRIAE_CS42_4BL_TGACv1_320751_AA1047850.1	TRIAE_CS42_4DL_TGACv1_342780_AA1121910.1	0	0	0	False	0	0	0	False	0	0	0	False	0	0	0	False	0	0	0	False	0	0	0	False	0	0	0	False	0	0	0	False	0	0	0	False	0	0	0	False	0	0	0	False	0	0
group11605	TRIAE_CS42_4AL_TGACv1_288353_AA0946100.1	TRIAE_CS42_4BL_TGACv1_321062_AA1054590.1	TRIAE_CS42_4DL_TGACv1_344864_AA1150210.1	0	0	0	False	0	0	0	False	0	0	0	False	0	0	0	False	0	0	0	False	0	0	0	False	0	0	0	False	0	0	0	False	0	0	0	False	0	0	0	False	0	0	0	False	0	0
group11607	TRIAE_CS42_4AL_TGACv1_288356_AA0946210.1	TRIAE_CS42_4BS_TGACv1_328747_AA1092910.1	TRIAE_CS42_4DS_TGACv1_361159_AA1162190.1	NA	NA	NA	NA	NA	NA	NA	NA	NA	NA	NA	NA	NA	NA	NA	NA	NA	NA	NA	NA	NA	NA	NA	NA	NA	NA	NA	NA	NA	0	0	False	0	NA	NA	False	NA	NA	NA	NA	NA	NA	NA	NA	NA	NA
group11608	TRIAE_CS42_4AL_TGACv1_288357_AA0946240.2	TRIAE_CS42_4BL_TGACv1_320267_AA1033150.2	TRIAE_CS42_4DL_TGACv1_343334_AA1133450.1	0	0	0	False	0	0	0	False	0	0	0	False	0	0	0	False	0	0	0	False	0	0	0	False	0	0	0	False	0	0	0	False	0	0	0	False	0	0	0	False	0	0	0	False	0	0
group11609	TRIAE_CS42_4AL_TGACv1_288366_AA0946550.1	TRIAE_CS42_5BL_TGACv1_404129_AA1285510.1	TRIAE_CS42_5DL_TGACv1_434803_AA1441880.1	0	0	0	False	0	0	0	False	0	0	0	False	0	0	0	False	0	0	0	False	0	0	0	False	0	0	0	False	0	0	0	False	0	0	0	False	0	0	0	False	0	0	0	False	0	0
group11612	TRIAE_CS42_4AL_TGACv1_288381_AA0947030.1	TRIAE_CS42_5BL_TGACv1_406596_AA1347510.1	TRIAE_CS42_5DL_TGACv1_434464_AA1436440.1	NA	NA	NA	NA	NA	NA	NA	NA	NA	NA	NA	NA	NA	NA	NA	NA	NA	NA	NA	NA	NA	NA	NA	NA	NA	NA	NA	NA	NA	NA	NA	NA	NA	NA	NA	NA	NA	NA	NA	NA	NA	NA	NA	NA	NA	NA
group11613	TRIAE_CS42_4AL_TGACv1_288385_AA0947230.1	TRIAE_CS42_4BS_TGACv1_329025_AA1096990.1	TRIAE_CS42_4DS_TGACv1_361052_AA1159800.1	0	NA	0	False	0	0	0	False	0	0	0	False	0	0	0	False	0	0	0	False	0	0	0	False	0	0	0	False	0	0	0	False	0	0	0	False	0	0	0	False	0	0	0	False	0	0
group11614	TRIAE_CS42_4AL_TGACv1_288393_AA0947450.1	TRIAE_CS42_4BS_TGACv1_328659_AA1091780.1	TRIAE_CS42_4DS_TGACv1_361044_AA1159660.1	0	0	0	False	0	0	0	False	0	0	0	False	0	0	0	False	0	0	0	False	0	0	0	False	0	0	0	False	0	0	0	False	0	0	0	False	0	0	0	False	0	0	0	False	0	0
group11615	TRIAE_CS42_4AL_TGACv1_288393_AA0947460.1	TRIAE_CS42_4BS_TGACv1_327899_AA1078030.1	TRIAE_CS42_4DS_TGACv1_361010_AA1158600.1	0	0	0	False	0	0	0	False	0	0	0	False	0	0	0	False	0	0	0	False	0	0	0	False	0	0	0	False	0	0	0	False	0	0	0	False	0	0	0	False	0	0	0	False	0	0
group11617	TRIAE_CS42_4AL_TGACv1_288406_AA0947970.1	TRIAE_CS42_5BL_TGACv1_407220_AA1354520.2	TRIAE_CS42_5DL_TGACv1_433430_AA1413000.1	0	0	0	False	0	0	0	False	0	0	0	False	0	0	0	False	0	0	0	False	0	0	0	False	0	0	0	False	0	0	0	False	0	0	0	False	0	0	0	False	0	0	0	False	0	0
group11618	TRIAE_CS42_4AL_TGACv1_288406_AA0948010.1	TRIAE_CS42_5BL_TGACv1_407128_AA1353610.1	TRIAE_CS42_5DL_TGACv1_434508_AA1437130.1	0	0	0	False	0	0	0	False	0	0	0	False	0	0	0	False	0	0	0	False	0	0	0	False	0	0	0	False	0	0	0	False	0	0	0	False	0	0	0	False	0	0	0	False	0	0
group11620	TRIAE_CS42_4AL_TGACv1_288411_AA0948220.1	TRIAE_CS42_4BS_TGACv1_328249_AA1085190.1	TRIAE_CS42_4DS_TGACv1_362675_AA1181470.1	NA	NA	NA	NA	NA	NA	NA	NA	NA	NA	NA	NA	NA	NA	NA	NA	NA	NA	NA	NA	NA	NA	NA	NA	NA	NA	NA	NA	NA	NA	NA	NA	NA	NA	NA	NA	NA	NA	NA	NA	NA	NA	NA	NA	NA	NA
group11621	TRIAE_CS42_4AL_TGACv1_288412_AA0948230.3	TRIAE_CS42_4BS_TGACv1_329072_AA1097670.1	TRIAE_CS42_4DS_TGACv1_361109_AA1161260.4	1	0	0	True	0	1	0	True	1	1	0	True	0	0	0	False	0	0	0	False	0	0	0	False	0	0	0	False	1	0	0	True	0	0	0	False	0	0	0	False	0	0	0	False	0	1
group11624	TRIAE_CS42_4AL_TGACv1_288420_AA0948400.1	TRIAE_CS42_4BS_TGACv1_329461_AA1101630.2	TRIAE_CS42_4DS_TGACv1_361058_AA1159900.1	NA	NA	NA	NA	NA	NA	NA	NA	NA	NA	NA	NA	NA	NA	NA	NA	NA	NA	NA	NA	NA	NA	NA	NA	NA	NA	NA	NA	0	0	NA	False	0	0	NA	False	NA	0	NA	False	NA	0	NA	False	0	0
group11625	TRIAE_CS42_4AL_TGACv1_288420_AA0948410.1	TRIAE_CS42_4BS_TGACv1_329461_AA1101640.2	TRIAE_CS42_4DS_TGACv1_361058_AA1159890.1	0	0	0	False	0	0	0	False	0	0	0	False	0	0	0	False	0	0	0	False	0	0	0	False	0	0	0	False	0	0	0	False	0	0	0	False	0	0	0	False	0	0	0	False	0	0
group11626	TRIAE_CS42_4AL_TGACv1_288421_AA0948430.1	TRIAE_CS42_4BS_TGACv1_328318_AA1086230.1	TRIAE_CS42_4DS_TGACv1_361751_AA1172400.1	0	0	0	False	0	0	0	False	0	0	0	False	0	0	0	False	0	0	0	False	0	0	0	False	0	0	0	False	0	0	0	False	0	0	0	False	0	0	0	False	0	0	0	False	0	0
group11628	TRIAE_CS42_4AL_TGACv1_288429_AA0948590.1	TRIAE_CS42_4BS_TGACv1_329796_AA1104080.1	TRIAE_CS42_4DS_TGACv1_362645_AA1181200.1	0	0	0	False	0	0	0	False	0	0	0	False	0	0	0	False	0	0	0	False	0	0	0	False	0	0	0	False	0	0	0	False	-1	0	1	True	-1	0	1	True	0	0	1	True	0	0
group11629	TRIAE_CS42_4AL_TGACv1_288432_AA0948630.1	TRIAE_CS42_4BS_TGACv1_328658_AA1091760.1	TRIAE_CS42_4DS_TGACv1_361191_AA1163160.1	0	0	0	False	0	0	0	False	0	0	0	False	0	0	0	False	0	0	0	False	0	0	0	False	0	0	0	False	0	0	0	False	0	0	0	False	0	0	0	False	0	0	0	False	0	0
group11630	TRIAE_CS42_4AL_TGACv1_288433_AA0948640.1	TRIAE_CS42_4BS_TGACv1_328352_AA1086710.1	TRIAE_CS42_4DS_TGACv1_361317_AA1165590.1	0	0	0	False	0	0	0	False	0	0	0	False	0	0	0	False	0	0	0	False	0	0	0	False	0	0	0	False	0	0	0	False	0	0	0	False	0	0	0	False	0	0	0	False	0	0
group11632	TRIAE_CS42_4AL_TGACv1_288457_AA0949110.1	TRIAE_CS42_4BS_TGACv1_331286_AA1109800.2	TRIAE_CS42_4DS_TGACv1_361196_AA1163330.1	1	0	-1	True	0	0	0	False	0	0	0	False	0	0	0	False	0	0	0	False	0	0	-1	True	1	0	0	True	0	0	0	False	0	0	0	False	0	0	0	False	0	0	0	False	1	0
group11635	TRIAE_CS42_4AL_TGACv1_288467_AA0949470.1	TRIAE_CS42_4BS_TGACv1_329334_AA1100250.2	TRIAE_CS42_4DS_TGACv1_361913_AA1174220.1	NA	NA	NA	NA	0	NA	0	False	0	NA	0	False	0	0	0	False	0	0	0	False	0	NA	0	False	0	NA	0	False	0	0	0	False	0	0	0	False	0	0	0	False	0	0	0	False	0	0
group11636	TRIAE_CS42_4AL_TGACv1_288468_AA0949520.1	TRIAE_CS42_4BS_TGACv1_329869_AA1104430.1	TRIAE_CS42_4DS_TGACv1_361421_AA1167620.2	0	0	0	False	0	0	0	False	0	0	0	False	0	0	0	False	0	0	0	False	0	0	0	False	0	0	0	False	0	0	0	False	0	0	0	False	0	0	0	False	0	0	0	False	0	0
group11642	TRIAE_CS42_4AL_TGACv1_288474_AA0949700.1	TRIAE_CS42_4BS_TGACv1_327853_AA1076320.1	TRIAE_CS42_4DS_TGACv1_362914_AA1182720.1	0	0	0	False	0	0	0	False	0	0	0	False	0	0	0	False	0	0	0	False	0	0	0	False	0	0	0	False	0	0	0	False	0	0	0	False	0	0	0	False	0	0	0	False	0	0
group11645	TRIAE_CS42_4AL_TGACv1_288483_AA0949980.1	TRIAE_CS42_4BL_TGACv1_320659_AA1045820.1	TRIAE_CS42_4DL_TGACv1_343944_AA1141800.1	NA	NA	NA	NA	NA	NA	NA	NA	NA	NA	NA	NA	NA	NA	NA	NA	NA	NA	NA	NA	NA	NA	NA	NA	NA	NA	NA	NA	NA	NA	NA	NA	NA	NA	NA	NA	NA	NA	NA	NA	NA	NA	NA	NA	NA	NA
group11647	TRIAE_CS42_4AL_TGACv1_288485_AA0950010.1	TRIAE_CS42_5BL_TGACv1_407434_AA1356850.1	TRIAE_CS42_5DL_TGACv1_433203_AA1405390.1	0	0	0	False	0	0	0	False	0	0	0	False	0	0	0	False	0	0	0	False	0	0	0	False	0	0	0	False	0	0	0	False	0	0	0	False	0	0	0	False	0	0	0	False	0	0
group11649	TRIAE_CS42_4AL_TGACv1_288497_AA0950200.1	TRIAE_CS42_4BS_TGACv1_329602_AA1102660.1	TRIAE_CS42_4DS_TGACv1_362345_AA1178960.1	0	0	0	False	0	0	0	False	0	0	0	False	0	0	0	False	0	0	0	False	0	0	0	False	0	0	0	False	0	0	0	False	0	0	0	False	0	0	0	False	0	0	0	False	0	0
group11650	TRIAE_CS42_4AL_TGACv1_288498_AA0950240.1	TRIAE_CS42_4BS_TGACv1_330843_AA1109030.1	TRIAE_CS42_4DS_TGACv1_361673_AA1171350.1	NA	NA	NA	NA	NA	NA	NA	NA	NA	NA	NA	NA	NA	NA	NA	NA	NA	NA	NA	NA	NA	NA	NA	NA	NA	NA	NA	NA	NA	NA	NA	NA	NA	NA	NA	NA	NA	NA	NA	NA	NA	NA	NA	NA	NA	NA
group11651	TRIAE_CS42_4AL_TGACv1_288498_AA0950260.1	TRIAE_CS42_4BS_TGACv1_330963_AA1109210.1	TRIAE_CS42_4DS_TGACv1_361673_AA1171360.1	NA	NA	NA	NA	NA	NA	NA	NA	NA	NA	NA	NA	NA	NA	NA	NA	NA	NA	NA	NA	NA	NA	NA	NA	NA	NA	NA	NA	NA	NA	NA	NA	NA	NA	NA	NA	NA	NA	NA	NA	0	NA	0	False	NA	NA
group11654	TRIAE_CS42_4AL_TGACv1_288516_AA0950720.2	TRIAE_CS42_4BS_TGACv1_329967_AA1105110.2	TRIAE_CS42_4DS_TGACv1_361615_AA1170630.1	NA	0	0	False	NA	0	0	False	NA	0	0	False	0	0	0	False	0	0	0	False	0	0	0	False	0	0	-1	True	0	0	0	False	0	0	0	False	0	0	0	False	0	0	0	False	0	0
group11656	TRIAE_CS42_4AL_TGACv1_288517_AA0950750.1	TRIAE_CS42_4BS_TGACv1_328135_AA1083380.2	TRIAE_CS42_4DS_TGACv1_362359_AA1179100.2	NA	NA	NA	NA	0	NA	0	False	0	NA	0	False	0	NA	0	False	0	NA	0	False	NA	NA	NA	NA	NA	NA	0	False	0	NA	0	False	0	NA	0	False	NA	0	0	False	0	0	0	False	NA	NA
group11657	TRIAE_CS42_4AL_TGACv1_288517_AA0950760.1	TRIAE_CS42_4BS_TGACv1_328135_AA1083400.1	TRIAE_CS42_4DS_TGACv1_362359_AA1179120.1	0	0	0	False	0	0	0	False	0	0	0	False	0	0	0	False	0	0	0	False	0	0	0	False	0	0	0	False	0	0	0	False	0	0	0	False	0	0	0	False	0	0	0	False	0	0
group11658	TRIAE_CS42_4AL_TGACv1_288523_AA0950910.3	TRIAE_CS42_4BS_TGACv1_329359_AA1100570.1	TRIAE_CS42_4DS_TGACv1_362163_AA1177340.1	NA	NA	NA	NA	0	NA	0	False	0	NA	0	False	0	NA	0	False	0	NA	0	False	0	NA	0	False	0	NA	0	False	0	NA	0	False	0	0	0	False	0	0	0	False	0	0	0	False	0	NA
group11659	TRIAE_CS42_4AL_TGACv1_288523_AA0950920.1	TRIAE_CS42_4BS_TGACv1_329359_AA1100580.1	TRIAE_CS42_4DS_TGACv1_362163_AA1177330.1	0	0	NA	False	0	0	0	False	0	0	0	False	0	0	0	False	0	0	0	False	0	0	0	False	0	0	0	False	0	0	0	False	0	0	0	False	0	0	0	False	0	0	0	False	0	0
group11660	TRIAE_CS42_4AL_TGACv1_288523_AA0950930.1	TRIAE_CS42_4BS_TGACv1_329359_AA1100590.1	TRIAE_CS42_4DS_TGACv1_362163_AA1177320.1	0	0	0	False	0	0	0	False	0	0	0	False	0	0	0	False	0	0	0	False	0	0	0	False	0	0	0	False	0	0	0	False	0	0	0	False	0	0	0	False	0	0	0	False	0	0
group11661	TRIAE_CS42_4AL_TGACv1_288523_AA0950950.1	TRIAE_CS42_4BS_TGACv1_329359_AA1100610.1	TRIAE_CS42_4DS_TGACv1_362672_AA1181440.1	0	0	0	False	0	0	0	False	0	0	0	False	0	0	0	False	0	0	0	False	0	0	0	False	0	0	0	False	0	0	0	False	0	0	0	False	0	0	0	False	0	0	0	False	0	0
group11662	TRIAE_CS42_4AL_TGACv1_288523_AA0950960.1	TRIAE_CS42_4BS_TGACv1_329359_AA1100630.1	TRIAE_CS42_4DS_TGACv1_362672_AA1181460.3	0	0	0	False	0	0	0	False	0	0	0	False	0	0	0	False	0	0	0	False	0	0	0	False	0	0	0	False	0	0	0	False	0	0	0	False	0	0	0	False	0	0	0	False	0	0
group11663	TRIAE_CS42_4AL_TGACv1_288523_AA0950970.1	TRIAE_CS42_4BS_TGACv1_328082_AA1082440.1	TRIAE_CS42_4DS_TGACv1_361627_AA1170880.1	0	0	0	False	0	0	NA	False	0	0	0	False	0	0	0	False	0	0	0	False	0	0	0	False	0	0	0	False	0	0	0	False	0	0	0	False	0	0	0	False	0	0	0	False	0	0
group11664	TRIAE_CS42_4AL_TGACv1_288527_AA0951140.1	TRIAE_CS42_4BS_TGACv1_328051_AA1081880.1	TRIAE_CS42_4DS_TGACv1_361474_AA1168650.1	0	0	0	False	0	0	0	False	0	0	0	False	0	0	0	False	0	0	0	False	0	0	0	False	0	0	0	False	0	0	0	False	0	0	0	False	0	0	0	False	0	0	0	False	0	0
group11666	TRIAE_CS42_4AL_TGACv1_288531_AA0951210.1	TRIAE_CS42_3B_TGACv1_228123_AA0825890.1	TRIAE_CS42_1DL_TGACv1_062541_AA0216160.1	NA	NA	NA	NA	NA	NA	NA	NA	NA	NA	NA	NA	NA	NA	NA	NA	NA	NA	NA	NA	NA	NA	NA	NA	NA	NA	NA	NA	NA	NA	NA	NA	NA	NA	NA	NA	NA	NA	NA	NA	NA	NA	NA	NA	NA	NA
group11667	TRIAE_CS42_4AL_TGACv1_288532_AA0951230.1	TRIAE_CS42_4BS_TGACv1_328042_AA1081720.1	TRIAE_CS42_4DS_TGACv1_361755_AA1172480.1	0	0	0	False	0	0	0	False	0	0	0	False	0	0	0	False	0	0	0	False	0	0	0	False	0	0	0	False	0	0	0	False	0	0	0	False	0	0	0	False	0	0	0	False	0	0
group11668	TRIAE_CS42_4AL_TGACv1_288533_AA0951240.1	TRIAE_CS42_4BS_TGACv1_328856_AA1094790.1	TRIAE_CS42_4DS_TGACv1_361452_AA1168220.1	NA	NA	NA	NA	NA	NA	NA	NA	0	0	0	False	0	0	NA	False	0	0	0	False	0	0	0	False	0	NA	0	False	0	0	0	False	0	0	0	False	0	0	0	False	0	0	0	False	0	0
group11669	TRIAE_CS42_4AL_TGACv1_288533_AA0951260.1	TRIAE_CS42_4BS_TGACv1_328765_AA1093310.1	TRIAE_CS42_4DS_TGACv1_361452_AA1168240.1	0	0	0	False	0	0	0	False	0	0	0	False	0	0	0	False	0	0	0	False	0	0	0	False	0	0	0	False	0	0	0	False	0	0	0	False	0	0	0	False	0	0	0	False	0	0
group11670	TRIAE_CS42_4AL_TGACv1_288533_AA0951270.1	TRIAE_CS42_4BS_TGACv1_327970_AA1080150.1	TRIAE_CS42_4DS_TGACv1_361059_AA1159930.1	NA	0	0	False	0	0	0	False	0	0	0	False	0	0	0	False	0	0	0	False	0	0	0	False	0	0	0	False	0	0	0	False	0	0	0	False	0	0	0	False	0	0	0	False	0	0
group11671	TRIAE_CS42_4AL_TGACv1_288533_AA0951280.1	TRIAE_CS42_4BS_TGACv1_327970_AA1080160.1	TRIAE_CS42_4DS_TGACv1_361059_AA1159920.1	0	0	0	False	0	0	0	False	0	0	0	False	0	0	0	False	0	0	0	False	0	0	0	False	0	0	0	False	0	0	0	False	0	0	0	False	0	0	0	False	0	0	0	False	0	0
group11672	TRIAE_CS42_4AL_TGACv1_288540_AA0951580.1	TRIAE_CS42_4BS_TGACv1_327988_AA1080500.1	TRIAE_CS42_4DS_TGACv1_361384_AA1166680.2	0	0	0	False	0	0	0	False	0	0	0	False	0	0	0	False	0	0	0	False	0	0	0	False	0	0	0	False	0	0	0	False	0	1	1	True	0	1	0	True	-1	-1	0	True	-1	-1
group11673	TRIAE_CS42_4AL_TGACv1_288540_AA0951590.1	TRIAE_CS42_4BS_TGACv1_330085_AA1105940.1	TRIAE_CS42_4DS_TGACv1_361166_AA1162390.2	NA	NA	NA	NA	NA	NA	NA	NA	NA	NA	NA	NA	NA	NA	NA	NA	NA	NA	NA	NA	NA	NA	NA	NA	NA	NA	NA	NA	NA	NA	NA	NA	NA	NA	NA	NA	NA	NA	NA	NA	NA	NA	NA	NA	NA	NA
group11674	TRIAE_CS42_4AL_TGACv1_288540_AA0951610.1	TRIAE_CS42_4BS_TGACv1_328196_AA1084470.1	TRIAE_CS42_4DS_TGACv1_362540_AA1180470.1	0	0	0	False	0	0	0	False	0	0	0	False	0	0	0	False	0	0	0	False	0	0	0	False	0	0	0	False	0	0	0	False	0	0	0	False	0	0	0	False	0	0	0	False	-1	0
group11675	TRIAE_CS42_4AL_TGACv1_288540_AA0951620.1	TRIAE_CS42_4BS_TGACv1_327933_AA1079170.1	TRIAE_CS42_4DS_TGACv1_361697_AA1171670.1	0	NA	0	False	0	0	0	False	NA	NA	NA	NA	0	0	0	False	0	0	0	False	0	0	0	False	0	0	0	False	0	0	0	False	0	0	0	False	0	-1	-1	True	0	0	0	False	0	0
group11676	TRIAE_CS42_4AL_TGACv1_288542_AA0951660.1	TRIAE_CS42_4BL_TGACv1_321237_AA1057700.2	TRIAE_CS42_4DL_TGACv1_343749_AA1139130.1	0	0	0	False	0	0	0	False	0	0	NA	False	0	0	0	False	0	0	0	False	0	0	0	False	0	0	0	False	0	0	0	False	0	0	0	False	0	0	0	False	0	0	0	False	0	0
group11678	TRIAE_CS42_4AL_TGACv1_288542_AA0951740.1	TRIAE_CS42_4BL_TGACv1_320356_AA1036480.1	TRIAE_CS42_4DL_TGACv1_343285_AA1132700.2	0	0	0	False	0	0	0	False	NA	NA	0	False	0	0	0	False	0	0	0	False	0	0	0	False	0	0	0	False	0	0	0	False	0	0	0	False	0	0	0	False	0	0	NA	False	0	0
group11680	TRIAE_CS42_4AL_TGACv1_288548_AA0951940.1	TRIAE_CS42_4BS_TGACv1_328326_AA1086270.1	TRIAE_CS42_4DS_TGACv1_362040_AA1176040.1	NA	NA	NA	NA	NA	NA	NA	NA	NA	NA	NA	NA	NA	NA	NA	NA	0	NA	0	False	0	NA	0	False	NA	NA	NA	NA	0	NA	0	False	0	NA	0	False	NA	0	0	False	0	NA	0	False	NA	NA
group11681	TRIAE_CS42_4AL_TGACv1_288552_AA0951980.1	TRIAE_CS42_4BS_TGACv1_329583_AA1102560.1	TRIAE_CS42_4DS_TGACv1_362950_AA1182870.1	0	0	0	False	0	0	0	False	0	0	0	False	0	0	0	False	0	0	0	False	0	0	0	False	0	0	0	False	0	0	0	False	0	0	0	False	0	0	0	False	0	0	0	False	0	0
group11682	TRIAE_CS42_4AL_TGACv1_288552_AA0951990.1	TRIAE_CS42_4BS_TGACv1_329583_AA1102550.1	TRIAE_CS42_4DS_TGACv1_362950_AA1182860.3	0	0	0	False	0	0	0	False	0	0	0	False	0	0	NA	False	0	0	0	False	0	0	0	False	0	0	0	False	0	0	0	False	0	0	0	False	0	0	0	False	0	0	0	False	0	0
group11684	TRIAE_CS42_4AL_TGACv1_288579_AA0952510.1	TRIAE_CS42_4BS_TGACv1_327817_AA1075100.2	TRIAE_CS42_4DS_TGACv1_361006_AA1158440.3	NA	NA	NA	NA	NA	NA	NA	NA	NA	NA	NA	NA	NA	NA	NA	NA	0	NA	0	False	0	NA	0	False	0	NA	0	False	0	0	0	False	0	0	0	False	0	0	0	False	0	0	0	False	0	0
group11687	TRIAE_CS42_4AL_TGACv1_288568_AA0952270.1	TRIAE_CS42_4BS_TGACv1_328851_AA1094690.1	TRIAE_CS42_4DS_TGACv1_361021_AA1158920.1	NA	NA	NA	NA	NA	NA	NA	NA	NA	NA	NA	NA	0	0	NA	False	0	0	NA	False	0	0	NA	False	0	0	NA	False	0	0	NA	False	0	0	NA	False	0	0	0	False	0	0	NA	False	0	0
group11690	TRIAE_CS42_4AL_TGACv1_288591_AA0953190.1	TRIAE_CS42_4BS_TGACv1_328886_AA1095070.2	TRIAE_CS42_4DS_TGACv1_362310_AA1178730.1	0	0	0	False	0	0	0	False	0	0	0	False	0	0	0	False	0	0	0	False	0	0	0	False	0	0	0	False	0	0	0	False	0	0	0	False	0	0	0	False	0	0	0	False	0	0
group11692	TRIAE_CS42_4AL_TGACv1_288594_AA0953280.1	TRIAE_CS42_4BS_TGACv1_330688_AA1108510.1	TRIAE_CS42_4DS_TGACv1_361407_AA1167330.1	0	0	0	False	NA	0	0	False	NA	NA	NA	NA	0	0	0	False	0	0	0	False	0	0	0	False	0	0	0	False	0	0	0	False	0	0	0	False	0	0	0	False	0	0	0	False	0	0
group11693	TRIAE_CS42_4AL_TGACv1_288594_AA0953290.1	TRIAE_CS42_4BS_TGACv1_330688_AA1108520.1	TRIAE_CS42_4DS_TGACv1_361407_AA1167320.3	0	0	0	False	0	0	0	False	0	0	0	False	0	0	0	False	0	0	0	False	0	0	0	False	0	0	0	False	0	0	0	False	0	0	0	False	0	0	0	False	0	0	0	False	0	0
group11696	TRIAE_CS42_4AL_TGACv1_288599_AA0953380.1	TRIAE_CS42_5BL_TGACv1_406087_AA1340550.1	TRIAE_CS42_5DL_TGACv1_433178_AA1404830.1	NA	NA	NA	NA	NA	NA	NA	NA	NA	NA	NA	NA	NA	NA	NA	NA	NA	NA	NA	NA	NA	NA	NA	NA	NA	NA	NA	NA	NA	NA	NA	NA	NA	NA	NA	NA	NA	NA	NA	NA	NA	NA	NA	NA	NA	NA
group11700	TRIAE_CS42_4AL_TGACv1_288604_AA0953590.1	TRIAE_CS42_4BS_TGACv1_328687_AA1092120.1	TRIAE_CS42_4DS_TGACv1_362522_AA1180350.1	0	NA	0	False	0	0	0	False	0	0	0	False	0	0	0	False	0	0	0	False	-1	0	1	True	0	0	0	False	0	0	0	False	0	0	0	False	0	0	0	False	0	0	0	False	0	0
group11703	TRIAE_CS42_4AL_TGACv1_288611_AA0953790.2	TRIAE_CS42_4BL_TGACv1_321291_AA1058470.1	TRIAE_CS42_4DS_TGACv1_361122_AA1161470.1	0	0	0	False	0	0	0	False	0	0	0	False	0	0	0	False	0	0	0	False	0	0	0	False	0	0	0	False	0	0	0	False	0	0	0	False	0	0	0	False	0	0	0	False	0	0
group11704	TRIAE_CS42_4AL_TGACv1_288624_AA0953960.2	TRIAE_CS42_4BS_TGACv1_329029_AA1097020.1	TRIAE_CS42_4DS_TGACv1_361317_AA1165610.1	0	0	0	False	0	0	0	False	0	0	0	False	0	0	0	False	0	0	0	False	0	0	0	False	0	0	0	False	0	0	0	False	0	0	0	False	0	0	0	False	0	0	-1	True	0	0
group11705	TRIAE_CS42_4AL_TGACv1_288637_AA0954120.1	TRIAE_CS42_4BS_TGACv1_329926_AA1104610.3	TRIAE_CS42_4DS_TGACv1_360993_AA1157800.1	1	0	-1	True	0	0	0	False	1	0	0	True	1	0	-1	True	0	0	0	False	0	0	0	False	0	0	-1	True	0	0	0	False	0	0	0	False	1	0	-1	True	0	0	0	False	1	0
group11707	TRIAE_CS42_4AL_TGACv1_288644_AA0954330.1	TRIAE_CS42_4BS_TGACv1_328640_AA1091510.1	TRIAE_CS42_4DS_TGACv1_361345_AA1166070.1	0	NA	0	False	NA	NA	NA	NA	NA	NA	NA	NA	NA	NA	NA	NA	NA	NA	NA	NA	NA	NA	NA	NA	NA	0	0	False	0	NA	0	False	0	NA	0	False	0	NA	0	False	0	NA	0	False	NA	NA
group11712	TRIAE_CS42_4AL_TGACv1_288674_AA0955180.1	TRIAE_CS42_5BL_TGACv1_404651_AA1307290.1	TRIAE_CS42_5DL_TGACv1_432921_AA1394300.1	0	0	0	False	0	0	0	False	0	0	0	False	0	0	0	False	0	0	0	False	0	0	0	False	0	0	0	False	0	0	0	False	0	0	0	False	0	0	0	False	0	0	0	False	0	0
group11713	TRIAE_CS42_4AL_TGACv1_288674_AA0955200.1	TRIAE_CS42_5BL_TGACv1_408757_AA1364360.1	TRIAE_CS42_5DL_TGACv1_434869_AA1442840.1	NA	NA	NA	NA	NA	NA	NA	NA	NA	NA	NA	NA	NA	NA	NA	NA	NA	NA	NA	NA	NA	NA	NA	NA	NA	NA	NA	NA	NA	NA	NA	NA	0	0	0	False	0	0	0	False	-1	0	1	True	0	0
group11714	TRIAE_CS42_4AL_TGACv1_288675_AA0955250.1	TRIAE_CS42_5BL_TGACv1_405520_AA1329310.1	TRIAE_CS42_5DL_TGACv1_433000_AA1397550.2	0	0	0	False	-1	0	1	True	-1	0	1	True	0	0	0	False	0	0	0	False	0	0	0	False	0	0	0	False	0	0	0	False	0	0	0	False	-1	0	1	True	0	0	0	False	0	0
group11715	TRIAE_CS42_4AL_TGACv1_288675_AA0955280.2	TRIAE_CS42_5BL_TGACv1_405520_AA1329320.1	TRIAE_CS42_5DL_TGACv1_433000_AA1397560.1	0	0	NA	False	0	0	0	False	0	0	0	False	0	0	NA	False	0	0	0	False	0	0	0	False	0	0	0	False	0	0	0	False	0	0	0	False	0	0	0	False	0	0	0	False	0	0
group11716	TRIAE_CS42_4AL_TGACv1_288677_AA0955370.2	TRIAE_CS42_4BS_TGACv1_329288_AA1099630.1	TRIAE_CS42_4DS_TGACv1_361382_AA1166530.1	0	0	0	False	0	0	0	False	0	0	0	False	0	0	0	False	0	0	0	False	0	0	0	False	0	0	0	False	0	0	0	False	0	0	0	False	0	0	0	False	0	0	0	False	0	0
group11718	TRIAE_CS42_4AL_TGACv1_288685_AA0955560.1	TRIAE_CS42_4BS_TGACv1_328206_AA1084610.1	TRIAE_CS42_4DS_TGACv1_361328_AA1165800.2	NA	NA	NA	NA	NA	NA	NA	NA	NA	NA	NA	NA	NA	NA	NA	NA	NA	NA	NA	NA	NA	NA	NA	NA	NA	NA	NA	NA	0	0	0	False	0	0	0	False	0	0	0	False	0	0	0	False	0	0
group11719	TRIAE_CS42_4AL_TGACv1_288686_AA0955590.1	TRIAE_CS42_4BS_TGACv1_329413_AA1101020.1	TRIAE_CS42_4DS_TGACv1_361544_AA1169930.1	0	0	0	False	0	0	0	False	0	0	0	False	0	0	0	False	0	0	0	False	0	0	0	False	0	0	0	False	0	0	0	False	0	0	0	False	0	0	0	False	0	0	0	False	0	0
group11720	TRIAE_CS42_4AL_TGACv1_288686_AA0955610.1	TRIAE_CS42_4BS_TGACv1_329413_AA1101040.1	TRIAE_CS42_4DS_TGACv1_361544_AA1169950.1	0	0	0	False	0	0	0	False	0	0	0	False	0	0	0	False	0	0	0	False	0	0	0	False	0	0	0	False	0	0	0	False	0	0	0	False	0	0	0	False	0	0	0	False	1	0
group11721	TRIAE_CS42_4AL_TGACv1_288689_AA0955660.1	TRIAE_CS42_4BL_TGACv1_321543_AA1062080.1	TRIAE_CS42_4DS_TGACv1_361467_AA1168510.1	0	-1	0	True	0	0	0	False	-1	-1	0	True	0	0	0	False	-1	-1	0	True	0	-1	0	True	0	0	0	False	0	0	0	False	0	0	0	False	0	0	0	False	0	0	0	False	0	0
group11723	TRIAE_CS42_4AL_TGACv1_288699_AA0955850.1	TRIAE_CS42_4BS_TGACv1_328491_AA1088770.1	TRIAE_CS42_4DS_TGACv1_361121_AA1161430.1	0	0	0	False	NA	0	0	False	NA	0	0	False	NA	0	0	False	NA	0	0	False	0	0	0	False	0	NA	0	False	0	0	0	False	0	0	0	False	0	0	0	False	0	0	0	False	0	0
group11724	TRIAE_CS42_4AL_TGACv1_288711_AA0956150.2	TRIAE_CS42_4BS_TGACv1_329270_AA1099470.1	TRIAE_CS42_4DS_TGACv1_361205_AA1163580.2	0	0	0	False	0	0	0	False	0	0	0	False	0	0	0	False	0	0	0	False	0	1	0	True	0	0	0	False	0	0	0	False	0	0	0	False	0	0	0	False	0	0	0	False	0	0
group11725	TRIAE_CS42_4AL_TGACv1_288716_AA0956270.1	TRIAE_CS42_4BS_TGACv1_328053_AA1081990.1	TRIAE_CS42_4DS_TGACv1_361813_AA1173090.1	NA	0	0	False	NA	0	0	False	NA	0	0	False	0	0	0	False	NA	0	0	False	NA	0	0	False	NA	0	0	False	NA	0	0	False	NA	0	0	False	0	0	0	False	NA	0	0	False	0	0
group11726	TRIAE_CS42_4AL_TGACv1_288716_AA0956280.1	TRIAE_CS42_4BS_TGACv1_328053_AA1082000.4	TRIAE_CS42_4DS_TGACv1_361813_AA1173070.1	0	0	0	False	0	0	0	False	0	0	0	False	0	0	0	False	0	0	0	False	0	0	0	False	0	0	0	False	0	0	0	False	0	0	0	False	0	0	0	False	0	0	0	False	0	0
group11727	TRIAE_CS42_4AL_TGACv1_288716_AA0956290.1	TRIAE_CS42_4BS_TGACv1_327861_AA1076790.1	TRIAE_CS42_4DS_TGACv1_361911_AA1174170.1	0	0	0	False	0	0	0	False	0	0	0	False	0	0	0	False	0	0	0	False	0	0	0	False	0	0	0	False	0	0	0	False	0	0	0	False	0	0	0	False	0	0	0	False	0	0
group11728	TRIAE_CS42_4AL_TGACv1_288716_AA0956300.1	TRIAE_CS42_4BS_TGACv1_327861_AA1076780.1	TRIAE_CS42_4DS_TGACv1_361911_AA1174160.1	0	0	0	False	0	0	0	False	0	0	0	False	0	0	0	False	0	0	0	False	0	0	0	False	0	0	0	False	0	0	0	False	0	0	0	False	0	0	0	False	0	0	0	False	0	0
group11729	TRIAE_CS42_4AL_TGACv1_288721_AA0956400.1	TRIAE_CS42_4BS_TGACv1_329297_AA1099880.1	TRIAE_CS42_4DS_TGACv1_362375_AA1179310.1	0	0	0	False	0	0	0	False	0	0	0	False	0	0	0	False	0	0	0	False	0	0	0	False	0	0	0	False	0	0	0	False	0	0	0	False	0	0	0	False	0	0	0	False	0	0
group11730	TRIAE_CS42_4AL_TGACv1_288724_AA0956430.1	TRIAE_CS42_4BS_TGACv1_330173_AA1106360.1	TRIAE_CS42_4DS_TGACv1_361030_AA1159300.1	0	0	0	False	0	0	0	False	0	0	0	False	0	0	0	False	0	0	0	False	0	0	0	False	0	0	0	False	0	0	0	False	0	0	0	False	0	0	0	False	0	0	0	False	0	0
group11731	TRIAE_CS42_4AL_TGACv1_288724_AA0956440.1	TRIAE_CS42_4BS_TGACv1_328169_AA1083980.3	TRIAE_CS42_4DS_TGACv1_361030_AA1159250.1	0	0	0	False	0	0	0	False	0	0	0	False	0	0	0	False	0	0	0	False	0	0	0	False	0	0	0	False	0	0	0	False	0	0	0	False	0	0	0	False	0	0	0	False	0	0
group11732	TRIAE_CS42_4AL_TGACv1_288728_AA0956600.1	TRIAE_CS42_4BS_TGACv1_328475_AA1088530.1	TRIAE_CS42_4DS_TGACv1_361036_AA1159390.1	NA	0	0	False	0	0	0	False	0	0	0	False	0	0	0	False	0	0	0	False	NA	0	0	False	0	0	0	False	0	0	0	False	0	0	0	False	0	0	0	False	0	0	0	False	0	0
group11733	TRIAE_CS42_4AL_TGACv1_288730_AA0956680.1	TRIAE_CS42_4BS_TGACv1_329125_AA1098050.3	TRIAE_CS42_4DS_TGACv1_361938_AA1174560.3	0	0	0	False	0	0	0	False	0	0	0	False	0	0	0	False	0	0	0	False	0	0	0	False	0	0	0	False	0	0	-1	True	0	-1	-1	True	0	0	0	False	1	-1	-1	True	0	0
group11734	TRIAE_CS42_4AL_TGACv1_288732_AA0956860.1	TRIAE_CS42_4BS_TGACv1_328115_AA1083110.1	TRIAE_CS42_4DS_TGACv1_362829_AA1182320.1	NA	0	0	False	0	0	0	False	0	0	0	False	0	0	0	False	0	0	0	False	0	0	0	False	0	0	0	False	0	0	0	False	0	0	0	False	0	0	0	False	0	0	0	False	0	0
group11740	TRIAE_CS42_4AL_TGACv1_288752_AA0957230.1	TRIAE_CS42_4BS_TGACv1_328593_AA1090670.1	TRIAE_CS42_4DS_TGACv1_361750_AA1172390.1	0	0	0	False	0	0	0	False	0	0	0	False	0	0	0	False	0	0	0	False	0	0	0	False	0	0	0	False	0	0	0	False	0	0	0	False	0	0	0	False	0	0	0	False	0	0
group11741	TRIAE_CS42_4AL_TGACv1_288757_AA0957330.1	TRIAE_CS42_5BL_TGACv1_406853_AA1350580.1	TRIAE_CS42_5DL_TGACv1_436092_AA1457960.1	0	0	0	False	0	0	0	False	0	0	0	False	0	0	0	False	0	0	0	False	0	0	0	False	0	0	0	False	0	0	0	False	0	0	0	False	0	0	0	False	0	0	0	False	0	0
group11742	TRIAE_CS42_4AL_TGACv1_288758_AA0957340.1	TRIAE_CS42_4BL_TGACv1_322235_AA1069890.1	TRIAE_CS42_4DL_TGACv1_343876_AA1140870.1	0	0	0	False	0	0	0	False	0	0	0	False	0	0	0	False	0	0	0	False	0	0	0	False	0	0	0	False	0	0	0	False	0	0	0	False	0	0	0	False	0	0	0	False	0	0
group11743	TRIAE_CS42_4AL_TGACv1_288762_AA0957430.1	TRIAE_CS42_4BS_TGACv1_328707_AA1092210.3	TRIAE_CS42_4DS_TGACv1_362275_AA1178400.1	0	1	0	True	0	1	1	True	0	0	0	False	0	1	1	True	0	1	1	True	0	0	0	False	0	1	1	True	0	1	1	True	0	1	1	True	0	1	1	True	0	1	1	True	0	1
group11744	TRIAE_CS42_4AL_TGACv1_288769_AA0957630.1	TRIAE_CS42_4BS_TGACv1_330457_AA1107740.1	TRIAE_CS42_4DS_TGACv1_361963_AA1174790.1	NA	NA	NA	NA	NA	NA	NA	NA	NA	NA	NA	NA	NA	NA	NA	NA	NA	0	NA	False	0	0	NA	False	0	0	NA	False	0	0	NA	False	0	0	NA	False	0	0	NA	False	0	0	NA	False	0	0
group11747	TRIAE_CS42_4AL_TGACv1_288809_AA0958540.1	TRIAE_CS42_5BL_TGACv1_404129_AA1285520.1	TRIAE_CS42_5DL_TGACv1_434803_AA1441890.1	0	0	0	False	0	0	0	False	0	0	0	False	0	0	0	False	0	0	0	False	0	0	0	False	0	0	0	False	0	0	0	False	0	0	0	False	0	0	0	False	0	0	0	False	0	0
group11748	TRIAE_CS42_4AL_TGACv1_288809_AA0958550.1	TRIAE_CS42_5BL_TGACv1_404129_AA1285530.1	TRIAE_CS42_5DL_TGACv1_434803_AA1441900.1	0	0	0	False	0	0	0	False	0	0	0	False	0	0	0	False	0	0	0	False	0	0	0	False	0	0	1	True	0	0	0	False	0	0	0	False	0	0	0	False	0	0	0	False	0	1
group11749	TRIAE_CS42_4AL_TGACv1_288809_AA0958570.1	TRIAE_CS42_5BL_TGACv1_404129_AA1285550.1	TRIAE_CS42_5DL_TGACv1_433347_AA1410370.1	0	0	0	False	0	0	0	False	0	0	0	False	0	0	0	False	0	0	0	False	0	0	0	False	-1	0	0	True	0	0	0	False	0	0	0	False	0	0	0	False	0	0	0	False	0	0
group11750	TRIAE_CS42_4AL_TGACv1_288814_AA0958820.3	TRIAE_CS42_5BL_TGACv1_406045_AA1339760.1	TRIAE_CS42_5DL_TGACv1_434941_AA1443960.2	1	1	0	True	1	0	0	True	1	0	0	True	1	0	0	True	1	1	0	True	1	1	0	True	1	1	0	True	1	0	0	True	1	0	-1	True	1	0	0	True	1	0	0	True	0	0
group11751	TRIAE_CS42_4AL_TGACv1_288826_AA0958980.1	TRIAE_CS42_4BS_TGACv1_328213_AA1084730.2	TRIAE_CS42_4DS_TGACv1_361678_AA1171500.2	NA	NA	NA	NA	NA	NA	NA	NA	NA	NA	NA	NA	NA	NA	NA	NA	NA	NA	NA	NA	NA	NA	NA	NA	NA	NA	NA	NA	NA	NA	NA	NA	NA	NA	NA	NA	NA	NA	NA	NA	0	NA	0	False	0	0
group11752	TRIAE_CS42_4AL_TGACv1_288826_AA0959000.1	TRIAE_CS42_4BS_TGACv1_328213_AA1084710.1	TRIAE_CS42_4DS_TGACv1_362228_AA1177950.1	0	0	0	False	0	0	0	False	0	0	0	False	0	0	0	False	0	0	0	False	0	0	0	False	0	0	0	False	0	0	0	False	0	0	0	False	0	0	0	False	0	0	0	False	0	0
group11753	TRIAE_CS42_4AL_TGACv1_288826_AA0959010.2	TRIAE_CS42_4BS_TGACv1_328213_AA1084700.2	TRIAE_CS42_4DS_TGACv1_362228_AA1177960.1	0	0	0	False	0	0	0	False	0	0	0	False	0	0	0	False	0	0	0	False	0	0	0	False	0	0	0	False	0	0	0	False	0	0	0	False	0	0	0	False	0	0	0	False	0	0
group11754	TRIAE_CS42_4AL_TGACv1_288826_AA0959040.1	TRIAE_CS42_4BS_TGACv1_329940_AA1104760.1	TRIAE_CS42_4DS_TGACv1_362573_AA1180690.1	0	0	0	False	0	0	0	False	0	0	0	False	0	0	0	False	0	0	0	False	0	0	0	False	0	0	0	False	0	0	0	False	0	0	0	False	0	0	0	False	0	0	0	False	0	0
group11756	TRIAE_CS42_4AL_TGACv1_288840_AA0959220.1	TRIAE_CS42_5BL_TGACv1_404327_AA1295700.1	TRIAE_CS42_5DL_TGACv1_435481_AA1451220.1	NA	NA	NA	NA	NA	NA	NA	NA	NA	NA	NA	NA	NA	NA	NA	NA	NA	NA	NA	NA	NA	NA	NA	NA	NA	NA	NA	NA	0	NA	0	False	NA	NA	NA	NA	NA	NA	NA	NA	NA	NA	NA	NA	NA	NA
group11757	TRIAE_CS42_4AL_TGACv1_288840_AA0959260.1	TRIAE_CS42_5BL_TGACv1_404327_AA1295650.1	TRIAE_CS42_5DL_TGACv1_433075_AA1400960.1	NA	NA	NA	NA	NA	NA	NA	NA	NA	NA	NA	NA	NA	NA	NA	NA	NA	NA	NA	NA	NA	NA	NA	NA	NA	NA	NA	NA	NA	NA	NA	NA	NA	NA	NA	NA	NA	NA	NA	NA	NA	NA	NA	NA	NA	NA
group11759	TRIAE_CS42_4AL_TGACv1_288845_AA0959550.1	TRIAE_CS42_5BL_TGACv1_405828_AA1335990.1	TRIAE_CS42_5DL_TGACv1_435646_AA1453010.1	0	0	0	False	0	0	0	False	0	0	0	False	0	0	0	False	0	0	0	False	0	0	0	False	0	0	0	False	0	0	0	False	0	0	0	False	0	0	0	False	0	0	0	False	0	0
group11760	TRIAE_CS42_4AL_TGACv1_288849_AA0959660.1	TRIAE_CS42_4BL_TGACv1_320315_AA1034880.1	TRIAE_CS42_4DL_TGACv1_343698_AA1138370.1	0	0	0	False	0	0	0	False	0	0	0	False	0	0	0	False	0	0	0	False	0	0	0	False	0	0	0	False	0	0	0	False	0	0	0	False	0	0	0	False	0	0	0	False	-1	-1
group11761	TRIAE_CS42_4AL_TGACv1_288860_AA0960020.1	TRIAE_CS42_4BS_TGACv1_329632_AA1102820.2	TRIAE_CS42_4DS_TGACv1_362480_AA1180010.2	0	0	0	False	0	0	0	False	0	0	0	False	0	0	0	False	0	0	0	False	0	1	1	True	0	1	0	True	0	0	0	False	0	0	0	False	0	0	0	False	0	0	0	False	0	0
group11762	TRIAE_CS42_4AL_TGACv1_288870_AA0960130.1	TRIAE_CS42_4BS_TGACv1_327883_AA1077650.1	TRIAE_CS42_4DS_TGACv1_361616_AA1170660.1	0	0	0	False	0	0	0	False	0	0	0	False	0	0	0	False	0	0	0	False	0	0	0	False	0	0	0	False	0	0	0	False	0	0	0	False	0	0	0	False	0	0	0	False	0	0
group11764	TRIAE_CS42_4AL_TGACv1_288870_AA0960150.1	TRIAE_CS42_4BS_TGACv1_328444_AA1087890.1	TRIAE_CS42_4DS_TGACv1_362355_AA1179020.2	0	0	NA	False	0	0	0	False	0	0	0	False	0	0	0	False	0	0	0	False	0	0	0	False	0	0	0	False	0	0	0	False	0	0	0	False	0	0	0	False	0	0	0	False	0	0
group11765	TRIAE_CS42_4AL_TGACv1_288874_AA0960310.1	TRIAE_CS42_4BS_TGACv1_328113_AA1083020.2	TRIAE_CS42_4DS_TGACv1_363146_AA1183430.2	0	NA	0	False	0	0	0	False	0	0	0	False	NA	0	0	False	NA	0	0	False	NA	0	0	False	0	NA	0	False	0	0	0	False	0	0	0	False	0	NA	0	False	0	NA	0	False	0	0
group11769	TRIAE_CS42_4AL_TGACv1_288889_AA0960690.1	TRIAE_CS42_4BS_TGACv1_328732_AA1092760.1	TRIAE_CS42_4DS_TGACv1_361940_AA1174580.1	NA	NA	NA	NA	0	0	0	False	0	0	0	False	0	0	0	False	0	0	0	False	0	0	0	False	0	0	0	False	0	0	0	False	0	0	0	False	0	0	0	False	NA	NA	NA	NA	0	0
group11771	TRIAE_CS42_4AL_TGACv1_288902_AA0961000.1	TRIAE_CS42_4BS_TGACv1_330316_AA1107150.1	TRIAE_CS42_4DS_TGACv1_361201_AA1163510.1	0	0	0	False	0	0	0	False	0	0	0	False	0	0	0	False	0	0	0	False	0	0	0	False	0	0	0	False	0	0	0	False	0	0	0	False	0	0	0	False	0	0	0	False	0	0
group11772	TRIAE_CS42_4AL_TGACv1_288902_AA0961010.1	TRIAE_CS42_4BS_TGACv1_330316_AA1107160.1	TRIAE_CS42_4DS_TGACv1_361201_AA1163530.1	NA	NA	NA	NA	0	0	0	False	0	NA	0	False	0	0	0	False	NA	NA	NA	NA	NA	0	NA	False	0	0	NA	False	0	0	0	False	0	0	NA	False	0	0	NA	False	NA	NA	NA	NA	0	0
group11773	TRIAE_CS42_4AL_TGACv1_288902_AA0961020.2	TRIAE_CS42_4BS_TGACv1_329318_AA1100110.6	TRIAE_CS42_4DS_TGACv1_361728_AA1172130.1	NA	NA	0	False	0	0	NA	False	NA	NA	NA	NA	0	0	0	False	NA	NA	NA	NA	0	NA	0	False	0	0	0	False	0	0	0	False	0	0	0	False	0	0	0	False	0	0	0	False	0	0
group11775	TRIAE_CS42_4AL_TGACv1_288904_AA0961050.1	TRIAE_CS42_4BS_TGACv1_327971_AA1080220.1	TRIAE_CS42_4DS_TGACv1_361860_AA1173630.1	0	0	0	False	0	0	0	False	0	0	0	False	0	0	0	False	0	0	0	False	0	0	0	False	0	0	0	False	0	0	0	False	0	0	0	False	0	0	0	False	0	0	0	False	0	0
group11777	TRIAE_CS42_4AL_TGACv1_288908_AA0961110.1	TRIAE_CS42_5BL_TGACv1_408989_AA1365100.1	TRIAE_CS42_5DL_TGACv1_433069_AA1400600.1	0	0	0	False	0	0	0	False	0	0	0	False	0	0	0	False	0	0	0	False	0	0	0	False	0	0	0	False	0	0	0	False	0	0	0	False	0	0	0	False	0	0	0	False	0	1
group11778	TRIAE_CS42_4AL_TGACv1_288908_AA0961120.3	TRIAE_CS42_5BL_TGACv1_408989_AA1365110.2	TRIAE_CS42_5DL_TGACv1_433069_AA1400590.1	NA	0	0	False	0	0	0	False	NA	0	0	False	0	0	0	False	0	0	0	False	0	0	0	False	0	0	0	False	0	0	0	False	0	0	0	False	0	0	0	False	NA	0	0	False	0	0
group11779	TRIAE_CS42_4AL_TGACv1_288909_AA0961190.1	TRIAE_CS42_4BS_TGACv1_328762_AA1093230.1	TRIAE_CS42_4DS_TGACv1_361354_AA1166230.1	NA	NA	NA	NA	NA	NA	NA	NA	NA	NA	NA	NA	NA	NA	NA	NA	NA	NA	NA	NA	NA	NA	NA	NA	NA	NA	NA	NA	NA	NA	NA	NA	NA	NA	NA	NA	NA	NA	NA	NA	NA	NA	NA	NA	NA	NA
group11780	TRIAE_CS42_4AL_TGACv1_288912_AA0961220.1	TRIAE_CS42_4BS_TGACv1_328772_AA1093390.1	TRIAE_CS42_4DL_TGACv1_342439_AA1113830.1	0	0	0	False	0	0	0	False	0	0	0	False	0	0	0	False	0	0	0	False	0	0	0	False	0	0	0	False	0	0	0	False	0	0	0	False	0	0	0	False	0	0	0	False	0	0
group11781	TRIAE_CS42_4AL_TGACv1_288913_AA0961270.1	TRIAE_CS42_4BS_TGACv1_330286_AA1106950.1	TRIAE_CS42_4DS_TGACv1_362584_AA1180790.1	NA	0	0	False	0	0	0	False	0	0	0	False	0	0	0	False	0	0	0	False	0	0	0	False	0	0	0	False	0	0	0	False	0	0	0	False	0	0	0	False	0	0	0	False	0	0
group11782	TRIAE_CS42_4AL_TGACv1_288918_AA0961360.2	TRIAE_CS42_4BS_TGACv1_330398_AA1107460.1	TRIAE_CS42_4DS_TGACv1_361537_AA1169780.1	0	0	0	False	0	0	0	False	0	0	0	False	0	0	0	False	0	0	0	False	0	0	0	False	0	0	0	False	0	0	0	False	0	0	0	False	0	0	0	False	0	0	0	False	0	0
group11783	TRIAE_CS42_4AL_TGACv1_288919_AA0961440.1	TRIAE_CS42_5BL_TGACv1_404330_AA1295790.1	TRIAE_CS42_5DL_TGACv1_433767_AA1421630.1	0	0	0	False	0	0	0	False	0	0	0	False	0	0	0	False	0	0	0	False	0	0	0	False	0	0	0	False	0	0	0	False	0	0	0	False	1	0	0	True	0	0	0	False	1	0
group11785	TRIAE_CS42_4AL_TGACv1_288927_AA0961610.1	TRIAE_CS42_4BS_TGACv1_329124_AA1098040.1	TRIAE_CS42_4DS_TGACv1_361963_AA1174810.1	NA	NA	NA	NA	NA	NA	NA	NA	NA	NA	NA	NA	NA	0	0	False	NA	NA	NA	NA	NA	NA	NA	NA	NA	NA	NA	NA	0	0	0	False	0	0	0	False	0	0	0	False	0	0	0	False	0	0
group11786	TRIAE_CS42_4AL_TGACv1_288956_AA0962020.1	TRIAE_CS42_4BS_TGACv1_328850_AA1094650.2	TRIAE_CS42_4DS_TGACv1_361716_AA1171900.1	0	0	0	False	0	0	0	False	0	0	0	False	0	0	0	False	0	0	0	False	0	0	0	False	0	0	0	False	0	0	0	False	0	0	0	False	0	0	0	False	0	0	0	False	0	0
group11788	TRIAE_CS42_4AL_TGACv1_288958_AA0962110.1	TRIAE_CS42_5BL_TGACv1_404675_AA1308110.1	TRIAE_CS42_5DL_TGACv1_433037_AA1399270.1	0	0	0	False	0	0	0	False	0	0	0	False	0	0	0	False	0	0	0	False	0	0	0	False	0	0	0	False	0	0	0	False	0	0	0	False	0	0	0	False	0	0	0	False	0	0
group11795	TRIAE_CS42_4AL_TGACv1_288973_AA0962400.1	TRIAE_CS42_4BS_TGACv1_328433_AA1087830.1	TRIAE_CS42_4DS_TGACv1_361271_AA1164690.1	-1	-1	0	True	0	0	0	False	0	0	0	False	0	0	0	False	0	0	0	False	0	0	0	False	0	-1	0	True	0	-1	-1	True	0	0	0	False	0	0	0	False	0	-1	0	True	0	0
group11798	TRIAE_CS42_4AL_TGACv1_288978_AA0962570.3	TRIAE_CS42_4BS_TGACv1_330186_AA1106420.1	TRIAE_CS42_4DS_TGACv1_361520_AA1169520.1	1	1	0	True	0	1	0	True	0	0	0	False	0	0	0	False	0	0	0	False	0	0	0	False	0	0	0	False	0	0	0	False	0	0	0	False	0	0	0	False	0	0	0	False	0	0
group11799	TRIAE_CS42_4AL_TGACv1_288980_AA0962640.1	TRIAE_CS42_4BS_TGACv1_327913_AA1078430.1	TRIAE_CS42_4DS_TGACv1_362041_AA1176060.1	0	0	0	False	0	0	0	False	0	0	0	False	0	0	0	False	0	0	0	False	0	0	0	False	0	0	0	False	0	0	0	False	0	0	0	False	0	0	0	False	0	0	0	False	0	0
group11801	TRIAE_CS42_4AL_TGACv1_288995_AA0962940.1	TRIAE_CS42_4BS_TGACv1_330238_AA1106690.1	TRIAE_CS42_4DS_TGACv1_363075_AA1183260.1	NA	NA	NA	NA	0	0	NA	False	NA	NA	NA	NA	NA	NA	NA	NA	0	0	NA	False	NA	NA	NA	NA	NA	0	0	False	0	0	0	False	0	0	0	False	0	0	0	False	NA	0	NA	False	0	0
group11803	TRIAE_CS42_4AL_TGACv1_289001_AA0963110.1	TRIAE_CS42_4BS_TGACv1_328220_AA1084850.3	TRIAE_CS42_4DS_TGACv1_361334_AA1165960.1	NA	NA	NA	NA	0	NA	NA	False	NA	NA	NA	NA	0	NA	0	False	0	0	NA	False	0	0	0	False	0	0	NA	False	0	0	0	False	0	0	0	False	0	0	0	False	0	0	0	False	0	0
group11804	TRIAE_CS42_4AL_TGACv1_289001_AA0963120.1	TRIAE_CS42_4BS_TGACv1_328220_AA1084840.2	TRIAE_CS42_4DS_TGACv1_361334_AA1165950.1	0	0	0	False	NA	0	0	False	0	0	0	False	0	0	0	False	0	0	-1	True	1	0	-1	True	0	0	0	False	0	0	0	False	0	0	0	False	0	0	0	False	0	0	0	False	0	-1
group11805	TRIAE_CS42_4AL_TGACv1_289001_AA0963130.1	TRIAE_CS42_4BS_TGACv1_328220_AA1084830.3	TRIAE_CS42_4DS_TGACv1_361334_AA1165940.1	0	0	0	False	0	0	0	False	0	0	0	False	0	0	0	False	0	0	0	False	0	0	0	False	0	0	0	False	0	0	0	False	0	0	0	False	0	0	0	False	0	0	0	False	0	0
group11807	TRIAE_CS42_4AL_TGACv1_289001_AA0963150.1	TRIAE_CS42_4BS_TGACv1_329382_AA1100810.1	TRIAE_CS42_4DS_TGACv1_361706_AA1171810.1	0	0	0	False	0	0	0	False	0	1	0	True	0	0	0	False	0	0	0	False	0	0	0	False	0	0	0	False	0	0	0	False	0	0	0	False	0	0	0	False	0	0	0	False	0	0
group11808	TRIAE_CS42_4AL_TGACv1_289014_AA0963430.1	TRIAE_CS42_4BS_TGACv1_327919_AA1078710.1	TRIAE_CS42_4DS_TGACv1_361915_AA1174250.1	0	-1	0	True	0	-1	0	True	0	-1	0	True	0	-1	0	True	0	-1	0	True	-1	-1	0	True	-1	-1	0	True	0	0	0	False	0	0	0	False	0	0	0	False	0	0	0	False	0	0
group11809	TRIAE_CS42_4AL_TGACv1_289019_AA0963610.3	TRIAE_CS42_5BL_TGACv1_407607_AA1358320.4	TRIAE_CS42_5DL_TGACv1_434515_AA1437410.1	0	0	0	False	NA	0	0	False	0	0	0	False	0	0	0	False	0	0	0	False	0	0	0	False	NA	0	0	False	0	0	0	False	0	0	0	False	0	0	0	False	0	0	0	False	0	0
group11810	TRIAE_CS42_4AL_TGACv1_289048_AA0964040.2	TRIAE_CS42_4BS_TGACv1_330402_AA1107550.2	TRIAE_CS42_4DS_TGACv1_361866_AA1173760.3	0	0	0	False	0	0	0	False	0	0	0	False	0	0	0	False	0	0	0	False	0	0	0	False	0	0	0	False	0	0	0	False	0	0	0	False	0	0	0	False	0	0	0	False	0	0
group11811	TRIAE_CS42_4AL_TGACv1_289048_AA0964050.1	TRIAE_CS42_4BS_TGACv1_328967_AA1096300.1	TRIAE_CS42_4DS_TGACv1_361866_AA1173770.1	NA	NA	NA	NA	0	NA	0	False	NA	NA	NA	NA	NA	NA	NA	NA	NA	NA	NA	NA	0	NA	0	False	0	NA	0	False	0	NA	0	False	0	NA	0	False	0	NA	0	False	0	NA	0	False	0	NA
group11812	TRIAE_CS42_4AL_TGACv1_289048_AA0964060.1	TRIAE_CS42_4BS_TGACv1_328967_AA1096310.1	TRIAE_CS42_4DS_TGACv1_361866_AA1173780.1	0	0	0	False	0	0	0	False	0	0	0	False	0	0	0	False	0	0	0	False	0	0	0	False	0	0	0	False	0	0	0	False	0	0	0	False	0	0	NA	False	0	0	0	False	0	0
group11813	TRIAE_CS42_4AL_TGACv1_289052_AA0964100.1	TRIAE_CS42_4BS_TGACv1_329017_AA1096860.3	TRIAE_CS42_4DS_TGACv1_362176_AA1177490.2	0	0	0	False	NA	0	0	False	0	0	0	False	0	0	0	False	0	0	0	False	0	0	0	False	0	0	0	False	0	0	0	False	0	0	0	False	0	0	0	False	0	0	0	False	0	0
group11815	TRIAE_CS42_4AL_TGACv1_289060_AA0964300.2	TRIAE_CS42_4BS_TGACv1_328833_AA1094220.1	TRIAE_CS42_4DS_TGACv1_361176_AA1162740.2	NA	NA	NA	NA	NA	NA	NA	NA	NA	NA	NA	NA	NA	0	0	False	NA	NA	NA	NA	NA	NA	NA	NA	0	NA	NA	False	0	0	0	False	0	0	0	False	0	0	0	False	NA	NA	NA	NA	0	0
group11816	TRIAE_CS42_4AL_TGACv1_289068_AA0964390.3	TRIAE_CS42_4BS_TGACv1_330715_AA1108610.1	TRIAE_CS42_4DL_TGACv1_343588_AA1136940.2	0	0	0	False	0	0	0	False	0	0	0	False	0	0	0	False	0	0	0	False	0	0	0	False	0	0	0	False	0	0	0	False	0	0	0	False	0	0	0	False	0	0	0	False	0	0
group11817	TRIAE_CS42_4AL_TGACv1_289071_AA0964420.1	TRIAE_CS42_4BS_TGACv1_329740_AA1103620.1	TRIAE_CS42_4DS_TGACv1_361201_AA1163540.1	NA	NA	NA	NA	NA	NA	0	False	NA	NA	NA	NA	NA	NA	NA	NA	NA	NA	NA	NA	NA	NA	NA	NA	NA	NA	NA	NA	NA	NA	NA	NA	NA	NA	NA	NA	NA	NA	NA	NA	NA	NA	NA	NA	NA	NA
group11818	TRIAE_CS42_4AL_TGACv1_289080_AA0964660.1	TRIAE_CS42_4BS_TGACv1_327818_AA1075170.1	TRIAE_CS42_4DS_TGACv1_361920_AA1174310.1	0	0	0	False	0	0	0	False	0	0	0	False	0	0	0	False	0	0	0	False	0	0	0	False	NA	0	0	False	0	0	0	False	0	0	0	False	0	0	0	False	0	0	0	False	0	0
group11819	TRIAE_CS42_4AL_TGACv1_289101_AA0964820.1	TRIAE_CS42_4BS_TGACv1_329962_AA1105050.1	TRIAE_CS42_4DS_TGACv1_362434_AA1179750.1	0	0	0	False	0	0	0	False	0	0	0	False	0	0	0	False	0	0	0	False	0	0	0	False	0	0	0	False	0	0	0	False	0	0	0	False	0	0	0	False	0	0	0	False	0	0
group11821	TRIAE_CS42_4AL_TGACv1_289118_AA0965150.1	TRIAE_CS42_4BS_TGACv1_328896_AA1095190.1	TRIAE_CS42_4DS_TGACv1_361039_AA1159430.1	0	0	NA	False	0	0	0	False	0	NA	0	False	0	0	0	False	0	0	0	False	0	0	0	False	0	0	0	False	0	0	0	False	0	0	0	False	0	0	0	False	0	0	0	False	0	0
group11822	TRIAE_CS42_4AL_TGACv1_289118_AA0965160.1	TRIAE_CS42_4BS_TGACv1_328896_AA1095200.1	TRIAE_CS42_4DS_TGACv1_361039_AA1159440.7	0	NA	0	False	0	NA	0	False	0	0	0	False	0	0	0	False	0	0	0	False	0	0	0	False	0	0	0	False	-1	-1	0	True	-1	-1	0	True	0	0	0	False	0	NA	0	False	0	0
group11823	TRIAE_CS42_4AL_TGACv1_289132_AA0965420.1	TRIAE_CS42_4BL_TGACv1_321370_AA1059690.1	TRIAE_CS42_4DL_TGACv1_345990_AA1154880.1	0	-1	0	True	0	0	0	False	0	0	0	False	0	0	0	False	-1	-1	0	True	-1	-1	0	True	0	-1	0	True	0	-1	0	True	0	-1	0	True	0	0	0	False	0	-1	0	True	0	0
group11824	TRIAE_CS42_4AL_TGACv1_289134_AA0965510.1	TRIAE_CS42_4BS_TGACv1_328709_AA1092250.2	TRIAE_CS42_4DS_TGACv1_361639_AA1170980.1	NA	0	0	False	0	0	0	False	0	0	0	False	0	0	0	False	0	NA	0	False	0	0	0	False	0	0	0	False	0	0	0	False	0	0	0	False	0	0	0	False	0	0	0	False	0	0
group11825	TRIAE_CS42_4AL_TGACv1_289134_AA0965530.1	TRIAE_CS42_4BS_TGACv1_328709_AA1092270.1	TRIAE_CS42_4DS_TGACv1_361639_AA1171000.1	0	0	0	False	0	0	0	False	0	0	0	False	0	0	0	False	0	0	0	False	0	0	0	False	0	0	0	False	0	0	0	False	0	0	0	False	0	0	0	False	0	0	0	False	0	0
group11826	TRIAE_CS42_4AL_TGACv1_289136_AA0965670.1	TRIAE_CS42_5BL_TGACv1_404876_AA1313740.1	TRIAE_CS42_5DL_TGACv1_434630_AA1439120.1	0	0	0	False	0	0	0	False	0	0	0	False	0	0	0	False	0	0	0	False	0	0	0	False	0	0	0	False	0	0	0	False	0	0	0	False	0	0	0	False	0	0	0	False	0	0
group11827	TRIAE_CS42_4AL_TGACv1_289136_AA0965680.1	TRIAE_CS42_5BL_TGACv1_404876_AA1313750.1	TRIAE_CS42_5DL_TGACv1_434630_AA1439110.1	0	0	0	False	0	0	0	False	0	0	0	False	0	0	0	False	0	0	0	False	0	0	0	False	0	0	0	False	0	0	0	False	0	0	0	False	0	0	0	False	0	0	0	False	0	0
group11828	TRIAE_CS42_4AL_TGACv1_289139_AA0965740.1	TRIAE_CS42_4BS_TGACv1_329375_AA1100720.1	TRIAE_CS42_4DS_TGACv1_361237_AA1164060.1	0	0	0	False	0	0	0	False	0	0	0	False	0	0	0	False	0	0	0	False	0	0	0	False	0	0	0	False	0	0	0	False	0	0	0	False	0	0	0	False	0	0	0	False	0	0
group11830	TRIAE_CS42_4AL_TGACv1_289151_AA0966110.1	TRIAE_CS42_4BS_TGACv1_328377_AA1087130.1	TRIAE_CS42_4DS_TGACv1_361094_AA1160760.1	0	0	0	False	0	0	0	False	0	0	0	False	0	0	0	False	0	0	0	False	0	0	0	False	0	0	0	False	0	0	0	False	0	0	0	False	0	0	0	False	0	0	0	False	1	0
group11839	TRIAE_CS42_4AL_TGACv1_289160_AA0966370.1	TRIAE_CS42_5BL_TGACv1_405229_AA1322610.1	TRIAE_CS42_5DL_TGACv1_433245_AA1406830.1	NA	NA	NA	NA	NA	0	NA	False	NA	NA	NA	NA	NA	NA	NA	NA	NA	NA	NA	NA	NA	NA	NA	NA	NA	NA	NA	NA	NA	0	0	False	NA	0	0	False	NA	NA	NA	NA	0	0	NA	False	NA	0
group11840	TRIAE_CS42_4AL_TGACv1_289172_AA0966520.6	TRIAE_CS42_5BL_TGACv1_404550_AA1303820.3	TRIAE_CS42_5DL_TGACv1_436457_AA1461110.1	0	0	0	False	0	0	1	True	0	0	1	True	0	0	0	False	0	1	1	True	0	0	0	False	0	0	0	False	0	0	0	False	0	0	0	False	1	0	0	True	0	0	0	False	0	0
group11841	TRIAE_CS42_4AL_TGACv1_289172_AA0966530.1	TRIAE_CS42_5BL_TGACv1_404550_AA1303840.3	TRIAE_CS42_5DL_TGACv1_436457_AA1461120.1	0	0	0	False	0	0	0	False	0	0	-1	True	0	0	0	False	0	0	0	False	0	0	0	False	0	0	0	False	0	0	0	False	0	0	0	False	0	0	0	False	0	0	0	False	0	0
group11842	TRIAE_CS42_4AL_TGACv1_289172_AA0966540.1	TRIAE_CS42_5BL_TGACv1_407421_AA1356730.1	TRIAE_CS42_5DL_TGACv1_436457_AA1461130.1	-1	0	1	True	-1	0	1	True	-1	0	1	True	0	0	1	True	-1	0	1	True	-1	0	1	True	-1	0	1	True	0	0	1	True	-1	0	1	True	-1	0	1	True	-1	0	1	True	-1	0
group11844	TRIAE_CS42_4AL_TGACv1_289174_AA0966590.1	TRIAE_CS42_4BS_TGACv1_331114_AA1109520.1	TRIAE_CS42_4DS_TGACv1_361141_AA1161840.1	NA	NA	NA	NA	NA	NA	NA	NA	NA	NA	NA	NA	NA	NA	NA	NA	NA	NA	NA	NA	NA	NA	NA	NA	NA	NA	NA	NA	NA	NA	NA	NA	NA	NA	NA	NA	NA	NA	NA	NA	NA	NA	NA	NA	NA	NA
group11848	TRIAE_CS42_4AL_TGACv1_289180_AA0966690.1	TRIAE_CS42_4BS_TGACv1_328043_AA1081790.1	TRIAE_CS42_4DS_TGACv1_361626_AA1170840.1	0	0	0	False	0	0	0	False	0	0	NA	False	0	0	0	False	0	0	0	False	0	0	0	False	0	0	0	False	0	0	0	False	0	0	0	False	0	0	0	False	0	0	0	False	0	0
group11849	TRIAE_CS42_4AL_TGACv1_289181_AA0966720.1	TRIAE_CS42_4BS_TGACv1_329712_AA1103460.1	TRIAE_CS42_4DS_TGACv1_361128_AA1161690.1	0	NA	0	False	0	NA	0	False	-1	NA	1	True	-1	NA	1	True	-1	NA	1	True	0	NA	0	False	0	NA	0	False	0	NA	0	False	0	NA	0	False	0	NA	0	False	0	NA	0	False	0	NA
group11850	TRIAE_CS42_4AL_TGACv1_289182_AA0966730.1	TRIAE_CS42_4BS_TGACv1_330082_AA1105930.2	TRIAE_CS42_4DS_TGACv1_362471_AA1179950.2	0	1	1	True	0	1	1	True	0	1	1	True	0	1	1	True	0	1	1	True	0	1	1	True	-1	1	1	True	0	1	1	True	0	1	1	True	0	1	1	True	0	1	1	True	0	1
group11853	TRIAE_CS42_4AL_TGACv1_289193_AA0967030.3	TRIAE_CS42_4BS_TGACv1_328576_AA1090350.1	TRIAE_CS42_4DS_TGACv1_361152_AA1162060.1	0	0	0	False	0	0	0	False	0	0	0	False	0	0	0	False	0	0	0	False	0	0	0	False	0	0	0	False	0	0	0	False	0	0	0	False	0	0	0	False	0	0	0	False	0	0
group11854	TRIAE_CS42_4AL_TGACv1_289193_AA0967040.3	TRIAE_CS42_4BS_TGACv1_328576_AA1090360.1	TRIAE_CS42_4DS_TGACv1_361152_AA1162070.1	NA	NA	NA	NA	NA	NA	NA	NA	NA	NA	NA	NA	NA	NA	NA	NA	NA	NA	NA	NA	NA	NA	NA	NA	NA	0	NA	False	0	0	NA	False	0	0	0	False	0	0	0	False	0	0	0	False	0	0
group11856	TRIAE_CS42_4AL_TGACv1_289193_AA0967060.1	TRIAE_CS42_4BS_TGACv1_328538_AA1089810.1	TRIAE_CS42_4DS_TGACv1_362771_AA1182040.1	0	0	0	False	0	0	0	False	0	0	0	False	0	0	0	False	0	0	0	False	0	0	0	False	0	0	0	False	0	0	0	False	0	0	0	False	0	0	0	False	0	0	0	False	0	0
group11857	TRIAE_CS42_4AL_TGACv1_289198_AA0967140.1	TRIAE_CS42_4BL_TGACv1_320859_AA1050440.5	TRIAE_CS42_4DL_TGACv1_343948_AA1141920.2	NA	0	0	False	NA	NA	NA	NA	NA	NA	0	False	NA	0	0	False	0	0	0	False	0	0	0	False	0	0	0	False	0	0	0	False	0	0	0	False	0	0	0	False	NA	0	0	False	0	0
group11858	TRIAE_CS42_4AL_TGACv1_289205_AA0967240.1	TRIAE_CS42_4BS_TGACv1_329594_AA1102600.1	TRIAE_CS42_4DS_TGACv1_361811_AA1173040.2	0	0	0	False	0	NA	0	False	0	NA	0	False	0	NA	0	False	0	0	0	False	0	NA	0	False	0	NA	0	False	0	0	0	False	0	0	0	False	0	0	0	False	0	NA	0	False	0	0
group11859	TRIAE_CS42_4AL_TGACv1_289207_AA0967270.1	TRIAE_CS42_4BS_TGACv1_327933_AA1079150.2	TRIAE_CS42_4DS_TGACv1_361697_AA1171690.1	0	0	0	False	0	0	0	False	0	0	0	False	0	0	0	False	0	0	0	False	0	0	0	False	0	0	0	False	0	0	0	False	0	0	0	False	0	0	0	False	0	0	0	False	0	0
group11860	TRIAE_CS42_4AL_TGACv1_289210_AA0967280.1	TRIAE_CS42_5BL_TGACv1_404215_AA1290650.1	TRIAE_CS42_5DL_TGACv1_435035_AA1445190.1	NA	0	0	False	NA	0	0	False	0	0	0	False	0	0	0	False	0	0	0	False	0	0	NA	False	0	0	NA	False	0	0	0	False	0	0	0	False	0	0	0	False	0	0	0	False	NA	0
group11862	TRIAE_CS42_4AL_TGACv1_289219_AA0967520.1	TRIAE_CS42_4BS_TGACv1_329963_AA1105080.1	TRIAE_CS42_4DS_TGACv1_362339_AA1178920.1	0	0	0	False	0	0	0	False	0	0	0	False	0	0	0	False	0	0	0	False	0	0	0	False	0	0	0	False	0	0	0	False	0	0	0	False	0	0	0	False	0	0	0	False	0	0
group11863	TRIAE_CS42_4AL_TGACv1_289223_AA0967560.1	TRIAE_CS42_1BL_TGACv1_030275_AA0084850.1	TRIAE_CS42_5DL_TGACv1_434234_AA1432210.1	NA	NA	NA	NA	NA	NA	NA	NA	NA	NA	NA	NA	NA	NA	NA	NA	NA	NA	NA	NA	NA	NA	NA	NA	NA	NA	NA	NA	NA	NA	NA	NA	NA	NA	NA	NA	NA	NA	NA	NA	NA	NA	NA	NA	NA	NA
group11864	TRIAE_CS42_4AL_TGACv1_289223_AA0967570.1	TRIAE_CS42_1BL_TGACv1_030275_AA0084860.1	TRIAE_CS42_5DL_TGACv1_434234_AA1432190.1	NA	0	0	False	0	0	0	False	0	0	0	False	0	0	0	False	0	0	0	False	0	0	0	False	0	0	0	False	0	0	0	False	0	0	0	False	0	0	0	False	0	0	0	False	0	0
group11866	TRIAE_CS42_4AL_TGACv1_289231_AA0967650.1	TRIAE_CS42_4BS_TGACv1_327960_AA1079820.2	TRIAE_CS42_4DS_TGACv1_361078_AA1160480.1	0	0	0	False	0	0	0	False	0	1	0	True	0	0	0	False	0	1	0	True	0	1	0	True	0	1	0	True	0	1	0	True	0	1	0	True	0	1	1	True	0	0	0	False	0	1
group11867	TRIAE_CS42_4AL_TGACv1_289257_AA0968040.1	TRIAE_CS42_4BS_TGACv1_327847_AA1076010.1	TRIAE_CS42_4DS_TGACv1_361321_AA1165700.1	0	0	0	False	0	0	0	False	0	0	0	False	0	0	0	False	0	0	0	False	0	0	0	False	0	0	0	False	0	0	0	False	0	0	0	False	0	0	0	False	0	0	0	False	0	0
group11868	TRIAE_CS42_4AL_TGACv1_289261_AA0968070.1	TRIAE_CS42_4BS_TGACv1_327982_AA1080400.1	TRIAE_CS42_4DS_TGACv1_361069_AA1160330.1	0	0	0	False	0	0	0	False	0	0	0	False	0	0	0	False	0	0	0	False	0	0	0	False	0	0	0	False	0	0	0	False	0	0	0	False	0	0	0	False	0	0	0	False	0	0
group11871	TRIAE_CS42_4AL_TGACv1_289281_AA0968310.1	TRIAE_CS42_4BS_TGACv1_330027_AA1105550.1	TRIAE_CS42_4DS_TGACv1_363068_AA1183210.1	0	NA	0	False	0	0	0	False	0	0	0	False	0	0	0	False	0	0	NA	False	0	0	NA	False	0	0	0	False	0	0	0	False	0	0	0	False	0	0	0	False	NA	0	0	False	0	0
group11874	TRIAE_CS42_4AL_TGACv1_289290_AA0968450.1	TRIAE_CS42_4BS_TGACv1_329496_AA1101960.2	TRIAE_CS42_4DS_TGACv1_361511_AA1169350.1	0	0	NA	False	NA	NA	NA	NA	0	NA	NA	False	0	0	NA	False	0	NA	NA	False	0	NA	NA	False	0	NA	NA	False	0	0	0	False	0	0	0	False	0	0	0	False	0	NA	0	False	0	0
group11876	TRIAE_CS42_4AL_TGACv1_289291_AA0968480.1	TRIAE_CS42_4BS_TGACv1_328026_AA1081360.7	TRIAE_CS42_4DS_TGACv1_361826_AA1173290.5	0	0	0	False	0	0	0	False	0	0	0	False	0	0	0	False	0	0	0	False	0	0	0	False	0	0	0	False	0	0	NA	False	0	0	NA	False	0	0	NA	False	0	0	NA	False	0	0
group11878	TRIAE_CS42_4AL_TGACv1_289304_AA0968760.1	TRIAE_CS42_4BS_TGACv1_328143_AA1083510.2	TRIAE_CS42_4DS_TGACv1_361510_AA1169300.1	0	0	0	False	NA	NA	NA	NA	NA	0	0	False	NA	NA	NA	NA	0	0	0	False	0	0	0	False	NA	0	0	False	0	0	0	False	0	0	0	False	0	0	0	False	NA	0	0	False	NA	NA
group11881	TRIAE_CS42_4AL_TGACv1_289307_AA0968850.1	TRIAE_CS42_4BS_TGACv1_328000_AA1080830.1	TRIAE_CS42_4DS_TGACv1_361278_AA1164830.1	NA	NA	NA	NA	NA	NA	NA	NA	NA	NA	NA	NA	NA	NA	NA	NA	NA	NA	NA	NA	NA	NA	NA	NA	NA	NA	NA	NA	NA	NA	NA	NA	NA	NA	NA	NA	NA	NA	NA	NA	NA	NA	NA	NA	NA	NA
group11882	TRIAE_CS42_4AL_TGACv1_289307_AA0968870.2	TRIAE_CS42_4BS_TGACv1_328000_AA1080790.3	TRIAE_CS42_4DS_TGACv1_361278_AA1164800.3	NA	NA	NA	NA	NA	0	0	False	0	0	0	False	NA	0	0	False	0	0	0	False	0	0	0	False	NA	0	0	False	0	0	0	False	0	0	0	False	NA	0	0	False	0	0	0	False	NA	0
group11883	TRIAE_CS42_4AL_TGACv1_289307_AA0968880.1	TRIAE_CS42_4BS_TGACv1_328000_AA1080800.1	TRIAE_CS42_4DS_TGACv1_361278_AA1164810.1	0	0	0	False	0	0	0	False	0	0	0	False	0	0	0	False	0	0	0	False	0	0	0	False	0	0	0	False	0	0	0	False	0	0	0	False	0	0	0	False	0	0	0	False	0	0
group11884	TRIAE_CS42_4AL_TGACv1_289309_AA0968940.1	TRIAE_CS42_4BS_TGACv1_328941_AA1095900.1	TRIAE_CS42_4DS_TGACv1_361208_AA1163630.1	0	0	0	False	0	0	0	False	0	0	0	False	0	0	0	False	0	0	0	False	0	0	0	False	0	0	0	False	0	0	0	False	0	0	0	False	0	0	0	False	0	0	0	False	0	0
group11885	TRIAE_CS42_4AL_TGACv1_289313_AA0968990.1	TRIAE_CS42_4BL_TGACv1_321358_AA1059560.1	TRIAE_CS42_4DL_TGACv1_342821_AA1123070.1	0	0	0	False	0	0	0	False	0	0	0	False	0	0	0	False	0	0	0	False	0	0	0	False	0	0	0	False	0	0	0	False	0	0	0	False	0	0	0	False	0	0	0	False	0	0
group11886	TRIAE_CS42_4AL_TGACv1_289316_AA0969030.1	TRIAE_CS42_4BS_TGACv1_327904_AA1078220.1	TRIAE_CS42_4DS_TGACv1_361895_AA1173980.1	0	NA	0	False	0	0	0	False	0	0	0	False	0	0	0	False	0	NA	0	False	0	0	0	False	0	0	0	False	0	0	0	False	0	0	0	False	0	0	NA	False	0	0	0	False	0	NA
group11887	TRIAE_CS42_4AL_TGACv1_289320_AA0969070.2	TRIAE_CS42_3B_TGACv1_224751_AA0801060.1	TRIAE_CS42_4DS_TGACv1_362332_AA1178890.1	0	0	0	False	0	0	0	False	0	0	0	False	0	0	0	False	0	0	0	False	0	0	0	False	0	0	0	False	0	0	0	False	0	0	0	False	0	0	0	False	0	0	0	False	0	0
group11890	TRIAE_CS42_4AL_TGACv1_289330_AA0969220.1	TRIAE_CS42_4BS_TGACv1_329978_AA1105240.1	TRIAE_CS42_4DS_TGACv1_361164_AA1162360.1	0	NA	NA	False	0	0	0	False	0	0	0	False	0	0	0	False	0	0	0	False	0	0	0	False	0	0	0	False	0	0	0	False	0	0	0	False	0	0	0	False	0	0	0	False	0	0
group11891	TRIAE_CS42_4AL_TGACv1_289332_AA0969260.1	TRIAE_CS42_4BS_TGACv1_328226_AA1084900.1	TRIAE_CS42_4DS_TGACv1_361688_AA1171580.1	0	0	0	False	0	0	0	False	0	0	0	False	0	0	0	False	0	0	0	False	0	0	0	False	0	0	0	False	0	0	0	False	0	0	0	False	0	0	0	False	0	0	0	False	0	0
group11892	TRIAE_CS42_4AL_TGACv1_289333_AA0969280.1	TRIAE_CS42_4BS_TGACv1_329962_AA1105030.1	TRIAE_CS42_4DS_TGACv1_361714_AA1171870.1	NA	NA	NA	NA	0	NA	0	False	NA	NA	NA	NA	NA	NA	NA	NA	0	NA	0	False	0	0	0	False	NA	NA	NA	NA	NA	0	0	False	NA	0	0	False	NA	NA	NA	NA	NA	NA	NA	NA	NA	NA
group11894	TRIAE_CS42_4AL_TGACv1_289337_AA0969300.1	TRIAE_CS42_4BS_TGACv1_329517_AA1102190.1	TRIAE_CS42_4DS_TGACv1_361436_AA1168010.1	0	0	0	False	0	0	0	False	0	0	0	False	0	0	0	False	0	0	0	False	0	0	0	False	0	0	0	False	0	0	0	False	0	0	0	False	0	0	0	False	0	0	0	False	0	0
group11895	TRIAE_CS42_4AL_TGACv1_289339_AA0969320.1	TRIAE_CS42_4BS_TGACv1_328052_AA1081920.1	TRIAE_CS42_4DS_TGACv1_361124_AA1161520.3	NA	NA	NA	NA	0	NA	0	False	NA	NA	NA	NA	NA	NA	NA	NA	NA	NA	NA	NA	NA	NA	NA	NA	0	NA	NA	False	0	0	0	False	0	0	0	False	0	0	0	False	0	0	NA	False	0	0
group11896	TRIAE_CS42_4AL_TGACv1_289339_AA0969330.1	TRIAE_CS42_4BS_TGACv1_328052_AA1081930.2	TRIAE_CS42_4DS_TGACv1_361124_AA1161530.2	0	1	1	True	0	0	1	True	0	0	0	False	0	1	1	True	0	0	1	True	0	1	1	True	0	1	1	True	0	1	1	True	0	1	1	True	0	1	0	True	0	1	1	True	0	1
group11899	TRIAE_CS42_4AL_TGACv1_289359_AA0969670.1	TRIAE_CS42_4BS_TGACv1_327843_AA1075940.1	TRIAE_CS42_4DS_TGACv1_361977_AA1175170.1	NA	0	0	False	0	0	0	False	NA	0	0	False	NA	0	0	False	NA	0	0	False	NA	0	0	False	0	0	0	False	0	0	0	False	0	0	0	False	NA	0	0	False	NA	0	0	False	0	0
group11900	TRIAE_CS42_4AL_TGACv1_289361_AA0969680.2	TRIAE_CS42_5BL_TGACv1_405649_AA1332200.4	TRIAE_CS42_5DL_TGACv1_433168_AA1404380.1	0	0	0	False	0	0	0	False	0	0	0	False	0	0	0	False	0	0	0	False	0	0	0	False	0	0	0	False	0	0	0	False	0	0	0	False	0	0	0	False	0	0	0	False	0	0
group11901	TRIAE_CS42_4AL_TGACv1_289361_AA0969700.1	TRIAE_CS42_5BL_TGACv1_407587_AA1358240.1	TRIAE_CS42_5DL_TGACv1_433168_AA1404350.2	NA	NA	NA	NA	0	0	0	False	0	NA	0	False	0	0	0	False	0	0	0	False	0	0	0	False	0	0	0	False	0	0	0	False	0	0	0	False	0	0	NA	False	0	0	0	False	0	0
group11902	TRIAE_CS42_4AL_TGACv1_289377_AA0969900.1	TRIAE_CS42_4BS_TGACv1_330361_AA1107350.1	TRIAE_CS42_4DS_TGACv1_361791_AA1172810.1	0	0	0	False	0	0	0	False	0	0	0	False	0	0	0	False	0	0	0	False	0	0	0	False	0	0	0	False	0	0	0	False	0	0	0	False	0	0	0	False	0	0	0	False	0	0
group11903	TRIAE_CS42_4AL_TGACv1_289388_AA0969960.1	TRIAE_CS42_4BS_TGACv1_330099_AA1106010.4	TRIAE_CS42_4DS_TGACv1_361195_AA1163250.2	NA	NA	NA	NA	NA	NA	NA	NA	NA	NA	NA	NA	NA	NA	NA	NA	NA	NA	NA	NA	NA	NA	NA	NA	NA	0	NA	False	0	0	NA	False	0	0	0	False	0	0	0	False	NA	NA	NA	NA	NA	NA
group11904	TRIAE_CS42_4AL_TGACv1_289401_AA0970330.1	TRIAE_CS42_4BS_TGACv1_327930_AA1079100.1	TRIAE_CS42_4DS_TGACv1_361092_AA1160670.1	0	0	0	False	0	0	0	False	0	0	0	False	0	0	0	False	0	0	0	False	0	0	0	False	0	0	0	False	0	0	0	False	0	0	0	False	0	0	0	False	0	0	0	False	0	0
group11905	TRIAE_CS42_4AL_TGACv1_289407_AA0970370.1	TRIAE_CS42_4BS_TGACv1_327869_AA1076980.1	TRIAE_CS42_4DS_TGACv1_361852_AA1173600.1	0	0	0	False	0	0	0	False	0	0	0	False	0	0	0	False	NA	NA	NA	NA	0	0	0	False	0	0	0	False	0	0	0	False	0	0	0	False	0	0	0	False	0	0	0	False	0	0
group11906	TRIAE_CS42_4AL_TGACv1_289407_AA0970380.1	TRIAE_CS42_4BS_TGACv1_327869_AA1076990.2	TRIAE_CS42_4DS_TGACv1_361852_AA1173610.1	0	0	0	False	0	0	0	False	0	0	0	False	0	0	0	False	0	0	0	False	0	0	0	False	0	0	0	False	0	0	0	False	0	0	0	False	0	0	0	False	0	0	0	False	0	0
group11908	TRIAE_CS42_4AL_TGACv1_289407_AA0970400.1	TRIAE_CS42_4BS_TGACv1_327869_AA1077010.2	TRIAE_CS42_4DS_TGACv1_361270_AA1164630.2	NA	NA	NA	NA	NA	NA	NA	NA	NA	0	0	False	0	NA	0	False	0	0	NA	False	0	0	0	False	0	NA	0	False	0	0	0	False	0	0	0	False	0	0	0	False	NA	NA	NA	NA	0	0
group11909	TRIAE_CS42_4AL_TGACv1_289408_AA0970430.1	TRIAE_CS42_5BL_TGACv1_406605_AA1347690.1	TRIAE_CS42_5DL_TGACv1_432999_AA1397330.1	0	0	NA	False	0	0	NA	False	NA	0	0	False	0	0	0	False	0	0	0	False	0	0	0	False	0	0	0	False	0	0	0	False	0	0	0	False	0	0	0	False	0	0	0	False	0	0
group11910	TRIAE_CS42_4AL_TGACv1_289408_AA0970440.1	TRIAE_CS42_5BL_TGACv1_406605_AA1347700.1	TRIAE_CS42_5DL_TGACv1_432999_AA1397320.1	0	0	0	False	0	0	0	False	0	0	0	False	0	0	0	False	0	0	0	False	0	0	0	False	0	0	0	False	0	0	0	False	0	0	0	False	0	0	0	False	-1	0	0	True	-1	0
group11913	TRIAE_CS42_4AL_TGACv1_289414_AA0970590.1	TRIAE_CS42_5BL_TGACv1_407129_AA1353680.2	TRIAE_CS42_5DL_TGACv1_434067_AA1428270.1	0	0	0	False	0	0	0	False	0	0	0	False	0	0	0	False	0	0	0	False	0	0	0	False	0	0	0	False	0	0	0	False	0	0	0	False	0	0	0	False	0	0	0	False	0	0
group11914	TRIAE_CS42_4AL_TGACv1_289420_AA0970770.1	TRIAE_CS42_4BS_TGACv1_328451_AA1087970.2	TRIAE_CS42_4DS_TGACv1_361072_AA1160380.1	0	0	0	False	0	0	0	False	0	0	0	False	0	0	0	False	0	0	-1	True	0	0	0	False	0	0	0	False	0	0	0	False	0	0	0	False	0	0	0	False	0	-1	0	True	0	0
group11921	TRIAE_CS42_4AL_TGACv1_289423_AA0970840.1	TRIAE_CS42_4BL_TGACv1_321484_AA1061220.2	TRIAE_CS42_4DL_TGACv1_343195_AA1131310.2	0	0	0	False	0	NA	0	False	0	0	0	False	0	NA	0	False	0	0	0	False	0	0	0	False	0	0	0	False	0	0	0	False	0	0	0	False	0	0	0	False	0	0	0	False	0	0
group11922	TRIAE_CS42_4AL_TGACv1_289428_AA0970900.1	TRIAE_CS42_5BL_TGACv1_406562_AA1347110.1	TRIAE_CS42_5DL_TGACv1_434710_AA1440420.1	0	0	0	False	0	0	0	False	0	0	0	False	0	0	0	False	0	0	0	False	0	0	1	True	0	0	0	False	-1	0	1	True	-1	0	1	True	-1	0	1	True	-1	0	1	True	0	1
group11923	TRIAE_CS42_4AL_TGACv1_289430_AA0970980.1	TRIAE_CS42_4BS_TGACv1_328999_AA1096640.1	TRIAE_CS42_4DS_TGACv1_361267_AA1164570.1	NA	0	0	False	0	0	0	False	0	0	0	False	0	0	0	False	0	0	0	False	0	0	0	False	0	0	0	False	0	0	0	False	0	0	0	False	0	0	0	False	0	0	0	False	0	0
group11925	TRIAE_CS42_4AL_TGACv1_289433_AA0971060.1	TRIAE_CS42_4BS_TGACv1_329503_AA1102020.1	TRIAE_CS42_4DS_TGACv1_362070_AA1176390.1	NA	NA	NA	NA	0	0	0	False	0	0	0	False	0	0	0	False	0	0	0	False	0	0	0	False	0	0	0	False	0	0	0	False	0	0	0	False	0	0	0	False	0	0	0	False	0	0
group11926	TRIAE_CS42_4AL_TGACv1_289439_AA0971250.1	TRIAE_CS42_4BS_TGACv1_329037_AA1097220.1	TRIAE_CS42_4DS_TGACv1_361492_AA1169000.1	NA	NA	NA	NA	NA	NA	NA	NA	NA	NA	NA	NA	NA	NA	NA	NA	NA	NA	NA	NA	NA	NA	NA	NA	NA	NA	NA	NA	NA	NA	NA	NA	NA	NA	NA	NA	NA	NA	NA	NA	NA	NA	NA	NA	NA	NA
group11927	TRIAE_CS42_4AL_TGACv1_289440_AA0971280.1	TRIAE_CS42_5BL_TGACv1_404330_AA1295850.1	TRIAE_CS42_5DL_TGACv1_432950_AA1395790.1	0	0	0	False	0	0	0	False	0	0	0	False	0	0	0	False	0	0	0	False	0	0	-1	True	0	0	-1	True	0	0	-1	True	0	0	0	False	0	0	-1	True	0	0	0	False	0	0
group11928	TRIAE_CS42_4AL_TGACv1_289472_AA0971700.1	TRIAE_CS42_4BS_TGACv1_329146_AA1098240.1	TRIAE_CS42_4DS_TGACv1_361673_AA1171330.1	0	0	0	False	0	0	0	False	NA	NA	NA	NA	NA	NA	NA	NA	0	0	0	False	0	0	0	False	0	0	0	False	NA	NA	NA	NA	0	NA	NA	False	0	0	0	False	NA	NA	NA	NA	0	NA
group11931	TRIAE_CS42_4AL_TGACv1_289503_AA0972090.2	TRIAE_CS42_4BS_TGACv1_330137_AA1106190.2	TRIAE_CS42_4DS_TGACv1_361038_AA1159400.1	NA	0	0	False	NA	0	0	False	NA	NA	0	False	0	0	0	False	NA	0	0	False	0	NA	0	False	0	0	0	False	0	0	0	False	0	0	0	False	0	0	0	False	0	0	0	False	0	0
group11932	TRIAE_CS42_4AL_TGACv1_289504_AA0972110.1	TRIAE_CS42_4BS_TGACv1_330988_AA1109290.1	TRIAE_CS42_4DS_TGACv1_361051_AA1159750.2	0	0	0	False	0	0	0	False	0	0	0	False	0	0	0	False	0	0	0	False	0	0	0	False	0	0	0	False	0	0	0	False	0	0	0	False	0	0	0	False	0	0	0	False	0	0
group11933	TRIAE_CS42_4AL_TGACv1_289524_AA0972540.1	TRIAE_CS42_4BS_TGACv1_328500_AA1088880.1	TRIAE_CS42_4DS_TGACv1_361051_AA1159730.1	0	0	0	False	0	0	0	False	0	0	0	False	0	0	0	False	0	0	0	False	0	0	0	False	0	0	0	False	0	0	0	False	0	0	0	False	0	0	0	False	0	0	0	False	0	0
group11934	TRIAE_CS42_4AL_TGACv1_289528_AA0972590.1	TRIAE_CS42_4BL_TGACv1_322495_AA1071700.2	TRIAE_CS42_4DL_TGACv1_344794_AA1149860.2	0	0	NA	False	NA	NA	NA	NA	0	0	0	False	0	0	0	False	0	0	NA	False	0	0	NA	False	0	0	0	False	0	0	0	False	0	0	0	False	0	0	0	False	0	0	0	False	NA	NA
group11935	TRIAE_CS42_4AL_TGACv1_289528_AA0972600.1	TRIAE_CS42_4BL_TGACv1_321916_AA1066740.1	TRIAE_CS42_4DL_TGACv1_344794_AA1149870.1	0	0	NA	False	0	0	0	False	0	0	0	False	0	0	0	False	0	0	0	False	0	0	0	False	0	0	0	False	0	0	0	False	0	0	0	False	0	0	0	False	0	0	0	False	0	0
group11936	TRIAE_CS42_4AL_TGACv1_289528_AA0972610.1	TRIAE_CS42_4BL_TGACv1_321916_AA1066730.1	TRIAE_CS42_4DL_TGACv1_344794_AA1149880.1	0	0	0	False	0	0	0	False	0	0	0	False	0	0	0	False	0	0	0	False	0	0	0	False	0	0	0	False	0	0	0	False	0	0	0	False	0	0	0	False	0	0	0	False	0	0
group11937	TRIAE_CS42_4AL_TGACv1_289532_AA0972650.2	TRIAE_CS42_4BS_TGACv1_329491_AA1101850.1	TRIAE_CS42_4DS_TGACv1_361832_AA1173370.1	0	0	0	False	0	0	0	False	0	0	0	False	0	0	0	False	0	0	0	False	0	0	0	False	0	0	0	False	0	NA	0	False	0	0	0	False	0	NA	0	False	0	0	0	False	0	0
group11938	TRIAE_CS42_4AL_TGACv1_289533_AA0972660.1	TRIAE_CS42_4BS_TGACv1_328208_AA1084630.1	TRIAE_CS42_4DS_TGACv1_361385_AA1166720.1	-1	0	0	True	0	0	0	False	-1	0	0	True	0	0	0	False	0	0	0	False	-1	0	0	True	0	0	0	False	0	1	1	True	0	1	1	True	0	1	1	True	0	1	1	True	-1	0
group11940	TRIAE_CS42_4AL_TGACv1_289565_AA0973210.1	TRIAE_CS42_5BL_TGACv1_404827_AA1312110.1	TRIAE_CS42_5DL_TGACv1_437104_AA1465170.1	0	0	0	False	0	0	0	False	0	0	0	False	0	0	0	False	0	0	0	False	0	0	0	False	0	0	0	False	0	0	0	False	0	0	0	False	0	0	0	False	0	0	0	False	0	0
group11941	TRIAE_CS42_4AL_TGACv1_289565_AA0973230.1	TRIAE_CS42_5BL_TGACv1_404827_AA1312130.1	TRIAE_CS42_5DL_TGACv1_433793_AA1422230.1	0	0	0	False	0	0	0	False	0	0	0	False	0	0	0	False	0	0	0	False	0	0	0	False	0	0	0	False	0	0	0	False	0	0	0	False	0	0	0	False	0	0	0	False	0	0
group11942	TRIAE_CS42_4AL_TGACv1_289565_AA0973260.2	TRIAE_CS42_5BL_TGACv1_404827_AA1312150.1	TRIAE_CS42_5DL_TGACv1_433793_AA1422210.1	0	NA	0	False	-1	0	1	True	-1	NA	1	True	-1	0	0	True	-1	NA	0	True	-1	0	1	True	-1	NA	1	True	-1	0	0	True	0	0	0	False	0	0	0	False	0	0	0	False	0	0
group11943	TRIAE_CS42_4AL_TGACv1_289568_AA0973330.1	TRIAE_CS42_4BS_TGACv1_329360_AA1100660.1	TRIAE_CS42_4DS_TGACv1_361542_AA1169880.1	0	0	0	False	0	0	0	False	0	0	0	False	0	0	0	False	0	0	0	False	0	0	0	False	0	0	0	False	0	0	0	False	0	0	0	False	NA	NA	NA	NA	NA	0	0	False	NA	0
group11944	TRIAE_CS42_4AL_TGACv1_289572_AA0973360.1	TRIAE_CS42_4BS_TGACv1_328847_AA1094510.1	TRIAE_CS42_4DS_TGACv1_361304_AA1165360.1	0	0	0	False	0	0	0	False	0	0	0	False	0	0	0	False	0	0	0	False	0	0	0	False	0	0	0	False	0	0	0	False	0	0	0	False	0	0	0	False	0	0	0	False	0	0
group11945	TRIAE_CS42_4AL_TGACv1_289572_AA0973370.1	TRIAE_CS42_4BS_TGACv1_328847_AA1094520.1	TRIAE_CS42_4DS_TGACv1_361304_AA1165370.4	NA	NA	NA	NA	NA	0	0	False	NA	0	0	False	0	0	0	False	NA	0	0	False	0	0	0	False	0	0	0	False	0	0	0	False	0	0	0	False	0	0	0	False	0	0	0	False	0	0
group11946	TRIAE_CS42_4AL_TGACv1_289580_AA0973460.1	TRIAE_CS42_4BS_TGACv1_328339_AA1086460.1	TRIAE_CS42_4DS_TGACv1_361978_AA1175200.1	NA	NA	NA	NA	NA	NA	NA	NA	NA	NA	NA	NA	NA	NA	NA	NA	0	0	0	False	0	0	0	False	NA	NA	NA	NA	NA	NA	NA	NA	0	0	0	False	NA	NA	NA	NA	NA	NA	NA	NA	NA	NA
group11948	TRIAE_CS42_4AL_TGACv1_289592_AA0973580.1	TRIAE_CS42_4BS_TGACv1_328179_AA1084100.2	TRIAE_CS42_4DS_TGACv1_362243_AA1178120.1	0	NA	0	False	0	0	0	False	0	0	0	False	0	NA	0	False	0	NA	0	False	0	0	0	False	0	0	0	False	0	0	0	False	0	0	0	False	0	0	0	False	0	0	0	False	0	0
group11949	TRIAE_CS42_4AL_TGACv1_289595_AA0973660.1	TRIAE_CS42_5BL_TGACv1_406138_AA1341270.3	TRIAE_CS42_5DL_TGACv1_433326_AA1409820.1	0	0	0	False	0	0	0	False	0	0	0	False	0	0	0	False	0	0	0	False	0	0	0	False	0	0	0	False	0	0	0	False	0	0	0	False	0	0	0	False	0	0	0	False	0	0
group11952	TRIAE_CS42_4AL_TGACv1_289601_AA0973840.1	TRIAE_CS42_4BS_TGACv1_330194_AA1106480.1	TRIAE_CS42_4DS_TGACv1_361176_AA1162670.1	0	0	0	False	0	0	0	False	0	0	0	False	0	0	0	False	0	0	0	False	0	0	0	False	0	0	0	False	0	0	0	False	0	0	0	False	0	0	0	False	0	0	0	False	0	0
group11954	TRIAE_CS42_4AL_TGACv1_289609_AA0974020.1	TRIAE_CS42_4BS_TGACv1_328028_AA1081440.1	TRIAE_CS42_4DS_TGACv1_363125_AA1183370.1	NA	NA	NA	NA	NA	NA	NA	NA	NA	NA	NA	NA	NA	NA	NA	NA	NA	NA	NA	NA	NA	NA	NA	NA	NA	NA	NA	NA	NA	NA	NA	NA	NA	NA	NA	NA	NA	NA	NA	NA	NA	NA	NA	NA	NA	NA
group11955	TRIAE_CS42_4AL_TGACv1_289610_AA0974040.1	TRIAE_CS42_4BS_TGACv1_329466_AA1101720.1	TRIAE_CS42_4DS_TGACv1_361249_AA1164290.1	0	0	0	False	0	0	0	False	0	0	0	False	0	0	0	False	0	0	0	False	0	0	0	False	0	0	0	False	0	0	0	False	0	0	0	False	0	0	0	False	0	0	0	False	0	0
group11956	TRIAE_CS42_4AL_TGACv1_289614_AA0974110.3	TRIAE_CS42_4BL_TGACv1_320779_AA1048540.1	TRIAE_CS42_4DL_TGACv1_345079_AA1151450.1	NA	0	NA	False	NA	NA	NA	NA	NA	0	NA	False	NA	NA	NA	NA	0	0	NA	False	NA	NA	NA	NA	NA	NA	NA	NA	0	0	0	False	0	0	0	False	0	0	0	False	NA	0	NA	False	0	0
group11957	TRIAE_CS42_4AL_TGACv1_289614_AA0974120.1	TRIAE_CS42_4BL_TGACv1_320779_AA1048530.1	TRIAE_CS42_4DL_TGACv1_342962_AA1126230.1	NA	NA	NA	NA	NA	NA	NA	NA	NA	NA	NA	NA	NA	NA	NA	NA	NA	NA	NA	NA	NA	NA	NA	NA	NA	NA	0	False	0	NA	0	False	0	NA	0	False	0	NA	0	False	0	NA	0	False	0	NA
group11958	TRIAE_CS42_4AL_TGACv1_289614_AA0974140.2	TRIAE_CS42_4BL_TGACv1_321204_AA1057110.1	TRIAE_CS42_4DL_TGACv1_342962_AA1126200.1	NA	NA	NA	NA	NA	0	0	False	NA	NA	NA	NA	NA	0	NA	False	NA	NA	NA	NA	NA	NA	NA	NA	NA	0	0	False	NA	0	0	False	NA	NA	0	False	NA	0	NA	False	NA	NA	NA	NA	NA	NA
group11959	TRIAE_CS42_4AL_TGACv1_289619_AA0974160.1	TRIAE_CS42_5BL_TGACv1_404129_AA1285570.1	TRIAE_CS42_5DL_TGACv1_435781_AA1454890.1	0	0	0	False	0	0	0	False	0	0	0	False	0	0	0	False	0	0	0	False	0	0	0	False	0	0	0	False	0	0	0	False	0	0	0	False	0	0	0	False	0	0	0	False	0	0
group11960	TRIAE_CS42_4AL_TGACv1_289620_AA0974170.1	TRIAE_CS42_4BL_TGACv1_321435_AA1060380.1	TRIAE_CS42_4DL_TGACv1_342864_AA1124230.1	0	0	0	False	0	0	0	False	0	0	0	False	0	0	0	False	0	0	0	False	0	0	0	False	0	0	0	False	0	0	0	False	0	0	0	False	0	0	NA	False	0	0	0	False	0	0
group11961	TRIAE_CS42_4AL_TGACv1_289623_AA0974200.1	TRIAE_CS42_4BS_TGACv1_329699_AA1103380.1	TRIAE_CS42_4DS_TGACv1_361391_AA1166880.1	0	0	0	False	0	0	0	False	0	0	0	False	0	0	0	False	0	0	0	False	0	0	0	False	0	0	0	False	0	0	0	False	0	0	0	False	0	0	0	False	0	0	0	False	0	0
group11962	TRIAE_CS42_4AL_TGACv1_289623_AA0974210.1	TRIAE_CS42_4BS_TGACv1_329699_AA1103370.1	TRIAE_CS42_4DS_TGACv1_361391_AA1166870.1	0	0	0	False	0	0	0	False	0	0	0	False	0	0	0	False	0	0	0	False	0	0	0	False	0	0	0	False	0	0	0	False	0	0	0	False	0	0	0	False	0	0	0	False	0	0
group11963	TRIAE_CS42_4AL_TGACv1_289623_AA0974230.1	TRIAE_CS42_4BS_TGACv1_328584_AA1090480.1	TRIAE_CS42_4DS_TGACv1_361391_AA1166910.1	0	0	0	False	0	0	0	False	0	0	0	False	0	0	0	False	0	0	0	False	0	0	0	False	0	0	0	False	-1	0	1	True	-1	0	1	True	-1	0	0	True	-1	0	0	True	-1	0
group11964	TRIAE_CS42_4AL_TGACv1_289623_AA0974250.1	TRIAE_CS42_4BS_TGACv1_329159_AA1098280.1	TRIAE_CS42_4DS_TGACv1_361408_AA1167370.2	0	0	0	False	0	0	0	False	0	0	0	False	0	0	0	False	0	0	0	False	0	0	0	False	0	0	0	False	0	0	0	False	0	0	0	False	0	0	0	False	0	0	0	False	0	1
group11967	TRIAE_CS42_4AL_TGACv1_289629_AA0974380.1	TRIAE_CS42_4BS_TGACv1_327986_AA1080460.1	TRIAE_CS42_4DS_TGACv1_361982_AA1175290.1	NA	NA	NA	NA	NA	NA	NA	NA	NA	NA	NA	NA	NA	NA	NA	NA	NA	NA	NA	NA	NA	NA	NA	NA	NA	NA	NA	NA	NA	NA	NA	NA	NA	NA	NA	NA	NA	NA	NA	NA	NA	NA	NA	NA	NA	NA
group11968	TRIAE_CS42_4AL_TGACv1_289636_AA0974530.1	TRIAE_CS42_4BS_TGACv1_329397_AA1100890.1	TRIAE_CS42_4DS_TGACv1_361806_AA1172990.1	0	0	0	False	0	0	0	False	0	0	0	False	0	0	0	False	0	0	0	False	0	0	0	False	0	0	0	False	0	0	0	False	0	0	0	False	0	0	0	False	0	0	0	False	0	0
group11970	TRIAE_CS42_4AL_TGACv1_289654_AA0974690.1	TRIAE_CS42_4BS_TGACv1_329424_AA1101130.1	TRIAE_CS42_4DS_TGACv1_362368_AA1179210.1	NA	NA	0	False	NA	0	0	False	NA	0	0	False	0	NA	0	False	0	0	0	False	NA	0	0	False	NA	0	0	False	0	0	0	False	0	0	0	False	0	0	0	False	0	0	0	False	0	0
group11975	TRIAE_CS42_4AL_TGACv1_289655_AA0974730.2	TRIAE_CS42_5BL_TGACv1_404785_AA1310770.1	TRIAE_CS42_5DL_TGACv1_434051_AA1427950.4	0	0	0	False	0	0	0	False	0	0	0	False	0	0	0	False	0	0	0	False	0	0	-1	True	0	0	0	False	0	0	0	False	0	0	0	False	0	0	0	False	0	0	0	False	0	0
group11976	TRIAE_CS42_4AL_TGACv1_289673_AA0974910.1	TRIAE_CS42_4BS_TGACv1_329226_AA1099110.1	TRIAE_CS42_4DS_TGACv1_361201_AA1163500.1	0	0	0	False	0	0	0	False	0	0	0	False	0	0	0	False	0	0	0	False	0	0	0	False	0	0	0	False	0	0	0	False	0	0	0	False	0	0	-1	True	0	0	0	False	0	0
group11977	TRIAE_CS42_4AL_TGACv1_289675_AA0974920.1	TRIAE_CS42_4BS_TGACv1_330129_AA1106160.1	TRIAE_CS42_4DS_TGACv1_361044_AA1159620.1	NA	NA	NA	NA	NA	NA	NA	NA	NA	NA	NA	NA	NA	NA	NA	NA	NA	NA	NA	NA	NA	0	0	False	NA	NA	NA	NA	NA	NA	NA	NA	NA	NA	NA	NA	NA	NA	NA	NA	NA	NA	NA	NA	NA	NA
group11979	TRIAE_CS42_4AL_TGACv1_289679_AA0975030.1	TRIAE_CS42_4BS_TGACv1_328917_AA1095610.1	TRIAE_CS42_4DS_TGACv1_362987_AA1182960.1	0	0	0	False	0	0	0	False	0	0	0	False	0	0	0	False	0	0	0	False	0	0	0	False	0	0	0	False	0	0	0	False	0	0	0	False	0	0	0	False	0	0	0	False	0	0
group11980	TRIAE_CS42_4AL_TGACv1_289679_AA0975040.1	TRIAE_CS42_4BS_TGACv1_328917_AA1095620.1	TRIAE_CS42_4DS_TGACv1_362987_AA1182970.1	0	0	0	False	0	0	0	False	0	0	0	False	0	0	0	False	0	0	0	False	0	0	0	False	0	0	0	False	0	0	0	False	0	0	0	False	0	0	0	False	0	0	0	False	0	0
group11981	TRIAE_CS42_4AL_TGACv1_289683_AA0975120.1	TRIAE_CS42_4BL_TGACv1_321828_AA1066010.1	TRIAE_CS42_4DL_TGACv1_342382_AA1112050.1	0	0	0	False	0	0	0	False	0	0	0	False	0	0	0	False	0	0	0	False	0	0	0	False	0	0	0	False	0	0	0	False	0	0	0	False	0	0	0	False	0	0	0	False	0	0
group11982	TRIAE_CS42_4AL_TGACv1_289683_AA0975130.2	TRIAE_CS42_4BL_TGACv1_321828_AA1066000.1	TRIAE_CS42_4DL_TGACv1_342382_AA1112070.1	0	0	0	False	0	0	0	False	0	0	0	False	0	0	0	False	0	0	0	False	0	0	0	False	0	0	0	False	0	0	0	False	0	0	0	False	0	0	0	False	0	0	0	False	0	0
group11984	TRIAE_CS42_4AL_TGACv1_289685_AA0975260.1	TRIAE_CS42_4BS_TGACv1_330362_AA1107370.1	TRIAE_CS42_4DS_TGACv1_361176_AA1162680.1	0	0	0	False	0	0	0	False	0	0	0	False	0	0	0	False	0	0	0	False	0	0	0	False	0	0	0	False	0	0	0	False	0	0	0	False	0	0	0	False	0	0	0	False	0	0
group11985	TRIAE_CS42_4AL_TGACv1_289688_AA0975300.1	TRIAE_CS42_4BS_TGACv1_329875_AA1104480.1	TRIAE_CS42_4DS_TGACv1_361473_AA1168640.1	NA	NA	NA	NA	NA	NA	NA	NA	NA	NA	NA	NA	NA	NA	NA	NA	NA	NA	NA	NA	NA	0	0	False	NA	NA	NA	NA	NA	NA	NA	NA	0	NA	NA	False	NA	NA	NA	NA	0	0	NA	False	0	0
group11987	TRIAE_CS42_4AL_TGACv1_289693_AA0975390.1	TRIAE_CS42_4BS_TGACv1_331568_AA1110100.1	TRIAE_CS42_4DS_TGACv1_361847_AA1173550.1	0	0	0	False	0	0	0	False	0	0	0	False	0	0	0	False	0	0	0	False	0	0	0	False	0	0	0	False	0	0	0	False	0	0	0	False	0	0	0	False	0	0	0	False	0	0
group11988	TRIAE_CS42_4AL_TGACv1_289694_AA0975410.1	TRIAE_CS42_4BS_TGACv1_328216_AA1084760.1	TRIAE_CS42_4DS_TGACv1_361640_AA1171020.2	0	0	0	False	0	0	0	False	0	0	0	False	0	0	0	False	0	0	0	False	0	0	0	False	0	0	0	False	0	0	0	False	0	0	0	False	0	0	0	False	0	0	0	False	0	0
group11989	TRIAE_CS42_4AL_TGACv1_289695_AA0975430.1	TRIAE_CS42_4BS_TGACv1_328196_AA1084480.1	TRIAE_CS42_4DS_TGACv1_362540_AA1180480.1	0	0	0	False	0	0	0	False	0	0	0	False	0	0	0	False	0	0	0	False	0	0	0	False	0	0	0	False	0	0	0	False	0	0	0	False	0	0	0	False	0	0	0	False	0	0
group11991	TRIAE_CS42_4AL_TGACv1_289698_AA0975550.1	TRIAE_CS42_4BL_TGACv1_321953_AA1067130.1	TRIAE_CS42_4DL_TGACv1_343524_AA1135910.1	NA	NA	NA	NA	NA	NA	NA	NA	NA	NA	NA	NA	NA	NA	NA	NA	NA	NA	NA	NA	NA	NA	NA	NA	NA	NA	NA	NA	NA	NA	NA	NA	NA	NA	NA	NA	NA	NA	NA	NA	NA	NA	NA	NA	NA	NA
group11992	TRIAE_CS42_4AL_TGACv1_289704_AA0975610.1	TRIAE_CS42_4BS_TGACv1_327976_AA1080270.1	TRIAE_CS42_4DS_TGACv1_361834_AA1173430.1	0	0	0	False	0	0	0	False	0	0	0	False	NA	NA	NA	NA	0	0	0	False	0	0	0	False	0	0	0	False	NA	0	0	False	NA	NA	NA	NA	NA	NA	NA	NA	NA	NA	NA	NA	NA	NA
group11993	TRIAE_CS42_4AL_TGACv1_289706_AA0975620.1	TRIAE_CS42_4BS_TGACv1_328536_AA1089790.1	TRIAE_CS42_4DS_TGACv1_362508_AA1180190.1	NA	NA	NA	NA	NA	NA	NA	NA	NA	NA	NA	NA	NA	0	0	False	NA	NA	NA	NA	NA	NA	NA	NA	NA	0	0	False	NA	NA	NA	NA	NA	NA	NA	NA	NA	NA	NA	NA	0	0	NA	False	0	0
group11994	TRIAE_CS42_4AL_TGACv1_289710_AA0975750.1	TRIAE_CS42_5BL_TGACv1_404827_AA1312090.1	TRIAE_CS42_5DL_TGACv1_434187_AA1431270.1	NA	NA	NA	NA	NA	NA	NA	NA	NA	NA	NA	NA	NA	NA	NA	NA	NA	NA	NA	NA	NA	NA	NA	NA	NA	NA	NA	NA	NA	NA	NA	NA	NA	NA	NA	NA	NA	NA	NA	NA	NA	NA	NA	NA	NA	NA
group11996	TRIAE_CS42_4AL_TGACv1_289711_AA0975800.2	TRIAE_CS42_5BL_TGACv1_405003_AA1317620.1	TRIAE_CS42_5DL_TGACv1_434515_AA1437360.2	0	0	0	False	0	NA	0	False	0	0	0	False	0	0	0	False	0	NA	1	True	0	0	0	False	0	0	0	False	0	0	0	False	0	0	0	False	0	0	0	False	0	0	0	False	0	0
group11997	TRIAE_CS42_4AL_TGACv1_289711_AA0975810.1	TRIAE_CS42_5BL_TGACv1_405003_AA1317610.1	TRIAE_CS42_5DL_TGACv1_434515_AA1437350.1	0	0	0	False	0	0	0	False	0	0	0	False	0	0	0	False	0	0	0	False	0	0	0	False	0	0	0	False	0	0	0	False	0	0	0	False	0	0	0	False	0	0	0	False	0	0
group11998	TRIAE_CS42_4AL_TGACv1_289714_AA0975890.1	TRIAE_CS42_4BS_TGACv1_329293_AA1099800.1	TRIAE_CS42_4DS_TGACv1_361900_AA1174070.1	0	0	0	False	0	0	0	False	0	0	0	False	0	0	0	False	0	0	0	False	0	0	0	False	0	0	0	False	0	0	0	False	0	0	0	False	0	0	0	False	0	0	0	False	0	0
group11999	TRIAE_CS42_4AL_TGACv1_289715_AA0975940.1	TRIAE_CS42_4BS_TGACv1_328423_AA1087710.1	TRIAE_CS42_4DS_TGACv1_364407_AA1184350.1	NA	NA	NA	NA	NA	NA	NA	NA	0	0	NA	False	0	0	NA	False	0	0	NA	False	0	0	NA	False	0	0	NA	False	0	0	NA	False	0	0	0	False	0	-1	-1	True	0	0	0	False	0	0
group12000	TRIAE_CS42_4AL_TGACv1_289720_AA0975960.1	TRIAE_CS42_5BL_TGACv1_405119_AA1320420.1	TRIAE_CS42_5DL_TGACv1_433661_AA1418650.1	NA	NA	NA	NA	NA	NA	NA	NA	0	NA	0	False	NA	NA	NA	NA	0	NA	NA	False	0	0	0	False	0	NA	0	False	0	0	0	False	0	0	0	False	0	0	0	False	0	0	0	False	0	0
group12002	TRIAE_CS42_4AL_TGACv1_289727_AA0976030.1	TRIAE_CS42_4BS_TGACv1_329892_AA1104550.1	TRIAE_CS42_4DS_TGACv1_361912_AA1174180.1	0	0	0	False	0	0	0	False	0	0	0	False	0	0	0	False	0	0	0	False	0	0	0	False	-1	0	0	True	0	0	0	False	0	0	0	False	0	0	0	False	0	0	0	False	0	0
group12003	TRIAE_CS42_4AL_TGACv1_289730_AA0976080.2	TRIAE_CS42_4BS_TGACv1_328510_AA1089150.2	TRIAE_CS42_4DS_TGACv1_362256_AA1178310.1	0	0	0	False	0	0	0	False	0	0	0	False	0	0	0	False	0	0	0	False	0	0	0	False	0	0	0	False	0	0	0	False	0	0	0	False	0	0	0	False	0	0	0	False	0	0
group12004	TRIAE_CS42_4AL_TGACv1_289736_AA0976110.1	TRIAE_CS42_4BS_TGACv1_329284_AA1099590.1	TRIAE_CS42_4DS_TGACv1_362467_AA1179910.1	0	0	0	False	0	0	0	False	0	0	0	False	0	0	0	False	0	0	0	False	0	0	0	False	0	0	0	False	0	0	0	False	0	0	0	False	0	0	0	False	0	0	0	False	0	0
group12005	TRIAE_CS42_4AL_TGACv1_289736_AA0976120.1	TRIAE_CS42_4BS_TGACv1_329284_AA1099580.1	TRIAE_CS42_4DS_TGACv1_362467_AA1179900.1	0	0	0	False	0	0	0	False	0	0	0	False	0	0	0	False	0	0	0	False	0	0	0	False	0	0	0	False	0	0	0	False	0	0	0	False	0	0	0	False	0	0	0	False	0	0
group12006	TRIAE_CS42_4AL_TGACv1_289736_AA0976130.1	TRIAE_CS42_4BS_TGACv1_329190_AA1098750.1	TRIAE_CS42_4DS_TGACv1_361833_AA1173420.1	-1	0	0	True	-1	0	0	True	-1	0	0	True	-1	0	0	True	-1	-1	0	True	-1	0	0	True	-1	0	0	True	-1	-1	0	True	-1	-1	0	True	-1	-1	0	True	-1	-1	-1	True	-1	-1
group12007	TRIAE_CS42_4AL_TGACv1_289746_AA0976250.1	TRIAE_CS42_4BS_TGACv1_327829_AA1075520.2	TRIAE_CS42_4DS_TGACv1_361448_AA1168160.3	0	0	0	False	0	0	0	False	0	0	0	False	0	0	0	False	0	0	0	False	0	0	0	False	0	0	0	False	0	0	0	False	0	0	0	False	0	0	0	False	0	0	0	False	0	0
group12008	TRIAE_CS42_4AL_TGACv1_289746_AA0976260.1	TRIAE_CS42_4BS_TGACv1_327829_AA1075530.1	TRIAE_CS42_4DS_TGACv1_361448_AA1168150.1	0	0	0	False	0	0	0	False	0	0	0	False	0	0	0	False	0	0	0	False	0	0	0	False	0	0	0	False	0	0	0	False	0	0	0	False	0	0	0	False	0	0	0	False	0	0
group12009	TRIAE_CS42_4AL_TGACv1_289747_AA0976280.1	TRIAE_CS42_4BS_TGACv1_328540_AA1089870.1	TRIAE_CS42_4DS_TGACv1_361926_AA1174400.1	0	0	0	False	-1	0	0	True	-1	0	0	True	-1	0	0	True	-1	0	0	True	0	0	0	False	0	0	0	False	-1	-1	0	True	-1	0	0	True	-1	-1	0	True	-1	-1	0	True	-1	-1
group12010	TRIAE_CS42_4AL_TGACv1_289754_AA0976360.1	TRIAE_CS42_4BL_TGACv1_320729_AA1047300.1	TRIAE_CS42_4DL_TGACv1_343749_AA1139160.1	0	0	0	False	0	0	0	False	0	0	0	False	0	0	0	False	0	0	0	False	0	0	0	False	0	0	0	False	0	0	0	False	0	0	0	False	0	0	0	False	0	0	0	False	0	0
group12011	TRIAE_CS42_4AL_TGACv1_289754_AA0976380.1	TRIAE_CS42_4BL_TGACv1_320729_AA1047290.1	TRIAE_CS42_4DL_TGACv1_343749_AA1139150.3	0	0	0	False	0	0	0	False	0	0	0	False	0	0	0	False	0	0	-1	True	0	0	0	False	0	0	0	False	0	0	0	False	0	1	1	True	0	1	1	True	-1	1	1	True	-1	0
group12012	TRIAE_CS42_4AL_TGACv1_289759_AA0976420.1	TRIAE_CS42_5BL_TGACv1_404811_AA1311400.1	TRIAE_CS42_5DL_TGACv1_435739_AA1454160.2	NA	NA	NA	NA	NA	NA	NA	NA	NA	NA	NA	NA	NA	NA	NA	NA	NA	NA	NA	NA	NA	NA	NA	NA	NA	NA	NA	NA	NA	NA	NA	NA	NA	NA	NA	NA	NA	NA	NA	NA	NA	NA	NA	NA	NA	NA
group12014	TRIAE_CS42_4AL_TGACv1_289765_AA0976510.1	TRIAE_CS42_4BS_TGACv1_328883_AA1095040.5	TRIAE_CS42_4DS_TGACv1_361740_AA1172330.1	0	NA	0	False	0	0	0	False	NA	NA	NA	NA	0	0	0	False	0	0	0	False	-1	0	1	True	-1	0	1	True	0	0	0	False	0	0	0	False	0	0	0	False	0	0	0	False	0	0
group12015	TRIAE_CS42_4AL_TGACv1_289768_AA0976580.1	TRIAE_CS42_4BS_TGACv1_328050_AA1081850.1	TRIAE_CS42_4DS_TGACv1_361046_AA1159690.1	0	0	0	False	0	0	0	False	0	0	0	False	0	0	0	False	0	0	0	False	0	0	0	False	0	0	0	False	0	0	0	False	0	0	0	False	0	0	0	False	0	0	0	False	0	0
group12017	TRIAE_CS42_4AL_TGACv1_289782_AA0976740.1	TRIAE_CS42_4BS_TGACv1_328777_AA1093500.1	TRIAE_CS42_4DS_TGACv1_361789_AA1172770.1	NA	NA	NA	NA	NA	NA	NA	NA	NA	NA	NA	NA	NA	NA	NA	NA	NA	NA	NA	NA	NA	NA	NA	NA	NA	NA	NA	NA	NA	NA	NA	NA	NA	NA	NA	NA	NA	NA	NA	NA	NA	NA	NA	NA	NA	NA
group12018	TRIAE_CS42_4AL_TGACv1_289784_AA0976760.1	TRIAE_CS42_5BL_TGACv1_405472_AA1328050.1	TRIAE_CS42_5DL_TGACv1_433011_AA1398000.1	1	0	-1	True	1	0	-1	True	1	0	-1	True	1	0	-1	True	1	0	-1	True	1	0	-1	True	1	0	-1	True	1	0	-1	True	0	0	0	False	0	0	0	False	0	0	0	False	1	0
group12019	TRIAE_CS42_4AL_TGACv1_289787_AA0976860.1	TRIAE_CS42_4BS_TGACv1_328069_AA1082240.1	TRIAE_CS42_4DS_TGACv1_362549_AA1180530.1	0	0	0	False	0	0	0	False	0	0	0	False	0	0	0	False	0	0	0	False	0	0	0	False	0	0	0	False	0	0	0	False	0	0	0	False	0	0	0	False	0	0	0	False	0	0
group12020	TRIAE_CS42_4AL_TGACv1_289787_AA0976870.1	TRIAE_CS42_4BS_TGACv1_328069_AA1082250.1	TRIAE_CS42_4DS_TGACv1_362549_AA1180520.1	0	0	0	False	0	0	0	False	0	0	0	False	0	0	0	False	0	0	0	False	0	0	0	False	0	0	0	False	0	0	0	False	0	0	0	False	0	0	0	False	0	0	0	False	0	0
group12022	TRIAE_CS42_4AL_TGACv1_289793_AA0976920.1	TRIAE_CS42_4BS_TGACv1_327841_AA1075870.1	TRIAE_CS42_4DS_TGACv1_362527_AA1180370.1	NA	NA	NA	NA	NA	NA	NA	NA	NA	NA	NA	NA	NA	NA	NA	NA	NA	NA	NA	NA	NA	NA	NA	NA	NA	NA	NA	NA	NA	NA	NA	NA	NA	NA	NA	NA	NA	NA	NA	NA	NA	NA	NA	NA	NA	NA
group12023	TRIAE_CS42_4AL_TGACv1_289800_AA0977000.1	TRIAE_CS42_4BS_TGACv1_328806_AA1093850.2	TRIAE_CS42_4DS_TGACv1_361266_AA1164540.1	0	0	0	False	0	0	0	False	0	0	0	False	0	0	0	False	0	0	0	False	0	0	0	False	0	0	0	False	0	0	0	False	0	0	0	False	0	0	0	False	0	0	0	False	0	0
group12025	TRIAE_CS42_4AL_TGACv1_289800_AA0977020.1	TRIAE_CS42_4BS_TGACv1_329347_AA1100440.1	TRIAE_CS42_4DS_TGACv1_361266_AA1164560.1	0	0	0	False	0	0	0	False	0	0	0	False	0	0	0	False	0	0	0	False	0	0	0	False	0	0	0	False	0	0	0	False	0	0	0	False	0	0	0	False	0	0	0	False	0	0
group12027	TRIAE_CS42_4AL_TGACv1_289805_AA0977080.1	TRIAE_CS42_4BS_TGACv1_328468_AA1088380.1	TRIAE_CS42_4DS_TGACv1_361140_AA1161810.3	NA	NA	NA	NA	0	0	NA	False	0	0	0	False	0	0	0	False	0	0	NA	False	0	0	NA	False	0	0	0	False	0	0	0	False	0	0	0	False	0	0	NA	False	0	0	0	False	0	0
group12029	TRIAE_CS42_4AL_TGACv1_289828_AA0977310.2	TRIAE_CS42_4BS_TGACv1_330513_AA1107900.2	TRIAE_CS42_4DS_TGACv1_362115_AA1176920.1	NA	0	0	False	0	0	0	False	0	0	0	False	NA	0	0	False	0	0	0	False	0	0	0	False	NA	0	0	False	0	0	0	False	0	0	0	False	0	0	0	False	NA	0	0	False	0	0
group12030	TRIAE_CS42_4AL_TGACv1_289828_AA0977330.1	TRIAE_CS42_4BS_TGACv1_328803_AA1093830.1	TRIAE_CS42_4DS_TGACv1_362323_AA1178830.2	0	NA	0	False	0	0	0	False	0	0	0	False	0	0	0	False	0	0	0	False	0	0	0	False	0	0	0	False	0	0	0	False	0	0	0	False	0	0	0	False	0	0	0	False	0	0
group12032	TRIAE_CS42_4AL_TGACv1_289833_AA0977500.1	TRIAE_CS42_4BS_TGACv1_328931_AA1095780.1	TRIAE_CS42_4DS_TGACv1_361387_AA1166740.1	0	0	0	False	0	0	0	False	0	0	0	False	0	0	0	False	0	0	0	False	0	0	0	False	0	0	0	False	0	0	0	False	0	0	0	False	0	0	0	False	0	0	0	False	1	0
group12033	TRIAE_CS42_4AL_TGACv1_289846_AA0977760.1	TRIAE_CS42_4BS_TGACv1_328100_AA1082820.1	TRIAE_CS42_4DS_TGACv1_361435_AA1167980.1	0	0	0	False	0	0	0	False	0	0	0	False	0	0	0	False	0	0	0	False	0	0	0	False	0	0	0	False	0	0	0	False	0	0	0	False	0	0	0	False	0	0	0	False	0	0
group12034	TRIAE_CS42_4AL_TGACv1_289846_AA0977780.1	TRIAE_CS42_4BS_TGACv1_328092_AA1082640.1	TRIAE_CS42_4DS_TGACv1_361435_AA1168000.1	NA	NA	NA	NA	NA	NA	NA	NA	NA	NA	NA	NA	NA	NA	NA	NA	NA	NA	NA	NA	0	NA	NA	False	NA	NA	NA	NA	0	0	0	False	NA	0	0	False	0	0	0	False	0	-1	0	True	0	0
group12036	TRIAE_CS42_4AL_TGACv1_289856_AA0977850.1	TRIAE_CS42_4BS_TGACv1_328788_AA1093640.2	TRIAE_CS42_4DS_TGACv1_361799_AA1172900.1	0	0	0	False	0	0	0	False	0	0	0	False	0	0	0	False	0	0	0	False	0	0	0	False	0	0	0	False	0	0	0	False	0	0	0	False	0	0	0	False	0	0	0	False	0	0
group12037	TRIAE_CS42_4AL_TGACv1_289856_AA0977860.1	TRIAE_CS42_4BS_TGACv1_328788_AA1093600.2	TRIAE_CS42_4DS_TGACv1_361799_AA1172910.1	0	0	0	False	0	0	0	False	0	0	0	False	0	0	0	False	0	0	0	False	0	0	0	False	0	0	0	False	0	0	0	False	0	0	0	False	0	0	0	False	0	0	0	False	0	0
group12038	TRIAE_CS42_4AL_TGACv1_289856_AA0977870.1	TRIAE_CS42_4BS_TGACv1_328788_AA1093630.1	TRIAE_CS42_4DS_TGACv1_361799_AA1172920.1	0	0	NA	False	0	0	0	False	0	0	0	False	0	0	0	False	0	0	0	False	0	0	0	False	0	0	0	False	0	0	0	False	0	0	0	False	0	0	0	False	0	0	0	False	0	0
group12039	TRIAE_CS42_4AL_TGACv1_289858_AA0977890.1	TRIAE_CS42_4BS_TGACv1_327858_AA1076610.1	TRIAE_CS42_4DS_TGACv1_361306_AA1165430.1	0	0	0	False	0	0	0	False	0	-1	0	True	0	0	0	False	-1	-1	0	True	0	0	0	False	0	0	0	False	0	-1	0	True	-1	-1	0	True	-1	-1	0	True	-1	-1	-1	True	-1	-1
group12040	TRIAE_CS42_4AL_TGACv1_289860_AA0977930.1	TRIAE_CS42_5BL_TGACv1_405793_AA1335310.1	TRIAE_CS42_5DL_TGACv1_434111_AA1429560.1	0	0	0	False	0	0	0	False	0	0	0	False	0	0	0	False	0	0	0	False	0	0	0	False	0	0	0	False	0	0	0	False	0	-1	-1	True	0	0	0	False	0	0	0	False	0	0
group12042	TRIAE_CS42_4AL_TGACv1_289861_AA0977960.1	TRIAE_CS42_4BL_TGACv1_320378_AA1037220.1	TRIAE_CS42_4DL_TGACv1_342786_AA1122050.1	0	0	0	False	0	0	0	False	0	0	0	False	0	0	0	False	0	0	0	False	0	0	0	False	0	0	0	False	0	0	0	False	0	0	0	False	0	0	0	False	0	0	0	False	0	0
group12043	TRIAE_CS42_4AL_TGACv1_289868_AA0978130.1	TRIAE_CS42_4BS_TGACv1_329291_AA1099740.1	TRIAE_CS42_4DS_TGACv1_361085_AA1160520.1	NA	NA	NA	NA	NA	NA	NA	NA	0	NA	0	False	NA	NA	0	False	NA	NA	NA	NA	NA	NA	NA	NA	NA	NA	NA	NA	0	0	0	False	0	NA	0	False	0	NA	0	False	0	0	0	False	0	NA
group12045	TRIAE_CS42_4AL_TGACv1_289868_AA0978150.5	TRIAE_CS42_4BS_TGACv1_329973_AA1105190.1	TRIAE_CS42_4DS_TGACv1_361988_AA1175370.7	-1	NA	0	True	0	0	0	False	0	NA	0	False	0	0	0	False	0	0	0	False	0	0	0	False	0	0	0	False	0	0	0	False	0	0	0	False	0	0	0	False	0	0	0	False	0	0
group12046	TRIAE_CS42_4AL_TGACv1_289869_AA0978160.1	TRIAE_CS42_4BS_TGACv1_329820_AA1104180.1	TRIAE_CS42_4DS_TGACv1_362098_AA1176770.3	0	0	0	False	0	0	0	False	0	0	0	False	0	0	0	False	0	0	0	False	0	0	0	False	0	0	0	False	0	0	0	False	0	0	0	False	0	0	0	False	0	0	0	False	0	0
group12048	TRIAE_CS42_4AL_TGACv1_289882_AA0978260.1	TRIAE_CS42_5BL_TGACv1_404949_AA1315970.2	TRIAE_CS42_5DL_TGACv1_435218_AA1447370.1	0	0	0	False	0	0	0	False	0	0	0	False	0	0	0	False	0	0	0	False	0	0	0	False	0	0	0	False	0	0	0	False	0	0	0	False	0	0	0	False	0	0	0	False	0	0
group12049	TRIAE_CS42_4AL_TGACv1_289882_AA0978270.1	TRIAE_CS42_5BL_TGACv1_404949_AA1315960.1	TRIAE_CS42_5DL_TGACv1_435218_AA1447380.1	0	0	0	False	0	0	0	False	0	0	0	False	0	0	0	False	0	0	0	False	0	0	0	False	0	0	0	False	0	0	0	False	0	0	0	False	0	0	0	False	0	0	0	False	0	0
group12050	TRIAE_CS42_4AL_TGACv1_289882_AA0978280.1	TRIAE_CS42_5BL_TGACv1_404949_AA1315950.1	TRIAE_CS42_5DL_TGACv1_435790_AA1454970.1	0	0	0	False	0	0	0	False	0	0	0	False	0	0	0	False	-1	0	1	True	0	0	0	False	0	0	0	False	0	0	0	False	0	0	0	False	1	1	0	True	0	0	0	False	0	-1
group12051	TRIAE_CS42_4AL_TGACv1_289882_AA0978290.1	TRIAE_CS42_5BL_TGACv1_407983_AA1360790.1	TRIAE_CS42_5DL_TGACv1_433075_AA1400930.1	NA	NA	NA	NA	NA	NA	NA	NA	NA	NA	NA	NA	NA	NA	NA	NA	NA	NA	NA	NA	NA	NA	NA	NA	NA	NA	NA	NA	NA	NA	NA	NA	NA	NA	NA	NA	NA	NA	NA	NA	NA	NA	NA	NA	NA	NA
group12052	TRIAE_CS42_4AL_TGACv1_289884_AA0978300.1	TRIAE_CS42_4BS_TGACv1_329625_AA1102780.1	TRIAE_CS42_4DS_TGACv1_361391_AA1166890.1	0	0	0	False	0	0	0	False	0	0	0	False	0	0	0	False	0	0	0	False	0	0	0	False	0	0	0	False	0	0	0	False	0	0	0	False	0	0	0	False	0	0	0	False	0	0
group12054	TRIAE_CS42_4AL_TGACv1_289884_AA0978350.2	TRIAE_CS42_4BS_TGACv1_330468_AA1107820.1	TRIAE_CS42_4DS_TGACv1_361391_AA1166780.1	1	0	-1	True	1	0	-1	True	1	0	-1	True	1	0	-1	True	1	0	-1	True	1	0	-1	True	1	0	-1	True	1	0	-1	True	1	0	-1	True	1	0	0	True	1	0	-1	True	1	0
group12055	TRIAE_CS42_4AL_TGACv1_289888_AA0978390.1	TRIAE_CS42_4BS_TGACv1_327888_AA1077820.1	TRIAE_CS42_4DL_TGACv1_343610_AA1137300.1	0	0	0	False	0	0	0	False	0	0	0	False	0	0	0	False	0	0	0	False	0	0	0	False	0	0	0	False	0	0	0	False	0	0	0	False	0	0	0	False	0	0	0	False	0	0
group12056	TRIAE_CS42_4AL_TGACv1_289894_AA0978450.2	TRIAE_CS42_4BS_TGACv1_329879_AA1104500.3	TRIAE_CS42_4DS_TGACv1_361131_AA1161740.2	NA	NA	NA	NA	NA	0	0	False	NA	NA	NA	NA	NA	NA	NA	NA	0	0	NA	False	NA	NA	NA	NA	NA	NA	NA	NA	0	0	0	False	NA	NA	NA	NA	NA	NA	NA	NA	NA	NA	NA	NA	NA	NA
group12058	TRIAE_CS42_4AL_TGACv1_289900_AA0978520.1	TRIAE_CS42_4BS_TGACv1_329986_AA1105290.3	TRIAE_CS42_4DS_TGACv1_361922_AA1174320.1	1	0	-1	True	1	0	-1	True	1	0	-1	True	1	0	-1	True	1	0	-1	True	1	0	-1	True	1	0	-1	True	1	0	-1	True	1	0	-1	True	1	0	-1	True	1	0	-1	True	1	1
group12059	TRIAE_CS42_4AL_TGACv1_289904_AA0978580.1	TRIAE_CS42_5BL_TGACv1_404409_AA1298760.1	TRIAE_CS42_5DL_TGACv1_433832_AA1423320.1	NA	NA	NA	NA	NA	NA	NA	NA	NA	NA	NA	NA	NA	NA	NA	NA	NA	NA	NA	NA	NA	NA	NA	NA	NA	NA	NA	NA	NA	NA	NA	NA	NA	NA	NA	NA	NA	NA	NA	NA	NA	NA	NA	NA	NA	NA
group12060	TRIAE_CS42_4AL_TGACv1_289907_AA0978620.1	TRIAE_CS42_4BS_TGACv1_327911_AA1078370.1	TRIAE_CS42_4DS_TGACv1_361405_AA1167250.1	0	0	0	False	0	0	0	False	0	0	0	False	0	0	0	False	0	0	0	False	0	0	0	False	0	0	0	False	0	0	0	False	0	0	0	False	0	0	0	False	0	0	0	False	0	0
group12061	TRIAE_CS42_4AL_TGACv1_289907_AA0978630.1	TRIAE_CS42_4BS_TGACv1_327911_AA1078380.1	TRIAE_CS42_4DS_TGACv1_361405_AA1167240.1	0	0	0	False	0	0	0	False	0	0	0	False	0	0	0	False	0	0	0	False	0	0	0	False	0	0	0	False	0	0	0	False	0	0	0	False	0	0	0	False	0	0	0	False	0	0
group12062	TRIAE_CS42_4AL_TGACv1_289907_AA0978640.1	TRIAE_CS42_4BS_TGACv1_327911_AA1078390.1	TRIAE_CS42_4DS_TGACv1_361405_AA1167230.2	0	0	0	False	0	0	0	False	0	0	0	False	0	0	0	False	0	0	0	False	0	0	0	False	0	0	0	False	0	0	0	False	0	0	0	False	0	0	0	False	0	0	0	False	0	0
group12063	TRIAE_CS42_4AL_TGACv1_289910_AA0978650.2	TRIAE_CS42_4BS_TGACv1_329293_AA1099830.1	TRIAE_CS42_4DS_TGACv1_362071_AA1176440.1	NA	NA	NA	NA	NA	0	0	False	0	0	0	False	0	0	0	False	0	0	0	False	0	0	0	False	0	0	0	False	0	0	0	False	0	0	0	False	0	0	0	False	0	0	0	False	0	0
group12066	TRIAE_CS42_4AL_TGACv1_289920_AA0978790.1	TRIAE_CS42_4BS_TGACv1_328769_AA1093360.1	TRIAE_CS42_4DS_TGACv1_360999_AA1158080.1	NA	NA	NA	NA	NA	NA	NA	NA	NA	NA	NA	NA	NA	NA	NA	NA	NA	NA	NA	NA	NA	NA	NA	NA	NA	NA	NA	NA	NA	NA	NA	NA	NA	NA	NA	NA	NA	NA	NA	NA	NA	NA	NA	NA	NA	NA
group12067	TRIAE_CS42_4AL_TGACv1_289922_AA0978830.1	TRIAE_CS42_4BS_TGACv1_331286_AA1109810.1	TRIAE_CS42_4DS_TGACv1_361196_AA1163340.1	0	0	0	False	0	0	0	False	0	0	0	False	0	0	0	False	0	0	0	False	0	0	0	False	0	0	0	False	0	0	0	False	0	0	0	False	0	0	0	False	0	0	0	False	0	0
group12068	TRIAE_CS42_4AL_TGACv1_289924_AA0978900.1	TRIAE_CS42_5BL_TGACv1_407131_AA1353720.1	TRIAE_CS42_5DL_TGACv1_435071_AA1445690.1	0	0	0	False	0	0	0	False	0	0	0	False	0	0	0	False	0	0	0	False	0	0	0	False	0	0	0	False	0	0	0	False	0	0	0	False	1	0	-1	True	0	0	0	False	1	0
group12069	TRIAE_CS42_4AL_TGACv1_289926_AA0978920.1	TRIAE_CS42_4BS_TGACv1_328917_AA1095630.1	TRIAE_CS42_4DS_TGACv1_361506_AA1169250.1	0	0	0	False	0	0	0	False	0	0	0	False	0	0	0	False	0	0	0	False	0	0	0	False	0	0	0	False	0	0	0	False	0	0	0	False	0	0	0	False	0	0	0	False	0	0
group12071	TRIAE_CS42_4AL_TGACv1_289936_AA0979050.1	TRIAE_CS42_4BL_TGACv1_321675_AA1063970.1	TRIAE_CS42_4DL_TGACv1_343229_AA1131840.1	NA	NA	NA	NA	NA	NA	NA	NA	NA	NA	NA	NA	NA	NA	NA	NA	NA	NA	NA	NA	NA	NA	NA	NA	NA	NA	NA	NA	NA	NA	NA	NA	NA	NA	NA	NA	NA	NA	NA	NA	NA	NA	NA	NA	NA	NA
group12072	TRIAE_CS42_4AL_TGACv1_289938_AA0979140.1	TRIAE_CS42_4BS_TGACv1_330248_AA1106770.1	TRIAE_CS42_4DS_TGACv1_361424_AA1167750.3	0	1	0	True	0	0	0	False	0	0	0	False	1	0	0	True	1	0	0	True	0	0	0	False	0	0	0	False	0	0	0	False	0	0	0	False	0	0	0	False	0	0	0	False	0	0
group12075	TRIAE_CS42_4AL_TGACv1_289946_AA0979270.1	TRIAE_CS42_4BS_TGACv1_328851_AA1094720.1	TRIAE_CS42_4DS_TGACv1_361021_AA1158970.2	NA	0	0	False	NA	NA	NA	NA	0	NA	0	False	0	NA	0	False	0	0	0	False	0	0	0	False	0	0	0	False	0	0	0	False	0	0	0	False	0	0	0	False	0	0	0	False	0	0
group12077	TRIAE_CS42_4AL_TGACv1_289949_AA0979310.1	TRIAE_CS42_4BS_TGACv1_328953_AA1096060.1	TRIAE_CS42_4DS_TGACv1_362253_AA1178280.2	0	0	0	False	0	0	0	False	0	0	0	False	0	0	0	False	0	0	0	False	0	0	0	False	0	0	0	False	0	0	0	False	0	0	0	False	0	0	0	False	0	0	0	False	0	0
group12078	TRIAE_CS42_4AL_TGACv1_289949_AA0979320.1	TRIAE_CS42_4BS_TGACv1_330937_AA1109120.1	TRIAE_CS42_4DS_TGACv1_362253_AA1178260.1	0	1	0	True	0	0	0	False	0	1	1	True	0	0	0	False	0	1	0	True	0	1	1	True	0	1	1	True	0	0	0	False	0	0	0	False	0	0	0	False	0	0	0	False	0	0
group12079	TRIAE_CS42_4AL_TGACv1_289950_AA0979340.1	TRIAE_CS42_4BS_TGACv1_328956_AA1096110.2	TRIAE_CS42_4DS_TGACv1_361737_AA1172300.1	0	0	0	False	0	0	0	False	0	0	0	False	0	0	0	False	0	0	0	False	0	0	0	False	0	0	0	False	0	0	0	False	0	0	0	False	0	0	0	False	0	0	0	False	0	0
group12080	TRIAE_CS42_4AL_TGACv1_289950_AA0979370.1	TRIAE_CS42_4BS_TGACv1_328956_AA1096140.1	TRIAE_CS42_4DS_TGACv1_361737_AA1172290.1	0	0	0	False	1	0	0	True	0	0	0	False	0	0	0	False	0	1	0	True	0	1	0	True	1	1	0	True	0	0	0	False	0	0	0	False	0	0	0	False	0	0	0	False	0	0
group12083	TRIAE_CS42_4AL_TGACv1_289955_AA0979470.1	TRIAE_CS42_4BS_TGACv1_329238_AA1099160.1	TRIAE_CS42_4DS_TGACv1_361108_AA1161190.2	0	0	0	False	0	0	0	False	0	0	0	False	0	0	0	False	0	0	0	False	0	0	0	False	0	0	0	False	0	0	0	False	0	0	0	False	0	0	0	False	0	0	0	False	0	0
group12084	TRIAE_CS42_4AL_TGACv1_289958_AA0979540.1	TRIAE_CS42_4BS_TGACv1_328251_AA1085220.1	TRIAE_CS42_4DS_TGACv1_361398_AA1167080.1	0	0	0	False	0	0	0	False	0	0	0	False	0	0	0	False	0	0	0	False	0	NA	0	False	0	0	0	False	0	0	0	False	0	0	0	False	0	0	0	False	0	0	0	False	0	0
group12087	TRIAE_CS42_4AL_TGACv1_289965_AA0979660.2	TRIAE_CS42_5BL_TGACv1_405404_AA1326590.1	TRIAE_CS42_5DL_TGACv1_433907_AA1425040.1	0	0	0	False	0	0	0	False	0	0	0	False	0	0	0	False	0	0	0	False	0	0	0	False	0	0	0	False	-1	0	1	True	-1	0	1	True	0	0	1	True	0	1	1	True	0	0
group12088	TRIAE_CS42_4AL_TGACv1_289965_AA0979670.1	TRIAE_CS42_5BL_TGACv1_405404_AA1326600.1	TRIAE_CS42_5DL_TGACv1_433907_AA1425030.1	0	0	0	False	0	0	0	False	0	0	0	False	0	0	0	False	0	0	0	False	0	0	0	False	0	0	0	False	0	0	0	False	0	0	0	False	0	0	0	False	0	0	0	False	0	0
group12089	TRIAE_CS42_4AL_TGACv1_289969_AA0979700.2	TRIAE_CS42_4BS_TGACv1_329842_AA1104260.1	TRIAE_CS42_4DS_TGACv1_361126_AA1161650.1	0	0	0	False	0	0	0	False	0	0	0	False	0	0	0	False	0	0	0	False	0	0	0	False	0	0	0	False	0	0	0	False	0	0	0	False	0	0	0	False	0	0	0	False	0	0
group12090	TRIAE_CS42_4AL_TGACv1_289972_AA0979710.1	TRIAE_CS42_5BL_TGACv1_408071_AA1361500.1	TRIAE_CS42_5DL_TGACv1_435656_AA1453130.1	NA	NA	NA	NA	NA	NA	NA	NA	NA	NA	NA	NA	NA	NA	NA	NA	NA	NA	NA	NA	NA	NA	NA	NA	NA	NA	NA	NA	NA	NA	NA	NA	NA	NA	NA	NA	NA	NA	NA	NA	0	NA	0	False	0	NA
group12092	TRIAE_CS42_4AL_TGACv1_289981_AA0979860.1	TRIAE_CS42_4BS_TGACv1_328507_AA1089120.1	TRIAE_CS42_4DS_TGACv1_361432_AA1167900.1	NA	NA	NA	NA	NA	NA	NA	NA	NA	NA	NA	NA	NA	NA	NA	NA	NA	NA	NA	NA	NA	NA	NA	NA	NA	NA	NA	NA	0	0	0	False	0	0	0	False	NA	NA	NA	NA	NA	NA	NA	NA	NA	NA
group12095	TRIAE_CS42_4AL_TGACv1_289782_AA0976720.1	TRIAE_CS42_4BS_TGACv1_328532_AA1089700.1	TRIAE_CS42_4DS_TGACv1_361353_AA1166170.1	0	0	0	False	0	0	0	False	0	0	0	False	0	0	0	False	0	0	0	False	0	0	0	False	0	0	0	False	0	0	0	False	0	0	0	False	0	0	0	False	0	0	0	False	0	0
group12100	TRIAE_CS42_4AL_TGACv1_289990_AA0979950.1	TRIAE_CS42_4BS_TGACv1_329725_AA1103550.1	TRIAE_CS42_4DS_TGACv1_361926_AA1174370.1	0	0	0	False	0	0	0	False	0	0	0	False	0	0	0	False	0	0	0	False	0	0	0	False	0	0	0	False	0	0	0	False	0	0	0	False	0	0	0	False	0	0	0	False	0	0
group12101	TRIAE_CS42_4AL_TGACv1_289996_AA0980050.1	TRIAE_CS42_5BL_TGACv1_404370_AA1297130.1	TRIAE_CS42_5DL_TGACv1_433667_AA1418940.1	NA	NA	NA	NA	NA	NA	NA	NA	NA	NA	NA	NA	NA	NA	NA	NA	NA	NA	NA	NA	NA	0	0	False	NA	NA	NA	NA	NA	NA	NA	NA	NA	NA	NA	NA	NA	NA	NA	NA	NA	0	0	False	NA	NA
group12102	TRIAE_CS42_4AL_TGACv1_289998_AA0980080.1	TRIAE_CS42_4BS_TGACv1_328754_AA1093150.1	TRIAE_CS42_4DS_TGACv1_362267_AA1178360.1	0	0	NA	False	0	0	NA	False	0	0	0	False	0	0	0	False	NA	NA	NA	NA	0	0	NA	False	0	0	0	False	0	0	0	False	0	0	0	False	0	0	0	False	0	0	0	False	0	0
group12106	TRIAE_CS42_4AL_TGACv1_290001_AA0980200.1	TRIAE_CS42_4BS_TGACv1_329444_AA1101370.1	TRIAE_CS42_4DS_TGACv1_362869_AA1182440.1	NA	NA	NA	NA	0	0	NA	False	NA	NA	NA	NA	NA	0	0	False	NA	NA	NA	NA	0	0	NA	False	0	0	0	False	0	0	0	False	0	0	0	False	0	0	0	False	NA	0	0	False	0	0
group12108	TRIAE_CS42_4AL_TGACv1_290005_AA0980240.1	TRIAE_CS42_4BS_TGACv1_330325_AA1107210.1	TRIAE_CS42_4DS_TGACv1_362171_AA1177380.1	0	0	0	False	0	0	0	False	0	0	0	False	0	0	0	False	0	0	0	False	0	0	0	False	0	0	0	False	0	0	0	False	0	0	0	False	0	0	0	False	0	0	0	False	0	0
group12109	TRIAE_CS42_4AL_TGACv1_290005_AA0980250.1	TRIAE_CS42_4BS_TGACv1_330325_AA1107220.1	TRIAE_CS42_4DS_TGACv1_362171_AA1177370.1	0	0	0	False	0	0	0	False	0	0	0	False	0	0	0	False	0	0	0	False	0	0	0	False	0	0	0	False	0	0	0	False	0	0	0	False	0	0	0	False	0	0	0	False	0	0
group12110	TRIAE_CS42_4AL_TGACv1_290011_AA0980440.1	TRIAE_CS42_5BL_TGACv1_404989_AA1317160.1	TRIAE_CS42_5DL_TGACv1_433011_AA1398050.1	0	0	0	False	0	0	0	False	0	0	0	False	0	0	0	False	0	0	0	False	0	0	0	False	0	0	0	False	0	0	0	False	0	0	0	False	0	0	0	False	0	0	0	False	0	0
group12113	TRIAE_CS42_4AL_TGACv1_290020_AA0980530.1	TRIAE_CS42_4BS_TGACv1_328296_AA1085860.2	TRIAE_CS42_4DS_TGACv1_361947_AA1174630.1	0	0	0	False	0	0	0	False	0	0	0	False	0	0	0	False	0	0	0	False	0	0	0	False	0	0	0	False	0	0	0	False	0	0	0	False	0	0	0	False	0	0	0	False	0	0
group12115	TRIAE_CS42_4AL_TGACv1_290029_AA0980640.1	TRIAE_CS42_4BS_TGACv1_331684_AA1110160.1	TRIAE_CS42_4DS_TGACv1_361238_AA1164160.1	0	0	0	False	0	0	0	False	0	0	0	False	0	0	0	False	0	0	0	False	0	0	0	False	0	0	0	False	0	0	0	False	0	0	0	False	0	0	0	False	0	0	0	False	0	0
group12116	TRIAE_CS42_4AL_TGACv1_290035_AA0980730.1	TRIAE_CS42_4BS_TGACv1_328084_AA1082470.1	TRIAE_CS42_4DS_TGACv1_362300_AA1178620.1	NA	NA	NA	NA	0	0	0	False	0	NA	NA	False	0	0	0	False	0	0	0	False	0	0	0	False	0	0	0	False	0	0	0	False	0	0	0	False	0	0	0	False	0	0	0	False	0	0
group12118	TRIAE_CS42_4AL_TGACv1_290050_AA0980880.2	TRIAE_CS42_5BL_TGACv1_406465_AA1345880.1	TRIAE_CS42_5DL_TGACv1_433779_AA1421890.3	0	0	0	False	0	0	0	False	0	0	0	False	0	0	0	False	0	0	0	False	0	0	0	False	0	0	0	False	0	0	0	False	0	0	0	False	0	0	0	False	0	0	0	False	0	0
group12122	TRIAE_CS42_4AL_TGACv1_290061_AA0981060.1	TRIAE_CS42_4BS_TGACv1_329907_AA1104590.1	TRIAE_CS42_4DS_TGACv1_362371_AA1179230.1	NA	NA	NA	NA	NA	NA	NA	NA	NA	NA	NA	NA	NA	NA	NA	NA	NA	NA	NA	NA	NA	NA	NA	NA	NA	NA	NA	NA	NA	NA	NA	NA	0	0	NA	False	0	0	0	False	NA	NA	NA	NA	NA	NA
group12123	TRIAE_CS42_4AL_TGACv1_290061_AA0981070.1	TRIAE_CS42_4BS_TGACv1_328908_AA1095390.1	TRIAE_CS42_4DS_TGACv1_362371_AA1179240.1	0	0	0	False	0	0	0	False	0	0	0	False	0	0	0	False	0	0	0	False	0	0	0	False	0	0	0	False	0	0	0	False	0	0	0	False	0	0	0	False	0	0	0	False	0	0
group12125	TRIAE_CS42_4AL_TGACv1_290063_AA0981130.1	TRIAE_CS42_4BS_TGACv1_329614_AA1102750.1	TRIAE_CS42_4DS_TGACv1_361677_AA1171400.1	0	0	0	False	0	0	0	False	0	0	0	False	0	0	0	False	0	0	0	False	0	0	0	False	0	0	0	False	0	0	0	False	0	0	0	False	0	0	0	False	0	0	0	False	0	0
group12126	TRIAE_CS42_4AL_TGACv1_290063_AA0981150.2	TRIAE_CS42_4BS_TGACv1_329614_AA1102760.1	TRIAE_CS42_4DS_TGACv1_361677_AA1171410.3	NA	NA	NA	NA	NA	NA	NA	NA	NA	NA	NA	NA	NA	NA	NA	NA	NA	NA	NA	NA	NA	NA	NA	NA	NA	NA	NA	NA	NA	0	0	False	NA	0	NA	False	0	0	NA	False	NA	NA	0	False	NA	0
group12127	TRIAE_CS42_4AL_TGACv1_290063_AA0981160.1	TRIAE_CS42_4BS_TGACv1_330673_AA1108460.1	TRIAE_CS42_4DS_TGACv1_361677_AA1171420.1	0	0	0	False	0	0	0	False	0	0	0	False	0	0	0	False	0	0	0	False	0	0	0	False	0	0	0	False	0	0	0	False	0	0	0	False	0	0	0	False	0	0	0	False	0	0
group12128	TRIAE_CS42_4AL_TGACv1_290067_AA0981200.1	TRIAE_CS42_6BL_TGACv1_500024_AA1597500.1	TRIAE_CS42_6DL_TGACv1_528359_AA1713580.1	0	0	0	False	0	0	0	False	0	0	0	False	0	0	0	False	0	0	0	False	0	0	0	False	0	0	0	False	0	0	0	False	0	0	0	False	0	0	0	False	0	0	0	False	0	0
group12129	TRIAE_CS42_4AL_TGACv1_290073_AA0981300.1	TRIAE_CS42_4BS_TGACv1_329471_AA1101770.1	TRIAE_CS42_4DS_TGACv1_362235_AA1178050.1	0	0	0	False	0	0	0	False	0	0	0	False	0	0	0	False	0	0	0	False	0	0	0	False	0	0	0	False	0	0	0	False	0	0	0	False	0	0	0	False	0	0	0	False	0	0
group12130	TRIAE_CS42_4AL_TGACv1_290077_AA0981360.1	TRIAE_CS42_4BS_TGACv1_328641_AA1091570.1	TRIAE_CS42_4DS_TGACv1_361093_AA1160690.1	NA	NA	NA	NA	NA	NA	NA	NA	NA	NA	NA	NA	NA	NA	NA	NA	0	NA	0	False	NA	NA	NA	NA	0	0	NA	False	0	NA	0	False	0	NA	0	False	NA	NA	NA	NA	0	NA	0	False	0	NA
group12131	TRIAE_CS42_4AL_TGACv1_290084_AA0981460.1	TRIAE_CS42_5BL_TGACv1_404876_AA1313820.1	TRIAE_CS42_5DL_TGACv1_436069_AA1457640.1	0	0	0	False	0	0	0	False	0	0	0	False	0	0	0	False	0	0	0	False	0	0	0	False	0	0	0	False	0	0	0	False	0	0	0	False	0	0	0	False	0	0	0	False	0	0
group12132	TRIAE_CS42_4AL_TGACv1_290084_AA0981470.1	TRIAE_CS42_5BL_TGACv1_404876_AA1313810.2	TRIAE_CS42_5DL_TGACv1_436069_AA1457650.3	0	0	0	False	0	0	0	False	0	0	0	False	0	0	0	False	0	0	0	False	0	0	0	False	0	0	0	False	0	0	0	False	0	0	0	False	0	0	0	False	0	0	0	False	0	0
group12133	TRIAE_CS42_4AL_TGACv1_290084_AA0981490.1	TRIAE_CS42_5BL_TGACv1_404876_AA1313790.1	TRIAE_CS42_5DL_TGACv1_434235_AA1432250.1	NA	NA	NA	NA	NA	NA	NA	NA	NA	NA	NA	NA	NA	NA	NA	NA	NA	NA	NA	NA	NA	NA	NA	NA	NA	NA	NA	NA	NA	NA	NA	NA	NA	NA	NA	NA	NA	NA	NA	NA	0	0	NA	False	0	0
group12134	TRIAE_CS42_4AL_TGACv1_290089_AA0981520.1	TRIAE_CS42_4BS_TGACv1_328399_AA1087390.1	TRIAE_CS42_4DS_TGACv1_361422_AA1167690.1	0	0	0	False	0	0	NA	False	0	0	0	False	0	0	0	False	0	0	0	False	0	0	0	False	0	0	0	False	0	0	0	False	0	0	0	False	0	0	0	False	0	0	0	False	0	0
group12136	TRIAE_CS42_4AL_TGACv1_290090_AA0981550.1	TRIAE_CS42_4BS_TGACv1_328029_AA1081460.1	TRIAE_CS42_4DS_TGACv1_361303_AA1165320.1	NA	NA	NA	NA	NA	NA	NA	NA	NA	NA	NA	NA	NA	NA	NA	NA	NA	NA	NA	NA	NA	NA	NA	NA	NA	NA	NA	NA	NA	NA	NA	NA	NA	NA	NA	NA	NA	NA	NA	NA	NA	NA	NA	NA	NA	NA
group12138	TRIAE_CS42_4AL_TGACv1_290111_AA0981780.1	TRIAE_CS42_4BS_TGACv1_329552_AA1102460.2	TRIAE_CS42_4DS_TGACv1_361106_AA1161160.2	0	0	0	False	0	0	0	False	0	0	0	False	0	0	0	False	0	0	0	False	0	0	0	False	0	0	0	False	0	0	0	False	0	0	0	False	0	0	0	False	0	0	0	False	0	0
group12139	TRIAE_CS42_4AL_TGACv1_290111_AA0981810.1	TRIAE_CS42_6BL_TGACv1_499743_AA1590810.1	TRIAE_CS42_4DS_TGACv1_361106_AA1161120.2	0	0	1	True	0	0	0	False	0	0	1	True	0	0	0	False	0	0	0	False	0	0	1	True	0	0	1	True	0	0	0	False	0	0	0	False	0	0	0	False	0	0	0	False	0	0
group12140	TRIAE_CS42_4AL_TGACv1_290117_AA0981880.1	TRIAE_CS42_4BS_TGACv1_330592_AA1108230.2	TRIAE_CS42_4DS_TGACv1_361983_AA1175340.2	0	0	0	False	0	-1	0	True	0	0	0	False	0	-1	0	True	0	-1	0	True	0	-1	0	True	0	0	0	False	0	-1	0	True	0	-1	0	True	0	-1	0	True	0	0	0	False	-1	0
group12142	TRIAE_CS42_4AL_TGACv1_290117_AA0981920.2	TRIAE_CS42_4BS_TGACv1_331013_AA1109360.1	TRIAE_CS42_4DS_TGACv1_361983_AA1175300.1	0	0	0	False	0	0	0	False	0	0	0	False	0	0	0	False	0	0	0	False	0	0	0	False	0	0	0	False	0	0	0	False	0	0	0	False	0	0	0	False	0	0	0	False	0	0
group12144	TRIAE_CS42_4AL_TGACv1_290118_AA0981940.1	TRIAE_CS42_5BL_TGACv1_404968_AA1316560.1	TRIAE_CS42_5DL_TGACv1_434457_AA1436360.1	0	NA	NA	False	0	0	0	False	0	0	0	False	0	0	0	False	0	0	0	False	0	0	0	False	0	0	0	False	0	0	0	False	0	0	0	False	0	0	0	False	0	0	0	False	0	0
group12145	TRIAE_CS42_4AL_TGACv1_290121_AA0981960.2	TRIAE_CS42_4BS_TGACv1_328469_AA1088420.1	TRIAE_CS42_4DS_TGACv1_361508_AA1169270.3	-1	0	0	True	-1	0	0	True	-1	0	0	True	-1	0	0	True	-1	0	0	True	-1	-1	0	True	-1	-1	0	True	-1	0	0	True	-1	0	0	True	-1	0	0	True	0	0	0	False	-1	0
group12146	TRIAE_CS42_4AL_TGACv1_290128_AA0982010.1	TRIAE_CS42_4BS_TGACv1_327921_AA1078750.1	TRIAE_CS42_4DS_TGACv1_361230_AA1163980.1	0	0	0	False	0	0	0	False	0	0	0	False	0	0	0	False	0	0	0	False	0	0	0	False	0	0	0	False	0	0	0	False	0	0	0	False	0	0	0	False	0	0	0	False	0	0
group12147	TRIAE_CS42_4AL_TGACv1_290129_AA0982030.1	TRIAE_CS42_4BS_TGACv1_328355_AA1086750.2	TRIAE_CS42_4DS_TGACv1_361786_AA1172710.1	0	0	0	False	0	0	0	False	0	0	NA	False	0	0	NA	False	0	0	NA	False	0	0	NA	False	0	0	0	False	0	0	0	False	0	0	0	False	0	0	0	False	0	0	0	False	0	0
group12148	TRIAE_CS42_4AL_TGACv1_290130_AA0982040.1	TRIAE_CS42_5BL_TGACv1_407520_AA1357660.1	TRIAE_CS42_5DL_TGACv1_434077_AA1428460.1	0	0	0	False	0	0	0	False	0	0	0	False	0	0	0	False	0	0	0	False	0	0	0	False	0	0	0	False	0	0	0	False	1	1	0	True	1	1	0	True	0	0	0	False	1	1
group12149	TRIAE_CS42_4AL_TGACv1_290134_AA0982060.1	TRIAE_CS42_4BS_TGACv1_329195_AA1098830.1	TRIAE_CS42_4DS_TGACv1_361512_AA1169420.1	0	0	0	False	0	0	0	False	0	0	0	False	0	0	0	False	0	0	0	False	0	0	1	True	0	0	0	False	0	0	0	False	0	0	0	False	0	0	0	False	0	0	0	False	0	0
group12150	TRIAE_CS42_4AL_TGACv1_290140_AA0982100.1	TRIAE_CS42_4BS_TGACv1_328611_AA1090980.1	TRIAE_CS42_4DS_TGACv1_361462_AA1168460.1	NA	NA	NA	NA	NA	NA	NA	NA	NA	NA	NA	NA	NA	NA	NA	NA	NA	NA	NA	NA	NA	NA	NA	NA	NA	NA	NA	NA	0	NA	0	False	0	NA	0	False	NA	NA	NA	NA	0	NA	0	False	NA	NA
group12151	TRIAE_CS42_4AL_TGACv1_290149_AA0982270.2	TRIAE_CS42_4BS_TGACv1_328843_AA1094370.1	TRIAE_CS42_4DS_TGACv1_361239_AA1164190.1	0	0	0	False	0	0	0	False	0	0	0	False	0	0	0	False	0	0	0	False	0	0	0	False	0	0	0	False	0	0	0	False	0	0	0	False	0	0	0	False	0	0	0	False	0	0
group12152	TRIAE_CS42_4AL_TGACv1_290151_AA0982280.1	TRIAE_CS42_5BL_TGACv1_405570_AA1330640.1	TRIAE_CS42_5DL_TGACv1_435666_AA1453250.1	0	0	0	False	0	0	0	False	0	0	0	False	0	0	0	False	0	0	0	False	0	0	0	False	0	0	0	False	0	0	0	False	0	0	0	False	0	0	0	False	0	0	0	False	0	0
group12153	TRIAE_CS42_4AL_TGACv1_290152_AA0982290.2	TRIAE_CS42_5BL_TGACv1_407457_AA1357080.2	TRIAE_CS42_5DL_TGACv1_436998_AA1464410.1	0	0	0	False	0	0	0	False	0	0	0	False	0	0	0	False	0	0	0	False	-1	-1	0	True	0	0	0	False	0	0	0	False	0	0	0	False	0	0	0	False	0	0	0	False	0	0
group12155	TRIAE_CS42_4AL_TGACv1_290153_AA0982360.2	TRIAE_CS42_4BS_TGACv1_329455_AA1101540.1	TRIAE_CS42_4DS_TGACv1_362590_AA1180890.1	0	0	0	False	0	0	0	False	0	0	0	False	0	0	0	False	0	0	0	False	0	0	0	False	0	0	0	False	0	0	0	False	0	0	0	False	0	0	0	False	0	0	0	False	0	0
group12156	TRIAE_CS42_4AL_TGACv1_290155_AA0982420.1	TRIAE_CS42_5BL_TGACv1_407825_AA1359780.1	TRIAE_CS42_5DL_TGACv1_433776_AA1421740.1	NA	0	0	False	0	0	0	False	0	0	0	False	0	0	0	False	0	0	0	False	0	0	0	False	NA	0	0	False	0	0	0	False	0	0	0	False	0	0	0	False	0	0	0	False	0	0
group12157	TRIAE_CS42_4AL_TGACv1_290155_AA0982450.1	TRIAE_CS42_5BL_TGACv1_407690_AA1358860.1	TRIAE_CS42_5DL_TGACv1_434819_AA1442130.1	0	0	1	True	0	1	1	True	0	1	1	True	0	0	1	True	0	0	0	False	0	0	1	True	0	0	1	True	0	0	0	False	0	0	0	False	0	0	0	False	0	0	0	False	0	0
group12158	TRIAE_CS42_4AL_TGACv1_290165_AA0982510.1	TRIAE_CS42_4BS_TGACv1_328976_AA1096420.1	TRIAE_CS42_4DS_TGACv1_363103_AA1183340.1	0	0	0	False	0	0	0	False	0	0	0	False	0	0	0	False	0	0	0	False	0	0	0	False	0	0	0	False	0	0	0	False	0	0	0	False	0	0	0	False	0	0	0	False	0	NA
group12161	TRIAE_CS42_4AL_TGACv1_290190_AA0982780.1	TRIAE_CS42_4BS_TGACv1_328369_AA1086980.1	TRIAE_CS42_4DS_TGACv1_363130_AA1183390.2	0	0	0	False	0	0	0	False	0	0	0	False	0	0	0	False	0	0	0	False	0	0	0	False	0	0	0	False	0	0	0	False	0	0	0	False	0	0	0	False	0	0	0	False	0	0
group12162	TRIAE_CS42_4AL_TGACv1_290190_AA0982800.1	TRIAE_CS42_4BS_TGACv1_331311_AA1109840.1	TRIAE_CS42_4DS_TGACv1_362748_AA1181880.1	0	0	0	False	0	0	0	False	0	0	0	False	0	0	0	False	0	0	0	False	0	0	0	False	0	0	0	False	0	0	0	False	0	0	0	False	0	0	0	False	0	0	0	False	0	0
group12163	TRIAE_CS42_4AL_TGACv1_290199_AA0982890.1	TRIAE_CS42_5BL_TGACv1_405102_AA1320000.2	TRIAE_CS42_5DL_TGACv1_433194_AA1405150.1	0	0	0	False	NA	0	0	False	NA	0	0	False	0	0	0	False	0	0	0	False	0	0	0	False	0	0	0	False	0	0	0	False	0	0	0	False	0	0	0	False	0	0	0	False	0	0
[truncated: 8,185 more rows]
[truncated: 38 more columns]
