# Supplementary material for: An improved assembly and annotation of the allohexaploid wheat genome identifies complete families of agronomic genes and provides genomic evidence for chromosomal translocations
Source: Genome Res. 2017 May;27(5):885–96. doi: 10.1101/gr.217117.116 (PMC5411782; doi:10.1101/gr.217117.116)
Supplement: Supplemental Material [file supp_gr.217117.116_Supplemental_File_S14.xlsx]

## Sheet: collinear_three_way
##Alignment	##region	A genome	B genome	D genome
## Alignment 62: score=300.0 e_value=2.4e-10 N=6 WB030534&WD062348 plus	0	Triticum_aestivum_CS42_TGACv1_scaffold_001498_1AL:4853..28783	Triticum_aestivum_CS42_TGACv1_scaffold_030534_1BL:56006..174325	Triticum_aestivum_CS42_TGACv1_scaffold_062348_1DL:37906..66673
62- 0:	0	TRIAE_CS42_1AL_TGACv1_001498_AA0031390	TRIAE_CS42_1BL_TGACv1_030534_AA0093350	TRIAE_CS42_1DL_TGACv1_062348_AA0212990
62- 1:	0	TRIAE_CS42_1AL_TGACv1_001498_AA0031400	TRIAE_CS42_1BL_TGACv1_030534_AA0093360	TRIAE_CS42_1DL_TGACv1_062348_AA0213000
62- 2:	0	TRIAE_CS42_1AL_TGACv1_001498_AA0031410	TRIAE_CS42_1BL_TGACv1_030534_AA0093370	TRIAE_CS42_1DL_TGACv1_062348_AA0213010
62- 3:	0	TRIAE_CS42_1AL_TGACv1_001498_AA0031420	TRIAE_CS42_1BL_TGACv1_030534_AA0093380	TRIAE_CS42_1DL_TGACv1_062348_AA0213020
62- 4:	0	TRIAE_CS42_1AL_TGACv1_001498_AA0031430	TRIAE_CS42_1BL_TGACv1_030534_AA0093390	TRIAE_CS42_1DL_TGACv1_062348_AA0213030
62- 5:	0	-	TRIAE_CS42_1BL_TGACv1_030534_AA0093400	TRIAE_CS42_1DL_TGACv1_062348_AA0213040
## Alignment 70: score=293.0 e_value=2.4e-11 N=6 WB145925&WD177171 plus	8	Triticum_aestivum_CS42_TGACv1_scaffold_112635_2AS:16601..56371	Triticum_aestivum_CS42_TGACv1_scaffold_145925_2BS:57987..224815	Triticum_aestivum_CS42_TGACv1_scaffold_177171_2DS:97104..183983
70- 0:	8	TRIAE_CS42_2AS_TGACv1_112635_AA0342640	TRIAE_CS42_2BS_TGACv1_145925_AA0449600	TRIAE_CS42_2DS_TGACv1_177171_AA0567530
70- 1:	8	TRIAE_CS42_2AS_TGACv1_112635_AA0342650	TRIAE_CS42_2BS_TGACv1_145925_AA0449660	TRIAE_CS42_2DS_TGACv1_177171_AA0567610
70- 2:	8	TRIAE_CS42_2AS_TGACv1_112635_AA0342660	TRIAE_CS42_2BS_TGACv1_145925_AA0449670	TRIAE_CS42_2DS_TGACv1_177171_AA0567620
70- 3:	8	TRIAE_CS42_2AS_TGACv1_112635_AA0342670	TRIAE_CS42_2BS_TGACv1_145925_AA0449680	TRIAE_CS42_2DS_TGACv1_177171_AA0567640
70- 4:	8	TRIAE_CS42_2AS_TGACv1_112635_AA0342690	TRIAE_CS42_2BS_TGACv1_145925_AA0449700	TRIAE_CS42_2DS_TGACv1_177171_AA0567650
70- 5:	8	TRIAE_CS42_2AS_TGACv1_112635_AA0342710,TRIAE_CS42_2AS_TGACv1_112635_AA0342720	TRIAE_CS42_2BS_TGACv1_145925_AA0449710	TRIAE_CS42_2DS_TGACv1_177171_AA0567660
## Alignment 12: score=250.0 e_value=0 N=5 WA113238&WB146827 minus	10	Triticum_aestivum_CS42_TGACv1_scaffold_113238_2AS:7796..29875	Triticum_aestivum_CS42_TGACv1_scaffold_146827_2BS:18685..46180	Triticum_aestivum_CS42_TGACv1_scaffold_178224_2DS:9373..30735
12- 0:	10	TRIAE_CS42_2AS_TGACv1_113238_AA0353290	TRIAE_CS42_2BS_TGACv1_146827_AA0473570	TRIAE_CS42_2DS_TGACv1_178224_AA0592910
12- 1:	10	TRIAE_CS42_2AS_TGACv1_113238_AA0353300	TRIAE_CS42_2BS_TGACv1_146827_AA0473560	TRIAE_CS42_2DS_TGACv1_178224_AA0592920
12- 2:	10	TRIAE_CS42_2AS_TGACv1_113238_AA0353310	TRIAE_CS42_2BS_TGACv1_146827_AA0473550	TRIAE_CS42_2DS_TGACv1_178224_AA0592930
12- 3:	10	TRIAE_CS42_2AS_TGACv1_113238_AA0353320	TRIAE_CS42_2BS_TGACv1_146827_AA0473540	TRIAE_CS42_2DS_TGACv1_178224_AA0592940
12- 4:	10	TRIAE_CS42_2AS_TGACv1_113238_AA0353330	TRIAE_CS42_2BS_TGACv1_146827_AA0473530	TRIAE_CS42_2DS_TGACv1_178224_AA0592950
## Alignment 19: score=250.0 e_value=4.2e-06 N=5 WA195481&WD250027 minus	17	Triticum_aestivum_CS42_TGACv1_scaffold_195481_3AL:47221..64335	Triticum_aestivum_CS42_TGACv1_scaffold_224116_3B:35006..52294	Triticum_aestivum_CS42_TGACv1_scaffold_250027_3DL:15626..40915
19- 0:	17	TRIAE_CS42_3AL_TGACv1_195481_AA0650040	TRIAE_CS42_3B_TGACv1_224116_AA0792570	TRIAE_CS42_3DL_TGACv1_250027_AA0860670
19- 1:	17	TRIAE_CS42_3AL_TGACv1_195481_AA0650060	TRIAE_CS42_3B_TGACv1_224116_AA0792560	TRIAE_CS42_3DL_TGACv1_250027_AA0860660
19- 2:	17	TRIAE_CS42_3AL_TGACv1_195481_AA0650070	TRIAE_CS42_3B_TGACv1_224116_AA0792550	TRIAE_CS42_3DL_TGACv1_250027_AA0860650
19- 3:	17	TRIAE_CS42_3AL_TGACv1_195481_AA0650080	TRIAE_CS42_3B_TGACv1_224116_AA0792540	TRIAE_CS42_3DL_TGACv1_250027_AA0860640
19- 4:	17	TRIAE_CS42_3AL_TGACv1_195481_AA0650090	TRIAE_CS42_3B_TGACv1_224116_AA0792530	TRIAE_CS42_3DL_TGACv1_250027_AA0860630
## Alignment 24: score=250.0 e_value=2.3e-06 N=5 WA288349&WB328157 minus	20	Triticum_aestivum_CS42_TGACv1_scaffold_288349_4AL:29586..77590	Triticum_aestivum_CS42_TGACv1_scaffold_328157_4BS:38607..63045	Triticum_aestivum_CS42_TGACv1_scaffold_361457_4DS:19746..45470
24- 0:	20	TRIAE_CS42_4AL_TGACv1_288349_AA0945790	TRIAE_CS42_4BS_TGACv1_328157_AA1083690	TRIAE_CS42_4DS_TGACv1_361457_AA1168300
24- 1:	20	TRIAE_CS42_4AL_TGACv1_288349_AA0945800	TRIAE_CS42_4BS_TGACv1_328157_AA1083680	TRIAE_CS42_4DS_TGACv1_361457_AA1168310
24- 2:	20	TRIAE_CS42_4AL_TGACv1_288349_AA0945810	TRIAE_CS42_4BS_TGACv1_328157_AA1083670	TRIAE_CS42_4DS_TGACv1_361457_AA1168320
24- 3:	20	TRIAE_CS42_4AL_TGACv1_288349_AA0945830	TRIAE_CS42_4BS_TGACv1_328157_AA1083660	TRIAE_CS42_4DS_TGACv1_361457_AA1168330
24- 4:	20	TRIAE_CS42_4AL_TGACv1_288349_AA0945840	TRIAE_CS42_4BS_TGACv1_328157_AA1083650	TRIAE_CS42_4DS_TGACv1_361457_AA1168340
## Alignment 38: score=296.0 e_value=2.3e-09 N=6 WA375286&WB404593 plus	33	Triticum_aestivum_CS42_TGACv1_scaffold_375286_5AL:26956..74758	Triticum_aestivum_CS42_TGACv1_scaffold_404593_5BL:67316..158457	Triticum_aestivum_CS42_TGACv1_scaffold_435472_5DL:13100..34914
38- 0:	33	TRIAE_CS42_5AL_TGACv1_375286_AA1219160	TRIAE_CS42_5BL_TGACv1_404593_AA1305450	TRIAE_CS42_5DL_TGACv1_435472_AA1451180
38- 1:	33	TRIAE_CS42_5AL_TGACv1_375286_AA1219170	TRIAE_CS42_5BL_TGACv1_404593_AA1305460	TRIAE_CS42_5DL_TGACv1_435472_AA1451170
38- 2:	33	TRIAE_CS42_5AL_TGACv1_375286_AA1219180	TRIAE_CS42_5BL_TGACv1_404593_AA1305510	TRIAE_CS42_5DL_TGACv1_435472_AA1451160
38- 3:	33	TRIAE_CS42_5AL_TGACv1_375286_AA1219190	TRIAE_CS42_5BL_TGACv1_404593_AA1305520	TRIAE_CS42_5DL_TGACv1_435472_AA1451150
38- 4:	33	TRIAE_CS42_5AL_TGACv1_375286_AA1219200	TRIAE_CS42_5BL_TGACv1_404593_AA1305540	TRIAE_CS42_5DL_TGACv1_435472_AA1451140
38- 5:	33	TRIAE_CS42_5AL_TGACv1_375286_AA1219210	TRIAE_CS42_5BL_TGACv1_404593_AA1305570	-
## Alignment 83: score=299.0 e_value=9.3e-08 N=6 WB406335&WD433611 plus	34	Triticum_aestivum_CS42_TGACv1_scaffold_375443_5AL:9076..38622	Triticum_aestivum_CS42_TGACv1_scaffold_406335_5BL:18057..48605	Triticum_aestivum_CS42_TGACv1_scaffold_433611_5DL:4384..34095
83- 0:	34	TRIAE_CS42_5AL_TGACv1_375443_AA1221730	TRIAE_CS42_5BL_TGACv1_406335_AA1344180	TRIAE_CS42_5DL_TGACv1_433611_AA1417510
83- 1:	34	TRIAE_CS42_5AL_TGACv1_375443_AA1221720	TRIAE_CS42_5BL_TGACv1_406335_AA1344190	TRIAE_CS42_5DL_TGACv1_433611_AA1417530
83- 2:	34	TRIAE_CS42_5AL_TGACv1_375443_AA1221710	TRIAE_CS42_5BL_TGACv1_406335_AA1344200	TRIAE_CS42_5DL_TGACv1_433611_AA1417550
83- 3:	34	TRIAE_CS42_5AL_TGACv1_375443_AA1221700	TRIAE_CS42_5BL_TGACv1_406335_AA1344210	TRIAE_CS42_5DL_TGACv1_433611_AA1417560
83- 4:	34	TRIAE_CS42_5AL_TGACv1_375443_AA1221690	TRIAE_CS42_5BL_TGACv1_406335_AA1344220	TRIAE_CS42_5DL_TGACv1_433611_AA1417580
83- 5:	34	TRIAE_CS42_5AL_TGACv1_375443_AA1221680	TRIAE_CS42_5BL_TGACv1_406335_AA1344230	TRIAE_CS42_5DL_TGACv1_433611_AA1417590
## Alignment 44: score=250.0 e_value=2.6e-06 N=5 WA376140&WD433402 minus	36	Triticum_aestivum_CS42_TGACv1_scaffold_376140_5AL:2899..45740	Triticum_aestivum_CS42_TGACv1_scaffold_404816_5BL:30672..71423	Triticum_aestivum_CS42_TGACv1_scaffold_433402_5DL:82787..111303
44- 0:	36	TRIAE_CS42_5AL_TGACv1_376140_AA1232660	TRIAE_CS42_5BL_TGACv1_404816_AA1311660	TRIAE_CS42_5DL_TGACv1_433402_AA1412090
44- 1:	36	TRIAE_CS42_5AL_TGACv1_376140_AA1232680	TRIAE_CS42_5BL_TGACv1_404816_AA1311670	TRIAE_CS42_5DL_TGACv1_433402_AA1412080
44- 2:	36	TRIAE_CS42_5AL_TGACv1_376140_AA1232700	TRIAE_CS42_5BL_TGACv1_404816_AA1311680	TRIAE_CS42_5DL_TGACv1_433402_AA1412070
44- 3:	36	TRIAE_CS42_5AL_TGACv1_376140_AA1232710	TRIAE_CS42_5BL_TGACv1_404816_AA1311690	TRIAE_CS42_5DL_TGACv1_433402_AA1412060
44- 4:	36	TRIAE_CS42_5AL_TGACv1_376140_AA1232720	TRIAE_CS42_5BL_TGACv1_404816_AA1311700	TRIAE_CS42_5DL_TGACv1_433402_AA1412050
## Alignment 45: score=300.0 e_value=2.3e-08 N=6 WA392578&WD456510 plus	37	Triticum_aestivum_CS42_TGACv1_scaffold_392578_5AS:183276..209005	Triticum_aestivum_CS42_TGACv1_scaffold_424311_5BS:13106..36625	Triticum_aestivum_CS42_TGACv1_scaffold_456510_5DS:24146..63545
45- 0:	37	TRIAE_CS42_5AS_TGACv1_392578_AA1261170	-	TRIAE_CS42_5DS_TGACv1_456510_AA1472490
45- 1:	37	TRIAE_CS42_5AS_TGACv1_392578_AA1261180	TRIAE_CS42_5BS_TGACv1_424311_AA1388640	TRIAE_CS42_5DS_TGACv1_456510_AA1472500
45- 2:	37	TRIAE_CS42_5AS_TGACv1_392578_AA1261190	TRIAE_CS42_5BS_TGACv1_424311_AA1388650	TRIAE_CS42_5DS_TGACv1_456510_AA1472510
45- 3:	37	TRIAE_CS42_5AS_TGACv1_392578_AA1261220	TRIAE_CS42_5BS_TGACv1_424311_AA1388660	TRIAE_CS42_5DS_TGACv1_456510_AA1472560
45- 4:	37	TRIAE_CS42_5AS_TGACv1_392578_AA1261230	TRIAE_CS42_5BS_TGACv1_424311_AA1388670	TRIAE_CS42_5DS_TGACv1_456510_AA1472570
45- 5:	37	TRIAE_CS42_5AS_TGACv1_392578_AA1261240	TRIAE_CS42_5BS_TGACv1_424311_AA1388680	TRIAE_CS42_5DS_TGACv1_456510_AA1472580
## Alignment 53: score=449.0 e_value=0 N=9 WA471983&WB499662 plus	45	Triticum_aestivum_CS42_TGACv1_scaffold_471983_6AL:7146..72780	Triticum_aestivum_CS42_TGACv1_scaffold_499662_6BL:37214..181010	Triticum_aestivum_CS42_TGACv1_scaffold_526515_6DL:77797..140985
53- 0:	45	TRIAE_CS42_6AL_TGACv1_471983_AA1516550	TRIAE_CS42_6BL_TGACv1_499662_AA1588530	TRIAE_CS42_6DL_TGACv1_526515_AA1686020
53- 1:	45	TRIAE_CS42_6AL_TGACv1_471983_AA1516560	TRIAE_CS42_6BL_TGACv1_499662_AA1588540	TRIAE_CS42_6DL_TGACv1_526515_AA1686010
53- 2:	45	TRIAE_CS42_6AL_TGACv1_471983_AA1516570	TRIAE_CS42_6BL_TGACv1_499662_AA1588550	TRIAE_CS42_6DL_TGACv1_526515_AA1686000
53- 3:	45	TRIAE_CS42_6AL_TGACv1_471983_AA1516580	TRIAE_CS42_6BL_TGACv1_499662_AA1588560	TRIAE_CS42_6DL_TGACv1_526515_AA1685990
53- 4:	45	TRIAE_CS42_6AL_TGACv1_471983_AA1516600	TRIAE_CS42_6BL_TGACv1_499662_AA1588580	-
53- 5:	45	TRIAE_CS42_6AL_TGACv1_471983_AA1516610	TRIAE_CS42_6BL_TGACv1_499662_AA1588590	TRIAE_CS42_6DL_TGACv1_526515_AA1685960
53- 6:	45	TRIAE_CS42_6AL_TGACv1_471983_AA1516620	TRIAE_CS42_6BL_TGACv1_499662_AA1588600	TRIAE_CS42_6DL_TGACv1_526515_AA1685950
53- 7:	45	TRIAE_CS42_6AL_TGACv1_471983_AA1516630	TRIAE_CS42_6BL_TGACv1_499662_AA1588610	TRIAE_CS42_6DL_TGACv1_526515_AA1685940
53- 8:	45	TRIAE_CS42_6AL_TGACv1_471983_AA1516640	TRIAE_CS42_6BL_TGACv1_499662_AA1588620	-
## Alignment 57: score=300.0 e_value=6.9e-08 N=6 WA556574&WB579095 minus	48	Triticum_aestivum_CS42_TGACv1_scaffold_556574_7AL:66966..97704	Triticum_aestivum_CS42_TGACv1_scaffold_579095_7BL:21074..51035	Triticum_aestivum_CS42_TGACv1_scaffold_602888_7DL:93386..113466
57- 0:	48	TRIAE_CS42_7AL_TGACv1_556574_AA1765950	TRIAE_CS42_7BL_TGACv1_579095_AA1904120	TRIAE_CS42_7DL_TGACv1_602888_AA1971180
57- 1:	48	TRIAE_CS42_7AL_TGACv1_556574_AA1765960	TRIAE_CS42_7BL_TGACv1_579095_AA1904130	TRIAE_CS42_7DL_TGACv1_602888_AA1971190
57- 2:	48	TRIAE_CS42_7AL_TGACv1_556574_AA1765970	TRIAE_CS42_7BL_TGACv1_579095_AA1904110	TRIAE_CS42_7DL_TGACv1_602888_AA1971200
57- 3:	48	TRIAE_CS42_7AL_TGACv1_556574_AA1765980	TRIAE_CS42_7BL_TGACv1_579095_AA1904100	TRIAE_CS42_7DL_TGACv1_602888_AA1971210
57- 4:	48	TRIAE_CS42_7AL_TGACv1_556574_AA1765990	TRIAE_CS42_7BL_TGACv1_579095_AA1904090	TRIAE_CS42_7DL_TGACv1_602888_AA1971220
57- 5:	48	TRIAE_CS42_7AL_TGACv1_556574_AA1766000	TRIAE_CS42_7BL_TGACv1_579095_AA1904080	-
## Alignment 60: score=300.0 e_value=1.6e-09 N=6 WA556731&WD603369 plus	49	Triticum_aestivum_CS42_TGACv1_scaffold_556731_7AL:41577..98415	Triticum_aestivum_CS42_TGACv1_scaffold_578382_7BL:41037..64455	Triticum_aestivum_CS42_TGACv1_scaffold_603369_7DL:15666..68145
60- 0:	49	TRIAE_CS42_7AL_TGACv1_556731_AA1769850	TRIAE_CS42_7BL_TGACv1_578382_AA1893940	TRIAE_CS42_7DL_TGACv1_603369_AA1982040
60- 1:	49	TRIAE_CS42_7AL_TGACv1_556731_AA1769860	TRIAE_CS42_7BL_TGACv1_578382_AA1893950	TRIAE_CS42_7DL_TGACv1_603369_AA1982050
60- 2:	49	TRIAE_CS42_7AL_TGACv1_556731_AA1769870	TRIAE_CS42_7BL_TGACv1_578382_AA1893960	TRIAE_CS42_7DL_TGACv1_603369_AA1982060
60- 3:	49	TRIAE_CS42_7AL_TGACv1_556731_AA1769880	TRIAE_CS42_7BL_TGACv1_578382_AA1893970	TRIAE_CS42_7DL_TGACv1_603369_AA1982070
60- 4:	49	TRIAE_CS42_7AL_TGACv1_556731_AA1769890	TRIAE_CS42_7BL_TGACv1_578382_AA1893980	TRIAE_CS42_7DL_TGACv1_603369_AA1982080
60- 5:	49	TRIAE_CS42_7AL_TGACv1_556731_AA1769900	-	TRIAE_CS42_7DL_TGACv1_603369_AA1982090

## Sheet: collinear_pairwise
## Alignment	## region
## Alignment 0: score=250.0 e_value=3.7e-06 N=5 WA001498&WB030534 plus	0	Triticum_aestivum_CS42_TGACv1_scaffold_001498_1AL:4853..28783	Triticum_aestivum_CS42_TGACv1_scaffold_030534_1BL:56006..77875
0- 0:	0	TRIAE_CS42_1AL_TGACv1_001498_AA0031390	TRIAE_CS42_1BL_TGACv1_030534_AA0093350
0- 1:	0	TRIAE_CS42_1AL_TGACv1_001498_AA0031400	TRIAE_CS42_1BL_TGACv1_030534_AA0093360
0- 2:	0	TRIAE_CS42_1AL_TGACv1_001498_AA0031410	TRIAE_CS42_1BL_TGACv1_030534_AA0093370
0- 3:	0	TRIAE_CS42_1AL_TGACv1_001498_AA0031420	TRIAE_CS42_1BL_TGACv1_030534_AA0093380
0- 4:	0	TRIAE_CS42_1AL_TGACv1_001498_AA0031430	TRIAE_CS42_1BL_TGACv1_030534_AA0093390
## Alignment 62: score=300.0 e_value=2.4e-10 N=6 WB030534&WD062348 plus	0	Triticum_aestivum_CS42_TGACv1_scaffold_030534_1BL:56006..174325	Triticum_aestivum_CS42_TGACv1_scaffold_062348_1DL:37906..66673
62- 0:	0	TRIAE_CS42_1BL_TGACv1_030534_AA0093350	TRIAE_CS42_1DL_TGACv1_062348_AA0212990
62- 1:	0	TRIAE_CS42_1BL_TGACv1_030534_AA0093360	TRIAE_CS42_1DL_TGACv1_062348_AA0213000
62- 2:	0	TRIAE_CS42_1BL_TGACv1_030534_AA0093370	TRIAE_CS42_1DL_TGACv1_062348_AA0213010
62- 3:	0	TRIAE_CS42_1BL_TGACv1_030534_AA0093380	TRIAE_CS42_1DL_TGACv1_062348_AA0213020
62- 4:	0	TRIAE_CS42_1BL_TGACv1_030534_AA0093390	TRIAE_CS42_1DL_TGACv1_062348_AA0213030
62- 5:	0	TRIAE_CS42_1BL_TGACv1_030534_AA0093400	TRIAE_CS42_1DL_TGACv1_062348_AA0213040
## Alignment 1: score=250.0 e_value=5.4e-06 N=5 WA001498&WD062348 plus	0	Triticum_aestivum_CS42_TGACv1_scaffold_001498_1AL:4853..28783	Triticum_aestivum_CS42_TGACv1_scaffold_062348_1DL:37906..57885
1- 0:	0	TRIAE_CS42_1AL_TGACv1_001498_AA0031390	TRIAE_CS42_1DL_TGACv1_062348_AA0212990
1- 1:	0	TRIAE_CS42_1AL_TGACv1_001498_AA0031400	TRIAE_CS42_1DL_TGACv1_062348_AA0213000
1- 2:	0	TRIAE_CS42_1AL_TGACv1_001498_AA0031410	TRIAE_CS42_1DL_TGACv1_062348_AA0213010
1- 3:	0	TRIAE_CS42_1AL_TGACv1_001498_AA0031420	TRIAE_CS42_1DL_TGACv1_062348_AA0213020
1- 4:	0	TRIAE_CS42_1AL_TGACv1_001498_AA0031430	TRIAE_CS42_1DL_TGACv1_062348_AA0213030
## Alignment 2: score=300.0 e_value=2.7e-09 N=6 WA001859&WD062176 plus	1	Triticum_aestivum_CS42_TGACv1_scaffold_001859_1AL:15156..45465	Triticum_aestivum_CS42_TGACv1_scaffold_062176_1DL:226..61605
2- 0:	1	TRIAE_CS42_1AL_TGACv1_001859_AA0035870	TRIAE_CS42_1DL_TGACv1_062176_AA0210010
2- 1:	1	TRIAE_CS42_1AL_TGACv1_001859_AA0035880	TRIAE_CS42_1DL_TGACv1_062176_AA0210020
2- 2:	1	TRIAE_CS42_1AL_TGACv1_001859_AA0035890	TRIAE_CS42_1DL_TGACv1_062176_AA0210030
2- 3:	1	TRIAE_CS42_1AL_TGACv1_001859_AA0035900	TRIAE_CS42_1DL_TGACv1_062176_AA0210040
2- 4:	1	TRIAE_CS42_1AL_TGACv1_001859_AA0035910	TRIAE_CS42_1DL_TGACv1_062176_AA0210050
2- 5:	1	TRIAE_CS42_1AL_TGACv1_001859_AA0035920	TRIAE_CS42_1DL_TGACv1_062176_AA0210060
## Alignment 3: score=250.0 e_value=4.2e-07 N=5 WA002261&WD062127 plus	2	Triticum_aestivum_CS42_TGACv1_scaffold_002261_1AL:11306..35405	Triticum_aestivum_CS42_TGACv1_scaffold_062127_1DL:35096..65095
3- 0:	2	TRIAE_CS42_1AL_TGACv1_002261_AA0040130	TRIAE_CS42_1DL_TGACv1_062127_AA0209080
3- 1:	2	TRIAE_CS42_1AL_TGACv1_002261_AA0040140	TRIAE_CS42_1DL_TGACv1_062127_AA0209090
3- 2:	2	TRIAE_CS42_1AL_TGACv1_002261_AA0040150	TRIAE_CS42_1DL_TGACv1_062127_AA0209100
3- 3:	2	TRIAE_CS42_1AL_TGACv1_002261_AA0040160	TRIAE_CS42_1DL_TGACv1_062127_AA0209110
3- 4:	2	TRIAE_CS42_1AL_TGACv1_002261_AA0040170	TRIAE_CS42_1DL_TGACv1_062127_AA0209120
## Alignment 4: score=250.0 e_value=4e-06 N=5 WA019551&WD080446 plus	3	Triticum_aestivum_CS42_TGACv1_scaffold_019551_1AS:29834..85885	Triticum_aestivum_CS42_TGACv1_scaffold_080446_1DS:53908..76075
4- 0:	3	TRIAE_CS42_1AS_TGACv1_019551_AA0068040	TRIAE_CS42_1DS_TGACv1_080446_AA0248140
4- 1:	3	TRIAE_CS42_1AS_TGACv1_019551_AA0068050	TRIAE_CS42_1DS_TGACv1_080446_AA0248150
4- 2:	3	TRIAE_CS42_1AS_TGACv1_019551_AA0068060	TRIAE_CS42_1DS_TGACv1_080446_AA0248160
4- 3:	3	TRIAE_CS42_1AS_TGACv1_019551_AA0068080	TRIAE_CS42_1DS_TGACv1_080446_AA0248170
4- 4:	3	TRIAE_CS42_1AS_TGACv1_019551_AA0068090	TRIAE_CS42_1DS_TGACv1_080446_AA0248180
## Alignment 5: score=300.0 e_value=2.3e-08 N=6 WA094127&WD158009 plus	4	Triticum_aestivum_CS42_TGACv1_scaffold_094127_2AL:19108..60735	Triticum_aestivum_CS42_TGACv1_scaffold_158009_2DL:111596..169545
5- 0:	4	TRIAE_CS42_2AL_TGACv1_094127_AA0292950	TRIAE_CS42_2DL_TGACv1_158009_AA0505800
5- 1:	4	TRIAE_CS42_2AL_TGACv1_094127_AA0292960	TRIAE_CS42_2DL_TGACv1_158009_AA0505810
5- 2:	4	TRIAE_CS42_2AL_TGACv1_094127_AA0292970	TRIAE_CS42_2DL_TGACv1_158009_AA0505820
5- 3:	4	TRIAE_CS42_2AL_TGACv1_094127_AA0292980	TRIAE_CS42_2DL_TGACv1_158009_AA0505830
5- 4:	4	TRIAE_CS42_2AL_TGACv1_094127_AA0292990	TRIAE_CS42_2DL_TGACv1_158009_AA0505860
5- 5:	4	TRIAE_CS42_2AL_TGACv1_094127_AA0293000	TRIAE_CS42_2DL_TGACv1_158009_AA0505870
## Alignment 6: score=300.0 e_value=6.6e-08 N=6 WA094756&WB131923 plus	5	Triticum_aestivum_CS42_TGACv1_scaffold_094756_2AL:30479..62505	Triticum_aestivum_CS42_TGACv1_scaffold_131923_2BL:15906..43982
6- 0:	5	TRIAE_CS42_2AL_TGACv1_094756_AA0302650	TRIAE_CS42_2BL_TGACv1_131923_AA0433530
6- 1:	5	TRIAE_CS42_2AL_TGACv1_094756_AA0302660	TRIAE_CS42_2BL_TGACv1_131923_AA0433540
6- 2:	5	TRIAE_CS42_2AL_TGACv1_094756_AA0302670	TRIAE_CS42_2BL_TGACv1_131923_AA0433550
6- 3:	5	TRIAE_CS42_2AL_TGACv1_094756_AA0302680	TRIAE_CS42_2BL_TGACv1_131923_AA0433560
6- 4:	5	TRIAE_CS42_2AL_TGACv1_094756_AA0302690	TRIAE_CS42_2BL_TGACv1_131923_AA0433570
6- 5:	5	TRIAE_CS42_2AL_TGACv1_094756_AA0302700	TRIAE_CS42_2BL_TGACv1_131923_AA0433580
## Alignment 7: score=342.0 e_value=1.3e-11 N=7 WA112071&WD177143 plus	6	Triticum_aestivum_CS42_TGACv1_scaffold_112071_2AS:51266..333360	Triticum_aestivum_CS42_TGACv1_scaffold_177143_2DS:27996..257533
7- 0:	6	TRIAE_CS42_2AS_TGACv1_112071_AA0329370	TRIAE_CS42_2DS_TGACv1_177143_AA0566450
7- 1:	6	TRIAE_CS42_2AS_TGACv1_112071_AA0329410	TRIAE_CS42_2DS_TGACv1_177143_AA0566470
7- 2:	6	TRIAE_CS42_2AS_TGACv1_112071_AA0329450	TRIAE_CS42_2DS_TGACv1_177143_AA0566500
7- 3:	6	TRIAE_CS42_2AS_TGACv1_112071_AA0329470	TRIAE_CS42_2DS_TGACv1_177143_AA0566520
7- 4:	6	TRIAE_CS42_2AS_TGACv1_112071_AA0329520	TRIAE_CS42_2DS_TGACv1_177143_AA0566590
7- 5:	6	TRIAE_CS42_2AS_TGACv1_112071_AA0329530	TRIAE_CS42_2DS_TGACv1_177143_AA0566620
7- 6:	6	TRIAE_CS42_2AS_TGACv1_112071_AA0329540	TRIAE_CS42_2DS_TGACv1_177143_AA0566630
## Alignment 8: score=300.0 e_value=1.8e-08 N=6 WA112139&WD178676 minus	7	Triticum_aestivum_CS42_TGACv1_scaffold_112139_2AS:69081..118055	Triticum_aestivum_CS42_TGACv1_scaffold_178676_2DS:12647..47697
8- 0:	7	TRIAE_CS42_2AS_TGACv1_112139_AA0331210	TRIAE_CS42_2DS_TGACv1_178676_AA0599580
8- 1:	7	TRIAE_CS42_2AS_TGACv1_112139_AA0331230	TRIAE_CS42_2DS_TGACv1_178676_AA0599570
8- 2:	7	TRIAE_CS42_2AS_TGACv1_112139_AA0331240	TRIAE_CS42_2DS_TGACv1_178676_AA0599560
8- 3:	7	TRIAE_CS42_2AS_TGACv1_112139_AA0331250	TRIAE_CS42_2DS_TGACv1_178676_AA0599550
8- 4:	7	TRIAE_CS42_2AS_TGACv1_112139_AA0331260	TRIAE_CS42_2DS_TGACv1_178676_AA0599540
8- 5:	7	TRIAE_CS42_2AS_TGACv1_112139_AA0331270	TRIAE_CS42_2DS_TGACv1_178676_AA0599530
## Alignment 9: score=294.0 e_value=2.6e-10 N=6 WA112635&WB145925 plus	8	Triticum_aestivum_CS42_TGACv1_scaffold_112635_2AS:16601..56371	Triticum_aestivum_CS42_TGACv1_scaffold_145925_2BS:57987..224815
9- 0:	8	TRIAE_CS42_2AS_TGACv1_112635_AA0342640	TRIAE_CS42_2BS_TGACv1_145925_AA0449600
9- 1:	8	TRIAE_CS42_2AS_TGACv1_112635_AA0342650	TRIAE_CS42_2BS_TGACv1_145925_AA0449660
9- 2:	8	TRIAE_CS42_2AS_TGACv1_112635_AA0342660	TRIAE_CS42_2BS_TGACv1_145925_AA0449670
9- 3:	8	TRIAE_CS42_2AS_TGACv1_112635_AA0342670	TRIAE_CS42_2BS_TGACv1_145925_AA0449680
9- 4:	8	TRIAE_CS42_2AS_TGACv1_112635_AA0342690	TRIAE_CS42_2BS_TGACv1_145925_AA0449700
9- 5:	8	TRIAE_CS42_2AS_TGACv1_112635_AA0342720	TRIAE_CS42_2BS_TGACv1_145925_AA0449710
## Alignment 70: score=293.0 e_value=2.4e-11 N=6 WB145925&WD177171 plus	8	Triticum_aestivum_CS42_TGACv1_scaffold_145925_2BS:57987..224815	Triticum_aestivum_CS42_TGACv1_scaffold_177171_2DS:97104..183983
70- 0:	8	TRIAE_CS42_2BS_TGACv1_145925_AA0449600	TRIAE_CS42_2DS_TGACv1_177171_AA0567530
70- 1:	8	TRIAE_CS42_2BS_TGACv1_145925_AA0449660	TRIAE_CS42_2DS_TGACv1_177171_AA0567610
70- 2:	8	TRIAE_CS42_2BS_TGACv1_145925_AA0449670	TRIAE_CS42_2DS_TGACv1_177171_AA0567620
70- 3:	8	TRIAE_CS42_2BS_TGACv1_145925_AA0449680	TRIAE_CS42_2DS_TGACv1_177171_AA0567640
70- 4:	8	TRIAE_CS42_2BS_TGACv1_145925_AA0449700	TRIAE_CS42_2DS_TGACv1_177171_AA0567650
70- 5:	8	TRIAE_CS42_2BS_TGACv1_145925_AA0449710	TRIAE_CS42_2DS_TGACv1_177171_AA0567660
## Alignment 10: score=293.0 e_value=4.4e-09 N=6 WA112635&WD177171 plus	8	Triticum_aestivum_CS42_TGACv1_scaffold_112635_2AS:16601..48965	Triticum_aestivum_CS42_TGACv1_scaffold_177171_2DS:97104..183983
10- 0:	8	TRIAE_CS42_2AS_TGACv1_112635_AA0342640	TRIAE_CS42_2DS_TGACv1_177171_AA0567530
10- 1:	8	TRIAE_CS42_2AS_TGACv1_112635_AA0342650	TRIAE_CS42_2DS_TGACv1_177171_AA0567610
10- 2:	8	TRIAE_CS42_2AS_TGACv1_112635_AA0342660	TRIAE_CS42_2DS_TGACv1_177171_AA0567620
10- 3:	8	TRIAE_CS42_2AS_TGACv1_112635_AA0342670	TRIAE_CS42_2DS_TGACv1_177171_AA0567640
10- 4:	8	TRIAE_CS42_2AS_TGACv1_112635_AA0342690	TRIAE_CS42_2DS_TGACv1_177171_AA0567650
10- 5:	8	TRIAE_CS42_2AS_TGACv1_112635_AA0342710	TRIAE_CS42_2DS_TGACv1_177171_AA0567660
## Alignment 11: score=447.0 e_value=4e-16 N=9 WA112882&WB146201 minus	9	Triticum_aestivum_CS42_TGACv1_scaffold_112882_2AS:7046..86125	Triticum_aestivum_CS42_TGACv1_scaffold_146201_2BS:74373..161975
11- 0:	9	TRIAE_CS42_2AS_TGACv1_112882_AA0346470	TRIAE_CS42_2BS_TGACv1_146201_AA0458720
11- 1:	9	TRIAE_CS42_2AS_TGACv1_112882_AA0346480	TRIAE_CS42_2BS_TGACv1_146201_AA0458710
11- 2:	9	TRIAE_CS42_2AS_TGACv1_112882_AA0346490	TRIAE_CS42_2BS_TGACv1_146201_AA0458690
11- 3:	9	TRIAE_CS42_2AS_TGACv1_112882_AA0346500	TRIAE_CS42_2BS_TGACv1_146201_AA0458680
11- 4:	9	TRIAE_CS42_2AS_TGACv1_112882_AA0346510	TRIAE_CS42_2BS_TGACv1_146201_AA0458670
11- 5:	9	TRIAE_CS42_2AS_TGACv1_112882_AA0346520	TRIAE_CS42_2BS_TGACv1_146201_AA0458660
11- 6:	9	TRIAE_CS42_2AS_TGACv1_112882_AA0346560	TRIAE_CS42_2BS_TGACv1_146201_AA0458650
11- 7:	9	TRIAE_CS42_2AS_TGACv1_112882_AA0346580	TRIAE_CS42_2BS_TGACv1_146201_AA0458630
11- 8:	9	TRIAE_CS42_2AS_TGACv1_112882_AA0346600	TRIAE_CS42_2BS_TGACv1_146201_AA0458610
## Alignment 12: score=250.0 e_value=0 N=5 WA113238&WB146827 minus	10	Triticum_aestivum_CS42_TGACv1_scaffold_113238_2AS:7796..29875	Triticum_aestivum_CS42_TGACv1_scaffold_146827_2BS:18685..46180
12- 0:	10	TRIAE_CS42_2AS_TGACv1_113238_AA0353290	TRIAE_CS42_2BS_TGACv1_146827_AA0473570
12- 1:	10	TRIAE_CS42_2AS_TGACv1_113238_AA0353300	TRIAE_CS42_2BS_TGACv1_146827_AA0473560
12- 2:	10	TRIAE_CS42_2AS_TGACv1_113238_AA0353310	TRIAE_CS42_2BS_TGACv1_146827_AA0473550
12- 3:	10	TRIAE_CS42_2AS_TGACv1_113238_AA0353320	TRIAE_CS42_2BS_TGACv1_146827_AA0473540
12- 4:	10	TRIAE_CS42_2AS_TGACv1_113238_AA0353330	TRIAE_CS42_2BS_TGACv1_146827_AA0473530
## Alignment 73: score=250.0 e_value=0 N=5 WB146827&WD178224 minus	10	Triticum_aestivum_CS42_TGACv1_scaffold_146827_2BS:18685..46180	Triticum_aestivum_CS42_TGACv1_scaffold_178224_2DS:9373..30735
73- 0:	10	TRIAE_CS42_2BS_TGACv1_146827_AA0473530	TRIAE_CS42_2DS_TGACv1_178224_AA0592950
73- 1:	10	TRIAE_CS42_2BS_TGACv1_146827_AA0473540	TRIAE_CS42_2DS_TGACv1_178224_AA0592940
73- 2:	10	TRIAE_CS42_2BS_TGACv1_146827_AA0473550	TRIAE_CS42_2DS_TGACv1_178224_AA0592930
73- 3:	10	TRIAE_CS42_2BS_TGACv1_146827_AA0473560	TRIAE_CS42_2DS_TGACv1_178224_AA0592920
73- 4:	10	TRIAE_CS42_2BS_TGACv1_146827_AA0473570	TRIAE_CS42_2DS_TGACv1_178224_AA0592910
## Alignment 13: score=299.0 e_value=4.3e-10 N=6 WA193610&WD249240 minus	11	Triticum_aestivum_CS42_TGACv1_scaffold_193610_3AL:110101..254190	Triticum_aestivum_CS42_TGACv1_scaffold_249240_3DL:28464..119579
13- 0:	11	TRIAE_CS42_3AL_TGACv1_193610_AA0614870	TRIAE_CS42_3DL_TGACv1_249240_AA0842840
13- 1:	11	TRIAE_CS42_3AL_TGACv1_193610_AA0614880	TRIAE_CS42_3DL_TGACv1_249240_AA0842830
13- 2:	11	TRIAE_CS42_3AL_TGACv1_193610_AA0614890	TRIAE_CS42_3DL_TGACv1_249240_AA0842820
13- 3:	11	TRIAE_CS42_3AL_TGACv1_193610_AA0614950	TRIAE_CS42_3DL_TGACv1_249240_AA0842770
13- 4:	11	TRIAE_CS42_3AL_TGACv1_193610_AA0614960	TRIAE_CS42_3DL_TGACv1_249240_AA0842760
13- 5:	11	TRIAE_CS42_3AL_TGACv1_193610_AA0614970	TRIAE_CS42_3DL_TGACv1_249240_AA0842750
## Alignment 14: score=250.0 e_value=0 N=5 WA194012&WD249529 plus	12	Triticum_aestivum_CS42_TGACv1_scaffold_194012_3AL:33638..66162	Triticum_aestivum_CS42_TGACv1_scaffold_249529_3DL:38372..65395
14- 0:	12	TRIAE_CS42_3AL_TGACv1_194012_AA0624500	TRIAE_CS42_3DL_TGACv1_249529_AA0850930
14- 1:	12	TRIAE_CS42_3AL_TGACv1_194012_AA0624510	TRIAE_CS42_3DL_TGACv1_249529_AA0850940
14- 2:	12	TRIAE_CS42_3AL_TGACv1_194012_AA0624520	TRIAE_CS42_3DL_TGACv1_249529_AA0850950
14- 3:	12	TRIAE_CS42_3AL_TGACv1_194012_AA0624530	TRIAE_CS42_3DL_TGACv1_249529_AA0850960
14- 4:	12	TRIAE_CS42_3AL_TGACv1_194012_AA0624540	TRIAE_CS42_3DL_TGACv1_249529_AA0850970
## Alignment 15: score=250.0 e_value=5e-07 N=5 WA194194&WB222723 plus	13	Triticum_aestivum_CS42_TGACv1_scaffold_194194_3AL:29136..96305	Triticum_aestivum_CS42_TGACv1_scaffold_222723_3B:25776..78868
15- 0:	13	TRIAE_CS42_3AL_TGACv1_194194_AA0628280	TRIAE_CS42_3B_TGACv1_222723_AA0769410
15- 1:	13	TRIAE_CS42_3AL_TGACv1_194194_AA0628290	TRIAE_CS42_3B_TGACv1_222723_AA0769420
15- 2:	13	TRIAE_CS42_3AL_TGACv1_194194_AA0628300	TRIAE_CS42_3B_TGACv1_222723_AA0769430
15- 3:	13	TRIAE_CS42_3AL_TGACv1_194194_AA0628320	TRIAE_CS42_3B_TGACv1_222723_AA0769440
15- 4:	13	TRIAE_CS42_3AL_TGACv1_194194_AA0628330	TRIAE_CS42_3B_TGACv1_222723_AA0769450
## Alignment 16: score=250.0 e_value=6.9e-06 N=5 WA194395&WD251312 minus	14	Triticum_aestivum_CS42_TGACv1_scaffold_194395_3AL:37256..57035	Triticum_aestivum_CS42_TGACv1_scaffold_251312_3DL:3786..24105
16- 0:	14	TRIAE_CS42_3AL_TGACv1_194395_AA0632420	TRIAE_CS42_3DL_TGACv1_251312_AA0880060
16- 1:	14	TRIAE_CS42_3AL_TGACv1_194395_AA0632430	TRIAE_CS42_3DL_TGACv1_251312_AA0880050
16- 2:	14	TRIAE_CS42_3AL_TGACv1_194395_AA0632440	TRIAE_CS42_3DL_TGACv1_251312_AA0880040
16- 3:	14	TRIAE_CS42_3AL_TGACv1_194395_AA0632450	TRIAE_CS42_3DL_TGACv1_251312_AA0880030
16- 4:	14	TRIAE_CS42_3AL_TGACv1_194395_AA0632460	TRIAE_CS42_3DL_TGACv1_251312_AA0880020
## Alignment 17: score=300.0 e_value=1.9e-07 N=6 WA195082&WD249883 minus	15	Triticum_aestivum_CS42_TGACv1_scaffold_195082_3AL:14121..39675	Triticum_aestivum_CS42_TGACv1_scaffold_249883_3DL:4946..30461
17- 0:	15	TRIAE_CS42_3AL_TGACv1_195082_AA0644480	TRIAE_CS42_3DL_TGACv1_249883_AA0858060
17- 1:	15	TRIAE_CS42_3AL_TGACv1_195082_AA0644490	TRIAE_CS42_3DL_TGACv1_249883_AA0858050
17- 2:	15	TRIAE_CS42_3AL_TGACv1_195082_AA0644500	TRIAE_CS42_3DL_TGACv1_249883_AA0858040
17- 3:	15	TRIAE_CS42_3AL_TGACv1_195082_AA0644510	TRIAE_CS42_3DL_TGACv1_249883_AA0858030
17- 4:	15	TRIAE_CS42_3AL_TGACv1_195082_AA0644520	TRIAE_CS42_3DL_TGACv1_249883_AA0858020
17- 5:	15	TRIAE_CS42_3AL_TGACv1_195082_AA0644530	TRIAE_CS42_3DL_TGACv1_249883_AA0858010
## Alignment 18: score=250.0 e_value=9.5e-06 N=5 WA195180&WD251716 minus	16	Triticum_aestivum_CS42_TGACv1_scaffold_195180_3AL:1518..37114	Triticum_aestivum_CS42_TGACv1_scaffold_251716_3DL:8336..38896
18- 0:	16	TRIAE_CS42_3AL_TGACv1_195180_AA0645890	TRIAE_CS42_3DL_TGACv1_251716_AA0884140
18- 1:	16	TRIAE_CS42_3AL_TGACv1_195180_AA0645910	TRIAE_CS42_3DL_TGACv1_251716_AA0884130
18- 2:	16	TRIAE_CS42_3AL_TGACv1_195180_AA0645920	TRIAE_CS42_3DL_TGACv1_251716_AA0884120
18- 3:	16	TRIAE_CS42_3AL_TGACv1_195180_AA0645940	TRIAE_CS42_3DL_TGACv1_251716_AA0884110
18- 4:	16	TRIAE_CS42_3AL_TGACv1_195180_AA0645950	TRIAE_CS42_3DL_TGACv1_251716_AA0884100
## Alignment 19: score=250.0 e_value=4.2e-06 N=5 WA195481&WD250027 minus	17	Triticum_aestivum_CS42_TGACv1_scaffold_195481_3AL:47221..64335	Triticum_aestivum_CS42_TGACv1_scaffold_250027_3DL:15626..40915
19- 0:	17	TRIAE_CS42_3AL_TGACv1_195481_AA0650040	TRIAE_CS42_3DL_TGACv1_250027_AA0860670
19- 1:	17	TRIAE_CS42_3AL_TGACv1_195481_AA0650060	TRIAE_CS42_3DL_TGACv1_250027_AA0860660
19- 2:	17	TRIAE_CS42_3AL_TGACv1_195481_AA0650070	TRIAE_CS42_3DL_TGACv1_250027_AA0860650
19- 3:	17	TRIAE_CS42_3AL_TGACv1_195481_AA0650080	TRIAE_CS42_3DL_TGACv1_250027_AA0860640
19- 4:	17	TRIAE_CS42_3AL_TGACv1_195481_AA0650090	TRIAE_CS42_3DL_TGACv1_250027_AA0860630
## Alignment 77: score=250.0 e_value=3.6e-06 N=5 WB224116&WD250027 plus	17	Triticum_aestivum_CS42_TGACv1_scaffold_224116_3B:35006..52294	Triticum_aestivum_CS42_TGACv1_scaffold_250027_3DL:15626..40915
77- 0:	17	TRIAE_CS42_3B_TGACv1_224116_AA0792530	TRIAE_CS42_3DL_TGACv1_250027_AA0860630
77- 1:	17	TRIAE_CS42_3B_TGACv1_224116_AA0792540	TRIAE_CS42_3DL_TGACv1_250027_AA0860640
77- 2:	17	TRIAE_CS42_3B_TGACv1_224116_AA0792550	TRIAE_CS42_3DL_TGACv1_250027_AA0860650
77- 3:	17	TRIAE_CS42_3B_TGACv1_224116_AA0792560	TRIAE_CS42_3DL_TGACv1_250027_AA0860660
77- 4:	17	TRIAE_CS42_3B_TGACv1_224116_AA0792570	TRIAE_CS42_3DL_TGACv1_250027_AA0860670
## Alignment 20: score=250.0 e_value=1.5e-06 N=5 WA210422&WD271580 minus	18	Triticum_aestivum_CS42_TGACv1_scaffold_210422_3AS:371676..401814	Triticum_aestivum_CS42_TGACv1_scaffold_271580_3DS:37771..142339
20- 0:	18	TRIAE_CS42_3AS_TGACv1_210422_AA0671560	TRIAE_CS42_3DS_TGACv1_271580_AA0902960
20- 1:	18	TRIAE_CS42_3AS_TGACv1_210422_AA0671590	TRIAE_CS42_3DS_TGACv1_271580_AA0902950
20- 2:	18	TRIAE_CS42_3AS_TGACv1_210422_AA0671600	TRIAE_CS42_3DS_TGACv1_271580_AA0902940
20- 3:	18	TRIAE_CS42_3AS_TGACv1_210422_AA0671610	TRIAE_CS42_3DS_TGACv1_271580_AA0902930
20- 4:	18	TRIAE_CS42_3AS_TGACv1_210422_AA0671620	TRIAE_CS42_3DS_TGACv1_271580_AA0902920
## Alignment 21: score=250.0 e_value=8e-06 N=5 WA211522&WB220852 minus	18	Triticum_aestivum_CS42_TGACv1_scaffold_211522_3AS:22416..44935	Triticum_aestivum_CS42_TGACv1_scaffold_220852_3B:224266..247035
21- 0:	18	TRIAE_CS42_3AS_TGACv1_211522_AA0691070	TRIAE_CS42_3B_TGACv1_220852_AA0721400
21- 1:	18	TRIAE_CS42_3AS_TGACv1_211522_AA0691080	TRIAE_CS42_3B_TGACv1_220852_AA0721390
21- 2:	18	TRIAE_CS42_3AS_TGACv1_211522_AA0691090	TRIAE_CS42_3B_TGACv1_220852_AA0721380
21- 3:	18	TRIAE_CS42_3AS_TGACv1_211522_AA0691100	TRIAE_CS42_3B_TGACv1_220852_AA0721370
21- 4:	18	TRIAE_CS42_3AS_TGACv1_211522_AA0691110	TRIAE_CS42_3B_TGACv1_220852_AA0721360
## Alignment 24: score=250.0 e_value=2.3e-06 N=5 WA288349&WB328157 minus	20	Triticum_aestivum_CS42_TGACv1_scaffold_288349_4AL:29586..77590	Triticum_aestivum_CS42_TGACv1_scaffold_328157_4BS:38607..63045
24- 0:	20	TRIAE_CS42_4AL_TGACv1_288349_AA0945790	TRIAE_CS42_4BS_TGACv1_328157_AA1083690
24- 1:	20	TRIAE_CS42_4AL_TGACv1_288349_AA0945800	TRIAE_CS42_4BS_TGACv1_328157_AA1083680
24- 2:	20	TRIAE_CS42_4AL_TGACv1_288349_AA0945810	TRIAE_CS42_4BS_TGACv1_328157_AA1083670
24- 3:	20	TRIAE_CS42_4AL_TGACv1_288349_AA0945830	TRIAE_CS42_4BS_TGACv1_328157_AA1083660
24- 4:	20	TRIAE_CS42_4AL_TGACv1_288349_AA0945840	TRIAE_CS42_4BS_TGACv1_328157_AA1083650
## Alignment 25: score=250.0 e_value=2.7e-06 N=5 WA288349&WD361457 plus	20	Triticum_aestivum_CS42_TGACv1_scaffold_288349_4AL:29586..77590	Triticum_aestivum_CS42_TGACv1_scaffold_361457_4DS:19746..45470
25- 0:	20	TRIAE_CS42_4AL_TGACv1_288349_AA0945790	TRIAE_CS42_4DS_TGACv1_361457_AA1168300
25- 1:	20	TRIAE_CS42_4AL_TGACv1_288349_AA0945800	TRIAE_CS42_4DS_TGACv1_361457_AA1168310
25- 2:	20	TRIAE_CS42_4AL_TGACv1_288349_AA0945810	TRIAE_CS42_4DS_TGACv1_361457_AA1168320
25- 3:	20	TRIAE_CS42_4AL_TGACv1_288349_AA0945830	TRIAE_CS42_4DS_TGACv1_361457_AA1168330
25- 4:	20	TRIAE_CS42_4AL_TGACv1_288349_AA0945840	TRIAE_CS42_4DS_TGACv1_361457_AA1168340
## Alignment 26: score=250.0 e_value=1.3e-06 N=5 WA288704&WD621633 plus	21	Triticum_aestivum_CS42_TGACv1_scaffold_288704_4AL:49557..101490	Triticum_aestivum_CS42_TGACv1_scaffold_621633_7DS:54316..84537
26- 0:	21	TRIAE_CS42_4AL_TGACv1_288704_AA0955910	TRIAE_CS42_7DS_TGACv1_621633_AA2021580
26- 1:	21	TRIAE_CS42_4AL_TGACv1_288704_AA0955920	TRIAE_CS42_7DS_TGACv1_621633_AA2021590
26- 2:	21	TRIAE_CS42_4AL_TGACv1_288704_AA0955930	TRIAE_CS42_7DS_TGACv1_621633_AA2021610
26- 3:	21	TRIAE_CS42_4AL_TGACv1_288704_AA0955940	TRIAE_CS42_7DS_TGACv1_621633_AA2021620
26- 4:	21	TRIAE_CS42_4AL_TGACv1_288704_AA0955950	TRIAE_CS42_7DS_TGACv1_621633_AA2021630
## Alignment 27: score=250.0 e_value=1.3e-07 N=5 WA289407&WB327869 plus	22	Triticum_aestivum_CS42_TGACv1_scaffold_289407_4AL:35876..62355	Triticum_aestivum_CS42_TGACv1_scaffold_327869_4BS:105416..287875
27- 0:	22	TRIAE_CS42_4AL_TGACv1_289407_AA0970370	TRIAE_CS42_4BS_TGACv1_327869_AA1076980
27- 1:	22	TRIAE_CS42_4AL_TGACv1_289407_AA0970380	TRIAE_CS42_4BS_TGACv1_327869_AA1076990
27- 2:	22	TRIAE_CS42_4AL_TGACv1_289407_AA0970390	TRIAE_CS42_4BS_TGACv1_327869_AA1077000
27- 3:	22	TRIAE_CS42_4AL_TGACv1_289407_AA0970400	TRIAE_CS42_4BS_TGACv1_327869_AA1077010
27- 4:	22	TRIAE_CS42_4AL_TGACv1_289407_AA0970410	TRIAE_CS42_4BS_TGACv1_327869_AA1077020
## Alignment 28: score=299.0 e_value=1.8e-08 N=6 WA289933&WB328596 minus	23	Triticum_aestivum_CS42_TGACv1_scaffold_289933_4AL:15566..62818	Triticum_aestivum_CS42_TGACv1_scaffold_328596_4BS:14076..59825
28- 0:	23	TRIAE_CS42_4AL_TGACv1_289933_AA0978950	TRIAE_CS42_4BS_TGACv1_328596_AA1090820
28- 1:	23	TRIAE_CS42_4AL_TGACv1_289933_AA0978970	TRIAE_CS42_4BS_TGACv1_328596_AA1090810
28- 2:	23	TRIAE_CS42_4AL_TGACv1_289933_AA0978980	TRIAE_CS42_4BS_TGACv1_328596_AA1090800
28- 3:	23	TRIAE_CS42_4AL_TGACv1_289933_AA0978990	TRIAE_CS42_4BS_TGACv1_328596_AA1090780
28- 4:	23	TRIAE_CS42_4AL_TGACv1_289933_AA0979000	TRIAE_CS42_4BS_TGACv1_328596_AA1090770
28- 5:	23	TRIAE_CS42_4AL_TGACv1_289933_AA0979010	TRIAE_CS42_4BS_TGACv1_328596_AA1090750
## Alignment 29: score=298.0 e_value=9.2e-09 N=6 WA290111&WD361106 minus	24	Triticum_aestivum_CS42_TGACv1_scaffold_290111_4AL:8616..48615	Triticum_aestivum_CS42_TGACv1_scaffold_361106_4DS:24709..154515
29- 0:	24	TRIAE_CS42_4AL_TGACv1_290111_AA0981780	TRIAE_CS42_4DS_TGACv1_361106_AA1161160
29- 1:	24	TRIAE_CS42_4AL_TGACv1_290111_AA0981790	TRIAE_CS42_4DS_TGACv1_361106_AA1161140
29- 2:	24	TRIAE_CS42_4AL_TGACv1_290111_AA0981800	TRIAE_CS42_4DS_TGACv1_361106_AA1161130
29- 3:	24	TRIAE_CS42_4AL_TGACv1_290111_AA0981810	TRIAE_CS42_4DS_TGACv1_361106_AA1161120
29- 4:	24	TRIAE_CS42_4AL_TGACv1_290111_AA0981820	TRIAE_CS42_4DS_TGACv1_361106_AA1161080
29- 5:	24	TRIAE_CS42_4AL_TGACv1_290111_AA0981830	TRIAE_CS42_4DS_TGACv1_361106_AA1161040
## Alignment 30: score=250.0 e_value=8.1e-06 N=5 WA290824&WB328538 plus	25	Triticum_aestivum_CS42_TGACv1_scaffold_290824_4AL:9846..32975	Triticum_aestivum_CS42_TGACv1_scaffold_328538_4BS:67276..102495
30- 0:	25	TRIAE_CS42_4AL_TGACv1_290824_AA0989730	TRIAE_CS42_4BS_TGACv1_328538_AA1089820
30- 1:	25	TRIAE_CS42_4AL_TGACv1_290824_AA0989740	TRIAE_CS42_4BS_TGACv1_328538_AA1089830
30- 2:	25	TRIAE_CS42_4AL_TGACv1_290824_AA0989750	TRIAE_CS42_4BS_TGACv1_328538_AA1089840
30- 3:	25	TRIAE_CS42_4AL_TGACv1_290824_AA0989770	TRIAE_CS42_4BS_TGACv1_328538_AA1089850
30- 4:	25	TRIAE_CS42_4AL_TGACv1_290824_AA0989780	TRIAE_CS42_4BS_TGACv1_328538_AA1089860
## Alignment 31: score=250.0 e_value=8.4e-06 N=5 WA306719&WD343770 minus	26	Triticum_aestivum_CS42_TGACv1_scaffold_306719_4AS:8426..39858	Triticum_aestivum_CS42_TGACv1_scaffold_343770_4DL:16066..46244
31- 0:	26	TRIAE_CS42_4AS_TGACv1_306719_AA1012410	TRIAE_CS42_4DL_TGACv1_343770_AA1139510
31- 1:	26	TRIAE_CS42_4AS_TGACv1_306719_AA1012420	TRIAE_CS42_4DL_TGACv1_343770_AA1139500
31- 2:	26	TRIAE_CS42_4AS_TGACv1_306719_AA1012430	TRIAE_CS42_4DL_TGACv1_343770_AA1139490
31- 3:	26	TRIAE_CS42_4AS_TGACv1_306719_AA1012440	TRIAE_CS42_4DL_TGACv1_343770_AA1139480
31- 4:	26	TRIAE_CS42_4AS_TGACv1_306719_AA1012450	TRIAE_CS42_4DL_TGACv1_343770_AA1139470
## Alignment 32: score=250.0 e_value=4.1e-06 N=5 WA306849&WD343216 minus	27	Triticum_aestivum_CS42_TGACv1_scaffold_306849_4AS:78946..101050	Triticum_aestivum_CS42_TGACv1_scaffold_343216_4DL:17055..86845
32- 0:	27	TRIAE_CS42_4AS_TGACv1_306849_AA1014120	TRIAE_CS42_4DL_TGACv1_343216_AA1131600
32- 1:	27	TRIAE_CS42_4AS_TGACv1_306849_AA1014130	TRIAE_CS42_4DL_TGACv1_343216_AA1131590
32- 2:	27	TRIAE_CS42_4AS_TGACv1_306849_AA1014140	TRIAE_CS42_4DL_TGACv1_343216_AA1131580
32- 3:	27	TRIAE_CS42_4AS_TGACv1_306849_AA1014150	TRIAE_CS42_4DL_TGACv1_343216_AA1131570
32- 4:	27	TRIAE_CS42_4AS_TGACv1_306849_AA1014160	TRIAE_CS42_4DL_TGACv1_343216_AA1131560
## Alignment 33: score=250.0 e_value=5.1e-06 N=5 WA307426&WD342754 minus	28	Triticum_aestivum_CS42_TGACv1_scaffold_307426_4AS:14974..36535	Triticum_aestivum_CS42_TGACv1_scaffold_342754_4DL:69666..136937
33- 0:	28	TRIAE_CS42_4AS_TGACv1_307426_AA1020300	TRIAE_CS42_4DL_TGACv1_342754_AA1121310
33- 1:	28	TRIAE_CS42_4AS_TGACv1_307426_AA1020310	TRIAE_CS42_4DL_TGACv1_342754_AA1121300
33- 2:	28	TRIAE_CS42_4AS_TGACv1_307426_AA1020320	TRIAE_CS42_4DL_TGACv1_342754_AA1121290
33- 3:	28	TRIAE_CS42_4AS_TGACv1_307426_AA1020330	TRIAE_CS42_4DL_TGACv1_342754_AA1121280
33- 4:	28	TRIAE_CS42_4AS_TGACv1_307426_AA1020340	TRIAE_CS42_4DL_TGACv1_342754_AA1121260
## Alignment 34: score=296.0 e_value=2.6e-07 N=6 WA374210&WD433191 plus	29	Triticum_aestivum_CS42_TGACv1_scaffold_374210_5AL:8046..119134	Triticum_aestivum_CS42_TGACv1_scaffold_433191_5DL:4346..141490
34- 0:	29	TRIAE_CS42_5AL_TGACv1_374210_AA1193650	TRIAE_CS42_5DL_TGACv1_433191_AA1405030
34- 1:	29	TRIAE_CS42_5AL_TGACv1_374210_AA1193660	TRIAE_CS42_5DL_TGACv1_433191_AA1405040
34- 2:	29	TRIAE_CS42_5AL_TGACv1_374210_AA1193680	TRIAE_CS42_5DL_TGACv1_433191_AA1405080
34- 3:	29	TRIAE_CS42_5AL_TGACv1_374210_AA1193700	TRIAE_CS42_5DL_TGACv1_433191_AA1405100
34- 4:	29	TRIAE_CS42_5AL_TGACv1_374210_AA1193710	TRIAE_CS42_5DL_TGACv1_433191_AA1405110
34- 5:	29	TRIAE_CS42_5AL_TGACv1_374210_AA1193720	TRIAE_CS42_5DL_TGACv1_433191_AA1405120
## Alignment 35: score=250.0 e_value=6.4e-07 N=5 WA374430&WB404418 plus	30	Triticum_aestivum_CS42_TGACv1_scaffold_374430_5AL:43726..138923	Triticum_aestivum_CS42_TGACv1_scaffold_404418_5BL:47090..119788
35- 0:	30	TRIAE_CS42_5AL_TGACv1_374430_AA1199920	TRIAE_CS42_5BL_TGACv1_404418_AA1299140
35- 1:	30	TRIAE_CS42_5AL_TGACv1_374430_AA1199940	TRIAE_CS42_5BL_TGACv1_404418_AA1299150
35- 2:	30	TRIAE_CS42_5AL_TGACv1_374430_AA1199960	TRIAE_CS42_5BL_TGACv1_404418_AA1299160
35- 3:	30	TRIAE_CS42_5AL_TGACv1_374430_AA1199970	TRIAE_CS42_5BL_TGACv1_404418_AA1299170
35- 4:	30	TRIAE_CS42_5AL_TGACv1_374430_AA1199980	TRIAE_CS42_5BL_TGACv1_404418_AA1299180
## Alignment 36: score=250.0 e_value=2e-07 N=5 WA374501&WB320340 plus	31	Triticum_aestivum_CS42_TGACv1_scaffold_374501_5AL:44680..109309	Triticum_aestivum_CS42_TGACv1_scaffold_320340_4BL:138607..218350
36- 0:	31	TRIAE_CS42_5AL_TGACv1_374501_AA1201660	TRIAE_CS42_4BL_TGACv1_320340_AA1035860
36- 1:	31	TRIAE_CS42_5AL_TGACv1_374501_AA1201670	TRIAE_CS42_4BL_TGACv1_320340_AA1035870
36- 2:	31	TRIAE_CS42_5AL_TGACv1_374501_AA1201680	TRIAE_CS42_4BL_TGACv1_320340_AA1035880
36- 3:	31	TRIAE_CS42_5AL_TGACv1_374501_AA1201690	TRIAE_CS42_4BL_TGACv1_320340_AA1035890
36- 4:	31	TRIAE_CS42_5AL_TGACv1_374501_AA1201720	TRIAE_CS42_4BL_TGACv1_320340_AA1035930
## Alignment 37: score=300.0 e_value=6.7e-09 N=6 WA374860&WD433055 plus	32	Triticum_aestivum_CS42_TGACv1_scaffold_374860_5AL:32636..91267	Triticum_aestivum_CS42_TGACv1_scaffold_433055_5DL:116116..176197
37- 0:	32	TRIAE_CS42_5AL_TGACv1_374860_AA1210340	TRIAE_CS42_5DL_TGACv1_433055_AA1399910
37- 1:	32	TRIAE_CS42_5AL_TGACv1_374860_AA1210350	TRIAE_CS42_5DL_TGACv1_433055_AA1399920
37- 2:	32	TRIAE_CS42_5AL_TGACv1_374860_AA1210360	TRIAE_CS42_5DL_TGACv1_433055_AA1399930
37- 3:	32	TRIAE_CS42_5AL_TGACv1_374860_AA1210370	TRIAE_CS42_5DL_TGACv1_433055_AA1399940
37- 4:	32	TRIAE_CS42_5AL_TGACv1_374860_AA1210380	TRIAE_CS42_5DL_TGACv1_433055_AA1399950
37- 5:	32	TRIAE_CS42_5AL_TGACv1_374860_AA1210390	TRIAE_CS42_5DL_TGACv1_433055_AA1399960
## Alignment 38: score=296.0 e_value=2.3e-09 N=6 WA375286&WB404593 plus	33	Triticum_aestivum_CS42_TGACv1_scaffold_375286_5AL:26956..74758	Triticum_aestivum_CS42_TGACv1_scaffold_404593_5BL:67316..158457
38- 0:	33	TRIAE_CS42_5AL_TGACv1_375286_AA1219160	TRIAE_CS42_5BL_TGACv1_404593_AA1305450
38- 1:	33	TRIAE_CS42_5AL_TGACv1_375286_AA1219170	TRIAE_CS42_5BL_TGACv1_404593_AA1305460
38- 2:	33	TRIAE_CS42_5AL_TGACv1_375286_AA1219180	TRIAE_CS42_5BL_TGACv1_404593_AA1305510
38- 3:	33	TRIAE_CS42_5AL_TGACv1_375286_AA1219190	TRIAE_CS42_5BL_TGACv1_404593_AA1305520
38- 4:	33	TRIAE_CS42_5AL_TGACv1_375286_AA1219200	TRIAE_CS42_5BL_TGACv1_404593_AA1305540
38- 5:	33	TRIAE_CS42_5AL_TGACv1_375286_AA1219210	TRIAE_CS42_5BL_TGACv1_404593_AA1305570
## Alignment 39: score=250.0 e_value=4.1e-06 N=5 WA375286&WD435472 minus	33	Triticum_aestivum_CS42_TGACv1_scaffold_375286_5AL:26956..65555	Triticum_aestivum_CS42_TGACv1_scaffold_435472_5DL:13100..34914
39- 0:	33	TRIAE_CS42_5AL_TGACv1_375286_AA1219160	TRIAE_CS42_5DL_TGACv1_435472_AA1451180
39- 1:	33	TRIAE_CS42_5AL_TGACv1_375286_AA1219170	TRIAE_CS42_5DL_TGACv1_435472_AA1451170
39- 2:	33	TRIAE_CS42_5AL_TGACv1_375286_AA1219180	TRIAE_CS42_5DL_TGACv1_435472_AA1451160
39- 3:	33	TRIAE_CS42_5AL_TGACv1_375286_AA1219190	TRIAE_CS42_5DL_TGACv1_435472_AA1451150
39- 4:	33	TRIAE_CS42_5AL_TGACv1_375286_AA1219200	TRIAE_CS42_5DL_TGACv1_435472_AA1451140
## Alignment 40: score=300.0 e_value=1.1e-07 N=6 WA375443&WB406335 minus	34	Triticum_aestivum_CS42_TGACv1_scaffold_375443_5AL:9076..38622	Triticum_aestivum_CS42_TGACv1_scaffold_406335_5BL:18057..48605
40- 0:	34	TRIAE_CS42_5AL_TGACv1_375443_AA1221680	TRIAE_CS42_5BL_TGACv1_406335_AA1344230
40- 1:	34	TRIAE_CS42_5AL_TGACv1_375443_AA1221690	TRIAE_CS42_5BL_TGACv1_406335_AA1344220
40- 2:	34	TRIAE_CS42_5AL_TGACv1_375443_AA1221700	TRIAE_CS42_5BL_TGACv1_406335_AA1344210
40- 3:	34	TRIAE_CS42_5AL_TGACv1_375443_AA1221710	TRIAE_CS42_5BL_TGACv1_406335_AA1344200
40- 4:	34	TRIAE_CS42_5AL_TGACv1_375443_AA1221720	TRIAE_CS42_5BL_TGACv1_406335_AA1344190
40- 5:	34	TRIAE_CS42_5AL_TGACv1_375443_AA1221730	TRIAE_CS42_5BL_TGACv1_406335_AA1344180
## Alignment 83: score=299.0 e_value=9.3e-08 N=6 WB406335&WD433611 plus	34	Triticum_aestivum_CS42_TGACv1_scaffold_406335_5BL:18057..48605	Triticum_aestivum_CS42_TGACv1_scaffold_433611_5DL:4384..34095
83- 0:	34	TRIAE_CS42_5BL_TGACv1_406335_AA1344180	TRIAE_CS42_5DL_TGACv1_433611_AA1417510
83- 1:	34	TRIAE_CS42_5BL_TGACv1_406335_AA1344190	TRIAE_CS42_5DL_TGACv1_433611_AA1417530
83- 2:	34	TRIAE_CS42_5BL_TGACv1_406335_AA1344200	TRIAE_CS42_5DL_TGACv1_433611_AA1417550
83- 3:	34	TRIAE_CS42_5BL_TGACv1_406335_AA1344210	TRIAE_CS42_5DL_TGACv1_433611_AA1417560
83- 4:	34	TRIAE_CS42_5BL_TGACv1_406335_AA1344220	TRIAE_CS42_5DL_TGACv1_433611_AA1417580
83- 5:	34	TRIAE_CS42_5BL_TGACv1_406335_AA1344230	TRIAE_CS42_5DL_TGACv1_433611_AA1417590
## Alignment 41: score=299.0 e_value=1.2e-07 N=6 WA375443&WD433611 minus	34	Triticum_aestivum_CS42_TGACv1_scaffold_375443_5AL:9076..38622	Triticum_aestivum_CS42_TGACv1_scaffold_433611_5DL:4384..34095
41- 0:	34	TRIAE_CS42_5AL_TGACv1_375443_AA1221680	TRIAE_CS42_5DL_TGACv1_433611_AA1417590
41- 1:	34	TRIAE_CS42_5AL_TGACv1_375443_AA1221690	TRIAE_CS42_5DL_TGACv1_433611_AA1417580
41- 2:	34	TRIAE_CS42_5AL_TGACv1_375443_AA1221700	TRIAE_CS42_5DL_TGACv1_433611_AA1417560
41- 3:	34	TRIAE_CS42_5AL_TGACv1_375443_AA1221710	TRIAE_CS42_5DL_TGACv1_433611_AA1417550
41- 4:	34	TRIAE_CS42_5AL_TGACv1_375443_AA1221720	TRIAE_CS42_5DL_TGACv1_433611_AA1417530
41- 5:	34	TRIAE_CS42_5AL_TGACv1_375443_AA1221730	TRIAE_CS42_5DL_TGACv1_433611_AA1417510
## Alignment 44: score=250.0 e_value=2.6e-06 N=5 WA376140&WD433402 minus	36	Triticum_aestivum_CS42_TGACv1_scaffold_376140_5AL:2899..45740	Triticum_aestivum_CS42_TGACv1_scaffold_433402_5DL:82787..111303
44- 0:	36	TRIAE_CS42_5AL_TGACv1_376140_AA1232660	TRIAE_CS42_5DL_TGACv1_433402_AA1412090
44- 1:	36	TRIAE_CS42_5AL_TGACv1_376140_AA1232680	TRIAE_CS42_5DL_TGACv1_433402_AA1412080
44- 2:	36	TRIAE_CS42_5AL_TGACv1_376140_AA1232700	TRIAE_CS42_5DL_TGACv1_433402_AA1412070
44- 3:	36	TRIAE_CS42_5AL_TGACv1_376140_AA1232710	TRIAE_CS42_5DL_TGACv1_433402_AA1412060
44- 4:	36	TRIAE_CS42_5AL_TGACv1_376140_AA1232720	TRIAE_CS42_5DL_TGACv1_433402_AA1412050
## Alignment 82: score=250.0 e_value=4.6e-06 N=5 WB404816&WD433402 minus	36	Triticum_aestivum_CS42_TGACv1_scaffold_404816_5BL:30672..71423	Triticum_aestivum_CS42_TGACv1_scaffold_433402_5DL:82787..111303
82- 0:	36	TRIAE_CS42_5BL_TGACv1_404816_AA1311660	TRIAE_CS42_5DL_TGACv1_433402_AA1412090
82- 1:	36	TRIAE_CS42_5BL_TGACv1_404816_AA1311670	TRIAE_CS42_5DL_TGACv1_433402_AA1412080
82- 2:	36	TRIAE_CS42_5BL_TGACv1_404816_AA1311680	TRIAE_CS42_5DL_TGACv1_433402_AA1412070
82- 3:	36	TRIAE_CS42_5BL_TGACv1_404816_AA1311690	TRIAE_CS42_5DL_TGACv1_433402_AA1412060
82- 4:	36	TRIAE_CS42_5BL_TGACv1_404816_AA1311700	TRIAE_CS42_5DL_TGACv1_433402_AA1412050
## Alignment 45: score=300.0 e_value=2.3e-08 N=6 WA392578&WD456510 plus	37	Triticum_aestivum_CS42_TGACv1_scaffold_392578_5AS:183276..209005	Triticum_aestivum_CS42_TGACv1_scaffold_456510_5DS:24146..63545
45- 0:	37	TRIAE_CS42_5AS_TGACv1_392578_AA1261170	TRIAE_CS42_5DS_TGACv1_456510_AA1472490
45- 1:	37	TRIAE_CS42_5AS_TGACv1_392578_AA1261180	TRIAE_CS42_5DS_TGACv1_456510_AA1472500
45- 2:	37	TRIAE_CS42_5AS_TGACv1_392578_AA1261190	TRIAE_CS42_5DS_TGACv1_456510_AA1472510
45- 3:	37	TRIAE_CS42_5AS_TGACv1_392578_AA1261220	TRIAE_CS42_5DS_TGACv1_456510_AA1472560
45- 4:	37	TRIAE_CS42_5AS_TGACv1_392578_AA1261230	TRIAE_CS42_5DS_TGACv1_456510_AA1472570
45- 5:	37	TRIAE_CS42_5AS_TGACv1_392578_AA1261240	TRIAE_CS42_5DS_TGACv1_456510_AA1472580
## Alignment 84: score=250.0 e_value=4.1e-06 N=5 WB424311&WD456510 plus	37	Triticum_aestivum_CS42_TGACv1_scaffold_424311_5BS:13106..36625	Triticum_aestivum_CS42_TGACv1_scaffold_456510_5DS:31736..63545
84- 0:	37	TRIAE_CS42_5BS_TGACv1_424311_AA1388640	TRIAE_CS42_5DS_TGACv1_456510_AA1472500
84- 1:	37	TRIAE_CS42_5BS_TGACv1_424311_AA1388650	TRIAE_CS42_5DS_TGACv1_456510_AA1472510
84- 2:	37	TRIAE_CS42_5BS_TGACv1_424311_AA1388660	TRIAE_CS42_5DS_TGACv1_456510_AA1472560
84- 3:	37	TRIAE_CS42_5BS_TGACv1_424311_AA1388670	TRIAE_CS42_5DS_TGACv1_456510_AA1472570
84- 4:	37	TRIAE_CS42_5BS_TGACv1_424311_AA1388680	TRIAE_CS42_5DS_TGACv1_456510_AA1472580
## Alignment 46: score=346.0 e_value=6.2e-13 N=7 WA470886&WB499717 minus	38	Triticum_aestivum_CS42_TGACv1_scaffold_470886_6AL:127036..287295	Triticum_aestivum_CS42_TGACv1_scaffold_499717_6BL:14196..114089
46- 0:	38	TRIAE_CS42_6AL_TGACv1_470886_AA1497540	TRIAE_CS42_6BL_TGACv1_499717_AA1589930
46- 1:	38	TRIAE_CS42_6AL_TGACv1_470886_AA1497550	TRIAE_CS42_6BL_TGACv1_499717_AA1589910
46- 2:	38	TRIAE_CS42_6AL_TGACv1_470886_AA1497600	TRIAE_CS42_6BL_TGACv1_499717_AA1589900
46- 3:	38	TRIAE_CS42_6AL_TGACv1_470886_AA1497610	TRIAE_CS42_6BL_TGACv1_499717_AA1589890
46- 4:	38	TRIAE_CS42_6AL_TGACv1_470886_AA1497620	TRIAE_CS42_6BL_TGACv1_499717_AA1589860
46- 5:	38	TRIAE_CS42_6AL_TGACv1_470886_AA1497630	TRIAE_CS42_6BL_TGACv1_499717_AA1589850
46- 6:	38	TRIAE_CS42_6AL_TGACv1_470886_AA1497640	TRIAE_CS42_6BL_TGACv1_499717_AA1589840
## Alignment 47: score=346.0 e_value=3.4e-12 N=7 WA470958&WD526363 minus	39	Triticum_aestivum_CS42_TGACv1_scaffold_470958_6AL:11503..133607	Triticum_aestivum_CS42_TGACv1_scaffold_526363_6DL:42232..190882
47- 0:	39	TRIAE_CS42_6AL_TGACv1_470958_AA1499430	TRIAE_CS42_6DL_TGACv1_526363_AA1680790
47- 1:	39	TRIAE_CS42_6AL_TGACv1_470958_AA1499440	TRIAE_CS42_6DL_TGACv1_526363_AA1680770
47- 2:	39	TRIAE_CS42_6AL_TGACv1_470958_AA1499450	TRIAE_CS42_6DL_TGACv1_526363_AA1680760
47- 3:	39	TRIAE_CS42_6AL_TGACv1_470958_AA1499470	TRIAE_CS42_6DL_TGACv1_526363_AA1680730
47- 4:	39	TRIAE_CS42_6AL_TGACv1_470958_AA1499500	TRIAE_CS42_6DL_TGACv1_526363_AA1680720
47- 5:	39	TRIAE_CS42_6AL_TGACv1_470958_AA1499550	TRIAE_CS42_6DL_TGACv1_526363_AA1680680
47- 6:	39	TRIAE_CS42_6AL_TGACv1_470958_AA1499560	TRIAE_CS42_6DL_TGACv1_526363_AA1680670
## Alignment 48: score=250.0 e_value=1.3e-06 N=5 WA471004&WD526558 plus	40	Triticum_aestivum_CS42_TGACv1_scaffold_471004_6AL:127916..153045	Triticum_aestivum_CS42_TGACv1_scaffold_526558_6DL:56906..85245
48- 0:	40	TRIAE_CS42_6AL_TGACv1_471004_AA1500600	TRIAE_CS42_6DL_TGACv1_526558_AA1687090
48- 1:	40	TRIAE_CS42_6AL_TGACv1_471004_AA1500610	TRIAE_CS42_6DL_TGACv1_526558_AA1687100
48- 2:	40	TRIAE_CS42_6AL_TGACv1_471004_AA1500620	TRIAE_CS42_6DL_TGACv1_526558_AA1687110
48- 3:	40	TRIAE_CS42_6AL_TGACv1_471004_AA1500630	TRIAE_CS42_6DL_TGACv1_526558_AA1687120
48- 4:	40	TRIAE_CS42_6AL_TGACv1_471004_AA1500640	TRIAE_CS42_6DL_TGACv1_526558_AA1687130
## Alignment 49: score=399.0 e_value=5.8e-13 N=8 WA471007&WB501430 minus	41	Triticum_aestivum_CS42_TGACv1_scaffold_471007_6AL:53916..96703	Triticum_aestivum_CS42_TGACv1_scaffold_501430_6BL:7417..53459
49- 0:	41	TRIAE_CS42_6AL_TGACv1_471007_AA1500720	TRIAE_CS42_6BL_TGACv1_501430_AA1617460
49- 1:	41	TRIAE_CS42_6AL_TGACv1_471007_AA1500730	TRIAE_CS42_6BL_TGACv1_501430_AA1617450
49- 2:	41	TRIAE_CS42_6AL_TGACv1_471007_AA1500740	TRIAE_CS42_6BL_TGACv1_501430_AA1617430
49- 3:	41	TRIAE_CS42_6AL_TGACv1_471007_AA1500750	TRIAE_CS42_6BL_TGACv1_501430_AA1617420
49- 4:	41	TRIAE_CS42_6AL_TGACv1_471007_AA1500770	TRIAE_CS42_6BL_TGACv1_501430_AA1617400
49- 5:	41	TRIAE_CS42_6AL_TGACv1_471007_AA1500780	TRIAE_CS42_6BL_TGACv1_501430_AA1617390
49- 6:	41	TRIAE_CS42_6AL_TGACv1_471007_AA1500790	TRIAE_CS42_6BL_TGACv1_501430_AA1617380
49- 7:	41	TRIAE_CS42_6AL_TGACv1_471007_AA1500800	TRIAE_CS42_6BL_TGACv1_501430_AA1617370
## Alignment 50: score=250.0 e_value=1.5e-07 N=5 WA471339&WD528036 minus	42	Triticum_aestivum_CS42_TGACv1_scaffold_471339_6AL:57086..93775	Triticum_aestivum_CS42_TGACv1_scaffold_528036_6DL:5670..34145
50- 0:	42	TRIAE_CS42_6AL_TGACv1_471339_AA1507350	TRIAE_CS42_6DL_TGACv1_528036_AA1710900
50- 1:	42	TRIAE_CS42_6AL_TGACv1_471339_AA1507360	TRIAE_CS42_6DL_TGACv1_528036_AA1710890
50- 2:	42	TRIAE_CS42_6AL_TGACv1_471339_AA1507380	TRIAE_CS42_6DL_TGACv1_528036_AA1710880
50- 3:	42	TRIAE_CS42_6AL_TGACv1_471339_AA1507390	TRIAE_CS42_6DL_TGACv1_528036_AA1710870
50- 4:	42	TRIAE_CS42_6AL_TGACv1_471339_AA1507400	TRIAE_CS42_6DL_TGACv1_528036_AA1710850
## Alignment 51: score=300.0 e_value=3.5e-09 N=6 WA471630&WD526666 plus	43	Triticum_aestivum_CS42_TGACv1_scaffold_471630_6AL:39296..89125	Triticum_aestivum_CS42_TGACv1_scaffold_526666_6DL:26326..97365
51- 0:	43	TRIAE_CS42_6AL_TGACv1_471630_AA1512020	TRIAE_CS42_6DL_TGACv1_526666_AA1689350
51- 1:	43	TRIAE_CS42_6AL_TGACv1_471630_AA1512030	TRIAE_CS42_6DL_TGACv1_526666_AA1689370
51- 2:	43	TRIAE_CS42_6AL_TGACv1_471630_AA1512040	TRIAE_CS42_6DL_TGACv1_526666_AA1689380
51- 3:	43	TRIAE_CS42_6AL_TGACv1_471630_AA1512050	TRIAE_CS42_6DL_TGACv1_526666_AA1689390
51- 4:	43	TRIAE_CS42_6AL_TGACv1_471630_AA1512060	TRIAE_CS42_6DL_TGACv1_526666_AA1689400
51- 5:	43	TRIAE_CS42_6AL_TGACv1_471630_AA1512070	TRIAE_CS42_6DL_TGACv1_526666_AA1689410
## Alignment 52: score=250.0 e_value=7.3e-08 N=5 WA471642&WD526845 plus	44	Triticum_aestivum_CS42_TGACv1_scaffold_471642_6AL:17006..63995	Triticum_aestivum_CS42_TGACv1_scaffold_526845_6DL:13066..83448
52- 0:	44	TRIAE_CS42_6AL_TGACv1_471642_AA1512140	TRIAE_CS42_6DL_TGACv1_526845_AA1693280
52- 1:	44	TRIAE_CS42_6AL_TGACv1_471642_AA1512150	TRIAE_CS42_6DL_TGACv1_526845_AA1693290
52- 2:	44	TRIAE_CS42_6AL_TGACv1_471642_AA1512160	TRIAE_CS42_6DL_TGACv1_526845_AA1693300
52- 3:	44	TRIAE_CS42_6AL_TGACv1_471642_AA1512180	TRIAE_CS42_6DL_TGACv1_526845_AA1693310
52- 4:	44	TRIAE_CS42_6AL_TGACv1_471642_AA1512190	TRIAE_CS42_6DL_TGACv1_526845_AA1693320
## Alignment 53: score=449.0 e_value=0 N=9 WA471983&WB499662 plus	45	Triticum_aestivum_CS42_TGACv1_scaffold_471983_6AL:7146..72780	Triticum_aestivum_CS42_TGACv1_scaffold_499662_6BL:37214..181010
53- 0:	45	TRIAE_CS42_6AL_TGACv1_471983_AA1516550	TRIAE_CS42_6BL_TGACv1_499662_AA1588530
53- 1:	45	TRIAE_CS42_6AL_TGACv1_471983_AA1516560	TRIAE_CS42_6BL_TGACv1_499662_AA1588540
53- 2:	45	TRIAE_CS42_6AL_TGACv1_471983_AA1516570	TRIAE_CS42_6BL_TGACv1_499662_AA1588550
53- 3:	45	TRIAE_CS42_6AL_TGACv1_471983_AA1516580	TRIAE_CS42_6BL_TGACv1_499662_AA1588560
53- 4:	45	TRIAE_CS42_6AL_TGACv1_471983_AA1516600	TRIAE_CS42_6BL_TGACv1_499662_AA1588580
53- 5:	45	TRIAE_CS42_6AL_TGACv1_471983_AA1516610	TRIAE_CS42_6BL_TGACv1_499662_AA1588590
53- 6:	45	TRIAE_CS42_6AL_TGACv1_471983_AA1516620	TRIAE_CS42_6BL_TGACv1_499662_AA1588600
53- 7:	45	TRIAE_CS42_6AL_TGACv1_471983_AA1516630	TRIAE_CS42_6BL_TGACv1_499662_AA1588610
53- 8:	45	TRIAE_CS42_6AL_TGACv1_471983_AA1516640	TRIAE_CS42_6BL_TGACv1_499662_AA1588620
## Alignment 87: score=348.0 e_value=6.6e-14 N=7 WB499662&WD526515 minus	45	Triticum_aestivum_CS42_TGACv1_scaffold_499662_6BL:37214..172487	Triticum_aestivum_CS42_TGACv1_scaffold_526515_6DL:77797..140985
87- 0:	45	TRIAE_CS42_6BL_TGACv1_499662_AA1588530	TRIAE_CS42_6DL_TGACv1_526515_AA1686020
87- 1:	45	TRIAE_CS42_6BL_TGACv1_499662_AA1588540	TRIAE_CS42_6DL_TGACv1_526515_AA1686010
87- 2:	45	TRIAE_CS42_6BL_TGACv1_499662_AA1588550	TRIAE_CS42_6DL_TGACv1_526515_AA1686000
87- 3:	45	TRIAE_CS42_6BL_TGACv1_499662_AA1588560	TRIAE_CS42_6DL_TGACv1_526515_AA1685990
87- 4:	45	TRIAE_CS42_6BL_TGACv1_499662_AA1588590	TRIAE_CS42_6DL_TGACv1_526515_AA1685960
87- 5:	45	TRIAE_CS42_6BL_TGACv1_499662_AA1588600	TRIAE_CS42_6DL_TGACv1_526515_AA1685950
87- 6:	45	TRIAE_CS42_6BL_TGACv1_499662_AA1588610	TRIAE_CS42_6DL_TGACv1_526515_AA1685940
## Alignment 54: score=349.0 e_value=5.4e-13 N=7 WA471983&WD526515 minus	45	Triticum_aestivum_CS42_TGACv1_scaffold_471983_6AL:7146..67850	Triticum_aestivum_CS42_TGACv1_scaffold_526515_6DL:77797..140985
54- 0:	45	TRIAE_CS42_6AL_TGACv1_471983_AA1516550	TRIAE_CS42_6DL_TGACv1_526515_AA1686020
54- 1:	45	TRIAE_CS42_6AL_TGACv1_471983_AA1516560	TRIAE_CS42_6DL_TGACv1_526515_AA1686010
54- 2:	45	TRIAE_CS42_6AL_TGACv1_471983_AA1516570	TRIAE_CS42_6DL_TGACv1_526515_AA1686000
54- 3:	45	TRIAE_CS42_6AL_TGACv1_471983_AA1516580	TRIAE_CS42_6DL_TGACv1_526515_AA1685990
54- 4:	45	TRIAE_CS42_6AL_TGACv1_471983_AA1516610	TRIAE_CS42_6DL_TGACv1_526515_AA1685960
54- 5:	45	TRIAE_CS42_6AL_TGACv1_471983_AA1516620	TRIAE_CS42_6DL_TGACv1_526515_AA1685950
54- 6:	45	TRIAE_CS42_6AL_TGACv1_471983_AA1516630	TRIAE_CS42_6DL_TGACv1_526515_AA1685940
## Alignment 55: score=298.0 e_value=6.8e-08 N=6 WA556045&WD603428 plus	46	Triticum_aestivum_CS42_TGACv1_scaffold_556045_7AL:7144..98312	Triticum_aestivum_CS42_TGACv1_scaffold_603428_7DL:9786..64972
55- 0:	46	TRIAE_CS42_7AL_TGACv1_556045_AA1753510	TRIAE_CS42_7DL_TGACv1_603428_AA1983500
55- 1:	46	TRIAE_CS42_7AL_TGACv1_556045_AA1753540	TRIAE_CS42_7DL_TGACv1_603428_AA1983510
55- 2:	46	TRIAE_CS42_7AL_TGACv1_556045_AA1753550	TRIAE_CS42_7DL_TGACv1_603428_AA1983520
55- 3:	46	TRIAE_CS42_7AL_TGACv1_556045_AA1753570	TRIAE_CS42_7DL_TGACv1_603428_AA1983540
55- 4:	46	TRIAE_CS42_7AL_TGACv1_556045_AA1753580	TRIAE_CS42_7DL_TGACv1_603428_AA1983550
55- 5:	46	TRIAE_CS42_7AL_TGACv1_556045_AA1753590	TRIAE_CS42_7DL_TGACv1_603428_AA1983560
## Alignment 56: score=250.0 e_value=2.1e-06 N=5 WA556203&WB577264 minus	47	Triticum_aestivum_CS42_TGACv1_scaffold_556203_7AL:9667..55105	Triticum_aestivum_CS42_TGACv1_scaffold_577264_7BL:19048..137667
56- 0:	47	TRIAE_CS42_7AL_TGACv1_556203_AA1758010	TRIAE_CS42_7BL_TGACv1_577264_AA1870560
56- 1:	47	TRIAE_CS42_7AL_TGACv1_556203_AA1758020	TRIAE_CS42_7BL_TGACv1_577264_AA1870550
56- 2:	47	TRIAE_CS42_7AL_TGACv1_556203_AA1758030	TRIAE_CS42_7BL_TGACv1_577264_AA1870540
56- 3:	47	TRIAE_CS42_7AL_TGACv1_556203_AA1758050	TRIAE_CS42_7BL_TGACv1_577264_AA1870520
56- 4:	47	TRIAE_CS42_7AL_TGACv1_556203_AA1758080	TRIAE_CS42_7BL_TGACv1_577264_AA1870500
## Alignment 57: score=300.0 e_value=6.9e-08 N=6 WA556574&WB579095 minus	48	Triticum_aestivum_CS42_TGACv1_scaffold_556574_7AL:66966..97704	Triticum_aestivum_CS42_TGACv1_scaffold_579095_7BL:21074..51035
57- 0:	48	TRIAE_CS42_7AL_TGACv1_556574_AA1765950	TRIAE_CS42_7BL_TGACv1_579095_AA1904120
57- 1:	48	TRIAE_CS42_7AL_TGACv1_556574_AA1765960	TRIAE_CS42_7BL_TGACv1_579095_AA1904130
57- 2:	48	TRIAE_CS42_7AL_TGACv1_556574_AA1765970	TRIAE_CS42_7BL_TGACv1_579095_AA1904110
57- 3:	48	TRIAE_CS42_7AL_TGACv1_556574_AA1765980	TRIAE_CS42_7BL_TGACv1_579095_AA1904100
57- 4:	48	TRIAE_CS42_7AL_TGACv1_556574_AA1765990	TRIAE_CS42_7BL_TGACv1_579095_AA1904090
57- 5:	48	TRIAE_CS42_7AL_TGACv1_556574_AA1766000	TRIAE_CS42_7BL_TGACv1_579095_AA1904080
## Alignment 58: score=300.0 e_value=7.7e-09 N=6 WA556574&WD602888 plus	48	Triticum_aestivum_CS42_TGACv1_scaffold_556574_7AL:36806..89765	Triticum_aestivum_CS42_TGACv1_scaffold_602888_7DL:79216..113466
58- 0:	48	TRIAE_CS42_7AL_TGACv1_556574_AA1765940	TRIAE_CS42_7DL_TGACv1_602888_AA1971170
58- 1:	48	TRIAE_CS42_7AL_TGACv1_556574_AA1765950	TRIAE_CS42_7DL_TGACv1_602888_AA1971180
58- 2:	48	TRIAE_CS42_7AL_TGACv1_556574_AA1765960	TRIAE_CS42_7DL_TGACv1_602888_AA1971190
58- 3:	48	TRIAE_CS42_7AL_TGACv1_556574_AA1765970	TRIAE_CS42_7DL_TGACv1_602888_AA1971200
58- 4:	48	TRIAE_CS42_7AL_TGACv1_556574_AA1765980	TRIAE_CS42_7DL_TGACv1_602888_AA1971210
58- 5:	48	TRIAE_CS42_7AL_TGACv1_556574_AA1765990	TRIAE_CS42_7DL_TGACv1_602888_AA1971220
## Alignment 59: score=250.0 e_value=4.5e-06 N=5 WA556731&WB578382 plus	49	Triticum_aestivum_CS42_TGACv1_scaffold_556731_7AL:41577..66805	Triticum_aestivum_CS42_TGACv1_scaffold_578382_7BL:41037..64455
59- 0:	49	TRIAE_CS42_7AL_TGACv1_556731_AA1769850	TRIAE_CS42_7BL_TGACv1_578382_AA1893940
59- 1:	49	TRIAE_CS42_7AL_TGACv1_556731_AA1769860	TRIAE_CS42_7BL_TGACv1_578382_AA1893950
59- 2:	49	TRIAE_CS42_7AL_TGACv1_556731_AA1769870	TRIAE_CS42_7BL_TGACv1_578382_AA1893960
59- 3:	49	TRIAE_CS42_7AL_TGACv1_556731_AA1769880	TRIAE_CS42_7BL_TGACv1_578382_AA1893970
59- 4:	49	TRIAE_CS42_7AL_TGACv1_556731_AA1769890	TRIAE_CS42_7BL_TGACv1_578382_AA1893980
## Alignment 90: score=250.0 e_value=8.9e-07 N=5 WB578382&WD603369 plus	49	Triticum_aestivum_CS42_TGACv1_scaffold_578382_7BL:41037..64455	Triticum_aestivum_CS42_TGACv1_scaffold_603369_7DL:15666..53715
90- 0:	49	TRIAE_CS42_7BL_TGACv1_578382_AA1893940	TRIAE_CS42_7DL_TGACv1_603369_AA1982040
90- 1:	49	TRIAE_CS42_7BL_TGACv1_578382_AA1893950	TRIAE_CS42_7DL_TGACv1_603369_AA1982050
90- 2:	49	TRIAE_CS42_7BL_TGACv1_578382_AA1893960	TRIAE_CS42_7DL_TGACv1_603369_AA1982060
90- 3:	49	TRIAE_CS42_7BL_TGACv1_578382_AA1893970	TRIAE_CS42_7DL_TGACv1_603369_AA1982070
90- 4:	49	TRIAE_CS42_7BL_TGACv1_578382_AA1893980	TRIAE_CS42_7DL_TGACv1_603369_AA1982080
## Alignment 60: score=300.0 e_value=1.6e-09 N=6 WA556731&WD603369 plus	49	Triticum_aestivum_CS42_TGACv1_scaffold_556731_7AL:41577..98415	Triticum_aestivum_CS42_TGACv1_scaffold_603369_7DL:15666..68145
60- 0:	49	TRIAE_CS42_7AL_TGACv1_556731_AA1769850	TRIAE_CS42_7DL_TGACv1_603369_AA1982040
60- 1:	49	TRIAE_CS42_7AL_TGACv1_556731_AA1769860	TRIAE_CS42_7DL_TGACv1_603369_AA1982050
60- 2:	49	TRIAE_CS42_7AL_TGACv1_556731_AA1769870	TRIAE_CS42_7DL_TGACv1_603369_AA1982060
60- 3:	49	TRIAE_CS42_7AL_TGACv1_556731_AA1769880	TRIAE_CS42_7DL_TGACv1_603369_AA1982070
60- 4:	49	TRIAE_CS42_7AL_TGACv1_556731_AA1769890	TRIAE_CS42_7DL_TGACv1_603369_AA1982080
60- 5:	49	TRIAE_CS42_7AL_TGACv1_556731_AA1769900	TRIAE_CS42_7DL_TGACv1_603369_AA1982090
## Alignment 61: score=250.0 e_value=4.1e-06 N=5 WA571161&WD621450 minus	50	Triticum_aestivum_CS42_TGACv1_scaffold_571161_7AS:4615..39865	Triticum_aestivum_CS42_TGACv1_scaffold_621450_7DS:3456..50305
61- 0:	50	TRIAE_CS42_7AS_TGACv1_571161_AA1845290	TRIAE_CS42_7DS_TGACv1_621450_AA2015970
61- 1:	50	TRIAE_CS42_7AS_TGACv1_571161_AA1845300	TRIAE_CS42_7DS_TGACv1_621450_AA2015950
61- 2:	50	TRIAE_CS42_7AS_TGACv1_571161_AA1845310	TRIAE_CS42_7DS_TGACv1_621450_AA2015930
61- 3:	50	TRIAE_CS42_7AS_TGACv1_571161_AA1845320	TRIAE_CS42_7DS_TGACv1_621450_AA2015920
61- 4:	50	TRIAE_CS42_7AS_TGACv1_571161_AA1845330	TRIAE_CS42_7DS_TGACv1_621450_AA2015910
## Alignment 63: score=250.0 e_value=2.5e-06 N=5 WB030734&WD061085 plus	51	Triticum_aestivum_CS42_TGACv1_scaffold_030734_1BL:55391..104061	Triticum_aestivum_CS42_TGACv1_scaffold_061085_1DL:35176..66961
63- 0:	51	TRIAE_CS42_1BL_TGACv1_030734_AA0099370	TRIAE_CS42_1DL_TGACv1_061085_AA0184560
63- 1:	51	TRIAE_CS42_1BL_TGACv1_030734_AA0099390	TRIAE_CS42_1DL_TGACv1_061085_AA0184570
63- 2:	51	TRIAE_CS42_1BL_TGACv1_030734_AA0099400	TRIAE_CS42_1DL_TGACv1_061085_AA0184580
63- 3:	51	TRIAE_CS42_1BL_TGACv1_030734_AA0099430	TRIAE_CS42_1DL_TGACv1_061085_AA0184590
63- 4:	51	TRIAE_CS42_1BL_TGACv1_030734_AA0099440	TRIAE_CS42_1DL_TGACv1_061085_AA0184600
## Alignment 64: score=250.0 e_value=8.8e-06 N=5 WB032860&WD063075 minus	52	Triticum_aestivum_CS42_TGACv1_scaffold_032860_1BL:16026..38555	Triticum_aestivum_CS42_TGACv1_scaffold_063075_1DL:17456..39384
64- 0:	52	TRIAE_CS42_1BL_TGACv1_032860_AA0134840	TRIAE_CS42_1DL_TGACv1_063075_AA0223640
64- 1:	52	TRIAE_CS42_1BL_TGACv1_032860_AA0134860	TRIAE_CS42_1DL_TGACv1_063075_AA0223630
64- 2:	52	TRIAE_CS42_1BL_TGACv1_032860_AA0134870	TRIAE_CS42_1DL_TGACv1_063075_AA0223620
64- 3:	52	TRIAE_CS42_1BL_TGACv1_032860_AA0134880	TRIAE_CS42_1DL_TGACv1_063075_AA0223610
64- 4:	52	TRIAE_CS42_1BL_TGACv1_032860_AA0134890	TRIAE_CS42_1DL_TGACv1_063075_AA0223600
## Alignment 65: score=250.0 e_value=5.3e-07 N=5 WB049417&WD080437 plus	53	Triticum_aestivum_CS42_TGACv1_scaffold_049417_1BS:38870..171275	Triticum_aestivum_CS42_TGACv1_scaffold_080437_1DS:1315..74445
65- 0:	53	TRIAE_CS42_1BS_TGACv1_049417_AA0152890	TRIAE_CS42_1DS_TGACv1_080437_AA0247900
65- 1:	53	TRIAE_CS42_1BS_TGACv1_049417_AA0152910	TRIAE_CS42_1DS_TGACv1_080437_AA0247910
65- 2:	53	TRIAE_CS42_1BS_TGACv1_049417_AA0152930	TRIAE_CS42_1DS_TGACv1_080437_AA0247930
65- 3:	53	TRIAE_CS42_1BS_TGACv1_049417_AA0152950	TRIAE_CS42_1DS_TGACv1_080437_AA0247940
65- 4:	53	TRIAE_CS42_1BS_TGACv1_049417_AA0152960	TRIAE_CS42_1DS_TGACv1_080437_AA0247950
## Alignment 66: score=250.0 e_value=6.6e-06 N=5 WB129281&WD158945 minus	54	Triticum_aestivum_CS42_TGACv1_scaffold_129281_2BL:18716..60815	Triticum_aestivum_CS42_TGACv1_scaffold_158945_2DL:26866..47965
66- 0:	54	TRIAE_CS42_2BL_TGACv1_129281_AA0376270	TRIAE_CS42_2DL_TGACv1_158945_AA0529300
66- 1:	54	TRIAE_CS42_2BL_TGACv1_129281_AA0376280	TRIAE_CS42_2DL_TGACv1_158945_AA0529290
66- 2:	54	TRIAE_CS42_2BL_TGACv1_129281_AA0376290	TRIAE_CS42_2DL_TGACv1_158945_AA0529280
66- 3:	54	TRIAE_CS42_2BL_TGACv1_129281_AA0376310	TRIAE_CS42_2DL_TGACv1_158945_AA0529270
66- 4:	54	TRIAE_CS42_2BL_TGACv1_129281_AA0376320	TRIAE_CS42_2DL_TGACv1_158945_AA0529250
## Alignment 67: score=250.0 e_value=4.5e-06 N=5 WB129390&WD158525 plus	55	Triticum_aestivum_CS42_TGACv1_scaffold_129390_2BL:126855..153174	Triticum_aestivum_CS42_TGACv1_scaffold_158525_2DL:31503..59045
67- 0:	55	TRIAE_CS42_2BL_TGACv1_129390_AA0381340	TRIAE_CS42_2DL_TGACv1_158525_AA0520830
67- 1:	55	TRIAE_CS42_2BL_TGACv1_129390_AA0381350	TRIAE_CS42_2DL_TGACv1_158525_AA0520840
67- 2:	55	TRIAE_CS42_2BL_TGACv1_129390_AA0381360	TRIAE_CS42_2DL_TGACv1_158525_AA0520850
67- 3:	55	TRIAE_CS42_2BL_TGACv1_129390_AA0381370	TRIAE_CS42_2DL_TGACv1_158525_AA0520860
67- 4:	55	TRIAE_CS42_2BL_TGACv1_129390_AA0381380	TRIAE_CS42_2DL_TGACv1_158525_AA0520870
## Alignment 68: score=250.0 e_value=1e-05 N=5 WB129401&WU640957 minus	56	Triticum_aestivum_CS42_TGACv1_scaffold_129401_2BL:123566..208755	Triticum_aestivum_CS42_TGACv1_scaffold_640957_U_1AL-0.255762_2DL-0.200883:119666..205089
68- 0:	56	TRIAE_CS42_2BL_TGACv1_129401_AA0382020	TRIAE_CS42_U_TGACv1_640957_AA2080840
68- 1:	56	TRIAE_CS42_2BL_TGACv1_129401_AA0382030	TRIAE_CS42_U_TGACv1_640957_AA2080820
68- 2:	56	TRIAE_CS42_2BL_TGACv1_129401_AA0382040	TRIAE_CS42_U_TGACv1_640957_AA2080790
68- 3:	56	TRIAE_CS42_2BL_TGACv1_129401_AA0382050	TRIAE_CS42_U_TGACv1_640957_AA2080770
68- 4:	56	TRIAE_CS42_2BL_TGACv1_129401_AA0382060	TRIAE_CS42_U_TGACv1_640957_AA2080760
## Alignment 69: score=296.0 e_value=1.5e-09 N=6 WB129785&WD158900 minus	57	Triticum_aestivum_CS42_TGACv1_scaffold_129785_2BL:1626..111805	Triticum_aestivum_CS42_TGACv1_scaffold_158900_2DL:1046..66558
69- 0:	57	TRIAE_CS42_2BL_TGACv1_129785_AA0395820	TRIAE_CS42_2DL_TGACv1_158900_AA0528310
69- 1:	57	TRIAE_CS42_2BL_TGACv1_129785_AA0395830	TRIAE_CS42_2DL_TGACv1_158900_AA0528300
69- 2:	57	TRIAE_CS42_2BL_TGACv1_129785_AA0395840	TRIAE_CS42_2DL_TGACv1_158900_AA0528280
69- 3:	57	TRIAE_CS42_2BL_TGACv1_129785_AA0395850	TRIAE_CS42_2DL_TGACv1_158900_AA0528270
69- 4:	57	TRIAE_CS42_2BL_TGACv1_129785_AA0395860	TRIAE_CS42_2DL_TGACv1_158900_AA0528260
69- 5:	57	TRIAE_CS42_2BL_TGACv1_129785_AA0395950	TRIAE_CS42_2DL_TGACv1_158900_AA0528220
## Alignment 71: score=300.0 e_value=2.9e-10 N=6 WB146014&WD177775 minus	58	Triticum_aestivum_CS42_TGACv1_scaffold_146014_2BS:24877..154415	Triticum_aestivum_CS42_TGACv1_scaffold_177775_2DS:4676..83959
71- 0:	58	TRIAE_CS42_2BS_TGACv1_146014_AA0453030	TRIAE_CS42_2DS_TGACv1_177775_AA0584420
71- 1:	58	TRIAE_CS42_2BS_TGACv1_146014_AA0453040	TRIAE_CS42_2DS_TGACv1_177775_AA0584410
71- 2:	58	TRIAE_CS42_2BS_TGACv1_146014_AA0453050	TRIAE_CS42_2DS_TGACv1_177775_AA0584400
71- 3:	58	TRIAE_CS42_2BS_TGACv1_146014_AA0453060	TRIAE_CS42_2DS_TGACv1_177775_AA0584390
71- 4:	58	TRIAE_CS42_2BS_TGACv1_146014_AA0453090	TRIAE_CS42_2DS_TGACv1_177775_AA0584370
71- 5:	58	TRIAE_CS42_2BS_TGACv1_146014_AA0453100	TRIAE_CS42_2DS_TGACv1_177775_AA0584360
## Alignment 72: score=250.0 e_value=2.1e-06 N=5 WB146410&WD177487 minus	59	Triticum_aestivum_CS42_TGACv1_scaffold_146410_2BS:17301..104495	Triticum_aestivum_CS42_TGACv1_scaffold_177487_2DS:8016..34219
72- 0:	59	TRIAE_CS42_2BS_TGACv1_146410_AA0464440	TRIAE_CS42_2DS_TGACv1_177487_AA0578430
72- 1:	59	TRIAE_CS42_2BS_TGACv1_146410_AA0464450	TRIAE_CS42_2DS_TGACv1_177487_AA0578420
72- 2:	59	TRIAE_CS42_2BS_TGACv1_146410_AA0464470	TRIAE_CS42_2DS_TGACv1_177487_AA0578410
72- 3:	59	TRIAE_CS42_2BS_TGACv1_146410_AA0464480	TRIAE_CS42_2DS_TGACv1_177487_AA0578400
72- 4:	59	TRIAE_CS42_2BS_TGACv1_146410_AA0464490	TRIAE_CS42_2DS_TGACv1_177487_AA0578390
## Alignment 74: score=250.0 e_value=5.8e-06 N=5 WB146843&WD178131 minus	60	Triticum_aestivum_CS42_TGACv1_scaffold_146843_2BS:42837..72425	Triticum_aestivum_CS42_TGACv1_scaffold_178131_2DS:31516..60655
74- 0:	60	TRIAE_CS42_2BS_TGACv1_146843_AA0473830	TRIAE_CS42_2DS_TGACv1_178131_AA0591480
74- 1:	60	TRIAE_CS42_2BS_TGACv1_146843_AA0473840	TRIAE_CS42_2DS_TGACv1_178131_AA0591470
74- 2:	60	TRIAE_CS42_2BS_TGACv1_146843_AA0473850	TRIAE_CS42_2DS_TGACv1_178131_AA0591460
74- 3:	60	TRIAE_CS42_2BS_TGACv1_146843_AA0473860	TRIAE_CS42_2DS_TGACv1_178131_AA0591450
74- 4:	60	TRIAE_CS42_2BS_TGACv1_146843_AA0473870	TRIAE_CS42_2DS_TGACv1_178131_AA0591440
## Alignment 75: score=400.0 e_value=7.9e-15 N=8 WB221223&WD249364 minus	61	Triticum_aestivum_CS42_TGACv1_scaffold_221223_3B:64496..144157	Triticum_aestivum_CS42_TGACv1_scaffold_249364_3DL:23746..92515
75- 0:	61	TRIAE_CS42_3B_TGACv1_221223_AA0734240	TRIAE_CS42_3DL_TGACv1_249364_AA0846710
75- 1:	61	TRIAE_CS42_3B_TGACv1_221223_AA0734260	TRIAE_CS42_3DL_TGACv1_249364_AA0846700
75- 2:	61	TRIAE_CS42_3B_TGACv1_221223_AA0734270	TRIAE_CS42_3DL_TGACv1_249364_AA0846690
75- 3:	61	TRIAE_CS42_3B_TGACv1_221223_AA0734280	TRIAE_CS42_3DL_TGACv1_249364_AA0846680
75- 4:	61	TRIAE_CS42_3B_TGACv1_221223_AA0734290	TRIAE_CS42_3DL_TGACv1_249364_AA0846670
75- 5:	61	TRIAE_CS42_3B_TGACv1_221223_AA0734300	TRIAE_CS42_3DL_TGACv1_249364_AA0846660
75- 6:	61	TRIAE_CS42_3B_TGACv1_221223_AA0734310	TRIAE_CS42_3DL_TGACv1_249364_AA0846650
75- 7:	61	TRIAE_CS42_3B_TGACv1_221223_AA0734320	TRIAE_CS42_3DL_TGACv1_249364_AA0846640
## Alignment 76: score=250.0 e_value=8.8e-07 N=5 WB222040&WD271696 plus	62	Triticum_aestivum_CS42_TGACv1_scaffold_222040_3B:53887..137546	Triticum_aestivum_CS42_TGACv1_scaffold_271696_3DS:23276..106013
76- 0:	62	TRIAE_CS42_3B_TGACv1_222040_AA0755560	TRIAE_CS42_3DS_TGACv1_271696_AA0905920
76- 1:	62	TRIAE_CS42_3B_TGACv1_222040_AA0755570	TRIAE_CS42_3DS_TGACv1_271696_AA0905930
76- 2:	62	TRIAE_CS42_3B_TGACv1_222040_AA0755590	TRIAE_CS42_3DS_TGACv1_271696_AA0905950
76- 3:	62	TRIAE_CS42_3B_TGACv1_222040_AA0755600	TRIAE_CS42_3DS_TGACv1_271696_AA0905960
76- 4:	62	TRIAE_CS42_3B_TGACv1_222040_AA0755610	TRIAE_CS42_3DS_TGACv1_271696_AA0905970
## Alignment 78: score=250.0 e_value=1.1e-06 N=5 WB320689&WD343875 minus	63	Triticum_aestivum_CS42_TGACv1_scaffold_320689_4BL:81607..110775	Triticum_aestivum_CS42_TGACv1_scaffold_343875_4DL:15376..46180
78- 0:	63	TRIAE_CS42_4BL_TGACv1_320689_AA1046270	TRIAE_CS42_4DL_TGACv1_343875_AA1140860
78- 1:	63	TRIAE_CS42_4BL_TGACv1_320689_AA1046280	TRIAE_CS42_4DL_TGACv1_343875_AA1140850
78- 2:	63	TRIAE_CS42_4BL_TGACv1_320689_AA1046290	TRIAE_CS42_4DL_TGACv1_343875_AA1140840
78- 3:	63	TRIAE_CS42_4BL_TGACv1_320689_AA1046300	TRIAE_CS42_4DL_TGACv1_343875_AA1140830
78- 4:	63	TRIAE_CS42_4BL_TGACv1_320689_AA1046310	TRIAE_CS42_4DL_TGACv1_343875_AA1140820
## Alignment 79: score=250.0 e_value=5.9e-06 N=5 WB321072&WD342977 plus	64	Triticum_aestivum_CS42_TGACv1_scaffold_321072_4BL:21326..54595	Triticum_aestivum_CS42_TGACv1_scaffold_342977_4DL:16266..68345
79- 0:	64	TRIAE_CS42_4BL_TGACv1_321072_AA1054740	TRIAE_CS42_4DL_TGACv1_342977_AA1126600
79- 1:	64	TRIAE_CS42_4BL_TGACv1_321072_AA1054750	TRIAE_CS42_4DL_TGACv1_342977_AA1126610
79- 2:	64	TRIAE_CS42_4BL_TGACv1_321072_AA1054760	TRIAE_CS42_4DL_TGACv1_342977_AA1126630
79- 3:	64	TRIAE_CS42_4BL_TGACv1_321072_AA1054770	TRIAE_CS42_4DL_TGACv1_342977_AA1126640
79- 4:	64	TRIAE_CS42_4BL_TGACv1_321072_AA1054780	TRIAE_CS42_4DL_TGACv1_342977_AA1126650
## Alignment 80: score=250.0 e_value=0 N=5 WB328532&WD361353 minus	65	Triticum_aestivum_CS42_TGACv1_scaffold_328532_4BS:91578..112305	Triticum_aestivum_CS42_TGACv1_scaffold_361353_4DS:5236..74525
80- 0:	65	TRIAE_CS42_4BS_TGACv1_328532_AA1089670	TRIAE_CS42_4DS_TGACv1_361353_AA1166200
80- 1:	65	TRIAE_CS42_4BS_TGACv1_328532_AA1089680	TRIAE_CS42_4DS_TGACv1_361353_AA1166190
80- 2:	65	TRIAE_CS42_4BS_TGACv1_328532_AA1089690	TRIAE_CS42_4DS_TGACv1_361353_AA1166180
80- 3:	65	TRIAE_CS42_4BS_TGACv1_328532_AA1089700	TRIAE_CS42_4DS_TGACv1_361353_AA1166170
80- 4:	65	TRIAE_CS42_4BS_TGACv1_328532_AA1089710	TRIAE_CS42_4DS_TGACv1_361353_AA1166160
## Alignment 81: score=250.0 e_value=3.3e-08 N=5 WB404429&WD433265 minus	66	Triticum_aestivum_CS42_TGACv1_scaffold_404429_5BL:2876..169785	Triticum_aestivum_CS42_TGACv1_scaffold_433265_5DL:15606..115755
81- 0:	66	TRIAE_CS42_5BL_TGACv1_404429_AA1299530	TRIAE_CS42_5DL_TGACv1_433265_AA1407570
81- 1:	66	TRIAE_CS42_5BL_TGACv1_404429_AA1299540	TRIAE_CS42_5DL_TGACv1_433265_AA1407560
81- 2:	66	TRIAE_CS42_5BL_TGACv1_404429_AA1299550	TRIAE_CS42_5DL_TGACv1_433265_AA1407550
81- 3:	66	TRIAE_CS42_5BL_TGACv1_404429_AA1299570	TRIAE_CS42_5DL_TGACv1_433265_AA1407540
81- 4:	66	TRIAE_CS42_5BL_TGACv1_404429_AA1299600	TRIAE_CS42_5DL_TGACv1_433265_AA1407530
## Alignment 85: score=250.0 e_value=1.8e-07 N=5 WB499376&WD526539 plus	67	Triticum_aestivum_CS42_TGACv1_scaffold_499376_6BL:252686..319445	Triticum_aestivum_CS42_TGACv1_scaffold_526539_6DL:17686..76445
85- 0:	67	TRIAE_CS42_6BL_TGACv1_499376_AA1580410	TRIAE_CS42_6DL_TGACv1_526539_AA1686400
85- 1:	67	TRIAE_CS42_6BL_TGACv1_499376_AA1580450	TRIAE_CS42_6DL_TGACv1_526539_AA1686440
85- 2:	67	TRIAE_CS42_6BL_TGACv1_499376_AA1580460	TRIAE_CS42_6DL_TGACv1_526539_AA1686450
85- 3:	67	TRIAE_CS42_6BL_TGACv1_499376_AA1580470	TRIAE_CS42_6DL_TGACv1_526539_AA1686460
85- 4:	67	TRIAE_CS42_6BL_TGACv1_499376_AA1580480	TRIAE_CS42_6DL_TGACv1_526539_AA1686470
## Alignment 86: score=250.0 e_value=9.5e-06 N=5 WB499559&WD527081 plus	68	Triticum_aestivum_CS42_TGACv1_scaffold_499559_6BL:96..67995	Triticum_aestivum_CS42_TGACv1_scaffold_527081_6DL:26706..58505
86- 0:	68	TRIAE_CS42_6BL_TGACv1_499559_AA1586080	TRIAE_CS42_6DL_TGACv1_527081_AA1698200
86- 1:	68	TRIAE_CS42_6BL_TGACv1_499559_AA1586090	TRIAE_CS42_6DL_TGACv1_527081_AA1698210
86- 2:	68	TRIAE_CS42_6BL_TGACv1_499559_AA1586110	TRIAE_CS42_6DL_TGACv1_527081_AA1698220
86- 3:	68	TRIAE_CS42_6BL_TGACv1_499559_AA1586120	TRIAE_CS42_6DL_TGACv1_527081_AA1698230
86- 4:	68	TRIAE_CS42_6BL_TGACv1_499559_AA1586150	TRIAE_CS42_6DL_TGACv1_527081_AA1698240
## Alignment 88: score=297.0 e_value=5.7e-09 N=6 WB513411&WD542774 plus	69	Triticum_aestivum_CS42_TGACv1_scaffold_513411_6BS:61144..156240	Triticum_aestivum_CS42_TGACv1_scaffold_542774_6DS:20306..103449
88- 0:	69	TRIAE_CS42_6BS_TGACv1_513411_AA1640630	TRIAE_CS42_6DS_TGACv1_542774_AA1730010
88- 1:	69	TRIAE_CS42_6BS_TGACv1_513411_AA1640640	TRIAE_CS42_6DS_TGACv1_542774_AA1730020
88- 2:	69	TRIAE_CS42_6BS_TGACv1_513411_AA1640660	TRIAE_CS42_6DS_TGACv1_542774_AA1730030
88- 3:	69	TRIAE_CS42_6BS_TGACv1_513411_AA1640670	TRIAE_CS42_6DS_TGACv1_542774_AA1730040
88- 4:	69	TRIAE_CS42_6BS_TGACv1_513411_AA1640680	TRIAE_CS42_6DS_TGACv1_542774_AA1730050
88- 5:	69	TRIAE_CS42_6BS_TGACv1_513411_AA1640730	TRIAE_CS42_6DS_TGACv1_542774_AA1730060
## Alignment 89: score=250.0 e_value=2.2e-09 N=5 WB577244&WD602857 plus	70	Triticum_aestivum_CS42_TGACv1_scaffold_577244_7BL:72717..140725	Triticum_aestivum_CS42_TGACv1_scaffold_602857_7DL:28797..82509
89- 0:	70	TRIAE_CS42_7BL_TGACv1_577244_AA1869900	TRIAE_CS42_7DL_TGACv1_602857_AA1970120
89- 1:	70	TRIAE_CS42_7BL_TGACv1_577244_AA1869910	TRIAE_CS42_7DL_TGACv1_602857_AA1970130
89- 2:	70	TRIAE_CS42_7BL_TGACv1_577244_AA1869920	TRIAE_CS42_7DL_TGACv1_602857_AA1970140
89- 3:	70	TRIAE_CS42_7BL_TGACv1_577244_AA1869930	TRIAE_CS42_7DL_TGACv1_602857_AA1970150
89- 4:	70	TRIAE_CS42_7BL_TGACv1_577244_AA1869940	TRIAE_CS42_7DL_TGACv1_602857_AA1970160
## Alignment 91: score=299.0 e_value=3.5e-08 N=6 WB578789&WD603459 minus	71	Triticum_aestivum_CS42_TGACv1_scaffold_578789_7BL:22303..51520	Triticum_aestivum_CS42_TGACv1_scaffold_603459_7DL:38721..71895
91- 0:	71	TRIAE_CS42_7BL_TGACv1_578789_AA1900080	TRIAE_CS42_7DL_TGACv1_603459_AA1984160
91- 1:	71	TRIAE_CS42_7BL_TGACv1_578789_AA1900090	TRIAE_CS42_7DL_TGACv1_603459_AA1984150
91- 2:	71	TRIAE_CS42_7BL_TGACv1_578789_AA1900100	TRIAE_CS42_7DL_TGACv1_603459_AA1984140
91- 3:	71	TRIAE_CS42_7BL_TGACv1_578789_AA1900110	TRIAE_CS42_7DL_TGACv1_603459_AA1984130
91- 4:	71	TRIAE_CS42_7BL_TGACv1_578789_AA1900120	TRIAE_CS42_7DL_TGACv1_603459_AA1984100
91- 5:	71	TRIAE_CS42_7BL_TGACv1_578789_AA1900130	TRIAE_CS42_7DL_TGACv1_603459_AA1984090
## Alignment 92: score=250.0 e_value=6.3e-06 N=5 WD080190&WU641506 minus	72	Triticum_aestivum_CS42_TGACv1_scaffold_080190_1DS:66787..95682	Triticum_aestivum_CS42_TGACv1_scaffold_641506_U_4AL-0.297893_1AS-0.222513:5676..38700
92- 0:	72	TRIAE_CS42_1DS_TGACv1_080190_AA0242590	TRIAE_CS42_U_TGACv1_641506_AA2096910
92- 1:	72	TRIAE_CS42_1DS_TGACv1_080190_AA0242610	TRIAE_CS42_U_TGACv1_641506_AA2096890
92- 2:	72	TRIAE_CS42_1DS_TGACv1_080190_AA0242620	TRIAE_CS42_U_TGACv1_641506_AA2096880
92- 3:	72	TRIAE_CS42_1DS_TGACv1_080190_AA0242630	TRIAE_CS42_U_TGACv1_641506_AA2096870
92- 4:	72	TRIAE_CS42_1DS_TGACv1_080190_AA0242640	TRIAE_CS42_U_TGACv1_641506_AA2096860
## Alignment 93: score=350.0 e_value=1.8e-11 N=7 WD158087&WU640731 plus	73	Triticum_aestivum_CS42_TGACv1_scaffold_158087_2DL:23879..67227	Triticum_aestivum_CS42_TGACv1_scaffold_640731_U_2AS-0.191845_2AL-0.187398:30117..114495
93- 0:	73	TRIAE_CS42_2DL_TGACv1_158087_AA0508500	TRIAE_CS42_U_TGACv1_640731_AA2071430
93- 1:	73	TRIAE_CS42_2DL_TGACv1_158087_AA0508510	TRIAE_CS42_U_TGACv1_640731_AA2071440
93- 2:	73	TRIAE_CS42_2DL_TGACv1_158087_AA0508520	TRIAE_CS42_U_TGACv1_640731_AA2071450
93- 3:	73	TRIAE_CS42_2DL_TGACv1_158087_AA0508530	TRIAE_CS42_U_TGACv1_640731_AA2071460
93- 4:	73	TRIAE_CS42_2DL_TGACv1_158087_AA0508540	TRIAE_CS42_U_TGACv1_640731_AA2071470
93- 5:	73	TRIAE_CS42_2DL_TGACv1_158087_AA0508550	TRIAE_CS42_U_TGACv1_640731_AA2071480
93- 6:	73	TRIAE_CS42_2DL_TGACv1_158087_AA0508570	TRIAE_CS42_U_TGACv1_640731_AA2071500
## Alignment 94: score=250.0 e_value=2e-06 N=5 WD621863&WU641943 plus	74	Triticum_aestivum_CS42_TGACv1_scaffold_621863_7DS:8956..55814	Triticum_aestivum_CS42_TGACv1_scaffold_641943_U_1BL-0.088450_5BL-0.069149:10844..119481
94- 0:	74	TRIAE_CS42_7DS_TGACv1_621863_AA2027930	TRIAE_CS42_U_TGACv1_641943_AA2107830
94- 1:	74	TRIAE_CS42_7DS_TGACv1_621863_AA2027950	TRIAE_CS42_U_TGACv1_641943_AA2107840
94- 2:	74	TRIAE_CS42_7DS_TGACv1_621863_AA2027960	TRIAE_CS42_U_TGACv1_641943_AA2107850
94- 3:	74	TRIAE_CS42_7DS_TGACv1_621863_AA2028000	TRIAE_CS42_U_TGACv1_641943_AA2107880
94- 4:	74	TRIAE_CS42_7DS_TGACv1_621863_AA2028010	TRIAE_CS42_U_TGACv1_641943_AA2107910
