# Supplementary material for: An improved assembly and annotation of the allohexaploid wheat genome identifies complete families of agronomic genes and provides genomic evidence for chromosomal translocations
Source: Genome Res. 2017 May;27(5):885–96. doi: 10.1101/gr.217117.116 (PMC5411782; doi:10.1101/gr.217117.116)
Supplement: Supplemental Material [file supp_gr.217117.116_Supplemental_Files_S15-S26.zip]

Archive with 23 entries (22 files):
- Supplemental_File_S15.fa
- __MACOSX/
- __MACOSX/._Supplemental_File_S15.fa
- Supplemental_File_S16.fa
- __MACOSX/._Supplemental_File_S16.fa
- Supplemental_File_S17.fa
- __MACOSX/._Supplemental_File_S17.fa
- Supplemental_File_S18.fa
- __MACOSX/._Supplemental_File_S18.fa
- Supplemental_File_S19.fa
- __MACOSX/._Supplemental_File_S19.fa
- Supplemental_File_S20.fa
- __MACOSX/._Supplemental_File_S20.fa
- Supplemental_File_S21.fa
- __MACOSX/._Supplemental_File_S21.fa
- Supplemental_File_S22.gff3
- __MACOSX/._Supplemental_File_S22.gff3
- Supplemental_File_S24.fa
- __MACOSX/._Supplemental_File_S24.fa
- Supplemental_File_S25.fa
- __MACOSX/._Supplemental_File_S25.fa
- Supplemental_File_S26.fa
- __MACOSX/._Supplemental_File_S26.fa
