# Supplementary material for: An improved assembly and annotation of the allohexaploid wheat genome identifies complete families of agronomic genes and provides genomic evidence for chromosomal translocations
Source: Genome Res. 2017 May;27(5):885–96. doi: 10.1101/gr.217117.116 (PMC5411782; doi:10.1101/gr.217117.116)
Supplement: Supplemental Material [file supp_gr.217117.116_Supplemental_Files_S15-S26.zip › Supplemental_File_S15.fa]

>TRIAE_CS42_U_TGACv1_641581_AA2098720.1 gene=TRIAE_CS42_U_TGACv1_641581_AA2098720 biotype=protein_coding confidence=High
ATGGACACCGCCATTGGCGCAACGAAGTGGGTGCTGGGCAAGGCGCTGGCCCCCGTCACGGATGGCTTGCTGGAGTCCTGGGCAGCTAGTGTTGAGCTTGATCGCAACATCGACGCCCTCAAGATGGAGCTGCTGTATGCGCATGGGATGCTTGAGAATGCGCAGAGCAGGGACATCCGTGGCATTGCACTCAAGGAGCTCCTCCGCAAGCTGCAGCAGCTGGCATACGGGGCTGATGATGTGTTGGATGAGCTGGAGTACTTCCGCATCCAGGACGCCCTTAAAGGAACCTACCATGCCACTGACATGAATGCTGTGGGTTCTGTCCAGGGCCTCCGCATCAATGTTGAACACACGGCGAGGCATGTTACCAACAAACTTAAGTGCCTCCCGTGCTTGGGTGATGCTAGCCGTGATGGTGACCAAGAAAGTGATCCCGGTGTTCACCAAGAAAATGATGGCAAGCAAGGATGCCTATCTGGTGTACGCTTGTGTGGCAGGCAGAGCATCGGCTCCTCGTCACTGACGCCCGCCAACAAGGGTGTCAAGAAGGTTGATGGCAAATGCATGCCCAAGGTCATCGCAACTGCTCGCAATGCTGCCCACACTTTCGGTAAACACTTTCCATGCTACTCTCCCATATCTGTCCATGATGATGATCCTCAACCTATCATTTCAGAGTGTGCAAGCCAGAGAGACTGTGATATAGAAACACCAGAATTGATGTTTGATAGGGTGCAAATGTCTAAAACAATGATGGACATGGTAGAGCAGCTGAAGGAAGTATGTGCTAAGGTCTCCATAATTCTTAATCTAGATTTGTTGGGCTCCAGCCGTACCCATACCAAAGAAATTGCTAAAAACAGATCCAAGACCACATCAGAGATTATAGAACCTGAGTTATACGGGAGGGATGACCAAAAAAAGAAAATTGTAGATTGCATTATTAGTCGCGAGTACTGTCCCAATAAACTTAACGTGCTTCCAATTTTTGGACCGGGGGGGGGTATTGGAAAAACAACTTTTACGCAACACATATGCCAAGAAGTAAATAGATATTTCCAGGCTTCAATTTGGATATGTGTCTCTTTTGATTTCAGTGCAGATAGGTTGGCACAAGAGATGGCCAAAAAAATCGATAGTGTTGTTGGTGAAAAGGTTAACGCTAGTGCCGACGAACTTATCCAACAAAGATTAAAAGCTAAGAGATTCTTACTTGTCTTGGATGATGTGTGGACATATCAGGAGGATGAGTGGAAAAAACTAATAGCACCTTTAAAGAAGGTAGAGTCTGAGGGTAATTTGATTATAGTCACAACCCGAATACCAAAGGTAGCAGAAATGGTTAAGACAACCAATGGTGAACTAAAACTGGAAAGACTAGATGATGCAGACACCATGCGTTTTTTTGAAACATGTATATTTGGTAACAAGCAACAGCCATGGGAAGAACATCCTGAATTATCTGAGATTGGTCACAAAGTAGTGGACCATTTGAAAGGTTCCCCTCTTGCAACTAAAACTGTAGGTAGATTACTAAGAAACCAACTTACTTTGGACCATTGGAAAAGGGTTCTAGAAAGCAAAGAGTGGGAATTACAAACCAGTGAGAGTGACATCATGCCAGCCCTCAAACTTAGCTATGATTTTCTCCCTTTCCATCTAAAACAATTGTTTGTATATTGTGCTTTGTTTCCAGAAGATTACGAATTTGATAGCAAGGAGTTAGTTCAACTGTGGATAGGACTAGGTATTTTGCAACCATATGATCAAAATAAAAGGACTGAAGATGTTGGACTAGACCATTTGAATGAGTTGGTCAATTACGGGTTTTTCAAGAAAGACAAAAAAAAAGATGGTCGTTATTATTATGTTATTCATGATCTATTGCATGAATTGGCCACCAAGGTTTCATCGTATGAATGCGTTAGTATATCTAGTTCTAATATCAGGTCCATACACATCTCCTCGTATATACGTCATTTATCCATAATTGTAGATGATAAAGATGTTAATGATAGAATCAGTTTCGACGACTATAAAAAGGATTTGAGTGCATTAGGTAAACGACTGAAAGTTGAAAACCTACGTACTCTGATGTTGTTTGGACAATACCATGGAAGCTTCGCCAAGACCTTTTGTGATCTGTTTAGAAAAGCTAAAGCACTTCGCACAATTTTTCTATCTGGAGCATCATACTCTATGAAGGACATTCTGCATAACTTTTCAAAAACTATCCATCTTCGTTACCTAAGGATTGAGCCATCACATAACACAGGCCACATCGACTTGCCTAGTATGCTGTTCAGATTTTATCATCTAGAGATAATAAATATTGAAAAATGCAACGTCCCTGTTTCGATAAGACATATCACCAACCTTGTAAAGCTGCGTAATATGCCTCTAGTTCTTTCTGACATACCTGAGGTGGGAAAACTTAAATTGCTTTCAGAATTAAGAAGATTTGAAGTTGGAAAACAAACTAATGGTTTCGAACTAAGTCAGCTAGCGCAATTAACAGAGCTTGGAGGGTCACTTAGCATTTATAATCTTGAAAAGGTGCAAGAAAAAGGGGCCCGGGGAAAGGAAATAAGGCCAATACACAGAAACCACTTGCGTGAACTAACATTAGAGTGGGATGTGCAACGATCTAACACGGATCCTACAAGAGAAGGAAATGTTCTTGAAAATCTTGTACCGCATAGTGACCTTCGAGATCTTTGCATTAGAGGGCACCGAGGCACTAGTTGCCCAACATGGCTAGGTGAGAACCTCTTGGTCAAAAATTTGGAATCTCTTCACTTGGCTGATGTATCTTGGAAAACTTTTCCACCATTAGGAGAGTTCTGGTGGGTTGATGAGCTCCGTGATGAGTGCAAGTGTTGCATCTCAAACCCAAACTTCCAAAAAAAATGTCTTGAAAAAAAAGGTTTTCAAAATTTGAAAAAGCTAGTGTTTGTTAAGATGCCAAAGTTGACAAAGTGGGCTGGAAATCAAACTTGCGGGTTCTTCTTCCACCTGGAAGTGCTCATTATTGAAGACTGCCCTGAACTTAAGGAGTTGCCGTTTTCATGTTCTACTTGCTCTCAACCAGCGCAAGAAGGAGCGAACATGACCTTGTTCCCTAGACTACGTGAGTTCACGGTTGTAGGATGCCCAAACCTGAGGACAATGCCTCCTATCCCTTGGACCCGTACTCCATGCTCCATTAAGATAGAACAATCAGGATCAAATTTTCAGCTACGCACTTACTCAGAAGGAATGTACATACCAGGATTACACTTGTCCATTGTGGCAGCGGATGGTACAGATAGCTTGTTTTGGAATAAGTTGTCTTTCTGTTATTTGAGTGGTCTAAAAGAGTTTTCTCTATTCAATTGCCCTCCTTTGCCCTTGCACATGATCCAAATGCTAACATCTCTGCAGCACCTCACTATAATGGGTCGTTCGAGTATTGTTCTGTCGCCAATCAGAGGCGAGAGCCATGTCACATATGAGGTTCCAGTTGAAGAACTCTGCATTTCTGACAGTGGGGCTAGCGGGAAAGAACTGACTCAACTGCTCTCTCATTTACCCAAGCTCACCAGCCTGAGTATAGCTGATTGCGAAAAGATAACAGAACTTGGTGTGTCTAATCAGCAGAGTGGATCACAGCAGCAACACACAAACGAAGAGGAGGAAATAGTGGTGATGGCAGAAGGAGGACTGCTGCTCTTGCCTACCCAACTACAGGAGTTAAAAGTCTACAATTGCCGTGAGCTGAGAATAGTCCCCAATTCTGGTTCAGGGGGCGGCAACAACGAAGCAGCAGGAGGTCTCCAGCGTCTACGCTCCCTCCGCCGAGTGATCGCAGATGGTTGCTCCAATTTGCTTTCCTCCTATTCGGGCTCCTCCTCGTCTTGTTTCCCTTTCCCGACCTCCCTTGAAACACTCGAACTAGTCAACGTTGAACAAGACAATTTGGATCTCACAAACCTATGCAACCTGGAAGTACTCCATCTTGGCCACATGGAGGACCTCACAAAACTAAGCGTCAGCCGTTCCTCAAAACTACATACCTTGAGCATACGAGTTTTGGCAGAGTCCATCTGCAGCCTGCTCTCTACCTCCCTCACCACATTGTCCTTCTATCTTAGCAAAGAGGTGGAGCCCATCAGAGGAGAGGCCCTAGTGCTTCTCACCTCCCTCCAAGAACTCTACTTTATTTCCTGCCACAAATTGCAGTTCCTCCCTGCAGGTCTACATACACTTGCCAGCATCAAGCAATTATATATCAGTGGATGCCCATCCCTCCAGTCGCTGCCCAAGGACTGCCTCCCGAGGTCTTTGCAGAAATTAGAGATCCGCTTCTGTTCCATGAAAGCATTGCCCAAGGATGGCCTCCCGAGTTCTCTGCAGCAATTACTGATCTACGGGTGTTCTAAGCTCGAATTGCTTCCCACTTTTTCGGACGGCCTCCCAACTTCTCTGGGAAAATTAAAGATTGAGGATTGTCCTGCCATCAAATCGGTGCCCAAGGACGCCCTCCCGAGTTCTCTGCAGGAATTATGCATCACGAGTTGTCCTGAAATCAAATCACTTCCCGAGGACGGGCTCCCCAAATCCTTGCGAGTACTAGATGTGGTCAGTTACGGCAACAGCGAGCAGCTTAAAAGGCAGTGCCGCAGGTTAATAGGGACGATTCCAATAATCTTCGCCTGA
>TRIAE_CS42_5DS_TGACv1_457619_AA1488280.1 gene=TRIAE_CS42_5DS_TGACv1_457619_AA1488280 biotype=protein_coding confidence=High
ATGGTAGAGGCTACTATACTGCTTGTCGTACAGAAAATTGCCACGGCCGTAGCACTAAATGCTGCTTCAACTTTAGCAAACAAAGCCGCGGCCGTGGTTGCAATCCCAAGTAACATGACATTGATTAGTAATGAACTAGAGCTTCTACAAGCTTTTTTTATGGACATTGAAATGAGGGGTCATTCAAGTCAAGTAACAGAAACATTGGTTGCTCAAGCCCGCAGATTGGCTTATCATATTGAAGACGTTGTAGACCAGTACATTTATGTTGTAGGCACAACCCATCAGAAGGCTTCACCATGGTTGGGTTGTGTAAAGAAGGTTGCGAAGAAGCCTAAATCTCTGTATACTCTTGATCAAATTGCCAATGAAATTCAGAAGATAAATCAACGACTTCAGCAGCTTAAACAAAATAGGGACTGGACTCAACCAACCGGCAATTTTCCTGAAAAAAGCTATGACCACGAGCATCAACTCTACATTCCTGGTCATGATTATTTGATTGCTGATGATGACCTTGTAGGGTTGGACAAGAACAGGGAAACCTTGATCAAATCCCTGCATCTAGAAGATCACCCTCATTTGCTGATGATTGCTGTGTGGGGCATGGGTGGCATCGGCAAAAGTACGCTTGTCTCAAGTGTGTATAGAGATCAGGCAGCCAACTTCCAATGCGATGCATGGATTTCTATCTCCCAATCTTGTAAATTGGATGAAATATTTCAGCAAATGTTGGAAAAATTAAATGTACAAGACGCTGAAGAATCTGATGCTGAAAATACGAGGGGTGTGAGAACTGAAGAGCCTCGAGTGAAACTGAAGAGACTCCTGCAGAACAGGAAGTACCTGATCGTACTGGATGATGTATGGACACCCACAGATCTCTTGAAGATTAAAGAGGTTCTTATTGATAATGGCCAAGGTAGCAGGGTCATTATCACAACAAGAACTCACGATGTAGCCTCAATAGCAGATGAAGGTTGCAAGTTAAAAGTAGATAAATTGGGTGATAATGATGCATGGCAGCTATTCTGCAGGAAGGCATTCCCGAAAAGTGATGAACATATTTGCCCTACAGATTTACACGAGTATGCCAAATGCATAGTGGACAGATGTGACGGGTTACCGCTTGCTCTTGTAGCAATAGGGAGCATGTTGTCCCTTAGAACAAATAGTGCTCAAGAGTGGAAGCTCTTTAAGGATCAACTTATTTGGGAGCTGGGCAATAACAAGGAGATCACTGTTGTAGGAAGGATTCTTCATTTAAGCTACAAGGATCTGCCAATCTATTTGAAGAACTGTTTCCTGTACTGTTCAATTTTTCCTGAAGACTTTCCAATCGGAGCAGCCTACCTGGTCAAGCTATTGATCTCCGAAGGATTTGTTGATGTGAGAGGAACATGCAGCTTAGAAGATGTAGCAAAAGGCTACATTATAGAGCTTGTCAGACGGAACATGCTTCAGGTGTTAACGAGAAATAGTTATGGAGAGATCAGCAATCTTCAAATGCATGATCTTGTGCGCGAGCTCGCAATTTTGCAAGCTCGAAAGGAGAGTTTTAGCACTGTTTATGATTGCACCTATGGAGTGGTACCATCAGGATTGGCTTCTCGTCGAATTGGGCTGCACAAATGCAATGAGGACTTTACGTCAAACGTTGACATATCTAAGGCCAGAACAATCTTATGTTTTGACAAAAGCATGCGAATAGATATTTGGCTCTCTATCCTAGAAGAATGCAAGTACATTGCAGTGTTGGACTTCTCAAATCGTGCGATCAAGGTCATTCCAGATTCAATTGGGGAGCTGTTCAACCTAAAGTTTTTGAACTTCGATGTGACCCAAGTTGAGTAA
>TRIAE_CS42_1DL_TGACv1_061410_AA0194490.1 gene=TRIAE_CS42_1DL_TGACv1_061410_AA0194490 biotype=protein_coding confidence=High
ATGGCAGAGCTGGGCGGCATGCTTGCCGCTGCCATCATCAAGGTGGTGGCCGAGCAGATTGGCTCTGCGATCGGAAGTCAGATCGTACTGCAGAAGAACTTCAATGAGGACCTCAAGAAGATGAAGATGGCACTGGAGAGCGTTGATGCCGTGCTCGAGGACGCTGAGAGGCGGTCAATAACGGATAAGGTGACGCGTCTGTGGCTGAAGCGGCTTAAGAACTTCATGTATGAGATCTCCGACATGATAGATGAGTTTGAAGCAGACACACAAGCCATCGCCCGGCCGTCACCGCAGAAATTTTCCTTCAAAAAATATTTGGCAATAATTATGATCCCTTGTCTCACAATTGGTCCCAAGATTACAATGGCCAATAAGATGAATAAGATGAGGAAGGGTCTGGAGGTGATAACAGGTCAGCACAAGGAATTCAAATTAACTGAATGCACTAATGCCAATGAGCAAACAGTTACTGATGTACAGGAAACATCGTCAAAATTGGAGAGACACATCGTTGGGAGGACCAAGGAGAAAGATAAAATATTGGCTTATTTATCTGAAAGCATGATAAACGAGATCACTGTCCTTCCAATATATGGCATTGGAGGCCTTGGCAAGACAACCTTGGCAAAAATGGTTTACAATAGTCCCCAATTCAAAGAATACTCTCAAGTTTGGGTTTATGTGTCCCAGACATTTGATTTGAAGAAAATTGGTAACTCTATAATATCACAGCTATCAGAGAAAAATAGGGAGATTGCGTACACTGAAAAGCAGATGATAGACAATTACCTTCAAAAGCTCCTTGCCAATAAGAATATTCTGATTGTTTTAGATGACTTGTGGGAAAACAATAAATCTCATTTGGAAGAGTTGTTGGGTATGTTAAAGGTTGGGGAGAGCGGAAAGGTGGTTGTTGTAGTAACCACACGCTATGAAGACATTGCAAAGAAAATTTGTACTATTCAACCTCACAAATTAGCACCACTAAAAGATGACGAGTGCTGGACTATCATAAAGCAAAAGAGTGACTTTGAATCGAGATATGACCAACAAGAGTTGCGGCACATAGGGAAGGACATTGCAAGTAAGTGTCGAGGTGTGGCTTTAGCGGCCCAATCACTTGGACACATGCTGCATTCTCTCCCGTTTGACGAATGGGAGTCGGTGAGAAACAGTGATTTCTGGAATTTATCTGATTCAGAAGATACAAGTTTGACACATGTGCTTCCATCATTGAAGTTAAGCTACAGTGTTATGCCATCGTATTTGAAGATATGTTTTGCCTACTGTGCGATTTTTCCAAAAGGTTACAAGATAGTTAAAGATGATCTGATTCATCAGTGGATTTCAATGGGATTCATCAAGGCAGAGAGCAAGTCATCCACTTGGCAGCTTGGAGAGAAATGCATTAGGCAGCTTCTTGGGCTCTCCTTCCTTGAACATTCAAAGTCAGCACTGACTATAGGAGTGAATTTCGAAAATGATACATTGTTCACTATGCATGATTTGGTGCACGATCTAGCAAGATTGGTCATGGCCGACGAAATACTTGTCTCTAGCAAACAAGGCAACACTAGGGGAAGCTGCTGCCACTTCGCATTGCTCAATGATTGTCGCAAGCCATTGGAGTCATCCAAGATAAGAGCACTCCGTTTTCTAGGTTGTGAAGAATATAAACTCCATGATGCCGCATTTTCCTCCGCTATATCCTTGCGTGTCTTGGACTTAAGTGAGTGCACTATACATAATTTGGCATACTGTATTGGTGAACTGAAGCAACTGAGATATCTTAATGCTCCAAGAATCCAAGATGCAAAGATTCCGGACAGTATCACCAAGCTCTCAAAATTAATTTACCTAAACCTTCATGGATCTCCTACAATGTTAGCACTACCAGAGTCAATTGGAGAAATTGAGGGTCTACTGTATCTTGATTTGTCAGGTTGTTCTGGAATTGCAAAACTGCCAGAATCATTCAGAAGGCTACAAGAATTGGTGCATCTGGATATGTCAAATTGCTCCTCTGTTGGAGGTATATCGGTGTTCTTGGAGAGCCTCACACAACTAGAGTATTTGAACTTATCATGCTGCCAAAATATTGGAGACATACCGAAAGCTCTGGGAGGCCTATACAAACTGCAGTATTTGAACTTATCAAACAGCTCCTATCTTCAATGTTGTCAAGAAGCAGAATTTTTGGGTGCCCTCACCAAGCTCGTGTATTTGAACTTATCTTCGTGGTATTGTGAACTTCAAAAGCTCCCTGAAGCTTTGGGCAGATTCACTCAACTCAAGTACTTAAACTTATCAGGTTGGCGAGATTTGACGAAATTGCCAAGATTATTTGGGAGTCTAAAACATTTGGTGCATCTTGATTTATCACATTGTTCCATGATTGATCGTCTACATGAAGCTTTAGTTGGTCTTATCAATCTTAAATACTTGAATTTAGAATATACACGCCTCAATTTGCTGCCAGATGATCTGACCAAACTCCGGTATTTAAATCTATCCAATCTAAGAAACATGCAGGAAGATGCCTTTGACAGTCTCATCAACCATATATGCAGTAATCTTTCCGATCTAGAGTATTTGGACTTGTCTGCTAATTATGATATTAAAAGAATACCTGAAAGTATTTGTAGCCTCACAAAGTTGCATACATTGGACCTCTCGAGATGCAATTTGAAGAAGGTACCAGAAAGTATACATACAATTGGTAGTTTCAAGTTTCTTTATTTAAAGGGATGTGACCGTTTTTTCAGAAAGCCTCAACTTGGTGGCAGTACAGTATCATTACCAAAATTTATTGTGCGTGCTGGTGATGATGAATCCGGCAGCAATCTTGTGCTGCTACAACCCACATATCCTGTTGAGCTGCAGATAATTAAACTTGAAAACGTGAAGTCTACAGGAGAGGCACATAATGTAAGATTAATTGAAAAGAAAAGCCTTCAAGACTTGAATCTGGAGTGGACTCGAGGTGTTAAGAGATTTGTGGATGACAAAATGTTGCTAGAAAAACTAGTTCCACCAAGCACATTAAGGAAATTGGAGATATGTGCTTATAATGGTATCAGCTTTCCATCCTGGCTAGCGGGCCAACTACCAAACCTCCAGTTTCTAGTTCTCAGAGATATGGCAAACCTTGAAGAGTGGAACACGTCATACTCCACTAGTGAGGAGCACGTGTTTCAAAAAGTGGAAATACATGGTTGTCCCATGTTAAGGATGAAACCGCATCTGCCTAAATCAAAATCCTGGGTGATAGAACACAGTGATAATGTGTTGACATCATGGGATGAATGCACTGTGTCACACACTAGTGCTTCTTCCTCTTCTTCTCCTGTAACTACTTGGTTGTCGGTTCAATACTGCAAGGTGCCACTGCATCAGTGGAGGTTGCTTCGACACTTCCTTGGACTACCTTCTTTGTCAATTCACAACTGCGGTGATCTAACCGGCTCACCAGAAATTACCCAACGTCTATCCTCTGTGGAGACACTATGCCTAGGAGACAAACACATGGAAGAACTACCGAAATGGTTGGGTGAGCTCAAATCTCTAGAGAATCTAGATATAATAAGTGGCGATGGAGTAGCGGAGTTGAATGAGAACATGAGGCAACTCACAAAGCTACAAGCACTAGAACTGAACTTGTGCAACAACATAACACTGCCGCCTTGGTTAGGCGAATTAACATCTCTCAAGGAACTTAACATAGCTCACAATGGAGTCTTGAGGTCTTTGCCGGCAAGCATACAACAACTCACCAGGCTCCAGGAAATACAAATTATTAACTGCCCTGCACTAGAGCACGTGGCTGTTGAATCAGAGGTCGGAAAGATGAAGCTCAGTCACAACCAAGAAAGGGTATGTGTCCTGCCCACCTCTCTCAAGCGACTTAGTATCAGTTATTGTAATGGTATCAAGTCTTTGCCTCAGGGCATACATCAACTCACAAACCTCCAAGAACTAGACATTTCTAACTGCCATGGACTAGAGCAGTGGTGTGAATTAGAGGAGAACAAGATGAAGCTGGCTCACATAGAAAAGAAGGAATTTTACTGGGGTTAG
>TRIAE_CS42_7AS_TGACv1_571520_AA1848290.2 gene=TRIAE_CS42_7AS_TGACv1_571520_AA1848290 biotype=protein_coding confidence=High
ATGGACGTCACCGCTGGGGCGATGATCCCTATCCTCCATAAGCTCGGTGAGCTGCTCATCGGAGAATACAACCTGGACAAACGAGTAAAGAAAGGTGTAAACTCGCTCCTTACAGAACTGGAGATGATGCACACCGTACTTCGTAAGGTTGGTGAGGTGCCATCGGACCAGCTCGAGGAGCCAGTCCGAATTTGGGCCGGCAAGGTGAGAGACCTCTCTTGCGACATGGAAGATGTTGTTGATGACTTCCTGGTGCGTGTGGATGAGGGCTCAAACAGCAAGCCAACGAACATGAGGAATCGAGTTAAGAAATTCCTCAAGAAGACCACCAAACTGTTTGGTAAGGGCAAAGCACTTCATCAAATATGTGATGCCATTGACGAAGCTCAGGTTCTTGCCAAGGAGTTGGGGGACCTGCATAAAAGGTATATGCTTGACATGCCTAACACTAGCAACAGTGCTACCATTGACCCTCGTGTGTTAGCTCTGCACAAAGATGTAGGGGAGCTTGTTGGTGTTGACCGCACAAGGGATGAGCTTATCAAAACACTGATTTGTGAGGATGGGAGTTCCAAGGAGCAACTAAAGATGATCTCTATTGTTGGAGTTGGTGGGTTGGGCAAGACAACCCTCGCCAAAGCAGTTTATGAAAAGATTAAAGCCCAGTTTGATTGTGTGGCCTTTGTCCCCGTTGGTCAGAACCCAGATATCAGGAAAGTTTTCAAGGACCTACTCTATGGCCTCGACAAAAAGAAGTTTATGGACATTCATAATACAATAATGGATGAGAGGCTTCTCATCGAGGAAATCAATGAATTCCTTATGGACAAGAGGTACCTCATCGTAATTGATGATATATGGAAAGAAGAAATATGGAGATATATAGATTGTGCCCTGTATAAAAACAAACTCCATAGTCTGGTATTAACAACAACCCGTAATGTGAGTGTGTCTGAAGCATGTCTCTCTTCGAGTGATGGTATGATTCATAGAATGAAACCTCTTTGTGATGAAGATTCGCAAATTCTCTTTCATAGAAGAATATTTCAAAGTGGGGAGAAATGTCCAAAAGATTTACAGGTAGTATCAAGAGATATCTTGAAGAAATGTGGTGGTGTACCATTAGCCATCATTACAATAGCTAGCGTCCTGGTTAGTAACCAAAGGATAAAGGAAAAAGGTGAATGGATGCATGTGCACAATTTGATGGGCCATGGAGTTACACAAGGTGGTATCGTGAAGGACATGAAGAGGATATTATCACTCAGCTATTATGATTTGCCTTTTCATCTGAAGACTTGTTTACTATATCTAAGTATTTTTCCCGAGGACTGCGAGATTAAGAAAGATTGGTTGATATGA
>TRIAE_CS42_5DL_TGACv1_434234_AA1432230.3 gene=TRIAE_CS42_5DL_TGACv1_434234_AA1432230 biotype=protein_coding confidence=High
ATGGAGGGTGTTGTAGTACCTATGGTGAGCTGTTCAAGAGGGTCGATGAACTCTCTCCTCCACAAGCTCACCGAACTGAATACTCGAAATATTCAGGGTTTGCCTCGAGCTCATGTTGAACGCTTGCTGGAAGCTTTGATGGGCCTCAGTGGGGAGTTCGTCGACAAAGTTGCCGGGCAACAGGAGGCAGATGGGCGAGTCAAAGCGTGGATGAAGCAAGTGAGACAGCTGGTCGTCGATATTGAAGACTGGGTCGATCCAAAGCTTCGAAGAAGGAACAAGGACGAACCGGATAATGGAAGTTTAGAAGAACCGGAGAATGAAAGTTTAGAAGAAGAAGATATCATGACAAATGATGAAATATTGCAAGATTTCACGACCCAGATCGACGAGGCGTGTGAGCTATGCACAAGGTACGAACTTGTCAATAAAGAGCCTGCTGACCCTGTCTCGCCTGCTGATGGCGTACCCAGCGACGAACCCCGCCGACTGCTTCTTCGGGAGACCCCTGTTGGCCTTGTTGGTGTCGATGGTCCAACACAAGCAATTGTGAAGAAGCTGACAGACATGAACGCGAGCCTGAAGGTGGTATCCATGGTCGGAGCGGCAGGCCTTGGTAAGACTACTCTTGCCAAGAGGATTTATGAAGAACTTCAAGGGCAGTTCACCTGCCAGGTTTTCGTCTCTGTTGGCCAGAGAACACCGGTGAGTACCGCTCTAATGGATATACTCCGTCAAGTAAAGCGGGTAGTCCCGCCAAAAATAAAGGAAGAACATAAGGCAAAGACGAAGGCGAAGGCGAAGGTGAAGACGAAGACGACATCTCGTGGCATCCAAGCCATCATCACTGATCTCCGAGGATGCCTTCGCACAGAAAGGTATCTCATCATAATCGATGGCGTATGGAGTACGTGGGACTGGAAAGTAATCAATTGTGCTTTACCAGAAAATTACCTTAGAAGTAGGGTATTAACAACAACTTGCAGCATGAGTGTAGCCCAATCCTGCTCTTTAAATCCCAGTGAAATCATCCAGGTGAAGGCTCTTAGCAGAGTCAACTCTGAGAAAATACTAAAGGGAATGTTTGATGTGAATCCTCCTAGCGGAATGGAGTCCAAGGAAATATTTGATGGAGAGGCAGATGACATGTTGAAAATCTGTGGTGGTGTGCCACTGGCAATAATTATTGTATCAGGCTTATTATCCTGGAAATCAGCAAAACTGGCAGAGCCCAAGATGCTTGGTAAATCAGATTGCAGGTCAGAAGCGATGACAAAGATATTGTGCATGAGTTATGATGACTTATCGGTGCCACTGCAGTCTTGCTTCCTGTACTTGAGTGTTTTTCCCGAAGGTTATATCATCAAGAAAGATCGCTTGATACGGCTATGGCGTGCTGAAGGATTTATCCCTGGAAGTCTTGAAGAAAGCATGTGGGCAACAGGGGAGAGATACTTTAAAGAGCTGATCAGTAGGAGGTTGATTCAGCCGGTGTTGGGCTACGAAGATGACCATGCAGTGAGTTGTACCGTTCATGATGTGGTTCTTGATTTCCTGGCATGCTTGGCAAGCAAAGAGAATTTTGTTACAGTGGGTGCAGAGCTAAAGCCCGTGCGACCATTGGAAGTGGCTCTGCCATGGTCGCTCATGGAGAGAGCGGTTGCCGGGTTGACGCCCGAACCATTTTTGTGTTACGAAACGGTTCGGCGATTGTCGCTCCAGTGCTGTGTTGAAGGCAGATCTGACAACTTGGTGTCAAGCAATGTGCACCTATGTAGAGTGCGATCACTCCTAGCTTTTGGGGCCTCTAATGGGTTACCTGATCTTCGGGCCTTCAAACTTATCAGAGTATTGGATCTGGAAGGTTCTAAGAGTACATCATATTTTATAATTGGAAGTTTGTTCCTACTGAGATACTTGGGACTTAAAGGGACTAGAATCCGTAGCAAGGACATAGAGAGAATGGGAGAATTCGATCACCTGCAAACATTGGATATAAGGCGAACCGGTGTGCAAGGGTTGCCTATTCGTATGGATCGAATGCCAAACCTAGTGTCTATGCTTGGTGATGGTCTGACATTTGCTCCTGTCGACTTGGAGGATCATGCCATATGTTCCTATGATGAGCATGTCCAAAACTTGGAGGAACTGTCCACCATTGATATTACTGACGAAAGGTCGCGTGATGATGTGGCAACATTGCTGTTTAGGTCGAAGAAGCTAAGGATGCTTGGTGTGAGAGCTAATAGAGGTGGCAATACACATGGTGTTATACCTTTCCTTAATGAGCTCCGAAAATATAACCTCGAGTCACTCATCATTGAAAGTGACCTGTGCGGTCTGGATGAATGGGAGCCATGGCCTGAGCTCCGAAGATTTGAACTGACAAAACTCCTCCCACGGGTTCCAGAGAGTTGGGCCTCACTGGACAGCCTCACCCACTTGGATTTTGCAATTCGTAAAATCGAAGCAACGGATGTTCTTGTCCTTGGTGAATTGCCCAAGCTAACCGTTCTCAACTTGCTATCATGGGAGCGTGAAGGGAGTGGAAGCATTGTCAGCAGCGTCGGATTCCAGAGCCTTGAGGTGGCCTCGTTCAAGTGGCTCTTTGGCGGGATGTGGCTGCACTTCCAAGAAGGAGCCATGCCCAAGCTCCTCAAGCTTCGGCTCGAGTTCAACGCTGCAGAGACGATGATGGAGCATGGCATCGGCAAGTTCCCTTGTAACCTCACGCAAGTTGCTGTCAGCATCAGCTGTCAAAACTCTACTCAAACGGACGTGCAGGATGTGGAGCGTGCCATCAGAGACCAAGTAGCTACCCACCCTAGAAGTGCCAATCTCTCCTTGCAACTGACAAAATATGAGGGACCCGTCAAGATGAAGCCGTCGGATTATCCACAAAGTCCGTCAGCGCTCGTGCCGTCTACATTTTCCTAA
>TRIAE_CS42_5AL_TGACv1_378578_AA1253870.3 gene=TRIAE_CS42_5AL_TGACv1_378578_AA1253870 biotype=protein_coding confidence=High
ATGGCAGAGATTGTAATTCTTCTAGCCATTAAAAAGATCGGAATCGCCTTGGCAAGTAGAGTGGCAAACCAGGCCAACGTGCAGTTTGGAAAGTACAAAACACAACTACAAGAGCTACATGGCAGTATGGGTCGTGTTGCGAGGGAGCTTCGCATAATGCATGAAGTGCTCTGTCACATGGATATTCGGAACCGCAACAATCAAGTTTATGACGGCTGGTTGGAGGAGGTACAGAAAGTAGCACATGTGATGGAGGACATGGTGGATGAGTACTTATATCTAGTTGGTCGGGAACATGATATTGGGTCTTGTTTTTACCTGAAAAAGGGCTTCAGAAAATCCAGATCTCTGCTTTCTATGAACCAGTTAGCTTTCAAGGTGAAGGAAATAGAGAAAGACCTTAGTCACCTATCAGAGACAAACAAACGTTGGGTTCCCATGACAATCAGCGGGGCCACGAGCAGCTGTGATTACATTGTCAAGAGGGGCCAAGATCTAGCAAATATTTCACGTTCCCTTGATGAAGAAGATCTTGTGGGGTTGGCTGAAAACAGAGAAAAACTTGAGCAGTGGTTGGCAGATGATGATTTGGAATGCTCGGTCATAGCGCTGCTTGGAATGGGAGGGCTTGGTAAAACAACTTTAGCTGCAAATGTCTACAGGAATGAGAGAAAGAAATTCCAATGCCATGCCTGGGTCTCCATCTCTCAAACTTATTCTAGAGAAGATGTCTTGAGGAATATATGCAAGGAACTTTTCAAAGATAATGTCAGTGTTCTATCTAAATCTGCAGCTATGGACATCACATGCCTTGAGGAGACACTGAAGAGTTTTCTGGAGCAACGAAAGTACTTGATCATATTGGACGATGTTTGGACTCCAGAAACATTTGATGATTTGTCTAGGATGGTTATTCATAATGATAAGGGAAGTAGACTGATAATCACAACCAGGGAAGGCGATGTTGCTGCACTTGCCTCTCCAGGACATATCTTAACACTAGAAGCTTTACGAGAAGATAAGGCATGGGATCTCTTTTGTAAAAAAACATTTCCAAAAGAAACAAATCATGATTGTCATGCGGAGTTAAAGCCTTTGTCCAGGGAAATAGTTAGCAGGTGTAAAGGCTTGCCTCTTGCTATTGTGTCAGTTGCTAGCCTCTTGCGTGTGCGTGAGAAAACTGTGGAAGAATGGAGAAGAATAAATAACCAACTGAGCTGGGAGATAATTAATAATTCGAGGCTCGACCACATAAGGAATGTTTTGCATCTGAGTTTCATCTACCTTCCAACGCACTTGAAAAGTTGTTTTTTGTACTGCAGCTTATTTCCAGAAGACTATCTTCTCAAAAGGAAACAACTTGTAAGGTTATGGATAGCAGAGGGGTTCATCGAGGGGAGGGGTGAAAGCACATTAGAAGAAGTAGCAGAAGGCTATCTGAAGCAGTTGGTTGATAGAAACATGCTACAACTTGTCGAGATGAACTCATTTGGCAGGATAAAAGAATTCAAAATGCATGATATATTACGTGAACTGGCAGTTGATTTGTGCCAGAAGAACTGTTTTGGTGTTTCACAAGAGGCTAAATGTGAGGCGTCTCTTGAGATGGATGGACGCCGATTGATACTTGACAAAATAAACAATGATGTTCAACAGTCATTTTCTGGTTTACAGCAACTTCGAAGTGCGATTACAGCAGGCGATAGTAAGTCACCATTCACTCTACTACCTCTGCTATGTAAGGAGTCAAGATATATGACAGTGCTAGAATTAAGTGGTATACCCATCAAGAAGATTCCAGATGCTATTGGAGATCTTTTTAATCTCCGCCATTTGGGTTTGCGTAATTCAAAGGTGAAAATGCTCCCAAGGTCTGTTGAGAAGCTTTCAAATTTGTTGACACTAGACCTTTGTAAATCTGACATACATGAGTTGCCTAGTGGGATTGTGAAACTTAAGAAGCTCAGGCACTTATTTGTTGAGAAAATAATGGATCCAGATTGGAGAAACATCAATCATCTCAGTGGTATGTGTATCCCCAATGGACTCGGGAATCTAACAAACCTGCAAACACTACAAGCATTGCAAGTACAGGATGAGTCCCTTAGACATCTAGGGGAGCTGAGGCAACTGAAAAGCTTGAGGTTATTGAATGTGAAGGGAATCTACTGCGGACGCATCAGTGAATCTCTAGTTCAAATGCGGCATTTGTCCTTGCTATCTGTGAATGCAAGTGATGGGAATGAGGTTCTCTTGTTGAATGTTCTCCTGCCAAGCCTACAAAAGCTAAGATTGAGAGGACGGCTAGCGGAAGGTGCATTGGATGAGTCTCCTCTCTTCCAAGCTGTCGGAGGGCAGAATTTGTATGAATTAGTCCTATCTTGGTCACAGCTGACAAAAGACCCCTTGCCGTCCCTTTCTCGGTTGTCAAGCTTGACGCGTCTACATTTCACTAGAGCATACACCGGAGAGCATTTGTCATTTCTCACGGGGTGGTTTCCCAAGCTAAAGGTTCTCTCTCTGACAGACCTCCCTAATTTGAAACGTCTAGAGATACAGCAAGGTGCCATGGGGTCCCTGGAACATTTATTCCTAATCAGACTCAGCAGCATGACCGAGGTCCCACCTGGCATTGAGTTCGTCATGCCTCTCGAGTATCTAGGCTTCCACGAAATCACCGGCGACTTCTTGTATTTGCTGCGCCATTGTTCTGCGATTCAAGGGACGCGGTTGAGGTACTCTCTGCGAGATTGA
>TRIAE_CS42_3B_TGACv1_226292_AA0815750.1 gene=TRIAE_CS42_3B_TGACv1_226292_AA0815750 biotype=protein_coding confidence=High
ATGAATGAGCATATCAGTGCTGAGTTGGAGTTGAATCCAGAGCTTGAGACCATAAAAGCAATCCTTATGAAAAGCTATGATGGTTTACCCTATTACCTCAAGGCTTGTTTCTTGTATCTGGCCATCTTTCCTGAAGACCAGCAGATTGCACGGAGACGCTTAGTGCGTCGTTGGATTGCGGAGAGTTACTCAAGTGAGGTACGTGACAAGTCTGTGGAGGAAGTATTGGACTCTTACTTCATGGAACTTATAAGCAGGAGCATGATCCTACCATCTCAACAGTCAGTTCATAGTAGGAAAGGAATTGACTCCTGCCACGTCCATGATCTCATTCGTGAAATTGCCATCTCAAAGTCTATGGAGGAAAACCTTGTTTTCACATTGGAGGAAGGGTGCAACTTAAATAACCAAGGCACAGTGCGTCATCTTGCTGTAAGCAGCAACTGGAAGGGAGATCAGTGTGAGTTTGAGAATATAGTAGACCTGTCCCGTGTACGATCATTGACAGTGTTCGGAAATTGGAGATCGTTTTACATTTCTGATAAGATGAGGTTACTTCGAGTGCTGGATTTGGAAGGCGAGTGGGATCTTGTTGATCATCACCTTCAGCACATTGGGAAGCTTGTACATGTGAGATATCTTTCTCTAAGGGGACATGCTGATATACATCACCTGCCAAATTCGTTGGGGAACCTGAGACAACTCCAGACACTAGATATTTCTGGCACGAGCATAGTGAAGCTACCAAGGGCCATCATCAAACTTGTGAAGATGCAACGCATTCTTGCTAGTGGCAGACAATGGACTTCAGATGGTGTTGAAATGCCAAGAGGGATTTGGAAACTGAAGTCCCTGCACACACTGCATACCGTGGACATCTCAGTGGGAAAGGCTGTTCTAGAAGATATAAAAAGGTTGACCCGGTTACACAAGTTAGGGTTGAGAGGCATCAACAAGAGAAACGGTCAAGAGTTGTGTTCAGCAATTGTGCGTCTCAGCAGCCTGGAGTCCTTGTCACTGCGCTCACACGGAGAGCCAGGTTTATCAGGCTGCTTGGATGGCCTGTCCTCACCTTCAGAAAACCTGCAGAGCCTCAAGTTGACAGGCAAGCTGGTTAAACTGCCGGAGTGGATCCAGAGACTCAAAAATCTCGTTAAGCTGGAGCTAGAGTGGTCGAGCATAACGGAGCATGATGCGGCCATACAAGTTCTTGGGAACCTAGCAAACCTGGCCACCCTACGTCTATTGGATGGCTCATTCGTTGGTGAAGAGGTTCATTTCAGTTTCCGGCGGGAGGCATTCCCGAGGCTGAAGGTGCTGCAGCTGCATATGATAGAAAACATCAAGTCGGTGGGATTTGAAGAAGGAGCAGCCCATAAGCTTGAGTTGCTGCAGTATTGTGGTTGGAGCAGTGACATCAGGGTTGGGCTGTTCTCTGGGTTACTATACCTCCCAAGCCTCAAGGAATTTATGCTGTATTGGGGGAACTGGGAGAAGACTGAGTTCGTGGAGCACTTGCGAGGCCAGCTGGCAGGGCCCGTTTTGAAGAGTTGGGACGGAGAGTAG
>TRIAE_CS42_4AL_TGACv1_288379_AA0946860.1 gene=TRIAE_CS42_4AL_TGACv1_288379_AA0946860 biotype=protein_coding confidence=High
ATGGGAGGTCTTGGTAAGACAACTCTTGCTAAGATGGTGTGTAATGACCAAGAAGTCCAGAAACATTTCCAGTTGAAGATGTGGCACTGCGTGTCAGACAACTTTGATACCGTTGCTCTTTTGAAATCCAACATTGAATTGGTTGTAAATAGTGATCTGCCTGACACCATTGAGTTGTTGCAAAAGCAACTTCAGGAAGTCATTGGCCAAAAAAGGTTTATTCTCATTCTTGATGATGTATGGTATGAAGATAAGAGAATGTGGGAGGATGTATTGAAGCCACTATTGTGTTCTGTTGGTGGACCAGGAAGTGTTATAGTGGTCACATGTCGAAGCAAGCAAGTAGCGTCTATAATGTGCACGGTTAAGCCCCATGAGCTAGTATTTCTGAGTGCAGATAATTCATGGGACTTGTTTTCAAACAAAACATTTAGCAATGGTGTGGAGGAGCAAGCAGAGTTAGTCGCCATTGGAAGGCATATTGTCAATAAATGTGGAGGGTTGCCTCTTGCTCTCAAGACAATGGGTGGATTGTTGAGTTCACAGAAACATGTACATGAATGGAAGAGCATTGAAGCAAGTAACATTGGGGATAATGACAGAGGTAAATATGAGGTCATGCTCATATTAAAGTTAAGCTGCAAACACCTGTCATCTGAAATGAAACAATGTTTTGCATTATGTGCAATTTTTCGCAAGGATTATGAGATGCAGAAGGATTTTCTGATCGAACTATGGATGGCAAATGGTTTTATACAAGAAGAGGAAACAATGGATTTAATACAGAAAGGAGAATTCATTTTTGATGAGTTGGTTTGGAGATCCTTCCTCCAAGATAAGAAAGTGCTAGAATATCCAAGAATGGTAGTATGTAAAATGCATGACTTAATGCATGATCTAGCAAAATATGTCAGCAATGAATGTGCAAGTATAGATGAACTAAATCAGCGGAAGGCATTGTTAAAAGATGGTTGTCACATGCAAATGTCAAAGGTTGATGAATTAGAACAAATTAGTGGGTTGTGCAAAGGAAGAACATGCCTCCGCACTTTGTTAGCTCCTTCAGGATCGTCACACAAGGATTTTAAAGAGTTGCTACAAATATCATCATCACTAAGAGCATTGCATTGCCCCCCTTATTCAATTGCCATTTGCAAGGCCATAAATGCAAAACATTTACGGTATCTTGACCTCTCGGTGTCTGACATCGTTACATTGCCAAATTCAATATGTTTGTTGTATAACTTGCAAACGTTGAGGCTCGTAGCTTGCAAGGAGCTGCGGAAGTTACCAGAAGACATGACAGGATTGAGAAAGCTCATCAATCTTTATCTCTTTGATTGTGATAGTCTCAGAAGTATGTCTCCAAACTTTGGTGTAATGAACAACCTTCACATATTAACAACATTTGTTGTGGATACTGGATATGGCCTTGGAATAGAGCAGCTCAAAGACTTGAAACACCTTAGCAATAGGCTGGAGCTATTGAATTTGAGCAAGATAAAGAGTGCAGAGAATGCAAAAGAAGCCAACCTCAGTCAGAAGCAAAATTTAACTGAGTTGTTGTTCTCTTGGGACCAAAAATTTCATGATGAGCCTAAAGATGTCGAAGAAGTGCTCCAATGTTTAGAACCTCATTATAATATACAAAATTTGGAGATACTCGGATATGGTGGTCCACAAATATCACAATTGATGAGAAATCCTGAGATGTTTAACTGTTTGAAAGAACTCAAAATGTCAAACTGCGCAAGATGCAAGAGTATACCTGTAGTATGGCTCTCTGTCTCTCTAGAGATTTTGTCCATAGAGAAGATGGATAACTTGACCACATTATGTAATAGCCTTGATGTGGAAGGTGGAGGACACGTTACTCCTTTCCAAATTTTCCAAAGGTTGAAGAGGATGAGGTTGTTTGAGTTACCAAGCCTGGAGATATGGGCAGAAAATAGTGTGGGAGAGCCTTGTGATAGCTTGCTAAAGTTCCCGATGCTTGAAGTGCTAAGGATAGAAAATTGTCCCAAGCTTGCAAGTATTCCAATGATCCCCGTTGTCAGGGATATGAGTATAGTTGGAGTTCACGGTACAGCAGTCAGTTTCATTTTTATGTGCATCCGTTTGGGCTCTTGGCCATTTCTCGTGGCTTTAACTCTGGAGTCTAAGGAAGACATGGCCATGTTGCTTCTAGACGCCCAACTAATCCAAAGTGAAAGACCTCTTGAAAAACTAGAGTATTTGGCTCTGCAAGGTCCTAACAGCTTGGACACAAGGTTTGTATTGTCTAGATCATGCCTTATGCCTTGGAAATGCTTTAGATTTGTGGAAATGTTGGTGATTCGCGGGTGCAACAATCTTGTTCGTTGGCCATCAGATGAGCTCGGGTGCTTTGATCGCCTCTGTGTTTTGCGTATTGAAGATTGTGACAACCAGGAGGAGGACACTTCATCGTCTAATGGGACACTTCCGCTGTCCCTGGAGGAATTGGAAATTTCGTTATGCAAACATCTGGTCAAGCTGCCTTCGAACCTTGGAAATCTGGCCAACCTGATAAGTCTCTATGTGGGTTCGTGTAGTGCCCTGAAAGCGCTGCCTGATGGGATGTGTGGCCTCACTTCTCTTAGGGAATTGAGGATTTGTGATTGTCCAGCTCTGGATGAATTCCCGCATGGTCTCGTGGAGCGGTTGCCTGCCCTCGAATTGTTAAAGATACATGGCTGCCCGGAGTTGGTAAGACTATGCAGAGGAGGGAAATATTTCAACTTGGTCTCGTCTATCCCACGTAAGATAATTTTTGATTAG
>TRIAE_CS42_7DS_TGACv1_624011_AA2058260.2 gene=TRIAE_CS42_7DS_TGACv1_624011_AA2058260 biotype=protein_coding confidence=Low
ATGGAGTGGAGAATTTTGAATAAATATATTAGTGTTGAGCTAGAGATGAACCCTGAGCTTGGGATGATAAAGACGGTACTTGTGTTGAGCTATGATGGCTTACCTTATCATCTCAAGTGTTGCTTCTTGTACCTGTCAATTTTTCCCGAAGACCACAAAATTAGATGGACACGCTTGGTGAGACGGTGGATTGCAGAGGGTTACTCAAGAGGGATTCGGAACAAGAATGCTGAGGAAACTGGGAACAGCTACGTCACTGAGCTTATCAATAGGAGCATCATTCAACCATCAAAAGGGACAACCTATAGAACTGGGAAGATTGAGTTTTTGCAGGTTCATGATCTCATCCGTGAAATTGGAATCTCAAAATCAACAGAGGAAAATCTTGTTTTTACTCTAGAAGAAGGTTCCATAAACCCACCAGAAGGGAAAATTCGCCACCTTGCTATAAGCAGTAGCTGGAGAAGAGATAAGAATGCATTTGGGAGTGTTGTGGAGTTGTCTCGTCTTAGATCGTTAACTGTATTTGGAGAGTGGCACCCATGCTTTATCTCAGACAAGATGAGAGTGCTTCGAGTGCTAGATTTGGAAGACACAGAAGGTATAAGAACTGAACACCTCCATCAAATTGGGAAGCTTCTTCACCTAAAATACCTTTCACTAAGAAGTTGTGATGGGATTTTACGGCTGCCAAATTCACTGGGGAAATTAAGGCACCTGGAGACCCTGGATGTCAGAGACACATGCATAGCGGAGCTCCCAAAAACAATTACCAAACTTTCCAAGTTGCGGTATCTTCATGTGGGCTCGATACCAGGTCACGAGGACGAGCCAGGAATTATACGAATTGGCAGGTTCAAAGGCCACCACCGGCGGACCAAGCGCTGCTACGGTTGCAAGAGCTGCACGGCGTGCCTATTTTCTTGTTTCTGCTGCTTGTTGTTTCTCGCACAATCTTGTAAATGGAAGCAACGGCGACAACCACGTGGAGTGAAGTTTCCGAGGGGAATTCAGAAACTCAAGGCCCTGCACACCATGGGTTTTGTCAATATCGATGAGTTGGATAATGCAACTATTCTTGAAGATCTCCGGTGCCTCACCGAGTTGCGCAAGTTAAGAGTGAACGGTCTTAACGAGAGAAACTCCAGCAAGTTCTTCTCAGCCATTAGCAGTCACAAATACCTGGTATCCTTGCTGGTCCGTTCAGAGGGGCAGCCTGGCTTATCTGGCTGCTTGGAGTTGGAGGGCATGCCAACGCCTCCCAGGGAGCTGCAGAGTCTCAAGCTATATGGTCATCTAGTCAAATTGCCAGCATGGATTGAGGGGCTCAAACATCTCGTGAAGTTGGAGCTACGGAGCTCTAGGTTGTCGGAACATCGTGCCTCCATACAAGTCCTTGGGAAGCTACCAAACCTGGCCATCCTCCGTCTGTTAGACAAATCGTTCAAGAGTAAATTTGGGTTGTTGGTGTCCTGGTTCGGTGCTGGACTCGTCCATCTCCGTTTCCATCAAGAGGCGTTCCCGAGGCTAGTGGTGCTGGAGCTGTATCGCATAGATGACCTCATATCCGTAAAGTTTGAACAAGGAGCAGCCACTAAGCTGGAGCTGTTGCAGTTCTGTAGTGCGCGTCAACAGGAAACCAAAGTTGGGGTGTTTGAAGGGCTACCATCTCTCCCAAGCCTCAAGGAAGTTGTGCTCAAGGGTAACTGTGAGGATGGTGTGATGGACGAGTTGCGGGCCCAGCTTGCCAGGAATCCAAACCGCCCAGTTTTGAAGAGGGTCTATATATATTGA
>TRIAE_CS42_6DL_TGACv1_527167_AA1699770.1 gene=TRIAE_CS42_6DL_TGACv1_527167_AA1699770 biotype=protein_coding confidence=Low
ATGGCTGGCCCCACGCTGCCCCCGCAGCCGTGGAGGCACAACCGCCGCTGGAATCCGATCGGGCCGCCGCCCCATCACGCCACTCCGCCTCCACGCCGTTCGAGCAGGTTCGCCATCACGTTTCGGCCAGAGGATCCCCTCGCGAGGAGAGGAGGAAGGTCCGCCATCCGTCGTCCACCGGGCGAGCTTCGCTCACGGCCTCCTCCGGTGGCGGCGGAGAATAGCTCCTTTGAACATTCTAATCAGACTGTGGCAGAGTTGAAAAGTAGTTACAAGCTGGATGAAATTCCCTACTGCCCCTTTGAACATTCAGCCGTGGATCCCCGCTTGTCTGCTCTTCTTGTTGACGAAGCGCATCTTGTGGGTATTGATGGTCCAAGAGATGATCTTGCTAGTTGGATGCTGGAAGATGAAAGTAGCTTGGCCAAGCATCGCAAGGTGCTGTCCATTGTTGGCTTTGGTGGGTTGGGAAAAACAACACTGGCAAGGGAGGTCTACCGCAAGATCCAAGGGCATTTTCATTGTCAAGCTTTTGTCTCTGTCTCGCAAAAACCTAATGTAAAGAAAATTATGAAAGATTTAATCTCCCAATTGCCTTGCAAGGAAGATTTTGCGAAAGGAATCGACACTTGGGATGAAGCGAAATGTATTGTGAAGATAAAAGAACTCCTACAAGATAAGAGGTATCTCATCGTTATTGATGATATATGGTCGATATCAGCATGGAACGCTATCAAGTATGCTTTCCCAGAGAATGATTTTTCTAGCAGAATTATAGCTACTACACGCATTGTTGATGTAGCAAGATCATGTTGCCTAGATGGTAATGGTCGCATGTATGAAATAGAAGCCCTAAGTGATCTGCACTCTAAAATATTGTTTTTCAAAAGAATATTTGGTTTGGAGGACCGTTGCCCTGATGTGCTAAAACAAATTTCAAACAAAATACTGAAAAAATGTGGAGGCCTCCCCTTGGCAATTATCACTACATCAAGTTTATTGGCAACGAAGCCAGTGGTCAAAGATGAGTGGGAGAGGGTCAGAAGGTCTATTGGTTCTGCATTGGACAAAGGCCGAAGCTTAGATGGAATGAATAGCATACTATCACTTAGCTACAATGATCTTTCACCTAATCTTGAGTCATGTTTGTTATATTTAAGTATATACCCTGAGGATTATGTCATTGAGAGAGATATTCTAGTGAGGCGATGGATAGCAGAAGCCTTTATCTCAGAAGAGCGTGGACAAAGCAAACAGGAGGTTGCCGAGAACCACTTCTATGAGCTAATTAACAAAACCATGGTCCAACCTGTAGAAATTGGCTATGATGGAAAAGCTTGTGCTTGTCAAGTCCATGACATGATGCTTGAGCTCATTATTTCAAAATCAGTCGAAGATAATTTCATCTCTTTGGCAGGCCATAGTCAAACTGATTTGGTAAATCATCATGGTCTTATTCAGCGACTATCAGTCCAACACATTGACCAAGAGCTTGCATCTATATTGGCGAATGAAGATCTGAGTCATGTGCGATCTCTAACAGTGACCGCATCAACTTGCATCAAACACTTGCCTATGCTTGTTCGGTTTGAAGCTTTGCGTGTACTAGAATTTCAAAATTGTGAGAGTCTGAATAAGTATGATATGAATGGTATAGATAAACTGTTCCAGTTGAAGTATCTGAGCTTCAGGGCCAGTGACATGTCAAAGCTACCATCAGGAATTGTGAAGCTATATGGTCTAGAGACGCTAGATATTAGAGATACACAGATAGAAGAATTGCCCACTGGAATTATTCAGCTTGTTAAGCTACAACATCTACGCAAAGTTTCTTCCTAG
>TRIAE_CS42_1BS_TGACv1_050120_AA0167710.1 gene=TRIAE_CS42_1BS_TGACv1_050120_AA0167710 biotype=protein_coding confidence=High
ATGAATATCGTCACGGGTGCCATGGGCAGCCTGCTCCCCAAGCTGGGTCAGCTGCTCATGGATGAGTACAACCTGCACAAGCGCGTCAAGAAAGATGTCGAGTTCCTCAGGAAGGAGCTTGAGAGCATGCACGCTGCCCTCATCAAGGTTGGCGAGGTGCCGCCGGACCAGCTCGACGGGCAAGTCAAGCTCTGGGCCGACGAGGTCAGAGACCTCTCCTACAACATGGAGGATGTCGTTGACAAGTTCCTCGTACGCGTGGATGGCGACGGCATTCAGCTGCCTCACGACAACTCCAGCAGATTCAAGGAGCTCAAGAACAAGATGATCGGCTTGTTCAAGAAAGCCAAGAATCACCATCGCATAGCTGACGCGGTCAAGGAAATCAAGGAGCAACTCCAGGAGGTGGCTGCTAGGCGTGACAGGAACAAGGTAGTTGTTCCTAATCCTACGGAACCAATTACTATCGATCCTTGTCTTCGAGCTTTGTACGCAGAAGCGACGGAGCTAGTTGGCATATATGGGAAGAAGGACCAGGAGCTCATGAGGTTGCTCTCCATGGAGGGTGATGATGCCTCTAAGAACAGACTAAAGAAGGTCTCCGTTGTTGGATTTGGCGGATTAGGCAAGACCACTCTTGCTAGAGCAGTATACGACAAGATTAAAGGTGATTTTGATTGTCGGGCATTTGTTCCGGTTGGGCAGAATCCTGATATGAAGAAGGTTTTAAGGGATATCCTCCTTGATCTTGGCAACCCTCAATCAGATCTTGCTATGCTGGGTGCCAATCAGCTCATCAAAAAGCTTCATGAATTCCTAGAGAACAGAAGGTATCTTGTGATAATTGATGATATATGGGATGAAAAACTGTGGGAAGGCATTAGCTTTGCTTTCTCCAACAGGAATAATCTAGGCAGTCGGCTAATAACCACAACCCGCGATTTCGATGTCTCCAAATCATGTTGCTTATCGGCTGATGATTCAATATATAAAATGAAATCTCTTTCTACTGATGACTCCAGAAGGCTCTTTCATAAGAGAATATTTCCTGACGCTAGTGGATGCCCAAGTGAATTTCAACAAGTGTCTGAAGACATATTGAAGAAATGTGGTGGAGTACCACTGGCCATCATTACTATTGCTAGTGCTTTGGCTAGTGGCCAGCAAGTGAAACCAAAGCATGAGTGGGATATTCTACTCCAGTCCCTTGGCTCCGGAGTAACAAAAGATAATAGTTTGGTTGAGATGCGGAGAATACTATCTTTCAGCTATTATAATCTACCGTCTCATCTGAAAACTTGTCTACTATACCTATGTATATATCCAGAAGATAGCACCATTGATAGAGATAGACTGATATGGAAGTGGGTGGCCGAAGGATTTGTCCACCATGGAGATCAAGGGACCAGCCTGTTTTTGGTCGGATTAAACTACTTCAACCAACTCATTAATAGAAGTATGATCCAGCCAATATATGATAATATAGGCCAGATATATGGTTGCCGTGTACATGATATGGTTCTTGATCTAATCTGCAACTTGTCACATGAAGCAAAGTTTGTTTATGTATTGGATGGTACTGGGGATAACATGTCTTTTCAAGGCAATGTTCGTCGTTTGTCCATTCAAGACAGAAATAAAGATCATCAAGGCACACCTCTCACAGATTTCATGGGTATATCACGAGTAAGATCCATTACTATCTTTAAATCTGCTATTAAGATCATGCCAACCCTGTCAAGGTTTGAAGTTTTGCGTGTACTTGATTTGTCGGCCTGTAACCTGAGAAAAAGTAGCAGCCTGGAAGGTGTTGGACACCTAATTCACCTGAGATACCTTGGTCTATCAGGTATTGGATTCAGGGAACTCTCGACTGAGATAGGAAAGTTGCAATTTTTGGAGGTGTTGGATCTTAGAATCAATAAATACCTAGATGAATTGCCGTCCACTCTTTGTAATTTGAGAAGATTAATCTGCCTAAATGTTTGTCCCTGTAAGCTGGTTCCAGCAGCTGGTGTGTTGCAGAATCTGACATCCATAGAAGTGTTGAGGGGGGTCTTGATCTCTCTGAACATTATTGCACAAGAATTTGGCAATCTGGCAAGGCTAAGGAAGCTTCATATTGAGTTCAAGGATGGTAGTTTGGATTTGTATGAAGGTTTCGTTAATTCTCTGTGCAACTTACATCGTATTGAAAGTCTACGTATTGATTGCAATTCCAGAGAAACATCTTCTGAACTGATGGATCTCTTGGGAGAACGTTGGGTGCCTCCTGTACATCTCCGTGAATTTGAGTCTTGGATGCCCAGCCAACTCTCTACACTGCGAGGGTGGATAAAGAGAGACTCCTCACATCTCTCGAACCTCTCTGATTTAATCCTCAATTCAGTGAAGGAAGTGCAACAGGAGGACGTGGAAATCATCGGGGGGTTGCTGTCCCTTCGCCGGCTCTGCATAAGGAGCACCCACCAAACACAGCGGCTGCTAGTCATCCGTGCAGATGGGTTCCGCTGTATGGTACAGTTTGAGTTGAATTGTGGGTCAGCGACGCAGCTAATGTTTGAACCAGGAGCTTTGCCGAGGGCGGAGGCAGTTGAGTTCAGCCTGGGCGTGCGGGTGGCGAAAGAGGATGGTAATTGTGGTTTCGACTTGGGCCTGCAGGGGAACCTGCTCTCCCTTCGGCGGTATGTCAGGGTTTGGATGTATTGTGGTGGAGCGAGGGTTGGGGAGTTCAAGGAAGCGGAGGCTGCGGTGAGGTGCGCCCTCGAAGCCCATCCCAACCATCCCGCGATTGAAATTAACATGTTCGCATATAGTATAGCAGAAGGTGCTCATGATGACGATTTGTGTGAGGAGAACTGA
>TRIAE_CS42_1AS_TGACv1_019922_AA0072860.1 gene=TRIAE_CS42_1AS_TGACv1_019922_AA0072860 biotype=protein_coding confidence=High
ATGGAGGTCGTCACGGGTGCCATGGGCAGCCTGCTCCCCAAGCTGGGCCAGCTGCTCATGGATGAGTACAACCTGCTCAAGCGCGTCAAGAAAGACGTCCGATTTCTGTCCATGGAGCTTGAGAGCATGCATGCTGCCCTCATCAAGGTTGGTGCCATGCCGCGGGACCAGCTCGACACGCAAGTCAAGCTCTGGGCCGATGAAGTCAGAGAGCTCTCCTACAACATGGAGGATGTCGTCGACAAGTTCCTCGTACGCGTTGAAGGTATTCAGCAGCCTAACGACAACACCGGCAAATTCAAGGAGCTCAAGAACAAGATGGTCAGATTGTTCAAGAAAGGCAAGAATCACCATCGGATAGCTGACGCCGTCAAGGAAATCAAGGAGCAACTCCAGGAGGTGGCTGCTAGGCGTGGCAGGAACAAGCTCGATGGTATTGCTTTTAATCCCACAGAAGCAATTGCTATCGATCCTCGGCTTCGGGCATTGTACACAGAAGCGACAGAGCTGGTGGGCATTTATGGAAAGAGAGATGAAGACCTCTTAAGTTTGCTCTCCATTGAGGGTGACGATGCATCTAACAAGAAACTGAAGAAGATCTCCATTGTTGGATTTGGAGGGTTGGGAAAGACCACTCTTGCTAGAGCAGTATATGACAAGATTAAAGGTGATTTTGATTGTCGGACATTTGTCCCCGTCGGTCAGAACCCTGATGTCAAGAAGGTTTTCAGGGATATCCTTATTGATCTCGGAAAATCCCACTCAGATGTTGTCATGTTGGATGAAAGGCAGCTTATCAACAAGCTTCATGAATTCCTCGAGAACAAGAGGTATCTGGTCATAATTGATGATATATGGGATGAAAAATTGTGGGAAGGCATCAACTTGGCTTTCTCTAACAGGAATAATCTAGGCAGTCGGCTAATCACCACAACCCGCATTGTTAGTGTCTCCAATTCATGTTGCTCGTCGGCTAATGATTCGATTTATCAAATGAAACCTCTTTCTACTGATGATTCCAGAAGGCTCTTCAATAAGAGAATATTTCCCGACAAGAGTGGATGTCCAAATGAATTTGAACAAGTGTCCAAAGATATATTGAAAAAATGTGGTGGAGTACCACTGGCCATCATTACTATTGCTAGTGCTTTGGCTAGTGGCCAGAAGGTGAAACCAAAGCATGAGTGGGATATTATGCTCCAGTCCCTTGGCTCCGGACTAACAAAAGATAACAGTTTGGTTGAGATGCGGAGAATACTATGTTTCAGCTATTATAATCTGCCGTCTCATCTGAAAACTTGTCTACTTTACCTATGTATATATCCAGAAGATAGCACAATTGATAGAGATGGACTGATATGGAAGTGGGTGGCCGAAGGATTTATCCACCATGGAGATCAAGGGACTAGCCTGTTTTTGCTTGGATTAAATTACTTCAACCAGCTCATTAATAGAAGTATGATCCAGCCAATATATGATAGTTTAGGCCAGGTATATGCTTGTCGTGTGCATGATATGGTTCTGGACCTTATCTGCAGCTTGTCACATGAAGCAAAGTTTGTTAATGTATTGCATGGCACTGGGAATAGCATATCTTCACAAAGTAATGTCCGCCGTCTGTCCCTTCAGAATAAAGTGGAAGATCATCAAGCCAAGCCTCTCACAAATATCATGAGTATGTCACGAGTGAGGTCAATTACTATCTTTCCACCTGTTGTTAGTATGATGCCAAGTCTGTCAATGTTTGAAGTTCTGCGTGTACTTGATCTGTCGGATTGTAATCTGGGAGAAAGTAGCAGCCTGCAGCTTAACCTCAAGGGTGTTGGACATTTAATCCACCTAAGGTACCTTGGTCTAGCAGGTACTCAAATTAGTGAACTCTCGACTGAGATAGGAAACCTGCAATTTTTGGAGGTGTTGGATCTTGCAAGGAATCGTACGCTAGATGAATTGCCTTCCACTCTTTTTAAATTGAGAAGATTAATCTACCTAAATGTTTATCTCAGTGAGGTGGTTCCAACTCCTGGTGTGTTGCAGAATCTTACATCCATTGAAGTGTTCAGGGGGCTCTTGGTCTCTCTGAACATCATTGCACAAGAGCTTGGCAACTTGGCAAGGCTGAGGGAGCTTCAGATTCGCTTCAAGGATGGTAGTTTGGATTTGTATGAAGGTTTCGTGAAGTCTCTGTGCAACCTACATCACATCGAAATTCTAATTATTGGTAACAATTCGGAAGAAACATCTTTTGAACTGATGGATCTCTTGGGAGAACGCTGGGTGCCTCCTGTACATCTCCGCAAATTTGTGTCTTCCATGCCCAGCCAACTCTCTGCACTGCGAGGGTGGATAAAGAGAGACCCCTCTCATCTCTCGAACCTCTCTGAGTTAATCCTTATGCGAGTGAAGGAAGTGCAGCAGGAGGACATGGAAATCATTGGGGGTTTGCTGTCCCTTTGCCGGCTCCGCATAAAGATCACCCACCAAACACAATGGCTGCTAGTTATCCCTGCAGATGGGTTCCGCTGTATGGTAGACTTTAAGCTGGATTGTGGATCAGCAGCGCAGATAATGTTTGAATCAGGTGCTTTGCCCAGGGTGGAAGAAGTTTGGTTCAGTCTGGGCGTGCGGGTGGCGAAAGAGGATGGTAACTATGGTTTCGACTTGGGCCTGCAGGGGAACCTGCTCTCCATTCGGCGGCATGTTATTGTTTTTCTGTATCCTGGTGGAGCGAGGGTTGGGGAGGCAAAGGAAGCCAAGGCTGCAGTGAGGCACGCACTTGAAGCCCGTCCCAACCATCCCCCGATTATAATTGATATGGTCCCACTTATAGCAGTAGGTACTCATGTCGCACCAAACTAA
>TRIAE_CS42_7BL_TGACv1_577772_AA1883000.1 gene=TRIAE_CS42_7BL_TGACv1_577772_AA1883000 biotype=protein_coding confidence=Low
ATGGCAGAGGTGGCGCTGGCTGTGGCTGGCGTGCGGACTGGTTTACAGTTGGTGGTATCTCCAATCTTAAAGAAGCTCCTAGCTGACCCTGCAAGGTGTCTTGGTGTGGACATGGTGAGTGAGCTCCATGAACTGGAGACCAACATCATGCCGCAGTTCGCTCTACTGGTTGAAGCAGCTAACAGGAGCCCTCACAGGCCAATGTTGAACAACTGGGTCCAGCAGCTGAAAGACGCCTTCTGTAAAGCTGAGGACCTGCTAGATGAGCATGAGTACAACATCCTCAAGCGAGAAGCAGAGAAGGGGAAGGAATGTTTGCCGGAGCATGCATCTTCCAGTAATACTATTATGAAGCATGTGCGTACTGCGTCGAGCAGGCTGTCCAATCTGCGCCCAAAGAACAAACGGCTGCTTCACCAGTTGAAAGAACTGAAGGCCATCCTGGCGAAAGCCAAGGACTTCCGTGAATTGCTTTGCTTGCCTGCCGGTAATAGTGAGGCCTCTGCAGTACCAACACCTGTTGTTCCAGTTGTCACATCAATGGTACCTCAGAAAGTGATTGGTCGTGACAAGGATCGGGATGATATCATAGATCTTCTTACCAAGCCAATTGCTCTTGAGTCTGATACAAGTAGGTATTCTGGTCTAGCCATTGTTGGACTTGGAGGCATGGGAAAATCAACCTTGGCGCAACACATTTACAATGACAAGAGGGTAAAAGAACATTTTGAGGTCAGGATGTGGGTATGCATCTCACGCAGACTTGATGTTGACCGCCACACGCGGTTGACAATTGAATCAACAACAAAGGGAGAGTGCCCACGCATTGATAATCTTGATACTCTACAGTGCAAATTAACAGACATACTGCAAAATCCAAACAGATACCTTCTTGTGTTGGATGATGTCTGGTTTGAAGAAAACACCAATGAGATGGAGTGGGAGAAACTATTGTCTCCTCTAGTATCTCAACGAATGGGAAGCAAAGTTTTGGTAACTTCTCGGTCAGATATACTGCCAGCTCCTCTTTGCTGTAATGAAACTATTCATTTGAAAATCTGGAAGACACCGATATCTTAG
>TRIAE_CS42_3DL_TGACv1_250039_AA0861040.5 gene=TRIAE_CS42_3DL_TGACv1_250039_AA0861040 biotype=protein_coding confidence=High
ATGGCGGAGGCGGTGCTTGTTGCTCTCGGAAAGATTGGGAATGTCTTAGCTGATGAAGCTACCAAGGCTTTGCTGGCCAAGCTGTCAGAAAAAGTTAGTAATCTGATTGATCTGGATGACAAGATTGAGGGAATAGCGAAGCAATTAAATACAATGAAGAACGTCATACAGCAGATAGGCACGCCGTACCTCGCCGACAAAGTCGTAAAGGGTTGGATTGGGGAGGTGAGGAAGTTGGCCTACCATGTTGAGGACGTGATGGACAAATACTCATATCACTCTCTTCATGTGGAAAAAGGGTTTCTGAAGAAGTGCCTCAAAGGATCACATTATGTCCGGGTTTTCAGTCAAATTGCCGATGAGGTAGTCAAGATAGAGAAGGAGATAAAGCAAGTTATTGAACTCAAGGAGCAATGGCTGCAACCATCCCAGCTTGTTCATGACCCGCGCACTGAGATGGAAAGACAACGGTCCCAAGATAGCTTCCCTGAACTTGTGAAAGATGGAGATCTTATTGGAATTGAAGATAACAGGCGAATGATGACTGAATGGTTGTACTCGGATGAGATGGAGACTACGGTGATAACGGTGTCGGGTATGGGTGGGTTGGGAAAAACAACCCTCGTCACAAATGTGTATGAACGTGAAAAGGTCAACTTCCAAACTAGTGCGTGGATGGTTGTGTCTCAGACCTACACTTTGGATGCTCTGTTGAGGAAGTTACTCGAGAAGGTTACCGAACAACCATCATCACCTAACATTGACAGGATGGATGTGCATGACTTGAAGGAAGAAATAAAGCGGAAGCTTAAAGATAGGAAATGTTTAATTGTATTGGATGATGTCTGGAACAAGGAGGTGTACTCTCAAATGCGAGATGCATTCCAGAATTCTGATGCAAGTCGCATCATCATCACAACGCGGAACAATCACGTTGCTTCTGTTGCTCACTTGACACGCCGTATCGATCTCAAGCCTTTGGGGAATGCTCACGCATTCGAACTCTTCTGCAGGAGGGTCTTTTATATCAAGGAGGACCATGAGTATGAGTGTCCCAGTCATCTCATGAAAACTGCTAGGTCTATAGTTGATAGGTGTCAGGGTCTGCCACTAGCAATTTTATCAATAGGTGGTGTTTTGTCTTCGAGGCCACAAACACAATACTCTTGGGAGCAGATATGCAATCAACTCTCAACTGAGCTGTCGAAGAATGATCATCTCCGGGCAGTTTTAAATCTGAGCTACCATGACCTATCTGGAGACCTCAGAAACTGCCTTTTGTATTGCAGCCTCTTCCCGGAAGACTACCCAATGTCACGTGAGAGCCTTGTGAGGCTGTGGGTTGCAGAAGGCTTTGTGTGTAGCAAAGGAAATAGCACCCCGGAGGAGGTGGCCGAGGGAAACCTGACGGAACTGATATACCGCAATATGCTTGAAGTCAAGGAGACAGATGAACTGGGAAGGGTGAGCACCTGTACAATGCATGATATCATGCGAGACCTGGCTCTTTGTGTTGCAAGTGAGGAGCAGTTTGTATGTGCAAATGATTATGCCACATTGATACATATGAATAAGGATGTTCGTCGTCTGTCATCATGCGGATGGAAAGGCAATACTGCACTGAAAATTAAGCTTCCCCGTCTTCGAACTCTAGTGTCAGTAGGAGCAATTTCATCCATGCCTGCCATGCCGTTCTCAGTTTCGTCAGAATCCAGCTACCTGACTGTCCTCGAGCTACAAGACTCTGAAATCACCGAAGTGCCGGCATGGATAGGGACACTCTTCAATTTACGTTACATTGGCTTACGCCGCACCAAGGTGAGGTCACTCCCGGACTCTGTTGAGAAACTATCGAACCTGCAAACTCTTGACATCAAGCAAACTAACATAGAGACCCTACCAAGAGGGATTGCTAAGATCAAGAATCTACGGCACCTCTTAGCTGATAGATATGCTGATGAGAAGCAGACGGAGTTTCGATACTTTGTCGGAATTCAAGCACCAAAAGAACTGCCCAACATTGAGGGGTTGCAGACTCTTGAGACCATCCAAGCCAACAAAGACTTGGCTGAGCAGCTGGAGAGAATGGTGCAACTGCGAACTCTGTGGATTGACAACATAAGTTCTGCTGAATGCGCTAATATTTTTGCTGCCCTGTCAAATATGCCGCTTCTTTCCAGCCTGCTTCTTGCTGGAAGAGATGAGAACGAGGCACTTTGTTTTGAGTCCCTCCAGCCAATGTCCACACATCTCCACAAGCTGATCATCAGAGGGAAATGGGCCAAGGGAACGCTGGACTGCCCGATATTCCGCAGCCATGGAGAAAATCTCAAGTATCTAGCTCTAAGCTGGTGTCACCTTTGGGAAGACGAGGATCCACTAGGGATGCTTGCACCACACTTGCCAAACCTCACATATCTGCGACTCAACAACATGCGCAGTGCAAACATTTTGGTTCTTTCTGCAGATTCCTTTCCTCACCTGAAGAGTCTTACACTAAAGCACATGCATAATGTCGATGAGCTAAACATCATCGATGGCGCCCTTCCATGCATTGAAGGTTTGTATGTTGTGTCGCTGTCGAAGCTTGACAAGGTTCCTCAAGGCATTGAATGCCTTAGTTCCCTGAAGAAGCTCTGGCTGCTGGGTTTGCACGGGGGCTTCAAAGCTCAATGGGACTTGAACGGAATGCAGCAGAAGATGGTGCATGTTCAGGAGGTTCGTGTCTGA
>TRIAE_CS42_1AS_TGACv1_020217_AA0075760.1 gene=TRIAE_CS42_1AS_TGACv1_020217_AA0075760 biotype=protein_coding confidence=Low
ATGCGAGGGGGAAAGGCCGGGGCCGCCGCCGCCGGCACCACGCGAGAAAGGCCCGGTGGCCCAGGCCAACGGCGGCGGAAGGGGAGGAGGGGGAGGGGGGGGCTGGGAGGGGCGACGAGAGCCCCCGGTCGCCCCGCTCGGGGAGGCGACGCGGGGGGAGGAGAGCAGCTCATGTCCAGGCAAGTCAAGCTTTGGGCCGACGAGGTCAGAGAGCTCTCCTATAACATGGAGGATGTCGTCGACAAGTTCCTCGTAGGTGTCGAAGGTATTCAGCAGCCTCATGACAACACCAGCAGATTCAAGGAGCTCAAGAACAAGATGATCTACTTGTTCAAGAAGGGCAAGAATCACCATCGAATAGCTGGCGCCATCAAGGAAATTAAGGAGCAACTCCAGGAGGTGGCTGCTAGGCGTGGCAGGAACAAGCTCGATGGTATTGCTTTTAATCCCACAGAAGCAATTGCTATCGATCCTCGTCTTCGGGCTTTGTACACAGAAGCGATAGAGCTGGTGGGCATTTATGGGAAGAGGGATCAAGACCTCTTGAGTTTGCTCTCCATTGAGGGCGACGATGCATCTAACAAGAAACTGAAGAAGATCTCCATTGTTGGATTTGGAGGGTTGGGAAAGACCACTCTTGCTAGAGCAGTATACGAGAAGATTAAAGGTGATTTTGATTGTCAGGCATTTGTCCCCGTCGGTCAAAACCCTGATGTCAGGAAGGTTTTTAGGGATATCCTTATTGATCTCGGAAAATCCCACTCAGATGTTGTTATGTTGGATGAAAGGCAGCTTATCAACAAGCTTCATGAATTTCTTGAGAACAAGAGGTATCTCGTCATAATTGATGATATATGGGATGAAAAATTGTGGGAAGGCATCAACTTGGCTTTCTCTAACAGGAATAATCTAGGCAGTCGGCTAGTCACCAAGCCCGAATTGTTAGTGTCTCCAATTCATGTTGCTCGTCGGCTAATGATTCAGTTTATCAAATGA
>TRIAE_CS42_1BS_TGACv1_049387_AA0151760.9 gene=TRIAE_CS42_1BS_TGACv1_049387_AA0151760 biotype=protein_coding confidence=High
ATGGAATGTCGATCTATTATCACACCAAGGGACCTGGAGTCCATGCTATGTGATGAGACGGCAGAGCCCAAGCCGCTGCCACTGTCACTTCTCAAAGAAATTACAAATGATTTCTCTCCTGAGCAGAAAATTGGCTCCGGTGGATTTGCGGTGGTTTATAAGGGAATTCTTGAGAATAGTTCCGTGGCTGTGAAAAGGATGTTAAATACGTATGAGTATGAGAAGGAGTACGTCCGAGAAGTTGAATGCCTCATGATGGTGAAGCACAAAAATGTCGTACGGTTTCTGGGATATTGTGCTGACACACAAGGCAGTATGTTAAAGTATGAAGGAAAATTGGTCTTGGCCGATGTACGACAAAGGTTGCTTTGCTTCGAGTTTGTTCCTAAAGGGAGTCTTCGTAAGTATATCACGGGTACATCTTGCGGACTTCACTGGACAGACCGGTATCAAATTATAATAGGAATTTCTCAGGGGTTACATTATCTTCATCAAAATAATATTGTCCACTCAGATCTAAAGCCAGAGAATATATTGTTGGATGATAATTTGGTACCAAAAATTACTGATTTTGGTCTATCAAGGTGCTTTCGTCCAATGCAGAGCCAGACTTTTACTGTAAACATACGCGGCACACCGGGTTATTTTGCACCAGAATGTTGGAACGGTGAAATCACACACCGGCTTGATATCTATTGTCTTGGTATAATAATCACGGAGGTACTGACAGGACAAAGGTTGTCTCTAAATGATAATGCTGACAAGGTAGTTGAAAGTTGGAGTGCCATATTGGAGAAACCACAGCAGGATGTACAACTGGAACAGGTACGAGTATGTGCTGAGATTGCAATGAAGTGCATGGAGATCAACCCGGCAAGGAGACCAGATACACAACATATTATCAGTGCCCTTGATGGAAGAGAAACTATAAATGGATATATTGAAAATAGCATGATTACTTCACAGCAGTTTAATCCGGAAGTATTGAATGACACCATGGGTGCTCTTTGGTTGAGGTATCAACAACTTAATCCAGATCTCCAGCGAAGCTTCAAATATTGCAGTATTTTCCCCAAGAGATCCAAGTTAAGAAGGGATGTGTTAGTTCGCTTGTGGGTAGCACAAGGGTTTATAAAGACCAGTTGTGCAACGGAGGACATGGAAGATATAGCTGAGAGTTATTTTCAGGAGTTAGTGTCATGCTCATTTCTTCAGCAAGGAGGAGAATGGCATGATACTTGGTTTACAATTCCTGACCTGTTGCATGATTTATTAGACAAGATTAGTGGAACGGACTGCTTCAGAATCGAGAATGCAAGGAGTCAGAGAGGAGAAGGATGGAAAGGAGATGTTCCCCAAGACGTCTGCCATCTTCTTGTAGAGCGTTATGATGGAGAATTGATTACCAAAAAGATCCTTGGATTGGAAAATTTACACACCCTCATAATATATGTTGTTGAAAGGGATACATCAGTTGAGGCAAAAGTCATGGAGAGTATATGCAAGAGGCTACGTAAACTACGGGTATTGGCTGTTGCTTTCAGCCGGGAACATCTTCCAATCTTACGACCCAAGAAGTTCCTGGTACCAGAATCCATTAGACAGTTAAAGGACCTATGCTATCTTGCTTTCAGGACATTCGAATGCACCGTAATTTTACCAAGCACACTAACGAATAAACTTCACCAGATGCAGCTGCTAGACTTTGGTAATCATAGCAATGGCCAAATTTGGGAATTTACCCTTGATAACCTTATGAACCTGCGATACATAATTTGTGAGAACTTAGACTGTCCTAACATAGGCAGGCTGATCTCACTCCAAGCGTTACCAAGCAGCAGGTTCACTGTGAGGAATGAACATGGTTATGAGATAAAGCAGCTTAAGGACCTAAACAAGCTTCGTGGCAGCCTGACAATCTATGGCCTTGAAAATGTTAAAAGCAAGGAGGAAGCTGTTGTAGCCAATATAGGTGCCAAGGATCGGTTGAAGGAACTGAAGTTGGAATGGGGTGATGATGGTACAAGGTGCAGTTCAGAAGTTGAAGCAGAGGTGCTTGAGGGCCTGCGCCCTCCCGTAGGTCTTGAAGAACTGATTATCTCAGGCTATAAAAGCTCGAGAAACCCAGATTGGATGGTGGGTAAACAGAATGGTGGCCCAGAGAACCTGCAAAAACTTGTGTTGTTTGGATGGAGCCAACCGGGATCTTGTCCTGAACTTGAGGCGTTCGTTCAGCTTCGTGTGCTCTGGCTTGGTCACTGCAGGTGGGACACATTGCCAGCCAGTATTGAGCACCTCACATCGCTCAAGGAACTGGAAATCGAAGGGTGCTTGAATATCCGGTCGCTTCCAACACTGCCCCGATCTCTTGAGAAGTTTTCTGTTGCATACTGCAGTGGTGAGTTCACGAAGTCATGTCAAACAGTCAGACATCCAAATTGGCAGAAGATCAAGCACATCCCCGACCAAAGATTTGAAGACCCAGCATGTAAGACTGTAATCCTATTTTCTACTTTTTTTTGTATCATGAAAATGGGCTGTGTCATGATGATCTGCTACTAA
>TRIAE_CS42_6BS_TGACv1_514779_AA1664330.1 gene=TRIAE_CS42_6BS_TGACv1_514779_AA1664330 biotype=protein_coding confidence=High
ATGATGATGGTTGGAGCAAGAGTTGTTGGTTCTCGGTCTTGGATGGAGGTTGATGATGGATATGTGTCCTCAGTGCGGGGAGTCCGTGTTTTGCAACTCTTGGGGAACGATGACGAGAAAAAATGTACTCCTTCAGCAGCGGTTAATTATTCTGCTCCGCCTTTGCTGTCCCAGTCCAACTCACATTCCCCTCCGGCGGCTGTCGTCGGAGTTGGGCAGGGCCGGCAGCAGCCAGCAGGCATGGAGGCTGCGGTGGCAAGCGCCCTGACCAAGGAGGTGGTGCTGAAGCTGGTCACGCTGCTGAGCGAGAGGCACAAGCTGTCCAAGGGCCTCAAGGACGACCTCCGCTTCATCCACACCGAGCTCCACATGATCCTGTGCGACATGGACGAGCACCTTGGAGATCCGAGCCACAGCTCACGGCGGCCGCAGGTGGTGTCCATGGAGGAGATGCGCGATCTGGCGCACGACATCGAGGATTGCATCGACCGGTTCCTCCCCTGCGCCGCCTGCGAGGGGGAAGCAGCAGCAGCCTCCGTCCTCCGCCGCATCAAGAAGGCGGTCACCGGCAACAGATCCCGGTTCGCGGCGGAGATCCGGAAGCTCAGGCAGAGGGTCAAGGACGCCCACGAGCGAAGGGTCAACTATGGCGTCAACGGCGTGAGATCTGCCGCCGGAGCCGGAGCAGCAGCTCCCCCTGCGGCCACAGACGCGGCCGAGGCCGATCCTGTGGGCATCGACAAGCCCAGGCAGGAGCTGGTGGAGCTGCTGCTGGGCAGCGAGCCGGGGCCTCCCAGCGTGATATCCATCGTGGGGTTCGGCGGCTCGGGCAAGACGACGCTCGCCAGGGCGGTGTACTGCTGCCCCGGTGTCGTCCAGAGATTCCCTGCCCGTGCCTGGGCCGCGGGGTCCGAGCACACGGACGCCGGCGGGCTCCTGACGGCCATACTCCGGCAGCTCCACCACACCGCCCATGTGCCACAGGACCAAGATTCCATCAATAATTTCCTGGGGACTACAGAGTGCTTAATTGTAATTGATGACATCAACAAGCAACACTGGGATGCCGTAAGAGCTACCTTACATGGGGAAACAAAAAGCAGAATCATTGTAACCACGGCTCTGCACTCAGTAGCTAATGCTTGCAGCTCAGGGATTGGTTATGTTTACAAGATGAGAGTTCTTGATGCAGAACTCTCCAGGGTTTTGCTTAGGAAGAAGGTATTCTTTGGAGGATGTTCACCTGAACTGGAGCGAGGTTCGACAGCAATTGTGGACAAGTGCGACGGCCTCCCACTTGCTCTTGTTAGCGTGGCCAGATTTCTGCTAGGCAAGAATGAGCTCACAGGAAGACACTGTGCGGAGGTTTGCCGCAACCTCGGGCTTCATATGGAGAAGGATGCAGACTTCACAAAACTGCAACAGGTTCTTGTAAATAACTACAGAAGCCTGTCTGACTATCCTCTCAAGACCTCCCTGCTATACACAAGTGTATTTCCAAACGGTCATCCAATCAGGAAGAATACATTAATCAGGCGATGGTTAGCAGAAGGGTATGTGCAGTGTAGGTACAAGCGCAGTGACCTGGAGGTAGCAGACGTAAACTTCCAGAAGCTTATCGACCGGAATATCATTCGGCCGATCAATGGTAGCAACAACACAAAAGTGAAGACGTGCAAAACTCATGGTATTATGCACGAGTTCATGCTGCACAAGTCTATGTCTGATAACTTCATCGCGTCTCTTCATGATCAAAATCGAAGCAAATTCCGTCACCTCTTCATCCAGAACCCTGCAAGTGGCAGCACATTGGGCTTGAACCACCAGCATACAAGTCCAGCAAGCGACAACGTATCTGATAGCAGTGAAAAATTCCGTGCCCGGTCTCTGACAATCTTCGGGAATATGGGAGAAGCTGCTGCTGAGTTTTGCAGGTGTGAGCTGCTGCGTGTGTTGGATCTGGAAGAATGTGACGATTTGGAGGACGGGCATCTCAAGGACATACATAAGTTGTGGCATCTGAAATATCTGAGCCTTGGGGGTACTATCAGCAACCTTCCAAGGAATATTCAGAAGTTACACTGTTTGGAGACACTGGACCTTAGGAAGACAAAGATAGAGATATTGCCTGTGGAAGTCATTGGGTTGCCTCACCTAGCTCACCTTTTTGGAAAGTTTAAGCTTGGGAAGGACTTGAAACTGGGTGAACTAGAGAAGTTCTTACCCAAGAAAAGCAAGTTGCAGACCCTAGCAGGATTTGTTGCAGACGAGAATCCTGGATTTCTACAACTCATGTCTCATATGAAAGAATTGAAAAAGGTTAAGATATGGTGTTGTGGGTCCACTGATGCAAACAATGAGAGCATGCCTCACATTTCGGAGGCAGTTCAGAAGTTTGCTCAGGATGGTATGGACACGGCAGACGTCCGTTCTCTGTCACTTGATTTTGGAAACTCCTTGGGGGACTTCTTCGGTTCTATACAAGAATATTGCTTCCTCAGCTCGCTGAAACTGCGTGGCAGGCTGACTCGACTGCCTCAGTTTGTTACATCCCTGTGTGGCCTTACAGAGCTATGCCTTTCATCAACTAATCTGATGGGGAATGATCTATCAAACCTGTGTATGATGCCCTGCTTGCTTTATCTCAGACTGGTTGAAGCTGACCTTAGTGGCTTCATCATAAAAGATAGGGGTTTCCCAAGCCTGTTAAGCTTATGCCTTATTGTGCAAATACCCGTCCTGCCTGCAATTGGAGTAGGAGCTTTGCCGTGTGTCGTCTCACTTCAGCTGCTCTGTAAAGATCTTGTTGATCTTTCAGGCATCAAGATCGAACAGCATCACTGTCTGCAGGAAGTTGCTCTGGATTCTATGATCAGTACCAAAACAGTAGAAATGTGGGAAACTGCAGTGAAGAAGCATCCCAAGAGACCAAAAGTTCTGTTTCTCAAAAGGATTGATCCAAGCGAAACCAAGTCCACTGTGAAATATGTGGCGACAGACGGACCAATACGTGAGAAGGCATCCTCCATTGAGTTCAATCAAGTTCAGTTAACGCAGAATATGTTGCAGAACGAATGCATAATCAGTTTAGATCAATCCAGTTCAATGAGCAAACTCAATTCAGCTATGAAGAAAATAATAGTTTCAGAACCCCCTCCGGCTGCACCCGAGCTGTCCAGTGCTGGGAACAGTGTGATGCCTCCTTCTGCAAGCATATGCTAA
>TRIAE_CS42_7DS_TGACv1_622533_AA2041430.2 gene=TRIAE_CS42_7DS_TGACv1_622533_AA2041430 biotype=protein_coding confidence=High
ATGGCGGAGATTGTGATTCTTCTAGCCATTAAAAAGATCGGAATCGCCTTGGCAAGTAGAGCGGCAGACCATGTCAGCGTGCACTTTGCAAAGTACAAGACACAACTATTGGAGCTACAGGGCAGTATGGGTCGTGTTGCAAGGGAGCTTCGCATAATGCATGATGTTCTATGTCACATGGACATTCGAAACTGCAACAGTCAAGTATATGACGGCTGGTTGGAGGAGGTACGGAAAGTAGCACATGTGATGGAGGACATGGTGGATGAGTACTTGTATCTAGTAGGACAGAAACATGATACAGGGTCTTGCTTTTACCTCAAAAAGGGGTTCAGAAAACAAAGTTCTCTGCTTTCTATGAACCAGATAGCTGTCAAGGTGAAAGAAATAGAGAAAGACCTTACTCACCTGTCAGAGACAAAAACCCGTTGGGTTCCCATGATAAACAACGGGGATAGTGGCAGCACTAATTACATCGTCAAGAGGTCCCAAGATCTAGCAAAAATTTCACGTTCCCTTGACGAAGAAGATCTAGTGGGGGTTGATAAAAACAGAGAAAAACTTGAGCAGTGGTTGGCAGGCGATGATTTTGGACACTCTGTAATAGCCCTGCTTGGAATGGGAGGTCTTGGTAAAACTGCTTTAGCTGCAAATGTGTACAAGAAGGCAAGGGAGAAATTTCAGTGCCACGCCTGGATCTCCGTCTCCCAAACTTATTCTAGAGAAGATGTCTTGAAGAATATAAGCAAGGAACTTTTCAAAGATAATGTCAGTGTTCTATCTAAAACTCCAGCTATGGACATCACATGCCTTGAAGAGACAATGAAGAGTTTTCTGGAGCAACAAAAGTATTTGATCATATTGGATGATGTTTGGACTCCAGAAACATTTGATGACTTGTCTAGGGTGCTTACTAATAATGATAAAGGTAGTAGAATTATAATGACAACAAGGGAAGGCCATGTTGCTGCACTTGCCTCTCCAGGACACATCTTAACACTAGCACCTTTACCAGAAGATAAGGCATGTGATCTCTTTTGTAAAAAAGCCTTTCCAAGAGATACTGATCATGAATGTCCTGTGGAGTTGAAGCCTTTGTCCGAACAAATAGTTAACAAATGCAAAGGCTTGCCCCTTGTTATTGTATTAGTTGGTAGCCTTTTGTGTGTGCGCGAGAAAACAGTGGAAGAATGGAGAAGAATTAATGATCAATTGAGTTGGGAGCTAAATAACAATTCAAGCTTATTTCCAGAAGACTATCTTCTCAAAAGGAAACAACTTGTACGGTTATGGATAGCAGAGGGGTTCATCGAGGGAAGGGGTGATAGCACATTAGAAGAAGTGGCAGAAGGCTATCTGAAGGAGTTGATTGATAGAAACATGCTGCAACTTGTTGAAAGGAATAATTTTGGTAGGATGAAAAGATTCAGAATGCATGACATCTTACGTGAATTGGCAGTTGACTTGTGCCAGAAGAACTGTTTTGGTGTTATATACGAGGATAAGTGTGGGGGTTCTCTACAGATGGATGGACGTCGATTGGTAATGCATAGAGTGAAGAAGGATATTCACCAGTCATTTTCTAGCATGCACCACCTTCGAACTGTCATTATACTGGATGGCTGCATGCCATCATTCACTCTACTTCCTCTGCTATGTAAGAAATCAAGATATATGGCAGTGCTAGAATTAAGTGGTCTACCTATCGAGAAGCTTCCAGATGCTATTGGTGATCTTTTTAATCTCCGCCATTTGTGTTTACGTGATACAAAAGTGAAGGTGCTCCCGAAGTCTGTTGAGAAGCTTTCAAATTTGTTGACACTGGACCTTCATGGATCTGACATACATGAGTTGCCTAGTGGGATCGGGAAACTGAAGAAGCTTAGGCACTTATTTGCTGAGAAAACAATTGACCCAGATTGGAGAGAGATTCAATGTTGCAGTGGTATGTGTATCCCCAAAGGTCTTGGAAATCTAACAAACCTACAGACATTACAAGCATTGGAAGCACAAGATGAGTCTGTTAGACATTTATGGGAGCTGACACAAGTGAGAAGTTTGAGGTTATGGAATGTGAAAGGAAACTACTGTGGCCGCATCGGTGAGTCTCTAGTTCGGATGCGCTATTTGTCCTGCCTAGATGTGAATGCAAGTGCTGAGAACGAGGTTCTCTTGTTGAATGTCTACCTGCCAAGCCTGCAAAAGCTGTATTTGAGAGGACGACTAGCGGAAGGGGCTTTCGACGAGTCTCCTCTCTTCCAAGCTGTTGGGGGGCAGAACTTGCATGTATTGAATCTATCTTTATCACAATTGAGAGAAGACCCCCTGCCATCCCTTTCTCGGTTGTCAAATTTGACGCGTCTACAATTCACTAGAGCCTACAACGGAGAGCAGCTGACATTTCGCACAGGGTGGTTTCCCAAGCTAAAGATTCTCGTTCTAAGAGACATGCCTAATCTGAATCGGCTAGAGATACATAAAGGTGCCATGGCGAGCCTGGAAAGATTAGTCTTAGCCAACCTCAGCGGTATGATGGAGGTCCCACCTGGCATTGAGTTTCTCATGCCCCTCCAGCGTCTGGTCTTCCAGGAAATCACCAATGACTTCTTGACATTGTTGCGCGAGTGTTCTGCAATTCAAGGGGCCCATGCGGTGTATTCTCTCCGATATTGA
>TRIAE_CS42_4AL_TGACv1_288219_AA0940830.1 gene=TRIAE_CS42_4AL_TGACv1_288219_AA0940830 biotype=protein_coding confidence=High
ATGGCAGAGTCACTGCTTCTCCCTCTAGTGCGTGGCGTGGCTGGCAAGGCCGCAGACGCACTAGTCGAGACGGCGACCCGCATGTGTGGCCTCGACGACGACCGCCAAATACTCGAGCGGCATCTACTAGCCGTCGAGAGCAAGCTGGCCAACGCTGAGGAGATGAGCGAGAAAAATCCCTATGTCAAGAGCTGGATGAAGGAGCTCAAGTCTGTCGCCTACCAGGCCGACGACGTACTTGACGACTTCCAGTACGAGGTGCTGCGCCGCCAGTCTAAGATTGGCAAGTCCACTACCCGAAAGGCACTCAGCTACATCACGCGCCACAGCCCGCTGCTCTTCCGCTTTGAAATGAGCAGGAAACTCAAGGACGTCCTCAAGAAGATCAATAAGTTGGTTACGGAGATGAACACGTTTCGCTTGGAGAGTTCTGCCCGTACGGAGGAGAGGCAACATCCTTGGAGGCAGACACACTCAAAACTGGACGATACTACCCAGATCTTTGGAAGAGATGATGATAAGGAGGTGGTGGTGAAGTTACTACTGGACCAGCAGGATCATCGGAGAGTGCAGGTGCTGCCCATCATTGGGATGGGTGGTCTTGGAAAGACGACTCTTGCTAAGATGGTCTATAATGACCAAGGGGTCAAGCAACATTTCGAGTTGAAGATGTGGCACTGTGTGTCCAACAACTTGGATTTGATTGCTCTTTTGAAATCCATCATTGAGTTGGCTGTAAGTGGAAGATGTGACATGCCTGACACGATTGAGCTGTTGCAAAAGAAACTTGAGCAAGTCATTGACCAAAAAAGATTTATACTCGTGCTTGATGATGTGTGGAATGAAGATGAGAGGAAGTGGGAGGATGTCCTCAGGCCTCTTTTGTGTACTGTTGGTGGACCAGGAAGCGTAATTGTTGTCACAACTCGAAGCCAGAAAGTAGCCTCTATAATGCAGACCCTTGGAATCCATAAGCTAGCATGTCTGAGTGAACAAGATTCATGGAAATTGTTTGCACAGAAAGCATATGGCAACGTTGTAGAGCAGGAGCAAGCAGAGTTGGTCAGCATTGGCAAATGTATTGTCAACAAATGCAGGGGGCTGCCTCTTGCTCTCAAGACAATGGGTGGATTGCTGAGTTCAAAGGAAAAGGTACAGGAATGGAAGGCCATCGAAGAAAGTAACATTAGGGATAATGATGGAGGCAAATATGAGGTCATGCCCATACTCAAGTTAAGCTACAAACACTTGTCCTCTGAAATGAAGCAATGTTTTGCATTCTGTGCAGTTTTTCCCAAGGATTATGTGATGGAGAAGGATAGATTGATCCAATTATGGATGTCAAATGGCTTTATTCAAGAAGAGGGAACAATGGATTTAATACAGAAAGGAGAAATCATTTTCGATGAGTTGGTTTGGAGGTCCTTCCTCCAAGATCGGAAAGTGGCATTCATACCTGCTGTCAATGGTGCTAAAATGGGCTATGATGAGATTATATTATGTAAAATGCATGACTTAATGCATGATCTAGCAAAAGATGTCACAGATGAATGTGCAAGTATAGAAGAAATGACTCAACAGAAAGCAATGTTAAAAGATGTTTGTCACCTGAAAGTATCAAATGAATTGGAAAATATCAGTGGGTTATGCAAAAGCATAACATACCTCCGCACATTATTAGCTCCTTCAGTATCACACAAGAATGTTAAAGAGTTGCTACGGGTATCAACATCACTAAGAGCATTGCATTGGTCCGCCTCTTCAACTGTCATTTGCAAGGCCATAAATTCTAAACATTTACGGTATCTTGACATCTCTGGGTCTAGCATCATAAGGCTGCCAGATGCAATATGCGTGTTGTATAACTTGCAAACACTGAGGCTCATAGATTGCCAGGAGCTGCAGCAGTTACCAGAAGACATGGCAATACTGAGAAAACTCATGCATCTTTATCTTTCTGGTTGTCATAGTCTCAAAAGTATGTCTCCAAACTTTGGTCTATTGAACAATCTTCACATATTAACATCATTTGTTGTGGATACTAAAGATGGCCTTGGAATAGAGCAACTCAAAAACATGCAACACCTTAGCAATAGATTGGAACTGTTAAATCTAAGCAAGATAAAGAGTGGGGAGAATGCAAAGGAAGCCCATCTCAGTCAGAAGCAAAACCTAATTGAGTTGTTGTTCTCTTGGGACCAAGAAATAGATGATGGGCATAAGGATATGGTCTGTAATGTAGAAGAAGTACTTCAGTGTTTAGAACCTCATAGTAATCTCCAAAAGTTGCTGATAAATGGATATGGTGGCCTGGAAATATCACAGTGGATGAGAAAGCCTCAGATGTTTAACTGCTTGAGAGAACTCAGAATGTCCGACTGCCCAAGATGCAAGAGTATACCTGCTGTATGGTTCTCGGTCTCTCTGGAGACTTTGTCCTTATATAACATGGATAACCTGACAACATTATGTAATAACCTTGATGTGGAATGCGGAGGATGCATTACCCCTCTGGAGATTTTCCCAAGGTTGAAGAAGATGAGGTTGATTGAGTTACCAAGCCTGGAGATGTGGGCAGAAAATAGTGCGGGAGAGCCTAGTCATAACCTGGTAACATTCCCGGTGCTTGAAGAGCTAAGAATCGAAAATTGCCCCAAGCTTGCTAGTATTCCAGTGGCCCCCATTGTCAGCGAGCTGACAATAGATGGAATTCACAGTACTGCAGTCGGTCCAGTTTTTATGAACATCCTTTTGGGCTCTTGGCCACTTCTCGTCAGCTTAACTCTTCGATCTAAGGAAGACATATCCATATTAACTCTAGAAGCCCAGCAAAACCGAAGTCAAATGCCTCTTGAAAAACTTACGAGTTTGACTCTGGAAGGGCCCAACAGCTTGATCAGAAGCTCCGGATTGTCCAGCTCACAACTTATGGTTTGGAAATGCTTTCCGTTCGTGAGAACTTTGACGATTAGCAAATGCAGCAATCTTGTCCGCTGGCCAACAAAGGAGCTCGGGTGCTTGGATGGCCTCCGCTATCTATGTATCCAAAATTGTGAAAACCTGGGGGGGAACACTTCATCGCCTGAGGAGGAAACCCTTCCACTGTACCTGGAGGTCATTGACGATTTGGGCTTGTCCAGCTCTGGAGGAGTTCCCGCATGGTCTCCAGCAGCGTTTGCCAGCCCTCGAACTCCTGAAGATAGTTGGCTGCCTAGAGTTGGAAAGACGATGCAGAGAAGGTTGGAATCTCCAAATTTTAGCAGATGCCTCATCAATCTCCACGGCTGGGGCTTGGAGGAGAGGGGGCGAGACTTGCCCGCGCTGACGGAGACGAGGAAGGAGCAGAGGAGGTGGAGGGGGAGAGATCTGGATGTGCGTCAGGGGCAGCAATTACGCCCCAGAGCAGAGTTTGTGTTCATGGATCCGCTGATAATATATATCCCGGAAGTAAATATTGTTGCTTGCTTCATCTCTACTACTTCCTGTACCTGCTTAGAGTTAACTCTGCGTATGTGGGTTGTGGGGTGGAGTTGTGAACATTTGCTGCTAACTGTTAGCATATGCCCCACCTGGAGACGCCAAGCACATCTGATTGTGGTTCTCAGCAGATTGCCGATGCCATGTTGCCAATGA
>TRIAE_CS42_5BL_TGACv1_407918_AA1360320.1 gene=TRIAE_CS42_5BL_TGACv1_407918_AA1360320 biotype=protein_coding confidence=Low
ATGTACCCAGACATGCAGCGGATGGCGTGGGCCTGCTCTCGCGCATGGCGCTCCGCCTCCACGCTCTCCTTCTCCCTCGCGAGGCACTTGGACACCTTGAGAGTGAGGCGGAGCACCTTCGCGTTATTGCGCCGGAGGTGCCGCGCGTCGGACTCCGCCGTGGTCAGCAAGCGCGACCTCGCGGAGGAGCACCTACTCCGGGTAGCTTTTGGTGGCAAGCAATTGAGTCCCGAGGAGACTGAGATTTCAGAACTTATCATGGCCAAGTGTGGCGGACTTCCCAAAGTAATAGCTGCTATAGGGGAACAATACATAGCACGTGAATGGGGCATAGATTTTCTGAAGAAGTTAAATAATGACTTCATGGGTACGCTGGAGACTATGCCAGAATTCTATAGTTTAAGGGGTCTGTTTGGTTGGATGCAATCCTACTTTGATGCATGTTCAGATGCACTCAAGCCATGTATTTTCTATCTCTCGGTCTTTCCGATAGTCACTGATGTGAGGCGAGGGAGGTTGCTGAGGCGGTGGATCGCAGAGGGTTATTCCAGGGACAAGTTTGATATTACTGCAGAGAAAGACGGTGAGAATTTGTTCTATGAGTTGGTCAAGTTGAGCATAATCCAGGAACCACCAGGACAGACTCATGACGACAGGAGAAAATCCAATGATCCAGACAGCAAAGTAGACAATGTGTTCCAAGTCAATGGTTTCTTCCATGGATACATTATCTCACGACAATTGGAAGATAACCTTGTGTTTGCACTGGAGGGGCACTGCAACCTGAACTCGCAACGTGTGGGGCAACACCTGACCATTAGGAGCAGCTGGGACAGAGATGAGAATGTGTTCAAGAGCATGGACTTGTCACGGCTACGGTCTTTGACAGTGTTCGGGGAATGGAGGTCATTCTTCATCTCAACGGCGGACGGTAGCAGCAATATGAGACTGCTTCGGGTACTTGATCTTGAGGACACGGCGTCAGGTGTAACAAATGGTGTCCTCGAGCAGATTGGGAAATTACTTCCTCGTCTCAAGTTTCTGTCTGTACGAGGATGCAAAGAAATTACTCGTATGCCAGACTCGTTGGGTGGCTTGAGACAGCTGCAGACTCTGGATGTTA
>TRIAE_CS42_2AL_TGACv1_093446_AA0280220.6 gene=TRIAE_CS42_2AL_TGACv1_093446_AA0280220 biotype=protein_coding confidence=High
ATGTCCAAAAAGCAATTAAAACGGAGCCTGGAGAAAATAGAAAAGGTTACAAATGAAGCACACCAAATTTTGGAATGGCTGAACTTGCCCACTGTAAATAAGGGACAGCCTAGTGCAGCCAATGCATGTACCACTGCAACTTCCCCAGTAAAGGTAATTGGTCGAGATGAGGATCGTGACAAGATCATAGAAATGCTTCATGAGAATGCCAGTCATGATGATGTCTGGTGCAACAAGGATGTTGGCGAGCAGAATCTGCCACAATTACTTTCTCCATTCAAGATTGGAAAGAGAGGAAGCAAGATCCTAGCGACAAGTCGAAATGTAGATGCCTTCTCGGATCTTGGTCCTGATGTGAGATGCGCCAATTTTCCAATTAGTGACTTGGGTGATAGTATGTTCCTTGAGCTATTCATGTACCATGCACTTGGAGATAGGCACGCAGACGATGGAGTTGGGAGCACACTCTGGAATATTGGGGTTCACATTGCAAAAAAGCTTAAGAGGTCACCTCTAGCAGCCAGTACAGTGGGAGGACAACTACGTAAAAGAAAAAATGTTGAGTTTTGGAGAAGAGCTAGAGATCGGGACTTACTGAACGAGACGATGGGAGCTCTATCATGGAGCTACCAGCATCTTAATGAGCAGATTAGACAATGCTTTGCTTACTGTAGTATGTTCCCCAGAGGGCATCATTTCAGACCTAATGTGTTACTTAAGTTGTGGGTGGCAGAAGGGTTTATAAGAAGTACTAATGCAGGTAAGGAAATGGAAGATGTTGGTCAGGATTACTTTGATGAACTTGTGTCAATCTCATTTCTGCAATATGGGGGAAAGGAGTCCTGCGGTGAGGACTACTATTTAATGCATGATCTGATGTATGATTTAGCAGAGAGGATCGCTGGACACGATTGCTTTAGAATTGAGGATGGATGGACAGGAGAAATTCCTCCAGGTGTTCGCCATCTTTTTATTGATACTTATAATGGGGAGAAGCTTGCCATGAAGATTTTTCAACTGGAAAATTTACGCACTCTCATCATTAAAGTTATCAAATTATGGACACCACGTGATGAAGAAGTTTTCAAGAATATAATCATGAGGCTGCAAAAATTGCGGGTACTGAACGTGACTTTTGGTTTGACTTGGCATGTCAATTTCTTAGAACCTATTGGTGTCAAGCATATACGTCACCTTACTTACAGGATCAGCAAATCACATGGTCTCATTTTACCAAGGACCTTTAAAAAACTTCACCACATTCAGACACTTGATTTTGGTAATTGCAAACGTCTTTCGCTCTCCAAAGATGAAGTTGGGATTAATTTGGTTAGCTTGCGGCATGTAGGGAATGCCAGCATTTTGAAGTTGGTGAACATTGCCAGGTCGACATCACTCCAAGAGTTAGGACCATACTTCACAGTAAGTAAGGAAAGAGGTTGCAATATAAAACATCTGAGGGATCTAAACCAGCTTCGTGGCCGTCTGCGCATTAGAGGTGTTGAAAATGTTAAAAGCAGTGAGGAAGCTCTTGAAGCCAAGCTAGCTGATAAGGAGCAACTCACCGAGCTAGAACTATGCTGGGATTGTGATCAGGAGAGCTGCAATCCAGAAGTTGAAGTAGAGGTACTTGAGGGTCTATGCCCTCCGAAGGATCTTGAAAAACTGGAACTCTGCGGGTACAATGGAGCGAGATACCCTAATTGGATGGTGGGTAGGCAGAATGGTGGCTTAAAGTGCCTGCAAGTACTTAAGCTCTGGAAATGCAGCTTAGGGCCTGCTCCCGTTTTTGAGGTCTTCACTCTACTTCGTGTCCTCTCTCTTTCGGCATGCATCTGGGTGACCTTACCAGATAACATGGTGCGCCTGAAATCACTCGAGGAACTGTCCATTGAATTATGTCAGAATATCCAGTCTCTTCCAGCCCTGCCCCACTCACTCAAGAAACTGTCCATCAAATATTGTAAGAATATTCGGTCTCTTCCAGTACTGCCCCAGTCCCTTGAGGAATTGTCCATCGATTATTGCCCGAATATTCAGTCTCTTCCAGTGCTGCCCCAGGCCCTCACGAAACTGTCCACTGTTGATTGCCCGAATATCCAGTCGCCTCCAGAACTGCTCCGGTCCCTTGAGGAGTTTGAAGTTTGA
>TRIAE_CS42_7AL_TGACv1_563150_AA1803760.1 gene=TRIAE_CS42_7AL_TGACv1_563150_AA1803760 biotype=protein_coding confidence=Low
ATGGAAGGAATGAGGCGTATATTAAACCTTAGCTACATGCATCTTCCTGTTCATCTTCGGGCAAGTTGCTTACGTCTTGGTATGCATCCAGAGGACTACGAGATCATGAGGGATGATCTTGTTCGACAATGGATAGCTGAAGGCCTTGTGCGCAGTTTACCTGGGCTAGATTTGGAGGATGTTGCAAGGAGTTATTTCAATGAGCTTATCAACAGAAGCTTGATTCAGCCTGAACGGACAGTCGCTGGGGATGTGATTTCTTGCAAAGTGCATGATGTGATTCCTGATGTTATTATAAGCAAATGTCAAGAAGAAAATTTCATGAGTGTGGTATACAATTCTGAAGACATGGCAAGATTGCATGAATGCAAGCCCAAGGTCCGCCAATTGTTCTTTTGCTCGAGTTCTAATGATGCCACAAATGGTACAATATCAAGGGCTACTGGTCTGTCGAAGGTTAGATCGATTATGTCATTCGGAGGGTCCAAGTACTTGAATTCTTTATTGTTTTCCAAATATCTCCGGGTGCTGCTCATTGAAAACTGGGGTATCACAGTTGATCTCAGTGATATCAACCGCTTGTTTCATCTGAGATATTTGAAGGTTACAGCAGGAAACATAAAGCTTCCGTCTGAATTGAAAGGACTAGTGCATTTGGAAACACTGGAACTGACTTCTGATT
>TRIAE_CS42_6BS_TGACv1_513246_AA1635980.1 gene=TRIAE_CS42_6BS_TGACv1_513246_AA1635980 biotype=protein_coding confidence=High
ATGGAGGACCAAGCAAGTGTCCTGGAAGATATACTGAATGGAGCTGAGGAACCAAAGGATCTGCCGTTAACACTGTTAGAGCATATCACGGGTAATTTCTCTGAAGACAGAAAAATTGGTCAGGGTGGATTTGGAGAGGTCTACCAGGGTGAACTACGAAAGGGGGTTGTTGTCGCTGTGAAGAGGATGTATGTGAACGAACACACTGTTAATGACGTGGCATTTCGTCGGGAGGTTAAAAGTCTGATGAAGATCAATCATCAAAATGTTGTCCGGTTTCTTGGCTTCTGCTCTAGTGCACGTCAGATTTACAAAAAAGTGGACGGGTCAACAGATCCTAACTTCATCAACGTAAGAGAAAGATTGCTCTGTTTGGAGTACATCAACAATGGTAGTCTTGATAAGCATATTAATGATGAATTAAGGGGACTTGAATGGGAAACACGTTATGACATAATCACCGGAATTTGCAAGGGTCTGACTCATCTCAATGAAAATAATATTATTCATATGGACCTTAAACCGGCAAACATATTACTCGATGATCATATGATTCCAAAGATCACTGATTTTGGTTTGTCAAGACCAGATGAAAACTCACATACTACGGGTCAACGTTTTGGAACACGAGGATATTTTGCTCCAGAATACGAGAAGTTTGGCAAAACTTCATTTGAGTGTGACATATATAGTTTGGGTATCATAATCATAGAATTGGTAACAGGGCGTAAGGGCACTGCTGAAAAGGAGAAAGTACTTCGAAGGTGGAGACACAGGTGGAATAAGCCACCAACATTGCCGCAATACCACCAAGTAACTAGATGCCTTGACGTAGCAGTACGCTGTATGGAAGAAGAACCAGGACATAGACCTTCTATATCGGAAATAATCAGAATTCTGAGTGAAACTGCAAGGACGGATGGGCACATTGGCCAGGAAAGCACTTATTTGGATGATGACATGCTTCGTATTGAGCCACTCGAGCTTAAGCATAACCAGGAGATGTCATGGTCAGTGAAGATAACCAACAAGACAAACGCATGTTTTGCCTTCAACATTAAAGGACCAAGCAAGCAGTACAACATATATCCAGACAAAGGCATTGTGACAGCAGGATGCAATGGGTGTTTTGTTAAAATAACAGTGAGGGCATCACAAGTTACACAGAATGGGGACAGGTTCATCGTACGGAGCACAAAAGTGAGTCAGGGTCTTACACCTGAGGATATCACTGAACATGTATTCCATGAAGAGCCTCCCAGTAAAGTGGTCGATGAGGTGGATTTGATCATTTTAAATGAGACTACGGACTTTCTAGAAAATATCAGGAGTAGAGAAGACACAAACATGTCAGCTGAGGAAGTCCATGAGGCAAAAAGGTGGAAAATTGCTGAGTCTGTTTCTAGGAAGGGCAAAATGAAAGTTTGTTGCAGCGAAAATGAAGAGGCAACTTCCAATGACATCAATTCAAGTGCGCGAGGACAATCTACCAAGCAAAAAGAGCAGTTTAATTTGCACCCACTACAAAGCTTTTCACGCAATTATCCTACCAACTTGAGATACCTCGAGAATTCAAACAACCGAGCCGTGGATCTCCGAACGGGGGCTATGGGAAGTCTGCTCGACAAGATGGGCAAGCTCCTTGGGGAGGACAACAGTCTAGAGGATAACATCAAGAAGGATATCAAGTCTTTTTCAGAAAAGCTGAGGAAGATGGACCAAACCCTCCGCAAGTTGGGAAAGCTTGATGGTGTCAAGATTTGGGTTGACCTAGTGAGGGCATTATCATACAATATAGAGGATATGGTGGATGGCTTCCTCGTGCACGTCGAGCCTCTCCCTAGCAGTGGCTTCAGGGAGCTCAAGAATGAGGGGCTAAAGCTTTGGAAGAATGGCATGATCGCCCACCATAAGATTGGTGATGTGATCAGAGACATCAAGAACCAAGTCCAGGAGGTTGCCAACATGCAGGAGAATTATAATTTTGATGTCAGTAATATTGTAGCAAATGCCACTACGAAAGCTGTCATTAACATTCGAATTTCAGCTAGATATGTTGACGAAGGACAACTCATTAGGATCGAAGCACGAAGAGGTGAGCTAATAAGTCTGTTTGATAAGGACGGTGATGTACCCAATGAAAACCTCAAGATAGTCTCTATCGTCGGAATGGGAGGATTGGGCAAAACTACTCTTGCAAATGCAGTGTATAAGAAGATTGAAGCAGAGTACCGCTATAGAGCTTTTGTTTCTGTTGGCCAGAATCCTGATGTTGAGAAAGTTTTGAAGAACATTCTTTCTAAACTAGTAATGGATTTCAATGCAGCAAACTTGGATGAGTGGCAGGTCATTGATAAACTCCAAGATTTGCTCAACAACGAGAGGTACACATCAACACCCCCCCCCCCTCTCCGCCCCTGGTGGAAAAAATCCATAGTGGTGATTAGAGTACGTCAAACTTCAAATAGAAGGATTCAATATCAGTATTTTATTGATTAA
>TRIAE_CS42_3DL_TGACv1_252718_AA0891560.2 gene=TRIAE_CS42_3DL_TGACv1_252718_AA0891560 biotype=protein_coding confidence=Low
ATGAATCCAGAACTTGAGATCATAAAAGCAGTCCTTATGAAAAGCTATGATGGTTTACCCTATTACCTCAAGGCTTGTTTCTTGTATCTTGCCATCTTTCCTGAAGACTACATGATTCTGCGGAGACGCTTAGTGCGTCGGTGGATTGCAGAGGGTTACTCAAGTGAGGTGCGTGGCAAGTCTATGGAGGAAGTATTGGACGGTTACTTCATGGAACTTATAAGTAGGAGCATGATTATGCCATCTCAACAGTCAATTCATAGCAGGAAAGGAATTGACTCCTGCCATGTCCATGATCTCATTCGTGAAATTGCAATCTCAAAGTCTATGGAGGAAAATCTTGTTTTCACATTGGAGGAAGGGTGCAGCTTAAACAACCATGGCACTGTGCGTCATCTTGCTGTAAGCAGCAACTGGAAGGGGGATCAGTGTGAGTTTGAGAATATAATAGATTTGTCCCATGTACGATCGTTGACAGTGTTTGGAAATTGGAGGCCGTTTTACATTTCTGAGAAGATGAGGTTGCTACGAGTGCTGGATTTGGAAGGCAAGTGGGATCTAGTTGATCATCACCTTCAACACATTGGGAAGCTTGTACATCTTAGATATCTTTCTCTCAGGGGACATGCTGATGTATTTCACCTGCCAAACTCATTGGGGAACCTGAGACAGCTCCAGACACTAGATATTTCAGGTACAAGCATAATGAAGCTACCAAGTACCATCACCAAGCTTGTGAAGATGCAACGCATTCTTGCTAGCAACATAGGAGAGAGAAATTTCGGTATATTTAAATATACAGGTGCTCAGTCACTAATGAGTTTGCCTATATGCTCAGCAGGTTGTTGTGTGGCATGTTGTGCACCTACTTGTTTGGCAGAGGAGCTTGAACTTGAGGATGAAGCACAACTTAACAGGCGTGATGTATGCACTGCATTCTGTTGCAGCATATTACCTTATTATGCAGCAGGAGGACGAAATCCAGGTGGTGTTGAAGTGCCAAGATGGATTTGGAAACTGAAGGCCCTGCACACACTCCGTGTTGTCGACGTCTCAGTGGGAAAGGCTGTTCTACAAGATATAAAAAAGCTCACCCGGTTGCGCAAGTTAGGAGTGACAGGCATCAACAAGAGAAACGGTCAGGAGTTGTGTGCAGCAATTGCTTGTCTCAGCAGCCTGGAGTCATTGTCACTGCGATCATATGGAAAGGCAGGTTTATCAGGTTGCTTGGATGGCTTGTCCTCACCTCCAGAAAACCTGCAGAGCCTCAAGTTGAGAGGCAACCTGGTTAAACTGCCGGAGTGGATCCACTGGCTCAAAAATCTCGTGAAGCTGAAGCTAGAGTGGTCGAGCATATCGGAGCACGATGCTGCCATACAAGTCCTTGGAAATCTATCAAACCTGGCCACCCTACGTCTATTGGATGACTCGTTCGTTGGTGAAGAGGTCCGTTTCAGTTTCTGTCAGGAGGCATTCCCAAGCCTGAAGGTGCTGCAGCTGGATTGCGTAAGGAACCTCAAGTCGGTGGGATTTGAAGAAGGAGCAGCCCCTAAGCTTGAGTTGCTGCAGTATAGTGGTTGGAACAATGACTTCAGGGTTGGGTTGTTCTCTGGGTTACCATGCCTCCCAAGCCTCAAAGAATTTATGCTGTATAGGGAGCACTGGGAGAAGACTGAGGTCGTGGAGCACTTGCGAGGCCAGCTGGCGGAGAACATAAATGGGCCCGTTTTGAAGAGTTGGCAGTAG
>TRIAE_CS42_5BL_TGACv1_410711_AA1367180.1 gene=TRIAE_CS42_5BL_TGACv1_410711_AA1367180 biotype=protein_coding confidence=High
ATGGAGTTGGCGGTAGGCGCCTCGGAGGCCACCATCAAGTCCCTGCTGACCAAGCTCGGGAGCCTTCTGGCAGAGCAGTACGCCTTGGCCCGCGGCGTCCGCAGCGACATCCAGTTCATCAACGACGAGCTCGCGAGCATGCAGGCCTTCCTCAGCAACCTCGGCAACAGCACCGACGACCACGACGACCAGACCAAGGACTGGATGAAGCAGGTCCGCGACGTCTCCTACGACATTGAGGACTGCGTCGACGACTTCACCAACGGCCTCCGACCGGATCCCCAGCGCGACGACTGGCGTTCCAAGGCCCGCGGGTTCCTCTACGAGATCTGGACATTAAGTCGCCGGAGAAGCATAGCTGCCCAGATCGCGGACCTCAAGCAGCGGGCGCAGCATGTGGGCGAGCGCCGCGGCAGGTATGGCGTCCGCGACCCGAATCCCGGCAGCGGGAAGAGTGGTTTGGATGGGTATACCACTGCCGAGCACCAGGAGATAACCCGTCGACTTATCGGCATCCAGAGGCCAGTTGGGGTGGACATAGCAGAGCTCGAGAAGTGGATTAAATCTCCAGAGAAGAAGCGGAGTGTTATATCCATATACGGATTTGGCGGCGTGGGAAAAACCACGGCCGCCATGGCACTGTACCGGAGCTGCGGGGTTCATTTCACGTGTCGGGCAATGGTCACCGTGTCACATCACACTGACCCTGATGTAGTTCTCCGTGAGATACTGAGGCAAGTCAAGATGCAAGTGAAGGATCAGCAAGTCCAGAATAGTACCGTAAACACCTCGGAGAAGAAGAATCCAGCAGCAGCGGCTCCCCCCCGGATGCTCAGCAGGCTGAGCCAATTCCGGCTGTATTACCGCAATCAAGATAAGGATGGTAAAGCCTCGGGCAAGGAGCGCCAACTGATAATAGATGATCTCTTGAAACACCTCAGGAAAAATAGGTACTTACTGTTAATTGACGACGTCTGGTCATCATCTATGTGGCAGACAATCTTGAACTGCTTGCCAGAAAATGATGAAAATAGCAGAATAATTGTGACCACACGATTTGAAGCTGTTGCAAAGACTTCACACTTGGACCATGATCACTTTCATCAGATGGATCCTCTTTCTGTGAAATATGCCGAGCACTTGTTTAACACAAGTTTGTCCGAGTGCAGGGATGCTCAAAGCAGTAAGACAAGCCAGAGCGATCAAGTTCCACCCAGAGTCTGGAAGATGTGTGGTGGCCTGCCATTACCCATAGTTACCATGGCTGGTCTCATGGCATCCAACAAGCTCATGAAGCGAGAGGAATGGAATAAAGTTTGCGAGGCTTTGTTTCCAGATGAACAAGTATGCCATAAACCAGAGGAATTTATGAGGATAATCAATTACTGCTACAGTGCTTTGCCTAGTGATCTCAAGACTTGCTCTCTGTATTTTAGCATCTTTCCAAAGGGTCGCAGTATCAGCAAGAAGCGGCTAATCAGGAGGTGGATAGCGGAAGGCTTTGTCAGCGAGAAGCAAGGGCTGAGCGTGGATGATGTTGCAGAGACGTGCTTTAATCAGCTTATTAAAAGGCAGATAATACGGCCTGTACAGAACAGCACCGATGGCAAGGTGAAGAGCTGTCAAGTCCATGACATGGTCCTTGAGTACATTATAACCAAGGCAGCCGAAGAGAATTTCGTTACTGTGGTTGGTGGCCAGTGGTCCATACCAACTCGTAGCAGCAAAGTCCGCAGGATGTCGCTCCACAGCAGTGACTCCAAACATGCAAGGAAAGCATATGGAATGAACTTGTCTCATGTCCGATCACTGACTGTGTTTGGGAGCCTAGAGCAACAGCGGTTTAAATCATTCAAGACTGGAATAGTGCAAGTACTAGACCTCGAAGGTTGCAGCGGTTTCAAGGCAAAGCATGCCAGTGTCTCGGACATCTGTAAAATGACTCTTCTCAAGTACCTGAGCCTCCGAGGAACAGACATCAGCGTACTACCACCGAACATCGGGGGTCTCAAGTATTTGGAAACACTGGACATAAGGCAGACGGAAGTTGAAGAACTGCCTAAAACTGTAGTTCTGCTGGAACGAATCAGCAATATACTTGGAGGAGATAAGAGAACACGGAAAGCCTTGAAGTTGCCTAAAGAGATGAAGAAGGGAGCAATGAAAACCCTGCGCGTACTGTCTGGGATTGAGATCACTGAGGAATCGACTGCCGTATCAAACCTCCATGAACTAACTGGGCTGAAGAAGTTGGCCATTTACAAGCTTCACAAGTCTGACCATGATGATTTGCTCTCCTCTATCCAGTACCTTGGCGGTTATTCTCTTAAAACTCTTGTGATTGATGATGAGTCATCTGAGTTCCATGATAAACTGGGCAAAATGTCGACGCCTCCAGTATACCTGAATGCTCTAGAGCTGTCCGGCAAGTTGTGTAACTTCCCATCATGGATCACTAAACTCAGGGACATTGTCAAGTTAACCCTTTCAGCAACACTTCTGGGACCAGAAAATCTGGAGTGCCTTAGGGACTTGAAGACATTATTTTCTCTCACCTTTTCAGTACATGCAACAAAACACGATCCTGATATTGCAGCCATTCTTCACAAGAACAAATCTGATTATGGCGGTGAGATCTTTTTTCCACCTGGAGGGTTTGCTAATCTCAAGTTGTTCCGCATCTTCACACCCATTCTCCCATCACTGAACTTCTCAGAAGGGGCGATGCCGGGGCTCGAAAGGCTTGCATTGTGTTTCAAATTGTTGGAAGGTCTTCATGGCGTGGAGAAACTTAAAAGTCTCCATGACGTGATCTTGACAGTTGATGGAGAAGCAGGTAGCACGACCCAGTCGATAATAAATGATCTGAAAGAAGCAAAAGAGACAGCAAAAAGTAACTATGTCCTAGACATCAAGGAGAATAGTGTGATGAACTGA
>TRIAE_CS42_7AS_TGACv1_571179_AA1845480.1 gene=TRIAE_CS42_7AS_TGACv1_571179_AA1845480 biotype=protein_coding confidence=High
ATGGAGATGGAGGAGCAGAAGGAGGCCCCGGGCTTCCTTGAGGTGCCCAAGGACATCCCCGTCGCCACCAAGCCCCTCACCATCAGGACCAATGCCGGGTACGGCAGCAGCTCCGACCGGTCCAACCCCATCTCGCCGGCCATCTCCTTCACCTCGCACCTCTACTCGCCGTCGCCGCCGTCCTCCGCCTTCGTGTCGGCGCTGCAGTCCCCGTACATCTCGCCCCGGGTCCTCGACCCGCCGGAGCCGCCGGCGCAGCAGCCGCACCGGCAGCTGCATCAAGAAAGCAAGGCCTCCAGCGTCACCACCACCACGGCGCAGTCGCCGGCGTCCTGCTCCAACGGGTCGCAGTCCGAGGACACCGACGCGCCGAGCGCGTCCCGCACGCCGCCGTCCGAGCGGTACGACTCCAGCGGCATCGACCCGGCCAAGATTTCAGACGGCGGCGGAGGCGGCTGTGGCGGCGCGCCGCCGCGCGTGTCCTTCTCGTTCCCCGTGCCGCGGGTGTCCTTCACCAGGGGCCCCGTGGCGTCGCCGTCGTCCAACGCCAAGCTCCGGAGCTGCGACGTGTACATCGGCTACCACAACAACGGCAACCTCGGCAGGTTCTGCAAGTGGCTCAAGGCGGAGCTGGAGCTGCAGGGCATCGCCTCCTTCGTGGCTGACCGGGCGAAGTACTCCGACGCGCAGATTCACGAGATTGCTGACCGGATTATTTGCTCCGTGGCATTCGGCGTCGTTGTGGTCACCATGTCAAGCTTCCTCAACCCCTTCAGCCTCGAGGAGATCAGGTTCTTTGCTCAGAAGAAGAACCTCATCCCTATACTGTTCGACACCGAGCCGTCGGAGATTGCCGGGCTGTTTGATGGCAAATTGGAGGACAAGGAAGGGAAGGAAGCATTCGAAGGGCTGATGCGGTGCCACGAGTTCAAGCTCGAGGCGAATGAGACCAATTGGAGAAGCTGCGTGTCAAAGACAGTCGGTCTGCTGCAGTCCAAGCTTGGCAGGAAGAACATTGCTGAGAAGGAGAGTGAGGGGTCCGGAGGCATACCCTTCCCACGTAACCGGCATTTCGTCGGAAGGGAGAAAGAGCTGAGTGAAATCGAGGGGATATTCTTTGGATCCTCGGTGGATATCCAGGAAGTGTTGGACTGCTCAAGGGGCTCCACTACAAATGAAAGATCCAGCGGCGTGTCTGACGGCTTTGCCGACGAGGAGAGCGACACGGTGAGGACGTCTAATGCCAAGTACATCAGTTTGGAAATGCGCAAATGCAAGGAGCCGACATTGGAGGCCTGGATCGATCCGGTGATCGAGCTGTCGTCGGGGAAAGGTAGAAGCCTTCAGAAGCAGAGATCAAAGCACAGGAGGTCAAGGTTCCGGTGCAACAGCAAGGGCTGCGGCGGTGCCAGTGTGGTCTGCATCAATGGCTCCTCCGGCATTGGCAAGACAGAGCTGGCATTGGAGTTTGCTTACCGGTACTCCCAGCGGTACAAGATGGTGCTGTGGATTGGGGGGGAGGCTCGGTACATGAGGCAGAACATACTCAACTTATCCATGAGCTTGGGATTGGATATCAGTGCTGAGGCTGAGAAGGAGAGGGGCAGGATTAGGAGCTTTGAGGAGCAGGAGATCGATGCATTCCAGAGGGTAAAGCGGGAGCTGTTCCGGGATGTGCCCTACTTGCTTATCATTGACAACCTTGAAAACGAGAGGGATTGGTGGGAAGGCAAGGACCTCCATGACTTCATCCCAAGGAACACCGGAGCGACGAATGTCATTATCACCACGCGGTTGCCACGCGTGATGAATCTTGAGCCGATGCAGCTGCCACAGCTCTCATACATTGATGCGATGATCTTGATGAAGGGTAAGCTTAAGAATGACTATCCAGCCGACGAAACAGAAGTACTCAGGAAGCTGGACGAGCGGTTGGGCAGGCTGAGCTTTGGTCTGTCGGTCGTCGGTTCACTGCTCTCCGAGCTCATGATCGCTCCTTCCACTCTGTTTGAGGCTGTTGAGAGAATATCATTGAACGAGAACTTGTTCCCCCATGATGCCAACGACGACGGCTTCTGCCGTAACAATTCCTTCCTGATAAAGGTGCTGGTCTTCTGTTTTGCCTTGATGGACCGAGCGAAAGGAGGACACCTGACATCGAAAATGATCATCGCCGGTTCTTGGCTGGCTCCTGCACCCGTGTCGTCTACGCTGTTGGCCGCCACGGCGAGCAAGCTACCGATGAAAGGCAGCATTCACCTCTGGGGTGAGTCCCTGAAGACTGCATTTCTATGTGGCACACATTGCTTTCTTGCTCCTAACGGCCGAAAAGCTGAGGTGGAGTCAGCACTCTTGCTTGTTAAGCTCGGGCTGGCAAGAAAGGCGACCCGGCATCCTGGTTGCTGGATCCAGTTCCACCCGATCACGCAGCTCTTCGGCAAGATCAGGGGAGGCTTGGCGCCGACCACCGCAGCCGTGAACGGGGTGATGAGGGCCGGCAACCCCTCGTCGTACTCAGACCACCTGTGGGCTAGTGCATTCCTTGTGTTTGGCTTCAAGTCTGAGCCACCTGCCGTTCAGCTCAAGGCGGTGGACATGGTGCTCTTCATAAGGAAGACGGCCCTGCCCCTGGCGATCGAGTCCTTCATGACCTTCTCGCGGTGCGGCTCGGCCCTGGAGCTGCTCAAGGTGTGCACCAACATCCTGGAGGAGGTGGAGAAGTCCTACACGTCGCGGATGCAGGACTGGAACCGCGGCTCGCTGTCCTGGAGGAAGAAACTGCAGCCGAACCACCGCGTCGACGAGTTCATCTGGCAGGAGGTGACGCTGCTCAAGGCGACGCTGCTCGAGACGAGGGCAAAGCTCCTGCTCCGAGGCGGGCTGTTCGACACCGGCGAGGAGCTGTGCCGGACCTGCATCAGCATCCGGACGGTGATGCTCGGGCATGGCGACGCCCAGACGGTGGCCGCTCAGGAGACGCTGGCGAAGCTGGTCAGATACAGGAGCAAGGTATGA
>TRIAE_CS42_3B_TGACv1_221515_AA0742540.1 gene=TRIAE_CS42_3B_TGACv1_221515_AA0742540 biotype=protein_coding confidence=High
ATGACTGGAATAATGGTGAGCGCTTCAACCGGGGTGATGAACTCTCTCCTGGGTAAGCTGGCCACCCTGATGGGGGAGGAGTTCGCCAAGCTGAAGAACCTGAGGAAGGAGGTGAAGCACATCAGCGATGAGCTGAGCAGCATGAAGGATGCTCTAGAGAGCCTTGCAGATGTGGATACACTAGATAAACAGACCGCTAGCTGGAGGGACGCGGTCAGGGAGATGTCGTATGACATCGAGGATATTATTGATGACTTCATGTGCAAAATTGGGGAGAAAAGCAAAAAAACTGGTTTTATCCACGACACCATTCAACGCCTCAAAACTTCAAGGGCCCGCCATCAGATCGCTGGGAAGATTGGGGACATCAAGAAACTTGTGCGTGAAACAAGTGAGCGGCGTGAAAGATATAAGATTGATGTCCCCAAATCGGGCAATGTGGTAGTTGACCAACGCGTTGTGGCGCTCTATGAAGAATCATCTAAACTTGTTGGTATGGATGGCCCAACCAATAGGCTTGTCAGTTGGCTAAAAGATGAGGAGATGATGTTGAAGATTGTATCAGTTATTGGTTTTGGAGGTTTGGGAAAAACAACACTTGCCAATCAGGTATACCATAAGCTGGAGGGTGAATTTCAGTGTGGTGCATTTTTGCCGGTGTCTCAAAAGCCAAATATGCCAAAACTTCTTCATAGTTTATTAACCCAACTTGGGTGTGGACAATATTGTCATGACTGTGAGTTAAATGTTCTTCTCAACCAAGTCAGAGAAAATCTAAAAAACAAGAGGTACTTGGTTATTATCGATGATCTATGGGATGTATCAGCATGGAATATTATTAAATGTGCTTTCCCAGAAAATAATCTTGGTAGTAGATTAATAGTAACTACAAGAATCAAGACTGTGGCTGGGGCATGTTGTTTCAGTTACCATGAGCACATTCTTGAAATGAAACCTCTTAGTGAAGAAGACTCAAGGAAATTGTTTTTTGGTAGGATATTTTTCTCTGAAGAAGCTTGTCCAGGTCAACTCAGAGATCTTTCAGTTGAGATTCTCAAGAAGTGTGGTGGTTTGCCACTTGCAATCATTTGCATATCCAGCCTATTGGCAAGTGAACGTTTCAACCAAAAGGAGAGGTGGAAACATGTACTGAATTCATTGGGGTCTGTGTCAGGCACAAATCTTACCTTGGAAGCAATGAGACAGATCTTGAACCTTAGCTACAAAAATCTTCCTCACCACCTCAAGACATGCTTCTTGTATCTTGGTATGTTTCTGGAGGACTCTGAAAAATATAGGCATGAGTTGGTAAGCCTATGGGTTTCTGAAGGCTTTGTTAGTAAAGCACATGGACAAAATCCAAAACAGATTGCGATAAGTTATTTTAATGAGCTTGTCAACATGAGTCTTATTCAACCTGCACAGGTTGACATGCATGGGTCAGTGTTAACTTGCAAAGTACATGATATGTTGTTGGATCTTATCCTGTACAAGTCCGCGGAAGAGAATTTTATCACTGTAGTAGACAACCCAGAGGCCATTACAGGACAGCTTCAAAAGCCCCGTCGGGTGCTCTTCAACTTGGATGGTGCAACATTACCAAGGGACGTTAATATGTCACAAGTGCGATCATTTGGAAACTGGAGAGGCTCCATGAATATACCTTTTTTGGCAGAATTCAAGTATCTTCGAGTTTTTATTGCTGACTTCAGTTCTAGTTCTGTTGATGGCAACCGGAAAATCGACCTGACAGGATTGTGTAAGTTATATCAGCTGCGACATATACAGATTGAAGGCTGTGATAACTGCCAGCTACCAACGCAGATTAGAGGGCTACAAAAGTTGGAAACATTTGATATAGATGGGTCCTGTATCCCAATGGATATTTTTCACCTGTCCTGTTTGTTGTCTCTGCATATTTTTCACCTGCCATGTTTGTTGCCTGAGGGCATTGGTAAAATGACATGCCTACAGCGTCTGAGATGGTTTGACACACTGCACACCTCAATCGACAGTATCAAGGGCCTAGGAGAGCTTACCAATCTGAGACTTCTGTACCTCACAACCGGTTTTTCTGAAGATGTGGACATGGATGTTCTAAACTCTTCTTTGGCGAAACTTTGTAACCTCGACTCCCTGAACCTATTTTCACCTGATTCTTGGATACCTGAGGCACTAACCTTGTCGCCTCCTCCCCCCAACCTCATGGGACTCTCCATGATGCGAATATCCCGGGTCCCAAACTGGATTGGGGAACTCCACAACCTCCAGAGCTTGCATATCACTGTTGATAAGCTAGACAAGGATGATGTTGGTATTCTTGCAGGGTTACCCGCCCTCATGGACCTAGAATTAACGTTCAGTAGAGCCCTGGAAGAAACAATTGTCATCTATGGGACAACATTCGCAATCCTGAAGCGGTTTGTTGTCTACTGGACTGTCATGCCACAACTGACCTTCCAAGCCGGAGCAATGCCTAAGCTCCAGAGCCTCTCTCTACCTTTGAACGCCAGGGGGTGGAAGCAGGACGAGAGCGCCACACCTACAGGCATCGAGCACTTGTTAGCACTTGAAAGAATCTCTGTGGGGATTGCGAGTGGTACTGAATCTGAACAGCGAAGCGCAGAGTCTGCCATTAGGAGCGCTATCAACATGCATCCCGGCCTTGCTCACATTAAAGTCGATATCCAATGTTACTAA
>TRIAE_CS42_1BL_TGACv1_030595_AA0095150.2 gene=TRIAE_CS42_1BL_TGACv1_030595_AA0095150 biotype=protein_coding confidence=High
ATGGCGGGGGTGAGCGCCGGCACAGGGGCGATGGGCTCCCTCCTCGGCAAGCTCACCGCCCTGCTCGGCGACGAGTACAAGCTGCTCAAAAGGGTCCGCAAGGAGATCGAGTTCCTCAAACGCGAGCTCGGCAGGATGCAGGTCCTGCTGGAGAGGCTGACCGACATGGAGGCCAGGCTCGATGGTCTGGGCAAGAGCTGGGGGGACAGCGTGCGCGACCTCAGCTACGACATGGAAGACTGCATCGACCGCTTCATGGACCGGTTTGGCAGCGGCGACGCCAAACCAAAGTTCATGAAGAGGACTGCGCGTCGGCTCAAGACTCTGTGGGCGCGGCATGACATCGCGACCCAGATCAAGGAGCTCAAGGCTCGCGTCATGGAGGAAAGCGAGCGCCGTGACAGGTACAAGCTTGACGAGAGTTGCTACAGTCCAACGAAGACGGTGGAGATTGACCCACGGATTACCGCGCTTCACGAGGAGGTCAAGGACTTGGTGGCAATGGACGATCGAGTGAAGCAAGTTACTACTTTGTTGATGGATGGGAGTATGGAGCTGAAAGTAGTGCCGATTGTTGGGTCCGGAGGGTTGGGGAAGACGACCCTGGCAATGGAGGTGTATCGCAAAATTGGATTAGGAGGAGATTTCCAGTGCCGAGGTTTCGTGTCGGTGTCACGTACTCTTGATCTAGAGAAGCTCTTGAAGGATATCTTATCTCAGATTGATAAAGATGCTTATGGCAACAGTAAGCGTTGGGAAAAAGAACAATTAATCCGTGAAACCAAACAGATCTTGACCGGAAAGAGGTACTTCATTGTTATTGATGACGTCTGGAAAGAACAAGACTGGAAATTAGTCAAGGCAGCATTTCCTGAGAATAACAATGGTAGCAGAATAATTGCTACTACACGCATTACCGGTGTAGCTAATCAGTGTTGTTCCAACTCCGGCGGTCGACCCTATCAAATGGTACCTCTAGATGATGATGCTTCTCGAAAGTTGTTCTTCAAGAGAATTTTCTCCTCGGATGATCCCTGTCCTTCTGAACTAGAAGAAGTTTCTACTGGGATCTTAAGAAAATGTGGCGGCCTGCCACTGGCTATCATTACATTTGCAAGTTTGCTTGCCAATAAGCCACATAAGAAGGATGAATGGGAGAGACTGCAAGATTCCATTGGTACTGGTCCTTCACTTGATAATGATGGGAACTTAAAAGGGATGAAAGATATACTATTACTTGGTTACTGGGATCTTCCACACCATTTGAAGACTTGTTTGTTGTACTTGTGTATATATCCAGAGGACTACAAGATCAACTGTGAAGAACTGAAATGGAAATGGATGGCCGAAGGATTCCTTGATAGACGATGGGGACGTTTGGATGAGGTAGCAGAGAACTGTATCAATGAACTCGTTAACAGAAATATGATCCAGCCAATTGACATTTATGGTGATGGTATTGTGAAATATTGTCGAGTCCATGATATGGTGCTTGACCTTCTCATATCTTTATCAGATGAAGAGAATTTTGCCACTGTTTTAAATGGACGTGTATGCAATTCTTGTCCCAGGAAGATTCGTCGTCTGTCCGTACAAGCTAGTGGCCGAAAGCATCAAGGTGCAGTTTGTGCAGTCACAGAAACCAAGTTGCATGTTCGCTCGCTGACTACATTTTGTCCTGTTGAGCAGATTCCCCATCTTGTGGACTTCCATGCTTTGCGGGTGTTGGATCTTTTTGGATGTAAACGGTTGGAAAACAAGCATGTAAAACATATAGGTAGTTCGCGTCAGCTGAGGTATTTGAGAATTGGCCGTTCTAGGATTACTGAGCTTCCTGGTGAAATCGGAAAGCTGCAGCACTTAGAGACTCTCGATTTGAGACACTGTTATTCACTTACAAGACTGCCATCAACAGTGGCGCAGTTGCAGAAATTGGTACGCCTATTTGTATCTAATGAAACACAATTACGTACAAGTGGGTTCCGGAGTCTACAAGCCTTGGAGGAGTTACGCGTCCACGAAACTGACGACCCAGTGAGATTTGCGGAGGAAGTAAATGAGTTGGGCAAATGCAACCTTCGGTATCTTTATACTGATGCAGAGATAGCCGAACGTCTGTTCTGTAACCCATGCCTCCAAGTTCTTAAAATTTGGCCACAGATTGGAATGGTTCCCAAGGGAATGGCCTCCCTCAAGAATCTCGTGAAGCTATCCATAATGGTCCAGAAATTTGATAATGAGGGTCTCCAAGTCCTCATGGGCATGCCTTCTATGGCCCATCTTCAGCTATGCGTTACAGGGGTCATCGAAGAAAAGCTGACCATGGGTAGTAATGGATTCAAACTGCTAAAGGTGCTGCAGTTCAAATATACGTCAGTCTTACATCCTGCTTTTCTCCTGGAACCAACAAATGGACTGCGGCTAATATTTGAACCGGATGCTGTGCCAGCACTCCGACAGCTCCATCTTGCCTTGAGCGCAATGTGGGTGGCGTCCGACTTTTTTGCATACTTGGGTGCCGAGCATTTTTCAGGCCTTGCACACCTCGAGGTCGAATTTGATTGTTACAGAGCAGCTCCAGGCAGGGTGGAGGCTTTGGAGTCTTCCGTTAAAAAAGCAATCAACTTGCACTCCGACTGTGAGATTCATGTCCATAGAGTCAGTGAACATGGCATGTTTAAGGATGAAAAGGAATGGGAAGAGGCCGTCGCAGAAGACAGAAAGAGGGTGGAAAAGATTGAGCTATTGAGCTATTAA
>TRIAE_CS42_1BL_TGACv1_031054_AA0106890.1 gene=TRIAE_CS42_1BL_TGACv1_031054_AA0106890 biotype=protein_coding confidence=High
ATGACCGGCGGAATCGTGACCGTGGCGACCGGGGTGATGAACCCCCTCATCAGCAAGCTCACCGCACTCATGGGCGACGAGTACAACAAGTTCAAAGGGGTCAGGAAGCAGGCCTCATTCCTCGAGAAGGAACTCAGCGCCATGAACGCAGCCCTTCAGAAGCTCGAGCTCATTGATGAGATTGATCCAACCGTCAAGGATTGGAGGGACCATGTTAGGGAGATGTCGTATGACATGGAGAATTGTATCGATGACTTCATGCGCCAGTCCCGGGCTGACGATGCCAAGGCGGGTTTCATCAAGAAGACTGCTCGGCGCATCAAAAAGTTGCGAGAGCGTCTTCGGATAGCTGATCGGATGGAAGAGCTCAAGACTCTTGCCATAGAGGCCAATGCTCGGCGCCAAAGGTATAATATCGATGATTGGAAGCCTACCTCAAGCACTGTGGCCATTGACCCTCGACTGTGTGCGGTCTACCAGGAGGCGGATACTCTCGTGGGCATCGATGGGCCAAGGGAGGAGGTTGCCACTATTTTGATGGATGCTCGAAAGAAACTCAAAGTGGTGTCGATTGTGGGCTTCGGTGGTCTTGGTAAAACTACACTTGCCAAGCAGGTGTATGACAAGATTGGCTCGCTGTTCGACTGCAAAGCATTCTTTTCAGTTTCGCAGAGGCCTGATATGACTGAGCTGCTCAACAATTTCCAGTTGAAACTAGGGATGAGGGATCCCGATACATCTCGCACTCGCAAGGTTGACGACATCATTGAAGAGCTAAGGCAACATCTGAAAGAGAAGAGGTACCTGATTGTTGTCGATGATGTGTGGGATCAACCAACATGGAATACCATTAAGTGTGCGTTTCCTGAAGATATTAATGGAAGTAGAGTAGTAGTTACAACACGAGTGGAAGACGTGGCTGCAGCAGCCTGTCAGAATGACGGCGAGGGCATCTACAAAATGGAACCCCTCAGTGATCAAAACTCAAGAATGCTATTGTTGAATAGAGTATTTGGGTCCAAACATGATTGTCCACCCCATCTGAAAGAAGTTATGGCTGAGATTTTGAAGAAGTGTCATGGATTGCCACTTGCAGTTATCACAATAGCTAGCCTATTAGCCAATAAAGAAACGTCAAGGAAGAGCTGGGAGAGCATAAGGGATTCTTTGGGTACCCAGCTTGCCACAAATCCCACCTTGGAAGAGATGAAGAGTATATTAAACTTGAGCTACATGCATCTTCCTGCTCATCTGCGGGCATGCTTTTTGTACTTTGGTATGTATCCTGAGGACTGGGACATCGAGAGGGACGATCTGGTTCGGCAATGGATAGCTGAAGGCCTTGTGAGTAATTTGCATGGGCATGACCTAGAGGATGTTGGGAGGAGTTATTTCAATGAGCTAATTAACAGAAGTGTGATTCAGCCTGTTATGGTATACCGTGAAGAGGTGGTGTTATGTAGAGTACATGACATGATGCTTGATTTGATCCTAAGCAGGTGTGATGAAGATAACTTTATAAGTGTGGCGTACAATTATAATGACATGGCAAGATTGCATGGCAATAAATACAAGGTTCGCCGGTTATCTCTGAGTTCTGTGGCTGGTCGTGGAGCAGCATATGCCCCAACTATTGATGTCTGCCTATCACAAATTCGATCATTTACACTTTTCTGGGCCCCCCTGCCTTCTCTTTTGCTGTTCAAGTATCTCCGGGTGTTGAGAATTACAGATTACAACCTAGATGAGGAGACCACACTTGACCTCGCTCCTATTGGTCAATTGTTTCAGTTGAGGTATTTGTATGTTACAGTGTCATGTTACGTACAACTCCCCTCTAAACTTCAAGGGCTTGTTTACTTGGAGACGTTGGACATGCCTTCTGCACAACTCAAGAGCATCCCCTCAGATATAGCCCAGTTGTCTCGCTTGTCCTATCTTAATATTAGGATGGAAAAATTCATGTCTGAATGTATTGGGAATATGAAATCACTGCGCACTCTGGTAATAGATGGTGAAGATTTGTCCATGAAGGAAGTGAATTCAGTAAAGGTTATTATGGGTCTCGGAGAGCTGACCAATCTAAGGAACCTGAAGATTAGAGTGAATGGTTGGGAAAAGCCAGAACGTGATGCTTTTGCCAGCTCCCTTGGAAAGCTCCGTAACCTCAAATGTCTTCATTTCAGTTCTGGCTATACTGTAGAAGATAACGAACTGGGCTCATTATCCAATCCTTTTCCGCAACTCGAGGAATTTATCGGCGGCCGTTGGAAATTCCATAGAGTTCCCGTATGGATGGGTGGTCTAAATTGCCTTCGCAACCTAGAGCTGTGGGTGAAGGAGGCGTCAACTCAGGAGGTTAATCTTCTTGGAGAGCTCCCGTCCCTCGTTGCACTCTGGCTCGGGACGTCTCATATCCCAAAAGAAAGCGCTATATTGGGCACGGGACTGTTCCCGGTTCTGAAGAGCCTCACATTTGGGGCACAGGAAGATGTTGGGGCTTACCTAGGGTTCGAGGCGGGGGCCATGCCCAACCTAAGATTCCTCTGTATCTCTACATCCAGGGAACACGGCGTTGTACCAGTTGGCCTGGAGCACCTGTTACGCCTTGAGACAATCTATCTGCGTGGGGTCGACATCGGTGATGCCATAGTGTCTGCGTTCAGGGATGCTTTATCAGCGCACCCAAACCACCCATCTGTTGGCCCTTCATTTTAG
>TRIAE_CS42_1DL_TGACv1_061304_AA0191830.5 gene=TRIAE_CS42_1DL_TGACv1_061304_AA0191830 biotype=protein_coding confidence=High
ATGGCTTACGAAATCGTGACCGTGGCGAGTGGGGTGATGGACCCCCTCATCGGCAAGCTCAACGCGCTGATGGGAGAAGAGTACGGCAAGTTCACAGGGGTCAGGAAGCAGGCCTCGTTCCTCGAGAAGGAACTCAGCGCCATGAAGGCTGTTCTTCACAAGTTGGAGCTCGTGGATGAGCTCGACCCAACCGCCAAGGACTGGGTGGATCATGTTAGGGATATGTCCTATGACATGGAGAATTGTATCGACGACTTCATGCACCAATTTCGAGCTGATGATGCCAAGGCAGGCTTCATAGAGAAGATTACTCAATTCATCAAGAAGTTTCGACAACGCCTTCGAATAGCCGACCGAATGGAAGAGCTCAAGACTCTTGCCTTGGAGGCAAATGATCGGCGCGAGAGGTATAAGATTGATGATTGGAAGCCTGCATCTAGCTCTGTCGTTGTTGACCCTCGGCTGCGAGCGATATACCAGGAGGCGGATACTCTCGTTGGCATTGATGGCCAAAGGGAGGAGGTTGTGACTCAGTTGATGGATACTCAGAAGAAACTCAAGGTGGTGTCAGTTGTTGGATTTGGTGGTCTTGGTAAAACTACACTTGCCAAGCAGGTGTATGACAAGATTGACTCGCAATTCGATTGCAAGGCATTCTTTTCAGTTTCACAGAGGCCTGATATGAGTGAGCTACTCAACAATTTACAATATAAACTAGGGATGAACAACCCTGTCTCGTCTCGTCCTCGTAAGGTTGACGACATCATTAAAGAGATAAGGAATTATCTGAAAGAGAAAAGGTACCTTATTGTTGTTGACGATGTGTGGGATGAATCAGCATGGTACATTATTAAGTGCGTGTTTCCAGAAGAGGGTAATGGAAGTAGAGTAATAGTCACAACGCGAGTGGAAGTTGTGGCTGGTGCAGCCTGTCAGAATGACCGTGAGGGCATCTACAAATTGGAACCTCTCAGCGAAGAAAACTCAAGAATGTTATTGTTGAACAGAGTATTTGGGTCCGAACATGGTTGTCCACCCCAATTGGAACAAGTCATGACTGAGATTTTAAAGAAGTGTCATGGGCTGCCTCTTGCAATTATCACAATAGGTAGCCTATTAGCCAGTCAAGAAAGATCAAGGAAGGGCTGGGAGGGTATAAGGGATTCTCTGGGTGCCCACTCTGCCACAAATCCCTCCTTGGAAGAGATGAAGAGTATATTAAACCTTAGCTACATGCATCTTCCTGCTTACCTGCGGGCTTGTTTTTTATACCTTGGTATGTATGTTGAGGACTATGTGATCTCACGGGACGATCTTGTTCGACAATGGATAGCTGAAGGCCTTGTAGGTAATTTGCAGGGGCAAAATATGGAGGATGTAGGCAGGAGTTATTTCAATGAGCTTATCAATAGAAGCATGATTCAGCCTTGGAAAACAGAGTATGGAGAGGTGTTTTCTTGCAAAGTACATGATCTGATGCTTGATTTAATCCTAAGCAAGTGTGATAAAGATAATTTTGTAAGTGTGGCATACAATTATGAAGACATGGCAAGACTGCATGCCAGCAAATACAAGGTCCGGCGATTATCTCTGAGCTCGATGGCTGGTGGTGGAGCAACATATGGACCAACTATTACTGTTAACCTATCACAAGTTCGGTCCTTTACACTGTTGGGGAAATCCATGCCTCCTCTTGTGCTGTTCAAGTATCTCCGGGTGCTCAGGATTGATCAAGGAAGGACCATGGAAGACGAGGATATCCTTGACCTCACCGCTATTAGCCAATTGTTTCAGCTCAGGTATTTGTATGTTTCTGGACCAAAATTTGTGCAGCTCCCTGCTGAACTTCAAGGGCTTGTTTACTTGGAGACGTTGCACATTGATTCAGAGCTCAAGAGCATTCCCTCAGATATAGTCCATTTGTCCCGCTTGTCCTATCTTCATATTGGGTATTGCAACCACGGACTGCTGTCTGAATGGATTGGGAATATGAAATCACTGAACAGTCTGAGAATGCCGTTAGGCATGAGGACCGGTCAGAGGGAAGATTTGAATGGGATGAACGGCATTATGGGTCTCGGTGAGCTGACCAATCTCAGGGACCTAACAATCAGTCTGTGGTGTTTGGAGGAGCCAGAACTTGATGCTTTGGTCTGCTCCATTGGAAAGCTCTGTAACCTCAAACATCTTCGAATCTTAGGGTTTTATCCTAAAATCGACATCCAGATGAGCTCATTATCTAATCCTTTCCAACACATCGAGAAAATTAGCGTGCTTGTGTTGAATTTCCCTAGAGTTCCCATATGGATGGGTGGTCTCCATTGCCTTCGCGTCCTCGACCTGCGTGTGGAGGAGACCTCAACTGGCGAGGTTCGTCTTCTTGGAGAGCTTCCCTCCCTCGTCAATCTCAGATTCTGTCCGTCACATATCCCTAAAGAAAGGGCTATACTAGGCACGGGACTATTCCCCGTTCTGGAGTACTTCGGATTTTGGAGTGAGGAAGACGCTATGGCATACCTGGGATTCGAGGCGGGGGCCATGCCCAACCTACAAACGCTCTCTCTCCAAACCAGGAAGTGGGGTGGCGGCACACCAGTTGGCATGGAGCACCTGTTACGCCTCCAGAAGATCCATCTGTGTGGTGTTGACTCCGGTGATGCCACCATAGTGTCTGCTTTCAGGAACGCCTTATCAGCGCACCCAAACCGCCGTTCCATTGAAAACTTTTGGTAG
>TRIAE_CS42_5DL_TGACv1_432950_AA1395830.1 gene=TRIAE_CS42_5DL_TGACv1_432950_AA1395830 biotype=protein_coding confidence=High
ATGGAGGACTCGATTGGGGGGCTGGCGCAGACCATTCTGGACGCCCTCTCCGCCGCGCAGCTGCAGGCCTGGATTCACCAGGCGGGGCTTGGCCATGACATGGAGATGCTGGAGATGGAGCTGGAGATAGTGGACATGGGGTACGCCGCCGTGCGGGAGAGGCTGACCGGCAACAAGGAGCCGCTGGTCAGATCCCTCGCCCGCCTCAAGGATCTGCTCTACGACGCCGACGACTTGGTCGACGACCTTGACTTTTACCGCCTCCTTGATAGGCCCACCGCTGGAGGCTCATCAGTAGTCAGACACGAGGATACACCCATACAATCTACATACGCCGACCTGTTCATCGACTCCCCTACTACAGATTCGTCAGATAATGCTTTGGGTGAGCAGGAAGACATATTTGGGGCAGTCCAAGTCCATGAGAAATCGACCGGAGATATGGATATAGTGAGTAGCCAGGTTGGCAAGAGGCGATTGTCTGCAATATCTGAACACTATGAGCTCGTGGATCAAGATGGAAATGATTGTCGAGTCAAATGTATTCACTGTGGCTCAGAGCCGATGGTTGGCTGTGGATTGAGCCAATCACAATTGAGGCGCCATATAAAGACTGTACATTATGAGAATAAAAAAAGAGCTGCTGAATTTTCGAATGACACACATAATGCTCTTAGAGAGCAGGAAGACATATTTGGTGCAGTGCTAGTCGATAAGAAATCAAGGAGAGATATAAATATACAGAGTAGGCAGGGTGGCAAGATGCGGTCTCCGGTCTGGAAGCACTTTGTGATATCCGAAACTGATGAAAACAATAGGCCTGTGAAAGCCAAATGTGTTCACTGTGACTCAGAGCTGAATTGTGGACCCAAACATGGGACATCAGGTTTGAAACGCCATATCCGTAGTGCAGGTTGTACAAAGAAAAAAGAAGCAGCTGACCAGCCACTAACCCCTTCAAGCAGCGCTGATGGTATAGAAAATGTTGAAACAGTTGCCATTGGTGATTCACACAGCAGAAAAAGGATTAGAATGGATGATGAGTCAACATGCGGGGCCAAACCTGAAACACACCTTTGGAACAAGGCTGGATTTTTGCAAAGGATAAAAGAAATAACTCGCCGGTTACAAGACATATCGGGGTTTCTGAGTAAGGTTCTCAAGTTACATGGTTCAGATTTTGTTGCAAGCTCAAATCGCTATCGAAGTATAACATCAGATCAACACCTAAGAACATCAAGTGTTGTTCCAAGGAAAGTTTATGGAAGAGTTACAGAGAAGGACTACATCATAAAGTTCATGACGGAAGACAAACCTGATGGTTCATATGTTCTTCCTATTGTAGGCAGTGCAGGAGTTGGAAAGACTGCTCTTGCTCAGCTTGTATACAATGATCCAACCATCGCAGAGCACTTTGAACAAAGGATATGGGTTTCAGTGTCTAACAACTTCGATGAGCTGAGACTCTCTAGAGAGATCTTAGATTGTGTCTCTCAGCAAACACATGCAGGGCTATGCAGCTTTGCCAAGCTTCAGGAGGTCTTGAAGATGCATATCACATCAAAGAGGGTTCTGCTTATTTTGGATGATGTTTGGGATGACTTTAACTTCCGCAGATGGAGCCAACTATTAGCTCCTTTGCAGTGTAACACAAAGGGTACTGTGATTCTTTTGACAACTCAAAAATTGTCTGTTGCACAAACTGTTGGTACAGTTGAACCAATTAAGTTGCGTAGTTTACCATATGATGATTTTTGGTTATTATTTAAATCATGTGCATTTGGTGATGAGAACTATGAAAGGAATCAAAATCTTAGCATCATTGGATTGCAAATAGTAAAGAAGTTAAAGGGAAACCCATTAGCAGCAGCAACAGTAGGGAAACTATTACGAAGGAGCCTTACTATTGATCATTGGTATAACATTCTGAAGAACGAAGATTGGAAATCTGTGCAACTCAGTGGAGGTATAATGTCTGCTCTGAAGCTTAGCTATGATCAGCTACCCTACAATTTACAACAATGCTTCTCATTTTGTTCTTTATTCCCCGAGAAATATCAGTTCCTTGATGAGGAGCTGGTCCAAATTTGGATTGCACAGGGATTTGTGAAGTGTGATAATTCAAGTAAGACACTTGAGGAGAAAGGATTTGACTATCTAGCTGATCTTGTGAACTTGGGCTTCTTTCAGCAAGTTGAAAGAGAAGAGACCGATCCAAACAGTCAACCTTGCTACATTATGTGTGATCTTATGCATGATCTTGCTAGGGAAGTCTCAAGAACTGAGTTTGCAACTATAGATGGCGTGCAGTACTGTGAGATGCTGCCAACTATACGCCATTTGTCAATAGTAAGTGATTCTGGATATAACACAGATCAGCATGAAAACATACCCCGCAGTAAGAAGCTTGAGAAGAAAATGCTCGCTGGATGTACATCGCTGAGGAAATTGAGGACATTGGTATTCATTGCGCATTATGACATGTTCTTCTACAAATTATTTCAAGATATATTACGACAGGCACATAATTTGCGCCTGCTGCAAATTTCTGCAGCATCTGCTGGTTTAAATCCTTTACTGTGCAGTTCGGTGAATTTCACCCATCTTCGCTACTTAAAAGTTGAAGCTGCTGATGGGCTTGGGGCTCTGCCTCAAATTTTGAGCAAGTTTTGCCATCTTCAAGTATTACATGTTGGCTCATGTACTAAACCTACTATACCTGTCAGGATCGACCATATTGTTGGCTTGCGGCATCTTGTTACAGAAGAGGGGGCATACTCTTCCATTGCTAACATTGGTAACCTGACATCTCTTCAGGAGCTACCCAATTTTGTGGTTCAAAATTCCAGTGGCTTTGAGATAACACAACTCCAGTCCATGAAAGAACTTGTACGACTTGGGGTCTCTCATCTTGAAAATGTTAAAACTCGGGAGGAGGCTTATGGGGCAGGATTAAGAGAGAAACACCACTTGAAAGAGCTGCACTTGTCTTGGGAAGTTGCCTCGTCAGATGATGAATATCGTAGGGACATGAGCTCCTGTACGGATCAGTTGTCAGCAGAGGTTATTGAGGGCTTTGAACCACACAATAACCTAAAGCATCTGTGGATATCTGGCTACAATGGAAATCTCTCCCCAAGTTGGCTTGCCAACAGTATCTCTTTGCAGACTCTTCATATAGAGGGTTGTGGAAAATTGGAAATACTTCCATCTTTTGAGCAGCTTCCGTTCCTTAGAAAGTTGAAGTTGACGGAAATGCCAAGTATGACAGAAGTATCAATTCCTTCGTTGGAGGAACTGGTATTAATTCAAATGCCAAAGTTGGAGCGGTTTTCCTGCATTTCCACTAAGGACTTGAACTCAAATTTAAGGGTTCTGAAGATTCAGAGATGTCCTGCAATGAATATCTTTCCTCTATTTCAGAGCTCCCAGAAATTTAAAATCGAGCAGAAGTCATGGTTGCCCAGTCTGAGGGAACTCACTATCCATGGATGTCCTAATTTACTTGTGTCACATCCCCTTCCTCCATCAACTACCATTTCTAAATTATCCATCGTCGACGTTCCAACACTCCCAAGGATAGAGATATCACCTGGTGACACGTTAACAATTGGATCCAGAAGTGAGGGCTATGATAATTTTGATCCTTCTTCTGATGTGATGACTATACTGGATTGCAAAATTTTGGCATTCCACAACCTGAGGGGCCTCAGATACTTGCGTATAGATGGTTGCCAGAATCTGGTGTCTATTTCTTTCACAGGATTAGGGGAACTTATTTCTTTAAGGAGTTTGGAAATATGTAGCTGTCGAAAGCTTTTCTCGTCAAATGTTATACCAGAGCATACCCGTGAAGATGTGACAGCTGCAAAGTGTAATTCCCTCCCATCTCTTGTCACTCTCAGAATTAAGTGTTGTGGAATAGCAGGAAAGTGGTTATCTTTGATGCTGGGTTATATGCAGGCCCTAGAGGAATTGTTTTTAGAGGACTGCCCGGGGATAACTCAGTTAGCAGAAGAGGAAGAAAACATTCAATCTTATGGTTTCTCATCGTCAGGAGATCCAGATGACACATTGCTGACAAGCTCAGCTCAAGATGGAATCTTTTGCCTTTCACTAAATCTTATGTCCTCTCTGAAGAAGATATCGATTCGTGAATTCCCACACCAAGTATTTTGCAGGAAAAATGAAGACTTGTCTAGATTTACCTGCCTTGAGAAGCTAACAATTTGGGGATGCCCCAGGCTGCTCTCATCTCTGGTGGATAAATATGAAAATGATGATCAGATGAATGGAAGATGGCTCCTGCCGAAATCACTTGAAGAACTCGAGATCCGTGGCGATTCACCAGGCATGCTGCAGCCCTGTTTTCTGGGCAATCTAACCTGCCTCAAAAAACTACAAGTGTGGTTCAGCCCAAGTCTGAGATCTCTACAGCTGCATAACTGCACGACACTGGAAGAGTTGGTAATTGGAAACTGTGGATCACTTGCTGCGGTAGAAGGCTTGCAATTACTTGGCAGCCTCAAGTATTTCAAAGTATTCAGATCCCCTGGCGTGATTCCATGTCTGGAGAATCTGTCAAGGCAGGGCTATGCTCTATTCCCTGGACTAGAAAGGCTTGTGTTCGATGGCCCCTCTGTCTTTATCATGTCAGTTTGCAAGCAACTCACCTCCCTCCAATACCTACAACTTGAAAATTGGGAGTTTGTAACGAGACTAACAGAAGAGCAAGAGAGAGGGCTTCAGCTCCTGAAATCCTTGCAGGAGCTGGAATTCTGGGATTGCAGTTATGATCTCAAATACCTCCCCGCGGCGTTGCACAGCCTTCCTTCACTCAAGAGATTGAAGATCAGTGGTTGTTTGGGAATCTCGAGGCTGCCGGAACAGGGCCTTCCACTCTCGCTGAAGCAACTGGATATCAGCAATTGCAGCAAGGTGTTCAATGATCACTGCAAGTCTCTAGAAACAGGGAACGTAAAGGTCAACATTGTTGGAAATACACAAACTGCTTAA
>TRIAE_CS42_5BL_TGACv1_405149_AA1321240.2 gene=TRIAE_CS42_5BL_TGACv1_405149_AA1321240 biotype=protein_coding confidence=High
ATGGCACATGGACGTCAAAGGTTGCTCTGCTTTGAGTATGTACCTAAAGGAAGTCTTGATGAGTATATCAAAGATGCATCTAATGGACATGACTGGATTAAGACCTATGCGATAATAAATGGCATTTGTGAAGGTTTACATTACCTTCACCAGAATCATATTGTTCACTTAGATCTCAAGCCCGCAAATATTCTGCTGGATGGCAATATGATGCCAAAAATTACCGACTTTGGGCTATCAAGGTGCTTTGATGAGAAGCAAACCCAAGCTATTACCAAAAATATGGCTGGCACATTAGGGTATATCGCACCAGAGTTTTATAATGGATACATACACACGATCACATACAAGTCGGACATATATAGTCTTGGTGTCATAATTATAGAGATGCTGACTGGAAAGAAGTGGTATCCAGCATATCCTGATGTTCATAATGTACTTGAAAGTTGGATGAATAAGTTGGGGAAATCACAGCAGGACACACAACTGAAACAGATACGGTTATGCACCGAGCTAGGGATAGAGTGCACTGATGGTAAACAAGCGAACAGGCCAGATACAACGCATATTATCACTAGACTTGGTGAAACAGAAAATGCATACATCATAACTGGTGTTAGTAGTTCAACGGTACCACAGGTAGAAAGGACTTTAGAAAAGCCGGAGGATGGCACCAACAACTTGCTTCCGAGGAGGAATATTGTTCATCTCATGAATGATAATGCCGAGAAAAATGTTACTCCTTGGCAGGGGGCAGCTAAGAATCTTCATGCAACCCAAGAATCTCTCAATGATAATCATCATATTGTTGCAGTCGAGTCTGGTTCATCTACTGAGAATCTTCATGCAACCCAAGAATGTCTCAATGATTATCATCACATTGTTGCAGTCAAGTCTGGTCCATCTATGTCTGCTGAGGACTGTAACCTTAGAGAGGCCCAAAAATGTCTCAATCATAATCTTCACATTTTTGCAGACGAGTTTGGTCCATCTATGTCTGTTGAGGCTCGTAACCTTCAAGAGGCTCTCCAACTCATTAAAGATGATCCAGTGGGAGTGATTGGAATATGGGGTCCAGGTGGAGTGGGGAAAACACACCTTTTGGACAATATAAAAAAGTCACTTGATGGAAACATGACCTTTAACTATGTTTTAGAAGTGACGATTTCAAGGGGGCGTTCGGTGGAAAAGATCCAAACTGATATTGCACAACAACTCAATCTGGATGAATTCAAGAAAGATTCTGATGTGCAATTTAGATGTCGTGTCATTTATAATTTTTTGAAGAAGAGAAGCTTTCTTATATTGTTAGATGACCTTTGGGACCAAATTGATCTGCAAGCAGTTGGCATACCATATCCTCTTGGAAGTGTAAACCAAATCAGGAGAAAAGTGGTACTCACAACTAGATCAAGAAAAGTTTGTGGTCAAATGGAGGTGAGAAAAGAATTAAAAATAGCTTGTCTGCAGGAGGATGAGGCATGGCAACTATTCAAAAAGAATGTCCGTCATGAAACTTTTTCTTCTAATCCCTGCATTGAAACTCTTGGAAAAGAACTTCTGAAGGAAATGAAGGGATTGCCATTAGCTTTGGTAACTATAGGACAGACAATGTATGCAAAAACTGATACGGCTGAGTGGGAATATGCCATCCAATATATGAAACAGTCATGTTGTGTTAATGATGACCCGCTAGATATGGAAAAAGTTGTTTTCAGGCAGGTAAAGTTTAGTTTTGATAGTTTACGAAACAACATTTTGAGGAAATGTTTCTTGACTTGTGCACTGTGGCCAGAGGATCAGAAAATTCCTAGAGAAATGCTCGCTCGATGTTGGATTGGCTTAGGTCTCGTGTCTGAACCAAACATACAAAGTTCCTACAGAACAGCATATTATCTGATGGGCGAACTTTCAGCTGCATGCTTGTTAGAGCAGGACCATGGAATTATAATGTTCAATGAATATCTTGGAATGCATGATTATGTTAAAATGCATGATGTGGTTCGTGACATGGCTTTATGGATCGCTTGTGGCTGCGGTAAGAATAATAGCAAGTGGTTTGTCCGCGCAGGAGTTGGTTGGGACGAAAAAATTAACATCCCTTGGAGTCAAGTTGAATGTGTCTCATTGATGATGAACTGGTTGTTGGATTTTCCTCCTGTTGACTCTAATCCTTGCCACATGAGGATGTTATGCCTTGGAAATGACGACTTGAGTAGATTACCATATTACGAAATCAGAAAATTCACTTCACTGACATACCTGGATTTGAGCTTCAACAAGCTGGGTTTCATACCTAAAGAATTATGTTCCTTGGCAAACCTGGAACACCTTGATTTATCGGGAAATAGTGATATAAAAGTAGTGCCTCACTGTTTTGGAAACCTCATTAAGCTCAAGTTCTTGTACCTAGAAGAGACTAGGATACAGATGTTACCAGAGGGGGTCATATCTAAACTTCAAGCATTGCAAGTAATAGATATCAGAACCCATTGTTTGCCACGTCCAGTTTCTGAGAACATAAGAATGCTTCGAGAGTTGGGCGCCCTAACCAACTTGAAAGCAGTTGGTATCTATGTGGAGTATCTATGTGCACTACTAAAAAAAGGTGCTGACCTCCCCATTAGGTATTTAATTTTGGAGGATCATGAGACACGTGTACTCAATTTCTCGGATATTCTGTCGCATGACTTTGCACGAAGGACCTTGTATGAACTAACAATTCACATGCTAAACTTGGATCAAATAATAACAAGAAAAGAGTCGGCACTACCAAGCTGTTGTTTTGGTGCTCTCAATCAGCTCCAATTATCAGAGTTTGATAACTTAAGAGAGATAACTTGGATGGAAACATGTCCAGCATCTCTATTCCCAAAGCTCACGTGTTTGTTTGTGGACTACTGGCAAGAGCTAAAACACCTCTCTTGGGCGATGTATCTGCCTTGCCTCGAACAACTCCACATATTTAACTGTAATGTGATGCAGCAACCATTTGTGATGCACCATGATGATAACAAGTTCGGCGAACAAGACAGTTCAAATACATTTCCCCGCCTCAAATATCTGACATTTTCATGTTGCTCATCGCTGGTCAGTATTGGTGATCCCGATGTGACATTCCCATCCCTAGAGCGACTGGAGTTTGAACATTGTGCAGAATTGAAGAGTCTTCCTTTCAACATGGACAACTTGCCACGAAAACTGCAGTTTGTGCAGATTGATGTTAAATCCTGGGAGAGAATGAAAGGGGAATTGGAAGAAGGTGTCAAATCTTTCCTGGAACCCAAGCTTAAATTGTTTGGAGTACTATGA
>TRIAE_CS42_7BL_TGACv1_578694_AA1898880.1 gene=TRIAE_CS42_7BL_TGACv1_578694_AA1898880 biotype=protein_coding confidence=High
ATGGAGGCGGCAATCGGCGCGGCGAACGGGCTCATTAGCAGCGTGCTGAACCACCTGTCTAATGAGTTCGTGGAGGCCTATGTTGCCAGCTCCCATCTCGGCCTCAACTCCGAGAAGATCAAGGAGGATCTCTTGCTCGCGCAAGGGCTGTTGCAAGTGGCCCAGACGAGGGTACTGAGCGACAACCATGGTCTTCAGGGTTTGCTGCAGAGGCTCGCCATCAAGGCCGATGAGGCCGAGGATGCGCTGGATGAGCTTCACTACTTCATCATCCGGGACAACCTCGACAGCACCCGGCAAGCGGTGCCTGACATGGGTGATGACATCCTGAGTCGTGCTCGCCATGGTTGCAATGCTCTTCGCCACACTGTCGGTAACTGCCTTGCGTGCTTTTCTTGTTCACGCATCAAATATGGTGATGATGGTGTTGCTGCTGATGTCATTCCTGATAACTCACCCAATGCCACTGGAAACCCTGGTAGTGGTGATAATGATGGTCCAGTTGATAAGTTGACATTTGATAGAGTTGCCATGTCCAAAAAAATCAAGTCAGTGATAGAGGAAATACATTCCCTATGTGACAGTGTGTCCAAGTTGCTCCCCATGATTCCGTACCATAGCACCACCACAACAATCACCCGAAGCCATCGTGTCACAGGATCAACCACTACACAGAAAAATTTGCATGGGAGGACAACCCTTTTGAATAAAACCATAGATGACATTCTCACTACTGCCACTGAGCACCCTGAAACCCTTCCCGTTCTTCCTATTGTTGGCCCAGGGGGTATTGGAAAGACAACTTTCACCCAACACCTTTATAATGATAATAGGATAGAAAAACACTTTGGTGTAAAGGCTTGGGTGTGTGTATCAACAGACTTTGATGTGGTTAAGCTCAGCCAACAAATCCTTAGCTCCATACAAAAAAGCAACACTTCAAATCAAACAGACAATTTAGATGAGCTACAAATATCTATCACACGGGAACTCAAGTGCAAAAGTATTTTAATCGTGTTTGATGATATATGGAAATGCACTAGTAGCGGGTGGAAAACCCTCTTGGCTCCATTCAGGATGGGGGAAGCCAAGGGTAGCACAGTTCTTGTCACAACTCGATTTCCATATATTGCTGAAATGATGAAAACCACCAACCCAATAGCACTGGAAGGTCTGAAGTTTGATGACTTCTTCACATTCTTTTCATCAATATTTGGGGGAAACAAACCTGAGTATTGCCATGAGGACTTAGCTGATCTTGCAATTGATATTGCAAAGAAGTTGAAGGGTTCACCTCTCGCAGCCATAACAGTTGGTCGTTTACTAAGCAAGGAATTTTCTCGGGGACATTGGATGGGAGTTCTAGAAAACAACGGGTGGCAAAAACAAGAAAATTATGATGACATTATGCCATCATTAAGGATTAGCTATGATTACCTTCCTTTTTATCTAAAAAAATGCTTTTCATATTTTTCCTTGTTCCCTGAAGATTTTGAATTTAACAAGTTAGATATGACGTATTTTTGGATTGCACTGGGAATCATAAAAAAAGATGAGAATTATATAGAAGAATTAGTAGAGAATGGCTTCCTTGTGAAGGTTGTTGATGATGATGAGCAACCATACTATGTAATGCATGATTTATTACATGAGTTGTCTCTAAGTGTTTCCTCCCAAGAGTGCCTCAACATACGTAGGTCAAATTTTAGAGTTGATGACATCCCACAAACTGTTCGACACGTATCTGTCACAATGGAAGATAGATTTGAAGGGGGTTTTAGGGAAGAAATGATTAAATTGAGGAGCAAGATAGACATTCGCAATTTGCGAGCTTTGATGATTTTTAGGGAATATGAAGAAACAATTGATGGATTTTTGAAAGATATTTTTAAGGAAATAGAGGGTCTTCGTGTCCTATATATATTAGCGAAATCCAAAAAATCTTTGCCACTCAACTTTTCAAAACTTATCCACCTGCGGTACCTAAAAATTATGAAACCATTTTCACACATTTGGCCAGAATTGACTTTGCCTAGTGCACTATCCAGATTTTATCACTTGAAATTCTTAGACCTTAGAAGCTTTGGTATATGTAGGAATTTACCTAAAGACATTAGTCGCCTTGTCAATTTACGCCATCTTTTTGCTGAGAAAGAACTCCTATCCAATGTTCCTGGGGTCAGAAAGATGAAATGCTTGCAGGAGCTAAGAGAGTTCATTGTTAAAAAAGAGAGTGTCGGATTTGAACTGAGGGAGTTGGGGGAACTCACAGAGCTTAGTGGAGAACTCTCCATACATAATCTTGATAAGGTGGCAACCAAGGAAGAGGCTGCTGAAGCCAAACTTGTTTGTAAACGAGATTTGAAAGAGTTGAGGTTATTTTGGGGTAGACAACACCAACATAGCACAGAGGAATCTGATGTTCTTGATGCCCTTCAGCCGCACCCTAATCTTGGAGCACTTATGATCAAAAATCATGGTGGTACAAGTGGTCCTAGTTGGTTGTGTGGTGACATTAGCATCAAAATGTTGGGGTCTCTCCACCTAGAGGATGTGTCTTGGGGCACCCTTCCACCTTTTGGGCAGCTGTTGCATCTCACGTCACTCACATTGATCAGCATTTCTGTAGTTCGTGAGATCAGACCTGGCTTGTGTGGTGTTATGGACAATAGCTTTGTGAATTTGAAGAGGATTGTTCTTGATAGATTACCTGAATTTGTCGAGTGGGTTGGGGGGACTAATGCCCAATCTTTTTCAAGGCTTGAATCCATCAGCTGCGAAGATTGTCCCAAACTCTGTGTTGTGCCCTTCCTCGAGTGCTCTGTCTCTTATGCCAATCTGTCAAATTTCGTTGTTGATAATTGCCCTAAGTTGTCCCTGCCCCCCATGCCTCACACGCCCACACTGACATCTTATATTGTGAGACATGGTTCTACAAAGTTGTCTTATGATTGTAAAGGAAATGGAAATGTCTTGGTTATTAATGAGTATAGTGGTGAGCTGGCCTGGGATAACATGCATGAAGTAAAAAGAATCAGTATTGAAGATCTGTCACACATTCCATTGAGAGAGCTCATCAAGCTGAAATCCCTAATAGGTCTATATTTCAGCAGATGCAACGTCACGTGGCATGGACTGCAGGACTTCACGTGGCTCCAAGAACTTAGAGTACAAAACTGTGGCAACTTCTTTCAGTGGCCCACTGAAGCAGCTCACACCATCAATCCTTTCCCTGCTTCCCTCAAGTGTCTTGAGATTGAAGGAGAGTCAAGGATGCAGTCAATGGCTCTGCTCTCTGACCTCACTTGTCTCACTTTCCTAAGACTGGTGAACTGTGAGAATTTAACAGTGGATGGATTTAATCCACTCATCACGGTCAACCTTGATACGTTGGTGGTCTGTAACAGAGATAAGTGTCTTGGCCGCTCTGTATCAGCGGATCTTTTCTCGGAATTGGCCGTAGCAAGGACCAACCTTTTCCGATTGCGAACACTTGCAGTTGATTGCATCTCAGCGGTGCTTATTGCTCCCATCTGCGGCCTCCTCGCCACTACCCTCCGGAATTTAATATTCAGGTATGATGAGCGGGCAGAAAGCTTCACGGGAGAGGAAGATGGAGCTCTTCAGCTCCTCACCTCCCTCCGTTCCCTCGCATTTGACGATTGCCCAAATCTGCCATGCCTTCCTCAAGTGTTACACCTCCTTCCTTCACTTCGCTATCTAGAGGTCGAACGTTGTCCTCAAATCCGGTCTCTGCCCAAGGGGAGCTTCCCCACTTCGCTAAGGGTAACCATAATGGGTTGTTGCAGTCGCGAGCTAAATGAGCAACTCCAGAAATTAATGGGAACAAACCCAGATCTTGATGTGCGCATTTACGTAACTGGTCTCAGATCCTAG
>TRIAE_CS42_7DL_TGACv1_604887_AA2002710.1 gene=TRIAE_CS42_7DL_TGACv1_604887_AA2002710 biotype=protein_coding confidence=High
ATGGCGGACCTGGCGGTCGGGCTGTCCAAGACGGTGGTGGCGGAGGCGCTGACCAAGGTGCAGTCGGCCATCGACGAGGACAACAAGCTCCGGCACAAGGCGCAGCGGGACCTGGTGACCATCACCCTCGAGTTCGAGATGATGCAGTCCTTCCTGAACGTCGCCAACGGCGGGAGGGCCGCCGCCATGAACAACCTGGTGAGGACCTGGGTGAGGCACGTCCGCGAGCTGGCCTACGACCTGGAGGACTGCGTCGAGTTCGTCGTCCACCTGGACGGCAAGCCGGTCTTCTGGCGCCGCCTGCTCCCGGCGTGCGTGGTCGGCCCGCTGCCGCTGGACCAGGCGGTGGCGGAGATAGAGGTGATCAAGGGCAGGGCGGAGGAGCTGAGCGCGTGCTACTCGCGCTACAGCTGCATCGGCGAGCCTGTATCCAACCTCGTCATGCTGCAGCAGCAGCAGGCTTCCGGCCGGGGCGCTGGCGCGGTGGCGGCCGACATGCTCATCGAGGCGAGGGATTCGGCGAAAAGGCAGCAATTCCTGGGTGATCTGGCCCAGCTTATCACCAACAAGGACAAGGACCTTCAGGTGATCTCGGTGTGGGGGACATGCGGTGATCTTGGGACAACCTCGATCATCAGGAAGGCGTACAATGATCCGGAGATCTGCCGGAGCTTCGCCTGCCGCGTCTGGGTGAAGCTCATGCATCCTTTCAATCCCCACGAGTTCGTGTGGCGGTTCATGGCACAGGTCTACACCGCAGACGCTTGCGTCGACAAGGAAGGAGCAGATGTGGGTGTACATGTCCTGGCAAAAATGGAGGCCATGCAGGAAGATGTGAGTGTGCTCAGACGTGAGTTTGTGCAGGAAGTCAACACCAAGACTTACCTCGTCGTGTTGGAGAACCTAACTGACATGGTAGATTGGGATGCTGTGAGGACGTTCCTACCTGACATGAAGAATGGCAGCTGGATCATCGTGTCGACGCAGCAATTCGAGATTGCAAGCTTGTGCATCGGACATGCTTACCAACCACTGGAGCTCAAGCAGTTCTCACCTGAGCACTCGGTTTGTGCATTCTTCAAGGAGGGTTCTCAAGACTATGGACCCAAAGAAGAGAAACCAATGGTGTGTGAAGTGAGCCCGAATTCGTCCTTGGAAAAGATTCCCTCCTCCAATATTAAAGGGATTGAGGACTGGATGAAAAATTATCCCCTTGTCGGACGTGAGTTAGAGATGACTGAGCTTCGCAGCTATACAGCCAGGGTACGCTTCAGCAATTCTCCAGTTATATCTGTTTGGGGGATAGCTGGCATTGGGAAATCAGCTCTTGTTAGAAACTTGTACTATGACAGAATGCTTAATAGCAACCAATTTAACAAGTACAGTTGGGTGGATGTATCGCATCCATTCAATTTAAGGGATTTTTCTCGGAGCTTACTGTTGGATCATCATTCAGAAAAAGACCCCATTAAAGAGTGCCGTGAGCTACTGAGCGAAAATCAGTGTCTCGTCGTTATTGATGATCTCCAGTCCAAAGAAGAATGGGACTTAATACAGTCTGCATTGGTATCTAGACCTTCTTCAAGTGTTATCATTGTTATTACAACTGAAGCCAGCGTTGCCACATATTGCACAAATAACGAAGGGCATGTCTTTAATGTCAAAGGTCTAGAAGCTGTAGCGGCCATGGATCTCTTCAGGACAGAGGTACACAGGAAGAATCCTTTATCACCTTTAAAGGATCACGAAGATGTGGAGCTAGAAGAGCTTATTTTGAAGTGTGGAGGTCTTCCCAAAGTGATAGTTTCTATAGCTGCCTTATTGGCCACACAGACGGTAACATTGATGGATACCGTGCACTCATTGAATCAAAAATTTATGCAGCATCTGGAGACCAATCCGGATCATGAGTGTCTCAAGGGCCTGTTTGATTGGATGCACTCGTACTTCCGTACTTGCCCAGATTCCCTCAAGCCATGTATCTTCTACCTGTCAATTTTCCCTCGACACCACGGCATTCGGCAAAGGCGACTAGTAAGGAGGTGGATTGCAGAAGGTTACTCTAGAGACAGTGATGAAGAATCTGCCGTTGACAAAGGGGAGAACTTCTTCTCCAAGCTCCTCGAGCTGAGCATAATTCAGCAGATACCACAGTTAGTCACCACTGCATACAATGACACCAGCATGGTCTCGTGCCAGGTCAATGGCTTCATCCGCGAGTACATTGTCTCGCGCAGAATGGAAGAGAACCTTGTGTTTGAACTTGGGCCCAATTGCGTCCTAACCACCCACCGCACAGGGAGACACCTTATCATATTGAGAGACTGGGACAGAGACAAGATTGTGTTTGAGAGCATCGACTTCTCACGGCTACGCTCGCTGACAGTGTTTGGAAAGTGGGAATCGTTCTTCATCTCCAAGAGTATGAGGCTACTTCGGGTGCTTGATCTGGAGGACGCACTGGGTGTAAAGGATGAAGATCTTGAGAAGATGGTGAAGCGGCTGCGTCGCCTGAAGTTTCTCTCTTTACGAGGATGCGGTGAGATCTTGCATCTGCCAAGCTCGCTCGGCGATCTCAGGCAGCTCCAGACTCTGGATGTGAGGCACACCTCCATACTCAAACTGCCAGCGAGCATCACAAGGTTACAGAAGCTGCAGTACATCCGCGCCGGCACCACCGCCCGAGCATCAGCACCGCCTGCCTCATCCAGCAGGCTGCCAAAGTTCCACAGATGCCGCGGCCTGTTTGGTATCAAGGTGCCCAAAGGGATCGGAAAACTGACGGCGCTGCACACGCTCGGCGTCGTCGACGTCGGTGCTTCGGGAGGGAAGGCTGTAGTGGAAGAGCTCAGGAAACTCACCCAGCTGCGCAAGCTCGGAGTGTCTGGCATCAACAGGCATAACAGCAAGGACTTCTTCTCTGCAACCTCAGGCCTTGTGCATCTGGAATCCTTGCTGGTGCGGCTGGGCAAGGACAGCCAAGGCTGCCTGGACGAAATCACCCTGCCTTGGGAGAACCTGCGGAGCCTCACACTCCACGGGCTTCAAGACAAGCTGCCACCATCAAAGAACCTCAGGAAGCTCATGAAGCTGGATCTGGAGATGGACGCCTTAAAGGAAGACGACATCAAGTTCCTAGCCAACCTACCGGAGCTATGCATCCTGCGTCTCCGGGTCGGACAGCTTCAGGATGGTAAGCTCCATTTTCACGCCGAGATGTACGGGGAGGAGCTGGTCACCTTCAAGAAGGTGAAGATCCTCGAGATCGCCTCCGGCGCCAGCGAGCTGCACGTGACCTTCGGGTCGAGGTCGATGAAGAGCCTCGAGCTGCTGAAGATCGACTGCTCCAGCGCGTCGTACCATCTCACGGGCCTGAACTTTCTGTCCGAGCTCAAGGAGGTCTTGCTCCAGGGTACCAATGATGAGGCGATCAAGAGCAACTTGGAGACCCAGCTTGCAAACCATCCCAAGGCGCCTACCGTGAAGCTGGAGGAACTGCCGCGTTCATCCTGA
>TRIAE_CS42_6BS_TGACv1_513492_AA1643290.2 gene=TRIAE_CS42_6BS_TGACv1_513492_AA1643290 biotype=protein_coding confidence=High
ATGAGCTTATCTGCCATTGGGATAATTAGTGCCCTCAATGAATGTGTCACTTTGTTTCAGTGGGCCAAATCTGCCATTTCATCTTTGCACTCCCGATGGAGTGGCTCACAGGAGCAACATCTTCAGGATCGTGTATTGCAGTTGGAGAGTGGCCTGCAATGTCTCAGGGATACTCTTCCTGCAATGTACAGCCTCATTAATAAAGCAGAGTGGAGAAGCCACAACGACGGTGTGGCTAGTCTCCTTCCTAATCTCAAGGATGCAGTGTCTGAGGCCGAGGACCTTCTTGATGAATTCAGATGGTATGAGAAGAAGGTGCAAGTGGAGGGCAATGCAAGCCAATTTCCTTTCATTGACTTCTTTGATACTGTCATCCAAGGCAGCTTCAACAAACTGAATGATGTCCAGTTGAGGTTGAACCATCTTTCGAGACAGATTGACACTATGGTGCTTCATGGAGTTACACATCGCTTTGACAAATTAGTCAGGCCAGAGACCACTTCTTTGCCAAATGAAACAAAAATATTTGGTCGTGACAAGGAGCTGAAGCAGGTATTGGGTTTTCTCAATGTACCTGCAAATTCAAAACGCAGGAGAGCAACTAGTTCAGTCAATGCATCAACCAGCGCACCAGTGAGCAACCAAGTTAGTACTGAATCAAGGATATATAGTCTTCCTGTTTTGCCAATAGTTGGAATTGGTGGTGTTGGAAAAACTACTTTGGCCCAACATATATGCAATCATCAACGAGTGAAGTCTCACTTTGAGCTGATAATTTGGATTTGCGTCTCCGATGACTTTGACGTGAAGAGGTTAATTAAAGAAGTTATACAATCTTGTACTGGAAAGGTGGTAACAATTGATAATTTGGATTTTCTTCAGCGTGCTCTCTCTAACCTTGTGACCAATAAAAGGTTATTGGTAGTCCTTGATGACATGTGGGATGACGCCTTGAAGGAAAATGAGCAGTGTTGGAAGAGGTTTATTGCACCTTTTAGAAGTGTCCAAGAGGGTAGTGCGATGTTGGTCACCACTAGATGTCCAAAGGTTACCGAGGGGGTGCGCACAATGGAGCCCGTCATATTAGAAGGTCTAAAGGATGACGTCTTCTGGAATTTCTTCAAGTCATGCATATTTGGATCTGAGAATTCTGACAATGATCCTGAATTAGAGCATATTGGCAGAAGTATACTTCCTAAATTGAAGGGTTCTCCATTGGCCGCCAAAACTCTAGGACGGATGTTAAGTATGGACCTTCAAGCATCACATTGGAATTTTATACTTGAGAGTGAATTATGGGAGTTGAGACAAGAGCAGACTGACATTTTGCCTGCACTTCGGTTGAGCTACATGTATTTACCATTCTATTTGAAGCAATGCTTTGCATTCTGCGCTGTGTACCCCAAAGATTACAGATTTGAGAAGGCATGCTTAGCTGAAATTTGGGCAGCAGAAGGCTTTGTGGAACCTCAAGGTGGTGTTCCAATTCAAAATATTGGCTGTCAGTATTTTGAAGACCTTGTTGCAAGGTCCTTCTTTCAAAAGGTTAATGGTGGATATGTAATCCATGATTTGCTGCATGACATGGCACAAATGGTTTCAGAGCACCATTGCTTCATCTTAAGAAATAAGAGTGACTTTGATAAAATTCCCCAGAATGTTCGTCATCTGTATGTACTCTCTGGCAGTGAATTTGACGATTCCGACTTGTTGAGACTATGCAAGTATACGAAGTTGCGTACCTTAATTTGCAAGAAGAGTTTAGGGAGAAAAGCAAGCTTTGTAATGGACCACTGGTGTACTAAACTTCCGCGCATGCGTGTGATTTCTTGTGCCTCTGTAGATGAGTTACCAGATAGTATTGGCAACTGGAAGCATCTTCGGTACCTTGAAATCTGCAGAGCTGGTCTTCTCATGAAAAGGCTTCCTTCAACTTTGTGTTGGCTATATCATCTGCAGATTTTATATGCCAAGAAATGCAAGCTAGAAAACTTGCCCGATGACTTTGGTAAGTTGACTAGTTTGCAGAAATTCGAATCAGATGGATTAACATATTATGCTGGGGATCAAATGACTTTTGATCTAGAAAAATGTGAGGAGGGAAAACGTATAAGTTTAATAAAGAAACTTAATCAGTTTCGTGGACACTTGAAGATAGCTAATGGTGGCATGCTAAGTAAGGATCAGGCAGCAGAAGCTGAACTAAAGAATAAGAAATATCTTGATGAGTTGACACTCAATATGAATTCACAGAGGTCTCAAACCATCCAGGAGAATGTGATAGAAGTGCTTGAAGTTCTGCAACCTCCTATCAGTCTCAAGTCTCTGTTACTCCAGAATTATGCTGGTGTCTCACTCCCAAGCTGGCTTTTGCCACAAAATTTGCCAAGCTTAAAATCACTTACTTTTGCAGGTTGTTTTGAACTCAAGAGCATATCATCTCCCATGATCTCACAGGGCATAAACTTAAATGAGATACCTGCAGTTGGTATTTTCCTCTCCCTGGCAGATGTAACCATTGATGGGTGCAGGAATATATCAAGCCTCGAACAGTTTCTATGCTCAGATTATGTGCCAGCCATCAAGAAAATAAGAATTGAACATTGTGAGATGTTAGCATCAGTACCTACCGAAAAGTTTGGAGAATTTCATTTCCTTGAAGAACTAGTCATGTGTCATTGTCCAAACATCCGGCTCCAAAGATTGGTGTCGCCGTCCCTTCAGAAGCTACATCTCTGGCGTGCTGGTCTCTTTTGCAATATTGACTGCTGCTCCCTCACCTACTTTGATTTATCATGCGAGTCTGTCACGTCCATCAACCTGCAAACATGGAGTCTTCCAGCTCTGCAAGAGTTGCACGTTGCGTGCAAAAATCTTACATCTATTGGAGACTCCCCTATTTTTTCCATTTCTACAGGCACCAGCACCACTAGAGCATTCTCGTTCCTTAATGTTATATCATTTTGGATGTGTCAGAAATTGTCAGCCCTTGATGACTTCCTAACACAAGAATATGTACCTGCTGTTGAGAAAATTGAAATCAAATGTTGTAGGGAGTTAATGTCCCTGCCAGGTGAAAATTTTGGGAGTTTTCCCTATCTGAAACATTTGGTGGTTATTGAGTGTCCAAGTCTCAAGTGGCAAAGGGGATTCACGTTGCCATCATCTCTCCAAAGGCTCAACTTGGCGCAATGTGGGGATATCTCTCCATACGTTCCCAGCTGCCTACTGAACCTTACATCCCTCGTGTCACTGAGGATGATTGTGTGCCAGGGTATAACATCCATTCCAGGCGACATTTGGCGCAGTAATCTTACATCACTTGAGGAATTGAGGATTTCGGATTGTCCAGACCTAGTTTCATTTGGTGGAGCAAAGGCAGTAGTAATGATAAAGAAGGTATTGATATGCCGGTGTCCAAACTTAAGGGGAGTAAAGGAGATCAATAGAGAAGAGCACTAA
>TRIAE_CS42_6BS_TGACv1_515753_AA1672200.1 gene=TRIAE_CS42_6BS_TGACv1_515753_AA1672200 biotype=protein_coding confidence=Low
ATGGTAACTCTCAGAAACTTCTTGACCAACGAGTACTTGACTGATTTCTTCTCACTGGAACGGTCGCGGAAGGTGATGTCGATCGTCGGATCCATGGAGTCAGCGAGTAAAATTGCGTCCTCGCTGTTGGAAGAAAGCAAAGGGCATTTCGGCATTCATGCTTCCGCGACACTTGGCAAGGGCCCAGCTGATGGTGCCAACAAGATCTTGGAAGATATACTGAAAGAAATCAAGGAACGAGCCCCAGAGAACAAGAGCAGCGAGCATCCTCAACCTTCGGTGGTAACTGCAGAAAAGACAAAAGACAAAGATCAAATCAATGAAACCCTAAAGGGAAAGAAGTATATTGTGGTAATCAATGGCATAGAAAATGAGTCCACATGGAAGGAAATCGAGGGTGCCTTCCCGGATGAAGACAACTGTAGTAGAGTGATTATTACTACCTGTAGATGGGACCTTGCCCAAATTTTCTCCTCGGGTGATTATGATTTGGTCTTTAGTGATGGGCCTCCTGCTGCTGAAGCAAACAAGTCAGTGGAGAAGCTACTGGTCCTTCCCTACAAGGACGCTCCTGTTAAGGGTATCTGGAAGGAAATGGACGATCTCAGCTACAGGAAAATCAAGGGGAAGGAGTTCCCCGTGCTCCCAACAACTGATGTCAATTTCCTCAGCACAGTTGCAGTGGTGGATATGAGGGTGTGCCAACTACAAGACGATGATCTCAAGACACCTGGCAATATGAGTGCCCTCCAGACCCTTGCACTGGCGCTTGTTGGCGGTGGCATCCCAAAACAAGGGATGATCATCCCCCGCGGATCCTTCAAGAAGCTCGAGGTATTTGGTCTAGACTGCCGTGTTCCGTGGGTAGCCTTCACTGAGGGAGCTATGCCCCCCGCGTCGCCTAACCTAGGCGACCCGGGCCGCGACCCAATCCACAGCACCTTCGACCCCTGTCACCTGCTCTTCCCCCTCGCCGCCGCCGGAGGCCGGCGCCAGGCAAAGCCTCTGAGGCGCCTCTTCCTGAAGTTATATGCCGGCCCAAAAGGCAAGACCCCTTCAGGGACCAATCACCTCAAGAGTCTCCTCCAGGTGACGCTCACCTACAATCCAGTGTACAAATCAAGTGCCTGCGTCAAGGCGACAACTCGTGCCATGGAGAAAGAAGGACGTATGCGTGATAGGCCATCAGCCTTGATCATCAATGGCACTGGCACCAAGGTGACGGTTCCAAAGATGCAACCGTCCCACTACGTCAAGCCTAATCTGGCAAGGCGGGTTCGGAAAGTCATGCTCTTTCTGTTCAAGTACGTCTTGACCCCGCTTTGCCCGGTGGCGCCCTTTTCCCAATCCATGCTGACCAAGATGCCCAAGCGGCAACTCGCTTTGGCCGTCCCACTTCTGGTTCTCATCTCCTGCTTCAGCCTCACTCTGCTGTTGAGGATAAAACCACAGGTTCTCCTCGTGTCTGCCTGGCTTGCATCCAGGGTCCTGCCAATCATTGTTCTTAGTATCCTCTTCTTCTTAGCTCAAGCGGCCAAGCCAGGATTGGAATACCTCGTCGGTCTTGCTATCGCCTACAAGATTGGATGCCTTCTCTGGGCCGTTATCCCTTTGGTTTACGCGGCAGTCCTGGTATCGTGCACCACGCTCTTCTTTTTCCTCTGTGCTCTGCTGCGCCTTGCCTTTCTCGACATTCCAACACTTGTCTTTAGAGTTGCTCCAACTGGGGTTGCTTTCTTCTTGTCCCGCCGTCTGGTGGGTGTTCCCCGACAAGGCCTCCTTATCTTCCTCACCTTTCTTGCCCTCTTTATTTACTCATTTCCATCTTTTTCTTACTCTACCGTATCATGGATACTCCTGCAGATTCGCAGCATCACCAAGTGGCTCATATAG
>TRIAE_CS42_5AL_TGACv1_374144_AA1191640.1 gene=TRIAE_CS42_5AL_TGACv1_374144_AA1191640 biotype=protein_coding confidence=High
ATGAGAACCGGTCAGGAGTCAACACACATCACCACAACTAACCCAAACGGGTGGAACAAGGACGAATTTTCCGAAAGGATACATGACATTACTTGTCAGCTGCAAGATGGACGAGAGGCTATCACAAGGCTTCTCAACATACTTGGGTCCGGTGGTGCAATTTCAAATGCCTGTCAGAGTACAATCTCAGATCCATGCAGAAGAACAGCCAGTCTTGTTCAAGGGAAAGTGTATGGGAGAGACGAAGAGAAGAGATCCATCAAATCACTGATAAAAGAACACAAAGCAACTGTCGGTTTAACTGTTCTGCCTATTGTAGGCATCGGAGGAGTTGGGAAGACAGCTCTTGCTCAGCTTGTATACAATGATCCAGCTGTGGAAAGCCAATTTGATCACAAGATATGGATTTGGGTGTCTAATAAATTTGATGAAATGAGACTCACAAGAGAGATGTTAGATCACGTCTCCCAAGAAACACATGATGGCATATGCAGCTTTTCCAAGCTTCGGGAGGTCTTGAAGGATCATATTAAATCAAAGAGGGTTCTACTTATTTTAGATGATCTCTGGGAAGGCATGGATGATGGCCGATGGAACAAATTGTTAGCTCCGTTCAGTTCTGATGGTGCAACTGGCAATATGATAGTTCTGACAACAAGAAAACCGTTTGTTGCCAAAAAGAGAGGTACAACTGGACCAATTAACTTGGATGGTTTGAAAAATGGTGATTTTTGGCCAATGTTCAAAACATGTGCATTTGGTGATGAGAATTACAAAGAGAAAGAAAGTCTAAGTGATTTAGGACAGAAAATAGCAGGATGGTTGAAAGGAAACCCATTAGCAGCACAAACTGTTGGGGTACTACTAAAAGATCATCTTACTGTGGATCATTGGAGTAACATTCTAAACACTGAAGATTAG
>TRIAE_CS42_1BS_TGACv1_051178_AA0178370.1 gene=TRIAE_CS42_1BS_TGACv1_051178_AA0178370 biotype=protein_coding confidence=High
ATGGCGGAGCTGATCGCCATATCCCTCTCGGCCAAGGTCGCCGCGGCGCTGCTCCGCACAGGCCGCAGCACGGCCGTCTTCCTCGCCTCCTTTGTCTCCATCCGCTCCGGTATCGCCGCCGCCGCGTGCGACCTCGATCTCCTTCGCGCCTTCCTCCGCTTCGCCGACTCCCACCGCGGCACCAACGAGCTCGTCGACGCATGGGTCAACCAGGTTCGCCACGTCGGCTTCGAGCTCGAGGACGTCACCGACGAGTATACCTTTCTCTCGAGCGTCGGCTTCGTCCGTGCCTGCGCTGACGTAGCGGCCCGGTTCGCCCTCCTAAGGCGCCTGCGGAAGGCAAGGGAGAGGCTCCGCGCCCTGTCCGCCGTGAAGGAGCAGCTTGGCATCCGGCCGACCGAGGCATCTGCGTCAAGCTCGGCTCCTGCGGCGGCCGCTATCTGCCGGAACATATCGGAGGCGGCGCACTTCGTGGTGGAAGGGGAAATCGTCGGTTTTGCCGAGCACACAAGGTTACTGATGAAATGGCTAACCGGGGACGCCAACCCCCGGCGGATAATAGTGGCCGTCTGCGGGATGGGCGGTGTTGGCAAGACTACTCTTGCCACTAACGTGTACAAGAAAATCGCTGCAAACTGCAATTTCGATTGCACCGCATGGGTTACCGTCTCCAAGAACTTCACGACGGAGGACCTTATAAGGAGAATCATCAAGGAACTTCATCGGGGTGTCCGAGACAGTGCGCTGGGGGACACACAGGAGATGGACTACCGGTCACTAGTCGAGGCTCTTCGTGGGCATCTGGCTCACAAAAGGTACTTCCTCTTGCTGGATGATGTCTGGAATGCGGATGCCTGGTTTCAGCTCCGCAGTGCATTGCTTGACAGTGAAACCGGGAGCCGAGTAGTCATCACCACACGCAATCAAGAAGTGGCTGCTCTGGCATCAGACAACAGGACCATCATGTTGCAGCCGCTCCCTGAACATGAAGCATGGTCTCTATTTTGTAGCACCACATTCAGGGAAGATGCGAACCAGGAGTGCGCATATCACCTGCAGAATTGGGCTCTCAAGATACTGCAAAAATGCTGTGGGCTGCCATTGGCGATTATATCAGTTGGAAACCTCCTTCTGTTGAAGGAGAAAACAGAATTTGCTTGGAAGAACGTCCATGATAGCCTTGTGTGGGATGAAAAAGATGACCATGGAATTGGGCATGTAGCGAGCGTACTGAATTTCAGTATTGATGACTTACCATACCGCCTGAAGAGATGTTTCCTCTATTGCAGTGTATACCCTGAGGATTTCTTTATCAAAAGGAAGATTCTTATCAGAGAGTGGATAGCCCAAGGTTTGATAGTGGAAACAGGGCATGGCACGATGGAGGAGGTCGCGGATGGTTACGTGAACGAGCTAGTGCAACGGAACTTGTTGCTTGTCAAGCTGAAAAATGAGTTTGGGCGTGCAAAGCGGTTACACATTCACGACCTGATCAGGGAGATTGCTGCATATAGATCAAAAGAAGATGGATTCTTTCAGTTATCTACGAGTGCAAGGGTGGACTTAAAACAGAAAATCCGTTATCTTACACTTTACCAGTGCCAAAGTGACCACCAGTCAACTCCAAATATGCCCTCACTTCGCTCCTTCTATGTGCTTAGATCAGACCTGGATGTTGCACTATTTTCTCGTTTCAGATTGTTAACTGTGCTAAATCTCTGGTACGTTAAGGGAAGTAAACTGCCTAGTGCAGTGGCCAATCTTCGTAATCTGCGGTACCTTGGCGTACGCTCCACCTACATTGAAGAACTACCGAAAGAACTGGGGAGACTACGTGATTTGCAAACTTTAGATGCCAAATGGTCCAGTATCAAGGTATTACCAAGCAGCATAACCAAACTGAAGAACCTCCGGCACCTGATATTATTTACACGTGGAACCACAGATTTTATGGAACCGGAACCTGGTACTGCAGTTTCTCTTCCAGATGGTCTCGAAAATCTCAAATGCCTCCAGACTCTTAAATATGTTCAAGCTGATCAGAAGGTGATCAAATCCTTAGAAAGCTTGGAACAGATGAGGAGCTTAGAGCTATTTGGAGTAGACCAGAGAATTCTTATCGATTTGCCCTCAGCACTATCCAAAATGAGCTGCCTTCTGCGCTTGGGAATAACCAATTCCGATGCTAATGTAACATTGGACTTGGAGCCATTTTCTCCAGCACCAGTGAAGCTAAAAACCCTCAACTTAACTGGGAAGTTGGCAAGGGGCTGTTACACCTTAGTCTCATCAACGCATGCAACGAGAGGAGCTTGA
>TRIAE_CS42_4AL_TGACv1_288509_AA0950560.3 gene=TRIAE_CS42_4AL_TGACv1_288509_AA0950560 biotype=protein_coding confidence=High
ATGTCGGGGACGGTGGTGAGCATGGCAAGGTCCATGCTGATGGGCGCCATCAGCGTGGCCGCCTCTGCCGCTGCTGCCGAGATGAGCCTCCTCATTGGCGTCCGCAAAGACATCTGGTTCATCAAAGATGAGCTAGAGACCATGCATGCATTCCTTCTGTCTGTTGAAGCGACGAAGAACAAAAGTATGGTATTGCAGGTGTGGGCCAAGCAAGTAAGGGACCTTGCCTACGGTATTGAGGATTGCCTTGCTGAATTCATGGTGCATGTGGGAAGCCAGAGCCGGTCTCAACGACTGCTTAAGCTAAAAGACCGCCATCGCATTGCCAGCCAAATCCATGCTCTCAAAGCAAGGGTTGAAGAAGTGAGCAACAGGAACACACGCTATAACTTGATCACCACAGATGCCTCTAGCAGTATTGACGAGGTGAATTCCTACATGGAAGACATTCGCAGCCACTCAGCTAGCAACATTGATGAAGCAGAGCTTGTGGGCTTTGCTAAGCCTAAACAGGAGTTGATTAATATGGTGGATGTTCGCTCCAGAGATGGTCTTCGGAAGGTGATATGTATCGTTGGCATGGGTGGTTTAGGCAAGACTACTCTTGCTAGGAAGGCATATGAAAGTAAAAAAGACACCATTAATAATTTTTCTTGTTGTGCTTGGCTCACAGTCTCACAGTCGTTTTACAAAATAGAGATGCTCAAGGACATGATTAGGCAGCTATTGGGTGGTGATTCATTGAAGATTTGCTTGAAGGAACTTGAAGGGAAGGCGGTGCAAGTAGACAATCTCGGTAGCTACCTGAGAGAAAAGCTAGTGGATAAGAGGTACTTCATTGTTCTTGATGACTTGTGGACCATAGATGCTTGGAGGTGGATCGAAGATATTGCTATTCCTAGTAAAAACAATAAAGGTAGTCGTATAATAGTAACAACACGAGATCATGGCTTGGCTAAGGAGTGCACCACTGAATCGCTTCTCTATCACCTCAAGTACTTGCAACCAGATGATGCTACAAATTTGCTACTAATAAAGAGTCGGAAAACACATCAAGACATGGAAAATGATAAGGATATGAAGAACATGGCCAACAAAATTGTGAATAAGTGTGGTGGTCTACCGCTCGCTTTACTCACTATAGGAGGCATGCTTGCCACCAAAAAGGTAACAGAGTGGGAGAGTATCTATAAACAAATCCCCTTAGAGCTCGAGGTCAACCCTAGCCTTGAAGCAATGAGGAGGGTAGTTACTCTAAGCTACAACCACTTGCCATCTCATCTCAAGTCATGCTTATTGTATCTAAGCATCTTTCCTGAGGATTTTGTAATCAAAAGGAGACCTTTGGTGGAGAGATGGATAGCCGAGGGGTTTGTTAGAGCCAGGGTTGGGGTGAGCATTGAGGATGTGGGAAACAACTACTTTAATGAGCTAGTCAACCGTAGCATGATTCAATCTTTTAGGGTGAACATTGAAGGAAACGTTAAGAGTTGTCGAATCCATGATATTGTGCGTGATGTCATGATCTCAGTTTCTAGAGAGGAAAATTTTGTGCATGTGGCGGGAAATAATGTAACTGGTGCTGTGGAGGAGACCTTCCGACATGTAGCATACCATGGTAGCATGTGCCAGAAGACAGATATGGATTGGAGCCACGTCCGGTCAGTAACTATGTTTGGTGAGAGATCATTGGGTCCATCACCTTCAGTTTGTTCACCTGACATGAGAATGCTCCGGGCCTTGGATTTAGAGAATGCACAGTTTCAAGTCACACAAAAGGATATCAGCAACATAGGATTGTTTCGCCACTTGAAGTATCTGAATTTTTCTTATCCTCGAAGATATTCACATATTTATAGACTTCCTAGATCCATAGGGAGATTACAAGGTTTGCGCACTTTGAACATTAGAGACAGTTGTATTACAGAACTGCCAATTGAGATTTGTAAACTCAAGAATCTACACAGTCTCCGTTGTACCAGAAATAATTCCTATGAATACTTTGACCTGAATGACCCCACGGTATGCTTGTTGAGCACATTTTGTTGGCCCATACTGTTTACACCTTTGGCAGATCCTAATGAGCGCGACAGGTTAGTTGCTGAGCTACACATGGCCTGGTCTAGCCATTGGTCCGAGTCAGAAGGTGTGAGGGTGCCAAAAGGAATCGGCAAGCTGAAAGAGCTGCAGATACTAGAGGCTGTGGACATCAGCAAAACTAGTCGCAAAGCAATTAAAGAGCTAGGTGAGCTTGTGCAGCTGAGAAAACTAACTGTGGTAACAAAAGGAGCGACCAAGCAAAAATGCAAGGTACTCTGTGATGCCATTCAGAAGCTCACTTCCCTCGGCTCTCTTGAAGTGGACGGTTCACTCGAGTGGCTGCATGTTGTTTCCTCTCCTCCTCCCCCGTTGAGGAGTCTGAAGTTGTATGGATGCCTTGAAGAGATTCCTGGCTGGGTTGGCAGTCTGATGCATTTGGTCAAGCTTTGCTTAAAGGGCAGCGTAATAAAGGAACAAGGCAAAACCACGGAAATACTAGGGCCACTACCCAACCTCATGCACCTTCGTCTTGAAATCGGCTCTTATATTGGGGAGAAGTTAGTGTTCAAAACAGAAGCATTCCGAAATCTCAAGAAGCTTCATATTCGGGGTCTGCAGCAGCTGAGAGAGGTGAGATTTGAGGATGGCACCTCACCCCAGCTGGCAATGATAGATATCAGTTGGTGCAATCTGGCATCAGGAATTATTGGAGTCCACCAGCTTCCAAAGCTCAAGGAGATCTCACTTGGTCCCTTTGGTCGAGTGGCGAAGCTTGCTATGCTGCAAAGTGAAGTGGACGCACACCCCAACATTCCCGTGCTGCGACTGCAGACGGACAGAAGATACCACGACCTGGTAGGCACCGCCGTTGAACTGGGAGAAGCAACGGGTGAATCGTCATCTCCCCATCCCGAGCCTGCAGATGCAGGAGAGAGCTCACTGTCCTAG
>TRIAE_CS42_3B_TGACv1_221161_AA0732330.1 gene=TRIAE_CS42_3B_TGACv1_221161_AA0732330 biotype=protein_coding confidence=High
ATGGAGCTTGACACAGCAACATGGATCAGCATTGCTGCTATTTGTGCTTCGGTTTTCATGGCTATCAAGTGGTGGGATCCCATAGCAGTTCATCTTGGCTATTCCTACAGCGTTCACCTCCATGTGGAGGACCTTGGAAGAAAGGTGAAGATTTTGAGGGCGATGCAAGAAGATCTCCACAACCAGGATCCCTTCCCATCTTCTGCAGAACGCATTAGATGGCTCCAGAGTGTGGACGATTTGCAAAAGAAAGAGAGAGAGATAAAGAATAGGCTTGAAATGAATATGCTTGAAAAACCCGTCATATCTTATTTTGGGAGGTGCCCCATTGGTTGGGAAGCTCATAGAGAGCTCAACAAAGCCAATGATCTCATATGCCAAGGCGACAAATTACTGCCAGAGGTAAAAGCAACCCTGCTCCCTGTGCGCCATGTCCAGCAACAAGAGCTGCGAGCTCCATTGCCGGGGATGGAGGACTCTTATAACAAGGTGCTTGATTTCATAAAGGACAATAGCGCCCCATCTGTATTGCTTGGCGTTTGGGGCATGGGAGGTGTGGGCAAGACAACCCTTATCAATCTGGTAAGTGATTCTCGTTCAAAGTACCATGATGATTTCGCCAAAGTACTGTTTGTTCAAGCTGTCAAGGGATTCACTACAGTTGCAGATTTGCAAAAAGCTATCGCCATTAGTATAGCAATACCTCAGATAGGAAACCAAATTTCCCAAGCACATATCATTCATAACCACCTCAGAGATAAGAGCTTCTTATTGTTGGTGGATGATCTATGGGATGATCTTGATCTCGATGATGTAGGCATCCCGTCGCTTGATGCAGCACAGCCACACCGACGTAAAGTTGTCTTCACGACAAGAAGCATGTACGTGTGTAGCAAGATGGGATGCTGCTGCCCCGAGGATACCATCCAAATGAAGTGCTTGAGTAAACAAGACGCATGGAATCTCTTCACTCAGAAGGTGGGAAGTAAAATCTATGATGATGAGGAAATTCATGAACTTGCAAAAGAGATAGCTGAGGAGTGCTGCGGTTTACCAATGGCTTTATGCAAAATTGGTAAATTTGTGTCGGTCTTGAAAGATCCCAGGGAATGGAGAACCACCAGAGATCTATTGAAGAAATCAAAGCTCCATCAATTTACTGGTAGCCATGAAGATCTATTCAAACGTCTACAAGAAAGTTACGATAAAATGACAAGTGACATGAAGGAGCATTTTTTATTATGCTCATTATGGCCTGAAAATGGTAACATATCCATGGAGAAACTAATAAGGTGGTGGACAGGACTTGGTTTGTTAGATGTGTCTAATGCTAGTGATATGGGCTATTCATACATTAATAGCTTGGTAAATGCATCCATGTTGGAGAAAGGTGACACTGGCCTTGAGTCTACAGAAAGTTCACATGTCAAGATGCACAACATGATCCGTATGGTGGCTATCTGGATTGTGAATGAACATGGATACAAGAACAAATGGTTACCAAATTCTTCATATAGACCAGCCTTAGCCGAAGAGAAATGGGGCACGGTGGAGAAGGCCTGGGTATCACAGGAAGACACATCAAGATGGGGTCAATGGTCTTCCAAGGTTTATTTCCCACAGCTGGAGATGTTGGTGGCTCAACATGGGTTCTCCCTTGAACTGATCATTCGTTACTTTCAGAAGATAACTTTTTTAGACTTGGAGGGGACGAAAAGAGACCGATTCCCTTTTGAGATATGTGAACTGACCGAGCTGCAACATCTCAATCTTTCTGCAACAACTATAGACGTCCTGCCTCCAGAACTGAAGAAGCTCTTGAAACTAAAGTATCTGTACGTCAGAAATAACATTGGTCTTCAAACAATAACAGAAGGACTATTGTTGGACCTAAAAAGGCTTCAAGGGTTGGACCTTTTTCGTACCGGTGTCAGTTTCCCTCCGGCTCAGCATATGCTTCTGGAGGAATTAACAAACTCTACCATAGAACTGCATATGCTTGGCTTTAGTGTGCAGACCATAGCAGATATAACAAAATTGGTGCGTTTGAAAAGGGTATGTACACAGGCACTTTGCATGGACCACTTTGAAGACAAGAGTGATCTGACTGTTATTAACTTGTAA
>TRIAE_CS42_4DL_TGACv1_342436_AA1113720.2 gene=TRIAE_CS42_4DL_TGACv1_342436_AA1113720 biotype=protein_coding confidence=High
ATGGCGACCGTCGGGGCGGCGCTCGGGGGCATGCTCGCCTCAGCCGTCATCAAGGTGGTGATAGGACAGATCAGTTCTACCATCGCTGGGGAGATCAACCTGCATAAGAACATAAAGAAGGATCTGGAGAAGATGAAGATGACGCTCGAGTCAGTGGAGGCCGTGCTCAGCGACGCTGAGAGGCGTTCTATCACCGATAACTCGGCGCTTCTGTGGCTGAAGCGGCTCAAAGACGCCATGAACGACATCTCCGACATGCTTCAAGATTTTGAAGCTGACACCAACTTCAACCTGTTGGCAAGTACGATGAAGAAGATTAAGATGCCACACAAGATGAAGGAGATGCAAAAGCGCCTACAGAAGATAACATATGACCGTAACAATTATCGTGTTCTGCCAGAAGCTCGCAGCGAGGAGCAGCTAGTTCGTGATATCCGGGAAACAGCAGGGAATGCGGAGGAAGCAGAAATCATCGGGAGGAGTGAAGAAAAACTGAAAATCTTGGCTTGTTTATCTGAGAACAGCACTCAAGGCACCACCATCTTTCCCATATGGGGCTTTGGAGGCATTGGAAAGACCACCTTGGCAAGATCGGTTTTCAACAATTCCCAGTTCAAAGAATACTATCGGGTGTGGGTCTATGTGTCCCAGACATTTGACTTGAAAAAAATTGGCAACATTATAATATCGCAGCTGTCACAGCAGAGCCAAATATCTGATTTACATAGTATCCATACTCGTCTTCAAGAGTTGTTTACTGGTAAGAGGATCCTGATCATTTTGGATGACCTGTGGGAGAAGCATCCTTCTCAACTAGAACAATTGAAGGCTATGCTGAAGCAGGGTGAGGGGAGCAAGGTGATGGTTGTGGTAACCACACGCGAAGAAAACATTGCAAAGGAAATTGGTACTGTTGCTCCATACGAATTATCTCCCTTCACCGATGAAATGTGCTGGGATATTATTAAGCAAAAATGCAACTTTGAGGCTTGTCCTGACAAAGAGCGTTTGGAGCCGATTGGGAAGGAAATTGCAAAGAAGTGTGGAGGTGTGCCTTTAGCTGCTCAATCACTTGGACACATGTTGAAATTCATGCCGTGTGAAATGTGGGATTCGGTTAGAACCAATCATATTTGGGAACTGTCTATTTCCAAAGATACACCAAATACACATGAAGTGCTGGCATCCTTGCTGTTAAGCTACAACTTCATGCCTCCACGCTTGAAGCTATGCTTTGGTTATAGTGCAATCTTTCCAAAAGGTCATGATATTATTGAAGATGATCTAATTTATCAATGGATTGCTCTTGGATTCATAGAGCCATCTAGTGCGTTCTCTACCTGGCATGTCGGTCAAAATTATTTTAGGAAGCTTCTGGAGATGTCTTTTCTTCAACATTCAAAGGCTGACAATAGAACTCTCAAAAGAAAACATGTTCCAAGGTTCACTATGCATGACCTGGTGCATGACCTTGCAAGATCGGTCATGGCTGATGAATTTGACTTGGAGGGCCCGAACTGCCGTTATGCATGGCGGACTCGCGCAGATTTTAAGCCATTAAAGCCATCCACGACTTCACCTGCAAAGCTAAGGGCGCTGCATATTATGGACCATACCTACACAAGAATTCAGTTCCATCATGATGTAGATTCACCAGCTAAGTACATCCATGTCTTAGATTTAAGCACAGACTGTTCCCATGAGTTGCCAGATTCAATTGGTCAATTTAAGCAGTTGAGGTATCTTAGGGCTCCATCATTTCAGGGTAGAATGAATCCAAGGTTTTTTCGTATGCTCTCAAAGTTGAATTATCTCAACCTTCATTGCTGTCATGAGCTCTCAGCATTGCCAGAGTCGATTGGCGAAATGAAATGTCTGATGCATCTTGACTTATCACGTTGTATACACCTACAAGAACTCCCATTGTCATTTGGGAATCTCAGAGAGTTGCTATATCTGGATTTGTCAAACTGTAATGGTCTTTTAGGGATACCCCAAGCTTTGGGTGGCCTTAACAAACTCCAACATTTGGACTTATCATCATGCAAAAATCTCAGAGGGCTGCCAGACGTCATCCGCAAGCTCACTGAACTCTGCTATTTGAATCTATCAGGGTCCATGCATCATATCTTTGACAGTTCATCAACAGATCAAGCTGAGAGTTTCATTCACTATATCTGCATGCTTCCCAATATGAAGCAGCTGGACTTGTCTTCCCAAGGTGAATATTCTCTTAGTATACCAGATAGTGCTAGCCGCCTCAGCAAGTTGGTCCTGAATTGGTGCCGCCATGTTACTAGGATTCCAGAATGTGTGGCTAAAATGGATAGGCAAAGCCTTTTTGGCTTGTTGCCGGAATTTTTTGTATATTCAGATGCTACTGAATCTAACAGCAACCTTGGGTTGCTTGAGCATATAAATCCTGAACAGCTGTGTATCAGGATGCTTGGAAATGTGAGGTTCTTGGAAGAGGCACGCATTATAAATCTGCGTAAGAAACAGAGAATTGGGGAACTGAGATTAGGGTGGCTCGAAGATGCAAAGAGATACGTGGACGACATGGAGTTGCTGAGGGAGCTAGTGCCACCAACCACTCTGCAGAGGTTTGAGATATCTGGTTATAGTAGTGTGAGCTTTCCGGACTGGCTAATGAGTATCAGAAATTATCTCCCTAATCTTGTGCGCGTGGAGATGTCTAATTTGCCAAACTGTAACAGTCTACCACCCCTTGGCCATCTACCAAATCTCCGAGAGCTTATTCTGGGTGCGATGAAAAGCCTGGAAGAATGGAACATAGCATACTCGAATGGCGAGGATAGTCCGGATGAGCTCATGTTCCCTAAGCTTGAGGAAGTGATTATATATAATTGCCCCAAGTTGAGGATAAAACCACACCTTCCTAGAGCTTCCTCTTGGAGTATAACAAGAAGTGATAGTGTGCTTATCTCATGGGGAGAGAGCGTGTCACACACCGGTGCTTCCTCATCTTCTTCTCCAGTATCCACTACTCTGGAAGTTACAGGCAGCAAGTTGCCTCTGCAACAGTGGAGTTTGCTTCACCACCTACCTGCCCATAGTGATTTGGATATCTATGGTTGCAGTGATTTAGCAATCTCACCAGAGATCATCCAGGCCCTCCACTCCCTCAAATCACTGAAACTGGATATACGAGACTCAGACCATGCAGAACTGATCGAGTGGTTCACATACCTCACGTATCTTCAGCAGCTGTCATTACTGAACTACAACAAGCTAGAGGAATTGCCCGCATACAACAGCTCACAAACCTCCAACAATTGGAAATTCGTGACTGCCATCGATTAA
>TRIAE_CS42_1BS_TGACv1_049498_AA0155040.1 gene=TRIAE_CS42_1BS_TGACv1_049498_AA0155040 biotype=protein_coding confidence=Low
ATGGCTGAGGCAGTGATTCTGTCAGCCATAATAAAGATTGGCGTTGTTCTAGGGAATGAAGCAATAAAGCAGGCTAGCTCACATTTTAAAAAGTTTATTACACAGCTAACAGAGCTTCAGGGCAGCATGGGCCGGATCAGAAGGGAGCTCAGATTAATGCATGGATTTCTTTGCCAAGTGAACATGTGGAATCGGAAGAATCAGGCCTATGAAATTTGGGTTCAAGAGTTGAGAATGGTTGCTCACGGGATTGAGGACATTGTCGATGACTATTTGTATCTTGTTAGTCATAAACATGATACTGGACTGGGCGCCTATCTGAAGAACAGAATTAAGCGGCCATATGTGTTGTTGTCTTTGAATAGGATAGCTTCATTGGTTAAGGAAGCAGAGGTCAATCTCGTGCACCTCTTCCAGGCTAAAGATAGGTGGGTTCCAATGGTAGGTGGTGGGGATTCCAGTGGCTCGAGTTACTTTGTTGAGAGGTCCCAACATCTCACAAGCATTTCACGTTCCCTTGGTGAAGAAGATCTTGTGGGGGTGGATAAAAACAGAGGAAAACTTGAGCAGTATTTGGTAGGTGATGATTTGGCACGCTCTGTGATAGTGCTGCATGGAATGGGAGGGCTTGGTAAAACAGCTTTGGCTGCCAATGTCTACAAGAAGGAGAGGGAAAAGTTTGAATGCCATGCCTGGGTCTCCATCTCTCAAACTTATTCCATAAAAGATGTTCTGAAATGTCTAATTACTGAACTTTATAAAGGCAGAAAAGATACACCAAAAAACATGGACATTAATGGCCTTCAAGATGAATTGAGGACCTTCCTACAGGTCAAGAAATATTTGATCATATTGGATGATGTTTGGGCTCCGGAAGCTCTCGAATACCTATTGGGAGCACTCGCTCATAATCGGAGGAGGAGTAGAGTACTTGTGACAACACGCATTGATGGTGTAGCTCACCATGCTCTCCAAGACCAGAAGATAACAATTGAAGCCCTACCAAAAGATGACTCATGGAAGCTCTTCTGTAAGATGGGGTTTTCCAAAGATACAAATTATAAATGCCCTGATGAACTGAGAGAATTAGCACAAGAAATTGTCAGCAAGTGTAAAGGCATACCTCTTGCAATTGTAGCTGTTGGTAGGCTCCTCTTGATGCGCGACAAGACCAGAGAGGAATTCAAGCGAATACGTAACCAGCTCGAATGGGAGCTAGTTAACAATCCAAGGATGGAACATGTCAGGAATATTCTTTATTTGAGTTTCAGCTACCTTCCGACACATCTGAAAAGTTGTTTCCTATACTGCAGCTTATTTCCAGAAGACCATCCTTTCTATAGAAAAAAGCTTGCACGGCTATGGATAGCGGAGGGGTTCATCGAGGAAAGGGGTGTAAGCACATTAGAAGAAGTGGCAGAAGGTTATATGCAGGAGTTGGTTCACAGAAACATGCTACAACTTGTTGCAAGGAATTCATTTGGTAGGATAAAGAAATTTAGAATGCATGATATTATACGTGAATTAGCAGTTGACTTGTCCCAGAGTGACTGTTTTGGTGTTACATATGAGGAAGACAAATGTGGAGGGTATCTTGAGAATGGTGGGCGTCGATTGGTAGTACACAAACTAAAGAGGGATGTTCCGCAATCAATTTCAAGTATACACCAGCTACGATCCATGACAGTATTGGACAATAATATGCCATCATTCACTCTACTGCCTCTGTTATGTGAGAAGTCACGATATATGACAGTGCTAGAATTAAGTGATCTACCTATCATGACGATTCCATATGCTATTGGGGATCTGTTCAATCTTCGCCATTTGGGTCTGCGTAATTCAAAAGTGAAGATGCTCCCAAATTCTATTGAGAAGCTCTCAAATTTGTTGACACTGGACATTTGTAATTCCGAGGTAAATGTGTTGCCTATTGGGATCGTGAGATTGAAGAAGCTTAGGCACTTATTTGCTCAGATATGGAATGATCCATCTCATGCAGCTCTCCATGTGTTCAGTGGTGTAGTCATCTCCAAGGGTCTTGGTAACCTAACAAATCTGCAGACACTACATGCACTGCAAGCACAGGATGAGTCAGTTAGACAACTGGGAGAGCTGAGGCAACTGAGAAGCCTGAGAGTATTGAATGTGAAGGGAACCAACTGTGCACGTCTCTGCGAGTCTCTAGTTCAGATGCAATTTTTGTCCTACTTAGATGTGATTGCAAATGATGAGAATGAGGTTCTACAGTTGAATGCCCTCCCGCCAAACCTGCAAAAGCTACGTTTGAGAGGGCAATTAGACACCGAGACTTTACATGAGTCCTCTCTCTTGCGAGAGGGAAATCAAAACTTGTATTCACTGGGTCTATATTGGTCAAGGCTGCTAAAAGACCCCCTGCCATCCCTTTCTCAGTTGAAAAATTTGACGGAGCTATTCTTCACCAATGCATACAATGGAGAGCAGCTAGTATTTCACAAGGAGTGGTTCCCCAACCTGAAGACTCTTCAGTTACAAGACCTTCCTCGTCTGAAGCGGCTAGAGATAGAGGACGGTGCTTTGGCGACTCTGGAAAAACTATTCCTAGTCAACCTCAACACCATGATGGAGGTCCCACCTGGCATTGAGTTTCTCGTGACCCTCCAGTATCTAGCCTTTCAAGAAATCACTTCAGAATTTTTGACGCTGCTGGACCAATGTCCTAGAGTGCCCCAGTTCTGGTATTCTCTCTGA
>TRIAE_CS42_7AL_TGACv1_556550_AA1765170.1 gene=TRIAE_CS42_7AL_TGACv1_556550_AA1765170 biotype=protein_coding confidence=High
ATGGCAGACCTGGTTGTTGGGTTGGCCAAGTCAGTGGTGGAGGGGGCGTTGACCAAGGCCCAGGTGGCCATCGAAGAAGAGGCCAAGCTTCGGCAGAGCGCGCAGCGCAACCTGGTGTTCATCACCGGCGAGTTCGAAATGATGCACTCGTTCCTCAAGGTGGCCGACGAGGAGCGCCTAGAGAACAAGGTGGTGATAACGTGGGTGAGGCAGATCCGCGAGCTGGCGTACGATGTGGAAGACTGCATCGAGCTCGTCATCCACCTCGACATGAAGAACAGGTGGTGGTGGCGCGTCGTCCCGTCCTGGTGCATGGCGCTGCCGTTGCCGCTGGACGAGGCGGCCGGCGAGATCGAGCAGCTCAAGGCGAGGGTGGAGGATGTGAGCACTAGGAACACACGCTACAGCCTCATCAGCGACACGGGATCCAAGCCCGTCATCCTGCAGCAGGAGCCGATGGCATCAAGCGCCGCCATCGTCGCTGCAACCACGGCTGACATGCTCGCCGAGGCAAGAGGTGCCACCAAGAGGCAGCAAGGATTCAGCGACCTCACCCGGCTCATCTCCAAGAAGAAGCAGGACCACGACAATGGCCTTCAAGTCATCTCGGTTTGGGGTGCAGCTGGCGACCACGGGACGACATCCATCATCAGGAAGACCTACAACCACACAGAGATATGCCAAGAATTCCCCTTCCGCTCCTGGGTGAAAATCATGCATCCTTTCAATCCGCACCAATTCATGCGCAACATGATGGCTCAGTTCCATGCAACCTCTTGCATGGAGCAAAGAGGAACCATAGGCAGGGATGTCTTTGAGAAGATGGAGGCCACTCAACAAGATCTCTTAAGTGAGTTTGAGCAGCTATTCAACGAGAAGAGGTACCTCATCGTCTTGGAAGGCCTGTCACACATGGTAGATTGGGATGCTATCCGGGCATTCCTTCCTGACACCATGAATGGCAGCTGGATCATCGTGTCGACGCAGCAATCCGAGATAGCAACCTTGTGCATCGGACACTCATACCAGGTGGTGGAGCTTCGAAAGTTCTCGGATGAGCACTCCATTTGTGCCCTCTACAAGGCCTCTCAAGGCGATGGGGCTAAAGACAAGAACCCAATGGGTTCTGATGGCGGTGAAGATAAAGGCAAAGAACCAATGGCTTCTCTCGAGAAAATAATTAGAGAGAAGAAAATAATGTCACTTAGAGAGGAAGCAGATGAATGGAAGCAGAAGAATGATGCCCTTGTTGGACGTGAGGCACGAATGACTGAACTTGTTAAATGTCTAGCTCAGGCACGTGTCAATTCTCTCCCAGTGATGTCCGTGTGGGGTATAGCTCAAGTTGGGAAATCAGCACTTGTCAAAAACTTGTTCTATGACACAGTACTTCAGCTTCAGGGTGGAAACTATGAGGATTATTATTGGGTGGATGTATCCCATCCATTTAATATTAGAGACTTGTATCTTAACTTGCTTTCAGATTTTCATTCGGAGAAAGATCCAACTGAAGAGTGTCACCGTCTTCTGAAAAAAGGTTGGTGCCTCATAGTTATCGACGATCTCCGGTCCACAAAGGACTGGGACATGATACAAGCTGCCTTGGTATCCAAACATTTAAAGAGTGTTGTCATTGTTATAACAACCGATCCAACCATTGCTGAATATTGCACAAATAAAGAAGAACTTGTGTTTAATGTCAAGGCTCTAGAAGCTGATGCGGCCTTTGATCTCTTCAAAAAGCAGGTACTTAAGAAGAGTTCAACATACCCTTTGAAGGATCAGGAGGCGGATGTAAAAGACCTTATTTCAAAGTGTGGCGGTCTTCCCAAAGTAATATCTGCTATAGCTGGATTACTGGCCACGAAGACAAACAGAAGGATGGAAATTATTAATTCTTTGAATCAAAAATTTATGCACCGTCTGGAGACCAACCTGGAGTATGATAATCTGCAAGATTTATTTGGCTGGATGCACTCTTACTTCCGTACTTGTCCTGATGCACTCAAGCCATGTATCTTCTACCTGTCGATTTTTCCTCAAGATCAAACCATCCGGCGAAGACGACTGGTAAGGCGGTGGATTGCAGAGGGTTACTCCAGGGACAGTGACAATGAATCTGCGGAGGAGAATGGGGAGAAACACTTCTCTAAGCTCCTTGAATTGAGCATAATCCAGCAGATATCATCCGTCGACAGCTGTGCATTCAGTGTGGACGAAGTTAGGATGGTTATGTGCCAGGTGAATGGTTTCATTCGAGAGTACGTCGTGTCACGGCGAATGGAAGAGAATCTTGTGTTCGAATTGAGTGGAAAATGTGCACTAACAACCCAACGCAACGGGCGTCACCTTGTCATATTGGAAAAGTGGAAAAGAGATGAAATTGTGTTTGCAAGCATGGACTTCTCTCGGCTACGGTCACTAACAGTGTTTGGAGTGTGGGAGTCATTCTTCATCTCTGAAAGTATGAAGATGCTTCGTGTGCTTGATCTAGAGAATGCAGAGGCTTTAAATGATGGTGATCTTGACAAGATATTTGAGTGGTTGCGTCGGCTCAAGTTCCTCTCATTGCGAGGGCACACTGAGATCAACCATCTACCAGGTTCATTACATCATCTGAGGCAGCTCCAGACACTCGATGTGAGGGGCACCTCAATAACCACCCTGCCAAAGAAGATCACCAAGTTACACAAACTGCAGTATATTCGTGCCGGCAACCGCACCATGGGCATTGAACGAGCCGTTTCATCCAGCAGCTGCAGCTGGTTGCCTGAGTTCTGCAGATGTCATCATCCTACAATCAGTGTTGAGGTGCCTACAAAGATTGGGGAACTGACTGCGTTGCACACCCTTGGTGTTGTCAACATCACTGCTTCAGGTGCAAAGAATACTGTGAAAGAGCTCAAGAAGCTCACCCAGTTGCGCAAGCTCGGGGTGTTTGGCATCAACGGGAAGAACAGCAGCAATTTTTTCTCTGCAATCGAAGATCATGCCCATCTGGAGTCCTTGTCAGTTTCACTCAACAAGGACACCACGCGAGATTGTTGCTTCATCAGTAAGGACAACAACAGTCAAAGATGCTTGGATGACATGATCTCCCTGCCTTGTACAAACCTTCGGAGCCTTAAACTGTATGGGCTTGAAGATAAGTTGCCGAAATGGGAGGGGGAGCAGCCTGTAAAGTTTGGAAAGCTCACAAAGCTGGAGCTGGAGATGGCGTCTTTCCCAGAAGATGTCATAAGGTTTGTTGGCGGGCTTCCAGAACTATGTATTCTTCGTGTTAAGCAGCATCAAGATCGTCCCCTCAACTTCTGTGTCATGGTGAATGGATTCGAGGATGACTCCTACAAAAAGGTCAAGATTCTCGAGATTTCCTGCTCCAACAGTTTACCTGTGAGTGTGACTTTTGGATCATGGACAATGAAAAAACTTGAGCTGCTCAAGGTTGACTGCTACGGTGGGTCACCGCCTTATGAGTTCAGTGGCCTGGGAAACCTAGAAGAACTCAAGGAAGTCGTGCTAGTTAACGGCTCCAGCGCCCAAGCACTGAAGCAAGAACTCGATCACCAGCTTGCCGAGGAGCACCCGAAAGAAAAGAAGCCTGTCGTGAAGCTGGAGCAACCACCACCTTCGTCCTGA
>TRIAE_CS42_6BL_TGACv1_500601_AA1606980.3 gene=TRIAE_CS42_6BL_TGACv1_500601_AA1606980 biotype=protein_coding confidence=High
ATGCTGGAAGATAAAAATGGCTCGACCAAGGATCGCAAGGTGTTGTCCATTGTTGGCTTCGGTGGGTTGGGAAAAACAACACTGGCGAAGGAGGTATATCGCAAGATCCGGGGAGATTTTCATTGTCATGCTTTTGTCTCATTCTCGCAAAAGCCAAATGTAAAAAAAATTATGAAGGATTTAATCTTCCAGCTGCCTTGCAAGCAAGATTTTAAAGAAGGCATCGACACTTGGGACGAAACGATATGCATTGGGAAGCTAAACGAACTCCTACAATATAGGAGGTATCTCATTGTTATTGATGATATATGGTCGATACCAGCATGGAATGCTATCAAGTATGCTTTCCCGGAGAATGATTTTTCTAGCAGAATTATAGCTACTACACGCATTGTTGATGTAGCAAGATCGTGTTCTCTAGATGGTAATGGCCGCATGTATGAAATGGAAGCCCTAAGTGATTTGCAGTCCGAAACATTGTTTTTCAAAAGAATATTTGGTTCCGAGGACCGTTGCCCTGATGTGCTAAAAAAAGTTTCAAACAAACTACTGAAGAAATGTGGAGGCCTCCCACTGGCAATTATCAGTATATCAAGTTTATTGGCAAGCAAACCGGTGGTCAAAGATGAGTGGGAGAGGGTCAGAAGGTCTATTAGTTCAGCATTGGACAAAGGCCGAAGCTTAGATGGAATGAATAGCATACTATCACTTAGCTACAATGACCTTTCACCTAATCTTAAGACATGTTTGTTATATTTAAGTATATATCCTGAGGATTGTGTGATTGAGAGAGATATTTTGGTGAGGCGGTGGATAGCAGAAGGCTTCATCTCTGAAGAGCGTGGACAGAGCAAACAAGAGGTTGCCGAGAACCATTTCTATGAGCTAATAAACAGAAGTATGGTCCAACCGGTGAAAGTTGGCTATGATGGAAAGGCTCGTGCTTGTCAAGTCCATGACATGATGCTCGAGCTCATTATTTCAAAATCGGTTGAAAATAATTTCATCTCTTTGGTAGGCCATGGTCAAACTGATTTGGCAAAGCGTGATGGTCTTATTCGGCGACTATCAGTCCAACATATTGACCAAGAGCTTGCATGCATATTGGCAAATGAAGATCTAAGACACATACGATCTCTGACAGTTATAGCATCAAGTTGCATCAAACAATTGCCTAGGCTTGTTCGGTTTGAAGCTTTGCGTGTCCTAGAATTTCAAGATTGTAAGAATTTGCATGAATATGATACGAATGGTCTAGATAAACTATTCCAGCTGAAGTACCTGAGCTTTAGGGGTACTGACATGTCAAAGCTACCATCAGGAATTGTGAGGCTATATAGTCTAGAGACGCTAGATCTTAGAAATACACATATAGAAGAATTGCCCACTGGAATTATTCAGCTCGTAAAGCTAAAACATCTACTCATTGCAAGATATATCAAAGATGATCCTTACGGTGACACAAAGATACCAAAAGGGATTGGAAATATGAAGAATTTGCAGGTGATCTCGGGCTTTAATATTGTCAAGAGTTCATTAGGTGCAGTCGAGGAACTGGGGAATCTGACCAGTTTGAAAGAACTCTACCTGCAGATGGACGGTAAAGGATCTCAGGAATACAAGAGGCATGAAGAGATGTTACTCTCCTCAATATGCAAGCTTGGCACCTACAAACTTCAGTCTTTATGGATAGTCTCTGATGATTCAACACCCATCCAGTTCTTAGATTCCTGGTGCCCTCTCCCTTATAACCTCCAAACATTTTTGATGGAAACTAGCTACTATTTACCAAAGATGCCAAAGTGGATTGTACCAGCACTCGGCAGTCTTGAGTACCTGGATATTAATTTGATTGAAGCAACAGAGGAGGATCTGCGAATACTTGGAGAGATGCCTGCCTTACTTTGTCTGAGTATAACATTCAGGACTGTCCAAAAAGAAAGGCTTACTGTACAAGGAGCTGCATTCCCGTGTTTGAAGGAATTCAACCTTATTCGTACTCCCCGTTGTGCAAGTGCAATTTACTTGACATTTGAAGAAGGGGCGCTGCCAAAGCTGGAGAAGCTTGAGCTGCCGTTGTTTGTTTCAGCGGCAGAAGCCCATGGGTTCTACTTGGGTCTTGCCCACCTCCCATGTCTGAGAAATGCCCAAGTGACTCTCTGCAATGATGCCGAAACATCTTCCGAAGGCACCTCTGCAGCAGCTGCCGCTATAAGGAACGAGGCAAATAGCCATCCCAATCATCCCAGGTTATTTATCCGGGACCGAACGACTGATTGGTATTATAACCCCGACGAGGAAGAGAACCACACTGACGAGGAAGAGAGCTAG
>TRIAE_CS42_1AS_TGACv1_019203_AA0063110.1 gene=TRIAE_CS42_1AS_TGACv1_019203_AA0063110 biotype=protein_coding confidence=High
ATGTCAAAGCCTCAACAACCATCAATCATCTCAGACGAGAAAAAAAAATCCTCAAGAACCATGGCGGAGGCTGTTGTCGCGCAGCTGGTGGTGACGCTCGGCGGGGCGCTGGCGAAAGAGGCGGCGACCTACGGCGCGGCGCTGTTGTGCAAGGAAGCTGCGGCCCTGAGGGGTCTCTTCAGCAAGATCCGCCAGTCCAAGGTGGAGCTGGAGAGCATGCAAGCGTACCTACAGGAGGCAGAGCGGTTCAAGGATATCGACAAGACCACCGCCATCTTTGTCGGTGAGATCAGGGGCTTGGCCTTCCGGATCGAGGACGTCGTCGACGAGTTCACCTACAAGTTGGAGGACTGCAAGCACGGAGGGTTTGCCGGCAAGATGAAGAAGCGGCTCAAGCATATCAAGACCTGGCGGCACCTGGCAGCCAAGCTCCAAGAAATCGAAGGCCAGCTGCAGGATGCCAACAGGAGGAAGAGAGATTATGCCGTCACCGGCATATCTGCATCTTTTGCCAGATCGACGAATCTAGGTCAAGCTCTGCACTTCACCAGGGATGAGGACCTTGTGGGGATCGAAGAGCACAAGGAGAGGTTGATACGGTGGCTGACCGGCGGTGGTGATGCACAGGAGCAGAGCTTCAGCAAAGTCACCCTGGTGTGGGGGATGCCTGGTATTGGTAAAACCACTCTGGTTGATCATGTGTACAACACTGTGAAAGTGGATTTCGACGCTGCGGCATGGGTAACTGTGTCAGAAAGTTACAGTTTTGAGGATCTGCTGAAGAAGATTGCAGGCCAATTCGGCATCGTAGTCGACGTCGCCAACATTGAGATGCGAGTCCTAGCAAAGTCCATTCACAACTACCTTCAAGGTAAAAGGTACATCTTGGTCTTGGATGATGTTTGGGCTGAGCGCTTGTGGTCGGAGATAAGAAATGTCTTCCCAACATCTAACTGTACCGGCCGATTTGTCATCACATCAAGAAAGCAGGCAGTGTTGACAACTAGGGAATTTTCATATGCAATTCACTTGGAACCATTACAAGAGCATCACTCATGGCTGCTATTTTGCAAAGGAGCCTTTGGGGATGCCGATGACAAAGAGTGCCCGTTGGACCTACAGGAATTGGCTCGGAAGTTCATAGCAAAGTGTCAAGGCTTGCCTATTGCTATTACATGCATTGGCCGCCTACTCTCCCGCAAACTCCCAACTTCCGCTGAATGGGAGGATGTGTACACAGGTTTGGATTCACAGTTGGCGAAAGATGTGATCCCTGATGCTCATTTGATCCTAAAGGTCAGCTTGGAGGACCTTCCGTATGATTTGAAGAATTGTTTCCTACACTGTGCATTGTCCCCAGAAGATTATATATTAAAGAGGAGGAAGACAATGAGGCAGTGGATCACGGCATGGTTTATCACGGGAAAAGAAGAGAGCAAAACATTGGAGGAAGTGGCAGAGGGATACTTGGCTGAGCTTGTGAACCGAAGCCTACTGCAGGTAGTGCAAAGGAATTTTGCCGGACGACTGAAACAATGTCGGATGCATGATGTCATTCGCCTTCTTGCACTCAACAAAGCCAAAGAGGAATGCTTTGGTACAGTTTATAACGGCTCTAGTGGTGGTACTGAGGCGTTCTGTTTAGTGGGTGCACGTCGCATATCAATCCTAGGGGGAAACATTGAACAACTGAGCCTATCTGGTGCAACACAGCTTCGCGCGCTCCATGTATTTGAGAATTATATCAATGTTGACTTTCTGAAGCCTATCCTAACAACTTCAAATTTGCTGTGTATATTGGAACTGCAAGGTACTGGTATCAAAATGCTGCCAAATGAGGTATTCGACTTGTTTAATCTGCGTTATTTGGGTCTTAGAGATACCGAGATCGAAAGCCTGCCTGAAGCATTGGGGAGGTTACAAAACTTGGAAATCTTGGATGCTTATGATTCTAACTTGACGTACTTGCCAAAGAGTGTTGTAAAGCTTCAGAAGTTAAGATACCTGTATGCATGTACTTTGGACGCATTTGGAGTAGCTCGGGTCAAGGTGCCTAGTGGCATGCAGCACTTGGCAGGACTGCGGCCTCTTCACTCCATCAAAGCCACTCCAGAGTTTCTCCGTGAAGTTGCTGCTCTGACGGAGCTAAGAACATTCGGTGTCTGCAACGTGAGAAGTGAACATTCTGCTGATTTAACCAATGCTATCACCAGAATGAGTCATCTTGTTCATCTCGAAATTGTTGCTGCAGCTGAGAATGAGGTGCTGCAGCTGGAAGGGCTATATTTACCTCCAACCATTTTCTGGGCTTGCTTTAGTAGGGAAGTTAGGAAAAACAATGATGCCTCAACTTTTCTCTTCTTGGTCACACCTTAA
>TRIAE_CS42_4BS_TGACv1_329021_AA1096900.1 gene=TRIAE_CS42_4BS_TGACv1_329021_AA1096900 biotype=protein_coding confidence=High
ATGGCGGGGGTTCTGGATGCTTTGGCATCCTACGTGACCAACATGCTCGCCGAGATGGCCAAAGAGGAGGTGGCCATGCTAATCGGCGTGTCTGACGGGATCAGAGATCTGAGCATCAAGCTTGGGGACCTCAAGAATTTCCTTGCAGATGCTGATAGGAGGAACATCACCGATGAGAGTGTGCGGGGGTGGGCGGGCGAACTGAAGCGTGCCATGTACCTAGCCACTGACATCGTCGACCTATGTCAGCTCAAGGCCATGGAGCAAGGTCAAACAAAGGACAAGGGGTGCCTTAACCCTCTGCTCTTTTGCATGCGGAATCCCCTCCACGCCCACGACATCGGCACCCGCATCAAGCTGCTCAACCAAAATTTGGATGATATTTGCAAGAGGGGCAGCAGTCTCAATTTCATCAAGCTAGAAGCCTACCAAGACCAAAAGACCACTCGGTCTCCCGCCACTGACCGGAAAACAAATTCACTGATTGAGCGGTCCGGTGTGGTTGGAGAGAAGATCGAGGAGGACACGAGGGCACTTGTGGAGGTGCTTACAAGGGACGCGGTAGGTGACAAGAGTTGTCGCCTCATTGTGGTCGCCATTGTTGGTATCGGAGGGATTGGTAAGACTACCCTCGGCAAGAAGGTCTTCAATGATGAGACCATCGAAGGCAAGTTTGCTAAGAAGATATGGCTTAGCATCACACAAGATTTCACCGATGTTGAGTTGTTAAGTACGACCATCACTGCCATTGGGGCAAATCTGCCTGGAGGGGGTGGGGCTCAAGACAAGGCCCTACTCGTCGATGCTCTCAAGAACGCCATCAAGGACAAGAAGTTCTTTCTTGTACTAGATGACCTGTGGGATGTCGATGCATGGAACAAACATCTAATGACTCCCTTTAGCTATGGTGGCCCCGGTAGTAGAGTCCTCATCACCACCAGACATGACACTGTAGCCCGAAGCATGAAAGCCTTTCATCCGTACCATCATGTTGACAAATTAGCTCCACAAGATGCTTGGTCGTTGCTCAAGAAGCAGGTACTCACATCACAGGAAAATGAACCAGAAGTTGATAGGCTAGAAGATATCGGGTTTCAGATTGTAGCAAAATGCGATGGTTTACCACTTGCTATAAAAGTTATGGGTGGACTCTTATGCAAGAAGGAGAAAACACGACGTGATTGGCAAGATGTCCTGAATGATGATATCTGGTCAGTATCTCAAATGTCAAAGGAACTAAATTATGCCATATATCTTAGCTATCAGGACTTATCACCGTACATAAAACAGTGCTTCTTGCACTTCTCCCTCAAACCAAAAAAGACACTGATAAATGATACTGAAATTGTGTCCATGTGGGTTGGTGAAGGATTGGTTGAAGGAGACACATATAGTCGTAATTTGGAAGAAGGGAATAAGTACTATAAGGAGCTAATAGTAAGGAACCTTATAGAGGTAGATACAGATTACCCCAGTCAACTTATATGCAACATGCATGATGTTATTCGCTCATTTGCTCAATTTGTGGCTAGGGATGAAACACTAGTAGGTCACAATGGAGATACTATCAAAACAAATCTTAGATCACCGAATTATCTTAGATTATCCATAGAAACGAAAGGAGTGGGATCCGATGAATTTGAGTGGAGATATTTAAGAGAGCAGAAATTGCTTAGGTCACTAATATTAACCGGAAGCCTCAAAAGTCAGCCTGGGGATTCATTGACTAACTTCCCAAGTCTACGTCTTTTGCATATAGAATCTGCAAATATTGCTGCACTAGTTGAATCTATGTACCAACTCAAGCACTTGAGATATTTGGCATTAAAGAGGACTGATATTTGTAGACTACCAGAGAACATCCATGAGATGCAATTCCTACAACATATTAACCTTGAAGGTTGTGAAAGTTTTATGGAACTTCCTGATAGCATTATCAAGCTGCAAGGGTTGAGATATCTTGATATTGATGACACACGTGTATGTAGTATTCCTAGGGGTTTCCGAGCTCTTACAAATTTGAGTGCACTATATGGGTTTCCAGCCTATATTGATGGTGACTGGTGCAGTTTGGAAGAGTTGGGGTCTCTTTCCCAGCTCAATTATCTTTCACTAGAGAGCCTAGAAAATGTATCTAGTGCCTTATTGGCTGCAAAGGCAAGGGTAAATGCAAAGAAACAACTTATCTATCTTGGTTTGAAATGTGGTGGTAGAGTGGGAGATGGGTTGGTCCAAGGAGGAGTCTCTGAGTCTAAGGAGGAGGAGCAGATGATTGAGGCACTGTTTGATGTGCTATGTCCTCAGCCTTGCATAGAACACATCTTCATAAAAAGATATTTTGGCCGCCGGCTCCCAGGATGGATGGCGTCCACAGCTATGGCGCCTCTCGAGAGCTTGAAGATTCTAGTCCTCAAAGACCTGCCCTGCTGCACCCAACTCCCAGATGGCTTGTGTAGGCTCCCGTATTTGGAGTGGATAATGGTGGACGGGGCTCCAGTAATCAAGTGTATTGGTCCTGAATTTGTTCAACAGTACAATCAACTGCACCGTCCTTCATCTCAGTGTATTGGGGCTGTTACGTTTCCCAAACTCCAGCAGTTGCATTTTGACGGAATGGAGGAATGGGAGGAGTGGGTTTGGGAGACGGAAGTGAAAGCTATGCCCTTATTGGAGGAACTTCGTATCATTTGTTGCAAACTGAGTCGTATGCCTCCAGGACTAATGTCTCATGCAATGGCTTTGAAGAGGATAGAAATATGGAACGTCAAAGGTTTGCACTCCCTAGAGAACTTTGTTTCTGTAGTTGAGCTCGACTTGGGAAACATACCCGAACTGGCCATGATATCCAATCTTCCAAAATTACAAAAGCTTGGAATCAGTTACTGCAGAAAGCTCAAGACACTGAAGGACATGGATGCACTCTGGAGACTCCATGTGAGAGTTTCTCGCTGGGAAAATCAACTTCCAGTCTACCTGCAAACTGTAAAGCCATGTCATTTGCTGATGACCTGCAACCTAGCGGTACTCACTTCCATGGCTGAGGGTGAATCTAGCTCAGAGTGGGACAAGTTCAGTCATATCAAGCAAGTCGAGGCTTATGCAAATGACGGTGAAGATGAGAAGAAATGGCACGTGTTCTACACATCTGAATCCTGCAACATACAGACAAATATTCATGAGGGTCGATTGGTGGAAGAAGAGGAATAG
>TRIAE_CS42_1BL_TGACv1_030719_AA0099100.2 gene=TRIAE_CS42_1BL_TGACv1_030719_AA0099100 biotype=protein_coding confidence=High
ATGACGGCGGCGGTGCTGGCTGTCTTACAAATGGTGGCATCACCGATCCTAAAGAAGCTCCTCGCTGATACTTCGACCTACCTTGGGGTCGACATGGCGCGTGAGCTCCATGACCTTGAAACCACCATCATGCCACAGTTCGAGCTGATGATTGAAGCAGCTGACAAGGGCAACAAAAGAACTAAGCTGGACAGATGGATCCAAGACCTCAAACAAGCCTTCTTCAAGGCAGAAGACTTGCTGGATGATCATGAGTACAGCCGCCTTGAGCGCAAATCAAAGAGCAGGAAGGATCCCTTGCCACCGCATTCCTCCACCGGCAGCACTATTCTGAAGCCTCTCCATGCTGTGTCCAATCGGTTGTCCAATCTGTCCTCCAACAATAGGAAGCTAATTCGCCAGCTGAATGAACTGAAGGCCATTCTGGCGAAAGGCAAGGAATTACGTGATCTTCTTTGCTTATCAGCTGGTAACACTGCAGAGGACCCTGTTGTACAAGCAGCCGTTGTTCCTCTGGTCACATCAATTCCACCTTCAAAAGTAATAGGTCGTGACAAGGATCGCGACAATATAATTGACCTTCTTACAAAGCCGGTTGGTGTTGAGGCTGATTCAGCTATACATTCGGGGTTGGCTATTGTTGGAGCAGGAGGCATGGGGAAATCCACCTTGGCACAATATGTTTACAATGATGAGAGGATAAAAAAACATTTTGATGCCAGGATGTGGGTGTGCATCTCACGCAGACTTGATGTCAAACGTCATACACGGGAGATTATTGAATCTGCGGTAAAAGGCGGATGCCCACATGTTGAGAATCTTGATACTCTCCAGTGCAAATTAAGGGACATATTGCAAGACTCACAGAAATTCCTGCTTGTCCTGGATGATGTCTGGTTTGGAAAATCTGACGAGGTGGAATGGGAGCAACTCCTGACTCCTTTAGTTTCTCAGCAGACTGGAAGCAAAGTTTTGATAACTTCTCGTTCGAATATACTTCCAGCTTCTCTTTACTGCAACAAGATTGTTCCATTGGAGAACATGGAAGATGCCAAGTTCTTGGCACTCTTCCAAAACCATGCCTTTTCTGGAGGAGAAATCGGAGAACATAGTTTGCGTCAGAAGCTAGAAGTGATTGCAGAGAAGCTTGCTACCAGATTGGGACGATCTCCTTTGGCAGCAAAAACTGTGGGTTTACAGCTCAGCAGGAAAAAGGATATCAGTTCATGGAAAGATGCTCTAAAGAAGGACAACTTAAGTGATCCCACGAAAGCTCTGTTGTGGAGTTATGATAAGTTAGATCCACGTCTGCAGAGGTGCTTTCTTTATTGCAGCTTATATCCAAAAGGCTATATATATGACATGAGGGAGGTGGTTCACCTGTGGATGGCAGAGGGATTTATTGATTCGTGCAACGAGAACAGAAGAGTGGAAGATACTGGAAATGATTGCTTCAGTGAGTTGGTCTCAGTTTCATTCTTTCAACCAATTGACCATAGATTACGTACATACTATGTTATGCATGATCTTATTCATGATTTGGCAGAGTCACTCTCTAAAGAGCACTGCTTCAGATTAGAAGATGACAAGGTGGCAGAAATACCATCTACTGTTCGACATTTATCTGTTCGTGTTGAGAGTATGGTACAGCATAAGCAAAGCATTTGCAAGCTACATTTGCGTACTATTATCTGCATTGACCCAGTTAAAGATGATGTAAGTGACGTTTTTAATCAGATATTGCGGAATTCCAAGTTGCGTGTACTATATCTGTCATTCTACAACAGTCGCAAGTTGCCAGAATCAATTGATGAGCTGAAGCATCTTAGGTATTTAAACATCATCTACACGTCAATTTCTGAATTGCCAAGATCATTATGTACTCTTTACCACTTACAGTTCCTTAAGTTCAGTGACAAAGTTGAAAGTTTGCCGGACAAACTATGCAATTTAAGTAAGCTGTGGTATCTTGAAGGGCACAATGTTAATCTAGCACATGATCCGTACAGGATTGGTCCGCCACAAATCCCAAACATAGGCAACCTAACTTTGCTCCAACAACTAAGTAATTTTTCTGTGCAAAAGCAGAAGGGATATGAGTTGTGGCAGCTGAGGGACATGAACGACCTTGGTGGCCTTTTAAATGTTACAAATCTTGAAAATGTCACTGCAAAGGATGAAGCTTTAGAGTTGAACCTACACCGTAAAACTCATCTTAAAAGCTTATGCCTTAACTGGAGTTATATGGATAACATAAATGTAGAGGACAGCTCACACTTAGAGATTCTGGAAGGTCTGACGCCACCGCCTCAACTTAAGGGCCTCACAATCAAAGGTTAA
>TRIAE_CS42_5AL_TGACv1_375225_AA1218040.1 gene=TRIAE_CS42_5AL_TGACv1_375225_AA1218040 biotype=protein_coding confidence=High
ATGGCAGGGGTGTTGGACCTGCTCCTCGGCAAGCTCACCATGCTGCTTAGCGACGAGTACAAGATGCTCACAGGGGTGAGGAGGCATGCCTCCTTCCTCAAGGACGAGCTCAGTGCCATGAAAGCTCTCCTTGACAAGATGGAGCTTATGGACAAGCTTGATCCCTCAGCCAAGAACTGGAGGGATCATATAAGAGAGATGTCCTATGATATGGAGAACTGCATCGACGACTTCATGCATGATATTGAAGGTACCCATGTAAAGGCAGGCTTTGTTAGAAAGATGGTTCAGCGTCTTAGGAGGCTGGGGAGACGTCATAAGATAGCGAAGAGGATCCAGGAGCTCAAGGTTCTTGCGGTGGAAGCAAGTGCTCGACGTGAGAGATACAAGATTGATGATTGCATCAATTCGAGTCGTGGTGTTGCGGTTGTGGATCCCCGGATGTCGGCGATCTACAATGATGCGGCATGCCTGGTAGGTATTGATGGACCAAAAGAAGAGCTTGTCAGTTGGTTAACTGATTCACATAAGAAACTCAAAGTGGTTTCTATTGTGGGGTTCGGAGGTGTGGGTAAAACTACACTTGCCAAACAAGTGTACAATGAGATTGGAGAGCAATATAACTGTAAGGCATTTATTTCGGTCTCCCAAAGACCTGATATGAAAAGCCTTCTTGGTGGCCTACAATTCAAGCTTGGACTGGAGGAGTCTTCTCATGCTCACGAGCTGCAAGACTTCATTGACCAGCTTAGAGAACACCTCAAACATAAAAGGTACTTCATTTTATTGGCTGACTTGTGGGATCAATCGGCATGGAACATTATTAATTGTGCCTTTTCGGAAAATGATAATGGAAGTAGACCCCTTGGAGAGCAAGACTCAAGGAGATTATTTTTTAATAGAGTATTTGGGTCTGAAAATGTCGGCTCGGTACAATTCAAAGAAATTTCAGTTGAAATTCTCAAGAAGTGTGGCGGGTTGCCACTTGCAATTATCACCATAGCTAGCCTATTAGCTTGCCATGAAGCAGGATCTTCAAATGAGTGGGAGAGCATAAACAATTCTCTTGGCGCGAAGTTTGCCACAAAACCCATATTGGAAGAGATGAGAGGTATACTAAACCTTAGCTACACACATCTTCCTATTCATCTCCGACCATGTTTTTTGTATCTTGGCATGTATCCAGAAGACCGTTTGATCATTAGGGATGACCTAGTTCGACAATGGATCGCCGAAGGATTTGTTTGTAATTTGCATGGAGCAGATTTGGAAGACGTTGCCAAGAGTTATTTCGTTGAGCTTATCAATAGAGGTCTGATTCAGCCTGAGAAAACATGCTATGGAGATGTAATTACATGCAGGATACATGATATGATGCTTGATTTGATCCTAAGCAAGAGTACAGAGGATAATTTCATCAGTGTGGCATATAAGCATGAAGACATGGCAAGATTTAATAGTTGTGAGTACAAAGTTCGTCGATTATCTCTCCAATCAAGTGTTGGTGGTGCAATGTCGAAGACCCTTGCTACTAGCATGTCACAAGTCCGATCATATACACAGTTTGGAGAGTCCAAGTACATGCTTCCTCTTCCACAATTTAAGTATCTATGGGTGCTTGCTTTTGAGTTTCCGTTTAACTGGAAAACGACAATCGACCTCAGGGCAACTGGCCATTTGTTTCTACTAAGGTATTTGAAGGTTTCAGCTCTGTCCGCAGAAGTAGCGCTCCCTGCAGAAATTCAAGGGCTTGTGCATTTGGAAACTCTTGAGTTACATTGCCGGCCCATACAAAGGTTCCCATCGGATATCACTTGCTTGGCCAACTTGTTTCATTTGATACTTCCAGAGTGCACATTGCTTCCTGAAGGGATCCAGAACATGAAATCAGTTAGCACCCTGCATTGTTCGGACATGTCAGAGAGTTCCCTCAAGGAAATCAAAGGCCTTAGCGAGCTGACTAATCTGAAGGAATTGAAGTTACGTGTGCCCACTTACTACCCAGGCATGACGATTGAATGTTTCGATGCTTTGCTCTCCTCCATTGGAATGCTTCGAAACCTCAAGCACCTCTCCCTCGAGTGCTGGCATAAATACGATGGCTATGACAGCTAG
>TRIAE_CS42_2AL_TGACv1_095411_AA0310530.1 gene=TRIAE_CS42_2AL_TGACv1_095411_AA0310530 biotype=protein_coding confidence=Low
ATGGAGGCTGCGATTGCATGGCTGGTGCAGACCATCCTTGCAACCCTCCTGGTCGACAAGATGGAAGAGTGGATTCGGCAAGTCGGGCTTGCCGACGACGTCGAGAGGCTTCAGTCTGAGGCCGAGAGAGTCGAGATGGTGGTGGCTGCTGTCAAGGGGAGGGCGGCCGGGAACAGGCCGTTGTCCCGGTCTCTCACTCGTCTCAAGGAGCTGCTGTACGACGCCGACGACATTGTCGACGAGCTCGACTACTACAGGCTCCAACAGCTGGTGGAAGGAGCCACAGTTGACGATCCTGAAGGCGTGCACGCACCAGACCAAGTAGATCCATCAAGGGGCAATTCTGATATACCCACCAGTAGCCGTGGCGGCAAGAAACGACGGTCCAAGGCGTGGGAAAATTTTGACGTTACAGAAGAAGATGACAGCGAAAAGCCTGTCAGAGCGAGATGTAAGCATTGTCTCACAGAGGTCAAGTGCGCAACCCTGAACGGGACCTCCGGGATGATCAACCATAACAAGATTTGCATTGCAGGTGTTGGGAAGACGGCTCTCACTCAACTTGTATACAATGATCCAGATGAGGAAAGTCTATTTGACCATAGGATATGGATTTCGGTGTCTCACAACTTTGACGAAATGAGGCTCACAATGGAGCTGTTGAGCTTTGTTTCTCCAGAAAGACATGAAGGAACAAACTGCTTTGCGAGGCTTCAGGAGAACTTGAAAAGTCATGTCAAATCAAAGAGGGTTTTACTTATTTTGGATGATGTGTGGGATGACAAGAACGATTGCCGATGGAACCAGCTGGTGGCTCCATTTAAGTCCAGCGGTTCAAATGGCAATGTCATTCTTGTGACGACCCGAAAACCGTCTGTTGCAAATATGATCGGAACAGCTGGGCCAATTAATTTAGGCGCACTGAAAAATGATGATTTCTGGTTATTGTTCAAATCATGTGCATTTGGTGATGGGAATCATGTGCATCTGAGCACTATTGGACGGGAAATAGCAGACAAGTTAAAGGGCAACCCACTAGCAGCAATAAGTACAGGGCGACTATTAAAAGATGATCTTACCATTGGTCACTGGAGTAACATTCTCAAGAAAGAACACTGGAAATCATTGAGCCTCATTGGAGGCATCATGTCTGCTTTGAAACTGAGCTATGATGAGTTGCCCTACCCTTTACAGCAATGTCTCTCATATTGTTCTATATTTCCTGACAAATATATGTTTCTCGGTAAGGATTTAGTCTATATTTGGATTGCTCAGGGATTTGTCCACTGGACCCATTCAAGTAAGAGGCTGGAGGAGACGGGGTGGGAATATTTGATTACTTTAACGAATATGGGTTTCTTTGAGAAAGTTGGAATAGAAGAGACATTTTCATTCTATCATTCAAATTGTCAAACAAACTATGTTATATGTGATCTTACGTATGATTTTTTGAGGGTGGTCTCAAGAAATGAGTGTGCAACTATAGATGGTCTACAGTGCAATGAGATGATGTCAACTGTGCGCCATTTGTCAATAGTAATTGATCCTGCATACAACAAAGATTTGCATGGGAGCATACCTCGTAGTAAGAAGTTTGAACAAAAATTGCGAAGTGTAGTTACATCCATGAGAAGATTGAGGACACTGGTATTAATTGGGCGGTATGACAATTCCTTCTTCCATTTGTTCCAAGATATATTCCAAAATGCACAGCATTTACGCCTGTTGCAAATGTCTGGAACATCCAAGGAGGTTAATTCCTTTTTGTGCTGTTTGGTAAATAATACACATCTACGCTATTTAAAGGTTAAGGCTGCTGAGGAAGAGGAGGCTTTCTCTCAAAATTTCAGCAGGTTTTGCCATACCCAAGTCTTGGATATTGGTTCAACCGCTAACCCTCAAGTATCAGAGGGTATTAATAATCTTGTTTGCCTGCGACATCTTATTGAAGAAAAGGGAGGATGTTCTTCCATTGCTAACATTGGTGGCATGACATCTCTTCAGGAGCTATATGATTTTAAGGTTCAAAATTCTAGGGATTTTGAGATAATGCAACTCCAATCCATGAATGAGCTTGTACAGCTTGGTGTGTCTCAACTTGAAAATGTTAAGAGTGGAGATGAGTCTTGTGGAGCCAAATTGAAAGACAAAAGCAATTTAGAAGAGTTGAGTTTGTCGTGGACACATTCACGGCAATATTATGCTTACAAGTACCTAGAATGGTTTGGAGTTTATATGAATAATGTTCCGATGGATGCTACTGGTCCAAGTCCCAAACCTTCTGTGGATACGACAACAGAGGTGCTTGAGGGCCTTGAACCACATATGAACTTGAAGCATCTAGAGATATCTGGTTATAATGGTACTACTTCACCAACTTGGCTTGCCAGCAATCTCTCAGTTATCTCGTTGCGGACGCTTCATCTTGATGACTGTGGAGGATGGAGAATACTTCCATCTCTAGAAAGTCTCCATTTCTTACAAAGCTGA
>TRIAE_CS42_2DS_TGACv1_179059_AA0604030.1 gene=TRIAE_CS42_2DS_TGACv1_179059_AA0604030 biotype=protein_coding confidence=High
ATGGATCTGCTGCTACCGCCGATCAGTGCTTCTCTTGGTGCCATGGGCTCCCTTGCACACAAGCTGGATGCGCTCCTCGATACAGAACACAAGGATGAGATGGGGAAACTCGGAACCCGGCTGCTGGAGCTCTCCAAGGCACGAGACCCTCCCGTTACAGCGAGGATCTGGATGAAGGATGTGCGTGAACTATCCTATGATATGGAGAACTTTGTCGACACTGAAGAAGATTGGATCCACAACATGTCACCATTCATGGGCCGTGTGAAGGAAGCAAATGCACGGTACGAGAGGTACAGGCTTGAGAGCATCCCCAGCCACACAGATGTCTTTCCAATCATCCACCACCGTGGCCGGGAGACAGGTCTAGTCGTCGGCCTTCATGACAAGGGTGGCCCGGTTGATAGGCTCTGCCAATTGCTGACCGATGGAGATGAGCAGCTCAAGGTGTTATCCATTGTCGGTGTTGGAGGGATCGGGAAGACCACGCTTGCCAAACAGCTATGGCGTGAGCACAAACTCAGGGACTACTTCCACTGCCGGGCTTTTGTCCGGACGGCCAAGAAACCAGACATGAGGAGGATCCTAAGGAGCATACTCGCACAAGTTCGTCCGCACCAACCACCTGATGCTAGCGAGGTGGACGACCTCATTCACGATCTCACCGAGCATCTACAGGATAAAAGGTATATTATTATAATTGATGACATATGGGCTACATCAGTATGGGATGTTGCTACATGTGCTTTCCCAGAGGGTAATCATGGAAGCAGGATAATAACAACAACAGAAATTGAGGATGTTGCCCTAGCATGCTGTAGTTACCAGTCCAAGTACATATTTAAGATGGAGCCTCTCAGTGTCAGTCAATCAAAAGAATTGTTCACCAATGCAGTGTTTGGCTCTGGAAAAGAGAAATCTCCCCAATTAGATGAAGTGTCAGATGAGATTATAAGAATATGTGATGGTTTACCACAGGCAATTATCAGCATATCCAGTGTTCTAGTAAGCCATAGGGAAGCAAATGCGGTAGAGAACTGGGAGCACGTACAGAACAATTTGCCAACAAGTACAACTTCCGACGAGATACTGAACTTTTGCTACAATAGTCTTCCCAGTTGTGTTCAGACATGTCTGTTGTATCTTGGCATATACCCGGAGAACTATATAATCTTGAAGGAGGATATAATGAAGCAATGGGTAGCTGAATGTTTTATCCGTGCACCAACAGAGAAAGAAAAAATGGAAGTGGCCGGGAGCTATTTTGATATGCTTGTAAATATGGGCATGATCCAACATATAGACGTAGACTATAGCAATACGGTATTGTACTATGCAGTGAATCACATGGTACATGATCTTATTACTTCTAAGTCCATAGAAGATAATTTTATCACTGTGATAGATTATTCTCAGAGGCAATTGCGGCTTTCTAACAAGGTTAGTCGTTTGTCCCTCCAGTTTGGCGGTGCATCATTTGCAACTACACCAGCAAGTACTGGACTATCACAAATTCGGTCGCTTACTTTTATTGGACTGATGAGCTGCTTTCCTTCAGTTGTGGAGTTTAAGCTTCTTCGATTTCTGAACCTTCATATTTGGAGTGATCAACCAAGCACATACTTCGACCTCAGGGTTATCTGTGAATTTGGTCTGTTGAGATATTTGCAGGTCACCTGCAGCGACACCGTATATCTTCCAGATCAGATGCAAGGTCTGAAACACTTGGAAACACTTGAAATAAATGCAAGAGTAATAGTTATTCCATCGGATGTTGTTCATCTTCAGAGCTTGTTGCATCTCCGTCTCGGAGGTGGGACAGAACTGCCTGATGTGACTGGTATACCCAGAAATGTCACTGTGCCTAGTGTTGCCAATTTATTGGATGAGTCAAGCAGTCCTCCAAAATCAGTGATGACAATCGAGTTGTTGCCACCCATTTGTAGAATCCCCGAGTGGATTGGACAGCTTAACAACCTCTGCATTCTGAAAGTTGTCGTCGGTGAACTGCTAAGGGATGATATCCATATCCTGGGAGGATTGCCAGCCCTGACTGTTCTCACATTGCATGTCCAGCGACGAACTACAGAACTAATTGGCTTCACACCTGGAGCATTTAATGCTCTAGAATATTTTGAGTTCAGGTGTGGCGTACTGCGCCTGATGTTTGAGGAAGGAGCAATGCCTAATCTTCAGAGGATTAAGCTAGGTTTCAATTCTCACAGAGGAGAACAGTACGGTCGTTTGCTTGTGGGCATTGAGCACCTGTCAAACGTCCAGGAGATTTCTGGAATAATTGGGTGA
>TRIAE_CS42_5BL_TGACv1_407364_AA1356220.2 gene=TRIAE_CS42_5BL_TGACv1_407364_AA1356220 biotype=protein_coding confidence=High
ATGGAGGCCGCCATCTTGAGCGGCTCCATCAAAATTATGCTGCCGAAGCTCTTGTCGCTGGTGGAGAAGAGTTGGAATCTGAGCAAGGACATCATGAGGGACATCAAATTCCTCGAGAAGGAGCTCGGCATGATTGTCCGTTCCATCGACATGGAGCTCAACGCGCCGAGACAGGATCATGGAGCAGCCCTGCTGCTCCTGTCGATCGAAGATCTGCGCGAACTGGCTCACGGGATAGAGGACTGCATCGACAGCCTCATGTATCGCGCGAGCTGGAAGCAGCAGTCTTCTCTGTTCCGCCGGCGCGTACAGTCCCCCAAGACGCTCCTCACTGGGCTGCAGTTTGCCCAGAAGCTGCAGAGGATGAAGCAGATGGTGGTGGAGGCGCACGACCGGAGGCAGAGGTACCCCGTCCCCGCCCAGACCTCCGGTGATGCCCCGTCGCCCTCCTCCTCTGCTTCGGATCCGCGCCTCGTCGACGCAGATCTCGTCGGCGTCGACGAGCACCGGGCGAAGCTCCTGGAGCAGCTGGCGGAAGCGGCCGAGGGGCAGCCGATGCAGCTCAAGGTGGTCTCTATCGTAGGGTGCTGGGGGTTGGGGAAGACTGCTCTTGCCGCCGATGTGTACAAAACCGAAGCCGGCGGCGAGAGATTCGACAAGCGCGCGTGGGTCTGTGCCGCGCTCAGGAGCCCCGGGGAGGTGCTGGCCAACATGCTCCGGGAATTCGGATCTGATTGCCAGGAAAGTGTGCTGCTGGACACCTCCAATGTCTCGCAGCTGTGCGTACAAGTCAGAAATCATTTGGCCAACAAGAGATATTTCATTGTAATCGATGACATTCAAACCCAAGCGCAGTGGAAAAGAATCAAATCAGCTTTCCCAGATGACAACGATGGTAGCAGCAGAGTTGTGGTGACGACAACTATTCAGTCAGTTGCTACTGCCTGCAGCTCTGAGAACGGCTATGTGCACAGAATGAGTAGACTCGATGAAAAATGCTCGAAGCGATTATTCTCTGAGAAAGCTTGCCCAAAGAAATATTTGCATTATGACCAACCTGATACAACAGCAATTCTGAACAAATGCTATGGCCAGCCCCTTGCCCTGATTACCATGGGTGAATTCTTGAAATCAATTGGTTGGCCGATTGGACGTACCTGTGAAGATGCATGCAACAACATTCGTTATCATATGGAGAACGGAGAGACCTTTGGTGATATGCGACGCGCTCTGATGCGTAGCTACGCCAGTCTGGGCGGCCATGCTCTCAAAGCCTGCTTGTTGTATTTTGCCATGTTCCCGAGTGATCATCCCATGAGAAAGAAAAGCTTGTTGAGGCGATGGTCAGCTGAGGGGATTGTAGAAACCCAAGCTTCATGTGATGCCATGAAACTTGCAGCTGAAAATTTTGACGAGCTTATGGACCGGAACCTCATCGAACCCATCGGTGTAAGCAACAATGGTAACGTTAAGACTTGCCAAACTTATGGCATGATGCGTGAGTTCATTTTGCAGTTGTCAGTCTCCCAGAACTTTGTAACTTTGTTTTGTGATGACAAGAAAGAGGCTGGCAAATATGCCCGTCGGCTTTCTCTCCATCATAAAAATGCTAAAGATGATGACAGATTCAAGAATATTGATTTATCACTTGTCCGATCCCTGACAATCTTCGGGGAGGCATGTAAAACTGTACTCAATTTCAGCAAGTATGAACTGCTGCGAGTCCTGGATCTTGAAAAATGTGATGACTTGAAGGATGATCATATCAAAGGCATATGCAACCTGCTGCTGCTGAAGTATCTGAGCCTTGGGGGTAGTGTTACCGAACTTCCAGAGGATATTGCAAAACTGGAGCATTTGGAGGCACTTGATGTGAGGAAAACAAAGGTAAATATACTGCCGGTGGAAGTTTTTTTGTTGCCCTGTTTAATGCACATATTGGGAGAGTTTAGGATTTCAGACAAAGTCTACAAAAAGAGTGTTTTCCTCAAAAAGAAGACGGGTAATGAAGTGCGGAAGTTTCTTTCCGAAGGAAAAAGTAACATTGAAACTCTAGCAGGATTTATCACCGATGGAAGTGAAGGGTTTCTTCATCTCATGGGTCATATGAATAGATTGAGGAAGGTGAAGATTTGGTGTAAGCCATCTGCAGCTGCAAGTAGCACTGACTGGTCCGATCTTATGACGGCCATTCAACAGTTCATTCAGGACAAAAAGGACGAAAATAGTGATACTACACGTTCTTTATCGCTTCATTTTGATGAATGCTCTGGAGATTTCCTGGATCCCATACAAGGACCCTGCTATCTCAGCTCTCTGAAATTACATGGCAACTTAACTATATTGCCTCAGTTTGTTGTATCACTTCGGGGTCTCAAGGAGCTTTGCCTTTCGACTACTAAACTTACAACTGGTGTTCTTGAGGCTTTGAGTAGTTTGAGCCACCTGCAGTATTTAAAACTGATTGCTCATGAAATTGAGGACTTCAGTATAGAAGTTCATGCACTGCCCAGGCTTCTACGCCTTTGTTTTGAGCTGCAACGTCCGACATTCCCCACAATCAAACAAGGAGCTATGCGGTTTCTCGTCACACTCCAGCTTCTTTGCAAAGATATAAATGATCTTTCTGTCATCAACATTGAATGTTTCGAACATCTTGAGGAGGTCATCCTTCATCCTAGAGTCAGTCAAGAAACCCAGAAACAATGGGAGAAGGCCGCTGAGGAACACCCGAATGGGCCAAAAGTTTTGTTGTTCAAATCTGGTGATGAAGCAGAGAATTCAAATGATCTACTGAATCCAGCATTCAGTCGTATGGGGATTTCTGAAGTTTGTCCTCCATTAAATGAGTCGGCGAGCAGTATTGTGGTGTCTTAA
>TRIAE_CS42_7DS_TGACv1_622073_AA2032280.1 gene=TRIAE_CS42_7DS_TGACv1_622073_AA2032280 biotype=protein_coding confidence=High
ATGGGGGACGAAACTTTGCTGGAGCGTATACTCAATGGAGACGAGGAACCAAAGGATCTGCCATTAGGGCTGTTGCAAAGTATCACGAATGATTTCTCTGAAGAGAGAAAAATTGGTCAGGGTGGATTTGGAGCGGTTTACAAGGGTGTACTCCGAAATGGAATTATTGTTGCTGTGAAGAGGATTTATGTGACTGCACACACAATTGATGACAAGCTATTTCGCCGTGAGTTTAATAGCCTGAGGAAGATTAATCATCAAAATGTAGTCCGCTTTCTTGGCTTCTGTTCTAATACGTATCAGACACCGATACAAGAGGCTGGGTCAGAAGAAATTAACTTGGCCAATGTAAGAGAAAGATTGCTCTGTTTCGAGTACATCAGCAATGGAAGTCTTGATAAACATATTACTGATGAATTAAGGGGACTTGAATGGGAAACACGTTATGAAATAATCATTGGAATTTGCAAGGGTCTGCGCTATCTTCATGAGGAAACCAGTATTGTTCATATGGACCTTAAGCCAGAAAATATATTACTAGATGGCACATATTTGATTCCAAAATTCACAGATTTTGGTTTGTCAAGACCAAATAAAAACACGCATACTATGGGCCTACGTTTTGGAACACGAGGATATATTGCACCGGAATACGAGAATTCTGGCAAAGCTTCAGTTAAATCTGACATATATAGTTTGGGTGCCATAATCTTCGAATTAGTAACAGGTTGTATGGGCATCCCCGATGAAAACAATGTACTTCGGAGGTGGAGGCACAGGTGGACTAAGCCACCGACGTTACTACAATACCAGCAAGTAACTAGATGCTTGAACATAGCAGTACGCTGCAGGGAACAAAATCCAGAAGCCAGACCTTCCATATTGAAGATAATTAGCTTTCTGAGTGAATCTGGAAGTACAGATATGCACACTAGCCAGATAAGACCTTGTTACATTGAAGATGACATGCTGGGGATTAAGCCCCTCGAGCTACTTGTTCCTTTTGAGCTTAAGAAGATATCATGCTTCACAATTGAGCTAATCAACGATACACATAGTTGCATTGCCTTCAACATCAAACCATCAAACCCACCATGGTACAGAGCACAGCCAGACAAAGGCATTGTGCGACAACAATGCAAGTATGGTGTGAAGATAACAGTGCCACCACAAGATATGCACCATGCTGACAAGTTTATCGTGAAGAGCATGAAAGTGAGCGAGGGTCTCACAGATGAGGATATCATAGAACACACGTTCGAAGAGGCTGGTAAAATTGCTGATGAGGTGAATTTGATGGTTGTATATGAGCCTCACGAAAACTCCAAGAGTAGAGAAGAGACCAACAAGCCAGTTGAGGAAGTCCCCAAGGTGGAAAGGAGAAAGATTGATGTATCTGCTTCCGGAAAGAGCAAACTTGGTAACGGTGGAAATGCAGAGGCAGCTTCCATGGCTATCAAATCAAGGGTGCAAGGACAATGTATCAAGCAAAGAGAGCAGCGTCGTTTCTACCCACGGCAAAGCTCCTCACACCATTCTCTGGGTTACATGCTGATCCCGCTGCTGGACAGAGTAGCGGTCAAGGCTGGTGACGCGCAGGTGGCCAAGCTGCTGCGGGCGTGCGGTCTGGGCAAGGCTCGCCAGAAGCTAGAGTGCCACCTCGCGGACATCCAATGTATCCTGCTGGACGCCGACACCAAGAGCCGAACCAATGCTGCTGTCCACTCGTGGATGGAGGACCTCAAGACTGTCGCCTACCAAACTGACGACATCCTCGACGACTTCCGCTACGAGGCATTGCGCCGCCATGCTGCCAAGATCGGCCACGTTTCCACCGCACACAAGGTGCTGAGCTACACCACTTCCAATAACCCGGTTATTCTCCGTCACTCCATGAGCAAGAAGATGAAGGATACAGTTGACATGATAGATGAACTGGTCGAGAAGATGAATAGTTTTCACTTCCGACAGCATACCGAGGCTCCACGCATTGATCATCTGCAAACACACTCTCAAGTCGATAAATCACAGATTGTGGGCAGACAAGATGAGAAGGAACAACTGGTGAAGATATTGCTTGGCCACTGCTACAACAAAAATAACAGCAACCATGTCATGGTGCTCCCCATAATTGGTATGGGGGGAATTGGTAAGACCACCCTTGCCCAACTTGTGCACAATGACCAGAGGGTGAAGCATCATTTCGAGTTGGTCTTATGGGCATGTATCTCCGAAAAGTTCGTTATTGAGGAAATTGTCCGATCTGTAATAGAAGTGGCCACGATGAAGAAGTGTGATTTGACTCAGATGGAGGCACTGCAGAAGGAACTTTGTGGAGTTTTGGGCAAGAAAAGGTATCTCCTAGTGTTGGACGATGTTTGGAATGAAGACGGACATAAGTGGGATGCTATGAGATCATTACTAAACTCACATGCTGGCTCAGGTAGTGCTATAATTGTGACAAGCCGCAGCGATCAAGTTGCGTCTATCATGGGCACGCTTCCTCCACATCACATATCACTTCTAAATGAGGATCAATCATGGGAGCTTTTTCACAGAAATGCATTTGGGAGGGAAGCGGAAAAGCAAGATGAATTGATTACAGTCGCAAAGAAAATTGTCCACAAGTGTAAGGGATTGCCTCTTGCTATTAAGACTATAGCAGCTTTACTTCGTTCGAAGCATCACAGTCAGTGGTTTTCTGTTTTGGATAGCGATGTCTGGAAAGATGACATCCTCACATCTGCTATTGTACCTGCACTACAACTGAGCTATGATCACTTGTCATCCGAAGCAAAAATATGTTTCTCCTTCTGTGCTCTTTTCCCCAAGGATAGCCCGATGGATAAAGACACGCTAATCCAGTTATGGATAGCCAATGACTTTATTGCATCAGAAACAAGAGGCCAAGAAATTTTTGATATACTAGTTTGGAGATGTTTCCTTCAAGATGTGGAGAATCAACACTACACTAAGATCGGTGATTATGAGCATATCCACAGATCAATTATTTGCAGGATGCATGATCTCATGCATGACCTTGCTGAATCCGTAAGTGGAAATGATTGCTTCATTCTGCAAGAATCTTCATCATGTCAAGAAATTCTGCACGGACCCACTAACATCGGTTCATTACAGCATGAGGTTCAGTATTTATCACTTGATCATGTGAGTAACAATACTCTTGCAGCAATGAAGGAAATGCTAGCTCCCCGAGCCCGCACAATATTATGTGTCCAAAGGGAGTTGCAGTGGACCCAAGCATCTCTGGATAAGGGCAAGTCTTTGATTATGGCATTGTCAAAATTCATGTCATTGCGAGCATTGAGGACACTCTCATTCGAGACACAAATGGCAAACTTGAAGCATCTTCGCTATCTAGATCTCTCATATTCTGGTATAGCTACACTGCCAGGATCCACTACCATGTTGTATAACCTGCAAACGTTGAAGCTCATTGGTTGTGAAGATCTTAAGAAATTACCAGAGGGCATGAGGTATATGAGCAGTCTTCGACACATATTTCTTGCTGGGTGTCCTAATTTGGACTGCATGCCACAAGGTGTTGGTCAGCTTAATTCTCTGCAGACATTGACGAATTATATCATTGATAGTGATGCAGGCCGTGGAATTGATCAACTGAAAGATTTGAATCTAGGTGGTAGTCTTTCTTTGACACAGCTGAGAAAAGTGCATAGTGCAGAAAATGCTAAACAAGGCAATATATCCGCTAAGCATAATTTGAAAAGAATCTCACTGAGTTGGTATGGACTCTGTAGTAGAGCTGGATATGAAGTAGATACTAATGCAGAAGGAATACTAGAGGCCCTTTGTCCTCACAATGGTCTTGAAGTTTTACAGTTGTCTAATTATAGTGGTGCTAAATTGTCATCATGGATGCACAAGTCTACACTGTTAGAACATCTGAGAGAGCTTCATTTGCGTAGCTGCAGGAAGTGCAAGGATCTTCCACCATTATGGCAGCTGCCCTCCCTCTGGTACTTGAATTTGGATAATTTGGATAGTGTGACAAGTATGTGTGTTGGTAATGATGATACAGACAATGGGGAGTCCTGCATTCCTCCATCACCCATCTTTCCTAAACTGCGAGTCATGATTGTTTACAAGATGCCTAAGCTAGAGAGATGGCACCAGGTGGCAAGACAAGTATCGGCTGTATCATTCCCTCGGCTCAAAGTGCTACATATTTCTGGATGCCCAAGTTTAGAGACACTGCCGGAGGGACTCCTGCAGCAGGTCTCAGCCCTCACGGAACTAGATATGAGATATTGCGACAAGCTGAAGGGAGCCTTCTCAAGAGGTGGTGCTTACTGGAAATTGGTTGAAGCAATTCCCATGAGAACTGTTTTTTGA
>TRIAE_CS42_2DS_TGACv1_177143_AA0566640.3 gene=TRIAE_CS42_2DS_TGACv1_177143_AA0566640 biotype=protein_coding confidence=High
ATGGCCGAAGTCATCGTCCAGAGGGCATGCGCGAAGCTCAGATCCGCCATAGGATATGAAGCCGTGGCGCGTTCGAACTTCACCGGTGACCTGCGTGAGATGTTGGCGGCGCTCGAGGCCATCCAGCCGGTGGTGGACAAAGTGGCGACGCAGCTGGTCAGGGATAAACTGCTGTCGTCGTGTTGGCTGCATAGTGCGTTGAACGCCGCCTACAGGACCATAGACACTGTGGACGAGCTGCAGGACGCGAGATCACAGGCTGCTACGACGATGACAAGAGGGATGTTGCCCCGCCTTGCCATCATGAAGAATGCCATGGCCATCCAGGTACAGGGGACGAAAAAACTTGTGATGTTGGCACAGCAGCAGTTCCGTGGGTTCTCAGAATTTCTGGTAGAATGCACCATAATGTTCCAGGAAATTACTGAGAAACGAAAAACTGGACCAGTTTTGGAGGAAACAATGGTTCTGGGAAGAGAATCAGATAAAGAGAGGATAATAGCCGCCCTGCTATCTACCCAGCTCAACATCATGCAAGAGCACAACACCATTATTCCCATCTTTGGGCTTGCAGGCAGCGGCAAGACAACCTTGGCACAAATGGTGTTTAACGATAAGCACTCCCTCCAAGGCTACGACTTCCGGGAAGAGATCAATCATTCTTCTTCACACGTGGAGGGGATGGAGAGTATAATGAAGCGCCTTCACGAGCTACTTAATGGTAAGAAGGTGCTCCTTGTGTTGGATGACTTGTGGGAGGAGGATCCCATTCAGTTACAGTTATTGAAGTCCATGTTAACTTTCTTGGGAGACAAGATGGACGTAATAATAACCACATATATACAACCATGCCATCGCCAGGAAGATCTGTACAGTTGA
>TRIAE_CS42_6DL_TGACv1_526836_AA1693050.1 gene=TRIAE_CS42_6DL_TGACv1_526836_AA1693050 biotype=protein_coding confidence=Low
ATGTGCGAAACCAATAAGGGGATATTAGTTTTGCGCAATCATTTCAAAAGCAAAGGTTGTCGCCAGAGACGTGGAGCAAGTGACCCTTCTTCAAGCACCACTGATGCTACTACAGTTCCTATGCCTGTTGCAACTGGCAATTCGTTCAGCAGAGAAAGGATGAGAACCGGTCAGGAGTCAACACACATCACCGCAGCTAACCCAAACGGGTGGAACAAGGACGAATTTTCCGAAAGGATACAAGACATTACTTGTCAGCTGCAAGATGGACGAGAGGCTATCACAAGGCTTCTCAAGATACTTGGGTCCGGTGGTGCAATATCAAATACCTGTCAGAGTACAATCTCAGATCCATGCCGAAGAACATCAAGTCTTGTTCAAGGGAAAGTGTATGGGAGAGATGAAGAGAAGAGATCCATCAAATCACTGATAAAAGAACACAAAGCAACCGTCGGTTTAACTGTTCTGCCTATTGTAGGCATCGGAGGAGTTGGGAAGACAGCTCTTGCTCAGCTTGTATACAATGATCCAGCTGTGGAAAGCCAATTTGATCACAAGATATGGATTTGGGTGTCTAATAAATTTGGTGAAATGAGACTGACAAGAGAGATGTTAGATCACGTCTCCCAAGAAACACATGATGGCATATGCAGCTTTTCCAAGCTCCAGGAGGTCTTGAAGGATCATATCAAATCAAAGAGGGTTCTACTTATTTTAGATGATCTCTGGGAAGGCATGGATGATGGCCGATGGAACAAATTGTTAGCTCCTTTCAGTTCTGATGGTGCAACTGGCAATATGATAATACTGACAACAAGAAAACCGTTTGTTGCCAAAAAGAGAGGTACAACTGGACCAATTAACTTAGATGGTCTGAAAAATGGTGATTTTTGGCCAATGTTTAAAGCATGTGCATTTGGTGATGAGAATTATAAAGAGCAAGAAAGTCTAAGTGATTTAGGACAGAAAATAGCAGGATGGTTGAAAGGAAACCCATTAGCAGCACAAACTGTTGGGGCACTACTAAGAGATCATCTTACTGTGGATCATTGGAGTAACATTCTGAACACTGAAGATTGGAAATCCCTACAACACACTGGTGGTATTATGTCTGCCTTAAAGCTTTCCTATGATGAGTTGCCATACCCTGTAGGGCAATGCTTCTCATATTGTTCCATATTGCCCTACAACTATCCATTTCTTGCTGAGGAGCTAGTTCATGTTTGGATTTCACAAGGATTTGTGAAGCGTGATCATTCAAGTAAGAGTTTGGAGGATCTGGGACGGTACTATCTTACTGACTTGGTGAACCGGGGCTTGTTTGAGAAGGTTGAACTTCAATGCCAAACTTACTATGCCATTTGCGGCCTGATGCATGATTTTGCAAGGCTGGTTTCAAGAACAGAGTGTGCAGTTTTGGATGGTTTGCAATGCGATGAAATTTTGCCAACTGTACACCATTTGTCCATAACAACCAATTTTGTATATCAGAGGGATGGTCAGACTGGGAATATACCTCGTAATGAGTGGTTTGAACTTTCATTGCAAAGTATAGTCGCATCAGTGAGAAAACTGAGAACATTGGTGTTAATTGGGGAATATGACTCCTTTTTCTTCAAAGCATTCCAAGATGTCTTTGAAGAAGCACATAATCTGCGTCTGCTGCAAATGTCTGCAACATCTCCTGATTTTAATTCCTTTCTGTGTAGCTTGGCAAATCCTACACATCTTCGGTATCTAAAAATTCAGGATGGCCATACTGAGCAGAAGGCTTTGCCTCGTGTTTTGAGCAAGTTCTTCCGTCTTCAAGTATTGGATGTTGTTTTGTTTATTTCATTGCATACGGTTCATCTAGAGGATTGCGGAGAATGGATAATACTTCCATCTCTGGAAATGCTTCGGTTTCTTAAAAGGTTGAAGTTGAGCAACATGCGGAGACTAAGAGAAGTATTAGTTCCGCCATTGGAGGAACTGGTTTTAGATCGAATGCCAGATTTACAGATATGTTCCTGTACTTCTGTGGGGGATATGAAGTCTAGTTTAAGGTTGTTGGAGATCTGGAGTTGCTCTGCACTTGAGGTGTTTGATTTGTTTCAGAAAGGTTATAACTACGAAACAGAGCTTAAGTCACCGATGCCCAGCCTGAGGAAACTCATTATGGTCGGTTGCCCTCGTTTGCAAGTACAGACCCCTCTTCCGCCTTCAGCCACACTTTCTAAACTAATAATCACTAGTGTTTCAACAATTATGTCAATGGAGGGACTTTCCATGGAAACATTAAAGCTTTATGGATATGGACTTCCAAGTGAGATGATGGCAGTCGATGAGAAAATTTTGGCATTCAGTAATCTTAAGGATGTAAAATACTTGGAGATATTTTCGGGCAAAAGCATGACATCTATTTCATTCAAAGGTTTAAGTCAGCTCATCTCTTTAAAGAGTTTGAAAATAGAGTACTGCAGAGAACTTTTCTCTTCAGATGTTGTGCCTGCAAATGAGGATGCTCTCCCATCTCTTGAAAGTCTTTATATTAGAGATTGTGGAATAACAGGGAAGTGGCTATCTCTGATGCTGCGACATTCACCGGCCCTGAAGGAATTTACTTTATATGAATGCCCGCAGTTGAAACAGCTAAGGATAGAAGTGGAAGGAAAGGTTCAATCAAACTTTATCTCAGCTTCCGAGGCTTCGTCATCAGGATATGTAGATGACGCATGGCCAAGCTCAGATGCTGACGGAGTCGTGCACATTCCGCGGAATCTCACAAAGATAACCATTGGTAAATGCCCTCATCTAATATTTGAGGGGAGTAGGGAAGATTTGGTTGGATTTACCTCCCTTGATGAAGATGCCCAAGAGAAGGGAAGATGTCTCCTCCCACAATCACTCGATCAACTTGTTTGGACTGGTTGTCCCCAAAAGACAATGCGGCCCTGCTTTGTGGGGAATCCCACGTGCCTCAGAAAATTGGAATTAAATGAAGGAAGTTTGGAATATTTACAGGTGGATTCCTGTACGGCGTTAGAAGAATTGGAAGTTGAAAATTCTCATTTGCTCGTCGCTATAGAGGGCATACAGTCACTTGGAACACTCAGATCTTTGGTATTGCTTGTGAACTCAAGCATGGAATCTCTACAGCTACATTCGTGCACGGCGCTGGAACGTTTGGAAATTCAGTACTGCAGTTCGCTCGTCTCACTAGAGGGCTTGCGATCCCTCGTGAACCTCAAGCATTTGAAAATACTCTATTCCCCTGCCTTGGGTTCCCTTACTCCATTGGAGAGTTATGAGCCAATTGAGGGAATTTCAAGTCATAGCTATGAGTTATTCCCTGCACTGGAAAGTCTCGAGGTCCATGATTTGTCTCCCCTTAACGCGTCATTCTGCAAGGGCCTCACCTGCCTCCGAAGCCTAATGCTTATTGAATTGGATGCAACGAGGCTAACAGATGAGCAAGAGAGAGCGCTTCTGCTCCTCAGGTCCCTGCAAGAGCTCTGCTTTGTTGAGTGTGAGGATCTCGTACATCTTCCTGCGGGCCTGCATGGCCTCCATTCCCTCAATACGTTGAAGATCATAAGTTGTAGTAGCATCTCAGGGCTTCCGAAGGAGGGCCTTCCACCTTCACTGGAAAAACTGGAGATCTACGACTGCAGCGACGAGTTATCAGAAGGATGCAGATCACTTGCAACAAGCAAGCTAGAGGTCGAAATTGATGGGTGCTATGTGAACTGA
>TRIAE_CS42_2DS_TGACv1_177277_AA0571990.1 gene=TRIAE_CS42_2DS_TGACv1_177277_AA0571990 biotype=protein_coding confidence=High
ATGAAGGATATTGTAGAGAAACTGCAGCATATGCGGAATGAGATTAACAAGATTCTGCAGGGTTCTGCCCCTAAAACTGTCCCAGACATTGCCCAGGGTCGTCCTATCACCAAAGGTCGAATTGATGAGCCAAAACTGTATGGGAGGGACCGTGTCATGAAGAGCATCATGGATGATATCACCAAGGGTCAATACTGTGACAATGGTCTAACCGTGCTCCCGGTTGTTGGTCCTGGAGGAATGGGGAAGACAACTCTGATACAACACATATATCGCAACGGACAAGTGCAGAATCATTTTCCAGTCACTATTTGGATATGTGTGTCAGTCAAGTTTGATCTGGAAAAAGTGCTAGGACAGATTAAAACATGTATTCCTAAAGTTCAAGATGAAAAAGAGAGCAGTACAACAGAAGAGTTGATTGAACAAAGATTAAAATCTACAAAGTTCTTACTTGTATTGGATGATATATGGAAGATTAGTAATGGGGATGACTGGGGAAAATTATTGTCGACACTCAATAAATCAGAGGAAAAGGGTTCCATGATTCTGGTCACAACCCGGTTTCAGGCAATAGCACAGAAGACTCAAACAACTGGCCATTCAGTAGAGCTGGATGGTTTAGAATATGAAGAGTTTAGAAAGTTATTCCTTGCATTTGTCTTTGGTGATGAGCAATATCCAAGGGACAAACAATTTTTGCTTGAGACTGGAGATAAGATAATGGAAAAACTAAAGGGCTCCCCTCTTGCAGCAAAAACGGTTGGTAGATTACTGAGTAAAGACCTTAGTTTGGGTCACTGGAAAAAGGTCCTAAAAAGTAAAGGATGGGAGAAGCAGACCGATGACAATGAAATTATGCCTGCCTTGAAGCTTAGCTATGACTTTCTTCCTTTCCATCTGCAACAATGTTTTGCCTATTCTGGATTGTTTCCTGAAGATTACGGTTTCAGAAGTGACGAGCTGATCAGTCTATGGATCGGACTAGATATTTTGATACCCAATGGCCAAAACCAAATATTTGAAGACATAGGGCTGAGCAATTTAAATGAGTTAGTCATTCATGGATTTTTCAGAGAAGAGGAAACTGATGGTGATCTGTGTTATGTTATGCATGACCTGCTGCATGATTTGGCATTGAAGGTTGCATCTCATGATTGTCTTAGTTTAAGTCTCCCTATTGTTGGATCAGTAGAGATTCAACCAACCACCTGTCACTTGTCTATAAGCACATATGGTTTAGGTAAATATGATGCAGTATCTGGTAAAAAATTGAAGAGTGAATTGGAAGAACTAAAGACAAGATTTAAGGTTGAAGATTTGCAAACATTGATGTTATTTGGAGAAGTGGATGAAGGTTTTGTCAAGATATTTGGTGATTTTTTGGAGGAAGCGAACACTCTTCGTGTTCTTCATTTGCCCAAAATGTGTTGTCCCGTGGAGTTCATGTTACATAACTTTTCGGGACTTCTCCACCTACAATACCTATGTCTAGGGACACATGACAGTCAGATGCATTTACCACTTAGCATCTCTAAATTTTATCATTTAAGGATTCTAGGTCTTGAGTTGTGGCATGGTCGTCGTGATTTGCCCAAAGACATGAGCAACCTTGCCAAATTGTGCCATTTTTATGTCCCAAGTGATGATCAGCTCCATTCTGATATTTATAATGTGGGAAAACTTAAACTCTTAGAAGAGCTAAAGGTATTTCAAGTCTATAAAAAAAGTGAAGGGTTTGAACCAAAGGAACTAGAGCACTTGACCAAGCTAAGGGAGCTTGGCATCTACAACCTTGAGAAAATACGTAAAGAGGAAGAAGCAGCTCAAGCAAAACTGATAGAGAAAAGCTATCTGAGGAAGTTAACATTGGATTGGGATAGTGAGCGGTTTAGTGTTGAGCCCAGTGTGGAAGCAGTAGTTCTTGAGAGCCTTCAACCTCATGGAGATCTTCAGGTGTTGTGCATTAGAGGGCATGAAGGTCCTTCTTGTCCGACATGGCTGGGTGATGAGTTCGCTGTTGAAGCTCTACAATCTCTTTATCTTTGTGGTGTTTCCTGGGAAGTTTTCCCTTCTTTAGGGAAGGCGTGGGATCTTCGTGGATTGAAATTGAAGCATATTGCCAAAATGAAGGAGTTTATTATAGAGGAAAGCTTTTGCAGGCTAATAAAGCTTAAACTCATTGGCCTAGGAAGTTTTGCAAAATGGGTTTACCCAACTGAAGAAGAGTCTTCTGTTGGTGGGGACTTGTTGCCACCGGATGCTCATATGTTCCCTCTTTTGCAAGTTCTGGTTATTAGGAGGTGCCCGAAACTGTTGGGGTTGCCTTTCTCAAACCACATCGTTTCCCCGAACCGGTTCCCCAAGCTACAAGAGCTTGAGGTACATGACTGTCCCAAATTCTTGCCAGTGATTCCCATCTCCTGGATTGAAAGTCTGTGTTCTGTCAAGATGAAATGTGTAAAGATGCTAGAGGAGTTTGCGTACTCAAAATCGTCTGATGGAGTTAAATTGAAAATTATCGGAGAGGGTGATCTGCATAGCTTAGATGAAGTGTTAGTTTTAGATAAAGAAACAGGTCTTGAGAAGCTGGAACTCGAGAGTTGCCCACCTCTGGAGTTGAAGCACCTTCTGATGCTAACCTCGCTGAAGACATTGATTGTAAAATATTCAGATGGTCTGGTTGGACCAGTAGGAGGTCAGGGTGATGTGGAATGGCGGCTCCCTGTTGAGTACATGAGGATCTCGGACTTAAATGGTGATATTGGGGAGGAATTGACAGAGCTCCTCCCCCACCTCCCAAAGCTCTCCAAATTGGAAATATGCTTTTGTAATAGCATAAAAAAGCTGATAGTAGGGGTGGATGTACAACAGACAACATCAGAAGCATCAGAAATGGGGGGAGGTGAAATAACAGCAGCAGCAGAGGAAGAGGATGAGGAAGATGAATTGACGGCATCAGAAGAGGAAGAGATGGAGGAAGATGAAATAACAACATCAGAAGCATCAGAGACAGAGGAAGATGAAACAACAACAGCAGCAGAGGAAGATCATGACGGTGTGCTGCTCTTCCCAGCTCATCTCTGTAACTCACTACAGGAATTGGAGTTGATTCACTGCAAAGAGATGGTCCTGGTGGACCCACCAACTCTTGTTCCTGGAGAAGGATGGCTACAAGCCTTGCGATCCCTCCAGAGATTAACAATATATTCCCCAAAGTTTCTATCTGCATTCACGTCTTCCTGTCATGTTTTTCCTTCCTCCCTGCAGTACCTGAAGCTTAGGGGTGTGGAAGGCATGGGGACACTCGAGCCCCTCTCAAACCTCTCCTCCCTTACCAGATTAGAATTGGAGGATTGCGGAGAGGATCTGAAATGTCAGGGTTTGCAGTCTCTTGTTACCACCGGGGGGCAGCTTAAGTGTTTAGAAGTCATGTGGGTCAAGGAATTACAAGTCTGGGACAGCTCTAGATTCTTTGCTGGTTGGGATCCCAGACAGGAGAAACAGCTTGTTTCATCTACGCTACAGGAGCTCTGCACGGATGACATAGCGGGGCTCCTTTCTGCACCCGTCTGCAGCTTCTTCTCTTCTGCACTCACCAAGCTGAAACTTCGGGGGTGGGACTACAAAGGGATGGAGTGCTTCAGCAGGGAGCAAGAAAACTCACTTCAGCTCCTCTCCCACCTCCAGGAACTCGACTTTTTCTCATTCGACAACCTTCAGCAACTCCCCGCAGGGCTGTGCAACCTTACCAGCCTCAAGAAATTAACAATCGACAGCTGCCCAGCAGTCTCGTCGTTGCCCAATGATGGCCTCCCTGAATCACTGCAAGTGCTATATGTCAGATACAAATGCAGCCAGGAGCTAAAACAGCAGTGCAGGGGGTTGGAGGGAACCATCCCAAGAATCATAATAGACTAG
>TRIAE_CS42_5DS_TGACv1_457240_AA1484140.1 gene=TRIAE_CS42_5DS_TGACv1_457240_AA1484140 biotype=protein_coding confidence=High
ATGGCAATAGTCAGTGGGACGATGGATGTCCTCCTCCCTAAGCTGGCCGAGTTGCTTACCGATGAGTTCAAGCTACACAAGGGGCTCAAGGAGGAGATTGCATCCCTTAGCCGCGAGCTGGAGAGCATGCAGGCGGCGCTGGTGAAGATATCGGAGGTGCCGGTCGGGCAGCTCGACGGGCAGGTCAAGGTGTGGTCGAGGGAGGTGAGGGAGATGTCCTACGACATCGAGGACAGCATCGACACCTTCACGGTCCGTTTTGGGGCTGCCCAAGAGCCCCCCGAGCCGCTTGGCTTGATCAAGGGGTTCATGGACAGGGTGAGGAGCCTGTGGGCAACCGCGTTGACTCGCCGCCAGATCGCCGGAGAGATCCAGCGCATCAAAGGCGAAGTGGAGGAGGTTAGCCAACGGCGCAAGAGATACAAGCTCGACGATGATCTTGTCAGGCCATCTGCCGCGACAACCATCGATCCTCGTCTGCCGGCCCTGTACGAGGATGCGTCCAGGCTTGTTGGCATGGAAAGGCCAACAGGAGATCTAGTCAAGTGGTTGAAGGAGGGGGAGGGCGCATCAAAGCGGCAGCTCAAGGTGCTGTCCATCGTCGGAGTCGGCGGCCTGGGCAAGACGACCCTAGCCAACACGGTGTTCCACATGCTAGAAGGGCAGTTCCAGTGCCGGGCTTTTGTCTCGGTGTCCCTTACACCGGACGTAAAGAAGATATTTCGCAGCATAATTCGCCAGGTAAGTGGAGAAGATTGCACCAACGGTGAAGATTGGGATGTTAAGGAACTTGTGGATCATATCCGAAATTTTCTCAAGGACAAGAGGTACTTAATTATAATTGATGATATATGGGACCAAAATGTGTGGACGATTCTGAAAGTTGCTTTGATCAAGAGCAATTGTGGTAGTAGAATAATTACCACTACTCGGAAAGTTGGTGTTGCTGAATCTTGTTGCTCTGATTTCAATGGTAGAGTGTATCACCTAGCACCTCTCTCCCATGGGGACTCAAAAAAATTATTCTACAAGAGAATATTTAATTGTGAAGATGATTACCCCAATGAGTTGAAAGAAGTATCTGAGAAAATACTGAAAAAATGTGATGGCTTACCATTGGCTATCATAACTATAGCTAGTTTATTGGCTAGTAAACCGACAAAAACAAATGAGCTATGGTACAATGTGCTCAACTCCATTGGTTCTGGACATGAAAATGGTCCTAGTGTGGAGAACATGAGAGGGATATTATCTCTTAGCTATCGTGACCTACCTCCTCACTTGAAAACTTGCTTGTTGTACCTAAGCATATTTCCGGAGGATCATATGATTAATAGAGATAAACTGATATGGGGATGGGTTGCAGAAGATTTTATTCATGATAAGCAAAGGGGGAACTTATATAAACAAGGAGAAAATTACTTCAATGAGTTGATTAATCGGAATATGCTTCAGCCTGTTGATATTGACACTCATGGTAGTGCAAAAACATGTCGTGTACATGATATGGTACTTGATCTCATCACTTCGTTATCGGCCGAGGAAAATTTTGTTAGTATACTAGGAGGTCAGCAGCCATTGTCTACAGGGAACAAGATCCGCCGATTATCAATCCAAGAGAACAATGGAGAGCACAATATGCTTGATAAATCCATGGACTTATCCCATGTAAGGCTACTTTTTGTCTTCAGGTCTGCTATTGACATGATTCCATCACTTTTGAGCTTCCAGGTTCTACGTGTGCTGGATCTCGAAGAATGCCAACATTTGGATAGTTGTTATTTGAAGGATATCACAAATTTGCTGCATTTGAGGTATCTAGGACTAGGACGCACATATATTACTGAGCTTCCAAAAGAAATTGGGAATTTACAGTACTTGCAGACACTGGACCTGAGGGAAACAAAAATACATGAGTTGCCATCAACAGTTGTTCAGTTGAGACAACTGGTACGCTTATATGTTTCCATAGGCACTAGAGTGCCCGTGGGAATAGGAAATATGGAATCACTAGAAGAGTTGTCAAAAATTAACATCTCTGAGTCTCCAAACTTTGTGAAAGAGTTAGGCACTCTGACTGAACTAAGAGTGCTTGAAATTTGGGCCAATGGATGGGACAGCAGCTACGAGAAACCTTTTCTGGAATCTCTAAGCAGCCTCCACAAAATCCAAATTCTCTCTGTTTTTGCTGCTGACGTGTCGCTGGATTTCACGTCAGAAGGTTGGGTCCCTAAATGTTTACAAACCTTCTGGGCTTGGGATAGCCCATTCTCTATTCTGCCTAGGTGGATTAACTGCTCTCTCCAGAACTTGTCCATCAGACTCAACAAAATACAACAGGAGCATGTTCAAATCCTTGGGGGTTTGCCTGCACTTCATTTTCTTGAACTGCTAGTGATAGATCACCCAGAAGTAAAACTGATCATTGGTCGTGACAATACATTCCAGTGTTTAAGTGAATTCGCATTTGAATGTAGAGCAGCCGGGCTGGTATTTGCACAAGAAGCTCTGCAGGGACTTCAAAGGCTCAGGTTTGATTTTGGAGTGCGGGAAACAAAAGATCTGTATGGTGATTTTGAATTTGGATTGGAGAATCTGTCTTCAGTTAAGCGTGTCCGCATTGATATTGATTGTGATGGTGCCTGGGTTTCGGAGGTGGAAGCTCTGGAGATTCTGATCAAGAAGACAACCAATGTGTATGCCCCTATTCTAAATATAAGCAGGCGTCTTGAAGAAGACATGCTAAAACATGAAGACATTGGACTGGCAAACAAAAAGGAAGAGAATTGGCCTGCCAAGAATGGGCCTTGGGGTGGAAATGGTGGTAGGGCTCGCGACATCAAGGTGGCACCGCAAAGCCTGGAAAGTGTGACGATTCGCAGTGGTTCAGTTGTTGATTCACTCGCTTTCTCTTTCAAGGACGGAAATGGCCGGCACCACACTGCAGGCCCGTGGGGCAGTGATGGTGGGAGCGGCAAGACGATTAAGCTTGGTCCTACAGAGTTTGTGACTGAAGTTTCGGGAACATTCGGTTCATTTGGTGCGTTGTCCAATGTTTTGACATCGCTCACTTTGGTCACTAACTGCGGCAGCTATGGGCCTTTTGGAAAAAGACAAGGAAGTCCTTTCAAAACTACGATGCAGAGTAATAGCAGCATTGTCGGCTTCTTTGGTAGGGCTGGCCAATTTGTTGATGCAATTGGTGTTTATGTGCTTCCATTCCCAGTCTAG
>TRIAE_CS42_3DL_TGACv1_249283_AA0844110.1 gene=TRIAE_CS42_3DL_TGACv1_249283_AA0844110 biotype=protein_coding confidence=High
ATGACAGGGGTTGCGCTGGTTGGTTTGCAATTGGCAGCATCTCCGATCCTGAAGAAGCTCCTCGCGGATGCTTCAAAATACCTTGGGGTTGACATGGCGAGCGAGCTCCATGAACTGGAGACCACCATCATGCCGCAGTTCGAGCTGATGATTGAAGCAGCTAACAAGGGCAATCACAGGGTCAAGTTGGACAAATGGGTCCAGGAGCTCAAAGAAGCCCTCTACAAAGCCGAAGACCTGCTGGACATGCATGAGTACGACCTCCTCGAGCGCAAAGCAAAGAGTGGGAGAGATTCCTCGCTACCCCGTGCCTCATCAACCAGCACTATTTTGAAGCCTCTGCGTGCTGCTTCTAACAGGTTATCTAATCTCCTCCCAAAGAACAAGAAGCTACTTCACCAGCTGAATGAACTGAAGGCCATTCTGGTGAAAGGCAGGGAGTTGCGTGAGCTTCTTTGCGTACCAGCTGGCAACAGTGCAGAGAGCCAAATTGTTCCTCAGGCCACGTCATTACCACCTCTGAAAGTAATAGGCCGTGACAAGGATCGCGATGATATAATAAACCTTCTTACTCAGCGGTTGTCGTTGAGGCTAATTCAGCTATATATGCGGGTTTGGCCATTGTCGGAGCAGGAGGTATGGGAAAATCCACCTTGGCACAACATGTTTACAATGACAAGAGGGTACAAGAACATTTTAATGTCAGGATCTAAGGGGGAGTGCCCACGTGTTGATAATCTGGATACTCTGCAGTGCCAATTAAGGGACATACTGCAAAAATCAGAGAAATTCTTGCTTGTGTTGGATGATGTTTGGTTTGATGATTCGAGTAGTCAGATGGAATGGGACCAACTGTTAGCTCCTCTAGTTTCTCAGCACAATGGAAGCAAAGTTTTGGTAACTTCTCGACGGGATACATTTCCTTCTGCTCTTAACTGTGAAAAGGTGCTCCGTTTGGAAAGCATGGAAGATACTCAGTTCTTGGCACTCTTCAAATACTATGCCTTCACCGGAGCACAAATCAGAGATCCTCCCTTGCTTGAAAGGCTAGAAGAGATTGCAGAGGAGATAGTTAAAAGGCTTGGACAGTCTCCTTTGGCTGCAAAAGTTGTTGGTTCCCAGTTGAAAGGGAAAATGAATGTTCCTGCCTGGAAAGATGCTCTAACTTTAAAAATTGAGAATTTAGGTGAGCCCAGAACAGCTCTGTTGTGGAGTTATCAGAAGTTAGATCCACGTCTGCAGAGGTGCTTTGTATATTGCAGCTTGTTTCCGCAAGGACACAAGTATAAAATTGATGAGTTGGTTCACTGGCTGATAGCGGAGGGGCTTGTTGATCCATGCAACCAGAACAGGAGAATGGTAGATGTTGGAAAGGATTACCTCAATGAGATGGTTTCTGGGTCTTTCCTGCAACCATTTTCTGATAGATTTGTGAAGACATACTACATTATGCATGATCTTGTTCATGATTTGGCAGAGTTGCTCTCTAAAGAAGATTGCTTCAGATTAGAAGATGATAAGGTGGCAGAAATACCATGCACCGTTCGTCATCTATCTGTTCGTGTTAAGAGTATGAAACAACATCAGCGCAGTATCTGCAAGCTACATCATTTGCGCACTGTTATCTGCATTGACCCACTTACAGATGATGTGAGTGATGTTTTCGATCAGGTACTGCAAAACTTGAAGAAGTTACGTGTACTCTATTTGTGCTTCTACAATAGTAACAAGCTACCTGAATCTGTTGGTGAGCTGAAGCACCTTCGGTATTTAAACCTCATTAGAACTTCCATTGCCGAATTGCCTGGATCATTATGTGCTCTTTACCACCTACAGTTACTTCTGTTAAACCATAAAGTTAAGAGTTTGCCTCACAAACTATGCAAATTAAGCAAGTTACGGCATCTTGAAGGGTATCAAGATCTGGGATACAGGATGTATGAAGTAGCTCTGCCTCAAATCCCTTATATAGGCAAGCTAACTTTGCTCCAGCATTTTAAAGAATTTTGTGTGCAAAAACAGAAGGGATGTGAGTTGCGGCAGCTCAGAGACATGAAAGAGCTTGGTGGCAGTTTAAGAGTCAGAAATCTCGAGAATGTCACTGGAAAGGGTGAAGCCTTAGAGTCGAAGCTATATCAGAAAAGTCATATTGGAAGCTTGAATCTTGTCTGGGGTTGCAATAATAGCATGAATGCAGATGATAGTTTACAGTTGGAGATTCTAGAAGGCTTGATGCCACCGCCTCAACTGAAAGGCCTGAAAATCAAGGGTTACAAATCTGACATGTATCCAAGTTGGCTACTTGAGGGTTTGCATTTTGAGAATTTGGAATCTTTTAAGCTCGTCAATTGCAGTGCGTTAGAAGGCCTGCTACTCAATACCGAGCTCTTCAGGCATTGCTCTGAACTGAAGCTCAAGAATATCTGGACTCTGAAAACATTATCTTATCTTCCAGCAGCCCTCACGCACTTAACAATTAGCAGTTGCCCACTGCTTATGTTTATTGCCAGTGATGAGCTAGAACAGCATGATCAGAGGAAGAACATCATGAGAACAGACTACTTGGCATCACAACTTGCTTCATTGTGGGAGGTGGATTCCAGATCGCATATTAATATCAAGAGAGCATTATCGTCAGAACATTCATCTCTGAAGCAAATGATGACATTAATGGATGCTGACATGTCACATCTTCAAATCATTGCAAATGCTGTAGAAAGAGAGAACGGTGAGGTAATGCTGAAAGATGATACCATCAACGCATGGATATGTTGCCACGAGCAGAGGCTGAGATTCATTTATGGAAGAAGCATCAGCTTGCCCTTGGTTCCACCATCTGGTCTTCGTCAACTTCATCTTTCTTCATGCAGTATTACAGATGGGGCATTAGCTGTTTGCCTTGACGGTCTCACGTCACTGAGACGTTTGTCCTTGATGGAGATCATGACTTTAACTACATTTCCATCACAAGTGGTTCTCCAACATTTGACAAAGCCCAACGACCTTTACATTTCATCCTGCTGGTGTCTCAGATCATTAGGGGGGTTACGAGCTGCTACCTCTCTTTCAGATATTCAATTGTTTGACTGCCCTTCTTTAGACTTGGCACATGGAGCAAATTTTTTGCCATTATCTCTTGGGAAGCTCCGTATACAGCGGTGCATGGTTACAACTAATTTCTTCAGTTGTGACTTGCCATTCCTGATGAATCTTTCCATGTTTGGGTGCAGAAGCTCTGCATCCTTGTCGATTGGTCACCTGACCTCCCTTGAATCACTATCACTAGGAGGTATCCCTGATCTGTGCTTTCTTGAAGCACTGTCTTCCCTGCAACTTCGCTATGTACATTTGACAGACGTCCCGAAGCTCGACGGGAAGTGCATTTCACAGTTCCGGGATGCAAGGAGGCATCTGTTTCATTCGAAGAATCAACAGATTTCACATCTGTCAAGTGCCTCAGGTTATGTGATTGCGAAATGA
>TRIAE_CS42_6DS_TGACv1_544130_AA1746640.3 gene=TRIAE_CS42_6DS_TGACv1_544130_AA1746640 biotype=protein_coding confidence=High
ATGAACCTCGCGGTGGCCGCCGTCAGCTCTATCATCCCCATGCTGGGCAGGCTCCTCACCAAGGAGTACAACCTACAGAAGAGCGCCAAGGAAGATGTCAAGTATCTGCAGAGAGAGCTCATGAGCATGCACGCCGCCCTGAGAGCCATCGCCGAGGTGCCGCCGGACCAACTTCCCTGGCAGGACATGCTCTGGGCCGGCGACATCACGGAGCTGTCCCACGACATCAAGGATCTCTTGGAGAGCTTCGATGCGTGCGTCGCCGGCTCCGTGCCTCCCCCCGACGCGGGTTACTTCCAGGTGCTCAAGGTAAAAATGGCCAACTTGTTCAAGATGGCCAAGGTTCGCCGTGAGATTGCCACCGCGGTGAAAGGTGTCAAAGAGCATGTGCAAGAAGTGGCCAACCGAGATGACAGGTATAGATGTCGTGGCGGTGGTGCAGCCCCACGGACTACAACCACCATCGACCCTCTTCTGTTGGTTCTGTACGGAAACCAGAAGACGGTTGGCATGGATGCTGCAAGGGACAAGATTATGGCCAAGTTGGTACATGGTGCAACTGGGCTTCAGATACTCTCCATAGTTGGGTTTGGAGGGCTGGGTAAGACCACTCTGGCTAAAGCAGTATATGATATGGCTGCAAAAATAAAATACGATTGTAGGGTTTTTGTGTCAGTCTCTCGGAATCCTGACATAAGAAAGATTTTTAGAAAACTGCTCTTCCAGTTTGATGTGGAAACGTATATACGTTTCAATCAAACGGAGTTGGATGAAACGCAGCTCATCAGTTTACTGCGACAATCGATAGGGGCCAAGAGGTACTTAATCGTCGTTGATGATATATGGGATACCAATGCATGGGGGCTAATCAGTTTAGCTTTTATGGATAATAACACCAGAAGTAGAATAATCACAACAACCCGCAATTTTGATGTCTCTAGAGCATGTTGCTCTTTTGATAATGAGCTTATCCATACAATGGAACCTCTCTCTGAAGGTGACTCCAAAAAGCTCTTCTACGAGAGAATATTCGCAAGCGAGACTGGATGTCCTCCTGAACTGGAGCAGGTCTCCACAGAGATCTTGAAGAAATGTGCTGGAGTGCCATTAGCCATTATTGCTCTAGCTGGCCATTTGACAAGTAATCAGCAGATAAAACCAGAAGGTCAATGGCATGACTTACTTAATTCTATTGGTCGTGGGCTTACAAATGGTGGTAGTGTGGAGCACATGAAGAAGATATTATCATTCAGCTATTATGATCTCCCATCCCATCTGAAGACTTGTTTATTGTATCTAAGTATATTCCCAGAAGACTATTACATTGACAAGACTCGGTTGGTGAAAAGATGGATAGCCGAAGGGTTTATCCAAGGTGAAGACTTATTTGAGCTCGGTGAGAGCTATTTCAATGAGCTTGTCAATAGAAGTATGATCCAACCGATAAACATTGACACCGATGGTAGGGCAAAAGGCTGTCGTGTCCATGACATGATGCTTGATCTCATATGTGATTTGTCGAGTGAAAATAATTTTATCAGTATATTGGATACTATCAAGGGAGACTGGTCTTTCAAAAGAAATATGCGCAGGCTGTCCCTCCAGAAGAGAATGACAGAGCTCACCAGCACTCAACTGTCTACAACGAGCATGTCACAAGTGAGATCCTTCACCGTTTTTAGTCCTGCTATTAATCAGATGCTTTCTCTTTCACTATTTAAAGTTTTGCGTGTGTTGGATCTAGAAGATTGTAATCTTGGAAATGATCGTGGTCTTAACCTCCATTGTGTCGGGAATTTGTTACAACTGAGGTACCTAGGATTAAGGGACACAAAACTCCGTGAGATCCCGACGGAAATAGGAAATCTCCGGCTGTTACAGATATTGGACTTGCATGGGGTAGATGCAGAAAAATTGCCAACGGGTGTTGTTGGCCTAAGTTATCTGATGTTTCTACATCTTAGAGAAAATACAGACCTACCAGTAGGCTATAGGAATTTGACGTTCCTCCAAGAGCTAACCAAAGCAAACTTCAGTGATGATATGGAAGGGCTGCGCTTCCTGACAGAGCTGAGGGTGCTTTCCTTTAGTTGGCCATCAGGGTGTGGTCCCGACAAAATTGATATTTTGGTAAACTCCCTAAGGAACCTGGAAAAACTACAAAGCCTAGAGATTACATCTGAGAGCATTGATCTCATGGAGAGCAGCTGGATGCCCTATCCAGCGCAACAACTCCGTAGGCTTGTGTTGCATGGATGGTTTCATAATCTGCCAGGATTTATTAGTTCTTCATGGCATCCCCGCCTCTCCTACCTATGGATAGAAGTCCGCAAACTGCAACCGTGGGACATTCATGACCTTGGGACTCTGCCAGCTCTTCGTTATCTCTACCTGAAGTCAATCTTGGACACTGCCATGGAAGAGCGTGCCACGCAAAGCTCCCCGCTTAATATTGATGGATTCCCTTGCGCGACAGAGTGCTGGTTCGAAGGTGTTACAGTGAATCCATTAGGGTTCCGGCCAGGAACTATGCCTATGGTTCGATGCCTTGCGTTCGGTGCCCAAGTGTGGAACATCCTCGATATACGTCATTCGATAAAGCACCTAGGTCCAGATGGCTTGGAGTTGGACTACTTGAGCTGGAGCATAATGCACCTCTCTTCGCTCGAGCAACTCTCCGTTGATCTACATGGCGAGGAGGCTAGCAGCGCAAGGTATACTAGAGCGGAGGCCGCGCTGAAGCACGCGACGTACAACCATCCCAACCGTCCCAAGGTCAACATCTGGAGTCCTAGAGGCTGA
>TRIAE_CS42_1DL_TGACv1_061670_AA0201340.3 gene=TRIAE_CS42_1DL_TGACv1_061670_AA0201340 biotype=protein_coding confidence=High
ATGTCGGCGATATACATAGAAGCAGCTGGGCTTGTGGGTACCGATGGTCCAAGGAAGGAGCTTGTCAGTTTGTTGACAGATACTGAGAAGAAGCTCAAGGTGGTGTCCATTGTGGGATTTGGAGGACTGGGTAAAACTACACTTGCCAAAAGGGTGTATGATGAGATCCGAGAGCAGTTTGACTGTACAGCCTTTGTTCCCGTATCCCAAAAGCCTAATATGACAGAGTTTATGACAGGACTGCTTCATCGTTTTCCTAAACCACCAAAACTTGAGATTGATGAGTCTTCTCAAGCACAAGCACGAGGCATGCAAGACATAATTGATGACATCATAAAACGTCTGAAGAAGAAGAGGTACCTTATTGTAATTGATGATTTGTGGGACCAGTCAACATGGAATACTATTAGCCGTGCCTTTCGAGAAGAATTTCCAGAAGATGCCAAGGGGAGTAGAGTAATAGTAACCACACGAGTGGAAGGCGTGGCTTATGGAGCATGTTACAGTCGACCTGAGTGCATTTACAGAATGAAGCCCCTCGGCGAACAAGACTCAAAAAGATTGTTTTTTCGTAGAGTATATGGGTCTGAAGATGACCATCCATCTCGATTTGAAGAAATCTCGGCTGAAATTCTGAAGAAGTGTGGTGGTCTCCCACTTGCAATCATTACTATAGCTAGCCTATTAGCTAGTCGTCCTCAAAGGATAAGGGATGAGTGGGAGAGCATTAGGAATTCTCTTGGAACCCAATTTGCGGTAAATCCCACATTGGAAGGGATGAGGAGTATATTAAACCTTAGCTACATCCATCTTCCGCTTCAACTCCGGGCTTCTTTTCTGCACCTTGGTTTCTATCCAGCAGACTGCGAGATTGAGAGGGATGATTTGGTTCGACAATGGTTAGCTGAAGGGCTTGTCAATAAGTTGCATGGCCGAGATATGGAGGTTGTTGCGAACAACTATTTTAATGAGCTTGTCAACAGAAGTTTGATTCAGCCTGACCGTACAAAGTGTGGGGAGTTGGTATCGTGCAGAGTACATGATATGATGCTCGATTTGATCCTAAGCAAGTGTGAAGAGCACAACTTTCTCAGAGTTGAATGCAATTCTGAAGACATGGCAAGAGAGCATGGCTCGAAATACAAGGTCCATCGCATATCCATGAACTTCAGCGGTGGTGGTGCAGCCGATGAGACGGCATCAGGGACCATACCTTCTAGCATGTCCCATGTTCGATCACTTGCACATTTCGGAGGATCCACGTACATGCCCCCTCTTTTGCATTTTAAGTATCTAAGGGTGATTCTCTTCAAAATTTTAGGGGACAAGACAACCGATCTCACTGCTATTAGCCAGTTGTTCCAACTGAAGTATTGA
>TRIAE_CS42_5BL_TGACv1_404816_AA1311660.2 gene=TRIAE_CS42_5BL_TGACv1_404816_AA1311660 biotype=protein_coding confidence=High
ATGGAGAGGGTGATGGTGAGCGCTGTGACAGGAGTGATTTCACCACTCCTGCGCAAGCTCACGGCCTTGCTGGAGAAGAAGTACAAGCTGTCCAAAGATGTGAAGAAGGAGATCACCTCTTTGAAAGATGAGATGAGCTCTATGAGTGCTCTGCTCGTGACGCTGTCTAGGACCGAGGAGCTCGATGAGCAACAGAAGGACTGGCGTGACAAGGTCCGTGAGCTGTCTTATGGTATGGAAGACTGCATCGACATATTCATGAATGATCTTGATAGTGCTGATGCCAAGGCTGGGCTTTTGGGTGGACTAAAGAAGCTCAAGGCTCACTACAAGATTGCTAACAGGATCGAAGAACTGAAGGCAAAGGTCTTGGAAGCAAGCGATCGTCACAATAGATATAAGCTTGATGAGCATGTTGGTTCTTCTCGGGGCCCTGAAGCTATTGACCCTCGTGTACAGGCACTCTACACCGAGGCCAGTAGCCTTGTAGGCATAGATCGCCCAAAGGACAAGCTTATCGAGTTGCTGATGATGGAGGAGAATGCACCACAACTTCATGTGGTATCAGTTGTTGGATTTGGAGGCATGGGCAAGACAACTCTTGCCAAACAAGTTCATGATAAAATCAAAAGCCAATTTGATTGTACAGCCTTTGTATCGGTGTCTCAAAATCCCAATCTTGTCAAGGTATTGTCAGATATACTCTCTGGAGTTTGGGGGCAGGTGCCTTCTTTCCTGAATGATGAGCGCCAACTGATCGACAAACTCAGGGAAGTTCTCCAAAACAAAAGATACCTTATCGTGATTGATGATATATGGGCAATGGAAGCATGGAACATTATTAAATGTTCTTTCATGGAGAATAATCGTGGTAGTAGAGTTATAATTACTACACGTATTGAAGATGTAGCTCATGCATGCTGTTCTTGTTTCCATGGCCATGTCTACAACATCAAACCTCTTAATGATCTTGACTCAAGGAGATTATTCCATAGAAGGATTTTCCCCTTTGAAGATGCTTGTCCTGAGAAACTAACAAATGTTTCTGATGAAATTCTAAAGAAATGTCAAGGGGTTCCACTAGCCATACTGAGTGTAGCCAGCCTTTTGGCTAATCATAAGGAGGTAAATTCAAAGGAATTCTGGGAAAGGATACAAAATTATTTAAGTTTACAATTGGAAGGAAACCCTGCTTTAGAATGGATGCGACATGTCCTTAATCTTGGATACAACTATTTATCTCTGGATCTTAAGACCTGCATGCTATATCTCGGGATATTTCCTGAAGATTATGAAATAAGAAAGGATGATTTGGTTAAGAGGTGGATCGCCGAGGGTTTTGTGGGTCTAGAGGAGATTGCAGAAAATTATTTTAGTGAGCTCATCAATAAAAACATGATCCAAATAGCCGAGTTTGATGATTGTGGGAATGTGTTGTCTTGTCGAGTGCATGATCTAATGCTTGACTTTATCATACTGAAGTCCACAGAAGAAAACTTTTTCACTGTAACTAAGGAATTCCCTGTAATTCATGATCCACATACCATGAAAGGCTCCATGGAAGTTCGCCGACTGTCCCTCCAACTCAGAAATACAGAATGCAATCATGTGCTAGGGAACATTGCTCTGGCCCAAGTTAGGTCATTTAACTTTTGGGGCCCTGGTCAATGTATGCCTTCTCTCTCGAGGTTTCAACTTGTGAGAGTTCTACATCTTGATGTGTATGATTCCAAGGAAGAGCAGTATGATCTGCCTTCGATACGCAGTTTGTTCCTACTGACATATTTGAGGATCAGAGGTTTGAAGTGTGATGAACTGCTAAAACAATTGCAAACACTGAAACATTTGAAGTCATTGGAGATAGTCGGTGGAGGAAATCGTGGAGAGCTAGATGTTCGCTACTTACCCTCAATGTTGTGGCATCTCATTGTTCCTAAAAATTTGACTTTGTTCGGTGAGATTGGCAGGATGGAAGCCCTCCGTACTCTGTATCAACCCTTCATTATACATGTGGAGATCTTGAAGGGACTCGGTAATCTGAAGAACTTAAGGGAGTTAAAGCTATATCTCTTTGGATTCAGTGATTTTGAAGATGCCCTACTCCCTTCACTCTGTAGGCTCGACAGCCTTCGATCCCTAACCACCGATGGGTACACCTTAGGATATGATTGTTTGACTTATTGGAACCCACCTCCGCGCCATCTTCATAGACTGCATGTACTGAACTGCCCCTTCTCCGTGGTCCCAGATTGGATTTTGCAACTCGAAAATCTCAAAAGCTTGGAGATGCAACTCGTGTCACTGCCAAGGGTTGGTGTCGAGGTTCTTGCCAGTCTGACCTCGCTGGTGCACCTTATACTGCGTGTCAGGGGCAGTGTAAGGGATCATGCTCCCGAAGAAGACATGGTTATTGTCCGTGGTGCGACATTCCCAAACCTCAAGAATCTTGTCTTTGCGTATGAAGTGCCCTGCCTTACATTCGAGGCAGGCGCCACGCCAAGGCTTCAGAACCTCACTATAGAGTGTTGTGCACAAGCAGTGCGTCAAGCCGATGGTGTACTCAATGGCATCGAGCACCTAGGGAGTCTCAGGGCGTGCAAGGTGCATATTTACAAGTGGGTCAGTCTCTTCAGAGAGAGTTTTGATAGGTTTGCTGCTGTGGCACAAGGAGGGGAACACGTATTTCAGGAGGAGGCTCCACACATGCAGGTGCAGAGTCTCCGGGCTGCGATCAGCGAGGCGATCAACAAGCACCCGGGAAATCCCAGTGTCAGCATTGTAACTTTTTGA
>TRIAE_CS42_2BS_TGACv1_146214_AA0459040.2 gene=TRIAE_CS42_2BS_TGACv1_146214_AA0459040 biotype=protein_coding confidence=High
ATGTCCACCCAAGCCGTAGTCCAGAGGGCATGCGCGAAGCTCAGATCCGCCATAGGAGATGAAGCGGTGGCGCGGTTGAACTTTACCGCTGACCTGCGGGATATGTTGGAGGCGCTGGATGACATCCGGCCGAAGCTGGACAAAGCCGAGATGCGGCCGTTGAGGGGTGTAGATGATTCGCCTTGGCTGCAGCTTGTCTGCTGCGCGGCCTACAAGACCATAGAGACTGTCGACGAGCTGCAGGGCGCGAGATCACAGGCTGCTGCAACGACGACAAGGATGCTGCCCCGCCTTGCCATGAAGAATGCCATGGCCATCCAGCTGCAGGAGGCGAAACAACTAGTGATGTGGGCACAGGAGCGTTCACGTGTGAGATCAGAATCTATAGCAGAAAACACCTTGTTACAGGAAATTATTGAGGAACGAAAAACTGCACCAGTTTTCGAGGAAGCAATGGTTCTGGGAAGAGCATCAGATAAAGACAGGATAATAGCCACCCTCCCATGTACTGAGCCCAACATCATGCAAGAGCACATCCGCATTCTTCCCATCTTTGGGTTTCCAGGCAGCGGCAAGACAACATTGGCACAAATGGTTGTTAATGATACCCACTCCCTCCAAGGCTACGACTTCCGTGTATGGGTTCATGTGTCTACCCAGCTCGACTTCCATACAATAGGCAAGTCCATTATTTGTCAAGTGTTAGGAAGGGGACAAGAAGAGATCAACCAGTCTTCTTCAAATGTGGAGGGGATGGAGATTATAATGAAGCGCCTTCACAAGCTTCTTAATGGTCAGAAGGTGCTCCTTGTGTTGGATGACTTGTGGGAGGAGGATCCCATTCAGTTACAGTTATTGAAGTCCATGTTAACTTTCTTGGGAGACAAGATGGACGTGATAGTAACCACATGCAACCAAGCCATCGCCAGGAAGATCTGTACCGTTGAGCCTTACAGGCTAAATCCGCTAAGTGATGAAACATGCTGGGAGATAATCAAGAAATCAATCCGTTTCGAAGTAGGAGAAGAGTTGGAGAAGATTGGACGGAAGATCGCAAGCAAATGCTGGGGTGTGCCATCAATAGCTCGCGAATATGCAGGCACGCTAGATTCTTCCCGAGATGCTATGAAATGGGAAGAAACCATGAGAAGGGGTATCGTTTCTTATGTCCTTTCAACTTTCACGCTAAGCTACATGAGAATGCCACCAGATTTGAGGCTATGCTTTGCTTATTATTGTCAAATCTTCCCAAGCGGGGACAGTATAGTCAAAGATGACCTGGTTCATCACTGGATTGCTCTCCACCTCATTGAGCCATCAGAAATATTGTCTGCCGAACAGATAGCTGAGGAGCATATTACCTGGCTTCAGAACATGTCATTCCTTCAAACTGCAGAGTTGGACCACGCCAGTGGAAAAGAGGGTAAGGGTGCAATCTTGTTTACTATGCACAATCTGGTGCATGACTTCGTGGCAACGTTGCTAAATAGTCCAACACACTATCGAAGGTTCAATTATATTGGGAATCCTACTAATAAAAACCACGTTAGCGATCTAAGGGCGATTCGCTATGTAGGTTGTACAAAACTGGAGTTTACGGGCAACTTATTTTCACATACTACGTGGCTACGTGTCCTGGAACTAACGGAGAGCTCCGTGCTGAAGCTACCGAACTCCATCTTCTGGAAACTGAAGCACCTGGGGCATCTTAAGATATCAGAATTCTCTGGACTCGTAACTCTGCCTGAGTCATTGGGGGATCTTACAAATCTGATCCACGTCGACTTATCAGGCTGCTCCGGGCTATTGAACCTACCAAAGTCATTTGGGAAGCTAATCCGTTTAGTGCATGCCAACTTGTCGGGCTGCTCTGGGCTTGCAACACTTCCTGAATCTTTTGGTGATCTCATAAACTTGTCCCATGTCAATCTGTCACGGTGCCATGGATTGGCAGAGCTTCCGGAACCGCTCCAGAAGCTCGACAAACTGGTCCATCTGGATTTATCATTCTGGTCTTGCTTTCAAGGGATCGGAAAAGGCCTTGGTGGCCTCACCACTCTGGAGCATTTGAACTTGTCAAACCCTTGTTGTCATCTTGCTCAACACCGGTCTCATCTCCAGGAGCTAAAGGATGGTTTATGCAAGCTCACCAAACTCCGGTATCTGTACTTGTCTATGTGCCTGAATCCTATCTGTTACTACCACCAGTCACAAGAGGACAGTCTCAAATACCTTGGAGAGTGTGTCGACGGTCTTTCCGGCCTAGAGCATCTGGATCTGTCTCATAACACATTTATTTTTGCTCTGCCTGCAAGTCTAGGTGACCTCAACCAGCTGCACACACTGAACATCTCAGGCTGCATCAGACTTAAGAAGGTTGCTGAAATGAAGTCTCTCAAGTTTATAGATCTGAGGAACTGCCGGGGCCTAGAGAGTTGCCACTTTGCGGTTCGCATTGTCGATGATGACGATGTGTATAGCAGCAGCAACATTGTTCAGCTGGAGGTGGTAAATTGTCAAGAACTCCAGATAAGCTGCCTAGAAAAGGTCAAGTCTAAAGAGGAAGCACAAAGAATCAAATTGGCGAAGAAACGAAATATTGAAAAGTTGAAGCTTTCTTGGACTTTGGACACTGTCGGGCGAGTGGAGGACAACGTTTTGTTGGGGGAATTAGTGCCACCACCTAATCTGCAGTGCCTTGAGGTTAATGGCTACGCTGGCACATGTCTCCCGGAGTACTTGGAATTGGAGAAGTGGTGTCAGGTTGAGGAGAACAAGAAAATGCTGGCGCACATCCCCAACAAAAGTTATGAGGAACCTGCTACTACTAGCAGGCAGGAGATTGAGGAGGACGACAGATCGGGCAACGAGGGGGAGGCGGCGTAG
>TRIAE_CS42_U_TGACv1_641022_AA2082510.1 gene=TRIAE_CS42_U_TGACv1_641022_AA2082510 biotype=protein_coding confidence=High
ATGGCGCATGTCGGGGGCATCATCGCCTCTGCCATCATCAGTGTTGTGAGCAAGCAGATCATGTCCGCCATCAATGGCCAGATTAAGCTGCAGTGGAACTTCGTAAACGACCTACAGAAGATGAGATCGTCGCTGGAGACGGTGGAGGCTCTGCTCAAAGACGCTGAGACGCAGTCCATCACGGATCCGGCGGTGCGCCTGTGGCTGGGGCGGCTCAAGGACACCATGTATGAGATCTCTGACATGATCGATGATTTCGAAGTCAACACCGAACCTGCTGCACAAAAGTGTTTCCCTCAAATCAGTGTTTCCAGGTTGAAAATGGCCATTAAGATGAAGAATATGAGAGGGCAGCTGAAGGGGATCACAGAAGACCGCATTCCTTTCACTTTCCTGCAAGAAAATGTCCCTCGCATGCAGGATAACTGGGAAACAACAGCGGCTGTGACAGAAGCAAAAGTCATAGGGAGGGATAAGGAAAAACAGGAGATCGTGGTTCGTTTATCTAGGAGCATCACAAAAGAGATCACCATCCTTCCGATATATGGTATTGGAGGCATTGGGAAGACAACCATGGCACGATTGGTTTTCAATGATCCACAGTTCAGAGAGTACTCTCGGGTGTGGGTCTATGTGTCTGAGACGTTTGATTTGAAGAAAATTGGGAATTCTATAATATCACAACTATCCGTTAGTGATAGTCAGCCTACTGAACTTGAGATGATAGGAAATAGCCTTAAAAGGCTCGTTTCTGGTAAGAAGGTCCTAATCATCTTAGATGACCTGTGGGAGAGGGAACCACGTGAGTTGGAAAAATTGAAGAATATGCTAAATCCGGGTGAAGGGAGCAAAGTGGTGGCGGTAGTAACCACACGAGAAGAAAATATTGCACAGAAAATTCAGACGGTGGAGCCGTACAAGCTAGCTCCCTTGACAGATGACATTTTTTGGGCTATCATAAAAGATAAAACTTCCTTTGATGCTAGAACTGGCAGAGTACGGTTAGAGATGATCGGGAAGGACATTGCAAAGAAGTGTGGAGGTATGGCTCTAGCAGCCCAATCTGTTGGGTATATGCTGGACTCTATGAAGTCATCTGATGAATGGGTGTCGGTGAACAACAGTGAGCTCTGGGACGTGCTTGCCTCAAAAGAATTTTCACCTCATCAGGTGCATGCATCCTTGCTGCTAAGCTATCGCAGTATGGGTTCATACTTGAAGCTATGCTTTGCCTATTGTGCAATTTTTCCAAAAGGTCATTGGATATCTAAAGAAGCTCTGGTTCACCAATGGGTTGCTCTTGGACTTGTTGAGCCACCAACGGCATCATCCTACAATCAACAGAGCAGTGATAGATATATTAATCAGCTTTTAGGCATGTGCTTCCTTGAACATCCAAAGTCTTCATGGAGCATGCAAGTTGAAACTGAATTCTTGGTCATGCATGACCTGGTACATGATCTCGCAGGATCTGTTCTGGCCGATGAAATTGGTATAGAGGGTCCAACCTGCCGATATGCATGGCTGACAGATCACAGAAAGCTATTCAAGTCATCAATGACTCCACTCGCCAAGATAAGGGCACTGCATTTTCATGATCGTAGCAACTCTCAGCTTGATCGTGAAGCATTTTCACCAGCTAAATGCCTCCGTGTTTTAGATTTAAGCAGATATTGTACGCAAGAGTTGCCTGATTCTATTGGTCAACTAAAACAGTTGAGGTATCTCGATGCTTCTTCATGGGGCCGGAAGCTCCAACGGTGGGAGTCTACAAGGATACCAAAAGCTCTGGGTGCCCTTAACAAACTCCAGTATTTGAATTTATCACGTCGCGGAAGACTCTTAGGACTGCCAAAGGTCATGAGCAATCTCATGGAACTCCGGTATTTAAATATCTCACACTGTCACGGTTATTATTTATCAGACAGCCCATCGGCAAATCAAAGTTTCATTGCCTGTATCGGTACCCTTCCCGATCTTGGAATGACTATTGTTTTTGTGTGCCTGAAAGTTTTAGCAGCCTCAACAAATTGA
>TRIAE_CS42_3B_TGACv1_221573_AA0744600.2 gene=TRIAE_CS42_3B_TGACv1_221573_AA0744600 biotype=protein_coding confidence=High
ATGGAGTTGGTAGTAGGTGCCTCAAACACTACCATGAGGTCTCTCCTGGGCAAGCTGGGTGGCCTTCTTGCCCAGGAGTATGCTCTGATGAGTGGAGTCCGTGGCGATGTTCAGTACATCAATGATGAGCTTGCAAGCATGCAGGCCTTTCTCCGTGACCTGAGCACTGCCCCAGACCGTCATGACAACCGGCTCAAGGACTGGATGAAGCAGATCCGTGACATGGGCTATGACATTGAAGATTGCATTGATGACTTTGCCCACCGCATCCCCCGAGATCCCAGCAGTGATTTCAAATGCTTATTCATCAGGACAAGATTCTACGAACTCCGGACGTGGTGGCCTCGCCGTAACATTGCGTCCAAGATTGCTGAACTCAAGGTGCGGGCGCAACAGATTGGTAAGCGCCGTAGACGATATGGAGTGGACAACCCAATCAACTTGAACAATGGTCCTCTTGTTCGTGCTGTTACGTACGAAATTGCTGAGCATCAGCTCACAGGCCATCAGCTCATTGTTACGAAGGAACCTGTGGGGGTGACGGCTGACATGAAGAAGCTCGAGGATTGGTTGGACTTGGACAAACCTGTTGAAATGTGTGATAAGGAGCGAATTGTTCTGTCCATAGCCGGATTTGGCGGCGTGGGGAAGACCACTATTGCGATGGCGTTGTACCAAAATGCCAGGGATAAATTTGATTGTCGGGCATCGGTCACAGTATCTCAAAACTATGATCAGGGTGCAGTGCTCAGGATGATTCTGAAACAAGTCAAGCCACACGAGAGTGATCCCAATATTGAAGGAAGGAGCCACAGCGAACTCATGGAAGAACTAAAAACTTATCTGGCCGAAAAGAGGGGTCTGCCTTTGGCCATAGTTACCATGGCTGGTATTGTTGCTAGCAACCCTCGCAAATCCATCAAAGACTGGAAAGAGGCATGTAACTCATTATTTCCAGAGTTGATGCCTTCTCTGACCCTGGATGGTGTTACAAGGATACTCGATTATTGCTACAATGATTTGCCTGCAGATCTCAGGACCTGCTCTTTGTACCTGAGCATATTTCCTAAGGGTTCAAAAATTAGTAGGAAGCGTTTCACCCGGAGGTTGATAGCCGAAGGTTTCGTTAGTGAGAAGCAAGGCTTGTCAGATGAAGAAGTTGCAGAAACATACTTTAATCAGCTGATAAAAAGGAAGATAATACGTCCAGTGGAGCACAGCAGCAACGGGAAGATAAAAAGCTTTCAAGTGCATGATATGGTCCTTGAATATATTGTTTCGAAGTCAAGCGAAGAGAATTTTATTACTGTGGTTGGTGGCCACTGGCTGGTGCCAATGCCGACCAATAAAATCCGCCGACTCTCTGTACAAAGCAGTGGTTCTGAGCATGGGAATTCAACGAAACACATGAACTTATCGCAAGTGCGATCTCTGACCATGTTCCGGAGCCTAGACCAACTTCATTTCCATTCTTTCAATAATGGAATTTTACAAGTCCTGGATCTTGAGGGTTGCAAGGGTTTGAAAGAGAAACATCTGAATGACATGTGTAGAATGCTTGTACTGAAGTATTTGAGCCTTAGGCAGACAGATATTTCCAAAATACCCTCTAAGATTGCAAAACTCGAGTACCTAGAAACTCTTGACCTAAGGGAGACGAATGTTACTGAGCTCCCAAAATCTGCAGGACAGCTCAAACGGATAATTAATATATTTGGCGGGAATAAAAGCTCAAGGAAGGGTTTAAAGTTGCCTCAAGAGATAACTAAGGAGACAATGAAAGCACTCCGTGTACTGTCAGGGATCGAGATTGATGACAAATCAACAGGTGTTGCTGGCCTCCATCAATTGACGGGGCTTAGGAAGCTTGCAATTTACAAGCTCAGATTACAGAAGGGTAGTGAAACCTTGACACAGTTAGGCTCTGCTATCGAGTATCTTGGCAGCTGTGGTCTGCAGACTCTGGTGCTCAACGACGAGGGATCTGATTTTATCAACTTGTTGGACACCATGTCCGGCGCACCTCCAAGATACCTCAGTGCCCTTGAGCTCTCTGGCAATTTGAAAGATGTTCCCCAGTGGATTACCAAACTCAGTAACCTCAACAAGTTGACCCTTTCTGTGACAGTTCTCCGGACAGATACTTTTGTGCTCCTGCGCGACCTGCCTTTGTTGTTTTCCCTCACCTTTTCGCTGAGTGCAGCGAAGCAGGATGAGGCCATAGTGGACATCATTGATGATAACAAATCACAGTCTGGTGGGGTAATCTACGTTCCAGGTGAGGGATTCAAGAGTCTTAAGCTGCTTCGCTTCTTTGCACCTCTAGTGCCAAAGCTGAGCTTCCCAGAAGATGCAATGCCAGCACTTGAAAGGATCGAGATGCGGTTCGAAGCCTTTGAGGGCCTTTTCGGTGTTGACACCCTGAAAAGTCTCAAGGAGGTGCACCTCAGAGTCAATAGCACAGCAGATGACATAACCAACTTCATAGTAGATGATTTGAAGGCCATCAAGGCGCCAAAGATAATCGTGGATCATGTTATCAGCAGCTGA
>TRIAE_CS42_2AS_TGACv1_112159_AA0331740.3 gene=TRIAE_CS42_2AS_TGACv1_112159_AA0331740 biotype=protein_coding confidence=High
ATGGATCTTGTGCTGGAGGAAGCCTTGCGGGCCCTGGCTCGCGCGGTGGACCAGTTCCGGAGCCTGGGCGAGAGGCAGATGCGGAGGTGCCTGCTGGGCGCCGGCGCCGGGGACCACGTCAGCGGCAAGCTGCGGGAGGTGGCGACCCAGCTGGACCAGGTCCGCGGCCTCCTGTGGGCCGACGACGACAGGAGCTCTCCGGCGAGGATGGGTCGGGTCAAGGAGGCCCTCTACGGCATCGAGGACTTGGTAGACGACATGGAGTACCACAGCCTTACTTTCCAGGTTGAATCCAGTATTTCCTCAAAGTCAAATCGCAATCCACTCTCTTCTGCTCTCAGGCTGGGCAAGCGATTCGTTAGCGGCGGCGGCGGCGGCGGCGGCGATGAGGCGTCGCGCCGCCGGTTCCTCAAGGACCTCGATTCCGTCGCAAGCACTCTGAGCTCTCTGCTCAAGCAAGCACAAGGGTCCGGTCTGCCGCCCGCCGCTCCGGTGCCGGATTTTGACGCTTCCACGCTGCTCCAGGCTGGCCAGAAGGTGTTTGGCCGCAACAAGGAGCTGAACGACATCGTGCAGATGCTGACCGAGCAGCCCTCGCCCCACTGCACCGCCTGCAAGGTTGTCTCCATTGTTGGCTTCGGTGGTTTGGGCAAGACCACGCTCGCCCAGTCAGTCTACGACGACCTCAGAGTCAAGTCCCACTTTGATCTCAGGGCATGGGCACATGTCTCCGGCAAGCCTGACAAGGTGGAACTCGCAAAGCAAATCTTGCGTTCAGCCAACCCGAGATACGGTGGATCCATCGACAAAGATGCCACGTTTCCAACTCTTCAGTTGAAGCTCAATCGGTTCATGTCGTCCAAGAGATTTCTGATTGTTCTTGATGATATCTGGGGTGACGACCCCTTTACCAACGACGCCTACAACGAAATCCTCAGTCCACTAAGATCCATGGAGAGCGGCAGTAGGATTATTGCTGTCACTCGGACACCAAAGGTGGCTGACATGCTAGATGCATCTCACACCTACTACCTGAATGCATTGGGCACTGATGATTGTTGGTCCCTGATCAAGGAATCTGCCCTTGGGGGATGGAGCACACATGAGGAGTCCACTCAAGAACTGGAACAGATCGGGAGGAAGATTGCCGCCAAGCTCAACGGATTGCCTTTAGCTGCCAAGCTCATGGGAGGACTGCTTGGAGCTACAAAGAGCACAAAGTACTGGCGTATTATCTCGGAAAAAGAATTTTCTGGAGACATCACTCTCTCCTTGCTGCGGTTGAGCTACAGTTACCTGCCAGGACGACTCAAGCAGTGCTTTGCGTTCTGCAGCATATTTCCCAAGAACTGGAAGTTCGACCAAACAAACTTGGTACGCCTTTGGATGGCCAACGGCTTCATTCAACCGCAAAGTGGCACTGGCAAAAGGATGGAGGATCTGGGCACAGATTATTTCAATCTTCTGCTGTCTCGGTCCTTCTTCCATGCTCTAAGGCAGGGCCGTCGCACACACTATAAGATGCATGACTTGATCCATGATATGGCAGTGTCAGCTTCAACCGAAGATTGCTGTCAAATTGAGCCTGGCATGACCCGTCGTATCCCCTCAACTGTGCGCCATGTATCGGTCACCACGGGCAGCTTACAAGATGTCAATGCTGCCATCAACATACTCCCAAAAAACCTACGTACCATCATAGTTTTTGGAAATTGGCCACATTTTCTTGAAGATGACTCCCTGGGTAAGCTAAAGAATCTGCGAGCACTTGATGTTTGTCACTGTGACTTTACTGAGTTGCCACCAGCTATTTCCTGTTTATTCCATCTCCGTTACTTGTCGCTGTCTCGCACCATTCGGAGTCTTCCAGAGTCCATAAGCAAGCTGCTCCATCTGCAAACCTTGTGCTTTGAAGATAAGTGTTCCCTTGATAAGCTTCCTGCAGGAATAAGTAGGCTTGTAAAGTTGCGGCACCTTGGAATCAACATGAAGTACATTGCACAGCTACCGGGTATTGGACGGCTTATTAACCTGCAGGGATCAGTTGAGTTCCGTGTTAAAAAGGGGGGAGGGCATGCCTTGCAAGAGCTGAAGGGCATAAAAGGTCTCCATGGCCAGCTAAAAATTAAAGGCCTCGACAATGTCCTGAGCAAGGATGAAGCCAGCAAGACCGACATGAAAAGTAAAGAGAATCTTAGGGCGCTCACACTGGAATGGAGTTCAGCTTGTAGAATTCTCACCCCTGTGGCTGATTGTGAAGTACTAGAAAACCTCCAGCCACATCAAAACTTGAAGGAACTTAGCATTTTAAGGTATCTTGGTGTGACATCTCCCAGTTGGTTACAGATGGCGTTGCTGAGGGAGCTGCAATCCTTGCATCTTGTTAACTGCAGGAGCTTGGGAGTTCTGCCTGCACTGGGCCTTCTGCCATCCCTCGAACAATTACATATGAAGGAGCTGTGCACGGTCGAGCGAATTGGGCATGAGTTTTATGGTACTGGTGGCATGGCATTTCCTTCCCTAAAGGTTCTTGTGCTTGAAGATTTTCCCAGCTTGGTCGAGTGGTCTGAAGTGAGGGAAAACCCGCTTCCTTGTCTCCAGAGGCTAAAGATTGTAGACTGCCCCAAGTTGATTCAAGTTCCTGCATTTCCGCCATCCGTCTCTGAGCTTACAGTGGAGCGTACATTATTGATATCTAATATGAAGCTTGCTCCTTATTCTTCATCACAATCAGAGATACTCACCCTGGACATTTCTACGACTAGTGTACTTTCCAGGGGACTGTTCCATCAAAGCCATCTAGCATCTATCATAGTTTTAAACATAAACGCTGGCTGCAAGCATCTTGTTGCCGCAGAGGGACTCCACACCTTTACTTCTCTCCAAAAGCTTCAGCTGTGCCACTCTGACATATCAGATCAGAATTTGGAAAGTCTTCTTCAGGTGCTGCCCTCTTTGTACTCGTTTGAGATGATAGATCTGCCCAACATGACATCCCTTCTGGTGCCAGCAAATAATAGTTTGTGTACAACAGTCACAGAGTTGCAAATATCCAACTGTCCACTGCTCTCTTGTGTAGTCTCCTTGGGTACTTTTGTTTCACTGAAACGTTTGGTGATTGAGAAATGCCCCAAACTGACGGCAGCATCTTTCCCAGTAAACTTTTGGAGACTCACTGCCCTCAAGGTTCTGAGCATATCATACTGCACAGAGTTCCAGTCTTTACCTACTCATGGTCTGCCAACCTCAATAGAAGCACTTCATCTTGTTGGGTGTCACCCAAAGCTGCATGGAAATTCAAGCAACAAGACTGTCAATTCCCAAGAGGAAGTTTCTACTCTACACAAAACATTGGCTCACTGA
>TRIAE_CS42_5BL_TGACv1_404531_AA1303180.1 gene=TRIAE_CS42_5BL_TGACv1_404531_AA1303180 biotype=protein_coding confidence=High
ATGGTCATGAGCGGGCTTGGGTGTGCGATTGCGGTCGCTGTGGCGAAGCAGATCGTCAGCAAGCTATTTGTCGGCGGTGAATACGCTGCGGCGGAAGTCACTCTGCAGTGGAGGTACAGAGAGCAGGTGCTGGAGATGGGGGAGAAGATGAAAGATATCGAGGCCGTGCTGGGCGATGCCGACGAGAGGTCGCGTCGAGGAGGGGAAGCCGGAAGAGTGTTTCAGCGGTGGCTTATGAAGTTTAAGCGTGTCGCCTACGACGTCGAGGACGTGCTGGATGAGCTTGACGCTGATGAGCTCATCAGCAACACACAATCCAAGGCCAGCTTATGGTTTTCGAGAAACAATCAACTCCTGCAGCGAATGACCATGCCCCACAAGATGAAAAAGGTGATGAAGAAAATAGACCAGATTAAAAAGGAGGGCAGTAGGGATCTCAAACTTGTGCCTCACGAAGCAAGGGGAGAAGGGAGCAGAAGCAATGAAACACTTGCAGCCAACTGGACTGCTCATGGAATGGAAACAGGGATGGTGGGGAGGGGTATCGAGAAGGAGAAGATAATCAGCCTGCTACTCACAAGTGAAGAAGCCAACCAGGATATCTCTATCATTCCAGTTGTCGGCCTTGGTGGCATAGGCAAGACAACATTGGCTGAATCAGTTCTTGCAGACAAGAGGGTCAGTGTCTTTGACATCTCAATATGGGTTAATGTGTCCATGCAGTTTGATTTGCACAAAATTGGGAGTGTCATCCTGAAAAGAATGATGGATAACCTTGACAACTGTGATTTGCAATTTCATCTGAAAAAAGAACTTGCTACTAGAAGATACTTGATTGTTCTGGATAATCTCTGGGAAGAAGATGGAAATAATCTTGAAAGGCTCAAGGAGATGTTACAGCATGGCCGAAAGGGCAGCCGTGTTATAGTAACTACCCGAAACCTATGCGTAGTGCAACAATTGCGCACTGGTTTTCTTGCAAATCAGAGGAAAATTTCTCCGGTCCCAGCGTCCGACATAATCAATTTGGGTGTTTTAGAACCCGCAGAATGTTGGGAATTAATGAAGCAAAGGGCATTTGGGCCTGATGATGACCATAGTAGCTTGGAAGAAATTGGACAGCAGATTGCAGCCAAGTGTGGAGGATTACCGCTCGTGGCAAATGCTCTTGGGCAAGTAATGTCAGAGCTAAGGACCGTGGCAGCATGGGAACATATAAGAGATACCAAGGTTGATTTGGGTTTGAGAGAAGGACATCAGAAAGAAACATTAGAGAGGCTAATGATGAGCTATTACCACATGAAGCTAGAATTCAGGATGTGTTTCACGTACTTGGCAACCTTCCCCAAGGGCTTTGTCATGTATGATAATCATCTAATCCAGCAATGGAATGCACTTGGATACATTAATTCAAGGCATGATGGTCAAAGGTGCATCAACTACCTTTTGGGGATGTCCTTTCTTCAGATTCCAGGATCTGCTTCGGTTGGTACCTATAGACACCATTTCAATTGCATGGCTGGTTCCCTTTTACTATTTTTTTCTTACTTTATGTATGGCCCTACACTTGAACTTGTCATGCATGATTTGGTGCACGATCTTGCATCAGAAATTGTTGCTGATGAATTCATTGATCTGGATGCTACCAAAAGCACTAGCTGGAACAGGCCTAATTACTACCGACATGCACAGTTAACCAACTTCAATAATGATCCCGCGGTTTTCAAATATGTTCCAGACAAGCTGAGGTCCCTCCATTTTAGGGATTTGGGGGGATTGCAACTACCGAAAAAGGCATTTGCTCAGTCCAAGTACATACGTGTCTTGGACCTAAGTGGACATTCATCCAAAGGCCAATCCGCTCCAAGTAGCATGACGCTGCCATCTTCTGTAAATCAATTGAAGCTACTTAGGTACCTTGACGCCACAGGCTTGCCAATAACATCACTTCCAAAGTACTTTCATGCACTTCAAAACATGGAAACTCTTATTATGTCTAATTCCTTGCTTGAAACCTTGCCTGATAGTATTTGTTGCCTCAGCAAACTCTGCTATTTGGACCTATCTGGCAGTAGCAGCCTCAGTAAGCTACCTGCATCACTAGGGGAGCTCTCTCAACTCTTTTTTCTTAATCTATCTGGGTGTTCTATACTCCAAGAGTTGCCTGACTCTATCTGTGAGCTTACATGCTTACACCACCTAAACATGTCAGATTGTTGTGCTCTTCAAAAGCTCCCTGATAAATTTGGTGGCCTTCATAAACTCTCATTCCTAAATTTGTCAAGTTGTTCAAAGCTCACCAAACTACCTGACAATATAAGCTTCCCATGTTTAGAACATCTGAACCTATCGAGTTGCCATGAGCTAGAAAACCTACCAATTGATTTCGCTTACATTCAGAAACTTGAGTCTGTGAACCTCTCTGGTTGCTACAAGGTTTCAATGCTGCCAGGATCATTTTGCCAACTTAATCATTTGAAATACCTAGATGTTTCAGATTGTCATAACCTTGAAAAACTACCTGAATATTTTGGTCATCTCATTGAGCTTGAATATTTGAACCTAACAAGTTGTCCTAAGCTCCGACAATTGCCTGAATCACTATGCAAGTTGTCTAAGCTGAGGCGTCTCTATTTGTCATATTGTCTGAGGCTTAGGGAGCTCCCCTCCTCATTTGGTGACCTTCAACTTCAAATACTGCACATGAATGGCCTTCTATATATGTATGATTGCCCTGATAGCATTGGTGACATGACTAGTCTCACCCAGTTTGTGATTGATATTGCAACTTCTAGGTTGCGTAAAAAGATTCCAGCCATTGTAAAGCGTCTAAATCTTGTGGGCACAGTAAGACATCACGTACATGAGATAGAGAGTAGAGGATGCAACAGTATAGTGGATCTTTGGGGATTGACTTGTTCAGAGCTGATACTTGAAGGCCTTCAGAATGTCACGCATCCAGAAGATGCAGACAGAGTCAAACTACGTGATAAATCAGATATTCGAGTATTAAAACTTCTCTGGGAAAGCGAAGGAGGTAAATCTGTGCTGGACCGGCTCGTACCTCCACGGACTCTGGAAAACTTTTCGCTAGTTGGGTTTATGAGCAAGGATTTCCCTAACTGGTTGTTTCACATCTCGTCCTACCTCCCTTTTCTCAGCGAACTGGCTCTTGATGGTTTGGAAGCATGTGATTGTCTTCCTCCATTCGGGGCAGTACCAAATTTAAGAATGTTGTCTCTGAAGAACATTCCCAACATTAGGAAAATCGTGTAG
>TRIAE_CS42_7DS_TGACv1_622103_AA2032840.1 gene=TRIAE_CS42_7DS_TGACv1_622103_AA2032840 biotype=protein_coding confidence=High
ATGGACCACGCAACAGGTGCCATGGGCAGCCTGCTCCCCAAGCTCGGCGAACTCCTTAAGGAGGAGTACAAACTGCAGAGAAGCGTTAAGGATGATATCAAACATCTCGAGAGAGAGCTGGAGAGCATGCACGCTGCCCTCAGCAAGGTCGGGGACGTGCCACGGGACCAGCTCGATGAACAAGTCAAGCTCTGGGCCAACGAGGTAAGAGACCTTTCATACATAATAGAGGATATCATCGACAAGTTCCTGGTGCATGTCGAGGGCCCTGAGCCTGAAAACAAGCCACACATGCTCAAACAACTCATGAAGAATATGGGCGGCTTATTCACCAAGTTTATGAAACGCCATGCCATCGGCAACGAGATCAAAAGTATTAAGGTCAGTGTTCAGGAGGCGGCTGACCGGCGTGACCGGTACAGGGTCCACGAGGTGGTTGCTAATCCAAATGTTGCAACCACGGCCGACCCTCGCCTGTTGGCTCTGTACAAGGACCAAAAAGAGCTCGTTGGCATTGATGATTCATTGAATGAGCTAACCAAGATGCTGAGTGACGGGGATGGTGATGTGTCCAAGCAACTAAAGGCAATCTCTATTTTTGGATTCGGAGGCCTTGGCAAGACAACTCTTGCCAAAGCAGTATATGATAAGCTCAAAACACAGTTCGATTGCAGTGCTTTTGTTCCGGTAGGACGCCACCCTAGCGTGAAGAAACTTCTCAACGACATTCTCTATGGAATGGCAAGAAAATGTACCCTGGTTTGGATGAAAGGCAGCTGA
>TRIAE_CS42_1AL_TGACv1_003145_AA0048180.5 gene=TRIAE_CS42_1AL_TGACv1_003145_AA0048180 biotype=protein_coding confidence=High
ATGACCGGAGGAATCGTGACCGTGGCGAGCGGGGTGATGAACCCCCTCATCGGCAAGCTCACCACACTCATGGGCGACGAGTACAAGAAGTTCAAAGGGGTCAGGAAGCAGGCCTCATTCCTCGAGAAGGAACTCAGCGCCATGAACGCTGCCCTTCAGAAGCTCGAGCTCATTGATGAGATTGATCCAACCGTCAAGGATTGGAGGGACCATGTTAGGGAGATGTCGTATGACATGGAGAATTGTATCGATGACTTCATGCGACAATCTCGAGCCGACGATGCCAAGGGGGGCTTCATCAAGAAGACTGCTCGACGCATCAAGAAGATGCGAGAGCGTCTTCGGATAGCCGACCGGATGGAAGAGCTCAAGACTCTTGCCTTGGAGGCAAATGCTCGGCGCCAAAGGTATAATATTGATGATTGGAAGCCCACCACCAGCACCGTGCCTTTTGACCCACGAGTGCGAGCGGTGTACCAGGAGGCTGATACTCTCGTGGGCATTGATGGCCCAAGGGAGGAGGTTGCCACTATTTTGATGGATGCTCAAAAGAAACTCAAGGTGGTGTCGATTGTGGGCTTCGGTGGTCTTGGTAAAACTACACTTGCCAAGCAGGTGTATGACAAGATTGGCTCGCTGTTCGACTGCAAAGCATGCTTTTCAGTTTCGCAGAGGCCTGATATGACTGAGCTGCTCAACAATTTCCAGTGGAAACTAGGGATGAGGGATCCCGATACATCTCGCACTCGCAAGGTTGACGACATCATTGAAGAGCTAAGGCAACATCTGAAAGAGAAGAGGTACCTGATTGTTGTCGATGATGTGTGGGATCAACCAACATGGAATACTATTAAGTGTGCTTTTCCAGAAGATATTAATGGAAGTAGAGTGGTAGTTACAACACGAGTGGAAGATGTGGCTGCAGCAGCCTGTCAGAATGACGGTGAGGGCATCTACAAAATGAAACCTCTCAGTGAGCAAAACTCAAGAATGTTATTGTTGAATAGAGTATTTGGGTCCAAAAATGATTGTCTACCCCAACTGAAAGAAGTTATGGCTGAGATTTTGAACAAGTGTCATGGATTGCCACTTGCAGTTATCACAATAGCTAGCCTATTAGCCAATAAAGAAACGTCAAGGAAGGGTTGGGAGAGCATAAGGGATTCTTTGGGTACCCAGCTAGCCACAAATCCCACCTTGGAAGAGATGAAGAGTATATTAAACTTGAGCTACATGCATCTTCCTGCCCATCTGCGGGCATGCTTTTTGTACTTTGGTATGTATCCCGAGGACCGCGAAATCGGGAGGGACGATCTGGTTCGGCAATGGATAGCTGAAGGCCTTGTCAGTAATTTGGATGGGCATGACCTAGAAGATGTTGGGAGGAGTTATTTCAATGAGCTTATTAACAGAAGTATGATTCAGCCTGGTATGATATGCAATGAAGAGGTGGTGTCATGCAGAGTACATGACATGATGCTTGATTTGATCCTAAGCAGGTGTGATGAAGATAACTTTGTAAGTGTGGGGTACAATTATAATGACATGGCAAGATTGCATTGCAATAAATACAAGGTTCGCCGGTTATCTCTGAGTTCTGTGGCTAGTCGTGGAGCAACATATGCCCCAACTATTGATATCTGCCTATCACAAGTTCGATCATTTACACTTTTCTGGACCCGCCTGCCTTCTCTTTTGTTGTTCAAGTATCTCCGGGTGTTGAGAATAGAAGAAAAAAGCCAAGGTCAGGAGACTACACTTGACCTCACTGCTATTGGTCAATTATTTCTGTTGAGGTATTTGCATGTTACAGTGTCATGTTACGTACAACTCCCTGCTAAATTTGAAGGGCTTGTTTACTTGGAGACATTGGACATGCCTCGTGCCCAGCTCAAGAGCACCCCCTCAGATATAGCCCAATTGCCTCAGTTGTCATATCTTGATATTCGGATGGAAAAATTCATGTGTGAATGTATTGGGAATATGAAATCACTGCGCTCTGGTAATAGATGGTGA
>TRIAE_CS42_1DL_TGACv1_062731_AA0218820.1 gene=TRIAE_CS42_1DL_TGACv1_062731_AA0218820 biotype=protein_coding confidence=High
ATGAACGCCGCCCTGGAGAAGATGGAGCTCATGGACGAGCTCGATCCGGTGGCCAGAGACTGGAGGGACCACGTCAGGGAGATGTCCTTCGACATGGATAATTGCATAGATGACTTCATGCGCCAGTTTGGAGGCGGTCATGCCAAGCTAGGCTTCATCACCAAGACTGCTCGACATCTCAAGATGTTGGGACAACGCCATAGGATCGCTGACCGGATGGAGGAGCTCAAGGTTCTTGCGCTAGAGGCAAATAATCGGCGCATCAGGTACAAGATCGATGAATGTAATTGTAATTCTAGCTCTGCGACCATTGATCCTCGGATGTCGACGATATATGTGGAGGCAGCTGGTCTTGTGGGTACTGATGGCCCAAGGAAGGAGCTTATCAATTTGTTGACTAATACTGGAGAAAAGAAGCTCAAGGTGGTGTCCATTATGGGATTCGGAGGACTGGGTAAAACTACACTTGCCAAACAGGTGTACGATGAGATCGGAGGACAGTATGACTGCACAGTTTTTGTTCCAGTATCCCAAAGGCCTAATATGACAGGATTTATGACAGGACTTCTCTATCGTATTTCTGTACAACTAAACCTTCAAATGGAAAGGTCTTCTCCGGCATGTGAGCTGCAAGACATCATAAATGACCTTGGAAAACATCTCACACATAGGAGGTACCTTATTGTACTTGATGACTTGTGGGACCAATCAACATGGAATACTATCAGCCGCGCCTTTCCAGAAAATGGTAATGGAAGTGGAGTAATAGTGACCACACGAGTGGAAGATGTGGCTTTTGGAGCATGTCGCAGTCGCCCTGGGTGCATTTATAGAATGAAGCCCCTCGACGAGCAAGACTCAAAAAGGTTATTTTCTCGGAGAGTATATGGATCTGAAGATGATCATCCATCCCAATTTGAAGAAATCTCAGCTGAAATTTTGAAGAAGTGTGGGGGACTCCCACTTGCAATCATTACTATAGCTAGCCTATTAGCTAGTCGTCCTGAAAGGTTAAGGGATGAATGGGAGAGCATTAGGAATTCTCTTGGAGCCCAGCTTGCGGCAAATCCCACATTGGAAGGGGTTAAGAGTATATTAAACCTTAGCTACATCCACCTTCCTCTTCATCTCCGTGCATGTTTGTTGCACCTTGGTATATATCCTGAAGATAGCGAGATCAAGAGGGATGATTTGGTTCGACAATGGTTGGCTGAAGGATTTGTCAGTAATTTGCATGGGCAAAATGTGGAGGTTGTTGCCAAGAGCTATTTTAATGACCTTGTCAATAGAAGCTTGATTCAGCCTGGACGTATGGAGGACGGCGAGTTGTTATCATGCAGAGTACATGATATGATGCTCGATTTGATATTAAGCAAGTGTAATGAGCATAATTTTCTAAGAGTTGAATGCAATTATGAAGACATGGCAAGAGATCATGGTCGGAAATATAAGGTTTGTCGTATATCCATGAACTTCATTAACGGTGGTGCAACAAATGACATAGCATCAGGGAGCATTCGATGTAGCCTATCAAAAGTTCGATCACTTTCACTTTTCGGGAAATGCAACTACATGCCCCCTCTTTTGCATTGTAAGTATCTCAGGGTGCTTCTCTTCAATAGTTGGGGCGACAAAGTAATTGATCTCACTGATATTAGCCAATTGTTCCAACTGAGGTATTTAAAAGTTTCATATAAAGGAGAAATCAAACTCCCTACTAAAATGCAAGGGCTTGTGCATTTGGAGACACTTGATTTAGCTTGCTATCTAGGGCCAGAAATCCCATCAGATATAGTGCACTTGCCCCGCTTATCCCACTTGATGGTTTCACATCGGATCAAGCTGCCTAAAGGGATCAGGAACATGAAGTCATTGCACACTTTGCATGGGTTTCACCTGATGTGCAGCTCATTGGAGGATATTGAGGGACTCGGTGAGTTGACCAATCTAAGGAGCCTGATTCTTTTTCTGTTATCCTGGGACGTCCCTTCTGAACAAGAACGAGCTGTTGGAGGTTCTATTGCGCTGTTGCATGACCTCAGATATCTCAACATCAAGGGATGGTCCTCTTATACGAGTGACCTGTTGGGCTCATTATCAGATCATTCTCCTCATATCAAGGTACTTGAGCTGGGTCGTCTTAGGATGCCTAGAGTTCCCAAATGGATTTGTGGCCTCCAATGCCTCTACCGGCTAGAGCTGGATGTTGACACGTGCACCGACGACGAGTTTAACGCTCTTGGAGAGCTGCCCTCTCTCGTGCACCTCAGTTTACGTATGCGGAGCATCCCTGAAGACAGTTGTGTCACTTTCTCCGCAGGAACATTTCCGGTTCTGGAGCACTTTAAATGCACATCAAATTATGATGTTACTGCCTACTTGGCCTTTGGGGCAGGGGCTATGCCCAAACTAAGTTGGCTTGAACTAGGGTTCGGGAAGAGTAACTGGGGCGGCGCTACACCAGTTGGCTTGGAGCACCTGTTAAGCCTCAAGGTTATTTATGTGTTCAGACGCTACCCCGAAGGAGAGATGGAGAGAGCAGAAGCAGAGTCTGCAGAGTCTGCCTTCAAGAACTATATGCAGGTGCATCCAAACAGTCCTGATCTTCATTTTCACTAG
>TRIAE_CS42_2AL_TGACv1_094578_AA0299860.1 gene=TRIAE_CS42_2AL_TGACv1_094578_AA0299860 biotype=protein_coding confidence=High
ATGGCTGACGCGATCAGCGCCGCCGGTTCTTGCCTGCAGCCCCTCTGCGAATGCTTGGATGGCACAGGCATGCTGGACGCGGCGGCCCGGGAGGTCGCCTCGTTCCTTCACCTCAAATCCAACTGGGCCGATCTCGACAAGGCCAAGAAGCTACTGCTTGCTGTCGAGACGACAGTGAGGGCGCGAGTCACCGCAGAGGTGGACAAGCTGAACATCTGTGACCCTCAGGTGCAGGTCTGGCTGAGGCGTATCGAAGAGCTACAACTGGATGCCATCGACGAGGACTACAGCCAGTTGAGGAAGTATTCTTGCCTCGGCCAGTGCACCATCCATGCTCACCGGCGTGCCTCGATCGGCAGGCATGTTCTTGAGGCTCTAGATGAGGCAAATAAACTTATTGAAGAAGGGAGGCGGTTCAAGAAATTTGGATTCAAGCCCCTTCCCAAGATTGTTGATCCATTGCCTCAAATCGAGACGTTTGGTTTGGAGACCATGCTGAGTCAGCTCCATGATCTGTTTGAGAAGGGCGACTCGAATATAATTGGTGTGTGGGGTCAAGGAGGTGTTGGCAAGACGACGCTTCTACATGTTTTCAACAATGATCTTGAAAAGAAGGCCCATGACTATCAGGTTGTTATCTTTATTGAAGTATCCAATTCAGAGACGCTGAACATAGTGGAGATACAACAGACTATCTCCGAAAGGCTCAACTTGCCATGGAATGATGCAGAGCCAATTGCCAAACGGGCCAGATTCTTGATAAAGGCACTTGCTAGGAAAAGATTTGTAATCCTGCTTGATGATGTAAGGAAGAAATTCCGACTGGAGGATGTTGGTATCCCAACTCCAGATACCAAAAGTCAGAGCAAGCTGATCCTCACATCACGTTACCAAGAAGTATGCTTCCAGATGAATGCACAAAGAAGCTTGATTAAGATGCAGATTTTGGGTAACGATGCTTCATGGGAACTGTTCTTGAGCAAGCTTAGCAAGGAGGCTAGTGCAGCAGTTGAATCGCTTGGTTCCCAGAATACTTCTAGAGAGCATGCTATGGCAATAGCCCGAAGTTGTGGAGGACTGCCACTTGCACTCAATGTCATTGGGACCGCTGTGGCAGGCTTGGAAGAGGGTGAGTGGAAATCAGCTGTGGATGCAATTGATACTAATATGGAGAATATTGATGGTGTGGATGAAATGTTTGGTCGGTTGAAATACAGCTACGACAGGCTCACAACCACTCAACAACAGTGTTTCTTATACTGCACTCTTTTCCCAGAATATGGATCTATCAGTAAAGAGCAACTTGTTGATTATTGGTTAGCTGAAGGTTTGCTATTACATGATCGTGAGAATGGTTATCTGATATTCCGCAGTCTCGTTTCAGCCTGCTTGTTGCAGGCCAGTGGCTCAATGTCTTCAAAGGTAAAAATGCACCATGTAATCAGGCAACTGGGTCTTTGGTTGGTCAACAAGTCAGATACAAAGTTTCTTGTTCAACCAGGGATGGCCTTGGATAATGCTCCATCAGCTGGAGAATGGAATGAAGCTACAAGGATCTCCATCATGTCTAATAACATCACCGAGCTTTCTTTCTCACCAAAGTGCAAAAATGTTACCACTCTGTTGATGCAGAACAACCCAAATTTGAACAAGATGAGCTATGGATTTTTCAGAACTATGTCATCCTTGAAAGTTCTGGATCTTTCTCATACTGCAATAACATCACTTCCAGAATGTGATGCATTGGTTGCATTGGAGCATCTGAATTTGTCTCACACACACATTATGAGATTACCTGAGCGCCTATGGTTACTGAAAGAGTTGAGGCATTTGGATCTGAGTGTGACTGTTGCACTTGAAGATACCATGAACAACTGCTCAAAGTTGCACAAGTTGAAAGTGCTCAATCTCTTCCGCAGCCACTATGGTATCCGTGATGTTGACAACCTGAATTTGGATTCTCTGAAGGAACTACTGTTCCTTGGAATCACTATTTATGCAGAGGATGTGCTAAAGAAATTGAACATGCCTCGTCCTTTGGCGAAGTCAACACATCGCTTAAACTTGAAGTATTGTGCAGATATGCAATCAATCAAAATCTCTGACCTCAGCCACATGGAGCACCTTGAGGAGCTGTATGTTGAATCATGCTATGACCTGAACACAGTGGTTGCTGATGCTGAGCTTACAACTTCACAGTTGCAGTTCCTGACCCTGTCAGTTCTTCCCTCGTTGGAAAGTGTCCTTGTTGCACCAATGTCCCATAATTTTCAGTACATTCGCAAATTGATCATTTCACACTGCCCCAAGCTGTTGAACATAACATGGGTCCGAGGACTTCAGCTTCTTGAGAGGCTTGTCATATCTCATTGTGATGGGGTGCTCGAAATTGTTGAAGATGAGGAGCAGTGTGGAGAACAAATGAAAATGCAGGATCATGCTTCAGATGAACAAGAAGATCATGCTATGATAGAAACTTCACGGAATGACACAGGGCAGAGTGACTTCCCAAAGTTGAGATTGATCGTATTGACGGGACTTAAGAAGCTGAGAAGTATTTGTAAAGCAAGAGAATTCCCATGCCTTGAGACCCTTCGGGTGGAGGATTGCCCAAATCTGAGGAGCATCCCGCTAAGCTGCACGCATAACTATGGGAAACTGAAGCAGATATGTGGTTCAGTTGAATGGTGGGAGAAACTGCAGTGGGAAAATAAGGAGGAGGTGGCATGTCTGAACAGCAAGTACTTCATTCCAATCTGA
>TRIAE_CS42_6BL_TGACv1_499375_AA1580110.1 gene=TRIAE_CS42_6BL_TGACv1_499375_AA1580110 biotype=protein_coding confidence=High
ATGGCCGAATCCGCTGTGAGCGCCGTTCTAGGGAACTTGGGCAATCTTGCTGTTCGGAAGACTAGTTTCTTATGTGGAGTCACCCATGAAGTGACCTTCCTGAAAGATGAGTTGATGCGGCTGCAGGGCTATCTCAAAGACGCCGACAGCAAAAGGAGATCTGGAAATGCAAGTGTTGCTATCTTTATGAGCCAAATTAGAGATGCTGCATATGAGGCCGAGAATGTTATCGAAGCTGCAGAATACATGAAGAAGAGAAGCAGGATCAAGAAGGGCTTCATGGGTGCAATTTCAAGGTATGCTCATTTACCGAGTGACTTGACTACCCTTCATAAAGTTGGTGTTGAAATTCGGCGTGTAAGAAGGAAGCTCAGTGAGATATCTCAGAGCGCAGACCATTTGAAAATCGACTTTAGTAGTCATGTTGCAGATGAGTATCTAGATGATTATGGCCTTATGCACCAAAATTGCAAGGATGACGTTGTCATGGTTGGTTTTGAGAATGAGTACAACGAAATAGTGGATAAATTAGTTCAAGCAGAAAATATGCTTAGTGTTGTTTCCATAATTGCCATGGGTGGGGCAGGAAAAACAACACTTGCTAGAAAATTATACACTTCATCCGAAGTCAAACAACACTTTGGGGCACTTATTTGGGTGACTATATCCCAAAAATTTAAGGTTGTTGATTTACTAAAGGAAATTGTGAAGCAAATATCAACCGGGGATCAGTCTAGAAAAATTGATGACATGAATGAGTGTGAGTTGGGAAAGAAGATCCATGATATCCTCATGCAAAAAAGATACTTGGTAGTTCTTGATGATGTGTGGGAAACAGATACATGGGAGCAACTGAATAGAACAATTAAAGCCTTTCCAGATGCAGCTAACTGTAGTAGAGTACTGTTGACAACACGAAAGGAAGATGTTGCAAATCATGTTGAAATGCCAACCCATGTCCATGCTTTGAAGTGTTTAGATGAAGAGAAAAGTTGGTTACTTTTTAGTACCAAAGCTTTACCATCATACAAAAGACCAGACATCCGTGACCTGGATATGTTTGAAAAACTAGGGGGGAAGCTTGCAAGGAAATGTAATGGATTACCACTTGCACTTGCAGTTTTAGGGGGTTATCTATCAAAGAATCTCAACACACAAGCATGGTCTGATGTATTATCGTGTTGGCCATCAACCAAAGACACAAAGATGATGCGAAGCATAATAGCTCGGAGTTACAAGGACCTGCCAAATCACTATTTAAGATCTTGTATGCTATATATTTCTGCTTTTCCTGAGGATATGATAATATCTGTGTCAGTTCTTATTAATTTATGGGTAGCAGAAGGTTTCATTCCAGACACACCTAAGTGTACACTAGAAGAAACAGCTCGTAAGTATGTAACTGAGTTGGCTCAAAGAAGCTTGGTGCAAGTTGTTAAAACAAGCGGTGTATATGGATGGATTCTAAAAATAAGGATTCATGACATCATACGTGACTGGTGCATAGAAGAAGCAACACAAGATGGTTTCCTTGATGTCACTGATGAAACTACTAGAGGAAAAGTTGGTGCATTATCATGTCATACCCTGATATCCTATCGTTCTTCTTTCCAAAACTCAAGTGCATTCACTTACGACACCTCTGGTTGA
>TRIAE_CS42_1DS_TGACv1_080126_AA0240580.2 gene=TRIAE_CS42_1DS_TGACv1_080126_AA0240580 biotype=protein_coding confidence=Low
ATGGCGGAGGCTGTTGTTGGGCAGCTGGTGGTCATGCTGGGCACTGCGCTGGCAAAAGAGGCGGCGATCTTTGGGGGGGCGCTGCTCGGCAAGGAAGCCTCCGCCCTCAGAGGCCTCTTCGGCAAGATCCGCGAATCCAAGGCAGAGCTGGAGAGCATGCAGGCCTACTTGCAGGAGGCAGAGCGGCTCAAGGACACCGACAAGACCACCGGCATCTTCATCAGCGAGATCAGGGGTCTCGCCTTCCAGATCGAGGACGTCGTTGACGAGTTCACCTACAAGATGGAGGACTGCAAGCACGGAGGGTTCACCGGCAAGATGAAGAAGCGGCTCAAGCATATCAAGACCTGGCGCCGCCTGGCGGCCAAGCTCCAAGAAATCGAAGCCAAACTTCAGGATGCCAAGCGGAGGAAGAATGATTACACCGTCATCGGCATATCTGCTTCTGCTGCCAGATCGACGAGTCAAGGTCAATCTCTGCATTTCACCAGGGATGAGGACCTTGTGGGGATAGAGGAGAACAGGGACAGGTTGATACGGTGGCTGACCGTCGGCGGTGGTAGTGGTCATGGTCTAGAGCAGAGCAGCAGCAAGGTTACCTCGGTGTGGGGGATGCCTGGTGTTGGTAAAACCACTCTGGTTGCTCATGTGTGCAACACTGTGAAAGTGGATTTCGACGCGGCGGCGTGGGTAACTGTGTCGGAGAGTTACCGTATTGAGGGTCTGCTGAAGAAGATCGCTGCCCAGTTCGGCATCGCAGTTGACGTCGCCGACATTGAGATGAGAGACCTAGCAGAGTCCATCCACAACTACCTTCAAGGTAAAAAGTTCATCATGGTCCTGGATGGTGTTTGGGCTGCGCGCGTGTGGTCCGAGATAAGGAATGTCTTCCCAACGTCTAACTGTACCGGCCGATTTGTTATCACATCAAGAAAGCATGAAGTGTCACTGTTGGCAACTAGGGAGTCTGCAATTCACTTGGAACCGCTACAAGCTCATCATTCCTGGGAGTTATTCTGCAAAGGAGCATTTTGGAGTGATGATGGTAAAGAGTGCCCATTGGAGTTGCAGGAACTGACTTGGAAGTTCATAGCAAAGTGTCAAGGCTTGCCTATTGCTATTGCATGCATTGGCCGCCTACTATCCTGCAAACCCCCAACTTCCGCTGAGTGGGAGAATGTGTACAGGGGTTTGGATTCGCAGTTGACGAAAGATGTGATCCCTGATGCTCATATGATCCTAAAGGGTTTATTAGGGAAAAGGAGAGCAAAACATTGGAGGAAGTGGCAGAGGGATACTTGGCTGAGCTTGTGA
>TRIAE_CS42_7BL_TGACv1_577634_AA1879910.1 gene=TRIAE_CS42_7BL_TGACv1_577634_AA1879910 biotype=protein_coding confidence=High
ATGGCGGATCCAGTCACCATTGGTGCTGCTGTAGGATGGGGCGTATCCGCAGTAGGCTGGCTTGCCTCGCCCATCATTTCAAGGGTCCTCAACAAAGGTTTCGCCCACCTTGATTTTGATGCAACGGAGAAGCTGAAGATACTTGATTTGCAAGTTTTACAACTGCAGCGGGTGATGGATGTAGTCGACGAAAGCACTTACAAGGGTCGCTTGGAGACACTATTAGACAAGCTTAAATCTGCTCTCTATGAATCTGAAGACATCTTGGATGATGTTGAGTATCAGCGTCTCCACAAGCAGATCCGAGATAGCAAGTCAGCTAGCAGCATGCCCCCACGCAAGATGGATTGGCTGAAGAAGAATCTTAGGTCCGCCATGCCGAGCTCCCCACTAAAAGATAAGGACAGTGGATTGCCAAAATTGCAGTTGGAGAAGAGTCTAACGAAGATAGAAACTGCTTTAAGTGGTGCATGTAAAGTTTTGGAACAACTGAACCTGTCAGGTTTAAGTAATGACAATGGGAGACAAGCTGTTGCTACAAATTCACGCCATGCAGTCACTACTGCAGGTCCTCCGGCACGAGTAATTGGTCGGGATCAGGATCGTGACAAGATCATAGCAATGCTTCATGAGAAGGAAGACCAGTGTCAATTAAACACCGTCAGTGGTATATGTTATTCTGTAATTGGCATTCATGGCGTTGCGGGGTCTGGGAAATCAACACTTGCACAGTTTACTTATGATCATGAGAAAAAGTGCAAGGAAGAGAAAATGGAAGGCCATTTCGATATTGTCATGTGGATTCATGTTTCTCAGACATTCGATTTGGATTCCATTTTCAGGGAGATGTTTGAGGGGGCTACAGGAAAAGCATGTCCGAAATTCAATAGTCTTAATGTCTTAAAAGAAAAACTGGAGGAGGAACTGCGTGGGAAACGGACTTTGTTGGTACTGGATGATGTCTGGTACAACATCAGGAATTCGGGACACCGTGAAGAGCTACAGCAATTAATTTCTCCTCTGAATGTTGGAAAGGTGGGAAGCAAAATCTTGGTGACTAGTCGAACAGAAGCCGCATTAGTAAGTCTGGGTGCTGTAAAAGAGCGATGCATTCCAATATCTGACTTGCATGATAAAGTGTTCCTTGAAATGTTCATGCATTATGCACTTACAGATGCAAGGGTGAGTGAACATGATCGAAGAATACTTGAAATGATCGGAGAGGACATTGCCAAAAAGCTGAAGGGATCACCTCTAGCAGCCAGGACAGTGGGATCACGGCTCCGTGAGACACAAACTGTTGAGTTCTGGAGGAGTCAGAAAGATCGGGACCTTTTGAATGACACAATGGGAGCTCTGTGGTGGAGCTACCAATATCTTGATGAGCAGGTCAGGCGATGCTTCGCTTACTGCAGTATTTTCCCCAGGCGACATCGTTTGAAACGTGATGAGTTAGTTAAGTTGTGGGTAGCAGAAGGGTTTATAAAGACTAGCAACGCTGAAGAGGAAATGGAAGACGTTGCTAAGAATTATTTTGATGAATTGCTGTCGGCCTCATTTCTGCAATTTGGAGGGAAAGAAAAGTTATATTCTGAACCTAAGGTTGATTACTTTACAATTCACGATCTTCTGTGTGATTTAGCAGAGGAGGTTGCTGGAAGAGATTTCTTCAGGATCGAGAAAGGCTTCACAGGAGAAGTTCCTCCAGATGTTCGCTATCTTTTTGTTGGGACTTACAATAGAGAGATGCTTACCGAGAAGATATGTGGGTTGCAAAATTTACGCACCCTCATCATCGATGACACGATAGAAGTTAGATCATCAGACGGAGTGCAAAGTCTTTGCGAGTACGTTCGCTATGCTCACAGGGCTGCCAAAATTGCGGGTACTGAAATTATGTGTTGA
>TRIAE_CS42_3DS_TGACv1_272975_AA0927170.1 gene=TRIAE_CS42_3DS_TGACv1_272975_AA0927170 biotype=protein_coding confidence=High
ATGGAGGCCGTGGCGGCGAGCGTCGTGACAGGAGCGATGCGGATCCTCCTGCCCAAGCTCGGCGCCCTGCTGGAGAAGAAGTACAAGCTGTCCAAGAGCGTGAAGAAGGAGATCGCCTCCTTGAGCCACGAGATGAGCAGCATGAGCGCTCTGCTCGTGAAGCTAGCCGAGGCGGACGGCGGCGAGCTCGACGTGCAAGACAGGGTGTGGCGCGACCAGGTGCGCGAGCTGTCCTACGAAATGGAGGACTGCGTCGACGCCTTCACGGACGACCTTGGCAGCGGCGGCGCCAGGGCCGGGCTCTTGAACGGGCTCATGAAGCTCAAGGCGCGGTACAAGACTGCCCGCTGGATCGAAGAACTGAAGTCTCGGGTGGTGGAAGTGAACAAGCGCCACAACAGATACAAGCTTGATGACCGGGTTGGTTCTTCTTGTCAGAGCCCTGTGGCCATTGATCCTCGGCTACCTGCACTCCATACGGAGGCAGCCAGCCTTGTCGGCATAGACGGCCCCAAGGAGAAGCTCGTCGACCTGTTGCTGGGAGAGGAGGAGGAAGATGGCAATCACCGGGCACTCAAAGTTGTAGCCATCACGGGGTTTGGAGGTATTGGCAAGACAACTCTCGCCAGCCAGGTCCGAGATAAGATCAAAGGCCACTTTGAACGCACAGCCTTCGTATCGGTGTCGCAAAATCCAAGCATGATCGACATCTTGTTGGATATACTCTCACAAATTGGGGGCTTCTTGCATTCATCGATGAATAATAATGTACCCCGACTCATCAGCACACTGAAGGCACGTCTCGATAGCAAGAGATACCTTATTGTCATTGATGATATATGGACAATACAAGCATGGAATACTATTAAATGTGCCTTTGTGGAGAATAACCTTGCTAGTAGAGTTATAACAACTACACGTATTGAAGACATAGCTCAAGCATGTTGTTCTTGTTTCCGTGGCCATGTCTACAAGATGAAACCACTTAATAATCTTGACTCAAGGAGATTATTTCATAGAAGGATTTTCCCCTCCGAAGATGCTTGTCCGGAGAAACTAAAGAATGTTTCTAATGAAATTCTAAATAAATGTGAAGGAGTTCCGTTAGTTATAGTAAGTGTAGCTAGCATTTTGGCTAGTCATAGAGAGGTAAACTCAAAGGAATTCTGGGAGAAGATACAAAATTATTTAGGTTTCCAATTGGAAGGAAACCATGATTTGGAATGGCTGAGACATGTGCTTAATCTTGGTTACATTAATTTATCTTTGGACCTTCGGACATGTATGCTTTATCTCGGTATATTCCCAGAAAATTCTGAAATAATGAAGGATGATTTAGTGAAGAGATGGATAGCCGAGGGTCTCGTTCCTGAAAGGCTTGGTTATGGTCAAGAGGAGACCGCAGAAGATTTCTTTAATGAGCTGATCAATAGAAACATGATCCAAATAGCAGAGTTTGATGACTGTGGGCATGTGTTATCTTGTCGGGTGCATGATGTGATGCTTGACTTTATCGTATGGAAGTCCACGGAAGAAAATTTCATCAATATAATTAAGGGAACCCCTACAGTTAATGATCCGCAATACATGAAAGGGTGTTTGCAGGTTCGTCGGTTATCCCTACAAGTTAGAAAACCGGAACACATGGAATTGCTGGGAAGCATGGCTCTCACGCAGGCCAGATCATTTAACTTTTGGGGGTCTGTTCAATGGATGCCCTCTCTGTCTAGGTTTCAACTCCTGCGAGTCCTGCATCTTGACCTTGGTGTTTATGATTCCAAAAATGAGCAGTGTCTGTCTTTCATTGGCAGTTTTACCCGACTGAGGTATTTGAGGATCATAGGTGCCGTCTTTAAGAAAGTGCAGAAAGAAATGCAAAAATTACAACATTTGAAGACATTGGAGATAGTTGGTGAAAAAAGAGTTGGCCAAGACAGAGAGGAGTTTTTACAATCTTTACACCTAGAGCTCAATGTCAGCAAGTTACCATCGATGCTGTGGCATCTGATTGTTCCATGCACTGTGAAGCTGCCTGGTGAGATCAGCAGGATGAGTGCCCTCCGCACTCTGGGCGAACTCAGCATAGATCTCCAAGATGTGGAGAACATCAAAGGCCTCGGTGAACTGGAAGATCTGAGGGACCTGAAGATACTTGTAGAAAAAGGTGTCCGGGAAGGCGATTGTGCTGATCTTGTTCCTTCCCTGAGCAGGCTCAAACGCCTTGAGTCCCTAACCATCCGTATGGCTGGATCCGTCAAAATTATTGATGTCCTGACTTGCTGGTCTCCACCTTCTCCCCATCTTCGAAGACTACATGTGCTGGGGCTCCCCTTCTCCACTGTCCACCAAAACTGGATTAGCCAACTCGACAACCTCAGAAGCTTGAAAATTCAGGTTGTTTCGCTGCCAGAAGATGGTGCCGAGGTTCTTGCCAGGCTGACCTCGCTGGTTCACCTTACACTGCATGTTAGCAAGAATGTTCCCGAGGAAGGCGTCGTCATCCGCGCCGCATCTTTCCCAAACCTCAAGGATTTCGTGTTCAGATGTGAAGGGATTTGCCTCGTCTTCGAGGCAGGGGCCATGCACAAGCTTGAGAGCCTCACCGTGAAGTGCTGCGAAGAAGCAGAGCGGGTACACGGCTGTGCTGATTTATTTGGTAGCATCGGGCATCTGGGAAGCCTCATGTCATTCAAGCTGGATATTTACAAGCTGGGTATTGTTTTGCAAGCCTATTCTCCTCCACAGCTTCAAACTGGGGGCCTCGACAGTCTCGCGGCCGCGCTCAGGGAGAAATATCCGGGGATTCCTGACATTCGCATTCAGCGCATGTAA
>TRIAE_CS42_3B_TGACv1_225191_AA0806000.1 gene=TRIAE_CS42_3B_TGACv1_225191_AA0806000 biotype=protein_coding confidence=High
ATGATGGAGGCCGTCGGCTCCGGTGACGCGACAGTGCAAGGCAGCCGATTTCAAGACATCGGGGAGGGGGACAGAGCCGACCCCATGACGCCGCCAGATCTGTCCCCGCCGATCCCTTCACGGCTGGGGAAGCCCACCTCATCTTTCTCAAGGCTCAAAGGACGTTGGAAATCCTCCACGGTGACAAATTATGGTATGGAAAATGAAGACGTGTTTGTGCCACTTGATCCGCGACTAGTTTGGGTAAAAAACCGCAATGTGAACAGAAGGAAGAACTGGGTGCCGTCATCGTCTGATCTCAAACTACTTTCGCTCAATCGTCTTAAACAGCAACAAGCTTGTGAGGATAACCGCAAGGTGGCTGTGAAGGATGTAAGTTGGTGGAAGAAGTGGGTGGTGGCGTGGATGGATGTGGTGAGTAGGAAGAAGTGGGTGGCATGTACAGGCATATTCATCATGCTCATGCTTGTCATGGCCGCCATCCCGCATGACGAGGACTACCATGACTTTGCTGACCAACGCGCACTTTTCCTTGGGATCCCTAATACGCTGAATGTTATATCAACAATCCCCCTCTTTTTTGTCGGTCTCGCCGGGCTCATCCTTAACCACTGCAAAAGCTATTTCAGGATATGGTCACAGGGGGATCTCTACACACTCTTTGCTACTGTCATTGCTTCTGGCTTTGGTTCATGCTATTACCATCTCAACCCAAAAAATGGCACCCTATTTTTGCACAGATTGCCAATGGTGACCGCTTTCACATTTTTTGAGGTCATTTTCGTTATTGAAAATTTGGATGATTGGGCAAGACCAAAGTCCCTTGCATCAACAAGCTACTGGTTATGGGCAGCAGGATTGTACATCCTTGCTAGATTAGAAGAGGTTGCGGACAAACGAATTTATAGGTGGACTCTTCAGATTGTTAGTGGGCATACTCTTGGTCATTTATGTGCTTCGATGGTACCTCTTTTTTTGATTCTCATGTTAGCAAAAAAGACAAGGCCAATTGAACTAGAAAGACGCATGGCTCCAGTGCATCATCAACTAAAGCTTACTTTCATGGTCTGCTTGTTGGTGCCCAAGTTGATCTGCCTCTGGGTGCCCAAGATACAGGTTAGTGTCAACATTTGCGAACTCGGCATTCTGATGTGGGAGTTTGGTGCTTGTTCTGTTAATCAGGCAAAGATCTCTGATCAGCGAGCAGTGTTAGAAACCCCAATTCGTGCTTGGGAGATAGTGTCGCGAATTCATGGCCTTTGGGGGATGGACATTTACAAGAATAAGGTGCATCAGTTTTTACAGAGTGTGCGGCAGGATGAGTCTTTTTTTGGATTATGGGGCACGCCGGGTGTTGGCAAGACACGACTTCTTTCACTCATTGCTGCTAGCTATGCCGATTCATTCCGTCACATATTATTTCTTGATGGTGGCAGTAGTGTGAGAGTTATGCAACATCATCTTGCTTCTTTATTGAAATTGGATTGGGAGAAGATGTCGTCGTTACCGGAGCATCGCCGAGCTAAGATCATCACTGAGTTTCTAGTGCAAGACAGTTTTTTGCTTCTATTAGACAACGTGCATGATAGACCCTACCCAGACTTGGTAGCTGTTGGTTTGCCGATTCCTCTTGGGTGTCATCAGAAGGTTATTTTTACATCGAGGAACCAGATGATGTGTGAACGCATGGGATGCCCGATATCAAATATTATGCAGATGAAGTGCCTCGGGAACGAAGATGCTTGGAGACTTTTCAAGTACCACGCGGGAGTCAAAATCACAGAAGCTGATGCTGAAATTTACGATTATGCAAAACAGATGGTTTCTTCATGTCGTGGGTTACCTAGAGCCATATGTGCCATTGGCAAAGGTGTTGCTCGAGTGACTTGTGGTGGTAAGAATCTATTTGCTTGGCAGTTCGCCTACAAGCAAAGCATGGGCAGAAATCTACATCCCGAGCAAATGGAAGAACTAGCGTTTGTTCTGATTTAG
>TRIAE_CS42_7DS_TGACv1_622487_AA2040690.1 gene=TRIAE_CS42_7DS_TGACv1_622487_AA2040690 biotype=protein_coding confidence=High
ATGGGGAGGTCGCCGTCCTGCAGCAGTGAGCCCCCCTTGAAGAAGGGCCCATGGACGGAGGAGGAGGACAGGCTGCTCGTGGACTACATCAAGTTGCATGGCACCGGCGGCAACTGGCGAACCATCCCCAAGCGCGCCGGCCTCAACCGCTGCGGCAAGAGCTGCCGCCTCCGTTGGACCAACTACCTCCACCCCGACATCAAGCGCGGACCCTTCACCGATGAGGAGGAGAAAACCACCATCCACCTCCACTCCATGCTCGGCAACAAGTGGTCGGCGATTGCAACCCATCTGCCAGGAAGGACAGGCAATTTTATCAAGAATTACTGGAACACAAACCTGCGCAAGAAGCTGCTCCACATGGGCATCGACCCCATCACGCACAACCCGCGCACCGACCTCAGCCAGCTTACAGGGCTCCCCAGTCTCCCCGCCACCGCCGCCGCCCCCAGTAATAGCCTCTCCAGCGTCAGCATGCCCCCCAGCACCTGGGACATGAATGCTGCCCAGGCCCACGCTGACGTGGCCAGCTTCGCCGGGGGCGGTCTCAGGATCAAGGACGAAGCTACCAGCTTCACCGGCAGTTACTCAGACATGAAACCTCCTATGATCAAGGATGAAGCCAGCAGCTTTACCGGCAGTCACTCGGAACTGAAACCTCCCAGGATCAAGTACGAAGCCACTAGTTTCACCGGTAGCCACTCGGACATGAAACCTCACAGGATCAAGGACGAAGCCGCCAGCTTCACTGGCAGACACTCGGACATGAAACCTCTCAGGATCAAGGACGAAGCCGCCAGCTTCACCGGCAGTTGCTCGGACAGGAAACCTCCCAGGATCCAGAACGAAGGCAGCTACTCGGGCGCTGGTGCTGGTTGGGACATGAACACTCTCTCCATGCGCCAGTCCAACGCCGCCAAGTTCCATCTCCTCCAGGGCCATTGTTGGGTGATCAGTGCTTCCTTGGGCGCCATGAGAGCTCTTGTTGGGAAGCTGGACATGCTGCTGCTAGATGATTCATCTTCTCAGAAATTCTTCTCCAAGAGGGTGATGGATGGGATGCGTCTCCTCAAAGATGATGTTGAAGAGATAAGCTCCTACCTTGATGAACTGTCAGAGGTGGATGACCATCCCCCAATAGCCATGTGCTGGATGAATGAGGTGCGTGACCTGTCTTACGACATGGAGGATTACATTGACAGCCTTTTATCTGTGCCACCTGACCATTTCAACAAAAACAAGAAGAAGAAAAACAAGAAGATGATGACCATAAAGAAGAGGCTCAAATGGTACAAACAGATCACATACGTCATGCAAGTGTCAGAACATGGTGTCAAGACCAGCAAACGCGTTCATGTTAGTGTTGTCCCTCGTCTTCCCAAGAAGCCCAAGATTGCGGAAACAATTTCAGATTTCAGGATCTATGTCCAGGAGGCTATTGAACGGTATGACAGATATAATCTCCATTGTTGCAGCAACTTGAGGAGACGTACATTCTTGTCCACTGGCCATATGCTTCCAATGCACTATGAAGAAACCAATGATCACGTTGTAATTGATGGCCGGATGAATGAGTTTATCGACTCACTGGTGGCAGATCAGCAGCAGCTCAAGGTGGTATCTGTCCTTGGATTTGGATGTCTGGGTAAAACTACACTTGCCAAAGTGTTGTACAACAGAATTGGGATGCAATTTGATTGCAGAGCTTTCATTCGAGTGTCCAAAAAGCCGGATATGCAGATACTTTTCTGCGACTTGTTCTCGCAACTCCACCAGAAGAAGCGGCCAATACATGCCAATTCTAATGAGCTTGGCATCAGCGACATTAATATCAGCAAACATCTGCAAGATAAAAGGTACCTAATTATTATTGATGATTTGTGGGACGCATCAGCATGGGATATTATCAAATATGCTTTTCCAAATGGAAACCGTGGCAGCAGAATAATAATAACTACACAGATTGAAGATGTTGCATTAACATGTTGCTGTGATCACTCAGAACATGTTTTCATGATGAAACCTCTTGATGACGATCACTCAAGAAAGCTGTTCTTTAACAGACTTTTTGGTTCTGGAAGTGACTGCCCTGAAGAATTTAAACAAGTTTCAAATGAAATTGTTGATGTATGTGGTGGTTTGCCGCTAGCTATGATCAACATAGCTAGTCATTTGGCAAATCAACAGACAGCAGTATCACTGGATTTTCTGACATACATACGTGATTCGTTGAGGTCACAATCGTGGTCAAGTTCTACTTCGGAAAGAACAAGACAAGTACTGAACCTCAGCTACAATAATCTTCCTCATCATCTGAAGACATGTTTGTTGTATCTTCATATGTATCCAGAGGGCTCCATAGTCTGGAAGGATGATCTGGTGAAGCAATGGGTGGCTGAAGCCTTCATCAATACACGAAAAGGGAAAGAAAAAGATCAAAACTGGATGGAGAAAGCTGCAGGAATCTATTTCGATGAACTTATTGATAGAAGATTCATCCAACCTCTAAATATCAACTACAACAATAAGGTGTTGTCCTGTACTGTTCATGAAGTGGTACGTGATCTTCTTGCACACAAGTCTGCAGAAGAGAATTTCATTGTGGTAGTAGATTATAATCGAAAGAATATATCACTTTCTCATAAGGCCCGTCGGCTATCTCTCCTCTTTGCCACTGCAAGGTATGCCAAGACACCAGTAAACATCACAAAGCCGCAAGTTCGGTCACTTAATTTTGTTGGATTGTTCGAGTGCATGCCTTGTATTGGAGAGTTCAAGGTTCTCCGTGTTCTGAACCTTCAACTATCCGGTCATTGTGGCGACCATGACCCCATAGACCTCACTGGGATTTCAGAACTGTTTCAGTTGAGATATTTGAAGATTACAAGTGATGTGTGCATAAAACTACCAAACCAAATGCGAAAGCTGCAATGTTTGGAAACGCTGGATATTATAGATGCACCAAGAGTCACTGCTATCCCATGGGATATTATATATCTCCCACACTTGTTGCACCTAACCCTTCCTGTTGACACAAATCTGCTGGATTGGATTGGCAGCATGACTGACTCCATCATCAGTCTGTGGAGCCTTGGCAACCTGAACTACCTGCAAGATCTTTATCTTACCATTTCTTCTACACATCCTTCTGGCCATCCAGAGAAAAACATGGAAGCTCTGGGTTCTTTACTAGGAGGACATGGCAACCTGAAAATTATAGTAGTGTCTCATGGCCCATCGGTTAAAGATATTGTGGTTCCTGGTGCCTCAAAAGTAATCATTTCCTGGGATGAGTTGGAACCTCTCCCACTTCTCCAGAGATTTGAATGCTCACCGCACAGCTGCGTCATATTTTCCCGAATTCCTAAGTGGGTTAAAAAACTTGGTAACTTGTGCATTCTGAAGATTGCAGTGGTGGAACTGCAGATGAGTTGTGTTGATATTCTCAGAGGATTGCCTGCCCTTACTGCTCTGTCGCTGTATGTGCGGTGCGCGCCTGCTCAAAGGATCCTCTTTGACAAGATGGCCGGGTTCTCAGTTCTCAAGTACTTCAAGTTGAGGTTCACGAGTGGTATCCCATGGCTGAAATTTGAGGCGGATGCAATGCCTAATCTCTGGAAGCTGAAGCTGGGTTTCAATGCAATCCCCCGAATGGACCAACATCAACTAATCCGCATCGAGCATATGCCAGACCTTAAAGAGATCTCTGTAAAATTTGGGGGTATAGCTGCTCTTATAGAGTATGCCGTGAAGACGGTCATTAGTAATCATCTGAGAAATCCTAGAGTCCATGTGTGTTTGGTGACTTCTACTTCCTATGGTGATGAAAGCACAAAAGAGAAACCTCCCACCAACTCGGCGGTCGAGTCGCACATGGCCGCCGCAACGTCAACGGAGACTCCGACCAGCCAGGTCACCACCGCCTTCGCCCACTGCGACAGTGTCTCGACAGAGGGTGCTGCTGCTTCCGGGGACGCAGATGTGGAGACGCTCTGCCACCTCTCCAACAATCTCGCCACCGCCTTTCGCCCTCCAGAAGACTTCACCTTCCTCGTCGACATGCGTGCGTACCGCTCCGTGCTCTCCGTCCGGAGTCCCTTCCTTGATGCCATCTTCGCGCGTCGTGCCGCTGAAGGGGAGGGCAACCCGCTGGACCTCCGGGAGCTTCTGGGTGAGGAGGTGGAGGTCGGGTATGAGGCACTGCAGTTGGTGCTCGAGTACCTGTACACCGGCTGCATCCGCGACCTTCCCAAGTCGGCATGCGTTTGCGCAGACGTGGACGGCTGCGCCCATGTCGGCTGCCTCCCTGCCATCTCGTTCATGGCGCAGGTCATCTTTGCCGCATCCATCTTCCAGGTTGCCGTGCTCACCAACCACTTCCAGCGGCTTCTCCTTGATGTCCTTGATGATGTTGAAGTGGATAACCTTCCATTGATCTTATCTGTTGCGAACTTATGCAATAAATCTTGCATGCATCTGCTCGAGAGATGCCTTGAGATGGTAGTCCGGTCAAATCTTGACATGATTACTCTTGAGAAAGCATTGCCTTCAGATATCATCGAGCAGATTACTGATTCACGGCTAAGTCTTGGACTAGTTTCACCCGAAGATAAGGGATTTCCTAACAAACATGTAAGAAGGATACTCAGAGCTCTTGATTCTGATGATGTGTGTTTAGTGAGGATGCTGCTCAAAGAAGGGCGGACTAATCTTGATGGTGCATTTGCATTGCACCATGCTGTAGAACATTGTGACTCGAAGGTCACAATGGAACTTCTGGATATCGGACTTGCAGATGTTAATCATAGAAATCCAAGAGGTTATACTGTTCTTCACGTTGCTGCCAGGCGAAGAGATCCTAAAATTCTTGTCTCTGTTTTAACCAAAGGTGCTCGGCATTCTGATCTTACATTTGATGGAAGAAAAGCAGTTCAAATCTCAAAGAGACTCACAAAACATGGGGATTACTTTGGGATTACAGAAGAAGGAAAACCGTCTCGTGAAGATAGGTTATGCATTAAGATACTGGAGCAAGCTGAAAGAAGGGATCCACAACTTGGAGAAGCATCGGTTTCTCTTGCAATAGCTGGTGACCGTCAACGTGGAAAGCTGTTGTACCTCGAAAATCGAGTTGCTTTGATGAGGATAATGTTTCCAACTGAGGCAAGAATAGCAATGGACATCGCTCAAGTGGATTGTACTTTGAAGTTAACCCTTGATTCTGGGGCAAAACCTCCTCCGGAGAAAGAACTGGCAACCATTGATCTAAATGAAACTCCTTTCCATATGAATGAAGAACACTTAGCTCGGATGAGTACCCTCTCCAAAACAGTTGAACTCTGTAAACGCTTCTTTCCGCGTTGTTCAAATGTGATAGACAAGATTATGGATGATGAACCTGAGCTGGCTCCTCTTCAAAGAGACGCATCCACCGAGAGGACTCGGAGGTTCGGTTACCTGCAGGACGCGGTTCAGAAGGCATTAAGCGAGGACAAGGCTAGTTTTGACAAATCTGGGTCATAG
>TRIAE_CS42_1BS_TGACv1_049387_AA0151760.10 gene=TRIAE_CS42_1BS_TGACv1_049387_AA0151760 biotype=protein_coding confidence=High
ATGGAATGTCGATCTATTATCACACCAAGGGACCTGGAGTCCATGCTATGTGATGAGACGGCAGAGCCCAAGCCGCTGCCACTGTCACTTCTCAAAGAAATTACAAATGATTTCTCTCCTGAGCAGAAAATTGGCTCCGGTGGATTTGCGGTGGTTTATAAGGGAATTCTTGAGAATAGTTCCGTGGCTGTGAAAAGGATGTTAAATACGTATGAGTATGAGAAGGAGTACGTCCGAGAAGTTGAATGCCTCATGATGGTGAAGCACAAAAATGTCGTACGGTTTCTGGGATATTGTGCTGACACACAAGGCAGTATGTTAAAGTATGAAGGAAAATTGGTCTTGGCCGATGTACGACAAAGGTTGCTTTGCTTCGAGTTTGTTCCTAAAGGGAGTCTTCGTAAGTATATCACGGGTACATCTTGCGGACTTCACTGGACAGACCGGTATCAAATTATAATAGGAATTTCTCAGGGGTTACATTATCTTCATCAAAATAATATTGTCCACTCAGATCTAAAGCCAGAGAATATATTGTTGGATGATAATTTGGTACCAAAAATTACTGATTTTGGTCTATCAAGGTGCTTTCGTCCAATGCAGAGCCAGACTTTTACTGTAAACATACGCGGCACACCGGGTTATTTTGCACCAGAATGTTGGAACGGTGAAATCACACACCGGCTTGATATCTATTGTCTTGGTATAATAATCACGGAGGTACTGACAGGACAAAGGTTGTCTCTAAATGATAATGCTGACAAGGTAGTTGAAAGTTGGAGTGCCATATTGGAGAAACCACAGCAGGATGTACAACTGGAACAGGTACGAGTATGTGCTGAGATTGCAATGAAGTGCATGGAGATCAACCCGGCAAGGAGACCAGATACACAACATATTATCAGTGCCCTTGATGGAAGAGAAACTATAAATGGATATATTGAAAATAGCATGATTACTTCACAGCAGTTTAATCCGGAAGTATTGAATGACACCATGGGTGCTCTTTGGTTGAGGTATCAACAACTTAATCCAGATCTCCAGCGAAGCTTCAAATATTGCAGTATTTTCCCCAAGAGATCCAAGTTAAGAAGGGATGTGTTAGTTCGCTTGTGGGTAGCACAAGGGTTTATAAAGACCAGTTGTGCAACGGAGGACATGGAAGATATAGCTGAGAGTTATTTTCAGGAGTTAGTGTCATGCTCATTTCTTCAGCAAGGAGGAGAATGGCATGATACTTGGTTTACAATTCCTGACCTGTTGCATGATTTATTAGACAAGATTAGTGGAACGGACTGCTTCAGAATCGAGAATGCAAGGAGTCAGAGAGGAGAAGGATGGAAAGGAGATGTTCCCCAAGACGTCTGCCATCTTCTTGTAGAGCGTTATGATGGAGAATTGATTACCAAAAAGATCCTTGGATTGGAAAATTTACACACCCTCATAATATATGTTGTTGAAAGGGATACATCAGTTGAGGCAAAAGTCATGGAGAGTATATGCAAGAGGCTACGTAAACTACGGGTATTGGCTGTTGCTTTCAGCCGGGAACATCTTCCAATCTTACGACCCAAGAAGTTCCTGGTACCAGAATCCATTAGACAGTTAAAGGACCTATGCTATCTTGCTTTCAGGACATTCGAATGCACCGTAATTTTACCAAGCACACTAACGAATAAACTTCACCAGATGCAGCTGCTAGACTTTGGTAATCATAGCAATGGCCAAATTTGGGAATTTACCCTTGATAACCTTATGAACCTGCGATACATAATTTGTGAGAACTTAGACTGTCCTAACATAGGCAGGCTGATCTCACTCCAAGCGTTACCAAGCAGCAGGTTCACTGTGAGGAATGAACATGGTTATGAGATAAAGCAGCTTAAGGACCTAAACAAGCTTCGTGGCAGCCTGACAATCTATGGCCTTGAAAATGTTAAAAGCAAGGAGGAAGCTGTTGTAGCCAATATAGGTGCCAAGGATCGGTTGAAGGAACTGAAGTTGGAATGGGGTGATGATGGTACAAGGTGCAGTTCAGAAGTTGAAGCAGAGGTGCTTGAGGGCCTGCGCCCTCCCGTAGGTCTTGAAGAACTGATTATCTCAGGCTATAAAAGCTCGAGAAACCCAGATTGGATGGTGGGTAAACAGAATGGTGGCCCAGAGAACCTGCAAAAACTTGTGTTGTTTGGATGGAGCCAACCGGGATCTTGTCCTGAACTTGAGGCGTTCGTTCAGCTTCGTGTGCTCTGGCTTGGTCACTGCAGGTGGGACACATTGCCAGCCAGTATTGAGCACCTCACATCGCTCAAGGAACTGGAAATCGAAGGGTGCTTGAATATCCGGTCGCTTCCAACACTGCCCCGATCTCTTGAGAAGTTTTCTGTTGCATACTGCAGTGGTGAGTTCACGAAGTCATGTCAAACAGTCAGACATCCAAATTGGCAGAAGATCAAGCACATCCCCGACCAAAGATTTGAAGACCCAGCATAA
>TRIAE_CS42_7DS_TGACv1_622673_AA2043740.2 gene=TRIAE_CS42_7DS_TGACv1_622673_AA2043740 biotype=protein_coding confidence=High
ATGGACAGGATATTGGTGAGTACTTCCACAGGCGCGATGAACTCCGTCTTGCGTAAGTTGACCAACCTCATGGGGGAGGAGTTCGCCAAGCTCAAAAACCTCCGGAAAGAGGTCAAGTTCGTCAGCGATGAACTTAGCGGCATGAAGGATGCACTTGAGGGGCTTTCTTATCTGGATGAGCTAGATCCACAAACCAAGAGATGGAGGGACATCGTCAGGGAGATGTCGTACGACATCGAGGAAATCATTGATGACTTTATGCAAAACATTGGAGGCACCGATAAAAGTGATGGGTTTGTCAGCAGCACGATACGACGCCTCAAAACTTTGAGGTCTCGCCATCGGATTGCTCAACAAATCGAGGACGTAAAGAAACTTGTTCTCGAGACAAGTGCACGGCATCAAAGGTATAAGATTGATACCTCCTCATCAAGCAATGTGGCCATTGACCCACGTGTTGCCACGCTCTATGAAAACGCAGCTAACCTTGTTGGTGTTGAAGAGCCAACGAATGAGCTTATTAACTTGCTAAGAGATGGGGAGAAGAAGTTGAAAGTGGTATCTATTGTTGGATTTGGAGGTCTAGGCAAAACAACACTTGCTAGTGTGGTACATGGTAAGCTCAAGGGTGAATTTAGCAGTTGTACTGCTTTTGTGCTCGTTTCTCAGAAGCCAGACATCCCAAAACTTCTGCGTGGTTTACTATCACAACTTGGGGTAGAGCCATCTATTCACGCATGCGAGTCACATCTTATCGACATGCTCAGGGAACATCTCAAAAATGAGAGGTACTTGATTATAATTGATGATATATGGGATGTATCAGCCTGGGATATTATCAAATGTGTTTTTCCAGAAAATTATCTTGGGAGCAGAGTAATAACTACTACTAGAATTCAGGTTGTGGCTAAGGCATGTTGTTTCCATGGTCATGATCACATTTTAGAAATGAAGCCCCTCAACGACAAAGACTCGAGAAGACTATTTTTTGGCAGGATATTTGGCTCCGAGGAAGCTTGCCCTCACCATCTTAGAGGTGTTTCAGTTGAAATTCTTAAAAAATGTGGTGGTTTGCCTCTTGCAATTGTTACTATATCCAGCATGCTAGCCAGTGAAGATTCCATCCAAAAAGAAAGGTGGGAACATGTAAGGAGTTGTTTAGGCTCATTAACAAATCTCACGCTGGAAGGAGTTAGGCAAATCTTAAACCTTAGCTACAGAGATCTTCCCCTTCATCTTAAGACGTGCTTGTTGTATCTTGGTATGTATCCAGAGGACTACATAATATCAAGGTATGATCTAGAACGCCAATGGATGGCAGAAGGATTTGCCGGCAAAGAGAATGGACAAGATGGTGTGAAGGTCGCAAGTAATTATTTCAATGAGCTTGTCAATAGGAGTCTTATTCAACCTGTAAAATTTGACAGCAGAGGGTCAGTGACAAAATGCAGAATACATGATATGATGCTCGATCTAATCTTGCTCAAGTCCGCAGAAGAGAATTTTTTCACTATAGTGGATGACACACGAGCCATTACAGGACTGGATTACAAGATCCGTCGACTTTCTATTCACTTGGATAGTCTAAGTAATGGTCAAGCAATATTACCGAGGAACACTAGTATGTCACATGTCCGATCAGTTATGTTCTTTGGGAGCTCCGAGAGTACACCTGATCTATTAGAGTTCAAGTTCCTCCGAGTTCTGTTTATTAACCTCCCTCGTGCTACAGTTGATCTGAGTGGACTGCCTAAATTGTATCAGCTGAGGTATTTACGGATTAGTCGCATTTGCTTGTACCAACTACCAGCACAGATTAGAGCGCTACAACACTTGCAAACACTTGATCTAGGAAGGTGTTCCAATATTCCCTCAGATATAGTTCAACTACCACACTTGATGAATCTAAATGTTGGATCAGAGGTTTTTGATGGGATTGGCAAGATGAAGTCCCTACAACATCTATGTGCATTTGATTTGGCGGTGAACACCATAGATAATATCGAAAACATTGGTGAGCTGACCAATCTGAGATATCTATTTATCTCATGTGGCCCTCATCCGGAAGATACGGAGAGACGCGTGGATGTATTACGCTCTTCTCTGGGGAAACTTCGGAACCTTGATAACCTGCTTGTCAGTATGAGGGGCTGCATTGATGGCTTGATGCCATTGTCTCCTCCCCCAACTCCTTACCGACTTGAGAGATTCGTCATGTTCCGGAACTGCTGGTTTTCCAGGATCCCTAGTTGGATAGGGGAACTCCATAACCTCGGTGAACTACAGTTGCAAGTTTGTGAGCTGCTAAACGATGGTGTTGGTATCCTTTCAGAACTGCCCGTCCTCGTTCACCTTGATATGGATATCCGAAGAGCCGTAGATAAAATGATTGCCATATGTGCGGGGAGAGGAACATTCCCTGCTCTAAAGCGTTTTTCTCTCCAAATAAGCAGCATGACATACCTGGACTTCCAGGCTGGTGTAATGCCTAAACTCCAGAGACTCGAGGTAATGCATAATATGAGTGGATCAGATCAGAATGGGGCTGCACCAGCCGGCATCGAGCACTTGTTAGCGCTTGAAGAATTATCTGCAGCAATCGGCTGTGAAGGTGCTACAGAACCCACGAAGAGAAGTACAGAGTCTGCCTTGAGGAGTGCTATCAACATGCATCCAAGCCATCCTCGTGTTACAATCAGATTCTTCCGTCGCAATTTGAAATTTTTACCGGAGTAA
>TRIAE_CS42_7DL_TGACv1_603446_AA1983850.1 gene=TRIAE_CS42_7DL_TGACv1_603446_AA1983850 biotype=protein_coding confidence=High
ATGGCGGAGACGGCAATAACTGCGGTGCTTTCCAAGCTTGGTGAGCTAGCGGTGAGCGAGGCCAAGATACTGCTTCAGGTCGGCGACGACATCATACTACTGCGCGACCGGCTGGAGTGGCTCCAAGCCTTCGTCCGTGACGCCGACCGGAAACGCCGGGCCGGCACCGACGGGTTAACCCGCGTGTGGGTGCGCCAGACTCGCGATGTTGCCTTCGACGCCGAGGACGCGCTCGACGACTTCTTCCACGAGGAGGTCGTTGGTCTAAAAGGTCATGGTTGTCGCCGACGGTGGAAAGCATTGCGCAGATACTTTACTGGTTTCTTTACAAATATCGTGGTCCGACATGGGTTGTCCGATCGAATGAAAATTATCAGCAATAGACTGGAGAATATCTCACTGAACCAAAAGGAATACCAGATTGTGCATACACCGTCGGTGGTATTGTCATCTTCCACCACGGCCATTGCAGCTTGGCGGGATGATCTGGAGAATACTAAGGGGTTTGACTCTGACGCGAAGATTCTTTTGGCCATGTTGCACAAAGGAGGGACACCCAAGCCAATGTTTTTCTCCATAGTCGGCGAGAGTGGTGCCGGAAAGAGCACACTCGCTAGGGTCATTCGTCGGATGATTCATGAGACAACTGATGTAAAAGTTGTATGGTACAACATGGAGCCCGGTTGCAGCGTGGAGAATCTCCTTAAGGAGGTGCACCGACTTGCAAAACTGAAGCTCACAGCCCATGAGCAAGCGGATGCCCGTTCTGATGAAAATGGTGGCAAGCTATATCACGTCCTAAATGGACGGAGTTTCCTGTTGATTCTGGGCGGCATAACCTCGAAAACCATCCTGAATAGCATGAGGGCGAGCCTGCCAGTCAATGGCTGCCAGGTGATGCTCCTATTGGACACTGAAAATGAAGACATCGCTTGGCATGCTGATTCCATTAATGGTGTTGGCTCCTACGGTGTATATATGCTGACCCGGCATCTATTCTTTTGGAGGGTGTTGAGAAAACAAGCAGAAGAAAGCAACGACGACAAAGACGATGAAGACGAAGACGACGAAGACGAAGAACAAGCTGAAAAACGATATTACGGAGGACTGGTACACGAAATTACTGGGGGCTATCCTATGGCTATAGTGCTTCTGGCCGGACTCCTCCGATTCAAGGAGAAGCCACTCCAGTGGAATGCGGTCTTGCAGCAGCTCATGTATGGAAATAATGGAACACATCAAGTCCAGCGGGGTGCGGTGTTGCAGCAGCTCAGGTCTGAAAACAATGGAACACAGGACGCCAGTGAATGCTTGCCTAACACACAGATAACTAACCTGAGCGGGGACACAAGAAGGGCGATGGAGGTGGTCTTCTGGGCGAGCTTTGAAGACCTCCACAACGACCTCAGGTCGTGCTACCTCTACTTTGCCTCCTATCCTACCAATTCCTCTCACCCAGCCGACCAGCTCGTGCGGATGTGGATTGGGGAGGGTTTCATCAAGGCGCGCAGAGGCAAGACCATGGAGGAAGTGGGACATGACTACCTCAAGGAACTAGTTTTGAGATGCCTTGTTGAGGTGGAAGAGATGAAAGCCAACGGTGGCATCCAGCTCGTCAGAGTTCACAAGAGCCTCATGGGTTTCTTGGAGTCGGAGGCGCGCGAGACTGGCTTCATGGAGATGCATGATATACATGACGTCGTTGTTCCACCATCTGTGCGTCGTCTCTCCGTTCAGAGTGACAATGGCAAAAGATACAACATCACCTTTGCCAGCAAAAAGTTCCCCAAGCTGCGTTCCTTCATTTGCCGCATCAACATCATCGATGATGATATTCGCAAAAAAGAAAAAACATCATCGATGATGTCGATCAGAATAAACAGCAGCATGATCTCGAGTTCCTCCTCTCATCTAGGTTCCTTCGGATAA
>TRIAE_CS42_2BS_TGACv1_147092_AA0477810.1 gene=TRIAE_CS42_2BS_TGACv1_147092_AA0477810 biotype=protein_coding confidence=High
ATGGCCCAAGCCATCGTGGAGAGGGCATGCGCGAAGCTCAGATCCGCCATAGGAGATGAAGCCGTGGTGCGTTTGAACTTTACCACTGACCTGCATGATTTGTTGGAGGCGCTGGAGGACATCCAGCCGTTTCTGGACAAAGCCGTGATGCGGCCGTTCCGGGATAGCTGGCTGTCGCTTTGGCTGGGGGGTGCCTTGAACGCCGCCTACAAGACCATAGACACTGTGGATGAGCTGCAGGACGCGAGATCTGCAACGATGACGAGAAGGATGAAGAATGCATTGGCCATCCAGGTGCAGGAGGCGAAAAAACTAGTGATGTGGGCATATGAGCAGTCGCCTGAGTTATCATACTACTTCACGGAAAACCCCATGCTCCACGGAATTGCTGATGTGGAACGAAAAACCGGACCAGTTTTTGAGGAAGCAATGGTTCTGGAAAGAGGATCAGATAAACAGAGGATAATGGCCACCCTGCTATCTACTGAGCCCAACACCATGCAAGAGCACATCACCATTCTTCCCATCTTTGGGCTTGCAGGCAGCGGCAAGACAACCTTGGCACAAATGGTTTTTAATGATACCCACTCCGTCCAAGGCTATGACTTCCGAGTATGGATTCATGTGTTTACCAGGTTTGACTTTCATGCAATAGGCAACTCCATTATTTGTCAGGTGTTAGGAATGGGACAAGAAGAGATCAACCATTCTTCTTCAGACGTGCAGGGGATGGAAAGTATAATGAAGCGCCTTCACAAGCTACTTAATGGTAAGAAGGTGCTCCTTGTTTTGGATAGCTTGTGGGAGGAGGATCCCATTCAGTTACAATTGTTGAAATCCATGTTAACTTTCTTGGGAGACAAGATGGACGTAATAGTAACCACATGCAACCAAGCCATTGCCAGGAAGATATGCACTGTTGAGCCATATAAGCCAAATCGGTTGAGTGATGACATGTGTTGGAAAATAATCAAGGATTTTATCCCACCATTCAAAGGGGGAGAAGAAGAGTTGGAGAAGATTGGACGGGAGATCGCAAGCAAGTGCCAGGGTATACCATCAGTAGCTCGAGCATATGCACCCCTGCTAGCTTCTTCCCGAAATACTATGACATGGAAAGAAGCCATGGAAAGGAATACTTGGCTTGCAATTTTGACTTCTCATTTAGTAGTTCCCTTAGCCGTTTCAAGTTTCCAGCTAAGCTTCTGGAGTATGCCACCAAATTTGTGTCTATGCTTTGCTTATTATTGTGATATCTTCCCAACCAGACACACTATATTCAAAGATGACCTGGTTCATCACTGGATTGCTCTCCACCTCATTGAGCCATCTGAAATATTGTCTGCCACGCAGATAGCTGAGGACTATATTACCAGGCTTCAGGACATGTCATTCCTTCAAACTGCAGAGTTGGACCACGCTAGTGGAAAAGACGATAAGGGTGCAATCTTGTTCACTATGCACGATGTGGTGCACGACCTTGCGACAGTGCTCCTAAAAAGGTACAGTATTAGTCGAAGGGCAACGCGCTGTGTTGATTGTAGCAGAGTGGAGTTTAACAGTGACTCATTTTCACGTAAAAAATGCATACGTGTTCTGGAACTAAAGGACAGCTCCGTGCAGAAGCTACCGGACTCCATCTGTCAACTGAGGCACCTGGGGTATCTTATGATATCAGAATTCACTGGGTTGACAACTCTGCCAGAGTCCCTTGGGCATCTGAAAAGTCTGTTCCATATTGATTTATCAGGCTGCTCCAGGCTTGCAGCTCTTCCGGAATCATTTGGAGATCTCATAAACTTGACCCATGTCAATCTATCTCGATGCCATGGACTGGCAGAGCTTTCAGAACCACTCCAGAAGCTCCGCAAACTGGTATACCTGGATTTATCGTTCTGTTCTTGTTTTGAAGGGATAGGGGAAGGCCTTCGCCGCCTCACCAATCTGGAGCATTTGAACTTGTCGAATCCTTGCTGTTATGTTGCTCAACACCATTCTCATCTCCAGGGGCTAAAAGATGGTTTGTGCAAGCTCACCAAACTCCGGTATCTGAACTTGTCAATGTGCCTGAACCCTATCTTTTACTGCCACAAGTCGCAAGAGGACAGTCTCAAATACCTTCAAGAGTGTGTCAGCGGTCTTTCTAGGCTAGAGCATTTGGACCTGTCTCATAACACATTTCTTTTTGATCTGCCTGAAAGTCTAGGTAACATCAGCAGGCTACACACACTGGATCTCTTAGGCTGCATCAGAATCAAGAAGGTAGGTGAAACGAAGTGTCTCAAGATTATAATAGATCTGAGCAAATGCCGGGGTCTGGAAAGTTGCCAACTTGTAGTCCGTGTTGATGAAGTGGCATGCAGCAACACAAGCAGCCTTGCCCAACTCGAGGTTGTGGACTGTAAAGAGCTGGAGATAAGCTGCCTTGAGAGGCTGAAGTCTCTGGACGAAGCACGGAGGATAAGATTAGTGGAGAAACAAAAGGTAGAAAGGTTGAAGCTCTGCTGGACAGTTGGTGCCGCTCAAGGATCAATGCAGGTGGAGGAAAATGCTCTGTTAGGAGAACTAGTGCCACCACATTCTCTACAGTGCCTCCAGATATGTGGCTATGGTGGCGAAACCTGCCTCCCTGCCTGGCGGATACCAAGCATATCATATCATCTCCGTAATCTTACAGAGGTTACCATGGAGGACTTCTCGAGGTGCATTGTACTGCCGCCGCTGGGTCTGTTTCCAAACCTCCAGCGCCTTGTTCTCAGAAGGATGGCCAGAATCACAAGGATCGATGCCGGTGAACTGAGTGGAGGCAACAAAGAGGCATTCACTCGACTCTCCAAATTCACCATAGATGATATGGAGAACCTGAAAGAGTTTGAGTTTGCCGCTGTTGATGAGCTGGCGATTCAGAAATGCCCCTTGTTGAGCTGTGGATCTCTACCACCCAGAGCTCAGAGGTTGCTGATATCAGACTGTGAGCAACTAATGTCTTCATCGGTAGGAGGAATAGATGGTGTGGAGGGTCCTTCTGCTCCAGTAACTGAACTGGTGGTCCAAACCTGCAACTTGGCTTTAGGTGACTGGAGTTTGCTTCACCACCTCCCTGGTCTCTGCAGCTTGACTATCAACAACTGCTACAATCTAACCAGCTCACCGGAGATTATCAGCGCCCTGTCCTCTCTCCAGTCACTATGTTTCTATCAGTGCCATGAGCCTATGGAATCACTACCAGTGTTCTTGTGTGACCTCACCTCCCTCCAGCAACTTGCGATCGATGAGTGCCATGGCGTTCAATCTTTGCCGGAGGACATGTTAGCCAAGCTAACTAGCCTCGAAGCTCTGTATATTTGGGACTGTCCTGAATTGAAGGAGTGGTGTGAATCAGAGGAGAACAAACAGAAGCTCGCTCACATCCTAATAAAATTTGAAAAATTTGGTACGAGCAAGACTGGCGTGCATCCCCCAGAAATGTAA
>TRIAE_CS42_5DL_TGACv1_433664_AA1418760.1 gene=TRIAE_CS42_5DL_TGACv1_433664_AA1418760 biotype=protein_coding confidence=High
ATGGAGGTCGCGGTGAGCGCCTCCCATGGCGTGATGGGTCCCCTGCTGGGGAAGCTTGCCGACTTGCTCGCCGGCAAGTACGGCCGCATACGAGGGGTCCGCGGTGAGATCCTTTCCCTCCAAGTTGAGCTGACCAGCATGCATGCCGCGCTCAAAAACTACACCATGCTAGAAGACCCTGATGTCGAGGTGATGACGTGGATATCGCTGCTCAGGGAGCTGGCCTATGATACCGAGGATTGCATCGACAAGTTCATCCGTCGCCTCGGCAAACGCGGGCGTCGGGGAGGCTTCAAGGAGCTCCTCCGTGACACCACTCGCTTCCTCAAATCGCTCGATTCTCGCTGTGGAATTGCCGACCAGATCGACGAGCTCAAGGCCCGCATCAAGCATGTCAAAGAGGTCAAGGATTGTTACAAGCTGAGTGAGATTCCGTGCAGCAAGACCGAGCATGCGGCCGTGGATCCTCGGTTGTGTGCTCTGTTTGCCGAGGAGGCACACCTTGTGGGTGTGGAGGGTCCAAGAGATGATCTTGTCAAGTGGATGTTGAAAGAAGAAAACAGCTCCACCAAGGATCGTAAGGTGTTGTCAATTGTTGGATTTGGTGGATTAGGAAAGACAACACTCGCAAATGAGGTCTATCGCAAGATTCAAGGGCATTTCGATTGTCAGGTTTTTGTATCGGTCTCACAAAAGCCATATATAAAGAATATTATAAAGGATGTAATCTCTCAAGTGCCATGCCAAGATGGATCCACAAAAGACACAAGTGATTGGGATGAAAAGAAGTCCATTGCGAAGCTAAGAGAACTGTTACAAGATAAAAGGTATCTTGTCATAGTGGATGATATATGGTCTACTCAAGCATGGAACAATATCAAGTGTGCTTTTCCATACAATAATTGTTCTAGCAGAATTATAACTACTACACGCATTATTGATGTGGCAAGATCATGTTGTCCTGGTAGTGATGACCGTGTGTATGAAATGACAGCCCTAAGTGATCTTCACTCCAAAAGATTGTTTCTCAAAAGAATTTTCGGCTCTGAGGACCACTGCCCTGATATGCTGAAAGAAAGTTCAAATGAAATCCTGAAAAAATGTGGAGGCCTACCACTGGCAATTATTAGTATATCTAGTTTGTTAGCAAATAGACCAGTTGTCAAGGAGGAGTGGGAGAAGATTAGAAGATCAATTGGTTCTGCACTGGAAAATAACCAGAGTTTGGAGGGAATGAGTAAGATACTATTACTTAGCTACAATGATCTTCCACCTAATCTCAAGACATGTTTATTGTATTTAAGTGTATTCCCCGAGGATTATGTGATTGATCGAGAGAGGTTAGTGAGGCGGTGGATAGCGGAAGGATTTATATCTGAAGAGCGTGGACAAAGCCAGCAAGAAGTCGCTGAGATATACTTCTATGAGCTTGTCAACAAAAGCATGGTACAGCCTGAGGACATCGGCTATGATGGCAAGGCTCGTGCTTGCCGAGTCCATGACATGATGCTAGAAATTATTATTTCAAAATCAAATGAAGATAATTTCATCGTTGTGATAGGTGGTGGCCAAACAACTTTAGCAAATCGTCAAGGTTTTATTCGGCGACTATCAATCCAGCAGATTGATGTTGAGCTTGTACATTTACTCGCACAAGAAGATCTAAGCCATGTTCGATCTCTGACAGTAACATGTTCAGCTTGCGTCAAACACTTGCCTAGTCTTGCTAAATTTGAAGCTCTACGTGTACTGGATTTTCAAGGTTGTGAGGGTTTGGAAGAGTATGATATGAAAAGTATTGGCAAATTGCTCCAACTAAAGTACCTAAACTTTCCAGCCACGAGAATTTCAAAGCTACCGTCAGAGATCGTGTTGCTACGTGACCTAGAGACACTACATTTTGGAGCTACACCAGTGGAAGAGTTGCCAATTGGATTCGCTCAGCTGACCAAACTACAACACCTAATTGCTGGAGGTTGGACAATTATACCAAAGAAGATTGGAAATATGAGGAACTTACGGGAGATATCAGGCTTTAGTATTACTGGGAGTCCAGCAGATGCGGTGGAGGATCTTGGGAGCCTGCCAGGTTTGGAGGAAATTGATATATATCTCGATGGTGGAGAATCCGACGAGTTCAGGAGGCATGAAGAAATGTTACTTTCCTCACTGTGCAAGCTTGGTAGCTGCAAGCTCCGGTCTTTAAGGATAAGAGGGAACGATGGTTCCCTCGAATTCTTAGGGTCTTGGTCCCCATTGCCATTTACCCTTCAAGAATTTTATATGGTCGGTGACTATTGTTTCACGAAAGTTCCAGAGTGTATTGCTCCAGCACTCACCAGCCTTTCTTTCCTAGACATCAATTTAGCTGAATTGACAGAGGAGGGTCTGGTCACTCTTGGAGAGCTCCCAGCTTTACTTCACCTTGTACTTTGGTTTAGAACAAGACCTGATGATAGGGTTATAGTCCGAGGATTCCCAAGTCTGAAGCAGTTTACCATCTATAGTAATGATGCGTCAGCATACGTCACATTTGTCAAAGGGTCCATGCCCAAGCTTAAGAAGCTGGATTTGCTTATCAATGTATCAACGGCAAAAACATATGGCTTCCATTTAGGCATTGAGCATCTCACATGTCTTAAACAAGCAACGGCAAGGCTTGACAATAGGGGCGCTACACCTTCCGAGAGAAAGGCTGCAGAGGCTGTGATCAGGGTTGAAGCAGGTGCCCATCCAAACCATCCCGCAGTTACTATTTGTGATGAATACCAGTGTTCTGAAGAGGACAGTGAAGACATTTGTGGTGACGAGAAAAAGAGCAAGGAAGATGGTGGCACTGATGAGAATTAA
>TRIAE_CS42_7AS_TGACv1_571028_AA1843750.1 gene=TRIAE_CS42_7AS_TGACv1_571028_AA1843750 biotype=protein_coding confidence=Low
ATGGAGGGGTTTCTTGTCAGTGCCGCCACGGGTGCCTTGAAACCCGTCCTGGGGAAGCTGGTCGTTGTGCTGGGCGACGAGTACAAGCGTTTCAAGGGAGTGCACAGCCAGATAAAGTTCCTCGCCGATGAACTCATGGCCATCCATGCTTTTCTGCTGAAAATGTCTAAGGTCGAGAATCCTGATGCGCAAGACATGGCATGGATGAATGAGGTGCGGGATCTGTCCTACGACATCGAAGACAGCCTCGACGAATTCATGCTACGCGATGACACTAAGCCATATGGCTTTATTGAGAAGATCAAGAATTTGTTAGAGAAGACCAGGAGTCGGAGTAGTATTGCCAAAGCAATCCAAGATTTGAAGAAGCAAGTGATTATGGTGGGCGAGAGGCATGCAAGGTACAAGATTGGTGAGGGTGTCTCCAAGACAAGCAACACTACTGTCGACCCTAGAGCTCTTGCTATATTTACGGACATGTCAAACCTTGTCAGTATTGATGGGCCGAAGCATGATGTTATCACATTGCTTACTGAAGAAGTTGGGGGTAAATCAACGCAACAACATCCAAAGGTGGTCTCTATTGTTGGTTTTGGTGGACTGGGTAAGACGACTCTTGCACACCAAGTATATGAAGAGTTGAAAGGGGAATTTGAATGTCAGGCTTTCATATCAGTGTTAAGAAATCCAGATATGATGAAAATTCTTAGAACTATTCTTAGTGAAGTAAGTAAGAAAGACTATGCTAGTGAAGCTGCGGATGAACAACAACTCATTATCAAGATCTCCAACTTCCTCAAAGACAAAAGGTGCTACCTCAACTCAATTTTACTCGTCATCTTCTAA
>TRIAE_CS42_U_TGACv1_640702_AA2070110.1 gene=TRIAE_CS42_U_TGACv1_640702_AA2070110 biotype=protein_coding confidence=High
ATGGAAGCGGCTGTGGTGAATGTGGCCACAGGGGTCCTCAAACCTGTCCTGGGGAAGTTGGCCGCTCTGCTCGGTGAGGAGTACAAGCGTTTCAAGGGTGTGCACGAGGACATCAGGTTCCTCATAGAAGAACTTGAGGCCATGCACACGCTTCTCCTCAAAATATCAGAGGAGGAAGAGCCTGATGCGCAAGATAAAGTTTGGGCGGTGGCAGTGAGGGAGCTCTCCTACAACATGGAAGACACCATCGATGACTTCATGCAAAGTATCAATGACAAAGACACTAAGCCAGATGGCTTCATTGAGAAGATCAAGCACTCACTAGGGAAGTTGGGGAAGATGAAGGCTCGGCGTCGGATCGGCAGCGAGATCAAAGATTTAAAGAAACAAATCCTTGAGGTGAGCGAGAGGAATGAAAGGTACAAGACACATGGGATCTTCTCCAACACCAGAAATGCGTCGGTTGATGCTAGAGCTCTTGCTATCCTTGAGGATGCCTCCAAATTTGTGGGTATTGAAGAACCCAAGGCTGATATAATTAAGTTGTTGACTGAAGGTGCATCAACAGATGAGCAACCAAAGTTGGTCTCCATCGTAGGATCCGGAGGAATGGGAAAAACAACTCTTGCAAACCAAGTGTATCAAGAGCTCAAAGAGAATTTCAAGTGTAAGGCTTTCATATCGGTGTCGCGAAATCCAGACTTGATGAATATCATGAGAACTATTCATAGTCAAGTTAGTGGTCTACCTTTTGCTGACACCAAAGCAGGTAGCACACAACAAGTCGTCATGAATGCACACAACAAGTCGGATATTGAATTCTTGTGCAGTGGCAATATTTATGGCATAAAGCCTCTTAATATGGTGCATTCAAGAGAGCTATTTCACAGAAGACTATTCGACTCCAGGGAAAATTGTCCTCCATATCTTGAAGAAATTTCTGATCAAATATTGAAAAAATGTGACGGGTTACCATTGGTAATCATTGCTATATCTGGTTTGTTGGCTAACACAGAAAGAACAGAGTACATGTGGAACCAAGTGAAAGGTTCAATTGGACGTGCACTTCAAAGAAACCCAACCGTTGAAGGAATGATGAATATATTGCCACTTAGTTATTTTGACCTGCTTTCTCATCTTAAGACATGTCTCTTATATGCCAGTATATTTCCGGAAGATTCTAATATTTATAGGACTGATCTGATAAAGAGGTGGATAGGTGAAGGATTCATTCATAAACAAGTCGGATGTACAGTACATGAGACAGGGGAAATGTATTTTAGTGAGCTCCTCAATAGGGGTTTGATCCTACCTGGGCACACAAATGAATATGGTGAAGTGGAGACTTGCCGAGTTCATGACATAATTCTTGATTTCATCATATCCAAATCCAAAGAAGAGAACTTTGTTACTTTCCTTGGTACTACCATTCCGATAACTGGGACAGAAAGCAAAGTTATTCGTCGATTATCTCTACAAGGCGTCAAACAAGAAAATCCAACAATACCGACAGAAGGTCTGGATTTTTCCCGTGTACGATCCGTGTCTGGAGCTTTCGTGGAATTGCCTTCTTTGGAGAAGCTTAGGCATCTGCGCGTTCTCCACTTAGACGATTTCCAAGGATGGGGAGGACAAAATCTTGAAAGGATAGTGAAGTTGTTCCAGTTGAGGTACCTGAGCTACAGACATGGAGGAATAAGAGAGCTCCCAGAAAACATCGGGCGTTTAGGGTGCTTAAAGATACTGGACATAAGAGAAACTGGTGTACAGGAATTACCTGCATCCATGCATTGTTAA
>TRIAE_CS42_2AL_TGACv1_093446_AA0280220.9 gene=TRIAE_CS42_2AL_TGACv1_093446_AA0280220 biotype=protein_coding confidence=High
ATGTCCAAAAAGCAATTAAAACGGAGCCTGGAGAAAATAGAAAAGGTTACAAATGAAGCACACCAAATTTTGGAATGGCTGAACTTGCCCACTGTAAATAAGGGACAGCCTAGTGCAGCCAATGCATGTACCACTGCAACTTCCCCAGTAAAGGTAATTGGTCGAGATGAGGATCGTGACAAGATCATAGAAATGCTTCATGAGAATGCCAGTCATGGTAAGACAAACATGAATAGCAGTCTATGTTATTCTGTTGTTGGAATTCATGGCATAGCTGGATCTGGGAAATCAACCCTTGCACAGTTTGTTTTTGCCCAGGAAGAAAAAGACAAGCTAGCCGAAAAAGATGGCCATTTTGGCATTCTATTATGGGTTCATGTCTCTCAAAAACCTAGCATCGAGGTCATTTACAGGCGAATGTTTGAGGCAATTGAAGGATATGATTGTGAACTTAATAGTCTTGATAGGCTACAACAAGAACTGAAGGATATCCTGACTAGCAAAAGGTTTTTCTTGGTACTAGATGATGTCTGGTGCAACAAGGATGTTGGCGAGCAGAATCTGCCACAATTACTTTCTCCATTCAAGATTGGAAAGAGAGGAAGCAAGATCCTAGCGACAAGTCGAAATGTAGATGCCTTCTCGGATCTTGGTCCTGATGTGAGATGCGCCAATTTTCCAATTAGTGACTTGGGTGATAGTATGTTCCTTGAGCTATTCATGTACCATGCACTTGGAGATAGGCACGCAGACGATGGAGTTGGGAGCACACTCTGGAATATTGGGGTTCACATTGCAAAAAAGCTTAAGAGGTCACCTCTAGCAGCCAGTACAGTGGGAGGACAACTACGTAAAAGAAAAAATGTTGAGTTTTGGAGAAGAGCTAGAGATCGGGACTTACTGAACGAGACGATGGGAGCTCTATCATGGAGCTACCAGCATCTTAATGAGCAGATTAGACAATGCTTTGCTTACTGTAGTATGTTCCCCAGAGGGCATCATTTCAGACCTAATGTGTTACTTAAGTTGTGGGTGGCAGAAGGGTTTATAAGAAGTACTAATGCAGGTAAGGAAATGGAAGATGTTGGTCAGGATTACTTTGATGAACTTGTGTCAATCTCATTTCTGCAATATGGGGGAAAGGAGTCCTGCGGTGAGGACTACTATTTAATGCATGATCTGATGTATGATTTAGCAGAGAGGATCGCTGGACACGATTGCTTTAGAATTGAGGATGGATGGACAGGAGAAATTCCTCCAGGTGTTCGCCATCTTTTTATTGATACTTATAATGGGGAGAAGCTTGCCATGAAGATTTTTCAACTGGAAAATTTACGCACTCTCATCATTAAAGTTATCAAATTATGGACACCACGTGATGAAGAAGTTTTCAAGAATATAATCATGAGGCTGCAAAAATTGCGGGTACTGAACGTGACTTTTGGTTTGACTTGGCATGTCAATTTCTTAGAACCTATTGGTGTCAAGCATATACGTCACCTTACTTACAGGATCAGCAAATCACATGGTCTCATTTTACCAAGGACCTTTAAAAAACTTCACCACATTCAGACACTTGATTTTGGTAATTGCAAACGTCTTTCGCTCTCCAAAGATGAAGTTGGGATTAATTTGGTTAGCTTGCGGCATGTAGGGAATGCCAGCATTTTGAAGTTGGTGAACATTGCCAGGTCGACATCACTCCAAGAGTTAGGACCATACTTCACAGTAAGTAAGGAAAGAGGTTGCAATATAAAACATCTGAGGGATCTAAACCAGCTTCGTGGCCGTCTGCGCATTAGAGGTGTTGAAAATGTTAAAAGCAGTGAGGAAGCTCTTGAAGCCAAGCTAGCTGATAAGGAGCAACTCACCGAGCTAGAACTATGCTGGGATTGTGATCAGGAGAGCTGCAATCCAGAAGTTGAAGTAGAGGTACTTGAGGGTCTATGCCCTCCGAAGGATCTTGAAAAACTGGAACTCTGCGGGTACAATGGAGCGAGATACCCTAATTGGATGGTGGGTAGGCAGAATGGTGGCTTAAAGTGCCTGCAAGTACTTAAGCTCTGGAAATGCAGCTTAGGGCCTGCTCCCGTTTTTGAGGTCTTCACTCTACTTCGTGTCCTCTCTCTTTCGGCATGCATCTGGGTGACCTTACCAGATAACATGGTGCGCCTGAAATCACTCGAGGAACTGTCCATTGAATTATGTCAGAATATCCAGTCTCTTCCAGCCCTGCCCCACTCACTCAAGAAACTGTCCATCAAATATTGTAAGAATATTCGGTCTCTTCCAGTACTGCCCCAGTCCCTTGAGGAATTGTCCATCGATTATTGCCCGAATATTCAGTCTCTTCCAGTGCTGCCCCAGGCCCTCACGAAACTGTCCACTGTTGATTGCCCGAATATCCAGTCGCCTCCAGAACTGCTCCGGTCCCTTGAGGAGTTTGAAGTTTGA
>TRIAE_CS42_6AL_TGACv1_472677_AA1524750.4 gene=TRIAE_CS42_6AL_TGACv1_472677_AA1524750 biotype=protein_coding confidence=High
ATGGCCATCGTGCTGGATGCCTTCGCGTCCTATGTCGCTGACATGCTCAAGCAGGTGGTGGAGGACGAGGTGGGGATGCTGCTCGGCGTCACCGGCCAGATCGACAAGATGGGCGTCAAGCTTGGGGACCTCAAGAAATTCCTGGCCGATGCCGAGAGGAGACGCATCACCGACACCAGCGTGCAGGGCTGGGTGACCGAGCTCAAGCGCGCCATGTACGACGCCACCGACATCCTCGACATCTGCCAGCTCAAGGCCATGGATCACCATGCAGCATCACGCATGGGGTGCTGCAACCCGTTGCTCTTCTGCTTGCGGAACCCCCTCTCCGCCCATGAAATCGGCACCCGCATCAGGGCGCTCAACCAGAAGCTCGACGACATCAAGGAGCGAAGCGCTGCCTTCGGCTTCGACCTTTGTTCGTACGAGGACTCTAGCAGCAAGGTACATTCCTCTCGCTTGTCTACCAGCCGCGAGACGTCGTGGGAGCTCGACCGGTCAGGTGTGGTCGGGGAGAAGATCAAAGAAGACACAAGGGCACTTGTAGAAATCATGGTGAGAAGACCTGAGGTAGAAACCAGCAATGCAGACAACAACAGAGTCATGGCTTTTGCCATTGTGGGTGTTGGTGGGATCGGCAAGACCACCCTCGCTCGGAAGGTCTTCAACGATGAAGCCATAAATGCCAATTTCGACACCAAGATATGGTTGAGTGTCAACCAGGGCTTCGACAAGGTTGAGCTTCTTAGGACAGCCATCACTCTTGCCGGGGGAAAGCACCGTAGTGAAAAAGCGTTGGCAGTGCTTTGGCCAATCCTTAGTGATGCCTTGACAGGGAAGAAGATATTCCTGATAATGGATGACGTGTGGAGCCATGAAGCATGGGGTGATGTGCTTGAAACACCCCTTGTTAATGATGTGGCCCGAGGTAGCCGTGTCCTCATCACTACTAGAGATACAAGAGTTGCCCGAGGGGTGAAAGCTGTGCTTCCCTACCACCACGTCGACAAATTAGATGATGAAGATGCCTGGTCATTGCTCAGGAAACAGGTAATTTCAAGTGAGACAGATAGACCTGAAGTTGATATGCTTAAGGATATTGGATTGCAAATTGCTGTAAAATGTGGTGGTTTGCCTCTTGCTGTCAAAGTAATGGGAGGACTGTTGTGTCAGAAGGATAAACAACGCCATGAATGGAATATGGTTCTGAATGATTCTATATGGTCGGCATCTGAAATGCCTGAAGAGCTAAACTATTCAATATATTTAAGCTATGAAGATTTACCTCCTTCCATCAAGCAGTGCTTTCTATACTACTCCCTTCTCCCTAAAAGTGCAGTGTGGTATAAAAATAGCATTATTGGTATGTGGATTAGTGAAGGATTTCTTCATGGAACCTCTGCTGACTTGGAAGAACTAGGAAGCAAGTACTATAAGGAGCTGATTCTGAGGAACCTTATAGAGCCAGTTACAAAATGGGCTGATCAGCAAGTTTGCAGCATGCATGATGTTGTTCGCTCATTTGCTCAGTTTGTGGCTAGAGATGAGGCACTAGCAGCTCAGAGTGGAGAGACTGGTTTCATTACTAAACTTAGTTCACACAAGTTCCTTCGGTTGTCTATGGAAAAGAAAGTATCAGAATCAGATGGGTTGGACTGGAGTTCCTTACATGCACAAAAGACACTGAGAACACTAATATTAGTTGGCCCTATATCTATGAAGCCTAGTGATTCGATTGTTGATTTTCCCTGCCTACGAACTCTACATACAGAATCTGTAGATGTTGCTGTATTGGTTGAGTCTTTGGGGAAACTCAAGCACTTGAGGTACTTGTTCATATGGAAATCCGATATATCAAGTTTGCCAGATAACATTGGAAATATGAAATTTCTGCAGTTCATTTGCCTTGTAAAATGCCAGCAATCTGTGAAACTTCCACATAGCATTTTGAAGCTAGCGCAACTGAGGTATCTTAACTTTCATGACTCTAGTATAAATGGTATACCAAAGGGGTTCAGTGTTCTAACAAATCTAAGGAACCTGCGTGGGTTTCCAGCCCAGACAGATGGTGTTTGGTGTAGTTTGGATGAGTTAGGCCCTCTTTCTGAGCTCAGATCTCTTGGAGTGCAGAGATTGGAGAATGTGTCTGTTACCTCGTCTGCGGCAAAGGCAAAGCTTGGTGAGAAAGTTCATCTGACCCACTTGTTTTTATACTGCAGCAGTATATTGGGAGATGATGGGCTGATTAAAGATGAAAAGGGTGTCTCTGAGGAAGAACAGCGACAAATTGCGGGTGTGTTTGATGAGCTCTGCCCTTCGCCTAGCTTAGAGTATCTTGATATAAATGGATTTTTTGGCCGACGGCTCCCAAGGTGGATGATGTCAAGATCAGCACCGGTCTTCAAGAGCTTGAGGATTATATTCATGCTTGATCTAGCTTGTTGCACCCAACTACCAGATTGCTTGTGTCAACTCCCATGTTTGCAGGACATTACGATCCGTCGCGCTCCAGCCATCAAGCATGTTGGACATGAATTCCTGCAATCCTACCAGACACCGGCTGCGTTCCCGAGATTGAGGAAGTTGGAGTTAACTGGAATGGTGGAATGGGAGGAGTGGAAGTGGGAGGAGCAAGTGCAAGCCATGCCTCTTTTGGAGGTGCTTGAGCTCGAAAATTGCAGATTGAGGTGTCTTCCTCCTGGCCTTGCCTCACATGCAAGGGCTTTAAAGTCTATATCTGCACAAAATAACCAGCACCTCAACTCACTAGAGAACTTTGCTTCTGCTGTTGAGCTGGAAGTGGCTAAAAACCCCGACTTGGAGAGGATCACTAATCTTCCCAATCTGCGGAAGCTTGAGATCGAGGCTTGCCCAAAGCTGAATGTACTGGAGGGTATTTGTGCACTCCAGAGGCTCGTATTGGAGGATTATGCCATGGAAACACTTCCTGGATACATGCAAGATGTAAACCCAAGGCATTTTGAGTTACGCTGCAGCCTGACGTTGCTCACTTCCATAGCCGCGGGACAATCTGGCCCTGAGTGGGATAGGTTCAGTCATATCGACCATGTCAAGGCATATGCACCTGATGAGAACAATACAAGGAAATGGTACGTGTTGTACACGAGAGAGCCCTGCAGCTTGATCACAAATGTCCGTCACTCCATATCTGCAGGTAAATTAGCACAACTGTGTCACCTTATTTGTTGCTCCACTCTGTTCATTTAA
>TRIAE_CS42_7BL_TGACv1_578521_AA1896430.2 gene=TRIAE_CS42_7BL_TGACv1_578521_AA1896430 biotype=protein_coding confidence=High
ATGGAGATCGCGGTGGGCGCGCTGTCGGGCATGGTGGAGGCGCTGCCGGGCAAGCTGGGCGAGCTGCTGCAGCAGGAGTACGACCTGCTCTCCGGCGCCCGCGGGGACGTCGCCTTCTTCCAGGCCGAGCTGAGAACCATGAACGCCGCCGTCGTGCGCTGCGAGGCCCTCGAGGAGCCCGACGTCCAGACCACCAGCTGGATCGCCCAGGTCCGCGACCTCGCCTTCGACATCGAGGACTGGGTCGACCTCTTCGCCCACCGCGTCGACGCCGGCGGCACCCACGACGCCGACTCCCACCGCTTCTCCCGCTGGATCCGCCGCCTCACCACCATCCCCGACCGCCACGTCATCGCCACCGAGCTCAAGGAGCTCCGGGCGCGCGTCGTCGAGGTGAGCGAGCTGCGGAAGCGCTACAGCCTCGGCCCGCAGATGCCGTCTCGTCACGCGCCCGCCGTCGACCCCCGGCTCTTCGCGCTCTACGCCGACAGCGCCGGCCTCGTCGGTATGGACGGGCCGCGGGACGAGGTGATGGGGATGGTGACCGGACAGGGCTCCGGCGGGCTCAAGGTCGTGTCCATCGTCGGGATGGCCGGCTCCGGGAAGACGACGCTTGCCAGGGAGGTGTATAGGTCGGTGAACGCGGGGTTCAAGTGCCGCGCGTCGGTTTCGGTCGGCCGGAGCTCTGACGTCGCCAAGGTGCTCGGCGATATGCTATCCCAAGTGGACGGCGAGTACAGCAGAGGACGAGGTGATGCTGGCGATGTGGCTCAGTTGATTGGGAGACTGAAGCAGCATCTGCAAGATAAGAGGTATCTTGTTATGATTGATGATTTATGGAGTGTTCAAACCTGGGGGATAATCAAACACTGTTTTCCAGAGAACAATCTCGGGAGTCGGATAATCACTACAACAAGAATAGAGGCTGTTGCAAAAGCAGGTTCAGGTGACCATGTTTACAGGACTTGTCTTCTTGATGAAGCCGATGCCGAGACCTTGTTTTCCCAAAGAGCTTTTTGGAGTGTGGGTGGGTGCCCTGCCCATTTGAAGGATGTTTCAGCTCAGATCATGAAAAAGTGTGGTGGTTTGCCACTTGCTATAGTGAGCGTGGGTGGCTTATTAGCCAGCAAGGTGCGCACAAGAGATGAATTTGAGCGGTCAGGACTGGAATGGCGCGCAAATTCAGAGCTACAAGGGATGAAACAGATCATCAAACTCAGCTACAGTGATCTTCCTGCCAATCTCAAGGCGTGTCTCTTACACCTAAGCATATTTCCCGAGAACCATGAGATCGAAATAGAGCGTCTTGCGAGGCGTTGGGTTGCTGAAGGGTTCATCAATGAACAGCGTGGCACAAGCATGAAGGAAACAGCGAGAAACTACATCAGCGAGCTCATTGGCAGAAACTTAATCCAACCATCACAGCTGAATCATAATGGCACCCATAGGAGCTACGTTCTTCATCCAGTAATACACGATTTCATCATTTGCAAGTCCATGGAAGACAACTTTGTTGCTCTGGTACATGCTCAGCAGCAAGATGTCCCACCTGTCAATGGCACTGTCCGACGGCTATCTTTGCTGAATAGTGGTAAGCATGATCAGACCGCTGCACAAATCGATGGGGCAAAAGTATCTCGTGCTCGCTCAATCACCGTATTTTCTCACACCGGGCGCACGCCTCGTCTGAATGAACTCAGTATACTGCGGGTTCTTGACCTCGAAGGCTGTCAAGGTCCACTGTGCCTTGATGGTCTCTACAAACTGCTGCTTCTGAGGTACTTGAACCTCAAGGGAACAGATGTCAGTGAGCTCCCTGCACAGATTGGAGAGCTAAGATGCCTGGAGACACTGGATATGAGATCCACAGAAGTGAAAGAGCTACCTCCCAGCATTCTCAGGCTGGAAAAGATAATGCATTTGCTCGCGGGGAATGCCAAGTTGCCAAGTGGGATAAGCAAGATGAAGTCATTGCTAACACTCTCGTGCAGCAATATCGGGAAGAGTGCTGATGCGGATATCATTCAAGAGCTCAGTGAAATGGCAAGCTTGAGGGAACTGGAATTATTTTGTAATGTTCCTCGGACGTCTGAGGATAAGAAACAAGTCGTATTTCCGAGTGATGGATTTCAGAGTCTTAAGAAGCTTTCGATAAGGTGCAGCTTGCCATCTGTGACCTTTGTGACCGATGCTTTATCGAAGGTTGAAGTGCTTGAGCTAAAGTTTGAAGGCGGCCTTTCAAAGGAGTCGAGTGGTGTGTCTGGCGTTGAGCATCTGTCAGGCCTGAAGCATATGATCATCGAGTTTTCGCAGCATGATGCGGGTGCTGCAGCAGCAATGGCTGCAGTCAAGAAGGTTGCTGAGAAGGTCCACCCTAATTGTGTGATCATCGTGAACGTTGATAAGACCGACCAATAG
>TRIAE_CS42_5DS_TGACv1_456665_AA1475820.1 gene=TRIAE_CS42_5DS_TGACv1_456665_AA1475820 biotype=protein_coding confidence=High
ATGGAGGGCGCGGCACAGACAGTTTTGATCAATGTTGGGCAGCTGGTTGGCCAGGAGTTCCGGCAGCTCCGTGCCGTCGGCGGCGAGGTCGCTGAGCTGAAGGACGAGCTGGCCACCATGAACACCCTCCTGCGCATGCAGTCCGAAGCCGATGGCAGTGGCTTGAGCCACTTCGTCCGGGAGTGGATGAAGCAACTCCAGGAGCTCGCCTACGACACGGAGGACTGCGTCGACCTTTACTTGTTTCGCATCAGGTGCCGGCAGGGCGACGGTTTCCTCCTCTGGTCCAAGCGACTGCTGGCAACGCTTTTCCCTCGCCATCGCCTCGCCGGCGAGATCACGGCCCTCCGCCTACGTGCTGTTTCCATCAGCGAGCGCCATGCTCGTTACGGCGTCAGCATGGACCTGCTTGGCCGCAGTGCTTCTTCTTCTGAGGCTTCCCAGGCAGTGGTGGCGTCAGCACGTGCGCTCCCGCTCCGCCCTCACAACGACCACAACCAGTTCCAGTTGGTCGGCATCAAGGCCCAGGCTGCGGAGCTGGCCATCAAGGTGAATGCCTCAGTGGGTGAGGACGACAAAAAGATCAAAGTGTTCTCCATCGTGGGCTTTGGAGGGCTCGGGAAGACCACCCTGGCCATGGAGGTATGCCGGCAGCTCGAGATGGAGTTCGAGCGCCAGGCGGTAGTGTCTGCGTCGCAGTCATTTGGCAGCAAGGACGTCGAGGGATTACTGAAGCACCTGTTTCGGCAGATACTGCGGCTGAAGTCTCAGCCCGTGGCTCCTAATAACAAGAACGGACAGCCCAAAGAGACCTCGGAGCGCGTGGACCTGAAGTGCGAGGAAGCCTCCTCGGAAGAGGCAGCCAAGAAAGCCTTGGAAGAGGGAGCCAAGCACGCGGCTGATGTAGCGAAAAAGCTAGCGGAACTTCTTGGTAAAATTGACAGCATGAATGTAGGCCAGCTACAAAGCGAGGTCGGAGAGAGTCTTCGGGACAGCAGGTTCCTAATTTTGATCGATGATGTATGGAGCAAAGCAGCCTGGGAGGCAATCTGGTCCAAGTTACCAAGCAGCAACTGCAGCAGTAGAATCATTGTGACCACTCGGATAGATACCGTGGCAAAAGCATGCAGCAATGTTGGTGACTATTACATCCATCATATGAAGGCCCTAGAAGAGGAAGAGTCCAAACGATTGTTCCGGAGCAAAGCATTTGGCTCAATTTCCGAAGATTCTTGCCCGAAGGAGAAGGAATTGGAAGGTGAAATTGAAACAATTTTAAAAAAATGTGGCGGGCTACCATTAGCCATTGTTAGTATTGCAAGCCTTTTGGCAAGCTATACACATCCAGAAGGGAAGAAGATGTGGCAAATAGTTGGCAGATCAACTGGTTCACAGATGGACATCAACCCTACCTTGGAGGGGATGAGGCAGATACTCACACTTAGCTATGACCACTTACCCCATCACCTCAAGGCTTGCATGATGTATCTTAGCATTTTCCCGGAGGATTATATTATTTGTAAGGATCGGCTGTTGAAGAGATGGATCGCTGAAGGTTTGATTCCCGAGAAGCGAGGGATGACCCAGATGGAGCTTGCTGAAGCCTACTTCAGTGAGTTGATGAGTAGAAGCATGATTGACCAAGGTATCGATATAGTCAACATGTACCAGTGGAGGGAAGAGACGTGCCGAGTGCACGACATGATGCTTGAGGTCATTGTGTCCAAATCCCTAGAGTCCAACTTTGTTAGCCTGGTAGGTGGGCAATATGAAGGGATGTCATATGATAGGATTCGCCGTCTTACCATACATGGTGGAGTAGAGGCAGCCCAGGAGTTATCGTCAAAGAAAATGGCACTACATCATGGTACATGGAATGGCATCAAGGGGATGACTATGCAGCATGTCCGGTCTCTGAGCATATTTGATTCTGAAGTGCCCAAGTTGCTTGCTCGTCTAGGAGAGTTCACCTTGCTAAGGGTACTTGACATGGAAGACTGCAAAGGCCTAGAAGAAAAGTATCTGAAGCATATCTGCCGGATGTACCTTTTAAGGTTCTTGAGCTTGAAGGGTACAGATATCAAGCAGATGCCTTCAAGAATTGGGAATCTCGAGCATTTGCAGACCCTTGATGTACGTCAAACACAACTTACAAGTCTGCCAGAAACAGTTATAAAGCTAGAGAAGCTGGAGCACCTGTTGTTCACCACCAAAGGTAATTTATGGTCTGCGTGGATGGCGCCCCGAGGGATCAACAGAATGAAGGCACTACGCCACCTGAATAAAGTGATTGTGATAGACCCGATGGTCGCCAAGGAGATTGGTGAATTGGATCAATTGCAAGAGTTGTGTATCTATGTTGACTCAAGACATGAAATTCATCCAGATGTTCCCGAAGGGCTTGCCTGCTCCCTGAGCATGATGTACTCGCTCGAGTGGCTGGACATTGGAAATTTCGGTTGCGAGCTATGGCCTTTCGTACAGGTGTTGAATTTTCTACATGGGGTAGAGACGCCACCACGGCTTCTCCGTTACCTTAGGATCTGCGGCCGCATTGACAAATTGCCAGACTGGGTGGGGTCACTCACTAACCTTATTGAGTTTGACATAGCGTGGACATACCTTGATGGTGACCAACTATTCAACGTCCTGTGTAAGTTGCCCAACCTGGAGAGGCTGACCCTGGGGCCATACTTCATAAGACACGTTGAATATATGGTTGCAGGCAGTAACCAGTCCTTTCGCGAGCTCAAGGAACTTACTCTGGGCTATTCTCCTGAAGTTCCCCGAGTTTATATATTTAAGGAAGGATGCATGCCAAAGCTGGAGACACTTGTGCTGAATTATGGTGACCAGTGGAAGAAAATGGAGGGTATCGAGCACTTGACAAAGCTTAAAGAGGTGCAGATCGGTGGCATTACCATGGAAGGTGCAGTGGCTGAGACACGAGAGCTGCTGAAGGAGGAGAATGAGAGGCAACGCAATAATGGGTCCGAACAGATCAGAGTTGTAATGGGGTAG
>TRIAE_CS42_6BS_TGACv1_516173_AA1674220.1 gene=TRIAE_CS42_6BS_TGACv1_516173_AA1674220 biotype=protein_coding confidence=High
ATGCAGTCGTTCTTGATGACGGCTGATGAGGAGCAGAGCCAGAACAAGGTGCTCACCACCTGGGTGCAGCAGATTGGGGTCCTGTCCTACAAAGTGGAGGACAGCCTCATGGATTTTGGCCTCCTGTCCGAGAAGAAGCCATATTTGGGGTGCATCCCTCGCAGCCCAGGTGATCGACGACGCATCGCCAAGGAGGTGAAGCAGCTGAGGGCCGAGGTGGAGGACGTGAGCAACAGGAACCTGCGCTATCGCCTCATCAAGGAGAGCTCAGGCTCCAAGCCTACCATGGCAGAGGAGCAGGCCAGCATTGCTACTGCGGTAATGTTTGGCATCAACGAAGCAAGGCTTGCTGCATTGGAGCATGAAGATTCATCAAAGGTGGACCTCCATCAGTTGATTTCCAGCAAGGATGTGGACCTTAGGGTGATCGCCATGTGGGGTAGTAGCGGTGATCTTGGGAAGACGTCGGCCATCCAGGAGATTTATGATGACCCAAAGGTATTGCAAAGGTTTGGCTTCCATGCTTGGATTAGGCTGATGCATCCTTTCAAACCACAAGAGTTCCTCCGGAGCTTGGTAAGGCAATTTTATGAAAATTCACATGATGAGTTTGGAAAGCCATCTTTCAGTCCACAAGAATTTCTCCAGAGCTTGGAAAGGCAATTTTATGAAACTTCCTATGATTACGTTGGAAAGCCAGAACAACAAACAAGTGTTGGGGCTGTTCTGGCCAAGATGGAGAAGATGGATCAAAGTGATTTAGTCTGTGTGTTTAATGCACTGTTGTGTAGCAATAGCTACCTGGTTATCATAAATGACCCGTCCACGATAGAAGAGTGGCATTGCATTAGGAAGTACTTTCCTGACAACAAGAAACAAAGTAGAATCATTGTTTCCGCGCAGCAAATTGAAATTGCGTGCTTGTGCACAGAGAAACCGTACCAAGTTTCTGAGTTCAAGCAGTTGTCATGTGATCAAACTATTTATTTGTTCCACAAGAAGAATTCAGTGGGGCAGGTCAACATGGGCAGTGTTAGTGTTGCAATGGTTGACAACGATGACGAAGCAAAGGCTCCTACTGTGGAGGAGAAACTGAAGGTTAAGCGAGCATCATGTTCTGCCGAGCCTATTTCCTACAGAAACAAAGTTACTATCAGTGAGGCAAACACATCATTGCCCAACGATGAAATACAGGAGGAAGACCAAGAACCTAACATTGCAGGTGAAAACAAAATTTGTAACTCAACTGCTAGAAAGAAATTTGATCGCAGCAGGACACTGGCACTGGCTGATTAA
>TRIAE_CS42_6DL_TGACv1_526860_AA1693720.1 gene=TRIAE_CS42_6DL_TGACv1_526860_AA1693720 biotype=protein_coding confidence=High
ATGGAGAGAGCGGCAGTGCCGGTCCTGAGCAAGGTCGGGCAGGTGCTGGTGGACGAGCTCCAGGACATCCGCGGCGTAGGCAACAAGGTCATCCAACTCCGGGACGAGCTGGCCACCATGAACGCCGTCCTCCGCGTTATCTCCGAGGCGAAGGAGGGCTCCGTCGACCACATCGTCCGGGAGTGGGAGAAGCAGGTGCACGACCTCGTCTACGATGCCGAGGACTGCACCGACACCTACTCGCTCTGCATCAGCCGCCCCATGGCGCGCCCGTCCATCTACGCCCGCGCCAAGCGCGTTGCCAGGTATCCGTACAAGAAGCTTGTGCTGCAGCGCGCCCTCGCCGCAGACATCAAGGATCTCCTGGTGCGTACCACTGCCGTCAGCGAACGCCGTGCTCGCTACAACATCGACCGGGCCACGCTGCCAAGAGCTGCCTTCTTGGCCCCCGTCTCGGCAGCGTCTATCTCCACGAATGCTCTCCGCCGTGTCAACGACCCTGATCAGTTCGTGGGCATAACAGAGCAGGCCGACACCCTGGCTACTAAGATCAAGGGGCCTATGCATGTTCAGCATGACGAGAGCACGGCTCCGGTCCATGATGAGGATGGCCAGATCAATGTGGAGGTCCATGATGAGGATGGCAAGAGTCTCAAGGTGCTCTCCATTGTGGGGTTCGGAGGGCTGGGGAAGACAACCCTGGCCATGGAGTTGTGCCGGCAGCTGGACATGGACTTCCCCTGCCAGGCGACGGTGTCCGTCTCACAAGCATTCAATGTAGAGAAGGACATGGAGGGACTGCTGAAACGACTGCTCCAGCAGCTCAGCAATAAGAAAGGGGATGATAAGCAAACCAACCCGATGGATGTGGAAGGGCCATCCAGCAGGATCATGAAGCTCCTCAAGGAGACGAGGTATCTCATTTTGATCGATGATGTATGGAGGCTACCAGCCTGGGAAGCTATTTGGAACATATTTCCAAAGAATAATTGTGGCAGCAGAATCATTGTGACAACTCGGATAAAGGCAGTGGCTGCGGCCTCTAGTGTCGACTTTGTCCATCATATGAAGCCCCTATTAAAAGAATCATCTGAGAAATTATTTGTCAGAAGAGTGTTTAGCTCCGCAAAGAAGGGTGATTGCCCCAAAGAACTTCAAGAAACCATGGATATAATTTTGAAAAAATGTGGTGGCTTGCCGTTGGCCATCGTTAGCATCGCTAGCCTTCTGCCAAGCTCTACGTCAGCTGAGAGCATAGATATGTGGAAACAAGCTTCTAGATCAATTAGTTCTCATATGGAAAGCAACCGTGCCCTCGAGGGGATGAGGCAGTTGATTACACTCAGCTATGACTACCTACCTCATTATCTGAAGGCTTGCATGATGTATGTGAGCATTTTCCCGGAGGATTATATGATTGCCAAGGATAGACTGCTATACAGATGGATTGCTGAAGGTCTGGTCACTGAGAAACGGGGCTTGACTTTGTTGGAGGTTGCAGAAGAATACTTCAACGAGTTGATAAGTAGGAACATGATTCAACTAGACAAGTTTGTGTACCAGTTAAAACATTCTAGAGAAGTGGAGGTACAGGGGTGCCGGGTGCATGACATGATCCTTGAGGTCATGGTGTCCAAATCCCATGAGTCTAACTTTGTTAGCTTGGTAGGGCGTGAATTTGGAGGGAAGACAGATGGACATGGCAAGGTCCGCCGCCTCTCCATCCACGATAATGGCCATGACGAGCATCATCATTCAAGGCATGGCATTGAGGCGATGAAGCTACAGCATGTCCGGTCATTGACCACATTTCAGCGTGACGGTTTTGGCAAGCTACTGGATCACCTAGGTGAGTTCAAATTGCTGAGAGTACTTGACCTGGAAGATTGCCAGGCCCTGAGAAACAAGCACATGAGAGATGTCTGCCGACTGTATCTTCTCAAGTTCTTGAGCTTGAGGAATACAAACGTCGCAAAGATGCCTCGCAAAGTTGGCAATCTAGAGCACTTGGAGACCCTTGATGTAAAACACTCACACATCTGGAAGTTGCCACGAACTGTGACAAAGCTAAGCAAACTAGAGCGCCTACGGTCCAACAGGTGGAATCTGCCACGAGGGGTCTGGAAGATGAAAGCGCTACGCGAGGTGGACGTAGGAGTTGTTGACAGTCCATCGGTTGCCCAAGAGATTGGTAAGCTGACACAATTGCAGTTGCTAAGTATCGTAATCCATGCAGAAGTCGATGATGGGTGTTTGACTAACCTTGCCTCCTCCTTGAGCAAGACAAGCAGCCTCCGGTTGCTAAATGTGAAATTCGGGAGGAGTAGTTGTTTGGAGTTTCTCCCTATCTTCTCCAAGCCGCCGCCACTTCTCCAATGCCTTGGTGTGTTTGACCGAGGCATTAGCCAATTGCCCGACTGGATCTCATCACTCACACACCTCACAAAGATTGAAGTGGGAGAGGCAAAAGAACTTGATGGTGACAAGTTATTTAATGTCTTGTGTAAGGTGCCCAAGCTTCACAGTGTTCGTCTGAAGGACATTGACTGCAAAAACGGAAGAGAACTGGTTGCACGCGGCAAACACAGCTTCCCGGTGCTAAGGATCCTGAAGGTGGTCGGATTTTCCAGCAAGCTCGTGTTCGAGAGAGGATCAATGACAAAGCTGGAGACCCTTGTGTTGTTTTTTTATAGCGAGAGGATGAGCGTTGTTGGCCTCAAGAACTTGGAAAGCCTTAAAGAGGCCAAGCTCAGTGGTAGTAAAAGCAACCTGGAAATGGAACGTGCGGTGGAGCAGCTCAGGACTCACCCCAATCAGGTCAAACTTGTAGTGGAGTATTGGGACTGA
>TRIAE_CS42_U_TGACv1_640763_AA2073000.1 gene=TRIAE_CS42_U_TGACv1_640763_AA2073000 biotype=protein_coding confidence=Low
ATGATGCAGTCTTTCTTGATGGTGGCACATGATGAGCGGGACGACCACAACAAGGTGATCAGGACCTGGGTGAAGCAAGTTCGCGACGTCGCCTACGACGTCGAGGATGGCCTCCAGGACTTCTTTGTCCGCGTTCATCGGAAATCCTGGTGGCGCATCCCTCGCACTTTGCTTGATCGACGCCATGTCGCCAAGCAGATGAAGGAGCTGCGTGCCAAGGTGGAGGATGTGAGCCAGAGGAACGTGCGGTACCGCCTCATCGACCGTGGATCAAAACCCGCTAATTCTTCTGACCTCATATTCACAACCACCACTACAGCCATGTTCGGTGTTGATGAAGCAAGAAGGCATGCTACAGATCAGCACCAATCAGGATTAAGGTTGGATCTTGCCCAGCTGATCCTCAGCGACAGAAAAGACTTGGGATCAGACCAAATTGGAGTGATCGGAGTGTGGGGAACAAGTGGCACGGTTGGGCATACCTCCATCATCTTTGATGCTTACGAGAATCCAAATGTCAAAGTCAAATTCCCATCCCGAGCGTGGCTTAGGGTGACACGCCCTTTCCACCGGAAACAATTTGTCCGGAGTATAGTGGAACAGTTTCGGGCAACCACCATAGGGGTGGTTGATTTTCTACTGGAGGCAGAGGGGGAGAAGACTTGGCATGAGTTGGCACATGAGTACAGTGAATATGTCAGCAAGAAGAGGTACCTGATTGTGCTTACCGGACTATCCACCATTGAAGAATGGCACCAGATCAAAATTTGCTTCCCAGAAAACAAACAGGGGAGCCATATCATAGTATCCACAGAGCATGTTGAAGTTGCAAGCCTATGCCAGGGCCAGGGAAGTACCGTGTCGGAGCTCAAGTAA
>TRIAE_CS42_1BS_TGACv1_049387_AA0151760.8 gene=TRIAE_CS42_1BS_TGACv1_049387_AA0151760 biotype=protein_coding confidence=High
ATGGAATGTCGATCTATTATCACACCAAGGGACCTGGAGTCCATGCTATGTGATGAGACGGCAGAGCCCAAGCCGCTGCCACTGTCACTTCTCAAAGAAATTACAAATGATTTCTCTCCTGAGCAGAAAATTGGCTCCGGTGGATTTGCGGTGGTTTATAAGGGAATTCTTGAGAATAGTTCCGTGGCTGTGAAAAGGATGTTAAATACGTATGAGTATGAGAAGGAGTACGTCCGAGAAGTTGAATGCCTCATGATGGTGAAGCACAAAAATGTCGTACGGTTTCTGGGATATTGTGCTGACACACAAGGCAGTATGTTAAAGTATGAAGGAAAATTGGTCTTGGCCGATGTACGACAAAGGTTGCTTTGCTTCGAGTTTGTTCCTAAAGGGAGTCTTCGTAAGTATATCACGGGTACATCTTGCGGACTTCACTGGACAGACCGGTATCAAATTATAATAGGAATTTCTCAGGGGTTACATTATCTTCATCAAAATAATATTGTCCACTCAGATCTAAAGCCAGAGAATATATTGTTGGATGATAATTTGGTACCAAAAATTACTGATTTTGGTCTATCAAGGTGCTTTCGTCCAATGCAGAGCCAGACTTTTACTGTAAACATACGCGGCACACCGGGTTATTTTGCACCAGAATGTTGGAACGGTGAAATCACACACCGGCTTGATATCTATTGTCTTGGTATAATAATCACGGAGGTACTGACAGGACAAAGGTTGTCTCTAAATGATAATGCTGACAAGGTAGTTGAAAGTTGGAGTGCCATATTGGAGAAACCACAGCAGGATGTACAACTGGAACAGGTACGAGTATGTGCTGAGATTGCAATGAAGTGCATGGAGATCAACCCGGCAAGGAGACCAGATACACAACATATTATCAGTGCCCTTGATGGAAGAGAAACTATAAATGGATATATTGAAAATAGCATGATTACTTCACAGCAGTTTAATCCGGAAGTATTGAATGACACCATGGGTGCTCTTTGGTTGAGGTATCAACAACTTAATCCAGATCTCCAGCGAAGCTTCAAATATTGCAGTATTTTCCCCAAGAGATCCAAGTTAAGAAGGGATGTGTTAGTTCGCTTGTGGGTAGCACAAGGGTTTATAAAGACCAGTTGTGCAACGGAGGACATGGAAGATATAGCTGAGAGTTATTTTCAGGAGTTAGTGTCATGCTCATTTCTTCAGCAAGGAGGAGAATGGCATGATACTTGGTTTACAATTCCTGACCTGTTGCATGATTTATTAGACAAGATTAGTGGAACGGACTGCTTCAGAATCGAGAATGCAAGGAGTCAGAGAGGAGAAGGATGGAAAGGAGATGTTCCCCAAGACGTCTGCCATCTTCTTGTAGAGCGTTATGATGGAGAATTGATTACCAAAAAGATCCTTGGATTGGAAAATTTACACACCCTCATAATATATGTTGTTGAAAGGGATACATCAGTTGAGGCAAAAGTCATGGAGAGTATATGCAAGAGGCTACGTAAACTACGGGTATTGGCTGTTGCTTTCAGCCGGGAACATCTTCCAATCTTACGACCCAAGAAGTTCCTGGTACCAGAATCCATTAGACAGTTAAAGGACCTATGCTATCTTGCTTTCAGGACATTCGAATGCACCGTAATTTTACCAAGCACACTAACGAATAAACTTCACCAGATGCAGCTGCTAGACTTTGGTAATCATAGCAATGGCCAAATTTGGGAATTTACCCTTGATAACCTTATGAACCTGCGATACATAATTTGTGAGAACTTAGACTGTCCTAACATAGGCAGGCTGATCTCACTCCAAGCGTTACCAAGCAGCAGGTTCACTGTGAGGAATGAACATGGTTATGAGATAAAGCAGCTTAAGGACCTAAACAAGCTTCGTGGCAGCCTGACAATCTATGGCCTTGAAAATGTTAAAAGCAAGGAGGAAGCTGTTGTAGCCAATATAGGTGCCAAGGATCGGTTGAAGGAACTGAAGTTGGAATGGGGTGATGATGGTACAAGGTGCAGTTCAGAAGTTGAAGCAGAGGTGCTTGAGGGCCTGCGCCCTCCCGTAGGTCTTGAAGAACTGATTATCTCAGGCTATAAAAGCTCGAGAAACCCAGATTGGATGGTGGGTAAACAGAATGGTGGCCCAGAGAACCTGCAAAAACTTGTGTTGTTTGGATGGAGCCAACCGGGATCTTGTCCTGAACTTGAGGCGTTCGTTCAGCTTCGTGTGCTCTGGCTTGGTCACTGCAGGTGGGACACATTGCCAGCCAGTATTGAGCACCTCACATCGCTCAAGGAACTGGAAATCGAAGGGTGCTTGAATATCCGGTCGCTTCCAACACTGCCCCGATCTCTTGAGAAGTTTTCTGTTGCATACTGCAGTGGTGAGTTCACGAAGTCATGTCAAACAGTCAGACATCCAAATTGGCAGAAGATCAAGCACATCCCCGACCAAAGATTTGAAGACCCAGCATCCTCAGAAGAAAATTCTAGTGAGATTGTCCCACAAAAGAAGAGAAGAAAGAAGAGAAGGTTGGCTAGGAATCACAAGTCGGTGAATCAGTGA
>TRIAE_CS42_2AL_TGACv1_094333_AA0295950.1 gene=TRIAE_CS42_2AL_TGACv1_094333_AA0295950 biotype=protein_coding confidence=High
ATGGAGTTTGGTGTGGCCGCATTTGGCGCACTAGTTAGCGTCGCCTTGACAAAGCTCTGCTCGGTAAAGGAGAAGGAGCTGAAATCTGATGCTATATTCATCAGCAATAAACTCCGGATGATCAGCGCTATTATGAAAGATCATGCTCGTAAGGGTGGGTGTTTCAGTTGGGTGCAGATAGAATTGATTGCACAACTGAGGCGACTGTCATATGACATCGAAGACTGCATAGACTACTTCCATGCCAAGAAGATGAACCTCGAAGTTTTTTCTGCAGAGATTCGTGATCTCAAGGTCAGATCAAAAAACATGTCAAGTGAGATAATAGGTCTTGCTGCCACACTGACTGTTATGGGTCCTCCTGTTAAAGATGGTGTTGTTATCCTCAAACAGAGTCTGAATCCCCCTGGTAACGTCAACTGCTTGTTATATTTGTGTTTGTTCCCTCCTAATCATCCTGTAAGGACTAAGCCCCTAATAAGGAGATGGCTGGCTGAGGGACTAGTACAGCGAGAAAAAGATGCTGTCACAAATCTGAAAATATTCATCAAATCAAGTATCATCAGTTCAACCCAGACAAGCAACAATGGGAAGGTGAGGAGATGCCAACCTACTGAATTGATGCTCGAGTACACATCCCAGCAATCTATGTCCGAATATTCCATACTGTTCTGTGATGGCGCAGCCCAAACATTGCTGGCGGAACAATCGCAGGCGGAATCACTGCAGGCCCAAGCCGCCCGCAGGTTGTCTGTGCATCCTGCTGCGAATGGCGAACTGAATTTGCCTCAAGATTTATCTCGTCTCCGGACCCTGGCGATATTCCCATCAAATACGGCGAATCTCGCCAGCTATGAAGCTGTTCTTGATTTTTCCAAGTATAAAGTGCTGCGGGTGTTGGATCTGAAAGAATGTGCTGACATGAGCGAAAAACATCTCCAAGATATCTGTAGTCAGGTGCTGATGAAATATCTGAGCATCAATTCAGGCAAAGTTGATCGGATTGGAAGGGACATTGGGAATCTGGATCAGTTAGAGACGCTGGACCTGAGCGGAAGCAAAACAGTGATGGTGTTCAAAGAAGTCTTGCTGCTGCCCAAATTGATGCACCTCTTTGGGAAGCTCCAGCTTACCAGCACGAACACCACCATGCTGGGATGGAAGCTAAAGAACTTCTTGAGAGATAAGAGTGTGCTAGAGACACTGGCAGGATTTGTCACCGGTGGGAGAACAGGATTTCCACAGCTGATGAGATGTATGAGGATGCTGCGGAAGGTGAAGATATGGTGCAAATCGGATGCAAGTGAAGAAAACCTGGATGCTATTTCACAGGCCATTACGAAATTCATTCGTGATGGGACCGCTGATCCTCGTCGCGGTCGGTCCTTATCGATCGACTTCGTCGAATGCCCCAGGGATTTCATGAATACTATAAACTCAGATGGTTCCAAAGGCATACTCGACTCGCTCAAGCTGTGCGGCAAACTGAGCGAATTCGCTAAGTTTGTTGCACACCTAACTGCTATCAAGGAGCTGTGCCTTTGTTCCACTGGTCTGAGCTGGGTGGTTATACGAGACGGGCTAGCCAACGTGAGGGGACTGAAATATCTTAAGCTTATTGAAGATAACCTTGGGTCTATCGACATACTGTCTGAAGCTGACCACCTCAAAGCCATTAAGCGGATATACGTCGTGTGCAAGCAAACGCTGAAAGTAGCAGTCGCAGCGGCCCCGCTGCCTAATCTTGTGTCAGTTCATATCCTCTGCCAAGATCTGCATGCTATCCCTGGAACTTCTTGCATAGAAATCACAAACAGCATGAAAAAACTGGAGGAAGTCGCGCTCCATCCTAAAGTCGACGGAGCAATAAGCGCTGAACTGCAGCAAGCTGCAAAGGGCCATGACAATAAGCCCAAGGTTTCATTCATTGACTATCCCCAATAA
>TRIAE_CS42_6AL_TGACv1_471361_AA1507650.3 gene=TRIAE_CS42_6AL_TGACv1_471361_AA1507650 biotype=protein_coding confidence=High
ATGGAGGCGGCTCTAGTGACTGTGGCGACGGGGGTCCTCAAACCTGTCCTCAGGAAGCTGGCCACCCTGCTCGGCGACGAGTACAAGCGTTTTAAGGGTGTGCGCAAGGAGATCGGGTCTCTCACTCATGAACTCGCCGCCATGGAGGCTTTTCTCCTCAAGATGTCGGAGGAGGAGGAGGATCCCGATGTGCAGGGTAAAGTCTGGATGACTGAGGTGCGGGAATTGTCCTATGATCTGGAGGATGCCATCGATGACTTCATGCAAAGTGTTGGTGACAAAGACGAAAAGCCAGATGGCTTCATTGAGAAGATCAAGAGCTCGCTAGGGAAGTTGGGGAAGATGAAGGCTCGCCACCAAATCGGCAAGGAGATTCAGGATCTGAAGAAACAGATCATTGAGGTGGGCGATAGGAACGCAAGGTACAAGGGTCGTGAGACCTTCTCCAATACCAAAAATGCGACCGTTGACCCTAGAGCTCTTGCTGTATTTGAGCATGCATCGAAGCTTGTTGGAATCGATGAACCCAGGGCTGAGTTGATCAAGTTGTTAACTGACGACGATGGAGTTGCATCAACACAACAACACGTGAAGATGGTCTCCATTGTTGGATCGGGAGGAATGGGCAAAACAACTCTTGCAAACCAAGTGTATCAAGAGCTAAAAGAGAAATTCAAGTGTAAGGCTTTCATATCTGTATCACGAAATCCAGATATGACGAATATCTTGAGAACCATTCTCAGTGAAGTCAGTGGCCAAGCTTATGCTAGCACAAAAGCAGGGACTATACAACAACTCATCGGCAAGATCACCAATGTTCTAGCACACAAAAGGTATTTTGTTGTTGTTGACGATATATGGGCTGTGGATACATGGGATGTTATTAAGTGTGCATTCCCCATAACATGTTCTGGCAGTATAATAATCACCACTACTCGTAAAAGTGATGTCGCAGATTTATGTCGGTCATCATGTAGTGGTTGTATCTATAATATGAGGGCACTTGATGTGGTGCATTCAAGGCAACTATTTCACAGAAGACTGTTTGATTCCAATGAAGATTGCCCTCCGAACCTTCAAAAAGTTCTTGATGAAATTTTAAAAAAATGTGGTGGCTTACCTTTGGTGATCATTGGCATATCTGGTTTGTTGGCTATCACGGAAAGAACAGAACATATGTGGAATCAGGTGAAAGATTCAATTGGTCGTGCACTTGAAAGGAATCCTGGTGTTGAAGCAATGATAAAGATATTGTCACTTAGCTACTTTGATCTTCCTCCCCATCTAAAAACATGTCTCTTGTATTTGAGTATATTTCCGGAAGATTCTGTTATTGAGAAGAGAGCCCTAATATGGAGATGGGTTGCTGAGGGATTCATTCACAAAGATGGCAGATACACAACATATGAGTCAGGAGAGAGGTGTTTTAATGAGCTCCTCAATAGGAGTTTGATCCAAGTTGCATGCACAAATGAATATGGACGCAAAGCAAAGTTCGTCGGCTCTCTCTCTCCAAGTTGA
>TRIAE_CS42_7AL_TGACv1_556310_AA1760620.1 gene=TRIAE_CS42_7AL_TGACv1_556310_AA1760620 biotype=protein_coding confidence=Low
ATGGCAGATCCAGTTAGCTTTAGTGCTGCTGTAGGATGGGGCATAACCGCTGTAGGTTGGCTCGCCTCACCCATCATTCCCAGGCTCCTCAACAAAGGTTTCGCGCTCCTGGACTTCAACGCAGCGGAGAAGCTGAAGATAATTGATATGCAAGTTTTGCATCCACAGCGGGTGATGGAAGTAGTCGACGGGAACACTTACAGGGCACGTTTGGAGCCACTGTTAGATAAGCTTAGGTCTGCTCTCTACGAAGCCGAAGACATCTTGGATGATGTTGAGTATCAGCGTCTCAAGAAGCAGATCCAAGATGCCAAGTCAGAAGGCAGCATCCTTCCACGTAAGAGGGATTTATTGATGAAGAATCTTCGGTCTGCCATGCCGAGATCCCTCCTAAAAGATAAGGAGAGTGGTATGTCAAAAGTGGAATTGAAGAAGAGCCTAGAGAAGATAGAAAGTGCTATAAATGATGCATGTGAAGTTTTGAAACAACTGAACTTGCCAGGTGGGCGTGATGATGATGGGAGGCAAGCTGTTGCTACCAATTCACGCCGTGCAGTCACTACTGCAGCTCCTCCGATAGGAGTAATTGGTCGGGATAACGATCGTGACAAGATAATCGCAATGCTTCATGAGAAGGAAGACCATTGTCAAGCAAATAATGTCAGTGATACATGCTATTCTGTAATCGGCATCCATGGCATGGCTGGGTCAGGGAAATCAACACTTGCACAGTATGTCTATGATCACGAGAAAAAGCGTAGGCAAGAGAAAAAGGAGGGCCATTTCAATATTGTCATATGGATTCATGTTTCTCAGAAATTTGATTTGGATTCCATTTTTAGGGAGATGTTTGAGGGGGCTACAGGGAAAGCATGCGATAAATTCAATAGTCCTAACGTCCTGAAGGAAAAACTGGAGGATGAACTGCGTGGGAAACAGATTTTACTGGTACTAGATGATGTCTGGTACAACAGTAGGAATTCGGGAGACCGTGAAGAGCTACAAAAGTTAATTTCTCCTCTGAATGTTGGAAAGGAAGGAAGCAGAATCTTGGTGACAAGTCGAACTGAAGCTGCACTAGTATCTCTGGGTGCTGTAAAAGAGAGATGTATTCCAATATCTGACTTGGATGATGAAGTGTTTCTTGAAATGTTCATGCATTATGCACTTAGGGATGCAAGGGTAAGTGACCATGATAAAAGAATACTTGAATTGATTGGAGAGGACATTGCAAAAAAGCTGAAGGGCTCACCTCTAGCAGCCAGAACAGTGGGTTCACGGCTTCGTGAAACACAAACTGTTGAGTTTTGGAGAAGCCAGAAAGATTGGGACCTTATGAATGACATGATGGGAGCTCTATGGTGGAGTTACCAGTGTCTTGATGAGTAG
>TRIAE_CS42_4AL_TGACv1_290193_AA0982830.1 gene=TRIAE_CS42_4AL_TGACv1_290193_AA0982830 biotype=protein_coding confidence=High
ATGATCGAATTAACTGCGGTTGCCACGGTGGCCGCCAAGATCGCGCCTAAGCTCGCCGTCTTTTTTCCGAGAAGACGCAGGCTACTAGGGGAACTGGAGTATGACATCGAACACATCCAAAGGGAGTGTTCGATCATTGCTGCCGCCATAGCAGATGATGGCAATCATCCCCATTCGAGCGACGCCGCGGAGGCGCATCAGGAATGGATCAAGATCGTGCGTGACTTGGCGTACGACATTGATGACTGCATCGACCGCTTCATACACCGCGTCTCGGCGGCGCCCGTCGCCGACGCCGGGTGGATCCGTCGGAAAGCACACCGGCTGAAGACGGTGAGGGCCCGTCGCAAGTTTGCTGCGGCAATCGTTCGTCTCAGGAAGCGGTCAGACGAGGCTTCCGAGATGAGAAAGAAGTACACCGATCTGGCGTACGGACACGGCCGTGCCGCCGCCGTTTTCGAGTCAGGAGCACCGGAGGCCGAGGCGGAGCCCGAGGCGTACACAGATACCCCCGTCGGTATGGAAGCGCCCGAGGAAGAGCTCATGGATCTGATAAGGGAAAAGCCGCAAGGTGAACCTGACAGGCTCAAGGTGATCTCCCTTGTCGGATTCGGTGGTATCGGCAAGTCTCAGCTTGCCAAGCGTGTGTACGGCACAATTGACGAAAGCCAATACCCAGCACGGGCTTGGGTCCGAGCTGCAGAGAAAGGCCCAGAAGATCTTCTCCAATCGATATTGCAGGAACTTGGAGCGCATACCACCACCATTAACTCAAGCTCCAGCAACAGTAAGCTCTGTGCAACCATACAAAAGCGCCTTGGGACCCAGAGGTTCTTCATTGTAATTGATGGCATGCGGGAAGACTTTTGGGTCGATATAAAAGATGCTTTCCCTGTGTTTCCTGGGGTCGACAGTAGAGTGCTCGTCACAACGGCCAGGCAGACCATAGCAATCAAGAGCAGCAGTCGTGATGGTCATGTGTATGTAATGAGAACTCTTGCCGACGACCACTCAAGACAATTGTTCTATGAGGAAGCTTCCTTGGTGTATCCACCAACAATTGGTGATAAGAAGCTGAGTTCAGAAGTAATAAAGAGATGCGATGGTCTGCCCCTTGCTCTTGTTACCACAGCACGGTTGTTGCACGGTGAATCCAGACCAGAACAATGGGCAGATCTGGGAGGAAACCTTGGCGAACATCTGGAGAACAATAAGAAGTTAGCAAGTATGCATGGTGTGCTCGTCCGTAGCTACACCGGCCTAAGTAAGCAGCATATCAAGACATGCTTGTTATATCTGGGTATTTACCCAAGTGGCCGCCCAATCAGGAGAGGAAGCCTGATAAGGCGATGGTCCGCTGAAGGTTTCATCACAGCAGAGCACAAGCGCAGTGCCCGGGAGGTCGCTGTTGGTAATTTCAACGAGCTGGTCGACTGGAGCATCATCCAGCCTATTGATGGCAGCGGCAGCAGCAGAGCAGAGGTGAAGGCATGCCAAACTCATGGCATAATGCTCGAGTTCCTCCTGCACAAGTCCATGTGTGAGAATTTTGTTACCTTGTTGTACGATGATGTTCCCCCACCCAGTAAAGTCCGTTGGCTCTCTCTGCATAATGGAAGTGCTGCAAGCTCCAGAATTAATCCAAATGATGTACCCTTTCTCCGTTCTCTGACAATCTTCGGCAAGGTGCATAAATCTGTCTTGAATTTTTCCAAATATAAATTGATGAGAGTTTTGGATTTAGAAGAGTGTCATCAACACTTGGAGGACAAGCATCTCAAGGGGATATGTAGCAACCTGTTGCTACTCAGGTACCTAAGCCTCCGGGGCGCTTCTAAAATTACAGTCATTCCCAAAGAGGTCAAGAAGCTTCAACTTTTGGAGACACTGGATGTAAGAGGAACGAATATAGAGATTCTGCCCACGCCAGTCATGCAGCTACCATGTCTAATTCATCTGTTTGGAAAGTTCAAGCTCCCACAAGGTGTAGGAAGCCGGAAAATGCGTAAGCTACAGGCTTGGTTGCAAGAGGAAGAGAACAGTAAACTGCAAACGGTAGCAGGATTTGTTGTGGACGACAAGAGCCAGGGATTTGCACAGCTGATGGGTGAAATGAAGAAACTGACGAAGGTGAAAATATGGTGTGAGTCGTCTACCACCGATGCCAGCAGCTACTTAAGGCATGTCTCAAAGGCCATTAAGAAGTTCAGGAGAGGCACCGATTCTTCTGACAACTTAAGTCATCTCTCAGAGGCCATCAAGGAGTTCATCGACAGAGGCACCGACCAGAACAAATCTCGTTCACTCTCACTGAACATGAACGGTGCATGGTGTCAGGACTTCCTAGATTTCTCCCTGGAAAATGACTCATCCAGCTATCTTAGCTCGCTCAAGCTACAAGGAAACAACATATCCAGCCTTCCTCCGTTTATTAGCATGCTAGGTGGTCTCACTAAGCTTTGTCTTTCATTCTCTCATCTTCAGCTGAGCAGCGGCATTCTTGAAGCCCTGAACAACGTATGCGGCCTGAAGTACCTCAAGCTGAATGCAACTCGACTGGACGATCTCGTTATTCAAGAGGATGCACTCGGAAGCCTGAAACGCCTATGCATCGTGGTGGAAGTCATGAGTGGGCTGGTAATCGAAGAGGGGGCTCTGCCAGACCTCGAGTCCCTTCAGCTTCTATGCAAGGATCTGAATGGCTTTAGCAGCATGAGGATCCAGTCCTTGCCACGTCTTAAGGAGGTCGTCCTTCATGATGGAGTGAGCCAAGGAACAAAAGAGGAGTGGAAAGGAGCAACAAAGAACCACTCCAGACGTCCCAAGCTCTTGTTTGTCACGAAACAAATGGTTGATGATCATTTCAAACCGATGGGAATTGAGGCTGCTCCGGAAATTAGCCCTGCGGCGACAGCTACTGACACGATGGTTGTGGAAAGCGAGCCTGCAGAGAATTCTAAGAGCCCTGTGGTACCACCTACCGATACCACGTTATTGGTGACAACGCAGCCCGACGCTATTTCTACTCGAGAGTCTGTACAAGTCGTTACTACTTCTGAGACGGTTGATGCTCGGGACCTGATAGGAACTGAGTCTGCTGCGGAAAATAGTACAGTGGCAACAACTACTAATACGACCAAAAAGATTGATGTGGAAAGTGAGCCTGTGGGAAATTCTGAGAGCCCAGCAGCACCGCCTACTGATACGATGTTATCAATGACAACGCCGCCCAATGTCATTTCTACTCGGGGGAGTGTACAACTTAATGGTGGTTGCCAACATGATGATGATGGGAAGGATCTGGATGAGATTGAGGACTCCGAAGACTTTGCTACGAAAAATGGTCTGACAACTCATGTGATAGATCAGATGAGCAAGGAAAGTTATAAAGTGGAGATGGAAGGACCATGTTTAGAGGGTCTGCATAGGGAAGATGGCACCCAGAAACGAGGACTACAAAACAAACAGCGTCTGCGCGTGAGGTTGTCATCTCTGGTGGCAGTTGGGATCTTTCGTCAAGGAAATCGACGGGGGCGATTGGTGCATCGTCTGGGTTAA
>TRIAE_CS42_2AS_TGACv1_112389_AA0337070.1 gene=TRIAE_CS42_2AS_TGACv1_112389_AA0337070 biotype=protein_coding confidence=High
ATGACCGCGACCGTCGAGGCCGTGCAGCAGCAGGCTGAACTGCGGCGCTCCGACGAGGACGTCTCCGCCGGCGGCGGGATGGCTAGCTGGGTGGGCCGGCTCGTCGACGCCATCCACGATGTGGAGTCCGTCCTGGACGTCTTCACCTACGACGACATCGTCATGTCCAACCTGCGCGACAACAAGGTCGCTCAGGTTGCTCACTCCGCGGCCAGAGCCGGCCGACGGCTGATCGGCAGGGACAAGGCGTTCAACCGGCTCAAGAAACTCCTGGACGAGCTTCCGCTTATCCAGCAGAGCCTGCGGGATCTCGCCCAGCTGCCGCGGAACGACTCCGGCGGCAGCCGGGGCCGAGGATACTCGCGCTCCGTGTCACGAAAGGCGACTGGCCCGCTGCTACCGGGGGCGACGGGCCAAGAACTGTTCGTGGGGTACGAGCGGGAGTATGGCCGGCTCGTCTCGGCCCTGCTCAACGACGTCAGCGACCAGCCCAGTAGCAGCAGCAGCAACAAGAATGTCGTGGCGGTCATCGGCCACAGCGGCATCGGGAAGACCATGATCGCTCGGCGGGCATGGCATGACGAGAGAATCAACGGGAACAACAACAAGAAGCACTTCGATCTGATGGTGTGGGCGAGCGTTGGATGCATGTTCACCGAGACCGAGCTGTTGGCCGAGATCTGGAGGTCCATCCCCGGATCAAGCGGCGTGGAGGAGAAATGCGCCGCCGCGGGGATGAGCTTCGGCGTGCTACAGCAGGCGATCAGCGGGCTGGTCGGCTCCAGGAGGTGCCTGCTCGTGCTCGACGACGTGTGCAACGACGAGTCCGGCCGTGACTGGACGGAGAAGATGAGGACAACTTGGGAGGACGTGCTAGCCCCGTTCCGGGACGGAGGCAACGGGAGCAGGATCCTGGTGACGTGCCGAGCTACCATCTGCGCCAAGGTGCTCGGTGCCGGCACCAAGATCCCGCTGAATGGGCTCCGTGCCGACGACCTCGTCCTCGTGCTCAAGAAAACCGCCTTCGGTGACGCCCATAAAGAAACTCCGGTTCTCGACGGTGTGATCAGGAGTGTCGCGGAGCAGCTGAGGGGCTCGCCATCGGCGGCGAAAACTATCGTCGGCATGGTGAGGAATAAACAACGGAAGAAAGACTGGAAGAAACTGTTGGAGAAGGTAGGGTCATGGTACGCCGGTGAGGTTCCTCTTGCTGGCGCTGCCTACGAGTCCAGCCTGCGGTCTTGCTTGAAATTTTGCAGCATGTTCCCCGACAAATGGGAGTTCGAGGCTGAAACGTTGGTCAAGATGTGGATTGCACATGGCATCATCCGCGGTGACCACGGCCAGAGCATGGAGGATGTCGGGAGAGAATACGTCAGAGCGCTACAGGCAAGGTCCATGCTCAAAACCATCTCCAGGGATGGCAGAGCGACCTGCTTTGCCATCCATGAGCAGGTGTCAGTCTGCGCGACCGGGTTCTTGAGATTAAGCAACGATGATCTTGTCAGAAGAAGGGGTAGCATCCCGGCAAGTGTTCGACACCTATCCCTGACCGGCGGAGGTTGCCTTGCCCTAGCACAGCTCAAGGACAACCCTGTGTTGAAGAAGCTGCGGACACTGTTAATCTTCGATGATGGCCACTCAAGCTCGGGCACTGCTGTTTCCGCCATTGACAACCATGTACTGAAGCAGCTCAAGGCCGTCAGAGTGGTCGACTTTGCCGGCACACGCATCACCGAGTTGCCGAAAGGCGTCGGCAAGCTGAAGCATCTGCGGTATTTAGGTCTGCCCGACTCTGTCAGGAGCATTCCGGCCGCGGTTACCAAGCTGCTGCACCTACAGACACTGTCTCTCGGCAAAGACTGCAAGCTTGATGGCGACCATGGGTTCCCGGGTGATGGCATGAGCAGGTTGATCAACCTTCGGCACCTCGACATGGACATGAAGTACGTTGCCATGATACGTGGCATCGGGAGGCTGGAGAAACTCCAGGGATCAGTAGAGTTCTGCGCCGACAGGGGAAGGGGGCATGGCATGGAAGAGCTCGCAGGCATCCACTCCATCCACGGCACGCTCACCGTGAAGGGGCTTCAGGCCGTCGCCAACAAAGAAGAAGCTCAGAAGGCTCAGCTCGGCAGGAAAGATTTTCTCAAGACCCTGAAGCTAGAATGGGAGCCCCCAAAGTTGGGGGACCGGCGAACTTGCTCCACCTCCATGGACTCACACGAGCAAGTCCTCGAGGGGCTCCAGCCGAACGGTAGGATCGAGGAGCTACAAATCCAGAGGTACCAGGGCGCATCGTCGCCTAGCTGGTTGGAGAGCAACCTGCTGGCGAGCCTGAGCCACCTGAATCTCGTAAACTGCAGGAACTGGCGAGTGCTGCCATGCCTGAGCCAGCTTCCTGACCTCAGAGTCTTGCACATCAAAGAGATGTACGCCATTGCTCGGATCGACCACAGGCTGTACGGCTCCGGCGTGCTCCAGTCGCTGGAGAAACTGGTGCTGAATGACATGCCCAGTTTGGTCGAGTGGAGCGCCGAATCGAGCGACCGTGCGTTTCCTCGTCTCCAGGAGATACTCATCCTCAACTGCCCCAGACTGGCGAAGCTGCCCCGGGTGCCGGCCACCGTGAAGAAGATGAGGATAGAGAAGGACAGCAGCTCCTACTACCTGGACATGGCCTTCTCCCCCAAATCCAGCTCCTTCACGCTGGACGTCCACGGGGAGGCCCTCCAGCTGCTGCAGCAGGACTTGCTGCACCGGGATCACGCGCTGGCCGTCAGCGCCTTGAGCATCAGCAAGTACGCAGGGGAGAGCGAGGTGAACGTCAAGCTCCTGTCGTCGGTGCGGAGCCTCTCGCTGAGCCGATGCGTCGTCACGGACAGGCTGCTGGGGGTGTTCTTCCAGAACCTGCAGTCCCTGGAGAAACTGCAGATATCTGACTGCGGCGACTTCCTTGAGTTCCCCGAGGACGCCATGCCGCCGTCGTTGAAATCCATCGAGGTGAACCGATGCCACCCGACGCTCGCGCAGAAGCTGCGTGGCAGCGCTAGAATTTCTTCGATTCCCAGGGTACACATTTGCTGA
>TRIAE_CS42_5BL_TGACv1_407908_AA1360210.1 gene=TRIAE_CS42_5BL_TGACv1_407908_AA1360210 biotype=protein_coding confidence=High
ATGAATAACACTGTCAACCTTGACAACTGCGATTTGCAGTTTTATCTGAAAAAAGAACTTGCTACTAGAAGATACTTTATTGTTCTGGATGATCTCTGGGAGGAAGATGGAAATAAACTTGAAAAGTTGAAGCAGATGTTACAGCATGGCTGCAAGGGTAGCCGTATTATAGTAACTACCCGAAACCTACGAGTAGTGCAACAATTGCGCACTGGTTTCCTTGCAAATGAGAGCAAAATTGTCCCAGTTCACGAGTCTGACATAATAAATTTGGGTGTTTTAGAACCTGGCGACTGTTGGGAATTAATGAAGCAAAGGGCATTTGGGCCTGATGATCACCACAGTGTCTTGGAAGAAATTGGAAAGCAGATTGCGGGGAAGTGTGGGGGCTTACCTCTCGTGGCGAATGCTCTTGGGCATGTAATGTCAGAGCAAAGGACCGTGGGGGCATGGGAAGATATAAGAGACACCAAGGTCGATCTGGGTTTGAAAGAAGTACATCAGAAAGAAACATTAGAGAGGCTATTGCTGAGCTATACCTACATGAAACTAGAATTCAAAATGTGTTTCACGTACTTGGCAGCCTTCCCCAAGGGCTTTGTCATGGAAATCAATCGCTTAATCCAGCAATGGAATGCTCTTGGATACATTAATTCAAGGCACGATGGTCACAGGTGCATCAATTACCTTCTGGGGATGTCCTTTCTTCAGACTCCGGTGTCTGCTTTGGTTAATCCAAGTCTGTTGCATTTCAATGCTCCCTCAGAACTCGTCATGCATGATTTGGTGCATGATCTTGCATCAATAATTGTTACTGATGAATTCATTGATCTAGATGCTACCAAAAGCACCACTTGGAACATTGCTCGTTACTGCCGACATGCACAGTTAACCAACTTCAAGAATGATCTCGAGGTTCTGAAATATATTCCACACAAGCTTAGATCCCTCCACTTTAGGGATTTGGGGGGACTGCAACTCCCGAAAAAGGCTTTTTCTCGGTCCAAGTACATACGTGTCTTGGACCTAAGTGGACATTCAGCTGAAGGTCAATCTGCTCCAAGTAGCGTGTTGCTACCATCTTCCATTAATCAATTGAAGCTAATTAGGTATCTTGATGCAACACGCTTGACAATAACATCACTTCCCAAGTATTTTCATGCACTTCAAAACATGGAAACTCTTATTCTGTCCAATTCCAAGCTTGAAATCTTGCCTGACCATGTTTGTCGCCTCAGCAAACTTTGCTATTTGGATCTATCTGGTAGTAGTAGCCTCAGTAAGCTACCTGCATCACTAGGGGAGCTCTCTCAACTCTTTTTCCTCAATCTATCCGGGTGTTGTACACTCCAAGAGTTGCCTGAATCAATCTGTTGCTCAAGGCTCACCAAACTACCTGACAATGTAAGCTTTCCGTGTTTAGAGCATCTGAACCTATCAAGTTGCCATGAGCTAGAATACCTGCCAATTGATTTCAGCCACCTTCAGAAACTTGAGTTCATGAACCTGTCTGGTTGCTACAAGATTTCAATGCTGCCAGGATCATTTTGCCAACTTAATCATTTGAAATACCTAGATCGTTCAGATTGCCATAACCTCGAACAACTCCCTGAATGTTTTGGTCACCTCATCGAGCTTGAATATTTGAACCTAACAAGCTGTCCTAAACTCCGACAATTGCCAGAGTCACTATGCAAGTTGTTTAAGCTGAGGTGTCTCTATTTGTCATATTGTCTGAGGCTCAAGGAGCTCCCCTCCTCATTTGGCGACCTAAAGCTTCAAATACTTCACATGAATGGCCTTATACTTATGGATGACTGCCCTTATAGCATTGGTGACATGACTAGTCTCACCGAGTTTGTGATTGATTATGCAACTTTTGATTTTCTTGAAAAGATTGAAGCCATTCGAAAGCGTCTAAATTTTGTGGGCACAGTAGGGCATTATGTACATGAGATAGAGAGTAGAGGATGCAGCAGTATAGTGGATCTTGTTGGACTGACTTGTTCAGAGCTGATACTTAAAGACCTTCAGAATGTCAGGCATCCAGAAGATGCAGACAAAGTCAAACTGCGTGATAAATCAAATATTCGAGTCCTAAAACTTCACTTCAGAAATGAAGGAGGTAAATCTGTGCTGGACAGGCTCGTACCTCCTCGGACTCTTGATAACTTTTGGCTATGTGGGTATATGAGCAAGGAATTCCCTAACTGGATGCTTCACATCTCGTCCTACATCCCTTTTCTCAGTGAACTAACTCTGAATGGTTTGGAAGCATGTGATTTTCTTCCTCCATTAGGGGCACTACCAAATTTAAGAAGGTTGTTTCTTCTGAACATTCCCAACATTAGAAAAATTGGTAAGGAATTCTATGGAGAGAGCGGATCTTGTATGAAACTAAGAGTACTGCTATTGGCGTCGATGAAGAATTTGGTGGAATGGTGGACAACAGAGTCATGTAAAGAAAACGAAGAGTTTTTAATACCTAATTTGCATCATTTGAATGTAACAGACTGCCCAAAGTTGAAGTTCCTACCATATCCCCCAAGAAGTATGAAGTGGTTTTTGAGCAACAGCGAGCCAGTTTTGCCAGAGCGAGGATTTGGAAAGCTCTCATCTTCCATTCATCCTTCTGAGATGGCTCTAAAGAGTTGTAGTTACTCTCAAGACAAGTGGGATGGACTTCAACACTTTCCTACCCTTGAGATATTTCAGGTAAAATCTATCATTGGCTTGAAGACTTTGCCAGAGGTCATACAATGCTTCACCTCTCTCACTGAACTAAATTTAGTATCATTGAATGAGCTGGAGACACTCCCGGAATGGTTGGGCCACCTCGGCTCTCTAGAAGAAATTGGAATCAGTGGTTGCCCCAACCTGACATCTTTGCCAGAAAGCATGAAGAACCTCACAGCTCTTAGAAAACTAAAGTTGATAGGGTGCAAAGGCCTGAAGATATTACCAGGATCGTTGGGACAGTTGACTTCTCTAGAAGAAATTGAAATCGGCGATTGCCCCAACCTGTCATCTTTGCCTGAAAGCCTGAAGAACCTCAACGCTCTTAGAAAATTGACGTTGACAGAGTGCAAAGGCCTGGAAACATTACCGGGATCCTTGGGACAGATGACTTCTCTAGAAGAAATTTCAATTGGAGACTGCCGCAACCTGACATATTTACCTGAAAGCATGAAGAACCTCACCGCCCTTAAAAAACTGAGGTTGGAAATGTGCAAAGGCATGGGGACATTACCAGGATGGTTGGGACAATTGACTTCTCTAGAAGAAATTTTAATCAGCATTTGCCCCAACCTGACATGTTTGCCTGAAAGCATACGGAGTCTCTCTGCTTTGAAGCTACTCAGAATTGTTGAATGTCCAGGTCTGATTGCGAGCTGCCAAGGGGAGGATGCCGGCAAGATTTGTCACATCCCAACCGTCGAATACAGCTGA
>TRIAE_CS42_7AS_TGACv1_569235_AA1811010.1 gene=TRIAE_CS42_7AS_TGACv1_569235_AA1811010 biotype=protein_coding confidence=High
ATGGCGGGGACGGTGCTGAGCATGGCAAGGTCCATGCTGGGAGGCGCCATCAGCACAGCCGCATCTGCCGCTGCTGCCGAGATGAGTCTCCTCATGGGCGTGCGCAAGGATATCTGGTTCATCAAAGATGAGCTAGAGACGATGCATGCTTTCCTGGAGACTGCTGAAGCAATGAAGGAGAGAGACAAGTTACTGAAGGTGTGGGCAAAGCAAGTAAGGGACCTGTCCTACAATATTGAAGATTGCCTTGGTGAATTTATGGTGCATGTAGCAAGTCAAAGCTTGTCGCGGAAGCTTATAGAGCTCAAAGACCGCCATCGAATTGCCATGCAGATCCGTGATCTAAAATCAAGAGTTGAAGAAGTGAGCAACAGGAACATCCGCTACAACCTAATTGAGATGAATAAAATAAGTAGAGCTATTGATGAGAGTAATTCTTGCATGGAAGGTATTCGCAAACAATCAGCTAGCAACATTGATAATTCTGAACATGTAGGGTTAGACGAGCCCGAAGAAAAGCTGATGAAGCTTTTAAATAACCATGCTCACAATGGCCCTGCTCGGGTAGTATGCGTGGTTGGCATGGGTGGTCTGGGTAAGACTGCTCTTACAAAGAGGGTTTATGAACGTATAAAAAATACATATTATTGTGCTTGGATCAATATCTCGCAGTCATTTTCCAGGATGAAGGTTCTCACAGATATGATCAAACAACTTATTGATGAAAAAGCATCGAAGCATCTACTTAACAAGAAGGTGGTGCGAGAAGAGGATCTCGCCGACTACCTCAGGAAAGAACTACTTGAGAAGAGGTATTTTGTTGTTTTTGATGACTTATGGAGTATAGATGATTGGAAGTGGATCAAAACTATTGCTTTACCAAGTAGTAATAACAGAGGTAGCCGGATTATGTTAACAACACGAGATGTTGGCTTAGCTGAGAGGTGCATTTTTGAATCTTTTGGATCACATATCTACCACCATGTACCCCTAGAAGCAAATGATGCAATAAATTTGCTACTAAGGAGGACAAGGAAAAGTTTGGAAGACATGAAAAATGACGAGCATATGAGGAAAATAGTCATTAAGATAGTAAAGAAGTCTGGACGGTTACCTCTAGCAATACTCGCAATAGGAAGCATGCTTGCCACCAGAGTGGTCAGTGAGTGGCAAAGTATTTATAATCAACTCCCCTCAGAGATAGAGAGCAACGGCGGCCTTGAAGTAATGAGGACAATGGTTACCCTTAGTTACAACCACTTGCCTTCTCATCTTAAGTCATGTTTCCTCTATTTAAGTATATTTCCCGAGGATTTTGAAATCAAAAGAAGGCGTCTGGTAGAAAGATGGATAGCTGAGGGGTTTGTTGTCGCTAGGGTTGGCTGGAGTTCTGAGGATGTTGGGAATAGTTATTTTAATGAACTAGCCAACCGAAGCATGATTCAACGATCAAAAGTGAACATAGAAGGAACTGTGAAGAGATGTCGAGTTCATGATATCGTTCGCGATGTCATAGTCTCAATTTCTAGAGACGAAAATTTTGCATGCTCAACGTGGGATAATGTAATCGGCACAATAGGAAATAACTTCCGCCATGTAGCATACCAAGGTAGTTTGTGCCCAAATAAAGGCTTGGACTGGAACCATGTCCGATCATTGACTGTGTTTGGTGACAGACACATGAATCCAGCACCTTCACTTTGTTCACCTGACTTTAGGATGCTTAGAGTCTTGGATATACATGATGCATGTTTTGCACAAAAAGACATCAACACCATAGGGTCGTTGCGTCATTTGAAATATGTCCATGTTGAGTCTTCACATGAACTAACTTATATTTACAAGCTCCCACGATCAATAGGAAAACTACAAGCCTTAGAGACTTTGGACATAGGACAAAGTTATGTGACATCGCTACCAACTGAGGTCACTAAACTACAAAGCCTTCGTAGCCTTCGATGCAGCAACAGGAGGGCCGAGGAATATTTATGCTTACTTTACCCCATGATCTGGTTCATGTCAACATTATGTATGCCTATTTTGTTGACTCCATTAGTTAATATGGATGAGCGTCCAGGCCTTATGGTGCGCATTCACTTGGCCTGGACTGCTCGTTTGTCCAACTCTCAAGGTGTGAGGTTGCCCAAAGGGATCAGCAACCTAAAGGAGTTAGAGATACTAGAGATTGTGGATATTGAACGGACAAGTAGGAAAGCAGTTAAAGAGCTCGGGGAGCTTATAAAGCTAAGGAAGTTAAGTGTCGATGTAGGGGCATGCAAGCAAAAGAGCAAGATACTCTGTACATCCCTTGAGAAGCTCACTTCCCTCCGCTCTCTTTGCCTTTGTGCGGATGATAGTACATCTGGGAGAAGTGGTGCATCACTCAAGTGGTTGCAATCTATTTCCTCCCCTCCCCCTCTCCTGAGGAAGCTGACTTTGGATGGAGATCTTGGGGAGATGCCTGACTGGTTTGGGGATCTGGTAAATTTGGTGAAGATTCAGTTAAAGTCGAGCAATCTGAAGGATGGTGACAAAAGCATGGAATTACTAGGCGCACTGACCAAGCTCATGGTACTTGGTCTCTCTTGGCAGTCTTATGTTGGGGGGAAACTGATTTTCAGAGCAGAAACATTCCCTAGTCTCAGGAGACTTGACATTTCGGACATGAAGCAACTGAGAGAGTTGATATTTGAGGTGGGCACCTCGCCCCAGTTAGAAAAGGTAGAAATCAGATACTGCAGTTTGCCATCGGGGATTACTGGTATCAAACACCTTCCAAGACTCAAGGAGATTTCACTTCATTGGAGTGGTCGAGTGGCAAAGCTTGGTGCGCTGCAACGTGAAGTGGACACACACCCCAACCATCCTGTTCTGCGACTCGGGATGGACCGGATCCTCCATGACCTAGGCGATGTCGCCGAAGGTTCCACTACAGCAGTGCAAGCGGAAGAAGCGACGAGGAGCGACAGCGAAGATGATCTGCGCTAA
>TRIAE_CS42_3DL_TGACv1_250035_AA0860860.1 gene=TRIAE_CS42_3DL_TGACv1_250035_AA0860860 biotype=protein_coding confidence=Low
ATGGAGCTCGCCATGCTGGCCATCCGCCCCCTCCTCCCCAAGCTGGGGGACCTGCTCACAGGCGAGTTCACCCTGGAGAAGCGCGTGAGGAAAGGCGTTGACACTCTCGACAAGGAGTTGCAGCTGATGCACGCTGCTCTCGGCAAGGTGGCGAAGGTGCCGCCAGAGGAGCTCGACGAGGGGGTCAAGATCTGGGCTGGAATGGTGAGGGACCTGGCCTACCAAATGGAGGACATCGTCGATGCCTTCGTGCTGCGCGTGGGCAATGGATCTGCCATCCCGAAGAATAGAGTGAAGAAGTTACTCAAGAAGACAGGCAGATTATTCAAGAAGGGTAAAGATCTTCATCGAATCTCCGATGCTCTAGAAGAAGCAGTTGGTCAGGCTAGACAGTTGGCTGAGCTTCGCCAAAGGTACGAGCTGGAGACGCGGGACGCCGACGCTGGGGCTAGTGTTGACCCTCGCACCATGGCTATGTACATAGATATGACAGAGCTCGTCAGCATTGAAGAGCCACGAGATGAATTGATCAATATGTTGCTTGATGATGATGACTGGTCAAATAATTCGTTGAAGATGGTCTCTGTTGTTGGATTTGGTGGGTTAGGCAAGACAACTCTTGCTAAAGTTGTGTATGACAAGATCAAAGTGCAATTTGATTGCAGTGCTTTTGTTTCGGTTTCTCAGAATCCAAACATGAAGAAAATCTTGAAGGATATTCTTTTTGAACTCGACAAGGACAAGTATTCAGATATATATAACGTCGAGTCGAACGAGAAGAAAGGCATCTCATCAATGAACTCATTGAATTCCTTGCTGAAAAAAGGTACCTCATGGTAA
>TRIAE_CS42_6AL_TGACv1_470860_AA1496930.2 gene=TRIAE_CS42_6AL_TGACv1_470860_AA1496930 biotype=protein_coding confidence=High
ATGGAGGCGGTGGAAGACGCCACAACCCTGGAGGCCGCGATTGCGTGGCTTGTTGATACCATCCTTGCAAATCTCCGAGCCGGCAGCAAGCTGGAGTCATGGATCCGGCAAGCTGGCCTCGGCAGCGACGTCGGGAAGCTCAAGTCCGAGGTCGAGGCGGTGGAGATGGTGGTTTCTGCTGTGCATGGGAGGGCGGCCGGGAACAAGCCGCTGGCCCGATCTCTTGCTTGTCTCAAGGAACTGCTCTATGACGCCGACGATGTGGTCGACGAGCTCGACGGCCACAGGCTCCAGCAGGAGCTCCAACCTGGTAATTTTGAGACACTGCTCCTAACGGATGGACTTGATGGAACGCCGCAAACTGTTGAGAGATCGCGAGAAAATGCTGGCGACGTACAGAGTAGCGGTAATAACAGGTTACGGTCCGAGCTATGGAATCAATTTGAAATCACAGCATTTCTTGAACAAAACGGAGGGCCTTCGCCTTCCAGAGCAAGATGCAAGCGCTGTCAAACAGAGCTTATGTGCGAAACCAAGAAAGGGACATCGGTTTTGCGCAATCATCTCAAGAGCAAAGCTTGTAGCAACAAACGTGGAGCAACTGACCCTTCTTCAAGCACTGCTGATGCTACTACAATTCCTACGCCTGTTGCAACTGCCAGCAGAAAAAGGATGAGAACTAGTGAGGAGTCAACCGCAGCTAACCCAAACGGGTGGAACAAGGATGCATTTTCCGAAAGGATACAAGACATCACTAGTCAGCTGCAAGGCAAACGAGAGGCTATCACAAGGCTTCTCAATATACTTGGGCGAGACTCTGATGGCACAAGTTCAAATCACTATCCGAGTACAGTCTCAGATACACGCCGAAGAACATCAAGTCTTCTTCAAGGGAAGGTCTATGGAAGAGCTGCAGAGAAGAGATCCATCAAAAAGTTAATAGAAGAACACAAATCAACTGCCGGTGTAACCGTTCTTCCTGTTGTGGGCATCGGAGGAGTTGGGAAGACAGCTCTCGCTCAGCTTGTATACAACGATCCAGCTTTGCAAAGTCTATTTGATCACAAGATATGGATCTGGGTGTCTAAAGACTTTGATGAAATGAGACTCACAAGAGAGATGTTAGATTGCGTCTCCCAAGAATCTTATGATGGCCTATGCAGTTTTACCAAGCTTCACGAGGTCTTGAAGGGTCATGTTAAATCAAAGAGGGTTCTACTCATTTTAGATGATGTCTGGGAAGTCATGGATGACTGCAGGTGGAACAAATTATTGGCTCCTTTCAAGTCTGACAATGCAAAGGGCAACATGATAATCATGACAACTAGAAAACCGTCCGTTGCAAAGAGAAGAGGTACAACTGGGCCAATTAACTTAGGTGCTTTGGGAAAGTACCATTTTTGGCAATTGTTTCAATCATGCGCGTTTGGTGACGAGAATTATGAAGCGCAAGCAAGTCTAAATGACTTAGGACAGGAAATAGCACAAAAGTTAAAAGGGAACCCATTAGCAGCACAAACTGCCGGGGCACTATTAAGAGATCATATTACTGTGGAGCATTGGAGTAACACTCTAAATACCGAAGCTTGGAATTCCCTGCGACACACTAGTGGCATCATGTCTTCTTTGAAGCTTTCCTATGATGAGTTGCCCTACCCGATGCAGCAATGCTGCTCATATTGTTCTATATTCCCCTACGATTATGAATTTGTTGCTGAGGAGCTAGCTCGTCTTTGGATTTCACAGGGATTTTTGAAGCGTGATCATCCAAATATGAGTTTGGAGGAGACGGGACGGTACTATCTGACTGACTTGGTGAGTCTGGGCTTGTTTCAGCAATTTGACAAAAAAATATCCTCTCTTGGTAGTCAAACTCAAACTTGCTATGCTATGTGTGGCCTCATGCATGATTTTGCAAGGCTAGTTTCAAGAACTGAGTGTGCAACTTTGGATCGTTTGCAATACAATGAAATTTTCCCAAATGTACATCACTTGTCCATAGTAACCAGTTCTGTATATTGGACGGATGATGTGACTGGGAACCTCTGTCGTAATGAGAGGTTTGAATTTTTGTTGCAAAATATATTCGCTTCAGTGGGAAAGTTGAGGACATTGGTGTTAATTGGGAAGTATGACTCTTTTTTCTTCAAAGCATTCCAAGATGTATTTGAAAAAGCACATAATCTGCGTCTGCTGCAAATGTCTGCAACATTTGCTGATTATAATTCCTTCCTGTGTGGCTTGGTAACTCCTACACGTCTTCGGTATCTAAAACTTCAGGATGGTCATACTGAGCAGAAGGTTTTGCCTGATGTTTTGAGCAAGTTTTTCCATCTTCAAGTATTAGATGTTGCTTTACTTATGTCTTTGCATACGGTTCATCTAGAGGATTGCGAGGCATGGAGAATACTTCCATCTCTGGAAATGCTTCGGTTTCTTAAAAGGTTGAAGTTGCGCAACATGCAGAGAGTAAGAGAAGTATCGGTTCCATCATTGGAGGAGCTTGTTTTAGATGGAATGCTAGATTTACAGAGATGTTCTTGTACTTCCGTGGGGGATATGAGGTCAAGTTTAAGGGTGTTGGAGATCCAAAGTTGCCCTGTACTTGAGGTGTTTGATCTGTTTCAAAAAGGTCATAACTACGAAATTGAGCATAAGTCATGGTTGCCCAATCTAAGGAAACTCATTATGTGTGATTGTCCTTGTTTGCAAGCACACAACCCCCTTCCACCATCAGCCATATTTTCTGAACTAATAATCGATGGTGTTTCAACAGTTTTGAGAATGGAGGGATCTTCCATGGAAACATTCTGGATTGAGCGTGAGTCTTCTCGTGGTGAGATGATGGCACTCGATGACAATATTTTGGCATTCCATAATCTTAAGGATATCAAATACTTGGAGATATTGTCATGCAAAAACCTAGCATCTATTTCATTTGAAGGATTAAGTCAGCTCATGTCTTTAAAGAGTTTGAAAATACAGTACTGCAGAGAACTTTTCTCTTCAGATGATGTGCCAGAGCAGACCCATGAAAACATGATAACTGCATATAATGCTGCTCTCCCGTCTCTTGAAAGTCTCTATATTGAAGACTCTGGAATAACCGGGAAGTGGCTATCTCTGATGTTGCGACACTCGTTGAGCCTGAAGGAATTAGATTTACATGGCTGCCCGCAGTTGAAAGAGTTGAAGATAGAAGAGGAAGGAAAGGTTCAATCAAACCTTATCTCAGATTCTGAGGCTTCGTCATCAGGGTATCTATCTGATTCTGAGGCTTCGTCATCAGGGTATCTATCTGATTCTGAGGCTTCGTCGTCAGGATATGTAGATGGAGTCGTGCACATTCAATTGAATCTCAGAAAGATAACAATTGGTGAATGCCCTAATCTGATATTTGACCGGGGTGGAAGATGTCTCCTCCCGCAATCACTTGAACAACTTGTTTGGTGGAAATATCCCCAGGAAACACTGCGGCCCTGCTTTGTGGATAATCTCACATGCCTCAAAAAATTAGTAGTAGGAGCCCAAAGTTTGAAATATATACAACTGGATTCATGTACGTCATTGGAAGATTTGGAAATTGGAGAATGCGGTCGGCTCATCACACTAGAGGGCATGCAATCGCTCAGATCTTTGGAATTAAATAGGAACTCAAGATTGAAATCTCTACAGCTGAATTCCTGCACGTCGCTGGAACATTTGGCAATTTTTGATTGTAGTTCGCTCGTCGCACTAGAGGGCTTGCGATCCCTGGTGAACCTCAAGCATTTGGTAATACTCAGATCCCCTGCCTTGAATTCCCTTGCCACATTGGAGAGTCATGAGTTATTCCCTGCACTGGAAAGTCTCGAGGTCAATGATTTGTCTCCCCTTAACACGGTATTCTGCAAGGGCCTCACCTGCCTCCGAAGCCTAAAGCTTAGTTATTCGGATGCAACGGGACTGACAGATGAGCAAGAGAGAGCGCTTCTGCTCCTCAGGTCCCTGCAACAGCTCTACTTTGACAATTGTGAGGATCTCGTAGATCTTCCCGCGGGGCTGCGTGGTCTTCCTTCACTCAAGATGTTGAAGATAAAATATTGCTCGTCCATTTCAAGGCTTCCGAAGGAGAGTCTCCCACCTTCGCTGGAAGGACTGGTGATCGTCCAATGCAGCGACGAGTTATCAGAAGGATGCGAATTGCTAGCAACAAGCAAGCTAGATGTCAAAATTAATAGGTGCTATGTGGACTGA
>TRIAE_CS42_4AL_TGACv1_289134_AA0965500.2 gene=TRIAE_CS42_4AL_TGACv1_289134_AA0965500 biotype=protein_coding confidence=High
ATGAACATGGTTGTTGAGGAAGCAGAGGGGCGGCACATCACAAATCGAGGGATGTTCCTGCAGCTGAAGACACTCATGGAGGGCGTGTATCTCGGGTACTACATGCTTGACAGGCTCAAGTTCCAACCCCTTGGAGAAGAGAGCATTGCAGATGATGAGGTGAGTCACTGGAGCCAATCTCTTGCCGTTTCTACTTTTAACACCGCCAAGCGCCTTCGTTTTGCTGTTGCTGCTTCTATGATGAAGAACACACCGATAGCATTTGGTACCAGGAGCACAACAAAGTTGAAAAGTGTTCTTGAAAGCTTAGAGGCTACGACTGCAGATATGAGAGAGTTTGTCGTGCTCCTCGGCAGCTGCCCTCGTCTTCCTCGCCAGCCATACTGTATGTACCTATACATGGATAAGTGCATGTTTGGTCGCCATGTCGAGAAAGAGCAACTTATCAACTTCTTGCTATGTGATGACAGTCGTCACGATTGCACACATATTAGCATCCTGCCGATCATCGGCCCACACAGAATCGGGAAGAAAACACTGGTGCAACATGCTTGCAAGGATGAGAGGGTGTGCAATCGTTTCTCCCACATGTTTTTCTTCAAAGGAGATGATCTAGCGAACGGAGTATTTGCATTGAACAACCAGGCAGCCTCAGGGAAGTACTTGTTTGTCGTGGATTTCATCTTCGATGTGGATGAGGCAGCATGGACAAACTTCCAATCATATTTGCAGAAGTTGCCAGGTGCTGGGATCAAAATTGTAGTAACAGGCAGAGCAGAGCAAGTTGCAAACTTGGGGACTGCTCAACCCATCAGGCTGAAGAGTCTGTCTCAAGAAGAGTACTGGTACTACTTCAAGGCACTTGCCTTCGGAAGCATGGATCCTGATGATCATCCGAAACTGGCATCTCTGGGCATGCAACTAGCGGCGCTCCTACAGGGATCATTTCTTGGTGCAAACATACTCGGCGAGCTACTAAGAGCTAATCCAAGCACAGAATTCTGGCGTGGAGTATTATCGAGCATAAGAGGACTAGTTCGCGAGCACTTATCGTCCTTCGGCACGCACCCAGAGGACCTCCTTGGTAGAAATTTCCCTGTGAATTTCGGCAGTGCGGCCTTGGTGGGTGGTCAGGCTCAGCGATACCTGGTGTATGATCTTCGGGAGGCTGGCCCTGGTCAAAGTGAGCTGCCAAAACTGACATCGCAAGAACTACTGACAGGCCGTGATATACCTGTTGAAGACAAGTTTGAGGTGCTAGTAAGGAGATCTCGGATCCCGCCTTACGGCGACTACGTTGTTACTTACGAAAAACAGAAGAATCATGTGGCAGTGAGAAAACGTCAGCGCAAAAGTTAA
>TRIAE_CS42_2AS_TGACv1_113793_AA0360620.1 gene=TRIAE_CS42_2AS_TGACv1_113793_AA0360620 biotype=protein_coding confidence=High
ATGGATATCCTCGTCTCTGCAATCGTGGGTGACCTCATCAGCAGGTCTGCATCGTTCGTGATTAGCAGATACTTCCAGCAGCAACCTGACATCAATAAGATTCTACAGAGGCTATGGAGTGTCCTACTGAGAATCGGTATCTTCGTCGAGGAGGCCGAGGCACGGCACATCACCAACCAGGGGATGCTCCGTCAGCTCAAGATGTTGAGGCAAGGAATGTACAGAGGCCACTATGTTCTCGATGCCTTGCGATTCCAAGCCGCCCGCGGCGAGGAGGAGATGAGCCACTCGTCATCTGCACTGTCCAAATCCAGTCCAACCAAATGCCTTCGTTTCTCTCGCACCCGCAGTGGCAGCAGCAGCAGCAACAGAGAAGCACTGTTGTTTGGCACAAACAACAACATACAAGACGAGCTGCAACGGATGGTTGATACCCTTGAAGACACCGTGGCTGGTATGAAGGAGTTTCTTTTCTTCATGGAGCTGTATCCTCGGATCCTCCGCCAACCTTATGGTATGTATTTGCTATTGGACAACTGCATGTTTGGTCGCCAAATGGAACGGGAACAGGTTCTGAATTTCTTGCTTAGTCCTGGTGCTACATCAGACTTGGCTGTACTTCCGATTGTTGGTCCAATAAGAGTAGGGAAGAGCACCCTTGTTGAACATGTCTGTAGGGATGAGAGTGTGCGCAGTCACTTCTCGATGATCCTGTTCTTTCCACAAGGTAGTCTCAGGGATGAAGGGGTGGTTGACCTGAAAAGAAACAATATTAATGGTCTAGTAAGATATCGAAACTCTGCTTCTCAGACCAGGTTGCTGATTATTGTTGAAATAGCTGAGGATATTAATGAAGGAACATGGAGAAGGCTGAAATCCTCCACAACCGGCATGACACCGTGCGGTGGGAGCAAAATTATAATAACCAGTCGATCAGATAGAATTGTGAATCTGGGAACAACGGAAGCACTTCGACTGGACTTTCTCCCTCCAGAAGCTTACTGGCATTTTTTCAAGTCACTTGTATTCAGAAGCACAAACCCTGATGAGCAGCCAAAACTAGCAACAATGGCCATGGAGATCGCTTTGGAACTGCGACAGGGTTTCACAAGCGCGCATATCGCTTCTGGGATATTGCGACATAACTTTAATGCTCGATTCTGGTGCACAGTTCTTGAATGTGTAAGAGAAAGTAGACAGACAAATCTCAATATGTTTGGCCAGCACCCAAACCTTCGTTTACGGGAAGATGCACCGGTGTATTGTTGGAGATTGGTGAAGAGCTGCAGATATTTCTTGATTCACAACTATCATCAGTCAGATTCCAGTGAGAATGTCCCTAAGATCAATCTGAGGGACATCGTCTTAGGATCTGGTGGTAAACTACCCTGTGGAGAATTTGAGGCTCTTGCATGGAAGTCGCGCATACCGCCCTACTACAACTACAGGGTAAGCTGTAAGATGCAAGCACCACAACTTACAGTAGGAAGGAAGAAGCGTGTGCGTCAAGAGGAAGAACATTTTGTTTGA
>TRIAE_CS42_6BS_TGACv1_513616_AA1645830.2 gene=TRIAE_CS42_6BS_TGACv1_513616_AA1645830 biotype=protein_coding confidence=High
ATGACTGCAGAGAGTTATTATATACCGTTACATATCTTAAAAGAGATTACAAATGGATTCTCAGCGGACTCAAGAATAGGAAGGGGTGGATACGGAGACGTTTACAAGGGAGTTTACAATAGGAGAGAGGTTGCTGTAAAGTTGCTTCATGTTGATACGTTGCTAGGACTTGATGACCAACGATATATCAATGAAGTTGGTAACCTTTTGAAGGTTAAGCATCCAAATATCATACAGTTACTTGGTTATTGTTATGAAATACAGAATGAACTAATTGAACACAATGGTGCAAATCAATTTAGCCAACACATATATAGAGTCCTCTGCTTTGAGTACTTGCAGGGTGGAAGCCTAGACAAGCATCTTTGTGCACAATCTTTTGCACCTAATTGGAGCACACGTTACAATATTATAAAGGGGATTTGTGAAGGTTTAAATTTCCTTCATGAATGCAAACCACAAATTTGTCATCTTGATTTGAAGCCTGCCAATATATTACTAGACAGTTCCATGGAGCCTAAAGTGGCGGATTTTGGATTGTCAAGGCTATTCACTCCATCACACACACATATCACAGAAAGAATCATAGGAACCCGGAAGTACATGCCACCAGAATTCCTAAATGAAGGCAAAATCTCACCTAAGAATGACGTCTTCGGTTTCGGTGTTGTAATGATCGAGATAATGGCAGGACCTGCAGGTTACTCCAATTCTTTTGAAATGCATGATGTGGCACAATTAATGCAGCAGGTACTTACCAATTGTACAATGATTGAAGCCACATCGAATAACCGATCAGAGGAATTACGTCAGGTGAAAACGTGTATTGAATTAGCAATGCGTTGTGTGGATTCTGAAAGAGACAATAGGCCCTCTGTAGCAGATATCCTAGATACCCTGAATAAGACAGAAACTCATATTCCCAAGAGACAGCATTGCCCTCAAATCAGTGTTCCCGGGCTGGAGAGGGCCAAGAAGAGGAAGAAGACGGGAGGGAACTTGAAGGGGATTGCAGAAGAACGTACCCATTTCACTGTCATGCAAGAAAATGCCCCTAGTATGCTTGAAAACAGGGATCACCGGGAAACATCAGCAAAGATAGGAGCAGAAGTCGTAGGGAGGGACATGGAAAAACAGGAAATTATGGCTCATTTATCTGGGAGTACCACACAAGAGATCACCTTCCTTCCGATATATGGTATTGGAGGCATTGGGAAGACAACCATGGCACAATTTGTTTTCAATGATTCCCAGTTCAAAGAGTACTCTCGGGTTTGGACCTATGTGTCCCAGACATTTGATTTAAAGAAAATTGGGAATTCTATAATAACACAACTATCCGGTAGCAAGAGTATGCATACTGACCTTCAGATGATAGAAAATAGCCTGCAAAAGCTCCTTTCTGGTAAGAGGGTTCTAATCATCTTAGATGACCTGTGGGAGAGGGAATCACCTCAGTTAAAAAAGTTGGAGAGTATGCTAAATCTGGGTGAAGGGGGCAAATTGGTGGTGGTAGTAACCACACGAGAAGAATCTATTGCACATAAAATTCACACTGGCAGAGTGAAGCCATATAAGCTAGCTCCCTTAACAGATGAAATTTGTTGGACTATCATAAAAAATAAAAGTTCATTTGAAAACAGAGCTGAAAGAGCGCAGTTAGAGTTGATCGGAAAGGAAATTGCAAAGAAGTGTGGAGGTGTGGCTTTAGCAGCCCAATCTATTGGGTATGTGTTGTATGCTATGGAATTTGATGAATGGGTGTCGGTGAACAACAGTGAGATCTGGGACGTGCTTGCCTCAGGAGAATCAACTCATCATGTTCATGCATCCTTGCTGCTAAGCTATCACATTATGGATAAATACTTGAAGTTATGCTTTGCTTATTGTGCAACCTTTCCAAAAGGTCACAAGATAGCTAAAGAAGATCTAGCTCACCAATGGGTTGCTCTTGGACTTGTTGAGCCATCAAGGACATTCTCTAATATACAAACCAGTCATAAATATATTCGTCATCTTTTTGGCATGTGCTTCCTTGAACATCCAAGGTCACAATGGAGTTATATGGATGTCGATAATGGATTCTTGATCATGCATGACCTGGTGCACGATCTCGGAAGATCATTTCTGGCTGATAAAATTATTATAGAGAGTCCTGCCTGCCAATATGCATGGCTGACAGATCATAGAAAGCTATTTAAGTCATCAATGAATCCACTCGCCAAGCTATTTATGTCATCAATGAATCCACTCGCCAAGCTATTTAAGTCATCAATGACTCCACTCGCCAAGATAAGGGCACTGCATTTTCTCGACCGTGCTTACTTGCAGCTTAATGGTGAAGCTTTTTCACCGGCTAAATGCCTCCTTGTCTTGGATTTAAGCAGATGTTGTGCACAAAAGCTGCCTGATTCTATTGGTCAACTGAAACAGTTGAGGTATCTCGATGCTTCATGGAACCCCGAGTTTACTGAATCTTCTGAATACCAAGCACCACCGGAGTCTTTATTGATACCGAAAGCCCTGGGTTCCCTTAATGAACTCCAATATTTGAATTTATCAGGTCGCGGAAGACCCATAGGGCTGCCAGAGGTCATCAGCGAACTCACGGACCTCCGGTATTTGAATATATCACATTGCATGGGTTATTATTTATTGGACATCCCATCAGCAAACCAAAGTTTCATTGACTGTATCGGTACCCTTCCTAATCTAGAGCAGCTGGACATGTCTTCTAATAACTATGGTTTCTGTGTACCTGAAAGTTTCAGCAGACTCAAGAAGCTGAACCTCTCCGACTGCCAGTACATTGCTAGCCTTCCAGAAAATGTGGGGAAAGTGGATATTCCAATGCTTTTTGGCTTGTTGTTCCCGCAAAAGGGAGGGTTTCCTGTGCGTGTGGTTGATAGTGAATCTAGCAGCAGTCTTGTCTGGCTTAAGCATACAAATCCTGATGTGTTGGGTATCACTGATACTTGA
>TRIAE_CS42_2BL_TGACv1_129890_AA0398860.3 gene=TRIAE_CS42_2BL_TGACv1_129890_AA0398860 biotype=protein_coding confidence=High
ATGGCGGAGGTCGTGACCGGAGCTATGGGTAGCCTCCTGCCCAAGCTCGCTGACCTGATCACAGAGGAGTACAGCCTTCAGAGGGGTGTCAGGGGCGAGATCATGTTCCTCAAAGCTGAGATGGAGAGCATGCAGACGGCTCTCCTCAAGATATCTCAGGCACCAATTGACCAGCCACCAGATATCCAAGTCAAGCTTTGGGCCAAGGCGGTGAGGGACTTATCATACGACCTCGAAGATAGCATCGACAAGTTCATGGTGCACATCGAAACCCATGGACAAGACAATTCCCGCAGTTTCAAGGGTTTCATTGATAAGAGCCTCAGCCTCCTGACCAAGGGCAAGATTCGCCACAAGATTGGCATCGATATCAAAGGCATAAAAACCCGTATCAAGGAGGTCAGTGAGCGGCGTGATAGGTGCAGGGTTGACAGTGTGGCCATTGCCAAGCCAACTGGTCCAACTATTGATACCCTTCGCCTGTCAGCCCTGTATAGAAAGTCGACAGAGCTCGTTGGTACTGACCAGAAGAGCGTCGAGGTTGTCAAGATGCTAATGCAAGGAGATGAGGTTTCCAACCGACAGCTGAAGGTGGTCTCTATTGTTGGATTGGGTGGATTAGGCAAGACAACCCTTGCTAATGCAGTGTATGAGAAGCTTAAAGAGAAATTTAATATTCAAAAAAAAAATCAGCAATTCGACTTTTCTGCTGCTTTTGTTTCAGTGTCTCTTAATCCTAGCATGGAGAAGATTTTCAAGAACTTGCTCTATCAACTTGACAAACAGAAGTACGAGAATATCAATGAGGCAACATGGGGTGAAGCGCAACTCATCAGCGAGATTAGAGCCTTCCTTAGAAACAGGAGGTACTTGATTGTTACTGATGACATATGGGATAAATCCGTCTGGGAAAATATCAAATATGCTTTGCCTGAAAATGAATATGGAAGTAAAGTAATCACAACAACTCGCATTCTTGATGTTGCCCAGCAAGCCGATGATGTTTACCGGCTGGAGCCTCTTTCTATTGTTGATTCAAGGAAGTTGTTCTACCAAAGAATATATGAGGCCGAGAACAAATCACCACCTAATCATTTGGTCGAAATATCCGAGAAAGTTTTAGGAAGATGTGGTGGAGTGCCGTTAGCTATCCTTACAATTGCTAGTTTGCTGTCCAGTAAAAAGGGAAGATCACACACGCATGAGTATTGGTCCAAGGTATACAAATCTATGGGTTCGGGCCTAGATAATAGTCATGATGATGTGAAGAACATGAGAAGGATATTATCAGTCAGTTACTCTGACCTACCTCCTCACCTGAAGACTTGTATACTGCATCTTAGTTTGTACCCAGAGGATTATGAGATTCAAACTGAAGAGTTGATATGGAAGTGGGTGGGTGAAGGTTTTGTTAAAAATGAACAGGGGAGGAGCTTATATGAGGAAGGAGAAGATTACTTCAACGAGCTTATTAATAAAAGCTTGGTCCAACCTGTAAAATTTGACAACGCGAATAAAGTGTGCTCTTGTTGTGTACACGATATGGTGCGTGACCTTATCACTTCCTTGTCAACTGAAGAGAATTTCCTAACAACATTTGGTGGTCAGCAGCCAGTGTATCTACCAGGTAAGATCCGTCGACTGTCTATTCACACCTGCGTTGAAGGTCAGCTGCCAACCATAGGCTTGACCCATGTGAGATCACTTAGCGTGTCTAGCCCAGCTTTCTGTCTATTGCCAGCACTTTCGGGTTTTCCAGTCCTGCGTGTGTTGGATTTAACTGACTGCAAGCAAGTGGATAATAATCATTGGAAGGATATATGCAGTTTGTTTCACTTGAGATATCTGAATTTAAAGGGCACATCTGTCACTAAGATCCCCCAAAAGATTGGGAATCTGCAATTTCTGCAGGTGCTTGACATCAGGTCCACCAGAATAGAAGAAGAGCTGCCGTCAACCTTTATTCAACTGACACGACTGTTGTTATTCCACATGCTTGATAGCATCACTTTTGCAGTGCCGAGGTGGATGTGCTCCATGTCTTTCCTCTTCTCCCTAAGTATCACACTTGAAACACTGGGAGAGGAAGACCTTCAAGTTCTCGGGAGTATACCATCTCTCAGTGAACTGCTCATACAAGTGAAGAAACCTACACAAGGCAGAGACAAACGGTTGCATGTTGGCAGTGGTTATCCATTTCCGTGTTTAACAAGGTTCATTTTCAAGAGTGATACCATGGAGTTGAGGTTTGAACGAGGAGCCATGCAAAGTCTCCAAAGCCTGTGGTTAAATTTTGAAGATGTGCAGGACACATTACTTCAGTTTGGTGATTTTATATTGGGTTTAGAGAATCTCTCTTCGCTTGAGCATATTTATGTTTGCTTCAGAAAAGGCAACGACACTGCAGAGGAGATGCAAAGTGTGAGAAATTCAGTTCAGAAAGAGATGGATATGAATCGAAAGAAGCCCATACTGATGTTCCCACTAACATTGGAAGAGGTAACTATACTGATTCACACTTCCTAG
>TRIAE_CS42_U_TGACv1_644387_AA2139180.1 gene=TRIAE_CS42_U_TGACv1_644387_AA2139180 biotype=protein_coding confidence=High
ATGAGACCCCTTATTGGGAAGTTGGACATGCTTCTCCTTAGGGATGCTCCTCAGAAATGCTGCTCCAAGAGGATCAAGGACAGGATGCGCCTCCTCAAAGATGACGTTCAAAAGATAAGTTCCTACGTTGATGAACTATCAGAGGTGGAAGACCCTCCGCCAATGGCCATGTGCTGGATGAATGAGGCACGCGACCTGTCTTACGACATGGAGGATTACGTCGACAGCTTATTATTTGTGCCGCCTGAAGATCCCTCCCTTTTTGCCAACAACATCAAGGCCACCAGATCCCTCCGCAAATGGTTCAGTCGTGTCAAGACTTCCCAGACTCAGGTTATTAGTGCGGGAACATTATCAGAATTCAGGAGGTATGTCCAGGAGGCCATTCAACGGCACCAGAGGTATAATCTCCATTCTTGCAGAACCTTGAGGCGTAGGTTTGTGTCCCATGGCCCTATGATTCTTCCAAGGCCATATGAAGAAACTGCAGACATAGTAATCGATGGCCGGATGAATGAATTTATCAACTCACTGGCTACCGATGGGGACCAGCAGCTCAAGGTGCTTTCTGTTCTTGGATCTGCTTGTCTTGGTAAAACCACACTTGCTAGAGTGTTGTACAACAGATTTAGGAAGCAATACAATTGCCGAGCTTTCATTCGAGTATCCAAGAAGCCTGATACGAAGAAAATATTCTGTGACATGCTCTCACAACTCAAGCGGCAACATCCTCTGCAACATTGTAGGGAAATTGATCTCATTCACGATATCAAGCAATATCTACAGGATAAAAGGTATTTAATTATTATTGATGATGTATGGGCTGCATCAGTATGGGATACTATTAATCATGTTTTTCCAAAGGGTAATCATGGCAGTAGAATAATAACAACTACACAGATCGAAGATGTTGCATTAACATGTTGCTGCTATCAGTCAGAGTATGTTTTTGAGATGAAACACCTAGATGATGATCATTCTAGAAAGCTTTTCTTTAACAGACTATTTTGCTCTGAAAGAGATTGTCCTGAACAGTTCAAAGATGTTCTAGATGAAATTGTTGAAACATGTGATGGTTTGCCGTTAGCCACAGTTAGCATAGCAAGTGTTTTAGCAAGCCAGCCTGTCATGTCAATTGATCTTTTGACATACATCCATCGGTCGCTAAGCTCTTGTTTCTCGGCATCAGAAAGAACTAGACAAGCACTGAATCTGAGCTTTAACAGTCTTCCTCAATATTTGAAGACATGTTTGCTTTATCTTAGTATGTATCCAGAGGGCTACACAATCTTGAAGGATGATTTGGTGAAGCAATGGGTGGCTGAAGGTTTGATCTATACAACAGAAGGGCAAGACATCTTGAAAGATGCAGAGAGCTATCTCGATCAACTTATTGGTAGAAGATTCATCCAACCGATATGTGTCAACTACAACAATGAGGTGTTATCCTGTGCAGTGCATGGCATGGTACATGATCTTATTGCACACAAATCCGCAGAAGAGAATTTCATTGTGGCAATAGACTACAGCCAAAAGAATGTGCCACTCTCTCAAAAGGTCCGTCGACTATCTCTCCTCTTTGGTAATGCAAAATATGCCAAGATACCAGCAAACATCACAAAGGCACAAGTTCGGTCACTTGGATTTTTTGGATTACTCGAGTCTATGCCTTGTATTACAGAGTTCAAGCTTCTTCGTGTCCTGAACCTTCAACTGTTCCGTCATGCTGGCGATGACGATGGCCCTGTAGACCTCACTGGAATTTCAGAAATGTTTCAACTGAGATATTTGAAGATTGCAGGTAATGTCTGCATAAAACTGCCAAACCATGTGCTACAATGTTTGGAAATACTGGATATTGCGGATGCAAGAGTTGCTTGTGTTCCACGAGATATCCATTTACCAAACTTGTTACACCTTGGTCTTCCTGTTGATAAAAATCTGCTGGATTGGATTAACAGCAGGATGTCTCTCAGTGTGGAGAGAGTACGGAAGCTGCAGGATCTTCACCTGACCAGATCTTCTGCACTTTCTTCTGACCATCTGAATAGAAGCATGAGTTCTATTTTATCTTTACTTGGAGGACATGGCAACCTGAAAACTTTAGTAGTGGCTCATGGCTCATCGGCTAAAAATGCTCGTGGCGCTTCAGATGTCACCCTGTCATTGGATCTCCTGGCACCCCCACTTCTCCAGAGATTTGAATTCTCGCCACATAGCCATATCATGTTCTCGCGAATTCCTCTGTGGATTGAGAAACATGGCAACCTAAGAATTTTGAAGATTGCAGTGAGGGAACTGCAGATGAGTTGTGTTGATATCCTTAGAGGATCGCCTGCCCTCACTGCTCTCTCTCTGTATGTGGAGAAGGCGCCCTACGACAAGATCATCTTTGACAAGGCTGGGTTCTCAATTCTCAAGTACTTCAAGTTGAGGTTCACGAGTGACATAGCTTGGATAAAATTTGAGAAAGGTGCAATGCCTAATCTCTGGAAGCTCAAGATAGTTTTCAATGCCATCCCCTCTTTTGAAAAAGATGGTACTGCACTCATCAGCATCGAGCATATGCCAGGCCTTAAAGAGATCTCCACAAAATTTGGGGGTGAAGCTCCTGATCTAGAGTATGCCTTGAGGACCTTGGTTAGTAATCATCCGACCAATCCTATAATTAACATGCCATCAAATAAGACTCTGGGGGGAGAACAACCACATAGGAATCTGGAGGAAGAATCAGATGAGATTCTGAAGGAAGATCCATATGGGAATCTGGAGCAAGAATCGGATGAAATTCTGGAGGAACAAGAGCCAGATGAATACGATGAGAGATTAGAGAGGCGACAGGCTGATAAAAGGNAGATTCTGAAGGAAGATCCATATGGGAATCTGGAGCAAGAATCGGATGAAATTCTGGAGGAACAAGAGCCAGATGAATACGATGAGAGATTAGAGAGGCGACAGGCTGATAAAAGGATTTCAAGGTCATCAGATCCATCTTCGCGTCTACATGTTCCAGTACCAGTTGGTGCTTCTGAGATGGGAAGTGAGCCTGATGTGGAAATCCCTGCGGCACCAACTACTAATGATAATACGATGTTGTCAGTCAATCTCGAAGCATTTGCTAAGGAAAATTATCCGAGCACTAACTTGGAAAGTTCTGTAAAGGAGATGGAAAGAGTGGCAGGTTTAGAGGATCATCAGATGGAAGATAGCACACAGAAAAAGCAGAGCAAAGATGAGGCGGACGAAGACTCATCCATCCACTCACCCCGGCGAGGGAGCCCTACACCGCCGTTACTGTTGAAGAAGCCGGGCAAGATCGCTCTCCCCTCCCACGAGTCCACCATGGGCAGATTCCTCTGGGCTCCAGCGTGGGACAGGGACAGGATGCAGATCGGGATGTTCAAGGACGGCGACGGCAACCTGCTCGTCAACAAGGACGGCCTCCGCATCACCCCGCAGACCGAGGAAGGCGAGGCTCCTCCTATAGAGCCGTTAGATAACCATCAGTTGAGCATACATGATCTGGAAGCAATCAAAGTGATTGGGAAAGGTAGTAGTGGAACCGTGCAATTGGTGCGCCAGAAATGGACTGGCCAGTTTTTTGCTCTCAAGGTTATACAACTCAATATTCAGGAAAGCATACGCAAGCAACTTGCCCAGGAGTTGAAATTAAGTTTGTCAACACAGTGCCAATATGTTGTCACATGCTATCAGTGTTTCTATGTCAATGGTGTTATTTCTATTGCTTTGGAGTATATGGATGGAGGCTCTCTGGCTGATTTCCTGATGACTGCTAGAACCGTTCCAGAGGCCTACCTTGCTGCAATTTGTAAGCAGGTGTTGAAAGGACTGATGTACTTGCATCATGAGAAGCGCGTTATACACCGAGATCTGAAACCATCGAATATACTAATAAATCATAGGGGTGAAGTAAAGATATCAGATTTTGGTGTTAGTGCCATCATTTCTAGTTCTTCTGCACAGCGAGATACATTTACTGGCACATTTAACTACATGGCGCCGGAAAGAATCAGTGGGCAGAAACATGGTTACATGAGTGATATATGGAGCTTGGGCCTAGTTATGCTGGAATGTGCCACTGGCAATTTCCCATATCCTCCTCGTGGTAGCTTTTATGAACTTCTTGAAGATGTTGTCGACCAACCATCACCTTCTGCACCATCAGACCAGTTTTCACCAGAGTTCTGTTCATTCATTTCTGCGTGTATGCAAAAAGAGGCCACAAATAGATCATCTGCACAAATCCTATCAGCTCATCCATTCCTCAGCATGTACGACGACCTGAATGTTGATCTTGCTGTCTACTTCAGGACTGCGGGATCTCCACTTGTCACCTTCAAGAATAAGTGA
>TRIAE_CS42_7BL_TGACv1_577042_AA1863820.4 gene=TRIAE_CS42_7BL_TGACv1_577042_AA1863820 biotype=protein_coding confidence=High
ATGGCGATGGTGCTGGATGCATTTGCATCCTACGTGGGCAACATGCTCGCGCAGCTAGCAGCAGATGGTGTGGGGACGATGCTGGGCGTCTCCTGCGAGATCGACAAGATGGGCGACAAGCTCCGGGATCTCAAAAACTTCTTGGCTGATGCTGATAGGAGGAACATCACCGATGAGACTGTTCAAGAGTGGGTGGGGCAGCTCAAGCGTGCCATGTATGAAGCTACCGACATCCTCGACCTCTGTCAGCTCAAGGCCATGGAGCGTGGATCATCTACTACTCTAGACGCGGGGTGTTTCAACCCCTTGCTCTTCTGCATACAGAATCCATCCCATGCTCATGAGATCGGCACCCGCATCAAAAAGCTCAACATGAGGCTCGACTACATCAAAGAACAGAGTGCTACTTTCAACTTCGTCAATCTCGGGTCTTATGAGGATCATAACAACAACGCCCATGGCTTTCGCCATGGTAATCCAAGTCGGGAGACAGTAGGGGACTTTGACCGGTCGGCTATTGTTGGAGACAAGATTGAAGAAGACACAAGAGCATTGGTGGCCCAAATCATGCAGGCGGGAAAGGATGTCAACAATGGCATCATGGTGGTCGCTATCGTAGGTGTTGGTGGCATCGGCAAAACCACCCTCGCCCAGAAGGTCTTCAATGACGAGGCAATCCAAGGTGAATTCAGCAAAAAGATATGGTTGAGCGTCAACCAAAACTTCAGTGATGTTGGTCTGCTGAGAAGGGCCATCATCGAAGCCGGGGGAGATGCCCAGCCACCTGAAAGTGCAAAGACCAGCCTTCATGAAGCCCTCAAGAACACATTGATTGACCACAAGACCTTTCTGGTAATTGATGATGTGTGGAACCATAGATCATGGAATGACGTACTGAAAATACCCTTAGTCAATGATGCTGCTTCAGGCAGCCGAGTCCTTGTCACTACCAGAGATGAAGGTGTTGCCCAAGGGGTGAAAGCTATCTGGCCGTACCACCATGTCGACATATTAGTTCCTGAAGATGCTTGGTCATTGCTCAAGAATCAGGTATGCTCAAGTGAGATAGATGAAGACCACATCTATACGCTAAAGGATATCGGACTGAAAATTATACAGAAATGTGGTTGTTTACCAATTGCTGTTAAAGTGATGGGAGGAATCTTGCGTGAAAAAGGGGGGCTACGTCGTGACTGGCAGCAGGTTTTGCATGATTCTAAATGGTCAACAACTAAAATGCCCGATGATCTCAACAAGATAGTATACTTAAGCTATGAATATATGCCTTCGTACCTGAAGCAGTGCTTTTTATACTATTCTTTTCTTCCTAAAAGTAGAAGTTTTCATATGGAGCAAGTCGTGGCAATGTGGATAAGCGAAGGATTTATTCATGGAAGCTATAGTGATTTAGAAGAATTGGGAAGAAATTACTACATGGAGTTGGTATCTAGGAACCTTATAGAGCCAGATAAATCGTATGCTAATATATGGTTTTGCAGCATGCATGATGTTGTTCGCTCATTTGCTCAGTATATGACTAAAGATGAAGCCCTCGTAACTCAAGACATAGACAATGATATTCTTGGTAAACTCGGTTCACAAAAGTTTCTTCGATTGTCTATAGAAACTAACCTGTCAGTATCAGGTGAACTTGATTGGAAATCTCTACAGGCGCAGCAATCAATGAGAACATTGATATTAACAATCGAGATTAAGATGATGCCTGGTGATTCATTGGTTACTTTTTCTAGTTTGCGGACTCTACATATAGAATCTGCAGATGTGGCTCTATTGCTTGCATCATTGCATCAACTCAAGCACCTGAGCTTGGCCAACTGA
>TRIAE_CS42_7BL_TGACv1_581200_AA1916710.2 gene=TRIAE_CS42_7BL_TGACv1_581200_AA1916710 biotype=protein_coding confidence=High
ATGGCGGAGTTCGCGCTTGGTTTAACCAAGACGGCGGTGGAGGGGACGGTGAGCAGGGTGAAGTCGGCGATCGATGAGGAGGCGAACCTCAAGGTCAGGGTGCAGAATGATCTGGTATTCATCACCGGGGAATTCCAGATGATGCAATCATTCCTTAACATCACCAACAAGGAGCGCACCAACAATGAAGTGGTGAGGACATGGGTGAGGCAGATCCGTGACCTTGCCTTCGATGTGGAGGACTGCGTCGAGCTTGTCGTCAGCCTCGACATCAAGTCAGGCTGGTCCTGGTTCTGGCGCTTGCTGCCGGGCTGCATGGCACCGCCCCGACTCCTCGATGACGCAGTCGCCAACTTACAGCAGCTCAAGGCGAGGGTCGAGGATGTCAGCAACAGGAACACCCGCTACAGCCTCATTGGCGACTCTAGCACTGACTCCCAGAGTACTGCACGAGTAACTACCGTCTCAACATCGCCGGCACCAGACCTTATGCACAACACCGACCCATCGTCCTCCGCATTCCACATCTTACGCGAGGTGTGGGAGGCCACGGGGAAGATGCAACGAAACATGAGCGATCTCAAAGAGTTGATCTCCAACGAAGGCAACGACCTTCAGGTGATCTCGCTATGGGGTAGCCCAGGATCAGCTTCTGATCTTGGGACAACGTCCATTGTCAGGAAGGCGAACAACGATCCAGAAATCCGCCAACAATTCAAATGCCGTGCCTGGGTAAAGCTTATGTGGCCTTTTAACCTTGACGATTTCCTCAAGAGCTTGCTCACTCAGTTGTACGCCACCTCGTCTCACCGCCAAGCAAACTTGGAAACCTGCTTTCGGACAACAGAAGAGTACCATCGCATCAAGGCCGAGCTTATGCAGCAGATGAGCCAGGAGAGTAAAAATGCCAGTCGGATTGTCGTTACGACACAACAGTTGGAGCTTGCACTTTCCTGCACAGGGGAACCTTACCAAGTATCGGAGCTCAGACAGTTCTCCAATCGTCAATGTCTCTGTGCCTTCTCTAACAAGTACAATTGTGCTACTGTGAGGAACTTGTGCTTCGTCTGGAAGGCAACTGTACTACAACGAGGAAGCACACCTATGCTTTGTGCTTCCTGCAGCGTGAAGCACAATTGTACTCCAGCGAGGAAGCACAATTGTACTTCCCCGGTTAACTAA
>TRIAE_CS42_5DL_TGACv1_432999_AA1397380.1 gene=TRIAE_CS42_5DL_TGACv1_432999_AA1397380 biotype=protein_coding confidence=High
ATGCTTGGGATTGAGCCACTGGAGCTGCGTTTCCATTTCGAGCATAACAAGCAGATTTCGTGCTCAGTTGAGCTAACTAACGAGACAAGTAATTCCACTGCCTTTAACATCCTAACGCCAAGCGAACAGTACATCGCTCAGCCAGACAAAGGCATTGTGCTGCCAGGAGGCAAGCGTGAGGTGAAGATCACACTTCAATCACAGGAGAGTGCAACACAAGTTACGAATGGGGACAAGTTTGTCGTGCAGAGCATAAAACTGAAGGAGGGTCTAGCAGATGAGGAAATTACTGATCGCATGTTCAACAGCAAGGGCAGTGAAGTGGTTGATGAAGTCAATTTGATGGTTGTATATGATCCCGAGAAATACCGAGAAGAGGAAGCCTCCAAGGACATTGGGCCTAGCAGCTATGATAGCTCAAGATACATGTATTTCAACCCACTCGAAAGCATTTCACGGAATCTAGCTACAAGCTTGACGAGCGACCAAACCGTGGGTCTCGCAACGGGGGCCATCGGAATCCTGCTCCCCAAGCTGAGTGAGCTCCTCAACAAGTACAATCCAGATACAAGCATTAGGAGTGATGTGGATTGTGTCATACAAGAGCTAAGAGTCATGCGCGCTGATCTTTGCTATGTGTCAGAGGTGCAGCGGGACAACAAGAATGAGCAGATCAAGTTGGTCAAGCTTTGGGCCGACGAAGTCAGGGAACTGTCATATGACATAGAGGATGTCGTCGACGGCTTCCTGATGCACGTCGAGGGCTCAGAACCTGCCACCTATACTGCTGGATTGATGGAGCTCATACAAAAGATGATGACCACGTTAAAATTGGGAAGTACCAATCACCAGATTGGTGGCACGATAAAAAAAATCAAGGACCAAATCCAGAACAAGTCTTTCTGGAAGAGAGAGTACAAGGTTGAAAAGGTTGTACCTTTTGAACGAAGAAAGGTTGCCAATACAGTTTCCACAATTAATGCTCATCTACTGTCGGCATTGGCCAACGATAGCAATAAACTCGTTGGCATCAATGATGCAATGAAGGATTTCACCAAGAGGCTGAGAGGTGTAGATAAGGATCTCAAGGTACACTCCATCTTCGGTATTGGAGGATTGGGCAAGACCACGCTTGCCAGAGCTGTGTATAATCAGCTCAAAGAGTCCTTGCGTTTGACAGCTTTTGTTCTCATGGGTCGGAATCCCGATGTGAAGAAACTCTTCTACGACATTCTATTTGAACTTGACCAAAAGATGTGTATAAAGTTGAAAAACAAAGAACTGGATGAAAGACAGCTCATAGATGTACTCAAAAGTCTGCTCAAGAACAACAGGTACACACCACCTACCCTGGTGAAGAACAACAATATTAAACGTTTAGAAAAAGCATGCCCAGAGTTACAGAATGTGATGTGTCACCTGATCCACATGGGGCTAAACTAG
>TRIAE_CS42_4AL_TGACv1_288729_AA0956660.1 gene=TRIAE_CS42_4AL_TGACv1_288729_AA0956660 biotype=protein_coding confidence=High
ATGCCCTGGCCAGTGACTGCTCAAGACTCCTTAGCAACCAGCTTATTGTCCAGTTTGCAGAGCAACAACAACAAGGGACAGATTGTATTGGTGAAGTCTTGCACAGAAAAAAGAAGACCTTTATTGAAAGCAGAGGAGAAGATGGAGTTTGTAGTGGGTGCTTCGGAAGCCACCATGAGATCTCTCCTTGGCAAGCTGGGCAGCCTCCTTGCTCAAGAGTACACTTTGATCCGGGGTGTCCGCGGTGACATCCAGTACATCAACGACGAGCTCGCCTGCATGCAGGCCTTTCTTGGCGACCTCGGTTCTGCCCTGGACGACCATGATCGCCGGCTCAAGAACTGGATGAAGCAGATCCGTGACATGTCATATGACATGGAAGACTGCATCGATGATTTTGCTCATCGGCTCCCTCAAGACTCCCTCAGCGATGCAAGATGCTCTTTCATTGTGACGGCAATCTACGAGGTATGGACATTCTGGCCTCGCCGAGACATTGCTTCCAAGATTGCCGAGCTCAAGGTCCGGGCACAATACATTGCTGAGCGACGCAACAGATACGGAGTGAACAATCCAAACCCAAGAACAAGCTCTGGAGCCGGAGCAACCCATGCTGTTACGTATGGCATTGCTGAGCATTTGGTCGCAAGCCGTCAGCTCATCCGCACAGAGAACCCCGTGGGAGTGAAGGTGGACATGGAGAAGCTCGGGGGTTGGCTAACCAAACGTGATAAAGGCTCACATCGAGCTGTTGTGTCCTTGATTGGATTCGGTGGTGTGGGAAAGACCACCATTGCCATGGCATTGTACCGAGATTTCAGGAATGAATTTGACTGCCAGGCATCGGTCACGGTGTCTCAGAACTTTGACGAAGATGAAGTCCTCAGGGATATTCTTGGTCAAATCAAGCCAAAAGATAGTCAAATCAAGTCAAAGGAGGAGAAGGAAGGCAGCAACACAGGGAAGTTGGAGAAGAAAAGCCTAGTGGAAGACATTACAAGCTCGGTGAAGCGAGTTGTGTCAATGCTCTCTGGTCACAGGCCGCAAAGCAATGATGGCATCACTCAGAGTAAGATAGAAACAATGAACCATGACCAACTTATCGAAGAACTCAAAAAGCGGCTGGATGGAAGGAGGTATTTCCTCTTGGTTGATGATATATGGTCTGTAGAAACATGGGAGACCATTAGAAATTGGTTGCCACATGATAATACAAAAGATAGTAGAGTGATAGTAACTACAAGATTTCAAGCTGTTGGTGCTGCGTGCTCAGAAAGAGATGGAACTGATTATCTGCACACTGTTAATGTTCTAAGTGATGTTGACTCCAAAAATCTATATCAACAGGGTGTTTCTGAATCCCCAAGCAGCAAAGAAAGAGAAAGAATGGATACAAGATCTCAAGTTGTTGATACCGGGTCCTCCGAAGGAGATGGAAGTGATCATCTGCATTCAACTGATGTTCCTAGTGAGGCCGATGCAAAAGATTGGCTCAATGATCGTGTTTCTGATCCACAAGGCAGCAAAGATCGGGAGAAAGAAGCGGTCCATGAGGAGATATGGAAATATTGCGGGGGCCTGCCTTTGGCCATAGTCACCATGGCTGGCCTTGTGGCTTGCAACCCAACAAAAAACAATGATCATTGGAGTAAAGTTTGCAAGTCATTATTTCCGGAGCAGGTGGCTCCGCTTACATTGGAGGGGGTCACAAGGATACTTGATTACTGCTATAATGATTTGCCAGCAGATCTCAAGACCTGCTCATTGTATCTGAGCATATTCCCCAAGGGCTCAAAAATTAGTAAGAAGCGTCTGACCCGGCGATGGATATCAGAATGTTTCGTCGCTGAGAAGCAAGGGTTGAGTGCAGAGGAAGTGGCAGAAACATACTTCAATCAGCTTGTAAGCAGGAAGATAATACGTCCTGTGGATCACAGCAGCAATGGGAAGGTCAAATCATTTAAGGTTCATGACATGATCCTTGAATATATCGTGTCCAAGTCAAGTGAAGAGAATTTTATTACTGTCGTTGGTGGACATTGGCTGATGCCAACTCCTAGCAACAAAGTTCGTCGACTCTCCATGCAAAGCAGTGGTTCCAAGCATGGGAATTCCACAAAAGGCATGAACTTGTCTCAAGTGCGGTCATTGACAGCGTTTGGAAGCCAGAACAGACGGCTCCCTTTCCATTCATTCAACAATGGAATAATCCAAGTGCTAGATCTTGAGGGCTGGAAGGGTTTGACAAATAAGCATATGAATGACATATGTAAAATGCTAGTGCTGAAGTATTTGAGCCTCCGACGAACAGAGGTTTCTGAGATTCCATCAAAGATCGAGAAGCTCCAGTATCTAGAAACTCTTGACATAAGGGAGACAAATGTCGGGGTGCTGCCAAAAGCTTTTGGACAGCTCAAACAGCTCCGTAGCATGCTTGGAGGGAACAAAAACACAAAGAAGGCTTTGAAGTTGCCACATGAGAANNNNNNNNNNNNNNNNNNNNNNNNNNNNNNNNNNNNNNNNNNNNNNNNNNCAATGATGAGAGCTCTAATTTTATCAACTCACTAG
>TRIAE_CS42_7DS_TGACv1_621463_AA2016410.1 gene=TRIAE_CS42_7DS_TGACv1_621463_AA2016410 biotype=protein_coding confidence=High
ATGACGGAGACCGTGGTAAGCATGGCGAGGTCCATGCTGGGGGGTGCCATCAGCAAGGCTGCCTCTGCCGCGGCCGCCGAGCTGAGCTTGGTGATGGGTGTGCAGAAGGATATCTGGTTCATCAAGGACGAGCTGAAGACGATGCAAGCGTTCTTGGCGGCTGCTGAAGCAACAAAGAACAGAGACATGCTACTGAAGGTGTGGGCAGAGCAAGTAAGGGACCTGTCCTACAATATAGAAGATTGCCTTGATGAATTTATGGTTCATGTGAGGAGCCAGAGCCTAACAAAACGGCTAATGAAGCTCAAAGATCGTCGTCGGATTGCTATCCAAATTCGCAACCTGAAATCAAGAGTTGAAGAAGTGAGCAGCAGGAATGCACGCTACAACTTGATTAAGACAGAGGCCTCAACGACCAGTGACAAGGAGGTTTCTTACATAGAAGATGTACGTAATCACTCAGCAAGCAACACTGATGAAGCAGAACTTGTGGGCTTTACCAAGCCTAGGGAGGAGTTGATTAAGCTTATGGATGTCAACACTAGAGATGGTGATGCCAAAGTTATTTGTGTTGTTGGCATGGGTGGTTTAGGCAAGACTACTCTTGCAAGAAAAACTTATGAAAGTAAGGAAGATATTGTGAAGAATTTTCCTTGCTGTGCTTGGATCACAGTTTCACAGTCATTTTACAAGATAGAAATGCTCAAGGATATGATCAGGCAACTTCTAGGTGGAGATTCACTGAAGAACTTGTTGAAAGAACTTGAAGGGAAGGTGGTGCAAGTAAAGGACCTCGCCGAGTACCTCAATCAAGAGATTAAGGATAAGAGGTACCTTATTATTCTTGATGACTTGTGGACCATAGATGCATGGAGGTGGATTAAAGATATTGTTTTTCCTAATAGTAACAAGAAAGGTAGTCGGATAATAGTAACAACACGTGATGTGGGCTTAGCAAAGGAATGTACTCTTGAATCCCTTATATACCACCTTAAAACTTTAGAGATAGTCGAAGCCACAAATTTGCTACTAAAGAAGAGTAGGAAAACAAATGAAGATATGACCACAGATGCAAACTTCAAGAGCATAGTGGAAAAACTAGTTAAAAAGTGTGGTTGTTTACCACTGGCCATACTCACAATTGGAGGGATCCTTGCCACTAAAAAAATAGTAGAGTGGGAGCACGTCTATAACCAACTCCCGTCTGAGCTTGAGAGTAACCCCAGCCTTGAAGCAATGAAGATGATGGTTACTTTGAGTTACAACCACTTTCCATCTCATCTTAAGCCATGTTTCTTATACCTAAGCATCTTTCCTGAGGATTTTGAAATCCAGATGAGGCGTCTAGTAGAAAGATGGATTGCTGAGGGATTGATTAGGGGTGGGACTGGGGTGAACATTGAGGATGTGGCAAAAGGTTATTTCAATGAGCTAATCAACCGAAGCATGCTTCAAGCATCAAGGGTGAACATAGAAGGAGTTGTGAAGAGCTGTCGAGTCCATGATATTGTGCGTGATGTCATGATCTCAGTTTCTAGAGATGAAAATTTTGTGCATGTGGCGGGAAATAATGTAACTGGTGCTACGGAGGAGACCTTCCGACATGTAGCATACCATGGTAGCATGTGCCAAAAGATAGATATGGATTGGAGCCACGTCCGGTCAATAACTGTGTTTGGCGAGAGACCATTGCGGCCATCACCTTCAATTTGTTCACCTGACATGAGAATGGTCCGGGCCTTGGATCTAGAGAATGCACAGTTTCAAGTCACACAAAAGGATATCAGCAACATAGGATTGTTTCGCCACTTGAAGTATCTGAATTTTTCTGATCCTCGAGAATATTCACATATTTATAAACTTCCTAGATCCATAGGGAAATTACAAGGCTTGCGCACTTTGAACATTAGAGACAGTTATATTACAGAACTGCCAACTGAGATTTGTAAACTCAAGAGTTTACACAGTCTGCGTTGTACCAGAAATAGTTTCTATGAATACTTTGACCTGGATCAACCCGTGAAATGCTTGCTTGTCACATCTTTAGTGCCCATTCTGTTCACACCTTTGGTTAATCCTAGTGAGCGTGCTGAGGTAGTTGCTGAGCTACACATGGCCTGGTCTAGCCGTTGGTCAGGGTCAATTGGTGTGAGGGTGCCAGAAGGAATCGGCAACCTGAAAGAGCTGCAAATACTAGAGGTCGTGGACATCAGACGAACTAGCTGCAAAGCAATTAAAGAGCTAGGTGAGCTTGTGCAGCTGAGAAAACTGAGCGTGGTTACAAAAGGGGCTACCAAGCAGAAATGCAGGATACTCTGTGATGCCGTTCAGAAGCTCACTTGCCTTCGCTCACTTGATGTGCATGGTTCACTTGAGTGGCTGCATGTTGTTTCCTCTCCCCCTCCCCTGTTGAGGAGTCTGAAGTTGGATGGACGCCTTGGAGAGATTCCTGGCTGGGTTGGGGATCTGATGCATTTGGTCAAGCTTTACTTACGGCACAGCGAAATAAAGGAAGAAGGAATTATTGGAGTCAACCAGCTTCCAAAGCTCAAGCAGATCTCACTTGGTCCCTATGGTCAAGTGGCGAAGCTTGCTATGCTGCAAAGTGAAGTGGACGCCCACCCCAACAGTCCCGTGCTGCGACTGTTCAATGAACGGAGCCGCCATGATCTGGGGGACGTCGTCGCCCAAGTGGAAGAAGCAACGGAGGAATCATCATCTCTCCATCCTGAGCCTGCAGCAGCGGGAGGGAGCTCAGAATCGGTGGTGACAACAAACGTCAGCCAAGACGATCTGCTTTACACTTACAATTCGTGCTGA
>TRIAE_CS42_2DS_TGACv1_177189_AA0568310.5 gene=TRIAE_CS42_2DS_TGACv1_177189_AA0568310 biotype=protein_coding confidence=High
ATGTTGTTGGTGACCGGTGTCATGGGAAGACTACTCCTTAAGCTGGGCGACCTGCTCGCCGGTGAGTACAAGCTACAGAAGGGCGTCAAGGAAGACATTGAGTCCCTCAAGAAAGAGATGGGGAGCATTCACATTGCCCTTAAAGAGGTGGCCGAGGTACCACGAGACCGGCTTAATGCGCAGTTCAAGAAATGGGCAGATGAACTGAGGGAGCTGTCGTACGACATGGAGGACGTCGTTGACAACTTCCTGGTGTGCGTTGAGGGATCTGATCCAGCACCCAACTCCAACAAGCTCAAATGGCTAATGGAGAAGATGACCGGCTATTTCACCAAAGCCAACGGTCGCCATCAGATCGCCAATGACATTAAGGCTCTCAAGAAACTTGCCCAAGAGGTGGCTGCCCGGCGTGCCAGATGCCAAGTCAGCGGTGCTGTTGTCAATCCACCTAGCAGATGCAAGGTTGACCCTCGTATGCTGGCTTTGTACAAGGATCAGCAAGAGCTCGTTGGCATTGAAGCCGGACGGGTCGAGCTAACCAAGAGGCTGGTACTTGGTGGTGAGGATGTGTCAAATCAACAACTCAAGATAGTCTCTATTGTCGGACCTGGAGGACTTGGCAAGACAACTCTTGCCAAGGCAGTGTACGATAGTCTTCAAGCGCAATATGTTCACAAAGCTTTTGTTCCGGTGGGTCAAAAACCTGAAGTGAACAAAGTTCTCAAGGACATCCTCTTGGAACTGCGCGTGCGTGCGAGCGATGTAGCCACATTGGATGAAAGACAACTTGTCGAAAAAGTCCGAGAACAACTTCAGAATGTCAGGTACTTCATCGTTATCGATGACATATGGGATTTGGAATCATGGGGAACAATCAAATGTGCTTTGTTGGACAACAATCGTGGAAGTCGAGTAATCACAACAACTCGCATTCACGAAGTCGCAGCAAACACGGGTGATGTCTACAAGCTAGAACCACTTTCTCATGATTTGTCTAAAGCACTATTCTATAAAAGATTATTTGGTGGTGAAGAGAACTGCCCTGATGATCTACCTTCTGAGGTAACTAAAAAATTTATACAGAAATGTGGTGGCGTGCCGCTCGCTATCATTGCAATAGCTAGTTTGTTGGTTGGTAAAAGAGTGGAGGATTGGTCTATGGTATACACCTCTATTGGTTTTGGATATGGAGATACTAGAGATATTGATGACATGAGAAGGATACTACTATTTAGCTATGATGATCTACCTTGTTATCTAAGGCCTTGTCTATTGCATCTGAGCATATTCCCAGAGGACGCTTTGATCATGAAAGAGACATTGATATGGATGTGGGTGGCCGAAGGCTTTGTCAGTGAAGAGCGAGGGAGAGGGTTATTTGAGATTGGAGATGGATACTTTAGTGCTCTCGTAAACCGAAGCCTGATCTTGCCTGTGGAGAAGAAAGGAAAGAATGTCATATATGCTTGCCGTGTTCATGATATGGTACTTGATACAATTTGTTGGTTAGCGAAGGAAGAAAAATTTGTTACCATAGTGGATGGTAATGAGAAATACTCATCTTCAGAAAGCAGTGTTCGTAGGTTAGCTATCCAAACAAGAGATGATGAGCAGCAAAACCATTTGGCCAACACAAGCATGCCAAAACTGAGGTCATGTTATGCCAGCAGCTGTCATAAAAGTATGATGCCACCACTTTCAAGCTTTCAAGTGTTACGTGTTCTAGACATGAAAAACTGCATATTTCTGGAAAACTGTCATCTTAAGCATCTTGGAAGGTTACATCAGTTGAGATACTTGAGTCTGGAGCACACAGATATTAGTGAGCTCCCAAAAGATATAGGAGATCTAAAGTTTCTGCAGACACTAGACTTGAGTTACTGCAAGATAAAAGGATTGCCGCAGAGTACTAGTTCGCTAAGGAAACTTAAGCGCTTGCGCATGGTCGGGGAGCCCCTGCGAAATGTTGGTATAGCAGTGCCGAATTGGATAGGGAACCTGACATCCCTGGAGGAGTTATCTTTGAAAATGAGTGGTGAATTCTCTACCTTCGTTGAAGAACTTGGTAAGCTGACAGAGCTGAGGGTGCTGGACTGTCATTTAAGGGGAAGTCTGGATGATCGTTCTAAGAAAACTTTTGTGGGTTCTGTATGCAAACTTAAGAAAATCCAAATCCTACATCTTGAGGGCCTCTATGGGTGGTCGGAATTGGAGGCAGATACCTACTGGGCAGGCTACAGGCCCCCTCGGGAACTCCGTGATCTGTCAATATCGACCAAGTTCAGTAGGCTCCCGGCGTGGATTAATTCCTCGCTGCTTCCGAACCTCTCCAAACTAAAAATGCAGGCTTATCCTATGGAGGAGCGGGATGTGGTCAACCTGTGGGGCTTGCCAGAGCTTCGTAGTTTGAAAGAATTGTGGATACGACCAGGGGGCATGGAGTTCCCTGATGGTGCGTTCCCCAAGTTGAGGAGCTGTGGGATAGATGCACCTTTCTGGTTTCAGCCCGGAAGCATGCGGAGCCTTGAATGCATTACGTTCGGCACCGGGAGGTACTTGAACAAGAAGGATGCCGTCATTGATGTTGACTTTATTGGTACCCTGGGGAACCTCCCTTCTCTCCGGTGCGTCTTCGCTGATATGGACTGCTGGGGTGGTGCCCGTGCTTCTGATGTGGAGAAGATGGAGGCAGCGGTGAGGCAAGCAATAGACAATCATCCCAACCGTCCCACCCTTCGACTCAGCAGGCGTGGTGGAGATCCGATAAAAGAACCAGCCTCCCCTCTTCTGGATCATAATACCGGTGTTGGTACGTCTGCTCAGCAGGAGGACAACGAAGAATCCAGCTCCCAACTGACAGAACAAGAGCCCGACGACGAACGCGAAGCCAACGACGTCGTTGACGTTGATGCAGCGGAGAAGTGCTCAGTCCTCGACGTCCACCCCGGCGGTCCTGTCCCTCGCCTCAGTTTTGGCATGTCTGCCCCATCACCAGCGCGCACAACAACCGCCGGTGTCAGTTCCTCTGCTCAGGCGATCAACGAGAAAGAGGAGGAGGAAGAATCGCAGGCAGACCGACAGGAGCAGCCGGCCGAGGAACACGAAGAAGCCGAGGACGGGTCAGCAGAGACCCTGCACACAGTCGTCGCCACTAGTCTTGCAGAAAGCAGTGAGGCCGCCGCCGCTACGCCTGCTCCTCCTGTGCCCGCTCGACCGAGGTGGAGGCGTTGGGCGTGCTTTAGTTGCCTCAAGTCCGGCAGCAGTTCTTCTCACTAG
>TRIAE_CS42_3B_TGACv1_221892_AA0752560.3 gene=TRIAE_CS42_3B_TGACv1_221892_AA0752560 biotype=protein_coding confidence=High
ATGGAGGCTGCCATAGTGGGCGCCTTGCTGAAGGCCACCCTGCCGAACCTGTTTAAGCTGATAGGTGACACATGCAAGCAGCTGGAGCCTGATGTTCGATTCATTCAAAGTGAGCTCGAGTTTATGCAAGCTGCCTTCGGAGATTCTCGCTGGAGAGGCAACGAAATCAGCGATTTGCGGAGAACCTGGATCTTGCAACTCAGAAGGTTGGCGCATGAGATCCAAGACTGCATCGACAACTTCCAGATCAAGAAGACCTCTCCCACACAGTTTGCCCACGAGATCGCTGACCTCAAGAAGAGAATACAAGATTCATCCGAGACGCTACACCGTTATACCGGCCAGGGGGAGCCGAGGAACGGAAAAGTTGCTCCAAATCCGACGGCGAATGATGCAGAGGAAGATCTTCTTGCCCTCGTACAGAACCAATCGGAGATGAACGCCAAGGTCATCTGCGCTATTGGCTTCGGTGGCCAGAACACTGATCTTGCGAGGCGGGTCTATGAGAAGAATGAAGTCCGTCGGCAATTTGGTCAACGGGCGTGGGTCAGTGCGGTGGGCAGAACCGTGGATGATGTTCTGACGGAGATACTCAGGCAACTTGAGCGGCGCCCTGGGCTGGGCATGCTCATCCTCAGCTGGCTCCTTTCCATCTTGTGTTTTCTCCAAGGACTGCTTCTCAAGGTTTTCGGCACTGAGATGCCTGTCGCATCCCGGTCCGGCGCCAGCTCCGGCATCGATCATCAGCTCAGATCACTGCTAAGCAAAGAAAGGTATTTGATTGTAATTCATGATGTCACGAAAGAAGAGGTGTACAATAAAATATGTGCCTTCCCTTGGGCCAACAGAGTGGGCGGCAGAATCATCGTGACGACGGACATCCAGTCAGCAGTGAGACCCTGCATCTGTGATAACGATCCACCACTGCTTGTTCCAGATAGCATCACATCTTGCCTGGTTTTGGTTGGAGAGGTGGGCACTGGGATGTCTTACAAAGAGACCTGCTCTGCACTTTGTGACGCAGCTGTAGCAAGAATGCAATGTTTTGTTGGCAGTGACTATGAGAGGATTGTTGTCGAGGACATGTTGCTATATTTCAGCATGTTCCCACTTCATCATCATGTTCGGAGGAATCCTCTAATAAGGCGATGGCTGGCTGAAGGACTACTTGTCCATGCCATACAGAAGGTGCCTGAGAATGTGTACCGTTTTCCTCAGGAAGTGGCGGCCGAGCATTTGGACATTCTCATCGGCCAGAATATTGTCAAGTCCATTAAGAAGAGCAACAATGGAAAGGTGACGAGATGCCAACCTCCAGGTATGGTGTTCAACCACATTTGCGCCAGGGCCGTGATCGATAATTTTAACACCTTGCTGTGTGGCCCAAGTCAGAATGAGACCTTTCAAGAAGCATATGTTCGCCGGTTTTCTCTCCATCCTTACATGGCTGCTGCCAACGGCGGACTCAATGTGCCAGATGTACATTGTCTCCATACTATGGTGGTCTTTCCAACTGCGGGTGCCCAATATGGAGCTATCTTGAATTTTGATAATCATAAGCTACTGCGGGTGTTGGATCTTAAAGAGTGCGCTGATGTGACTGCCAATCACGTCTTAAAAATATGCGATCTGTTGCTGCTGAAATATCTGAGCCTCGGGAGCAGTATTAAAGAAGTTCCGAGTGAAATAAGGCGGCTGCAGCAGTTAGAGACACTCGATATGAGTACAAGTGCGGTAGTGACGGTGTCCTCAAATCTACTCAAGTTGCCCAGATTGAAACACCTCCTTGGCAAGTTTCGGCTATCTAGAGTGGACTGCCCAGATGAAAATCCAAGCATGATGAAGAAGGGCGCAAAGAAGGTAAAGAAGGTGTTGAAGCTCAAGGATGAATTGTCAAAGCTAAAGGACTTCTTGAGGGACAACAGTGTCCTGGAGACTCTAGCAGGAATCGTCATCGGCAACGGCATGGGATTTCCACAACTGTTGAGTGATATGGGGAAGCTGCGGAAGGTGAAGATGTGGTGTGATTCCATGACAAATGAGTCTACAGACTTGACTGGTCTTAAGGAAGGCATCAAGGTATTCACCAGTCACCGAATCCGTACACCCAACGTTGATTACTCACTCTCTGTTGACTTCAGCGGGTCTTCGCAATCCTTCCTGGATTGCCTGGAAGATCCTGGCATGCTTACATCACTCAAACTGCGCGGCAATCTGACGCGCTTCCGTCCAGTTGCTGCAAGGCTGGTTAGTCTACAGGAGCTGTGCCTCTCGTGGACTAATCTTAGTGGAGCTGCAATCCAAATCGGCCTCAGTAATTTGAGATGCCAACTGAAATTTCTGAAGCTGGTTGAGAACAATCTTGTGGGGCTTGCCATACAAGACAAGGATGCATTCGTAAGCCTGGAACGGATATGTCTCGTGGGCATGCAAAGTCTTGAGGAAATAATTATTCAAGATCTGAGGAAGCTTGTTTCACTCCACTTGCTCTGTCCTGCTCTAGGTGCTCTTCCCGGCATCCAGATCCGAAAGCTCCAAAACCTCAATGAAGTCGGACTCCACTCTCAAGTTGACGGTGACATCAAACGTGGATGGGAAGATGCTGCGGTAGGCCATAACCGCAAGCTCAGTATTGTGTCCATTGGAATACAGTAA
>TRIAE_CS42_4AL_TGACv1_288463_AA0949300.5 gene=TRIAE_CS42_4AL_TGACv1_288463_AA0949300 biotype=protein_coding confidence=High
ATGGAGGGTGCTCTGGTGAGTGTGGCGACGGGGACCCTGAAACCCGTCCTGGGGAAGCTGGCTTCTCTGATGGGCGACGAGTACAAGCGTCTCAAGGGGGTGCGCGGCGAGATCAAGTTTCTGACCGATGAGCTTACTGCCATGCATGCCTTTCTCCTGAAGATGTCAGAGGAGGAGGATCCTGATGTACAGGAAAAAGTTTGGATGAATGAGGTGCGCGAGCTGTCCTACGGCATGGAGGACTCCATCGATGACTTCATGAAACATGTAGATGACAATGACACAAAGCCAAGCAGCTTCATGGAGAAGATCAAGAACTTGTTGGGGAAGATGAAGACTCGCCATCGGATTGCAAACGAGATCCTAGATTTGAAGAAACGTATTATCGAGGTGGGTGAGAGGACTGCAAGGTACAAAACTCGTGATGCCTTCTCCAAAACCGTCAATGTGACCGTTGACCCTAGAGCTCTTGCTATCTTTGAGCATGCCTCAATGCTCGTTGGAATGGATGAACCGAAGGCAGAGCTAATCAAACTCTTGACTGAAGAGGATGGATGTGCATCGACACAACATCAACAAGTGAAGATGGTCTCTGTCGTTGGATCTGGAGGAATGGGCAAGACAACTCTTGCAAACCAAGTGTATCAAGAGCTCAAAGGCAAACTCAAGTGTCGGGCTTTCGTGTCAGTGTCACGAAATCCAGACATCATTAATATTCTAAGAACTATTCTTGGTGAAGTTACCGGGCAACTTTATACTGATACAGAAGGAGGGAGTGTACAACAACTCCTCGCCAATATCTCCAACTTCCTTGTAGACAACAGCTACTTTATTGTTGTTGACGATATATGGAAGAAGCAAACATGGGATGTTATTAAGTACGCATTCCCCATGGCCAGTTGTGGCATAATAATCACCACTACTCGTGTGAAAGATGTCGCTAATTCATGTCAAGCATCATTCGGTGGCCATATTTATAATATAAGGCCTCTTGATATTGTTCATTCAAGACAGTTATTTCACGGAAGACTATTTAACTCCAAAGAAAATTGCCCTCCACACCTTAAAGAAGTTTCTGATCAAATCTTGAAAAAATGTGATGGGTTACCTTTGGCGATCATCGCTATATCTGGTTTGTTGGCTAACACGGAAAGAAGAGAGGGCCTATGGAACCAAGTGAAAGATTCAATTGGCCGTGCACTTGAAAGAAATTCTAGCGTTGAAGGAATGATGAAGATATTGTCACTTAGTTATTTTGATCTGCCTCCACATCTGAAGACGTGTCTCTTATATGTGAGTATATTTCCGGAGGATTCTTTTATTGAGAAGAATGATATCATAAGTAGGTGGATAGGTGAAGAATTCATTCACAAAGAAGGCAGATATACATCACATGAGATAGGAGAAAGGTGTTTTAATGAGCTCCTTAATAGGGGTTTGATTCAACCGGGGAAGACAAATGAATATGGTGAGCTAGAGAGTTGCCAAGTTCATGACACAATTCTTGATTTCATCATATCCAAGTCCATAGAAGAGAACTTTGTTACTTTACTAGGTGTTCCCATTCTGACAATTGGGACACAAAGCAAAGTCGTTCGTCGACTCGTTCTACAAGGAGTTAATCAAGGAAATTCAACAATACAGCCAGCAGGTTTGGTGTTGTCCCATGTACGATCACTGAGTGTGTTTGGAGGTTTTGTGGAAATCCCTTCTCTGGAGGAATTCAAACATCTGCGTGTTCTCAACTTGAGCCATTACCAATCATTGGAAGAGCGTCATCTTGAAAATATAGTGAGGTTGCCCCAGCTAAGGTACCTGAACGTCAAAAATACAGAAATAAGGAAGCTCCCAGAACAAATCGGGCGTTTAAGTTGCCTAGAGTTGCTGGACCTAAGACACACTTGTGTAGAGGAATTACCAGCATCTGTTGTTAATCTCAAAAAAATTGACCCATCTTCTTGTTGA
>TRIAE_CS42_2AL_TGACv1_094620_AA0300640.1 gene=TRIAE_CS42_2AL_TGACv1_094620_AA0300640 biotype=protein_coding confidence=High
ATGGAGGCCGCGATTGGGTGGCTGGTGCAGGCCATCCTCGGAACACTCCGAATCGACAAGCTGGATGCGTGGATCCGCCAAGCCGGGCTTGCTGACGACATCGAGAGGCTCCGGTGCGAGGTCGAGAGGGTCGGGGTGGCGGTCAGCGCCGTGAGGGGGCGGGCGGCCGTGAACGAGCCGCTGGCCCAATCTCTCGCTCGCCTCAAGGACTTGCTCTACGAAGCCGACGATGTGGTCGACGACCTCGACTACTGCAGGCTCCAGCAGCAGGTCCATGGAGTTGCATGGGGCGATCCTGGCAGAATGCATGAAGCAGAACGAGTAGATGAGATATCGAGGGGAGGTGATGCTAATATACCTAGTAGCAGTGGTGGTAATAATTGGTCCAAATCAAGGGGTGATTATGATATCACAGAAGAAAACGACGGAAAACCTGTGAAAGCAAAATTTAAACACTGTCAAAAAGCAGTTAAGTGCGGAAGCGACAGAGGGACGTCAATCTTGAACAACCATGTCAAGAGTGAGGGTTGTATGAACCCCAGAGCAACTGACCAGCCGCCAAACTCTTCAAGCACCTGTGATGCTACGGCAAATGCTGCACCTGTTGTAATTGGTGATTTGTTCAGCAGAAAAAGGAGAAGAGACGAGGAGTTGGCACAAACCACTGCAGCTAACATAAACCTTTGGCACAAGGCAGATTGTTTCAATAGGATACAGGAAATAACTCGGCAGTTACAAGACATCCTAGAGGATGTGAGTGGTGTTCTCAAGATGCATGGATCGGCCTCTATTACAAGCTCAAATGATGTGTGCCCAACAACATCAAGTCTTAATCAGCAAAAAGTGTATGGGAGAGATTCAGAGATGAGCACCATCATAAACATGATTACATCTGATAAACATGAAGGTGTGTCTGTACTGCCTATTGTAGGCATTGGAGGAGTTGGCAAGACAACTCTCACACAACTCGTATATAATGATCCAACAGTAAAAGAGCAGTTTGAACGGAAATGGCTATGGGTGTCAAACAACTTTGATGAAGTAAGGCTTACAAGAGAGATGTTAGACTTCATTTCTCAAGAAAGTCATGAAGGAATAAATGATTTTGCGAAGCTTCAGGAGATGTTGAAGGTACATATGGAGTTCCAGTCGGAAAGGTTTCTGCTCATTTTAGATGATATCTGGGACACTCTGGATGATTACCTATGGAACAAACTGTTGTCTCCAATGCTATCAACTCGTGTGAAGGGCAATGTGATTATTATCACAACTAGAAATTTCTCTGTTGCACAAAGGATAGGTACCCTCGAACCGGTCAACTTAGGTGCTTTGGCAAATGATGATTTTTGGTTATTGTTCAAATCATGTGCATTTGGTGATGAGAACTACGAAGAGCATCAAACTCTAGGCATCATCGGGCATCAAATAGCAGAGAAGTTAATGGGTAACCCGTTGGCAGCTGGATCTGCAGGAGAACTATTAAGAAAGCAGCTTACTGTTGATCATTGGAGTACCATTTTGAGGAATGAATGTTGGAAATCCTTGCAACTAAGCAGGGGCATCATGTCTGCTTTAAAGCTTAGCTATGATCAACTACCCTACCATCTACAACAATGTTGCTCATACGTTTCTATATTTCCCTACAACCATCAGTTTCTTGGTGATGAGTTGGTCCGCATTTGGATTTCACAGGGATTTGTGAAGTGTAACCACTCAGGTAAGAAATTGGAGGAGACAGGACATGATTATCTGACTGATTTGGTGAATCTAGGCTTCTTGCAGCAAGTTGAATGCAAAGATGAGAGCACCCGTTTTCGAGATGAAATTTTTGTCATGAGAGTCCATAATCGAGTTGTAAGAGAAGAGCCATTTCAAGGCAGACAAACTTCCTATGCTATGTGTGGCCTTATGCATGATTTTGGACGGGTGGTTTCAAGAAATGAGTGTGCAATTATAGATGATCTATGGTGCAACGAAATTTTGCCAACTGTACAACATTTGTCAATAGTAACTGACTCTGCATACTGCAAGAATCAGGATGGAAGGATACCACGTAGCTACAAGTTTGAAGAAAATTTGAGAAATACAGTTACATCAGTAAGAAGATTGAGGACACTGGTGTTAATTGGGCAGTATGACTCTTTCTTCTTCCAATCATTTCAAGATATATTCAAAAAGGCACATAATTTGCGTCTGCTGCAAATGTCTGCAACAGCTTCTGATTTTAGTTCCTTCGTGTGCACTTTAGTAAATCCTACCCATCTTCGCTATCTGAAGGCTCCTACGCCAGGAGTAGCTTTACCTCAAGTTTTGAGCAAGTTCTACCATCTTCAAGTATTAGACACTGGCTCATACATTGATCCAATGATACCTAATGGTATCCATAATCTTGTGAGCCTGCGTCATATTGTTGTAGAAGGACTATCCTCTTCTATTCCTTGCATTGGTAAAATGACATCCCTTCTGGAGCTACATGATTTTAGGGTTCAAAATACTAGCAGCTTTGAGATAACACAACTTCAGTCCATGAACGAGCTTCTGCAACTAGGTGTCTCACGACTTGAAAATGTTACCACTAAAGATGAGGCTGATGGAGCAAAATTGAGGGACAAAATACACTTAGAAAAGCTGCGCTTGTCGTGGAAGTATAATGATCACAGTGGCAAAGCAAGAGAGGTGCTCGAGGGTCTTGAACCACATCCAGGCTTAAAGCATTTGCGGATATTTGGGTACAATGGTACTACTTCCCCAACTTGGCTTGCCAGCAATTTTTCAGTTACCTCTTTGCAGACGCTTCATCTAGAGGATTGTGGAGAATGGCAAATACTTCCATCTTTGGAAATGCTTCCGTTTCTTACGAAGTTGACGTTGTGCAATATGCAGAAAGTAATGGAAGCAATGTTTCCTTCATTGGAGGAGCTGGTTTTAGTTGAAATGCCAAAGTTGGAGAAATGTTCCTGCAGTTCCTTGTGGGATATGAACTCTAGTTTAAGAGTACTGAATATCAAGATGTGTAGTGCACTGAAGGTGTTTGATTTGCTTGATGGGGGCATTAAATTCGAAAGCAAGCAGAAATCATGGTTGCCCGGTCTTAGAAAGCTAATTATCTACGATTGTCCTCACTTGGAAGTAATGCACCCTCTTCCACCTTCAACCACATGTTCTGAATTCTTTATCAACAGAGTTTCAACACTGCCAAGGATGGAGGGATCATCCGGAGAAACATTGAAAATTGACGGTCCAGGTTTTTTACATGCTGGGTGGTTTTATGAGATGTGGACACTGGATGACAGAATATTAGCATTCCATAATCTAAGGGGCCTTAAGTACTTGTGTATCAGATATTGCCGGAATCTGATGTCTATTCCATTTGAAGGTTTTCGTCAGCTAGTCTCCTTAAAGAGTTTGGAAATAAGCAATTGTGGAAAACATCTCTCTCTAGATATACCAGAGTGTGCCCATGAAGATGTGGTAGTTGCAAATTGTACTGCCCTCCCATCTCTTAAAAATCTCAGAATTCATTCGTGTGGTATAACAGGGAAGTGGCTATCTTCGATGCTGCGACATGCGACGGCTCTAATGGTGTTCACTTTATGGGACTGCCCACAGATAACACAGTTATCAATAGAAGAGGGAGAAAACAGTCAGTCAAATCTTATCTCAACCATGCAAGCTTCTTCATCAGGCTATTCAAATGACTCATTGACAAGCTCAGCTCCAGACGGACTCTTGCACATTCCGTTAAATGTCCTCTCCTCTCTCAAGGAGATGGAAATTAGGGCATCCCCTTATCTAACATTTTGCCATAGCAAGGAAGGCTTTTCTGGATTTACCTCCCTCGAGAAGCTAACAATTTGGTCTTGCCCTGAGCTGCTCTCATCTTCGGTGTGTATTGATGGAAATGATGGCCAGGTGAATGGAAGTTGTCTCCTCCCTCAATCACTTGGACATCTCGAGATAGCCGATTATTCTCGAGCAATGCTGCAACCATGCTTTCCAAGGAATCTCACCTGCCTTAAAAAACTCCAAATATGGTTCAATAAAAGTTTGGAGTCTCTACAGCTACAGTCATGCAGGGCACTGGAGGAGTTGCATATTTCGGGATGTCCATCGCTCGCCGCACTAGAGGGCTTCCAGTTCCTTAAGCATTTGAGTTTATTCAGCACCCCCAATTTGCCACCATTTCTAGAGCATGTGTCAGGGCAAGGTTATGAGCTATGCCCTCAATTGGAAAAGCTTGTGACCAGTGACCCCTGTGTCCTTACCACGCCATTCTGCAAGCAGCTCACATCCCTACAACGCTTAGAACTTCGAAGTTGCGAGAGTGAAGCAACACGGCTAACAGATGAGCAAGCGGGAGCACTTCTGCTCATCACGTCCCTGGAAGAGCTCCAGTTTTGGAAATGCAGGTATCTCGTAGATCTTCCTGCGGAGCTGCACTGCCTTCCCTCCCTCAAGAAGCTGGAGATCGATAATTGTCACCGCATGTTGTGGCTGCCAGTAAAGGGCCTGCCACCTTCGCTGGAAGAACTGAATATAACCTGCCATGGCGGTTGCAGCATGGTTCTGGCTACTCAATGCAGGTGGCTAGCAACAAGAAAGCTAAAGGTCAAAATTGATGGAAAATATGTGAACTGA
>TRIAE_CS42_3DL_TGACv1_249283_AA0844100.1 gene=TRIAE_CS42_3DL_TGACv1_249283_AA0844100 biotype=protein_coding confidence=Low
ATGACTGGGGTGGCGCTGGCTGGCTTAAAGTTGGCTGCATCGCCAATCCTGAAGAGGCTCCTCGCTGATGCCTCAACGTTCCTTGGGGTGGACATGGCAAGTGAGCTCCATGAACTGGAGACCACAATTATGCCGCAGTTTGAGCTGATGGTTGAAGCAGCTAACAAAGGCAACCACAGGGTCAAGTTGGACAAATGGGTCCAAGAGCTCAAAGAAGCCTTCTACAAGGCTGAAGACCTGCTGGACATGCATGAGTATGACCTCCTTGAGCGCAGAGCAAAGACTGGGAGAGATTCCTCGCCACTGTGTGCCTCATCCATCAGCACTATTTTGAAGCCTCTGCGTGCTGCATCTAACAGGTTATCCAATGTTCGCCCAAAGAACAAGAAGCTACTTTTCCAGCTGAATGAATTGAAGGCCATTCTAGCGAAAGGGAAGGGGTTCTCTGAGCTTCTTTGTTTACCAGGAGCAGGAGGTATGGGAAAATCCACCTTGGCACAACATGTTTACAATGACAAGAGGGTACAAGAACATTTTGATGTCAGGATGTGGGTGTGCATCTCACGCAAACTTGATGTCCATCGTCATACACGGGAGATAATCGAATCCGCAGCTAAGAGGGAGTGCCCACGTCTTGATAATCTGGATACTCTCCACTGCCAATTAAGGGACATACTGCAGAAGTCAGAGAAATTCTTGCTTGTACTGGATGATGTTTGGTTTGATGATTCGAGTAGTCAGATGGAATGGGACCAACTGTTAGCTCCCCTGGTTTCTCAGCACAAGGGAAGCAAAGTTTTGGTAACTTCTCGACGGGATACATTTCCTTCCGCTCTTTACTGTGAAAAGGTGCTCCGTTTGGAAAGCATGGAAGATACTCAGTTCTTGGCACTCTTCAAATACTATGCCTTCACTGGAGCACAAATTGGAGACCCTCCGTTGCTTGAAAGGCTAGAAGCGATTGCAGAGGAGATAGCTAAAAGGCTTGGACAGTCTCCGTTGGCTGCAAAAGTTGTTGGTTCCCAGTTGAAAGGGAAAATGAATATCTCTGCCTGGAAAGATGCTCTGACTTTAAAGATTGACAACTTAAGTGAGCCTAGAATGGCTCTGTTGTGGAGTTATCAGAAGTTAGATCCACGTCTGCAGAGGTGCTTTGTATATTGTAGTTTGTTTCCAAAAGGGCACAGGTATAACACTGATGAGTTGATTCACCTGCTCATAGCGGAGGGGCTTGTTGATCCGTGCAACCAGAACAGGAAAATGGTAGATGTTGGAAAGGATTACCTCAATGAGATGGTTTCTGGGTCTTTCTTGCAACAATTTCTGAAAGATTTTTGGACACATACTACATTATGCATGATCTTCTTCATGATTTGGCAGAGTCGCTCTCTAAAGAAGACTGTTTCAGATTAG
>TRIAE_CS42_4AL_TGACv1_289721_AA0976000.1 gene=TRIAE_CS42_4AL_TGACv1_289721_AA0976000 biotype=protein_coding confidence=Low
ATGCTGCAGTTTCTTACTCCTCTGGTCTGCAAGATCATGGCAGAGTCATTACTTCTCCCTTTGGTGCGCGGTGTGGCCGGCAAAGCCGCAGACACATTGGTCGAGACTGTGACCCAGATGTGTGGCCTTGACAATGACCGCAGAACGCTAGAGCGCCAGCTGCTAGCCGTTGAGTGCAAGCTGGCCCATGCTGAGGAGTGGAGCGAGACAAATAGCTATGTCAAGAGTTGGATGAAGGAGCTCAAGTCCGTAGCCTACGAGGCTGACGACGTGCTGGACGACTTCCAGTACGAGGCACTGCGCCGCAAGTCTAAGATTGGCAAGTCCACTACCCACAAGGTACTCGGCTACATCACGGACCGCAGCCCGCTGCGCTTCCGTTTTGAAATGAGCAAGAAACTCAAGACCGTCCTTGCGAAGATCAACAAGTTGGTTGAGGAGATGAACAAGTTTGGCCTGGAGAATTCTGTTAGTAGGGTGGAGCGGCAACATCCTTGCCGGCAGACGCACTCAAAACTGGATTGGTCTACCAAGATCTTTGGAAGAGATGATGATAAGGAGGAGGTGGTGAAGTTGCTGCTGGAACAGCAAGATCAGCAGCAGGTGCAGGTGCTGCCCATATTTGGGATGGGAGGTCTTGGCAAGACGACTCTTGCTAAGATGGTGTACAATGACCAACGGGTCCAACAACATTTCCAGTTGAACATGTGGCACTGTGTGTCGGACAACTTTGATGCCATTGTTCTTGTGAAATCCGTTATTGAATTGGCTACGAATGGAAGTTGCAACCTACCTAACAACATCGAATTATTGCAAAAGCGGCTTGAGGAAGTCATTGGCCAAAAAAGGTTTATGCTCGTGCTTGATGATGTGTGGAATGAAGATGAGAGGAAGTGGGAGGATGCTTTGAAGCATCTTTTGTGTTCTGTTGGTGGACTAGGAAGCAAGCTGCGGCGGTTACCAGAAGACATGGCAAGACTGAGAAAGCTCATCCATCTTTATCTTTCTGGTTGTGATCATCTCGAAAGTATGTCTCCAAACTTTGGTCTACTGAACAACCTTTACATATTAACAACATTTGTTGTGGATACTGGAGATGGCCTTGGAATAGAGCAGCTCAAAGACATGCAAAAACTTATCAATAGGTTGGAACTATTGAATTTGAGCAACATAATGAGTGGGGAAAATGCAAAAGAAGCAAATCTCAGCCAGAAGCAAAATCTAAGTGAGTTGATGTTCTCCTGGGATCAAGAAATGAATGATGAGCCTACATGTGTGGAAGAAGTGCTCCAGTGTTTAGAACCTCATAGTAATATCCAAAAGTTGGAGATACGTGGATATGGTGGCCTAGAAATATCAGTGTGGATGAAAAATCCTCAGATGTTTAACTGCTTGAGAGAACTTGAAATGTCCAACTGCCCAAGATGCAAGAGTATACCTGTAGTGTGGCACTCAGCCTCTCTAGAGATTTTGTCCTCATAG
>TRIAE_CS42_6DL_TGACv1_527167_AA1699820.1 gene=TRIAE_CS42_6DL_TGACv1_527167_AA1699820 biotype=protein_coding confidence=High
ATGGAGGTAGTGAGTGCTTCACACGGCGTGTTGGGTCCCCTGCTGGGGAAGCTCACTGGTTTGCTCGCGGGTGAGTGTGCCCGCCTGAAAGGCGTCCGGCGTGAGTTCCGCTCGCTCAGATCCGAGCTGACCTGCATGCATGGCGCGGTCGAGAAGTACACGATGATGCAAGATCCCGATGTTCAGGTTAAGAAGTGGATGTCGCTGGTGAGGGAGCTGACCTATGACATTGAGGATGTCATCGACAAGTTCATCCACCAGCGCGGCACTGACGGCCACCAGCACCAGGGAGGCTTCAAGGAGTTCTTCCGGAAGACTGCTCGCAGACTCAAGACCCTGGGCTCCCGCCGTGGAATCGCTAGCCAAACCAACGATCTGAAGATTTGTCTCAAGGAGGTAAAAGAGTTGAAAAGTAGTTACAAGCTGGATGATATTCCCTATCAGCATTCATCTGTGGATCCCCGCTTGTCTGCTTTGTTTGTTGAGGAAGCACATCTCGTGGGCATTGATGGCCCAAGAGATGATCTTGCCAGTTGGATGTTGAAAGATGAAAATAGCTTGACAAAGCATCGCAAGGTGCTGTCCATTGTTGGCTTTGGTGGTTTGGGGAAAACGACACTGGCGAGGGAGGTCTACCGCAAGATCCAAGGGCATTTCCATTGTGTGGCTTTTGTCTCTGTCTCACAAAAGCCTAATGTAAAGAAAATTATGAAGGATTTGATCTCCCAGATGCCTTGCAAGAAAGATTTTACAGAAGGTATCGACAGCTGGGATGATATGAAATGTATTGCGAAGCTAAAAGAGCTCTTACAAGATAAGAGGTAA
>TRIAE_CS42_3B_TGACv1_227794_AA0824720.1 gene=TRIAE_CS42_3B_TGACv1_227794_AA0824720 biotype=protein_coding confidence=High
ATGTCAAAACGAGAAGAAAAGCATCTCATCGACGAACTCATTGAATTCCTTGATGAAAAGAGGTGCCTCATGGTAATTGATGACACGTGGGATGAAAGTGCGTGGGATTTTATCAAGCGGGCTTTCTCTAAGAACAGTATTGGAAGTCGGTTAATCATGACAACCCGCAATGTCGGTGTTGCTGAAGCATGTTGCTCTTCAAGTCATGATATTATTTATCATATGAAACCTCTTTGTGAGGATGTCTCAAGAAGGCTTTTCTACAAAAGAATATTTTCTCATGAGAAAGAATGCCCTCATGAATTGGTGGAAGTATCTGAAAACATCTTGAAGAAATGTGGTGGAATACCATTAGCAATTATTACCATAGCAAGTCTTCTATCCAATAACCGCCAGATGAGAACAAAGGACCAGTGGGATGCGGTGCTCCATTCCATTGGCCGTGGACTCAAAGAAAATCGCAATGTAAAGGAGATGAAGAAGATATTATTATTCAGCTATTATGATCTACCTTCTTATCTTAAGCCATGTTTACTGTATCTAAGCATCTTTCCAGAAGATCACCTGATCATCAGAGCCAAGTTGATATTGAACTGGATATCTGAAGGTATCGTTTATAGTGATGAAGAAGAAACTAGCTTATATGAGCTTGGTGACAGCTACTTCAATGAGTTAGTAAACAGAAGTATGATCCAGCCGATAGGTATTGATGACGAAGAGAAAGTAAAAGCTTGTCGTGTACATGACATGGTGCTTGACCTCATATGTTCATTGGCTAGTGAAGAGAACTTTGTCACTATATTGAATGGCACCAAGAGGAAAATTTCTGACTCCCAAAGCAAGGTCCGAAGATTGTCGATCCAAAATAGCAGTGTAGAAGTGGATACCATCAGTATGGCTCAAGTAAGATCAATTTCCGTTTTCACAAATGATAATGTTGACCAACTGTTCAAAGTTTCAAGCTGTCAAGTTTTGCGTGTGTTGGATTCAGAACATTGTCCTACTCTGGATACTTGGAATTTTTTGCATTTGAGGCAGCTACGATTGAGAGATTATGGAGGTAAGAAGCTTCCAATGGAAATGGGAAAGCTATTGTTTTTGCAACTCCTGGATATTAGTGGAACAAGTGTAATAGAAATACCGTCAAGTGTTTTTGGACTTAAACGTCTGATGTACTTTGACATTGGCTGGGTTTTTAGTGTGAAGCTCCCGCCTGGGGTTGGTAACTTAACTTCCCTAGAAGTGCTAAAGGGGTTGGCAGTGGGTAAAATGCAATCTTATGACTGGTGTAATCACCATGTTGCGAAAGAGCTGGGCAACTTGACCAAGCTGAGGGTGCTCCATATTTTCTTGATAATTTTGGATGAGAGCATAGCTAAAACTCTGGTGGAATCCCTAAATAATCTCCACAAATTGCAAGTGCTAGATATTGCTGGTCACAAAGGGAGACATCTCAATCTCATGCACGAAGGCTTGGTGCCGTCTCAACAACTCCGTAAAGTGTTAATTACAGGTTGCTCAGCATGGACACTGCCGGCATGGATTAATCCTTCATCGCTTCCTCTCCTGTCGTATCTGGAAATAACTGTGAGTGAAGTGCGACCGGAGGACATCCTGCTTCTTGGGACGTTGCCAGCCCTTCGTTATCTCGATCTAAGCGATGATGGATATTGGTCCCAACATGAGTCAGTAAAGTGGGACCAGAGGGTAACGGAAATGGAGAAGTCTGTTGTTACTGCTGATGCATTTCCATGTGTGGAAAAGTGCTACTTCCGTGGTATCGCCATTGTGCCGTCTATATTTCCACGAGGAGCCGCACCAAGGCTTAAAGAATTGAAGTTCAGCTTCCCAGCTAGGTGGATCGGCCGTGGTGACAATGATTTAAGCATGGGGCACCTCCCCTCCCTCGAGAAAGTCCAGGTTACCGTTTGGTTTAGGGAAGCCAGCGATAAGGTGGTGGAGGAAGCAGATGCGGCTCTGAGGGCCGCAGCGGAAGACCATCCCAATCGTCTCGTCATTGAAATCTACAAATAG
>TRIAE_CS42_U_TGACv1_640702_AA2070090.3 gene=TRIAE_CS42_U_TGACv1_640702_AA2070090 biotype=protein_coding confidence=High
ATGGAGGCGGCTCTGGTGACTGTGGCGACGGGGGTCCTCAAACCTGTCCTGGTGAAGCTGGCCACCCTGCTCGGGGACGAGTACAAGCGTTTTAAGGGTGTGCGCAAGGAGATCAGGTCTCTCACTCATGAACTCGCCGCCATGGAGGCTTTTCTCCTCAAGATGTCGGAGGAGGAAGATCCTGATGTGCAGGATAAAGTCTGGATGAATGAGGTGCGGGAGCTGTCCTATGACCTGGAGGATGTCATCGATGACTTCATGCAAAGTGTTGGTGACAAAGAAGAAAAGCCAGATGGCTTCATTGAGAAGATCAAGAGCTCTCTAGGGAAGTTGGGAAATATGAAGGATCGTCATCGAATTGGCAAGGAGATACATGATCTGAAGAATCAGATCATTGAGGTGGGCGACAGGAATGCAAGGTACAAGGGACGTGAGATCTTCTCCAAGGCCGTCAATGCGACCGTTGACCCTAGAGCTCTTGCTATCTTTGAGCATGCATCAAAGCTCGTCGGAATTGATGAACCCAAGGCTAAGCTGATCAAGTTGTTAACTGACGAGGATGGAGTTGCATCAACACAACAACAAGTGAAGATGGTCTCCATTGTTGGATCGGGAGGAATGGGCAAAACAACTCTTGCAAACCAAGTGTATCAAGAGCTGAAAGAGAAATTCAAGTGTAAAGCTTTCATTTCAGTGTCACGAAATCCAGATATGACAAATATCTTGAGAACCCTCCTTAGTGAAGTTGGGTGTCAAGATTATGCTGACACTGAAGCAGGGAGCATACAACAACTAATAAGAAAGATTACCGACTACCTAGCAGAAAAAAGGTATATTATAGTGATTGACGACATATGGGATGTTAAAACATGGGACGTTATTAAGTGCGCATTCCCCATGACCAGATGCGGTGGTGTAATAATCACCACTACACGGCTGAGTGATGTTGCATGTTCGTGTCATTCATCAATCGGTGGCCATATTTATAATATAAGGCCTCTTAATATGCAGCACTCAAGACAACTATTCTACAGAAGATTATTCAGCTCCGAAGAAGATTGCCCTTCATCGCTCGTGAAAGTTTCTAATCAAATCTTGGAAAAATGTGATGGGATGCCTTTGGCAATCATTGCTATAGCTGGTTTGTTGGCTAACACAGGAAGATCAGAGCATCTATGGAACCAAGTGAAAGATTCAATTGGTCGTACACTTGAAAGGAATCCTAGTGTCGAAGTAATGATCAAGATATTGTCACTTAGTTACTTTGATCTTCCTCCGCATCTAAAAACATGTCTCTTGTATCTCAGTATATTTCCGGAAGATTCTATTATTGAGAAGAAAACACTAATATCAGGCTGGATAGCCGAAGGATTCATTCACAAAGAAGGTAGATATACTGTATATGAGGTAGGAGTGAGGTGTTTTAATGAGCTCGTCAACAGGAGTTTGATCCAACCTGTGAAGGCAGGTAGGTTTAGGGGGAAGAGCTGTCGAGTTCACGACACAATTCTTGATTTCATAGTATCCAAGTCTATTGAAGAGAACTTTGTTACTTTCATTGGTGTCCCCAATTTAAATACCATGGCACAAAGCAAAGCCCGTCGTCTCTCCATTCAAGTTGAAGCGGAAGGGATGCCGATGAACCTGATATTATCTCATGTCCGATCACTTAACGTGTTCGGGAATACAGTGAGTATTCCTTCGATCATGGAGTTCAGGCATTTGCGTGTCCTTGATTTTGGAGGAAACAGACTATTGGAAAACCGTCATCTCGCGTATGTAGGGATGCTATTTCAGCTAAGGTATCTCAACATTTACATGACAGCAGTAAGCGAGCTCCCGGAACAAATCAGACACTTACAGTGCTTAGAGATGTTGGACATCAGGCGTACAAAGGTGTCTGAGTTGCCAGCCAGTATTGCCAATCTCGGCAAACTTGCACACTTACTTCTTAGCTCAGATACTGGCACAAATGTTAAGTTTCCCGACGGAATTGCTAAGATGCAAGCACTGGAGGCTTTGCATAGTGTTAACACCTGCAATCAGTCATATAACTTTCTGCAAGGGCTTGGTGAGCTAAAGAATCTGAGGAAGCTGGGCATTAACTATCGGGGTGTTGCCCAGGAAGACAAGGAAGTTATTGCTTCTTCTCTCGGTAAGCTATGCACACAAAACCTTTGTTCTCTAACTATGTGTGAGAATGATGATGACGACTTCTTGCTGAATACATGGTCCACTTCTCCGCCGCTTAACCTCCGAAAACTTGTGATATGGGGTTGTATATTCCCAAAGGTTCCGCATTGGGTAGGATCACTCGTCAACCTACAGAAGTTACGGTTGGATGTGGGGAGAGGTATCCGGCATGAAGATATCTGCATTCTTGGAGCCTTACCCGCTCTGCTCACTCTGGGTCTAAATGGAAGGGGAAAACAACCTTCTTGTGAAGATAGAAGGCTGGCAGTTAGTGGAGAAGCTGGGTTCCGATGCCTGAGGAAGTTTAATTGCTGGAGGCGGGGAGATTGGATGGATCTTATGTTTATGGCAAAATGTATGCCCAAGTTAGAAAAATTGAAGATTATATTTTACCGGCATGCCGAAGATGAGGCTCCCATCATTCCTGCTTTCGATTTCGGGATCGAAAACCTGTCCAGACTCACCACTTTCAAATGTCACCTAGGTTGTGGGCCTATGACAACGAAACTTGTTGACGCTGTAAAGGCTTCTCTGGACAGAGTAGTCAGCGCACATCCCAACCCCATTACTCTAATCTTCAGTTATTGTTAG
>TRIAE_CS42_7AL_TGACv1_556614_AA1767160.1 gene=TRIAE_CS42_7AL_TGACv1_556614_AA1767160 biotype=protein_coding confidence=High
ATGCTACTCACAAGCAAGCAAGCAAGCAAGCACATTTCTGCTCACACCACAGACCACACCATTGTTGTCCTCTCCAGCTTGTGCTTCTCCGTGTTGTTACGCCGTGTTCCAATGGCGGCGTCGGTGGTGGTCAATGTCGTTGTCCAACCACTGGTCACAGTCGTGATGGAGAAGGCGTCCAACTACCTCCTTGACAAGTACAAGGTGATGAAGGGCATGGAGGAGCAGCACGAGATACTCAAGCGCCGGCTGCCCGCCATCCTGGACGTCATCGCTGACGCTGAGCAGGCAGCAGCCCACAGGGAAGGTGCGGCTGCCTGGCTCCAGGCCATCAAGAAGGTGACCTACCAGGCGAATGAGGTCTTCGATGAGTTCAAGTACGAGGCGCTTCGTCGGAAGGCTAAAAAGGAGGGGCACTACAAGGAGCTTGGATTCAGTGTGGTAAAACTCTTTCCCACCCACAACCGTTTCATATTCCGTAACAGGATGGGAAGAAAGCTCCGCAAGATTGTGCGGGCTGTTGAGGTGCTTGTGACTGAAATGAATGCCTTTGGCTTTAAGTATCAACAACAACCACCGCAGGTATACAACCAGTGGCGACAGAAGGATCATGATATCCTTGATCCAGAGAAAATTGCCAGCAGATCGAGAGCCAAAGATAAGAAGAAGCTTGTTGATATACTGGTTGGTCAAGCTAACAATGCAGATCTCACGGTTGTTCCCATCGTTGGAATGGGGGGTCTGGGAAAGACCACGTTAGCCCAACTTGTTTACAATGACCCTGAAATTCAGAAGCATTTCAATTTGCTGCTATGGGCATGCATCTCTGACAGCTTTGATGTGGATTCTCTGGCTAACAGTATAGTTAAAGCAGCTCCTGAGAAGAATAGAGCAGAAGTAGCAGCTTCCGTCATGAAAACACCGCTAGATAGGCTTCAGGATGTAGTTAGCAGGCAAAGGTACCTCCTTGTATTGGATGATGTCTGGACACGGGAGGTTCATAAATGGGAGCAGCTCAAGGCCTGCCTTGAACGTGGTGGCATGGGGAGTGTGGTCCTGACAACAACTCGTGATAAAGGAGTTGCAGAAACGATGGGTACCGTTGAAGCTTATAATCTCGGAGCTTTGGGAGGACAGTACATAAAGGAAATTATTGAGACAATGTCATTTAGTTGTTTGAAGAAGGGAGAGGAAAGGCCCGCCGTGCTGGTGAATATGGTTGATGAGATTGTGGAACGATGTGCTGGCTCTCCTTTAGCTGCAATAGCTCTAGGCTCCATACTGCGTAACAAGACCACCGAAGAAGAATGGAAAGTTGTTTCAAGCAGAAGCAACATTTGCACCATGGAGTCTGGAATCTTGCCGATACTCAAGCTCAGTTACAATGACTTGCCGCCACATATGAAGCAATGCTTTGCCTTTTGTGCTATATTTCCCAAAGATTATGAGATTGATGTGGACAAGCTGATCCAACTATGGATTGCACATGGCTTTATTATCCAAGAAAAGCAAGTTCGTCTTGAAAAGATTGGCAAACAGATTTTCAATGAACTAGCCTCAAGGTCATTCTTTCAGGATGTGAAACAAGTCCAGGCCACAGTCAGTGAAATTGAACAGGACGGGGCGTGTTATTTCAGAACTACATGTAAAATTCATGATCTTATGCATGATGTTGCACTGTCTGTAATGGAGAAGGAATGTGCCTTGGTAACTGAGGACCCATGCAAGATTGGATATGTTGTCGCAGCTGAGGAACCAAGTCAGAGTGAGTGGCTTCCAGACACGGCTCGACATTTATTTTTTTCATGCAAGGAACCAGGAAGAAAATTGAATCGTTCTCTCAAGAACAGCTCTCCAGCCATCCAAACACTTCTATGTGATAGCTTTATGAGCAGATCATTGCATCATTTGGCAAAATACAGCTCCTTGCAAGCATTACAGCTCCGTTTGTTGGGATCATTTCCGCTGAAACCAAAACATCTGCATCACCTGAGGTACCTAGATCTCTCAAGAAGTTTAATCAAAGCACTTCCTGAAGATATGAGCATTCTATACAACCTGCAAACGTTGAACCTCTCTGGCTGCGTATCTCTTCATGAACTTCCAAGACAAATGAAGTATATGGCTGCCCTCCGCCACCTTTACACTCATGGTTGTCCAGAGCTGAAAGGCATGCCTAGAGACCTAAAAAAACTCACATCCCTACAGACACTTACATGTTTTGTAGCAGGTAGTGACTCTAATTGCAGCAATGTTGGAGAGCTCGGGAATTTAAACCTCGGTGGTCAACTAGAGTTACATCATCTACAGAACGTGACAGAAGAAGCTGCAAAAGCTGCAAACCTCGTGATGAAGAAGGAAGTAACAGAACTGACATTAAAATGGACTGTTGGATCGGAAAACGATGTTGATAAATCTAGCAGTCGGGATGATGCAAAAGTGCTCGAGGAACTTAAACCTCATGATGGGCTGCATGCTATAAGGATACACACCTATGGAGGCACCACCTTTCCAACATGGACAACTATGTTACAAAACATTGTCGTGATCCATATTTCTCATTGTAACAAACTGCAATGGTTCTTTAGTGGTGACATTAATACATCCTTTGCATTTCCAAACCTGAAGGAGCTTACGTTGCGAGAGCTTGTCTCCTTTGAAAGATGGTGGGAAATAGATAATGGAATGCAAGGTGAAGTGATCATGTTTCCTCGGCTTGAGAAATTGTGTATTAGTCAGTGTGAAAAGTTGACAGCATTGCCAGGGCAACCGACCTTCCCAAACCTCCAGATTACTCGTATCGAGAGATGTCCAGAGTTGACAACTAGATTTGAATCACCAAAGCTCAGTGTATTGAAGATGGAAGGACGTGATGTACAGTTGTTCCAGTGGGTAGCCAGGCATATGACTTCATTGACCAATGTGGAACTGCATAGCCTTGTAGACAGTACGGAAACAACCTCGGCGGTGGCTGAGCATGGTTTGAGGGAAGTTCTGGATTGCAAGGAAAAAGGGAATGATCATGATTTTCCTCTGACAGTTTTGGTGCTACAAAACTTTAAGCCATGTATAAGAGAGCTGTGTTCATGTTTTGCACACCTGCAAGATTTGTCAGTTTGGAGGTGCCATGCACTCCTCCACTGGCCAGAAAAGGAGTTTGAAGGACTGGTATCCTTGAGGAAGCTTGCGATTCACCAATGTGAGAATCTGACTGGATATGCACAAGCTTCTACCGAGCCATCAACATCATCAGAAAAGAGTCAGCTCCTTCCACGTCTAGAGTTACTAGTGCTAAGGAAATGTGAAAGTTTGGTTGAGGTCTTCAATGTCCCTGCATCACTCAGGGTGATGGAAATTCTTTATTGCAAGAAGCTTGAGTCTATATCCGGCAGGAGGCTGCTGCAGGGACAGTCAGCATCGTCGATTCATCAAGGGCCATCTAGTATAGCAGAGGTGTCATCATCATCATCATCATCATCATCACCATCATCATCTGGAGATTGGGCGGAGAATTTGGAAAAATTGAAATTAGTCGAGTGTCATGGCTTAACAGGGGTCCTCCATCTCCCCTCATCCCTGAAGGCTCTAGACATTGATAGTTGCAGTGGGTTGACATCTCTTGAATCTAGCTCAGGAGAGCTTCCATTATTGGAGTGCCTCTACCTTTGGAGTTGCAATAACCTGTTATCCCTACCGGATTGGCCACAAGCATACTCATATCTCCAATGTCTCTACATTATGAACTGCACTGTTATAAAGACGCTCCCTAGAAGCCTGCAGCAACGCCTGGGCACCATCCAGGAGGAACACGTCGATGCTCATTATTACGGAAATAAGCCAAGGCCTATCCCTATTCTGCTCAAACCAAAGACATGGAAATGTGCCATCCGTAGAGATTAG
>TRIAE_CS42_7AS_TGACv1_569202_AA1810070.1 gene=TRIAE_CS42_7AS_TGACv1_569202_AA1810070 biotype=protein_coding confidence=High
ATGGTGGAGATGGTGCTGAGCATGGCGAGGTCCATGCTGGGGGGAGCCATCAGCACGGCCGCCTCTGCCACTGCCGCAGAGATGAGCCTCCTCATGGGTGTACGCAAGGATATCTGGTTCATCAAGGACGAGCTAGAGACCATGCAGGCATTCCTGGCAGCCGCTGAAGCAATGAAAGAGAAAGACATGCTACTAAAGGTGTGGGCGAAGCAAGTAAGAGACCTATCCTACAATATCGAAGATTGCCTTGGTGAATTCATGGTGCATGTGGCGAGTCAAAGCTTGTCGCGGAAGCTGATGAAGCTCAAAGACCGCCATCGAATGGCTGTGCAGATCCGCGATCTCAAATCAAGAGTTGAAGAGGTGAGCAGTAGGAACACACGCTACAATTTGATCACAACCAAGGCCTCCAACAACGTTGACGAGGTGAAGTCCAACATGGAAGATGTTCGCAAACACTCGGGTAGCAACATTGATGAAGCAGAGCTTGTGGGCTTTGATAAGCCTAAGAAGGAATTGATTAATCTCCTGGATCTCAACACCGAAGTTGGTCTCGCCAATGTGATATGTGTCGCGGGCATGGGTGGTTTAGGCAAGACCACTCTTGCACGGAAAACATATGAAAGTAAGGAAGATATTGTGAAGAATTTTTCTTATCGTGCTTGGATCACAGTATCACAATCATTTTCTAAGATAGAGATGCTCAAGGATATGATCCAGCAGTTTTTTGGTCGTAATTCACTAGACAAATGCTTGAATGGTGTTGAAGGGAAGAGAGTGCGAGTAGAAGACCTCTCCAAGCATCTCACAGATGAGTTAGAGGATAAGAGGTACTTTATTATTCTTGATGACTTGTGGAACATACAAGATTGGGAATGGATCGAAGATTTTGCCATTCCTAGTAGTAACCAGAAAGGTAGTCGGGTAATAGTAACAACACGAGATGTTGGCTTAGCTAACCAGATTACTGTTAAAAATTTCGTCTACCACCTTAAACCCCTAGACTCACTTGATGCTACAGAATTGCTACTAAGAAAGAGTAGAAAAAGACCGGAAGACATGGAGAAAGATGAGAACTTGAAGAAGACAGTTGAACAACTAGTTAAAAAGTGTGGGTGCTTACCGCTGGCTTTACTCACAGTAGGAGGCATCCTTGCTACTAAAAAGATAGCAGAGTGGGCACAAGTATATAACCAACTCCCCTCAGAGATGGAGACCAACCCTAGCCTTGAGGCAATGAGGAGTATGGTTACTCTGAGTTATAACTACTTGCCATCTTATCTTAAGTCATGCTTTCTGTACTTAAGCATCTTCCCTGAGGATTATGAAATCCAGATGAGGCGACTAGTAGAAAGATGGATTGCTGAGGGGTTTGTTAAAGCCAGGACTGGGGTGAACATTGAGGACGTGGGAAAAGATTACTTTAATGAGTTAATCAACCGAAGCATCATTCAACCTGCGCGGGTGAACATAGAAGGGGTTGTTAAGAGCTGCCGAGTTCATGGTTACAATTCCCAGAAATGA
>TRIAE_CS42_2AS_TGACv1_112389_AA0337080.1 gene=TRIAE_CS42_2AS_TGACv1_112389_AA0337080 biotype=protein_coding confidence=High
ATGGATCCGCCGATGCCGATGTCGATGTCCGTTGTGTTCCCGTCGATCGATCCGCCCAAGCCGGCGGCCGTCCTCTCCATGGATCTCCTGCTGGAGGAGGCTCTCCGGGCCATGGCGCGCGCGGCGGAGCAGTTCCGCTCCCTGGGCGAGAAGCAGGCCAAGCGCCTCATGGTCGCCGGCGCCGGGGGCGGCAAGCTGCGGGAGGTGGCGACCCAGCTGGAGCAGGTCCGCGACCTGCTCGGGGGCGTCGACGACGGGGGCAGCTCTCCGGCGGCGGCGGAGTCCTTCTACGGCATCGACGACCTGCTTGATGAGATTGAGTACCACAGGATCGCCTTCCACCTCGAAGCCTCCCCAAATCCAAATCCAAAGGTCAGCAATCCCCTGGCTTCTGCTCTCAGGCTGGGCAGGCGATTCCTTAGCAGCAGCAGCGATGGGCAGGCGTCCCGCTCCCGGTGGTTCCTCAAGGACCTGGATTCCGTCGCAACCAGTTTGGCCTCTCTGCTCAACCAAGTCCAAGGATCCAGTCTGCCACTTGCCATCTCCGATGCGCCGCCCCAGGACAACAAGGTGTTTGGCCGCAGCAGGGAGCTCAATGACATTGTTCAGATGCTGACAGAGCCGCTCTCGTCCCACCAGCCTACCCTCCAGGTGATCTCCATTGTTGGCTTCGGCGGTCTGGGCAAGACCACGCTCGCCCAGTCGGTCTACGATCACATCCGAGTACAGCGCCACTTTGATCTCACGGCATGGGCACATGTCTCCGCCAAGCCTGACAGACTGGAACTAGCAAATCAGATACTGCGTTCGGCCAGCCCAGCCTACCGTGGATCCATTGACAAAGATGCCACCTTCGGAGCTCTTCAGTCGCAACTCACTCAACTTCTGGCATCCAAGAGATTTCTGCTTGTTCTCGATGATGTGTGGGATGTGCCCCAAGATACATGGCAAGAACTCCTCATTCCTCTTAAATCTGCCCAAAGTGGGAGCAGAATTATTGTCACCACCAGAACACCAAAGGTTGCTGACATGCTCGGTGCATCTCACACCTACCACCTGAATCCACTGGGCATCGAAGATTGTTGGTCCTTGTTCCACCGATATGCTTTTGGGGGCTGGAGCACACATGATTCCAGTGATGAACTGGAGCAGATTGGGAGGGTGATTGTTGCTAAAGTCGACGGGTTGCCTTTGGCTGTCAAGGTGCTGGCAGGACTGCTTGGAGCTACAAAGAGCACAAAGTACTGGCGTATTATCTCGGAAAAGCAATTTTCCGGAGATGCCACTCTCTCCTCGCTGCGTTTGAGCTACAGTTACCTGCCAGGACGACTCAAGCAATGCTTTGCATTCTGCAGCATATTTCCCAGGAACTGGAAGTTTGACCAAAAAACCATGATCCGCCTTTGGATGGCGAATGGTTTTATACAGTCCCAAACCGACACTGGTAAAAGGATGGAGGATCTGGGCACAGATTATTTCAATGCTCTCCTATCTCGGTCATTCTTCCAAACTCTTAGGCAGGGCCCTCGCACACACTGTATCATGCATGACCTGATCCATGATCTTGCAGTGTCAGTTTCAACCAATGATTGCTTTCAAATTGAGCCTGGCATGACCCGTTCTATCCCCTCAACGGTGCGCCATATCTCGGTCACTACAGATGGCGTACAAGACATCAATGCTGCCATCAACATGCTACCGAAAAAGCTGCGCACCTTGTTAGTTCTGAGAACTCGTTCTTTCTCCTCATATTGCCTTCAAGGAGACTTCTTAGCGAAGCTCAAGACTCTGCGGGTGCTTGATATTAGCCACTCTGATTACACTGAATTGCCAATGTCCATTTCCTGCTTAATCCATCTCCGTTACCTGTCCCTGTGTCGCACCATTCGGAGTCTTCCAGAGTCGACAAGCAAGCTGCTCCATCTACAAACGTTGCACTTTACAGACAGGTGTTCCCTTGATAAGCTTCCAGCAGGAATAAGTAGGCTTGTAAAGTTGCGGCACCTTGGAATCGACATGAAGTACATTGCACAGGTGCCAGGCATTGGTCGGCTTATTGATCTGCAGGGATCTGTTGAGTTCTGTGTTAAAAAGGGGGGAGGGCATGCCTTGCAGGAGCTGAATGGCATAAACGGTCTCCATGGCCAACTAAAAATTAAAGGTCTTGACAATGTTTTGAGCAAGGATGAAGCCACCAAGACCGACATGAAAAGAAAAGAGAATCTCAGGGCGCTGAGACTGGAATGGAGTTCAGCTAGTAGAATTCTCACCCCCGTGACTGACTATGAAGTACTAGAAAACCTACAGCCACATCAAAACTTGAAGGAACTTCACATTGTGAGGTATCTTGGTGCAACAGCTCCGAGTTGGTTACAGTATGCTGCGCTGAGGGAGCTGCAATCCTTGCACCTTGTTAATTGCAGGAGCTTGGGCGTTCTACCTCCACTGGGGCTCCTGCCGTCACTCCAACAATTACACATGAAGGAGCTGTGCACAGTTAAACGAATTGGACATGAGTTCTATGGGGACTATTCCATCAAAGCCATCTCGAATCTATTGTGGTTTTAA
>TRIAE_CS42_U_TGACv1_641911_AA2107110.1 gene=TRIAE_CS42_U_TGACv1_641911_AA2107110 biotype=protein_coding confidence=High
ATGGTCGAGGCGGTGGCCGGCTGGCTGGTGTGCCCGGTCATACGGATCGTCGTCGACAAGGCCAAGTCCTGCGCCGCCGACCGGGTCAGGTGGCTCAACGGCGGCGTCCCCGATGCGCTCCAGCAGCTGGACGGGGCGCTCACGCAGCTCCGCGCCGTGGCGAGCGCCGTCGAGCGGAGCAGCGGCGCGAGGGGCAGCGGCGGCGACCTCGACCGGTGGCTGCTGCAGCTCAAGGACGCCGTCTACGAGGCTGACGAGGTCGTCGACGAGTTCGAATACCGGACGCTCGGCCCCCCGCGCTCCCCCCTTGTCAAGATCGGCAAGCAGCTCGTCGGCACCGACGAGTCGCTAAACAGGCTCAAGGGCGTCATCAAGAAGCTGGACGGCATCAACGACAGCTCCGGGCGGCTGATGCAGGCGGCAGGCCTCCAGCCGTCGTGGTCCGGCGAGTTGAGCGGCCACCCACCCACCCCGGTCGGCCCGGCCACAGGCTCGCTGCTGGAGGACAGCGAGGTGTTTGGGCGCGACGCGGAGCGGAAGGACATGGTGTCTTGGCTGATCGCCGCCAGCCCGCCCCACCGCGCAGATCCGCGCGCCGCCGCCATCCCCGTGGCCGCGATCATAGGGCTCGGCGGGATGGGGAAGACCACGCTGGCGCGCGTCCTGCTCCACGACGATTTGGTGAAGGAGACATTCAATCTGGTGATGTGGGTGTGTCCTTCTGCCGCTTACCACAAGAGGCGGCTCGAGGATGCCGTGTCATCCAAGAGGTTCCTGCTGGTTCTCGACAACGTCTGGAACAAAGGGGGCATGGACGAGGATAACTGGAGCGAGGTCTTGGCTCCTCTCAGATGTGGCCAGCCCGGCAGCAAGATCATGGTCACCACCAGGAAAAGGATTGTAGCAAACTTGCTGAAGGCGAGCAAGCTGGTTCCGTTGGACGGACTGGCGTTCGCCGATGTTTGGTCGCTGTTCACGAGGATTGCTTTCAGCAATGACAGCGCTGACAAGCATCCAGCCTTGCAGGCAATTGGAGAGCAGCTTGTTCAGAAGCTCAAGGGGTTGCCATTGGCTGCCAAGGTCGTCGGCGGGATGCTCAAGGCTTCCCAGAGTATCAGCCACTGGAAGAGGATCTCAGAGATGGAAAGCTATGCCAATGTAACCTCAACGCTAGAGCTATGTTACCGGAACCTGCAGGAGCACCTGCAGCCGTGCTTTGCAATCTGCAGCATATTTCCGAAGAGCTGGCGGTTCAAGCGTGACAAGCTGGTTAAGATTTGGATGGCCCTTGATTTCATCCGGCCAGCTGATGGGAGGAAACTGGAGGATGTAGGGAAGGAGTACTTTGATCAACTTGTGGAGGGGTCCTTCTTCCATGAGCGCAAAGAGGGCCATCAGAATTACTATTACATTCATGACCTGATGCATGACCTGGCAGAGAGTGTCTCACAAGTTGACTGTGGAAGAGTTGAGAGTGCTGAGGAGAAGCAGATACCTCGTACAGTTCGGCACTTATCTGTTACTGCTGATGCTGTCACGCAGCTCAAAGGTCGGTGCGAGCTCAAAAGATTGCACACATTCATAATTCTAAAGCATTCCTCGTCTTCTCTCAGTCAATTGCCAGATGATATCCTCAAGGAATTAAAGGGTGTCCGTGTGCTTGGTTTGGATGGCTGCGATATGGTTGATCTATCGGATAAAATTGGTCAACTGATGCACCTGAGGTACCTTGCTCTTTGCAAGACAATTACAAGGCTTCCACAGTCAGTGACAAAACTGTTCCTTCTTCAGACCCTAAGCATCCCTAAGAGGTGCCGCCTCGAGCAGTTTCCGAAAGATATGCGGAACTTGAAATATTTGCGCCATTTGGATATGGACAGGGCAAGTACGTCGAAAGTTGTGGGTATTGGGGAACTGATTCATCTCCAGGGATCAATTGAGTTCCATGTTAAAAGGGAAAAAGGTCATACGTTGGAAGATTTGTCTGATATGAATGGTCTCTGCAGAAAGCTCCATATCAAGAACCTTGATGTTGTATCCAGTAAACAAGAGGCCAGCAAAGCTGGCCTGGGAAAGAAACAGGGTATTAAGGTGCTGGAACTAGAATGGAATTCCACTGGTAAGAGTGACCCTTCTGTCGATGCTGAAGTGTTAGAAGGCCTTGAACCGCACCCGCATGTTGAAGAGGTCCGTATCAGAAGATATCATGGTGATAAGTCACCGTGTTGGCTGGACATGAGCTTGAGGGAGGGAAATAAATTGTGCCTACTCAAATCTTTATATTTGACCAACTGTAGGAAGTGGAAGGTCCTGCCTCCCCTTGGGCAGCTTCCCTGCCTGAAGGTTTTGCATTTGAAAGAGATGTGCTCACTGAGAAAGATTGGCAGTGAGTTCTATGGAACCAAGTTGATTGCATTTCCATGTCTGGCAGAACTTGAATTTGATGATATGCCACAATGGGTTGAGTGGACCAAAGAAGAGAGCGTGACCAATGTTTTTCCCAAGCTCCGTAAGCTGAGTCTTTTGAACTGTCCCAAATTGGTTAAAGTGCCTCCTTTCGCTCAGTCCATCAGGAAGGTCACTGTCCGAAACACAGGGTTTGCTTCACACATGAAGCTATCCTTCTCATCATCATCGAGAGCTTGCAGTGTTGCACTAGAGACATGTTGCACCACCATCCTTACAATAGGCTTGCTGCACCGGCAACAGGTGGAAGCAGTTGCAGTTTTGACTCTGCGGCGCTGCCAAGGCGTAAAGTTTGAGGACTTTCAGGCACTTGTCTCACTGAAGAAGCTGCATATATCTCATCTAGACATAACAGATGAGCAGCTGGGTACTTGTTTGCGAGGTCTACGATCGCTTACCTCTCTGGAGATAGACAACTGCAGCAACATAACATCTCTTCCACATGTCGAGAGTTCAAGCGGATTAACGACGTTGCATATTCGACAGTGCTCCAAGTTGTCCTCTCTGCATTCCTTGCCGAGTTTTGCAGCACTGGAGAGCATGTGGATCGACAATTGCTCCAAGCTCACCGTAGAGTCTTTCCCCGGCGACTTCAGCAGCCTCGGTTCTCTGAGAAAATTGAACATAATGTGCTGCACGGGGCTGGAGTCGCTGCCAAGCGGCTTCCCGTCTTCACTGCAGGTTCTTGATCTGATTGGGGGCAAGCCAGCGCTGTTGAACCAGCTGCAGCTCAAGGACGGGCCAGAATGGGATAAAATAGCTCATATCCCGATTAAACGGATCCACTGA
>TRIAE_CS42_1BS_TGACv1_049387_AA0151760.3 gene=TRIAE_CS42_1BS_TGACv1_049387_AA0151760 biotype=protein_coding confidence=High
ATGGAATGTCGATCTATTATCACACCAAGGGACCTGGAGTCCATGCTATGTGATGAGACGGCAGAGCCCAAGCCGCTGCCACTGTCACTTCTCAAAGAAATTACAAATGATTTCTCTCCTGAGCAGAAAATTGGCTCCGGTGGATTTGCGGTGGTTTATAAGGGAATTCTTGAGAATAGTTCCGTGGCTGTGAAAAGGATGTTAAATACGTATGAGTATGAGAAGGAGTACGTCCGAGAAGTTGAATGCCTCATGATGGTGAAGCACAAAAATGTCGTACGGTTTCTGGGATATTGTGCTGACACACAAGGCAGTATGTTAAAGTATGAAGGAAAATTGGTCTTGGCCGATGTACGACAAAGGTTGCTTTGCTTCGAGTTTGTTCCTAAAGGGAGTCTTCGTACATCTTGCGGACTTCACTGGACAGACCGGTATCAAATTATAATAGGAATTTCTCAGGGGTTACATTATCTTCATCAAAATAATATTGTCCACTCAGATCTAAAGCCAGAGAATATATTGTTGGATGATAATTTGGTACCAAAAATTACTGATTTTGGTCTATCAAGGTGCTTTCGTCCAATGCAGAGCCAGACTTTTACTGTAAACATACGCGGCACACCGGGTTATTTTGCACCAGAATGTTGGAACGGTGAAATCACACACCGGCTTGATATCTATTGTCTTGGTATAATAATCACGGAGGTACTGACAGGACAAAGGTTGTCTCTAAATGATAATGCTGACAAGGTAGTTGAAAGTTGGAGTGCCATATTGGAGAAACCACAGCAGGATGTACAACTGGAACAGGTACGAGTATGTGCTGAGATTGCAATGAAGTGCATGGAGATCAACCCGGCAAGGAGACCAGATACACAACATATTATCAGTGCCCTTGATGGAAGAGAAACTATAAATGGATATATTGAAAATAGCATGATTACTTCACAGCAGTTTAATCCGGAAGTATTGAATGACACCATGGGTGCTCTTTGGTTGAGGTATCAACAACTTAATCCAGATCTCCAGCGAAGCTTCAAATATTGCAGTATTTTCCCCAAGAGATCCAAGTTAAGAAGGGATGTGTTAGTTCGCTTGTGGGTAGCACAAGGGTTTATAAAGACCAGTTGTGCAACGGAGGACATGGAAGATATAGCTGAGAGTTATTTTCAGGAGTTAGTGTCATGCTCATTTCTTCAGCAAGGAGGAGAATGGCATGATACTTGGTTTACAATTCCTGACCTGTTGCATGATTTATTAGACAAGATTAGTGGAACGGACTGCTTCAGAATCGAGAATGCAAGGAGTCAGAGAGGAGAAGGATGGAAAGGAGATGTTCCCCAAGACGTCTGCCATCTTCTTGTAGAGCGTTATGATGGAGAATTGATTACCAAAAAGATCCTTGGATTGGAAAATTTACACACCCTCATAATATATGTTGTTGAAAGGGATACATCAGTTGAGGCAAAAGTCATGGAGAGTATATGCAAGAGGCTACGTAAACTACGGGTATTGGCTGTTGCTTTCAGCCGGGAACATCTTCCAATCTTACGACCCAAGAAGTTCCTGGTACCAGAATCCATTAGACAGTTAAAGGACCTATGCTATCTTGCTTTCAGGACATTCGAATGCACCGTAATTTTACCAAGCACACTAACGAATAAACTTCACCAGATGCAGCTGCTAGACTTTGGTAATCATAGCAATGGCCAAATTTGGGAATTTACCCTTGATAACCTTATGAACCTGCGATACATAATTTGTGAGAACTTAGACTGTCCTAACATAGGCAGGCTGATCTCACTCCAAGCGTTACCAAGCAGCAGGTTCACTGTGAGGAATGAACATGGTTATGAGATAAAGCAGCTTAAGGACCTAAACAAGCTTCGTGGCAGCCTGACAATCTATGGCCTTGAAAATGTTAAAAGCAAGGAGGAAGCTGTTGTAGCCAATATAGGTGCCAAGGATCGGTTGAAGGAACTGAAGTTGGAATGGGGTGATGATGGTACAAGGTGCAGTTCAGAAGTTGAAGCAGAGGTGCTTGAGGGCCTGCGCCCTCCCGTAGGTCTTGAAGAACTGATTATCTCAGGCTATAAAAGCTCGAGAAACCCAGATTGGATGGTGGGTAAACAGAATGGTGGCCCAGAGAACCTGCAAAAACTTGTGTTGTTTGGATGGAGCCAACCGGGATCTTGTCCTGAACTTGAGGCGTTCGTTCAGCTTCGTGTGCTCTGGCTTGGTCACTGCAGGTGGGACACATTGCCAGCCAGTATTGAGCACCTCACATCGCTCAAGGAACTGGAAATCGAAGGGTGCTTGAATATCCGGTCGCTTCCAACACTGCCCCGATCTCTTGAGAAGTTTTCTGTTGCATACTGCAGTGGTGAGTTCACGAAGTCATGTCAAACAGTCAGACATCCAAATTGGCAGAAGATCAAGCACATCCCCGACCAAAGATTTGAAGACCCAGCATCCTCAGAAGAAAATTCTAGTGAGATTGTCCCACAAAAGAAGAGAAGAAAGAAGAGAAGGTTGGCTAGGAATCACAAGTCGGTGAATCAGTGA
>TRIAE_CS42_U_TGACv1_643442_AA2132080.1 gene=TRIAE_CS42_U_TGACv1_643442_AA2132080 biotype=protein_coding confidence=High
ATGGAGGGGGTGATGGCGGCGAGCGCCGTGACAGGAGCGATGAAAACGCTCCTCCCCAAGCTCGTCACCTTGCTGGAGACCAAGTACAAGCTGTGCAGACGTGTGAAGAAGCAGATCTCCTCCCTGAGAGATGAGATGAGAAGCATGAACGCTCTGCTCGTGAAGATGGCCGGGGCGGAGAAGCTCGATGTTCAGCAGAAGGACTGGCGTGACAAGGTGCGTGAGCTATCATATGACATGGAAGACTGCATCGACATCTTCACAAGTGAGCTCGACGGCGGTGATGCTAAGGCTGGGCGTCTGCGCAGGCTTAGGAAGCTCAAGGCGCGCTTCAAGATTGCCGTCCGGATTGAAGAACTCAAGGCTCGGGTGCGGGAAGTAAGCGATTGCCGCGTTCGGCTTGAGTTTCATGACCACAGTGGTCGGCCTCAGGACCATGTGGCCATTGACCCTCGTGTTACGGCACTCTATCCCGGACCCAACAGCCTTGTAGGCATAGATGGCCCAAAGGAGATGCTCATCGAATTGTTGCAGAAGGAAGAGGATGCGCAGCAACTTAAAGTGGTATCTGTTGTTGGATTTGGAGGCATGGGCAAGACAACTCTCGTCAAGCAAGTTTATGATAGTATCAAAAGTCAATTTCACTGCACGGCTTTTATATCGATGTCTCAAAATCCCAATATTATCGAGATTTTGCGGAAGATGGTCAAAGAGTTACTGCACTCTGGGGCTCCAGGAGCTGATGAGGCAGAACTCATCGATATCCTCCGGACAAATATGGAAAACCGAAGGTATGCTCAGCTCTTATGA
>TRIAE_CS42_6DL_TGACv1_526749_AA1691330.1 gene=TRIAE_CS42_6DL_TGACv1_526749_AA1691330 biotype=protein_coding confidence=High
ATGTCACGCCTTATTCTTCTTCCTGCCGCCGACCATGTCTTTTATAGTGAAGGGGACCAGGAGGAGGACGAGAACGACGCCGATGACGGTGAATTGGTTCCTCTCGCCGGGCTCGTCGGACAGAAGGAAGAGGACGAGAACGACGCCGACGACGGTGAATTGGTTCCTCTCGCCGGGCTCGTCGGACAGAAGGAAGAGGACGAGAAGGAGGACTTGACCGAGCTACTAGATCTATACGTGGTTTTGGTCGTGGACAAACGCGAAGAAATATTGAAGATGGAGATGGTTGTCTCTGCGATTGCAGGTGACCTAGTTAATCGGTTCATATCCTTCTTGATAAAGAAGCACGAGAGCCATGCAAATCTAGAGAAGAAGGTGGAAAGGCTACAACAGCTGCTTCGTCGTGTTCACATGGTCGTCGAGGAGGCCGAGGGGCGATACATCACCAACTCCAGACTGTTGCTTGAGCTCAAGAGGCTTGTGGATGCCATGTACCAAGGTTATCATGTCCTGGACACCATCAAATACAGGGTCCTTTGCAGCTCAAGTGAAGAAAAGGAGGTTAGCAGCAGCTCCAATGCCTTGTCGCTCGTGAATTCTATCAACTGCTTTCGTACCAATTCTATCAACTGCTTTCATACCACTAGGAGCACTACAATATTTGATCACCTTGAAAGTTCACTGGAGAACTTAGAAACCATGGTTTCTAACATGAAAGAGTTCGTATTTCTTGTGGGCGGATGTGAACGCATGTCCCGAAGCCCTTATGACACGTACCTATACACTGATAACTTCATGTTTGGACGTCAAGTAGAAAAACAACAAATCATGAGTGTTTTGCTGCAAGAAAATATTCCCCCTTTCGCTCCAACTGTTCTTCCCATCATCAGCACCAATAGAGTGGGCAAAAAAACTCTAGTCGCGCACGTTTGTAATAACGACAGAGTTCAGTCACACTTCTCTTCGATCTTGCGTCTGAATGGAGAAAGCATTTGTAGAACTGAGCATGGAGCTTTCATTCAAGCTGGGAGGACTTTGGTTGTGGTTGAATTTACTTCAGACATAGATGATGAGAGTTGGCAAAAGTTCTATTCCTCGGCCAAGCGTATGGGCAAAGGAAGCAAGATCATAGTCATAAGTAGGATTGAGAATGTGTCTAGGCTCGGAACCATAAGGCCGATGCACATAAATAGCTTATCGCTCGAGGAGTACAGTTACCTCTTCAAGGTCCTTGCATTCGGAAGCACAAATCCAGAGGATCACCCCCAGCTATCAGCGGTAGCAAGTGAGCTAGCTGTGTTGATGGGAGGTTCACTTGTGGTAGCAAATGTGTGCGCCGATATCTTCAGAAAGAACCAGAATGTTCAGTTCTGGCAACGTATCCTCAACAAGTACAGAAACGTGGTGGCAAACAACCTCTCAGTGTTCCGTGAACATCCAAAGCTTCTCATGGAGAGAGATCGCCAAGTGGATATAGCAAAACTTGTGTCGTCGACCTCTGCTCCGCTTCGCCTCATGCCACCGCACTGTGAAGACGACGATTGTGTGAGGGATTTGCCCAAGGTGAGGTTTGGGGACTTGATCGCCGGCTCGGTTGTTCCACCGAAGGAGGAGTTTGAGTTAGTAGCATGGGAGTCGCGGATACCGCCGTATAAAAAGTATGTTAACGTTGCTAAATTCTCTGGTGAGGTGAATGTTTCTGAACGTGCGGTCTTGCCTAGCAAGAAGCGCAGAAGATTTAATCAGAACAAGTAG
>TRIAE_CS42_4AL_TGACv1_289560_AA0973160.2 gene=TRIAE_CS42_4AL_TGACv1_289560_AA0973160 biotype=protein_coding confidence=High
ATGACGGATGACGGCCAAAGCAGCCAACTTGCTGCTCTGGAGAAAGTGTTGCTCGATGAAACCGCGGATCCAGTTGATCTGCCTTTCTCGCTGCTCAGCTCCATCACAGGAAACTTCTCTGAAGATAATGAAATCGGCAGGGGTGGGTTCGGAGCGGTTTACAAGGGAGTGCTTCCAAGTGGTCGCACTGTCGCCGTGAAGCGGCTCTTCGAGAGGTACGAGATCCTGGACAAGAATTTCGAGAGCGAGGTCACCTGTCTCGCGGTGGTCAGGCACAAGAATACCGTGCGATTTCTCGGGTACTCCTCTGAAACGCAGCAAGTACTGATGCCATATGACGGGAAGCATGTCTTGGCAGATGTGCGGCATAGGCTGCTCTGCTTCGAGTACATGCCCAAAGGGTGCCTTCCTGACTATCCCTCCGATGCATCTTGTCAACTTCAATGGACCACATGTTACCAAATAATCAAGGGCATCTGTGAGGGCGTACATTATCTTCATCAGCAACGTATTATTCACATGGACCTCAAACCTCAGAATGTACTATTGGATGATAACATGGTGCCCAGAATAGCGGATTTCGGTCTATCACACCGCTTAAGTGGGAGCCGGAGTCGGGCTATTACTGAAAACAAGCTTGGGACGATGGGATATATGGCACCAGAATTCTTAAATAATGGAGAAATTACCTGCATGGCAGACATATATAGTTTGGGTGTTATAATCATGGAGATCCTTATGAGACATAAGGAATGCTCTAATGTTGAGGAGGTAGTTGAAAGTTGGGCAAACAAGTTCGGGGTATCAGAGAGCCAGACAACATTGGAACAAGTAAAAGTAGGTGCTGAGATAGGGATAAAATGCATGAACTATGACCCAAGGAATAGGCCTGCTACATGGTTTATCATTCGTGGAATACTGGGTGAAGCGGAAATTTCAAACTGGTCTATTACAAGTGATGTAGCTACCTCGACAGAAGGGCAGATAGGCTTTGCCTCCAAGTTGGTGGATGAATTGAAGTTCATGGATGATTCCGCTGCAGCATCCGAACTGCAGCCATCAGTGCTGGAGGTAGAGCAGGAGGATGGCAAAGTGAGCCTAGAGAGTAAGGGGAAGGCAACAGCAGTGACTGTGGCGACTGGGGTGAGCACCCTCAGTGCCAAGCTTGCCAAGCTCATGGGTGACGAGTACATTAAGCGCAAAGAGGTGAGGAAGCAGGCGTCCTTCCTCAAGGAGTTGAGCACCATAAACGCTGTCCTTGAGCAGCTGGAGCTCATGATTGAGCTCGCTCCAGCAGTAAAAAATTGGAGGGATGATGTCAGGGAGATCTCCTATGACATGGAGAATTGCATTGATGACTTCATGCGCCAATTTGGAGGTGAGGATGCTGAAGCAAGCTTCACCAGGGAGGCTGCTGAACTTCACAAGAGGTTGTGCGAGCTTCATAGGATTGCCAACCAGATGGAAGAGCTCAGGACTCTTGTGGTAGAAGCAAATGCTCGACGTGAGAGCTACAAGATTGATGATTGCAAGCCTAGCTTTGTGGGTGTCGACCCTCGGCTGTCAGCAGTCTACCAGGAGGCAACTAGTCTTGTGGGCATTGACGGCCCAAGGGAGGAGGTTGCCAATTGGTTGATGGATACTCAGAAAAAACTCAAGGTTGTGTCTGTTGTTGGTTTTGGAGGTCTGGGTAAAACTACACTTTCCAAACAGGTATATGATAAGATCAGGGGGCATTTCAAGAGTGTGGCATTCATTTCAGTTTCACAGAAGCCTGATATGAGAGTGCTTCTCAGTCGCCTACAATTGAAACTTGGGATAAGTGTGTCTTCTCATGATTGCGGGTTTGAAGACATCATTGAAGAGCTAATGAAGTATCTCGCAGATAAAAGGTACCTTATTGTACTTGATGACTTGTGGGATCAATCAGCATGGAATACTATTAGTCTTGCTTTTCCAGAAAATGGAAATGGGAGTAGAATAATAGTAACGACACGAGTGGAAGATGTGGCTAGTGTGGCCTGTCACAATGACCGTAAGTGCATTTACACAATGAAGCCCCTCAATGAACAGAATTCAAGAATGTTATTCTCGAACAGAGTATTTGGGTCTGAAGTTGTTTGTCCACTGTTGAGATTCGCCGAATTATCACTTGCGCCTCCGTAA
>TRIAE_CS42_4AL_TGACv1_289410_AA0970520.1 gene=TRIAE_CS42_4AL_TGACv1_289410_AA0970520 biotype=protein_coding confidence=High
ATGCTTGTGGCCCTCAGCGCGGCGCAATGGGTGGTGGGCAAGGCGCTGGCCCCCATTGCCGATGGCTTGCTGGAGGCTTGGGGTGCTACCGAGAACTTGGGTCCCAACATCGAGGCCCTTAGGATGGAACTGCTGCTCGTGAAGGCCACGCTTGAACTCACCGGCGGCAAGCAGATCCAAGGCCAGGCTATGGAGGAGTTGTTGGGGAAGCTGCAGCACTCGGCGCACTGTGCCGAGGACTTGTTGGACGAGCTGGACTACTTCCGCATCCACGACGATCTCCATGGCATGTATGACGCTGCAGATCATGCCAAGGGTTGCGTCCATGATTTTTGCCTCAATGCTCGCCACACTGCCAAAACTGTTGGCAAACTGGTTGGTTTATCCACGAGGTCATCTGCTTCCAGCCCTGCATGTGATCCTGGAGAAGTACAAGCGGCAAGACAACGGGTCAGCTGTTGCGTTTGGCCTCATGGTAGGCAGAGGTCATGCAGCAATTCCTCCTTGGCGCCAAATGCCAATCAGGAGGTCAGTGGATGCATGCCCAAGCTCGGTAAACTCCTCCTTTGCTCATCTTCCCCACATGTATGTGATGATCATTCTGGCCAGCCAACTCTTCGTGGTGCATCACAAAAGGAAACACCAGTACTGGGGTTTAATAGGGTTGATGTCTCTGAAAGAATGAAGTGCATTGTTGAGCAACTGCAGCCTGTGCGTACAGAGGTTACCAAGATTCTGCAGAGTTGTGACCGTATGACTGTCCCTGATATTTCAGTGAGCCGTCCCATTACCACTGGCCAAAGTACGGAGCAGAAATTGTATGGGAGGGACCATATCATGCATACCATCATACATTATATGACCAAGGGTAAATACTGCAGCAAGGATCTAACCGTGCTTCCGATTGTCGGTCCAGGGGGGATAGGGAAGACAACACTGGTACAATACATATATAGAAACCAACAAGTTCAAAATCATTTTCAAGTCCTTATTTGGGTATGTGTGTCACTCAGTCTCAATTTGAGTAAGCTGCTAGATGAGATTAACACATATATCCCTCGGGATGAAGGGGAAAAAGTTGGCAAAGTCGAAGAGCTGATTGAACAGAGATTAAAATCCAAAAGGTTTTTGCTTGTACTGGATGATGTATGGGAGTTCAATAATGGGGATGACTGGAAAAGGTTATTGCTGCCATTCAAAGCATCGCAAGAAAAAGGTAGCATGATTCTACTCACGACGCGGTTTCCAGCAATAGCAAATATGGGTAAAACAGCTGATTATATAGAACTGGAAGGATTAAAATCCAAAGAATTTAGGAAGTTGTTTCTTTCGTTTGTGTTTGTTGATGAGCCCTTTACAAGTGATCATAGTTTTTTGCTTGAGACCGGAGATAAGATAATGGAAAAACTAAAGGGCTCTCCTCTTGCTGAAAAAACTGTTGGTGCATTATTGAGAAAAAACCTTAATTTGCGTCACTGGAGAAGAGTCTTAGAAAGTAAAGAATGGGAGAGACAAACCGGTGTCAATGACATTATGTCTGCCTTGAAGCTTAGCTATTACTATCTTCCTTTCCATCAGCGACAATGTTTCTCCTATTCTGCATTGTTTCCTGAAGATTACAAGTATAGTAGTACTGAGCTAATCAACTTGTGGATAGGACTAGATATTTTACAACCTTGTGGTCAAAATCAAACATTGGAAGATATAGGTCTGAGCAATTTAAATGATCTGGTCACATATGGATTTTTCAAAGAAGAGAAAACTAATGGTCGTCTGCGTTATGTAATGCATGACCTGCTACATGATTTAGCATTGCACATGGGATCTCATGAATACATTAGTTTACATCGGTCTAATGTGGGATCAGTGCAGATTAAGCCATCCATACGTCACTTGTCTATAATCATAGATGATGATGATACACTATCTCAAGAGAACTTTAAGGGACAATTGAGAAAACTGAAGACGATATTGAAGGTTAAGCAATTGCATAGTTTGATGTTATTTGGAGAAATGGATGAGAGCTTTGCCAGCATTTTGAGTGATTTGTTTATGGAAGCAAATGGTCTTCGTGTTCTCCGTCTGGTTAACATGCCAACTTCTGTGGAGTTCATGTTACACAACTTTTCAGCACTTGTCCACCTACGATACTTATGTCTGGGTACAAAAAAGTATGGGAAGGAGATGCAATTACCACTTGCCATTTCCAGATTTTATCATTTAAGGGTTCTGGATCTGGGATCATGGTATGGCTGTCATGATTTGCCCAGAGACTTGAGCAAGCTTGCAAAGTTGTGTCGTTTTTATACCCCGAGTGATGAGCTTCATTCTAATATTTATAATGTGGGGAAACTCAGACTCTTAGAAGAGTTGAAAGTATTTAGAGTCAATAAAGAAAGGGAAGGATTTGAAACAAAGCAACTAGAGCATTTAACCGAACTGAGGGAGCTTGGCATCTATAACCTTGAGAATATACACACGAAAGAAGAAGCAACCAAAGCAAAGCTGATAGAGAAAAACTACTTGGAGAGGTTAACATTAGATTGGGACAGTAAGCGGTCTAATAGCAAGCCTTGTGTGGAAGCAGTTGTCATTGAAAGCCTTCAACCACATAGATATGTTCAAGAGTTGTGCATTAGAGGGCACGGAGGCTCTTCTTGTCCAACATGGCTAGGTGATAAGCTGTTGTTGAAGCTCTTCAATCTCTTCAGCTCGTTGGTGTTTCCTGGCACTGTCTGCCTTCTTTAG
>TRIAE_CS42_6DL_TGACv1_526836_AA1693040.2 gene=TRIAE_CS42_6DL_TGACv1_526836_AA1693040 biotype=protein_coding confidence=High
ATGTATTATTGCAGCATCGTTGATGCTACTACAATTCATGTGCCCGTTGCAACTGGTAATTCGTCCAACAGAAAAAGGATGAGAACTGGTCAGGAGTCAACACACATCAACGCAGCTAACCCAAACGGGTGGAACAAGGATTCATTTCCCAAAAGGATACAAGACATCACTAGTCAGCTGCAAGGCAAACGAGAGGCTGTCACAAGGATTCTCAAGATACTTGGGTCAGATTCTGGTGGTGCAACCTCAAATCACTCTCAGCTTATGGTCACAGATCCACGCCGAAGAACATCAAGCCTTGTTCAAGGAAAAGTGTATGGGAGAGCTGAAGACAAGAGTTACATCAAAATGTTGATAAAAGAATGCAAATCAGATGCTAGTTTGACTGTTCTGCCTATTGTAGGCATCGGAGGAGTTGGGAAGACAACTCTCGCTCAGCTTGTATACAATGATCCAGCTTTGAAAAGTCAATTTGATCACAAGATATGGATTTGGGTGTCTAACAACTTTGATGAAATGAGACTCACAAGACAGATGTTAGAATGCGTCTCCCAAGAATCACATGATGGACTATGTAGCTTTCCCAATCTTCAGGAGATCTTGAAGGGTCATATTAAATCGAAGAGGTTTCTACTTGTTTTGGATGATGTCTGGAAAGACATGGATGATGGTCGATGGAACAAATTATTGGCTCCTTTCAATTCTGGTAGTGCAAATGGCAATATGATAATTATGACAACTAGAAAACTTTCTATTGCAAAGAGGAGAGGAACCATTAGACCAATTAACTTAGGTACTTTGGGAAAGGACCATTTTTGGCAGTTGTTTAAATCATGCGCGTTTGGTGACGAGAATTATGAAGCGCAAGCAAGTCTAAGTGACTTAGGACAGGAAATAGCACAAAAGTTAAAAGGGAACCCATTAGCAGCACAAACTGCCGGGGCACTATTAAGAGATCATCTTACTGTGGATCATTGGAGTAACACCCTGAAGACTGAAGCTTGGAATTCTCTGCAACGCGCTGATGGCATCATGTTTTGTTTGAAGCTTTCCTATGATGAGCTGACCTACCCTCTACGACAATGTTGCTCGTATTGTTCTATATTCCCCTACAACTATCAGTTTCTTGCTGAGGAGCTAGTTCGTCTTTGGATTTCACAGGGATTTGTGAAGTGTGATCATTCAAGTAGGAGTTTGGAGGAGATTGGATGGTACTACCTGACAGACTTGGTGAACCTCGGCTTGTTTCAGCGGGTTGAAATAGAAAAACCCTCTATTGGTAGTCAAACTTACTATATTATGTGTGGCCTGATGTATGATTTTGCAAGGCTAGTTTCAAGAACTGAGTGTGCAACTTTGGATGGTTTGCAGTGCAATACAGTTTTGTCAACCGTGCACCATTTGTCTATAGTAACTGATTGTATATATCGGAGGGATAATAAGACTGGGAGCATACGTCGTTGTGAGAATTTTGATTTTCTTTCGCAAAATATAGTCGCATCAGTGAGAAAGTTGAGAACAGTGGTGTTAATTGGGGAATATGACTCCTTTTTCTTCAAAGAATTCCAAGATGTATTTGAAAAGGCACATAACTTGCGTCTGCTGCAAATGTCTGCAACATCTGCTGATTTTAGTTCCTTCATGCGTAGCTTGGCAAATCCTACACGTCTTCGGTATCTAAAACTTCAGAATGGTCATACTGAGCAGAAGGCTTTGCCTCAAGTTTTGAACAAGTTTTTCCATCTTCAAGTATTGGATGCTGCTTTCTGTATGTCATTGCATATGGTTGATCTAGAGGATTGCAGTGAGCAGAGAATACTTCCATCTCTCGAAATGCTTCGGTTTCTTAAAAGGTTGAAGTTGTGCAACATGCGGAGAGTAAGCGAAGTATTGGTTCCGTCATTGGAGGAGCTGGTTTTAGATGGAATGCCAGATTTACAGAGATGTTCATGTACTTCCGTGGGGGGTATGAAGTCTAGTTTAAGGGTGTTGGAGATCCAGAGATGCCCTGTACTTGACGTGTTCGATCTGTTTCAGAAAGGTTGTAACTATGAAACTGAGCATAAGTCATGGTTGCCCAGTCTGAGGAAACTCATTATGTGCGATTGTCCTAATTTGCAAGTACAGACCCCCCTTCCACTTTCAGCCATATTTTCTGAACTATTAATCAGCAGAGTTTCCACAATTATGACAATGGAGGGATCTTCCATGGGAACATTCAAAAGTAATGGAAAAAGAATTTGGGATATGCCTTTTGTTCAGACAATGGCACTTGATGACAGAATTTTGGCATTCCATAATCTTAAGGATATCAAATGTTTGGAGATATCGTCGTGTGGAAATTTAACATCTATTTCATTCAAATGTTTAAGTCAGCTCATCTCGTTAAAGAGTTTGAAAATAGTGGACTGCACAAAACTTTTCTCACCAGATTCTGTGCCAAAGCATACCCATGAAGACACGATAACCGTAAAAGATGCTGCTCTTCCGGCTCTTGAAAGTCTTGATATTAGAGGATGCAGAATAATTGGGAAGTGTCTATCTCTGATGCTGCAACATTCGCCAACCCTGAAGGATTTGTATTTATATAATTGCTCGCAGTTGACACAGCAGAGGATAGAAGAGGAAGGAAAAGTCTCAGCTTCTTGGACATCAAGATATCTATGCGATGCTTCATCAGGATATGCAGATGACACACGGCCATATGCAGATGACACAAGGCCAAGCTCAGCTGTAGAAGATCTCGTGCACATTCCGTTGGATCTCAAAAAGATAACAATTTGTGGATGCCCTCATCTGATAGTTGACGGGAGTAGGGAAGGCTTTGCTGGATTTACCTCCTCCTCACAGGTAGAGAATGGAAGATGTCTCCTCCCGCAATCACTTGAACATCTTGATTGGTCTGATTATTCCCGAAAAGCTCTGCGGCCCTGCTTTGTGGGTAATCTCACCTGCCTCAAAAAAATAAATTTAAATAGTGGGAGAAGTTTGGAATGTCTACAGCTGGATTCCTGTACGGCCTTGGAAGATTTGGAAATTCAGGGTTGCGATCAGCTCGTCACCATAGAGGGCTTGCGATCGCTTGGAATCCTTAGGTCTTTGAAATTATCTTATAACTCAAGATTGAAATCTCTACAGCTGCATTCCTGCACGTCGCTGGAACGTTTGGAAGTTGGGTCATGTAGTTCACTCGTCACACTAGAGGGCTTGCAATCCCTCGTGACCCTCAAGCATTTGGAAATAATCGATTCCCCTGCCTTGGATTCCCTTGCCACGTTGCAGAGTTATGAGCCAATTGAGGGAATTTCAAGTCATATCCATGAGTTATTCCCTGCACTGGAAAGTCTCAAGGTCGATGACTTGTCTCCCCTTAACACATCATTCTGCAAGGGCCTCATCTGCCTTCGAAGCCTAAATTTTATTTCTTTGGATGCAACCATACTAACAGATGAGCAAGAGAGCGTGTTTCTGCTCCTCGGGTCCCTGCAAGAGCTCCAGTTTATAGATTCTAGGCACCTCTTAGATCTTCCTTCGGGGCTGAGCAGCCTCCCTTCCCTCAAGACGTTGAAGATCATAGGTTGTAAACGCATCTTAGGGCTTCCAAAGGAGGGCCTCCCACCTTCGCTGAAACAACTGGTAATCAAGCAATGCAGCTTCGAGTTAAAAGAACAATGCAGATCGCTAGCAACAAGCAAGCTAGAGGTGTTGACTACGTGGATTGATTTCTGA
>TRIAE_CS42_1BS_TGACv1_049811_AA0161950.1 gene=TRIAE_CS42_1BS_TGACv1_049811_AA0161950 biotype=protein_coding confidence=High
ATGGAAAGCTGCCGAGATCGTGGCCGTGCTTGGCTGGCTGCTCTCGCCCGTCATCACCTTGCTCCTGCCCAAGATCCTTGTCTGCCTTGGCTTCGACGCATCCAAGAAGCTCCAGGAGCTGGAGATCCACATCATCCCGGAGCTGAAGAAGACGCTGCAGGCCGTGGATCAGGTGAGGATGATGCAGAGAGGAGAGAGGGTGAAAACCGATTTGGATGCGCTGGACAAGATGGCCGCCATGCTCAGGCATGCTCTGGAGGACGCCGAAGACATCTTCGACGATGCTCAGCACAAAGGTCGTGCTCGGGTGCTGGCATCGCCTCTGTGGCGCTTTCGCCACCTGCATTGCCCACTGCAAAAGCAGCTGCATCTGGATTGCATGCATCGTCGGTCCCAACGAAATCAGCTCGGCTGCTGCAGTGTGCACGGGACATCTCCTTGTTCCGTCTAGGCAGATCAGTGAATATCGGTGCCGTGATCTCAAACGAGTCCGTTCCTGTGATTATTGATATTCCAGCCTCTGACATTGAGCCTGATCCGGTGAGTACCGGTGCTGAAGCCTCTGGCACTGAGATCGTTCTGGTGACTACCGGTGCCACGGCCTCCGACGAGCCTGATCCGGTGACTACCGGTGCTGAGGCCTCTGGCAATGAGACATTTTCATATTTCTCAGGGCGGTGGCTCTCTTGCTTGTGCAGCTCGTTCGACTTGTTCAAGAACTGTTGTGCATCACTATACAACTGGTGGTTAGTTCATGTGTTTCAGGCTGCCTGCTTTTACAGAGACTGGTCATATCAAGTGATTGGCATCAAAAAATGCCCGGAGAATGCCTCCTTATTTGATATGTTAGATATATTCTCTACTGCTATCTCAATAGGGGAACTGAAGAAAAGAATACATAAGGTAGAAAACACCGTCAGTGAAGTGAAGAAGGCACCACTCTTGTGCGTGGCAAGCAACAGCACACAAAGTGATATTGCCAACAAGAACAGGAGAAGACTAGGAGCTGCTAGCAAGCGGGAGGTATTTGGTCGAGAGGTGTTGCGTGATGACATCATGGCAAGGCTGCGTGAGACACCACAGGTTGATGAACCTAGCTCTAGTCCATGTTACTCTGTGATTGGCATATATGGTGTTGCAGGGTCTGGGAAGACTACCTTTGCAGGATATGTTCGAGATTACATAAAGGAGGAATGCAAGGAGGAGAAACTTTTCGACACCATCATGTGTATTCATGTGTCAGAGACTTTCAGTGTGGAGGATATATTTCAAGAAATGCTGCAGGATATTAGCGAAGATAGTCTCTCCAGTATTTCAGATCATAGGGGACTAAACAAAAAGTTGAAGGAAGCATTGCGTGGCAAACGTTTCTTGTTGATATTGGATGATCTCTGGGTGAAAAACAAGAATGACCAACAACTGGAGGAACTAATCTCTCCACTCAATGTTGGGTTGAAAGGAAGCAAAATCCTGGTGACGGCTCGAACAAAAGAAGCAGCTGGAGCTCTGTGTGCCGATAAACTTATTGAAATGCCTGATTTGGATGAGGATCAGTACTTGGCGATGTTTATGCATTATGCACTAAGTTGTAAAAGTATTGCCCTTAAAGAATTTGAACAAGTTGGGAGAGAGATTGCCAAAAAGCTACACCGATCACCTATTGCAGCAGTAACAGTTGCAGGACGGCTTGGGGCAAACCCAAATATCAGTTTTTGGAAAAATGTTGCAAAGCTTGACATGTTGAATGACACCATGGATGCTCTCTGGTGGAGCTATAAGCAGCTTAATCCAGACATAATGCGATGCTTTGAATTCTGCAATATTTTCCCCAGAAGATTCAAATTGGATAAACACGACTTAGTTGGCTTGTGGATAGCGCAAGGATTTGTAAAGACTAGTTGTCCAACAGAAGACATGGAAGATGTAGCTGAGGGCTACATTCAAGAGTTGGTTTCATGCTCATTTCTGCGACCAGATGATTACTCTGAAGAATGCTTTGCAATTCATGATCTGCTGCATGATTTATTAGCCAAGGTTGCTGGAAGTGATTGCTTCAGGATTGAGAACATATGGAGCCACATAGGAGAAGGCTGGAAGGGAGAAGTCCCTCGAGATGTCCGCCATCTTTTTGTTCAGAATTATGATGGGGAATTGATTACCAAGAAGATCCTTGCATTGGAAAATTTACGCACCCTCATCATCTATGTTGTTGGATATACACCAGTCGAGGAAAAAGTCATTGAGAGTATATGCAAGAGGCTGCCGAAATTGCGGGTACTAGCAGTTGCTTTCGGGGAGGACTATTATGTAATCAGGAAACCCGATGGGTTCTCTGTCCCAGAATCTATTGCTCAGTTAAAGCACCTACGCTATCTTGCTTTAAGGACACATAGTTCATGCGCTGTAACTTTACCAAGCGCACTACCGAAGCTTCACCATATCCAGCTGCTAGATTTTTACAAGGGCAAAATACTGGAATTCCCCTTTGCTGATCTTGTCAAATTGAGGCACATGTTCTGCCGGCCAAACTTGAAATTCCGTAACTTGGGCAGGCTGATATCACTCCAAACGCTACCATCATGCTTCACAGTAAGTAATGAACAAGGGTATGAGGTGAAGCAGCTGAGGGACGTAAACAAGCTTCGTGGCAGACTGGACATCTATGGCCTTGAAAATGTGAAAAGCAAGGAGGAAGCTCTTGAAGCCAATCTAGCTGCCAAGGAACGGCTCACAGAACTGTGCTTGGTATGGTTTGGTGATGATGATACAAGGTGCAGTCCAGAAGTTGAAGCAGAGGTACTTGCGGGCCTGTGCCCTCCCGTGGGGATTCAAAAGCTTGTAATACATGGATACAGAGGTTCAAGGTACCCAGATTGGATGGTGGGTAAGCAGAGCGGTGGCCCAGATGGCCTGCGAAATCTTCAACTCCAGCGATGCAGCCAACTGGGACCTGGTCCTCAATTTGAGGCTTTCCCTCATCTTCGTGTGCTCTATATTTGGTGCTGCAGCTGGGACTCCTTGCCAGGCAACATGGAGCACCTCACGTTGCTCGAGAATCTAAATATCGTGGGATGCAAGAATATCCGGTGTCTTCCAGCACTGCCCCAGTCTATTGAGTGGTTTTCTCTTACTTCCTGCAACGATGAATTGATGGAGTCTTGTAAAACAGCCGGACATCCAAACTGGCAAAAGATTGAGCACATCCCCAGGAAAAGATTTTCGGTGATCTAG
>TRIAE_CS42_2BL_TGACv1_129648_AA0391650.3 gene=TRIAE_CS42_2BL_TGACv1_129648_AA0391650 biotype=protein_coding confidence=High
ATGGCCGCGGTCGTGACCGGAGCGATGGGCACCCTCCTGCCCAAGCTCGCCAACCTGATCACCAAGGAGTACAACCTGCACAAGGGTGTCAAAGGCGAGATCATGTTCCTCAAAGCTGAGATGGAGCATATGGAGGCGGCTCTGGTTGAGATCTCTGAGGCGCCAATTGATGAGCCGCCTGACAGGCAGATCAAGCTTTGGGCCAAGGATGTGAGGGACCTATCATACGACCTCGAAGATAACATTGACAAGTTCATGGTGCACATCGAAACCCATGGACAGCCAGAGAAGTCGCACAGCTTCAGGGATTTCATTGATAAGTGCCTCAGCCTGCTGACCAAGGGCAAGATTCGGCACAAGATCGGCATCGATATCGAAGACATCAAGAGACGCATTGAGGAGATCAGTGAGCGGCGTAAAAGGTACCAGATTGACGGTAAGGCTCCTGCCAAGCCACGCGGTCCAACTGTTGACACCCTTCGCCTGTCAACCTTGTATAAAAAGGCGACGGAGCTCGTTGGCATTGACGAGAAGAGCTTTGAGGTAGTCGAGATGTTGACACAGGGAGACGAGGTTTCCAAGAAACAGCTCAAGGTGGTCTCTATTGTTGGATTTGGTGGATTAGGCAAGACAACCCTTGCCAATGCAGTGTATAAGAAGATGAAAGGACAAGTCAATATTCAAACACAAAAACCGCAATTTGATTGTGCGGCTTTTATTTCAGTATCTCTTAATCCTAACATGAAGCAGATTTTCAAGAGCTTGCTCCATCAACTTGACAAGCACACGTACCAGAATATTAATGAGGCATCTTGGGGTGAAGAACAGCTCATTAGTGAGATAAGAACATTCCTTGAAAACAAGAGGTACTTGATTGTTATTGATGACATATGGGATAAATCTGTCTGGGAAAATATCAAATATGCTTTGCCTGAAAATGAATATGGAAGTAAAATAATCACAACAACTCGCATTCTTGATGTTGCCCAGCAAGCTGGTGGTTTATATCGTCTGCAACCTCTTTCTGTTGTTCAGTCAAGGAAGTTATTCTACCAAAGAATATATGGCACTGAAAATAAAACAACACCCGCTCAATTGGTTGAAGTATCTGAGAACATTCTGAAAAGATGTGGTGGGGTGCCTTTAGCTATCCTTACAATTGCTAGTTTGCTGTCCAGTAAAATGGAAAGAGCACATACACATGAGTATTGGTCCAAGGTGCATAAATCTATGGGTTCAGGGCTAGATAATAGTCATGATGATGTGAAGAACATGAGACAGATATTATCAGTCAGTTACTCTGATCTACCTCCACACCTAAAGACTTGTTTACTGCATCTTAGTGTGTATCCAGAGGATTATGAGATTAAAACAGAAGAACTGATATGGAAATGGGTGGGTGAAGGTTTTGTGAAAAAAGAACAGGGGAAGAGCTCGTATGAAGTAGGAGAGGCTTACTTGGACCAACTCATTAATAAAAGCTTGGTCCAACCTGAAAGATTTGACAATGAGAACAAAGTGCGCTCTTGTTGTGTTCACGATATGGTGCGTGACCTTATCATTTCCTTATCAAATGAGGAGAATTTCCTAACTATAGTTGGTGGTCAGCAGCCAGTGTATCTACCAAGTAAGATCCGCCGACTGTCCATCGAGACCTGCATTGAAGAAGTTGCTAATCAGCTGACAACCACGGGCTTGGCCCATGTGAGGTCACTTACTGTGTCTAGCCTAGCTTTCAGTTTGTTGCCAGCGCTTTCGTGTTTTCCAGTCCTACGCGTGTTGGATTTAACTGGATGCGATAAAGTGGATAATAATCATTGGAAGGATCTATGCAGTTTGTTTCACCTGAGATATCTGCGTTTAAAGGGTACATCTATCACTAAGATCCCGAAAGCTATTAGGAATCTAAAATTTATGCAAGTGCTGGACATATGGCCCACAATAATAGAAGAAGAGCTTCCGTCAACATTTGTTCAACTAACGCAACTGTTGTTCCTAAGTATTACAATGAAAACACTAGGAGAGCAGGATCTTCAAGTCCTTTGGAGCATACCATCTCTCAGAGAACTCTACATAATGGTGAAGGAACCTAAACACAGAAGAGGTAAACGGTTGGTCATTGACAGTGGTTACCCATTTCTGTGTCTAACGAGCTTCTGTGTCAATGGTGACACCATGATGCTGAGGTTTGAAGAAGGAGCCATGCGAAGTCTCCAAACTCTGCAGTTACATTTCTATGTGCATCGCACAGTACGTCAGTTTGGTGATTTCATATTGGGTTTAGAGAACCTCTCTTCACTTGAGCATATTGATGTTACAGTCTTTGATGAGCACAAAGAGATGCAGACTATGAAGAATGCATTCGAGGAAGAGATAAGATTGAACCAGAACAAGCCCAAACCGACATTGAGAATATTGGAACTTGGCTACGAAGTTGTGAGAAAAATTCAGGCTAAAGACCAAGTGATTAGGGCAGCTTATAAATTCTAA
>TRIAE_CS42_2BS_TGACv1_149033_AA0496000.4 gene=TRIAE_CS42_2BS_TGACv1_149033_AA0496000 biotype=protein_coding confidence=High
ATGGAGCTGGTGGTGGGAGCTTCGGAGGCGACGATGAAGTCCGTCATGGGCAAGCTGGGCGTCCTCCTCGCCCAGGAGTACACCCTGATCCGGGGCGTCAACGGCGACCTCCAGTACATCAACGACGAGCTGGCCAGCATGCAGTCCTTCCTCCGCGACCTCACCGCCGTCAGCGCCGGCCAAGTCCAGAGCCACGGCCACCGGATGAAGGACTGGATGAAGCAGATCCGCGACATCACCTACGACATCGAGGATTGCATCGACGACTCCGCCCACCGCCTCCACGGCCTGCGCTCCGACATGTGCTGCTACTACTTCGCCAACAGCGTCTACGAGGTCCTCACATGGTGGCCTCGCCGCGACGTCGCCTCCAAGATCTCCGTTCTCAAGATGCGGGCGCAGCAGATCGGGGAGCGGCGGGAGAGGTACGGCGTCAACAACCCGGAGGCTGCCGGCGGATCTGAGGGTTCTCATGCCGGAAACGGCACCGCTGCTGGATTCGACGCCGCCGACAACCAGGAGGCGAGCCTTGAGCTCGTCGCCATGAAGGATCCGGTGGGGGTGGAGGACCACATGAAAGAGCTGGAAGAGTGGCTGACTAACGACAAGAACACCTCCGGCGTGCTGTATGTTGTTGGGTTCGGAGGGGTGGGGAAGACCACCATTGCTACCGCCTTGTACCGGAAATTTGGGGACCAATTCGACCACCGCGCCATGGTCAACGTGTCTCAGAGCTCCGACATCAACGCTGTCCTGACCAACATCAAGAATCAAGTCATGCCGCAGTCCAGCGGCCAAAGGCAGCAAGCCGGCGGAGGCGTACTCGGTCGGCTCAAGCGAGGCACCTCGGCATTGGCGGCCAAGTGCTGCAGCGCCGGCGCGTCAGAGGAAACGCGTGGTGAGACGAAGCTGGATAAGCTCAAGAAAGATCTCGGGAAACACTTTGATGACAGCAGTTACTTGGTCTTGGTTGATGATGTTTGGTCTGCAGCAACGTGGGACCAAATCAGAAAGTCACTTCCTTCAAGCAAGCAGCGCACCAGAATAATAGTTACTACACGGTTTCAAGCTGTTGCCACAAGACGCAGAGGAGAAGAAGGTGATCATACTCGTAAAGTTTCCCCTCTTGGCATTGGAGAATCTGAGAAGCTATTTAAGCAGGCCTTCTTTGAATCCAAAGGAAGCAAGGTTGATAAGGTTCCAAAGGAAGTCTGGAAAATGTGCGGGGGGCTGCCACTGGCCATAGTTATCATGGCTGGTCATGTGGCTTGCAACCCGAACAAATCAGAGGACGAATGGTCGAAGGTTTGCAATTCTCTATTTCCAGAGTTAGGGAAAGATCATGGCAAAGATGGTGGGAGAGATCTTACCCAGGAGGAAGTTGGTAGGATTGTGAGTCATTGCTACAATGACATGCCTGCTGACATCAAAACTTGTTCCCTGTATTTGAGCATATTTCCAAAGGGCCAGAGAATCAGCAGGAAGCGTTTAACAAGGCGATGGATAGCTGAAGCTTTCGTTGCTGAGAAGCAGGGCCTGAGTGTGGAGGACGTTGCAGAGACATATTTCAATCATCTCATAAGGAGGAAGATCATCCGACCAGTGGAGCACAGCAGCAATGGGAAGGTGAAGAAATGCATAGTCCACGACATGGTCCTTGAACACATTGTAGCGAAGGCAAGTGAAGAAAATTTCATCACTGTGATTGGTGGTAACTGGCTTATGCAGCTACCTAGCAGCAAGGTCCGCCGGCTGTCCCTCCAGGAAAGCGATTCCAAACGTGCAAATGATACAGAGAAGATGAACCTGTCTCATGTCCGATCACTGACCATGTTTGGGAGCTTGAACCAACTGCCTTCCCATTCATTCAAGTTTGGAATTGTACAAGTCCTGGATCTTGAAGGCTGCATAGGTTTCAAAGCGCATCATACAGAGGAGATATGCAAGATGCTTCTTCTCAAGTATCTCAGCCTCCGAAGAAGTGACACTAAACAGCTTCCAAAAGCGATTGGAAAGCTTGAGAACCTCGAGACTCTGGACATTAGAGAGACAAGTGTTGTTGAGTTGCCTAAAACCGTATGCCAGCTTGAACGACTGGTAAACGTACTTGGTGGGGATAAAAGAACAAGAAGGGCACTGAAGCTTCCTCAAGAGTTGAACAAGAAGAAGAAAATGAAGGCCTTGCGCATACTGTCAGGGATTGAGATTGTTGGGGGATTGGCTGACTTGCATCATCTGACTGAGCTGAGGAAGCTTGCCATCTACAAGCTCAGCACCATGAGCGACGATCCGAGTTTCAAAGATTTAAGCTCCTCGATCGAGTACCTTGGGGGCTACTCTCTGAACACCCTCATAATTGATGACGAGTCATCCAAGTTTATCAATTCACTGGATGATCTGTCATCACCACCAAAATTCCTTGTTGCCCTCGAGTTATCTGGCAAGATGGTTCAGCTCCCTGGCTGGATCACACAACTCACTGCTCTCACCAAGTTAACCCTCTCAGTAACAGCTCTCCGGACAGATAACTTGCTGCTCCTTAGCAATCTAGATGCACTGTTCTCCCTCACCTTCTCATTCAGGGCAGAGAAGCAGGATTCTGAAACACTGACTATTCTAGCAGAAAACAAGCTGTCCTCTGGTGGGGAGATCACAATCCCAAATGCTGGTTTTAAGAGCCTTAAGCTTCTTCGCTTCTTTGCTCCTCTCTTGCCAGTACTGAGCTTTTCGAAGAATGCCATGCCAGAGCTGGAGAGGCTTGAGCTACAGTTCAGCATGCTGGAGGGGCTCTATGGCGTGGAAAACCTTGCGGGAATCAAGGTGGTGCATCTGACGTTGAAGGACAAAGACGGTGAATATATGACGAAAGAGGTGCAGCACGAGGTGGAGACAGCAGTGAAGAGGAGGACCGATGGCAAGGCGCCCAAGATAATCCTCGATCAGTGA
>TRIAE_CS42_7BL_TGACv1_577389_AA1874160.2 gene=TRIAE_CS42_7BL_TGACv1_577389_AA1874160 biotype=protein_coding confidence=High
ATGGACCCCGCGACGGCGGCCATGGGCTCCATCCTCCCCAAGTTGTTCCAGCTCCTCCACGGAGAATACAAGCTGCAGAAGGGCGTGAAGAAAGATGTGGAATTCCTCGAGAAGGAGATGAGGAGCATAGATGCTGCCCTCCGCAAAGTGGCCATGGTGCCGCGTGACCAGCTCCATGACAACTCCAAGATCTGGGCCGGTGATGTCAGGGAGCTGGCATACGAGATGGAGGATGTCGTTGAACGCTTCATGGTGGACGTCCAAGACTTTGAGCCTGCTGCTAGCCAACACAGCTTCAAAGGGTTTGTGAAGAAGGTGTCCAACTTGATCACGAAAGGCAAGACGCGCCACCAGATCGCCGATGCGATTAAGAGCATCAAGGACCAGCTCCAGGATGTGGTGGACCGACGTGACCGGTACAAGATTGACGAAGTTGAGGCAAGTCTGGCTGCTACAACCATCATTGACCCTCGGCTGATGGCTCAGTTCAAAGATCAGAGAGAGCTTGTTGGCATCGAGGAGCCAAGAGATGAGCTAATCAGGAGGCTAGCGGATGGAGATGATTGTGTGTCCAGGCAGCAGCTCAAGATCCTCTCGATCTTCGGATTTGGAGGACTTGGCAAGACAACTCTTGCCAGAGCGGTTTACGACAAGATACATGTAGAATTTGTATTCAAGGCTTTTGTTTCGGTCGGTCAGAAGCCTAATCTGAAGAATGTTCTCATAAGTATTCTCCTCCGAATTGACAAAGCCTCTTGTGACAATGGTACACTGTTATTAGATGAGGTGCTGCTCATCGAGAAACTCCGAGAACTGCTTACAGACAAGAGGTACCTCATCATCATTGATGATATATGGGATATGAGTTCATGGGATATAATCAAATGTGCTTTTATTGATAGTAACTGTGGAAGCAGAGTAATCACAACTACTCGTATCTTTGAAATGGCGAACGAGAAATGTGGTGGCATACCGCTAGCTATCATTACAATAGCTAGCTTATTGGCCAGTAAACCAGTAACAGATTGGTCTAAGGTCTATGACTCTACTGGTTTTGGGAATGAAGATAACAAGGAAGTGGATACCACAAGAAATATATTGCTATATAGCTACTATGATCTTCCATATTATCCACGGCTTTGCCTATTGCACCTAGGCATATACCCCGAAGATTTTGAGATCAAAAAGGACAATTTAATTTGGAAGTGGGTGGCTGAAGGATATGTGCATGAGGAACCAGGAAAAGGATTATTTGAGATTGGAGAGAGATACTTCAACATGCTCATAGATAGAAGCATGATCCAGGCAGTGGAGAAGCCATATCACAGCATCATATATGCTTGTCGTGTGCATGATTTGGTACTTGATATGATTCATTTTCTATCAGAAGATGAAAGTTTTGTTATTGCATCAAACAGTAACAGGACATCTCCGTGTATCACTGTTCGTAGGTTAGCCATAAATAATGAAGTCGTAGAGCAGGATGGATCTGCGGCTAACTCGTGCATGCAGCAAGTGAGGTCATATAATGCCACCATGTGTCAATTTAGTATGTTGCCATTGCTTTCAAACTTTAAAGCTCTACGTGTGTTGGCTATAGAAAAGTGCACTTTCAGGGGAGATAAGGAAATTCTTGTGAGGCCGGAAGCTTTTCCTAATCATCTTAAGGATGTTGGGAATTCACCTGAGGTACTGGACTTGGGCAGAAGTATTGGCATAAGAAAACTGCCTCGAAGTGTTGGTCGGCTAACACAACTGAAGTGCCTGCGCTTTTGCGGTTCTAGCATGGAGGTGTTGGACTGCACGAATCTAACATCCCTGGAAGAGCTACAGTTGTACCGTGTCTCTCCAGACTTTCTGAAAGGGCTGGGCAAGCTGAAGGAGCTGAGAGTGTTCGAAGTATTCTTTGAAGAGCACGATGATATGTTGTTCAAAGATTTGATGGGACTTCTTGTCAATCTGCAAAAACTTCAAGTCATAATGGTTCGTTGTTGGCATCGATCGGATCCTCAGCCATGGTCTGATTATGCTGGCTCTGTGGCCCTTGGGCACCTCCGTCATCTGGAAGTGCATGACCTGCTTCCTGTGCTGCCAGTGTGGATTAACTCCTCATGCCTCCCGAACCTCTGCCACTTGCATATGAATCTGATGGCTATGGAATCGCAGGATATGGAGATCCTTGGGAGGTTCTCAGAGCTCATTACTCTATGCATTTGTTGCCATGATGGCGTTGTTTTTCCTGACACCATGGAGGAGGGTTCATTCCCTAAATTGAGATACTTGGAACTGAGATATTCTAACCAACCCAGATTTGTATGGGGAGCAATGTCCAGCCTTGAGTATTTTCGGTTCTTCGGCATGGTATTGACCAATGCCTTCAATTTTCATAGCCTGGTGAACCTCCCACGTCTTGAGAAAGTTGAAGCTCAAATCTGGTACCCTCCAGGTCCAAGGTCTACTGCCATGGATATCGACGTGCAGCAGGCACATGCGTTGTTGAAGCGTGCAGTTGAGATCCATCCCAACCATCCCTCACTCGATATTCGCCCCTAG
>TRIAE_CS42_6DS_TGACv1_542471_AA1721320.2 gene=TRIAE_CS42_6DS_TGACv1_542471_AA1721320 biotype=protein_coding confidence=High
ATGGAGTTCGCCACAGGGGCGATGAGCTCTCTCCTCCCCAAGCTGGGGGAACTGCTCATGGAGGAGTACAAGCTGAAGGAGAGTGTGAAGAATGGGATCGGAGAACTCAAGGCCGAGCTCGAGAGCATGCAAGCTGCCCTTGTCAAGGTGTCCAGTGTGCCGCTGGATCAACTTGACCCTCAGGTCAAAATTTGGGCAAATGAGGTCAGGGAGTTGTCCTACGCCGTTGAGGACAGCCTCGACTCCTTTGTGAGGCGTGTCGAGGGCGTTGAGCCGACCAAGCCCAAGATCAAGCACTTGTTGAAGGCGGCCCGCAACGAGTTCACCAAGTTCAAGGCACGCCATGAAATAGCCAGTGACGTCAAAGACATTGAGAGCCAGGTTAGGAAGATCAAGGAACGGTATGACCGGTACAAGATTGATGATGTTGTTGCTAATCTTGCAACGACTCCAGTTGACCCTCGTCTCCCGGCTCTATACAAAAAGCTATCTGACCTTGTGGGTATTGATGAGCCAATTAATGAGCTGATAAAGATCCTGTCCGAGGGGATTCACATGCCTGACAAAAATCCCAAGATAGTTTCCGTTGTTGGATTTGGAGGATTGGGAAAGACAACCCTTGCAAAAGCATTGTATGACAAGCTTAGCAAAACATATCAGTGTCAAGCTTTTGTTCCAGTGGGTCAGAATCCAAACACGCAGAAAGTTCTCAGGGACATCCTGCTTGAACTTGACACTGGGCTATCCAGAGCCACAGAAACAATGGTTGAATGGCAGTTGATCAACCAGCTGCAAAAAATCCTTGCAGGCAAGAGGTACTTTATTGTTATTGATGACATATGGGATACACAAACATGGGACGTGATTAAGTGTGCTTTCGTGGATAGTCATCCAGAAAGTAGATTAATCATAACTACCCGTATTGTTGATGTCGCCACAAAAGCTGGTGGTATCTATCACATGCAACCACTTTCTGATGATTACTCCAAAATCTTATTTTATACAAGAACATCTGGTAGTGAAGGACCTGCTGAAGTGACTACCAAAATCTTAAAGAAATGTGGTGGTGTGCCATTAGCTATCACCACAATAGCTAGCTTGCTTGTTGGGAAACACAGTGAGGACTGGTCTAAGGTGTATGATGCCATTGGTTTTGGGCATGCAGACAATGGCGATGTTCATAACACAAGAAAGATATTATCTTTTAGCTATTATGATCTGTCGTCCAATCTGAAGACATGTTTATTGTATCTTAGTGTGTTTCCTGAAGATTGTTTAATTGATAAAATATCACTGATATGGAGGTGGGTTGCCGAGGGATTTATACCATATAGAGAAGGGATGGAGTCATTTGAACTTGGAGAGATCTATTTCAACACGCTTGTAAACAAGAGCATGATACGGTGGATAGATCCTGAAGATAATGATGGCCGAGGTGGTTGTCGTGTCCATGACATGGTGCTGGATCTCATCCGCACCGTATCAAATGAGGTAAACTTTGTCACAGTACATGATATGGAGCATCACGACACATGTCCGGGAGGAAAGTCAACCAACAAGGTTCACAGATTAGCGGTTCATGGAAAAAGTGGGGAACACAACTATAGCATTGCAATGGAGCATGTAAGGTCATTTAATGTTGTCGAGTGCAGTGGCAATAGTATTCCCCTGCTTTTGAGCTTTAAAGTACTGCGTGTGCTAGTTATTGAGGACTGTGTTTTTTCGGAAGGTAGTAATCTTGAGCATCTCGGTAAGTTGTTGCAGCTGAGGTACCTGGGGCTAGTGAAGACAGCGGTCAAGATCCCGGAAGGAATAGGGCATGATCTGAAGTTTCTTGAGATACTGGATGTAAGGGGAGGTTTGATAAGTGAGCTGCCACCATCTGTTGGTGAGCTATTGAATTTGAGGTGCTTGTGGGCTGATAACGGTACAGTGATGAAGGGAGAGATAGGGAAACTGACATGCCTTGAAGAGCTGCAGCTATATTCAGTGCAGAAGTGCCCAAACTTCTGCACAGAGGTGCGGAAGCTGACGAAGTTAAGGGTGCTCAAGATATATTTTGGTGAAATGGAGGAGTCTGCAGGCAAGGCTATGATGGAATCTCTGTGCAACCTGCACAAGATTCATACTCTGGCAGTTGTGGATGATGGTGCTCAGACCAAGTATTCGGTTGACCCCAATCATAGCTTGGAAGACTTGGCACCCTGTACAAAGCTGTACGAGTTATTTCTGCCTATCATAGTTATACCGAGGGTGCCATCATGGATCAATCAGTTAAGTGTTCCACTCCTTTCTCGTCTATTGCTGCATGTGGATGCGGTAGAAGTTCGGGATGTTCAAACCATCGGCAGGTTGCCGTCGCTCCTCGAACTTGGTCTCTGGAGTAAGGATGAAAGGAACGTATCATATACTTTTGGCAGCAATGAGTTTCACAAGCTAAGAGGCTTGTTCACGAAGAAGATAGAGATTGCTGTTGGAGAAGGAGCATTGCCGATGCTTGAAGAGCTGGTATACAGTGCAAGCGCTGAAAGAAAGGACGCTGCCAGCTTGGTGCCGTGGAGGAGAAATAGCTGTCCTTTGCTGAAGTTTGTCGGGTGTTTCCTTGACTGCACTAACAGCAGCTACAGGGAAGTAAAGGAAGCGAAGCAAGCGCTGTGGCAGGCTTCCGGCACCCGTCCCAATGCTGTGTATCTCGATCTCGACATAGAAGAAGAAAACTACGATGAGGAGGCAGGTAGATTCATTGATAATCTCGTGGAGGTCCTAGGCGGTTTGGAGAGACCCGAGGATGTGGGCCGTGCTGCTGCACACCAGGAGGAAAGGACACGTCGCATGATTAGATCACTCGAGAGAAGATTACGTGACGCGGCAGAGCCTCGAGTCGGGAGGTACGGCCAACAAGAGATACGTGGCCTTGTTGCCAAATTCAAGAGTTGGCTACATGACCATGCAGGCACCGACCAGGATGAGGCGCGCAAAAGTGATGCCACCGATAGTGAGGACGATGAAGATTATTATTACGGCCACGACGACGATGCTACCGACCAAGCATAG
>TRIAE_CS42_2DL_TGACv1_159642_AA0540870.1 gene=TRIAE_CS42_2DL_TGACv1_159642_AA0540870 biotype=protein_coding confidence=High
ATGTCGGAAATTGGGGCCATGATTGCCGCTGCACTTTTGAAGGAGGTGGTGCAGCAGATTGGTTCGCTGGTGGGAGGTCAGATCAAGCTGCAGCAGAACTTGGACAAGGACCTCAAGGAGATGAAGGCTACCCTCGAGTCCATTGAGGCGCTCCTCAAGGACGCTGAGGACGCCAACACCAACAATTCCATGCGTTTGTGGCTCAATCGTCTCAAAGACGCCATGTATGGCATCGCCGACATGATTGACGATTTTGAAGGAGGAACTGAGGCTGAGCCAACACGAAAGTTCTCCATCAAGAAACATTTAGCAGTTATGATGCCTTGTATCACAATAGGGCCCAAGTTCACAATGGCTAACAAGATGAAGACGATGAGAGAGGAACTGCAAGGGATCACAGATCAATACCAGAAATTCAAGTTAGAGCCGGGCACTAATGCCGATGAGCCAAATGTAATACAAATGCGTGAAACATCATCAACCATTGAGGCATCAATCATTGGGAGGACTGAAGAAGAAAATAAAATATGGGTTTATTTATCTGAGAGCATAATAGAAGAGCTCATTGTCCTTGCTATACACGGCATTGGAGGCCTTGGCAAGACGACCTTGGCGAAAATGATTTACAATAATAAAACAAAATTTGAAGACTACGTCCGGGTATGGATTTATGTATCCGAGACATTTGATTTGAACAAAATTGGCAATTCTTTAATAAGTCAACTGTCAGAAAATGAGACTTCGTACAGTGAGAAGCAGATGATACACAGATCACTTGCAAAGCTACTAGCCAATAAGAAGATTCTGATTATTCTAGATGATTTGTGGGCAGACGATGATTCTCAATTGGATAGCCTGACTGCCATGCTTAAGGTTGGAAAGGGTAGCAAGGTGGTTGTTATAGCAACCACACGCAATGAGGAGATTGCAAGGAAAATTTCTGCCATTCATACTCAAACAAAAATTTCGACCATTCCCCCACATGAGCTAGCATCACTGACGGATGAGATGTGCTGGACTATAATAAAGCAAAAAAGTGGCCTTGAATCTAGAGACGACAAAGAACAGTTGAAGGACATTGGGGAAGCCATTGCAGTGAAGTGTGGAGGCGTGGCTTTAGCTGCTCAATCAATTGGACCCATTCTGGAAACTATGACCTATCATCAATGGAAGAAAGTGAGAGACAGTGATATCTGGAAAGTATCTGCTTCTTCTTTAGATCCAAAAGATAAAGCTGCAAGACGGGTGCTTGCATCCTTGAGGTTAAGCTATACTTTTATGCCTCAGTATTTGAAGCTCTGCTTTGCCTATTTGTCAATCTTTCCAAAAGGATGCAAGATATCTAAAGATGATCTAATTCACCAGTGGATTTCTCTTTTCTTTTATTGGGGCAACACCAATGTTCACTGCTTGGGAGCTTGGCGAGATGTACATTACACAGCTTTTGAAGCTTTCCTTCCTTGA
>TRIAE_CS42_1AL_TGACv1_000696_AA0017220.1 gene=TRIAE_CS42_1AL_TGACv1_000696_AA0017220 biotype=protein_coding confidence=High
ATGGCCATGGAGGCGGTGGTCTCAACTTCTTTGAGCGTCATCATGTCCTCTCTTGTGAAGTTGGTCGTCAACAAGTGGTGCGTGGAAAAGACCATGAAGGACGAGCTGACGAACCTCTACGACGAGCTTATGAACATGGACGCTTTCCTTGAGGATGTCTCCAGCGTGCCGCCGGATCAGCTCGAGTCGCAGGTGAAGCTCAGGGCCCGCGAGGTCAGGGAGCTGTCGCATGCCATCGGGACACACCTCCACTCCTTCATGGCACGCATCGAGTCAACCAAGGGCGCCCTCCTTCCTAGCGTGAGCAAGGTGAACATTCAGCAAGAGATGGACAGATACGTCAAAGAAATCATGAAGAAGGTGGAGAAGGTGAGTAAACGGTATGGCCCTTATCCTTGTAAGAGTGCCCTGGAAAGTACTTCCTCATTGGAAGTCAGCACACTCTACGACAAGATGAAAGGTGATTTTGATTGCGGAGCTTTTGTTCCCATCGGTCAGAGAGCCGACATGAAGAGGGTTCTGATGTACATCTTCGACGGACTTCACATGGAGATCTATGGTCACGAACCAGACCAACACCAGCTAACCAACCAGCTGCAAAGTTTCCTGGTGGATAAGAGGTGTTTAATTGTCATCGATGATATATGGGATAAGGAAACATGGAACTTTGTTGAACTTTTTTTTAAGGGTTGTGCTGGAATTAAAATCATCACCACCACTCGTAACCGAAATATTGTCAAAGGAGTTGGTGTCACAGTGTACACAATGAAACCACTTTCCCCTGCCGACTCGAAAGAGTTGCTCCGAACCAAAGCTCAAGTTAAAAGCCATGATGCAGAATTTGATACACTGTCAGATCAAGTTTTGCGTAAATGTGGTGGTGTGCCAATAGCTATCACTATGATAGGTGTGTTGCTTGCAGAACATCAAAGCAAAGAGTGGCATGGGGTGTATGATTCTATTGGTTTTGATGAGCACAAGGAGGACGGGGCTTTCCAGCACATAAGGAAGGTGTTGTCTTATAGCTATTATGCTCTACCCTATAATATCAAGAGATGCTTTTTGTACCTAAGCCTGTTCCCAGAAGACCACTGGATCGAGAAGAATATGCTGATATGGAGGTGGGTTGCAGAAGGCCTTGTCCCTGAGCGGTCATTTGAGATTGGGGAGACCTATTTCAAGGAGCTAATGGATAGGTGCATGATCCAGTGGGCAGTGAGCCCTCATGACCCCAGCCAAGGTGGTTGCCGTGTCCACATTTTGATGCTTCGCGTCATCCGTGACCTGTCAAGCAGCGAGAATTTCTCCACCATGCTAGGCCTAGACATGAAGCAGGAGAGCATATCCAGAACCATACCCATTCATAGATTAGCCATCCACGAAGGCGAAGCAATGGTGGGTCGAAGTCAAAACAGTAGACTGCTGGAAGTGAGGGAGGTGCTGTCATTGTATGCCAGCACATGCCCCGGCAGCAGCTTGCCACCACTCCGGGAGTTTGAAAACTTGCGTGTAATGGATCTGGAGAGATGTGATTTATCCTTGAGAGATTCCAATCTGGAGCAGCTCGGCAGATTGAAAGTGCTCAAGTATGTTGGGCTTGTCGGCATACACATGGCTGAGCTCCCAAGGAGAATAGGACGCCTCAAGCTACTAGAGATACTCGACGTGACGGCCACTAGCATCAGAGAGCTGCCACCGTTCGTCGAGGAGCTAAGGAAGCTTAGGTGCCTGCGTGCTGGCAAGGGCACAAGGATGATGGGTCGGGTAGGGATGCTGACGTGCCTGGAAGAGTTGTGGCTGCACTCGGCGGACAAGTCCCCGGACTTCGCCGCCGAGCTCCAGAAGCTGAGCGAGATGCGGGTGCTGGTGATCCACTTGGACGAGGTGGACGAGGGCGTGCAGAAGAAGCTGGTGGTGTCCCTGCATAAACTGAGGAAGCTCCAGGTCCTGCAGGTCTGGTCCGACGCAGAGGAGAAGGCACGCCTTGGCAGTCGTGATTGGGAAGGCAGCGTGCCATCCTCGCAGCTCCGGCAGCTGCTGCTCTTGGGGATCATCCTACCCAGGCCGATGCCGTGGATCCACCACTCGCGTGTCCCCAAACTCTCCAAGCTGGTGCTGCAGGTGGAGACCCTGGAGGTGCAACATGTGCAGATCCTCGGGCAGATGCCGTCGCTCCGCTCCCTCTGCCTCCACATCCACTGCTACGGCAACCGTTTGTTGTACACCGCCGGCAAGCACGAGTTCATGGTGCTGGCATACCTGTACGTCACCAACATAGAGCTGATATGTGGAGAGGGAGCACTTCCAAGGATTCAGGAGCTGGAGGTTGGCGGAATCAGGGTGGGGACGGACGTTGGTCTGCGGGGGAACATGCCTCTCCTTGAGAGGGTCAGCTACCATCTCGACTGCTGGGGTTGCAGCCCCGTGGAGGTGATCAACGCAGAAGAAGAGCTAAGGCAGGCGAGCCAAGCCCACCCCAACAGTCCAGTGCTCATCATAAAGAGATGGGACGGCGTCGACGTATGTTCCATTCCATTTCAGGGAGCCGCTCAGTTGTCGGAGGAAGCCACCAAGTCAACAATCAATCCTCTTCTCTCCGGTGCCTATGGCCAAATCCCCCAAGCTGGCTACCTAGATTGCAGACACACCACCACTAGAGAAAGTCCACACCATGAAGCCATGGAGCCAACAAGTCTACCGATGATCTTATTACAGAAAATCTCAAATAATTTCTCCACGAAGAGACTACTTGGTCAAGGCCACCGCAACACTCCAGCCCTCACCATGAAGAGGTCTAACGCCGACGTATGTTCCCCTTCATTTCAGGGACCGTGCCGGAGTGGTTCTGAATATGAAGGACAAGTCTCTACCAACAGCATTTCAGCTTGTATCAGCAACCAGTGTACAACCAATGTAGAGCCACATCCACCTCGGGTCGACACGGCCGGCAGTACACTCTCACTGCTTAACAGCACAGATGGAGCCGCTCTTCTGCTGGAGGAAGCCCCTAAGTCAACAATCGGCCCTCTTCCCTCCAGTGGCAATTGCGACACCCCCCAAGTTGGCAACCTAGACTGCAGCAGGCACACCACCACCGGAGAAAGGTCACCCAGTGAAGCCATGGAGCTAACAAGTCTAACGATGACATTGTTACAAAAAATCACAAATAATTTCTCCAAGGAGCGACTACTTGGTGAAGGCGGATATGGAAAAGTTTATCTGGGTGTGCATGATGACGGACAAGAGATTGCTGTCAAGCTGCTCAATGCTAACTTGCAAACAATTGATAATGAACAATTCACACGTGAGTTTCGTAACCTTATGATGCTAAAGCATCAAAACACTGTACGGTTAGTTGGCTACTGCTATGAAACACAACATCAACCTATGGACTTCGAAGGAAGATTTGTTTTTAGTGAAAGAATACATAAAGCCCTTTGCTTCGAGTATATGCCTCAGGGGAGCCTTCACGACCGTCTTTCTGATAAATGTAATGTACTTGATTGGCAAACACGTTACAAAATTATCAAAGGGACGTGTGAAGGTGTAAAATACCTTCATGAAGGATTGGAAAAACCATTTTACCATCTGGACCTAAAACTGGGCAATATACTTCTAGATGAAAACATGGCCCCAAAACTTGCCGATTTCGGTCTGTCCAAGCTCTTCAACGAAGAACAAACCTGCAGGGTGACGCAAAATTTACGCGCAGGAACTATTGGATACATGCCACCGGAATACATAAATGGAGGCACGGTCTCAAAGAAGTTTGACATATTCAGCTTGGGTGTTGTCATGACCAAGATAATTGCAGGGCCTAGCGGCCACACCAAATGTGCTGAAATGCAGCATCAAGATTTTCTTGATCAAGTAGAAGGAAATTGGAGAAAAAGTTTGAAAGAAACATGGAGTTCTCCCAAGCTACTAGACGCACAATGCCGGCAAGTGAAAATATGCACTGAGATTGCACTCAGTTGCATGAAGACGGATAGGCACGGAAGGCCAAGTATAGTGGATATCATAAATGACCTTAACGAGACTGAAACTTTTATTGAAAATGTTAGCAATTGTGAACAAGATCCATCACTGCTTACTTCCACTTCAAATAGTGTTCAACCTGCAGCATCACCTCCACCTTCAACACAATCTCCACCACCTTCTCCAACCAGTGGCGGAGGCAGGAATAGTAAATTTATGATCTCGAGGGGGGCCCAATTAACAAAACATAACAAAAAGTTTACTGTTCACGCCCAAAATGCAAAGAAGTGGCTAATGTCGGGGAGGGCCGGGGGCCCTGTTGATCCCCCCCTGCCTCCGCCACTGTCTCCAACACCATCTGCCATTGCCACCTTCTCCAACGTTCTGACGCTAGGCCATGATGAAATTGATGTAACGTGGGATGCTAAAGATCAATTCCCTGAGAATTCCAAAGCTGAGGTGGCAGGTGTAGGAGAGGAGGAGGACCTACCAGTTGAATCGTCTGCAAGGGTTCAAGAGATGTTTGGGAATACAGACTAA
>TRIAE_CS42_5AL_TGACv1_374276_AA1195850.2 gene=TRIAE_CS42_5AL_TGACv1_374276_AA1195850 biotype=protein_coding confidence=High
ATGGAATCGGCGGCGAGCGCCTTCCTGAGGAGCGTGATGGGGAAGCTGTTCCAGGTGCTGGAGGAGTACAACAAGCAGAAGGGCCTCCGGCAGGACACCCTCTCCATCCAGCAGGACGTCCGCATGATCGCCGCCGCCATGGACGACCGCCTCCACGCCCTGCGCAGGGGCGAGCAACGCACCGCCGTTGCCAGGATCTACAGCGAGGAGATGCTTGGCCTGGTGCACGACGCCCAGGACTGCATCGACCGCATCGTCCACCGCCTCACCTGCAGGCCCCGCGTTGGCGGCGGCGGAGGCGGAGGAGGAGCGGCGCTGATCCGCCGGGTCGCCGCCGTCGCCCACGAGCTGAGGAAGGTCCAGAGTCGCTCGGGCTTCGCCGACGAGATCCGCCAGCTCAAGGCCCGCCTCAAGCTGGCGCACGAGCGCGTCCTCGGCATCCCCATCCCCCCCGCCGCCGCCAGCTGCTGCCACGAGTTCGCGGCGGCGGCGCCGTCGTGTCGTTTCGCGCGCAACCCGGTGGGCATCGGGAGGCCCGTGGAGGATCTCCTGTCGATGCTGGATGAGGTGGAGGGCGAGAAGGAGCAGCTGAGGGTGATCTCCGTGGTGGGGTTCGGCGGCTTGGGGAAGACCACCCTCGCGAGGGCTGTGTACGAGGACCCTCACGCCGTGGAGAAATTCCATTGCCGTGCTTGGGTTGCCGCCGGTCGGTGGTCGCCAGAGGTCACCGGCCACGGGGTCGGTGAGATCCTACGCGATGTACTCCAGCAAGTTCGCCCCAAAGACGCCATGGACGTTGTTGCTGATAATGGCCAACGTATTGAAGCCTTGCTCAAGGAATACCTCAAGGATAAGAGGTATTTAATTGTCATAGATGACATGGGGATGGAGCAATGGAGCACTATAAATTCCATCTTCGAAAACAATGGCAAAAGCAGCAGAATCCTACTGACCACAACTATTCAGTCAACAGCTAATATCTGCAGCCATGGCAATGGTTATGTGTACCAAATGAACACACTTGGTGAAGAGGACTCCAAGAAAATAGCTCTTCAGGAGGTACGGTCACCTGAGCTGGAGCAGGGGTCCATGCCGCTGCTGCAGAAATGCGGTGGTCTTCCACTTGCTCTCGTCAGTGTCTCCGATTTCCTGAAATGCTCAGGTGAGCCTACGGGGGAGCGATGCACAGAGCTATGCCGTAACCTGGGTTCTCATCTGAGAGAGAAGCATGGCCATGACAATTTCGCAGAACTAAGAAAGGTGCTGATGCATAACTATGACAGTTTGTCAGTGTATGCTATGACCTGCTTGCTATATCTTGGTGTATTCCCTAACAATCGTCCCCTCAAGAGGAAAGTTGTTATCAGGAGGTGGTTAGCGGAAGGATATGCACGGAGTGATTCTCTTCGCAGTGAGGAGGACATTGCGGATGAGACTTTCAAGGCGCTTGTCGACCGGAATATCATACAGTCCATTGGCACAAGGAATAATGCGCAAGTGAAGACGTGCATGACTCATGGCATCATGCACGAGTTCGTGCTGCACAAGTCCGTGTCACAGGGGTTCATCGCGACATCGTCTCGTGATCATCCAAGACCCCATGCCTATGTTAATAATGCCTGCCACCTTTCCATCCATGGTGGCAATGTGACAGATAGTGAGGCCTCTGACGAGGATTTATCTCGTGTTCGGTCTCTAACAGTCTTTGGAAAAGCAGGTGATGCTATTTCTTATGTTCGTAAATGCAAACTGCTACGAGTCTTGGATCTGGAAGAATGCAGTGATCTGGAAGATAGTCACCTCAAACACATAGGCAAGCTATGGCATCTAAAATATCTAAGTGTTGGGGGCAGTATTGCGAAGCTTCCGAGCAGCATCGATGGACTGCACTGCTTAGAGACCCTGGATTTAAGGAGAACCAAGATAAAGACAGTGCCCATTGAGGCCATTATGCTGTACCACTTAGCTCATCTGTTCGGAAAGTTTACAGTTGACAAAGAAGATCTAAACAATGCAAACAAGATGAGCAAAGCAACGAAGTTCTTGTCCGGAAACAAGAGCAACCTGAAGACTTTAGCTGGATTTGTCACAAACGAAAGGCAAGGGTTTCTTCAACTTATGGTTCACATGAGAAATCTGAGAAAGGTCAAGATATGGTGTGGGCCAGTTGCAAATGGAAGTAACTACACCAATGATCTTTCCAAGGCCATTCAGGAGTTCACCAAGGTCCCCATGGACAATGTGGGTGCCCGTTCTCTATCACTTGATTCAGAAGAATGTTCCGAAGACTTGCTGAGTTCGCTTGCTTTTGAGCCATGCTCGGAGGATTCCAAATATGATGTAAGGTCACTGAAGCTACGTGGCAAGCTACTCCAGTTACCCCCGTTTGTTCCCTTGCTGTCAGGTCTCACTGAACTGTGTATTTCATCAGCTACTCTGACACGGGATCTTCTATCGTCTCTGATCAATTTGAGAAACTTGCTTTACCTCAAGTTGATTGCGAATGAGCTTGAGAGATTTGAAATGAAATCAGGGGCATTCCCAAGCCTGCGTCGTCTGTGCTTTGTAGTGCAAAGTCTCACTTCAGCTCTGCCAGCAATCGAACAAGGAGCTCTGCCGAACCTTGTTTCACTCCAGCTGCTCTGCCCGAGTCTAGTTGGTCTTTCCGGCATCCAAATCAGACACCTCAGACATCTCAAGGAAGTCATGGTTGACTCTGGAGTGCCTGACCAAACACGACAAGACTGGGAGCAAGCAACAAAGAACCATCCGAATAGGCCGAGACTCATGTTGCACAAAAGTGGTGTTCGAGTGGAAAGCGAGGGTCCGGGGAATGAAGAAGTTTCAGCTGTGAGGGACAAGCGGAAAATATGTGTAGTCCAACCAAGTTTGGATGATGGACTGGATTCTAGTCTCAAGAAGATGAGACTTTCATCAGAGTCTTCTTCGCGGCTTCAAGTGATTGTCCAATCAACTTCCTCATCTGGTCACTGA
>TRIAE_CS42_5AL_TGACv1_374266_AA1195550.1 gene=TRIAE_CS42_5AL_TGACv1_374266_AA1195550 biotype=protein_coding confidence=High
ATGGGTGACAGTGCGCTCCACCTTGCAGCAAGGGCCGGAAATGTTGCCCTTGTGCAGAAGATCTTTGCGGACTGCGATCCGGAGCTGGTCGCGGAATTGACTGACCATCAGAACCAGGACGGTGAGACAGCGCTGTATGTTTCCGCGGAGATGGGGCATGTCGAGGTTGTGTGTGAAATTCTGAAGGTTTGTGATCTGCATTCAGCATTTCTCAAGGCACACAACAGCTTTGATGCATTCCATATTGCAGCAAAGCAGGGCCATCTAGTTGTTTTGCAGGAGCTACTGAAGGCTTTTCCTGCATTAGCTATGACAACAAATTCAGTAAATGCCACAGCTTTATACACTGCCGCACTTCACCGCCACATTGGTATTGTCAATCTTCTACTGGATACAGACCCAAGACTTGCCAGGATTGCAAGAAATAATGGGAAGACAGCTCTGCATATAGCAGCAAGACTGGGCAATGTGGAGGTGGTAGTGTTGTTGTTGAATAAAGATCCGGCGACTGTTTTCAGAATAGACAGGAAGGGACAAACAGCAGTGCACATGGCTTCCAAAGGCCACAATGCTGAAATTCTGCTTGAGCTACTGAAGCCCGATGTCTCAGTAATCCATTTGGAAGATAACAAGGGGGACAGGCCACTGCATGTTGCAACGCGGAAGGGAAAAACCATTATAGTTCAGACGCTAATATCCATTGAAGAGATTGATATCAATGCAATCAATGGAGCTGGAGAGACCGCTTTTGCCATTGCAGAGAAACTGGGTAATGAAGAGCTTGTAAACATCCTGAGGGAGGCTGGTGGAGTAACCGCAGAAGAGCAAGTAAATCCTCCGAAATCAATCAAGCGTTTTAAGCAAACACATGATGTCCAATCGCAGATCAAGCAAAAGCGTCGGACAAATATGCATTTCCACACGATCAGGAAGAGTAGTCAAAAGCTCCACACTGAGGCTCCAGTCTGCGCTTTGGCAGACGCCATGTTCAGACTTCCTGCAAAGCTTGATGAGCTACTGATTAGCCACGTCCACATGCTTCCTAGGGGTGCGGAGGATGAGATACCTCTCATCAAGCAAGATCTGGAAGAGATAATGGCCATTCTGCAGGAGCACGACCACCCAGGGAGAGCGGAAGACCGTGCTATGACGAGCAAGTGCCTGACCAAGGAGGTGCGCGAGCTGTCATACGACATGGAGGATAGCGTCGACCAGTACGTGCACGCCGTCGACACCAAGAGAAGGATTGTTCCTCGCCGTAAAAAGTACAAGATCACCTGTCGTAGGGGCAAGACCACTGCGCGGCTCCCGGAGAAGCTTAAGTGGCGTATATGGATGGCCAACAAGATCAGGGAGTTCAGTGTGCGCTCGCAAGAGGCGCTGCAGCGGTACAGCCTATTTAACCACCCTGGTGCTCATGGCATCAGCACGTCTGCTACTTCTACGAGACATGATGTGTGTTTTGGCTCTTGGTATCCCACACCGTGTGGGGAGCTTGTCGGTATAGATGGACATTTGAATACTCTTGAAGCGTGGTTGGGTAAGGATGGGGAGCAGCAGCTCAAGGTGGTATCTGTTGTTGGATCTGGAGGGGTTGGTAAGACCACACTTTCCAAAGAGCTGTACCGTAGAATCAGAGGGCAATTCGAGTGCCAGGCATTTGTGAGGACGTCCCGGAAGCCCGACATCAGGAGGCTTCTCATCAGCTTGCTCTCACAAGTCCGGCCACACCAAACCCCTCACACTTGGAAATTGCATAGTCTAATTGCCGATATCAGGACACATCTCCACGATAAGAGGTACTTGATCGTCATTGATGATGTATGGGCTACACAAACATGGGATATCATTAATCGTGCTTTGCCGGCTGGTAATCTTTGCAGTAGAATTCTAATAACGACAGAAGTCGAAGATGTAGCTCTGAAATGTTGTGGTTATGACTCTAGGCATGTTCTTATGGTGAAACCACTTGGTTACGATGATTCAAGCAAATTATTTTTCAGCACAGCTTTTGGACTACAATATGAATGTCCTCCAGAACTCTGTGACGCTGCACACAACATTGTGAGGAAATGTGCTGGTTCACCACTAGCAATGGTTACTGTTGCTAGTCTTTTAGTAAGCCAGATTGGCAAACCAGAGAAATGGGATTATGTAAATGAAATCTTTGGTCACGGTTTGAGCACATATCCTAGCTCGGAAGGAATGAAACAAGTACTAAACCTTAGTTACAACAATCTTCCTCATTATTTGAAGGCATGTGTGATGTATCTCAGTATATATGAAGAGGACTACATAATTCAGAAAGATGATTTGGTAAAGCAATGGATAGCTGAAGGTCTTATCCTAGCAACAGAAGAGAAAGACAAAGAGGAAATATCAAGGAGATATTTTGATGAGCTTATCAGTAGCAGAATGATCCTACCTGTGTATACAAATGACAACGATGATGTTTTGTCCTGCACACTGCATCACATGGTACTTGATTTTATCAAACACAAGTCCTTAGAAGAGAATTTTGTCATCGCAATAGATCATAGTCAGACAACTGCACCACTCGCAGACAAGGTTCGTCGACTGTCTCTCCACTTTGGTAATGCAGAAGCAACGCCACCAACAAATATGAGACTATCACAAGTTCGGACTCTCGCATTTTTCGGGGTCATTGAGTGTTTGCCTTCCGTTATAGAGTTTCGGCTTCTTCAAGTCCTAATCCTACATCTTTTTGGCGATGATGAAAGTGTCAGTTTTGATCTCACTGGAATATCTGAGCTTTTTCGGTTGAGATATTTGCATGTCACATGTAATGCCACCTTAGAAGTACCACAAACTCAGATGCGAGGTTTACAATATTTGGAGACACTGAAAATAGATGCAAGAGTAAGTGCAGTTCCGTCGGACATTGTTCATTTGCCGAGCTTGTTGCACCTCAGTCTTCCTGTTGGGACAAATCTACCAAATGGTATTGACCATATGACATCGCTTTGCACACTTGAATATTTTGATATAAATGTTAACTCAATGGAGAATGTGCACAGCCTTGGTGAGCTGACCAATCTTCAGGATCTTCGGCTCACATGTTCTACAGTTCCTTCTTCTTACTTAAAGAGTAAAATCGATAGTATGGGCTCTATTCTTGCGAACCTCAGCAACCTCAGGTCTGTAACTCTGAAGTCTTCAGGTATTCTGGAGAGTGAACCTTACAGCATGATCATTTCCTGTGATGGCTTGAGCAGCGTTTCCTCTCCTCCAGCTCTTCTTCAAAGATTTGAGTGGTTGCCACGCATTTGTACCTTCTCCAGCATCCCTAAGTGGATTAGCCATCTCAACAAGCTCTGCATTTTAAAGATTGGGCTTAGGGAATTAGTGAGCAATGATGTCGCTGCTCTGAGAGGATTGCCTGCACTAACTGTTTTGTCGTTATATGTCCGAGCAAAGCCCGCAGAAAAAATTGTCTTTACTAGGGCAGGATTCTTGGTTCTCAAGTGCTTCAAGTTCAGGTGCAGTGTACCTTGGCTGGAATTTGAGGTGGATGCAATGCCTAATCTCTTGAAACTCAAGCTAAGTTTTGATGCCCATGGAGTAGATCAACATCGTACTATACCTGTCGGCATGGTGCACTTAACAGGCCTTAAGGAAATCTCTGCAAAAATTTGGGGTGCTGGTGCCAATGAAAGAAGGGCTGCAAAATCAGCGCTGATTGATGCTATAAAAATGCATTCGGGATGTCCCACCTCCAGCATACAGTGTTTAGATGGGATGTTCAGTGGTAAGGATGATAATAATAGCGGGATACAAGAGGAAGAACACTTGACTCTGCAAAAGCAATACAATATCAAGGAGGAAGACTCCAAGAAACAGCATGATCTTCCAAAGGACTACATGGATGTTGCATACAAACAAACTTCCAGCAGCAACAATCATAGGAAGTCCAAGCGGATCACACAGGTGAGGATGCAGGTGAGGGTGGGATCGGTGCAGGACAACAGCGCCCTCGAGGATGGCTTTAGCTGGAGGAAGTACGGCCAGAAGGATATCATCGGCTCCATGCACCCAAGAGCTTATTTCCGGTGCACGCACAGGCACGTTAAGGGCTGCCCAGTGACCAAGCAGGTGCAGCGCACGTCTACTGACCCGCTGCTCTTTGACGTCGTGTATCACGGGGAGCACACGTGCTTGGACTCTGTCGGATCCCCTGCGACGTCTTGTGGCCATGTCGCCGGCGTGGAGGTGATGAGCAGAAGTAGGCCCGGAGTTGGATTCGTGTCCCAGTCCCAGGCGGCGTGCAGTAGCCAGGTTATGTCCTCCGAGGTGGTAAGCGGAAGCGGGAGTACGGCGGGACTTTGGGGTGACGAGATTGACATGCCGGACCCGGACCGCGATGACACCGGCATCAGTGCTGACTACCTCGGTGGCTACGAATTTGATGTCAGCGCGTTTTTTGCCTAG
>TRIAE_CS42_1DL_TGACv1_061830_AA0203990.1 gene=TRIAE_CS42_1DL_TGACv1_061830_AA0203990 biotype=protein_coding confidence=High
ATGGAGGCACTCATTTCTGCAGTTCTTGGTGATCTTGCAAGCAGAGCCATATCCTTCGTGGTTGATAAGTGCCGTGAGCAGAGAACCGCGGAAGAGGATCTGCAGAGGCTCCAGCAGCTTCTTCTGAGGTTACGTGCCATCGTCGAGGAGGCCGAGGGGCGGCATGTCACTAACCGAGGGATGATCTGTCAGGTTAGCTTGATGACAAAGCAAATGTTCAGAGGGTACTACCTTCTCGACACCTTCAAGTGCAGAGAGAAGAAAGACAACAATGAGGAGGTGAGTGTTTCCTCATTCGTTCAATCCAAATTTAATCCGGCTAAGCGTTTTCGCCGCCTTTCTAGCAACACTCAGATTGAGAGCATGGTAATTGGTAGAGAAAGCAGCAAAGAGTTGAAACAGGCCGTTCTTATCCTAGAAAGAATGGTTGCTGATATGAAGGAGTTTGTTATATTTCTGATGAGTTACCCTCGCATGCACCGCCAACCTTATGGTGCATATTTATTTTTGGACAAGTTTATGTTCGGCCGCCAAATGGAGAGGGAACAAGCCATCAGCTTCTTGCTACAAGCTGAGCCTCTAGGGGCTGAGAGATTGGGTGTCCTTCCAATCGTCGGTCCTGCACTTATTGGAAAGAGCACTTTTGTGGAACATGTTTGCGATGATGAGCGTGTGCGCAGTCATTTCTCCTTGATCTTGCTCTACAGCGGAAATGACCTTAAAGGTGAAACTGCGATGACTTTTAGGGAACATTGCCTGATCAAGCATGAAAATATTGTTGCATCAGGTAAAGAAAGGTCTTTGGTTGTCATTGAGCTCTCGGGGGACATGGATGAAGGAGCGTGGAAGAGGCTGCTGCACTCTGCTGAAAGATGCATGACACGTGGGAGCAAAATCATAGTGACCAGCCGATCAGAGAAGATGGTCAGGTTTGGAACAACGGAAGCCATCAAGCTAAGTTGTTTGTCTAAAGAAGCTTACTGGTATTTCTTCAAGATGCTCGTGTTTGGAAGCACGGACCCGGAGGAGCACCCAAGGTTAGCATCCATAGCCATGGAGCTAGCACCCAGGATGTGCGGATCTTTCATCTCCGCATATGTTGTTGCTGCCTTACTGAGAGAAAATTTCAGTACCCGGTTCTGGTGCAGGCTTCTCAGAAACAATAGTAAGTACATGCAGAAGAATGCATTGTTGGCTGGTGAATATTTTGACGAGGATAAGCCTCGGTACGTTATGACCATTACTGGAACACGGCGAGTTTCTGAGGATCATAAGCTCTTTCTGCTCCATCATAGTTATCAAAAAGGGCCTGCTGCTCAGGGCGAAGTTCCGAGGATAACACTGGTGGATGTTCTATTCAGTAGATGGAGCACTGTGCCACGGGGCAAATTTGAGGTCTTGTGCTGGAGGTCTCTCATACCACCATACTACAGCTATATAAATGCTTCAAATTCTAGCTCAGAGCACCATCTATCTGGTAAGAGGCTGGGAGGGCTTCCTGTCTGTTTGCGCTTCACAATGGAGGTAATCATTTCTGCGGTTCTTGGTGATCTTGTCGGCAGAGTTATATCCTTTGTGGTCGAGAAGCGTCACGAGCAGACAACCTCTGAGGAGGATCTGCAGAGGTTGCGTCAGCTGCTTCTGAGGATAAGTGCTGTTGTCGAGGAGGCCGAGGGGCGGTGTGTCACAAACCGAGGGATGATACATCAGGCTAGCACGATGAGAGAGCAGACGTTCAGAGGGTACTACCTTCTCGATGCCTTCAGGTGCAGAGAGAAGAAGACCGGCGATGAGGAGGTGAGTCTCTGCTCGTTCGTTCAATCCAAATTTAATCCGGCTAAGCGCTTTCGCCGCCTTTCTAGTGACACTCAAATTGGGAGCATGGAATTTGGTAGAGACGTCAGTAAGGAGTTGAAACATGTTGTTCTTGTCCTGGAAAGCATGGTTGCTGATATGAAGGAGTTTGTTATATTTCTGATGAGCTACCCTCGCATGTACCGCCAACCTTATGGTGCATATTTATTTTTTGACAAGTGTATGTTGGCCGCCAAATGGAGAGGGAACAAGCCATCAGCTTCTTGCTACAAGCTGATCCTCTAG
>TRIAE_CS42_1BL_TGACv1_031885_AA0122190.1 gene=TRIAE_CS42_1BL_TGACv1_031885_AA0122190 biotype=protein_coding confidence=High
ATGGTGTACGAGGACGGCAGCCAATCCGGCCTTCCCTTCAACACGAGCATATCCACTGAAACAGTAGTGAGATTTAACGACAGCGCGGGGGACGAGGTGGAAATTGGACTAATCATGAGTGATAATTGGGCCGTGCCTCCCCTCGTCTCGACACCTCCCCAGATCCAAGCCTCTTCCTTCCTGCACAATGCCCAGCGGCGGCCCCTGTCATGGGGGGATCAGGCCATTGGCGGCGTGTGGCCCACCGACGCGTGGGTCTTCCGGCCAGAGGTCGAGGGCAACCCCTATGGCGGAGGAGCCGAAGAAGCGCACCGCCGATCTGAAGATGAAGCTAAGTACTTCATCATAGTCGATGACATACGGAGTACATTCGATTGGAAAGTTATCAATAGTGCTTTGCCATACAACCGTGGAAGTAGGGTTTTGACGACAACTTGCAATGCAGATGTAGGCAAATCCTGTTCTATCTATCCAACTGATCTTGTCTACCACATGGATGTACTTAGCGAGAAGAACTCCAAAATCTTTCTTCTCAATAGAATAATAACTCTTCAAGAGGAAGAAAGAGGTGCTGAATTTGAAGAAGTTTCTGGTAACATGTTGAATCTATGTGGTGGCATGCCACTGGCCATTATTGTTGCAGCCAGCTTATTAGTCAGAAAATCCAAAGAACTGGCAGAGCTGAAGATCTTTGGGGAATCTATTTATTCAACATTGAGGCAATATTCTACCTCCAAAGGGATGACAATGATATTGCACAAGAGTTATGCTGATCTATCTCTTCCTTTGAGATCTTGCTTTCTGTACCTAGGTGTTTTTCCGGAAGGCTATATTATAAAAAAAGATCGTTTGATAAGGTTATGGGAAGCAGAAGGATTTATTTCCAGGACCAATAAAGAATACTTGTGGGTAACAGGGGAGACGTACTTCAACGAACTTATTAGTAGAAGGCTGATTGAGCCACTTTTTGGATTTGAGGATGACCAGGCATCTGGTTGTATCATTCATGGTGTCATTCTTGATTTCATAAGATCCTTGTGGAAAGAAGAGAACTTTGCTACCACGGCTGTAGAAATGAGCTCTGGTCCATTTCCATGTGACACGATTCGGCGGTTCTCGGTCGACTATGGCAACAAAGATGAAGCTAACACCTTCTCCAGAAGCACCGTTCACCTTTCAAGCATGCGATCTCTAACTGTTTTCGGGGACGTTGAAGGGATGTTTGATCCTCTGTTCCCCTCAGATTCCGAGGATAATGAACAAACTGAAGTTGCTCCAGTGTATATTCTGTGGTCCTTCAAACTTTTGCGGGTACTTGACCTAGAAGATAGGAAGGAGTTGAAAGGTCACCAGCTGAAAGGCATTGGTGGATTGGTCCTACTGAGATACTTGGGACTCGCAGGGACTCATATCAGCTGGTTACCAGAAGAGATCGGAGAATTGGAGCAGCTGGAGACCCTAGATTTGAGGCGGAACTGGTACTTTGGGACTTTGCCTAAATCTATATTTAAATTGCAAAAGCTGAAGCATGTGATACTCAACGTAAATGTGCAGAAAAGTTTTATGATGCAGGAATTAGAAGAAGCAAATATCATGGTCAACGAAAGCAACTCACTCGGTACAGTGGCAGAGCTTCTAAGGAAGTCTGAGTGGCTAAGGATGCTACGTGTAACCTTGGGTATATCATCATATGCAACAGAAACCAATCTCGTGTCTTTCTTCGATGCAGTTGTAAAGTCCAAGCTCCACTCCCTATCTCTTAATTGTGAGTTTAGTAATGATGAAATGGTTTCCCTACTTGTGGATTCATGTGCGAAGCTCACTGCTCCATCAGTAAATAAATCTGAGCCCCCAAGATTTGAGCTCGTACTATTTTATCTTCCTCTCAGGCGAGTTCCACCTGATATGGACTCACTCTCGAGCCTTACCCACTTGCACATTCAACTTGAACAAGCAAAAGCAGGAGATTTCCATGTTCTTGGGGGCTTGAGTAATCTAGTTCTTCTCAACTTGTATGCAAGGAAATATTTACTCCAAGGAAGGTTGGTCATCAATAAGGGTATCTTTCCATGTCTGAAGGTGTTTTCCTTCATAATCCAAGATAGTTGGACGGGTCTGGAGTTCAAAGAGGGAGCCATGCCACAGCTTCAAAGGCTTTGGCGTACCCTCGGAATAATAAAAGCAGGGGATCAATTTGAATATCCGGATATTGGCATGGAGCACCTCACTTGCCTCACAAGAGTCCATGTGGAGGTCAGTTGCGCATATGTTACTTATTTGCAGGTGGAGGCTGCAGAAGCTGTCATCAGAGCACAAATATCTGAGCCCACATTAGTATTGAGCAGATTCAATGGAACTCTGATGAAGGGAGAAGAGCAACACTCACTAGAAGATGAATACCCAATGTGGAAGGGTAAAGGGCAACACTCACAAGGCCAGATGTGGAAGGGTAAAGGAGAACAGTACTCCAGTATTCCATCTGAAAGACAACTATTGGAGAGGATGAGGAAAAACAGCTTACAATAA
>TRIAE_CS42_U_TGACv1_641734_AA2102790.2 gene=TRIAE_CS42_U_TGACv1_641734_AA2102790 biotype=protein_coding confidence=High
ATGGAGGTCGCTGCTGGGGCGATGGGCCCCGTCATCCGTAAGCTCGGCGAGCTGCTCGTCGGAGAATACAACCTAGAGAAACGAGTAAAGAAAGGCGTACAATCGCTCCTAAACGAGCTGGAGATGATGCACGCTGTACTTCGCAAGGTTGACGAGGTGCCGTCGGAACAGCTCGAGGAGCCGGTCCGAATTTGGGCTGGCAAGGTGAGAGACCTCTCTTGCGACATGGAAGACGCTGTTGACGACTTCATGGTGCGTGTGGATGAGGGTCCAAGCAGCAATCCTACGAACATGCGGAATCGAGTCAAGAAGTTCCTCAAGAAGACCACCAAACTGTTTGGCAAGGGCAAAGCACTTCATCAAATCAGTGATGCCATCAAAGAAGCTCAGGATCTTGCCAAGGAGTTGGCGGACCTGCGTAGAAGGTACGAGCTTGACACTCGTAGCACTAGCAATGGTGCTACCATTGACCCTCGTGTGTTAGCTCTGCACAAAGATGTAGGGGAGCTTGTTGGCGTTGACCGCACAAGGGATGAGCTTATCAAAACACTGATTTGTGAGGACGGGAGTTCCAAGGAGCAATTGAAGACCATCTCTATTGTTGGTGTTGGTGGGCTAGGCAAGACAACGCTCACCAAAGCAGTCTATGAGAAGATCAAAGCCCAATTTGATTGCGTGGCTTTTGTCCCCGTGGGTCAGAACCCAGATATCAAGAAAGTTTTCAAGGACTTGCTCTATGACCTTGACAATGAAAAGTTCAGTGACATTCATAATACAACAAGGGATGAAAATCTACTCATCAAGCAAATCAGTGATTTCCTTGTGGATAAGAGGTACCTGATCATGATCGATGATATATGGGAAGAAGAAATATGGAGATTTATAAATTGTGCTTTGTATAAAAACAAACTCCATAGTCGGGTAATCACAACAACCCGCAATGTGAGTGTGTCTGAAGCATGTCTCTCTTCCAGTGATGACATGATTCACAAAATGGAACCTCTTTCTGATGAAGACTCGCAGATACTCTTCCATAGAAGAATATTTCAAAGCGAGGAGAAATGTCCAGAAGGTTTGCATGAAGTATCAAGAGAGATATTGAAGAAATGTGGTGGTGTACCATTAGCCATCATTACAATAGCTAGCCTTCTAGTCAGTAACCAAAGGATAAAGCAAAAAGAAGAATGGATGCATGTGCACAGTTCGATGGGCCGTGGAGTTACACAAGGTGGTATTGTGAAGGACATGAAGAGGATATTATCACTCAGCTATTATGATTTGCCATCTCACCTGAAGCCTTGTTTGTTATATCTAAGCATCTTTCCTGAAGACTCTGAGATTAAGAGAGATTGGCTGATATGGAGGTGGCTTGCTGAAGGGTTTATCCTAGGTGACACAGAAGAAACTAGGCTGTTTGAGATCGGAGAGAGCTACTTCAACGAGCTCATGAACAGGAGCTTGATCCAGCCAGCAGAAATCAATGAGGAAGGAACAATAGTAAGTTGCCGTATACATGATATGGTGCTTGACCTTATATGCTCGCTCTCAAATGAGGAGAATTTTATGTCCATATTGGATAATGCTGAGTGGCATGCACCTAATCTGCAAAGGAAATTTCGTAGGTTATCACTTCACAATATCAAGGCAAAGTGTCGGAACCATCAGTTTGATAGCACTAGCCTGTCAAAAGTGAGGACCTTTGCTGTCTTTTCTCCCGTTACTTGTGATTGGTTGCCATCTCTCTCAAGCTTCCAATTTTTACGTGTGTTGGATCTTGGAAATTGTGGCAGCCGTAAAAGTAGCTCCGGTATCAGCCTCAAGTATGTAGGAAATTTAATTCACCTAAGGTACCTAGGGCTCAAGAATGCAGATGTTTGCGAACTCCCAATGGACATAGGCAAGTTGCAGCTTTTGCAGACACTGGATATAAGACACAGTAGTATAAAAGAATTACCTTCAAGTGTTGTACAGCTCAGAAATTTGATATGCCTATGTGTCAATTTTACAGTGAGGCTGCCAAAAGGAATGGGTAGCTTGATGTCCCTTGAAGTGCTGGAACGAGTAGGCTTATCCTCATCTCCTCACATTGTGAAAGAGCTGAGGCATCTGACAGAGGTCAGGACGCTCGAAATTGATTGTGCTAACATGGGTGAGGATCTGATTGATGTATTAATCAAGTCTCTAGGCAACCTGCACAAATTGCAAAATGTGTGTATTGATGGTCGTGGCAGATTTAAAGACCGCATGGGTGAAAGCTGGGTGCCCCCTACAAACCTCCGTAGTTTTGATTCTCCTTCGTGGTTCTCGCGACTTCCGAAGTGGGTTAATTCAATGGCGCTTCCCCTCCTCTCCACTCTGGAAATAGATGTGATAGAATTGCAAGGGGATGGCATTCAGATCATTGGGATGTTGCCTGCTCTTCGGTTTCTGCGTCTGCGTGCACATCGCGTGATGGGAACGTTAGCTGTGACGGTCGATGCATTCCCATCTGCGAGATGTTGCAAGTTCTCCGGGTTCCCCATGGTGCCGTGCCTTTTTCCACCTGGAGCTATGCCAAGGGTTCAGCGCCTTCACTTCGAGGTCTCTGCGTGGTCGATCGCGAGTGGTGAGGTTGACTGTGGCATGGGCCACCTCCCTTCTCTAGAGAATGTAGGGGTTGATCTGAAGCGTGAGAATTCCAGCGATGAAGAGATGGAGACAGCCAAGGCTTGGCTGAGACGGGCGGCAGAAGCCCATCCAAAACGTCCCCTCCAAACATCCATTTTTTTGATTCATGGGGCTTCTTGTCTCCTTCGTCGTTCTTGA
>TRIAE_CS42_7DS_TGACv1_621735_AA2024740.1 gene=TRIAE_CS42_7DS_TGACv1_621735_AA2024740 biotype=protein_coding confidence=High
ATGTCGGGGACGGTGGTGAGCATGGCGAGGTCGATGCTGATGAGCGCCATCAGCGTGGCCGCCTCTGCCGCTGCTGCTGAGATGAGCCTCCTCATTGGCGTCCGCAAAGACATCTGGTTCATCAGAGACGAGCTAGAGACCATGCATGCATTCCTTTTGTCCATAGAAGCAACGAAGAACAAAAGCATGGTACTGCAGGTGTGGGCTAAGCAAGTAAGGGATCTTTCCTATGGTATTGAGGATTGTCTTGATGAATTTATGGTGCATGTGGAAAGCCAGAGCCGGTCTCGGCAGATGTGTAAGATGAAAGACCGCCATCGGATTGCCAACCAAATCCGTGATCTCAAAGCAAGAGTTGAAGAAGTCAGCAACAGGAACACACGCTATAACTTAATCACAGTTGATGCCTCCAGCAACATTGATGGGGTGAATTCCTACATGGAAGATATTCGCAACCACTCAGCTAGCAACATTGACGAGGCAGAGCTTGTGGGATTTGCTAAGCCTAAAGAGGAGTTGATTAAGATGGTGGATGTCGACTCCAGAGATGGTCTTTGCAAGGTGATATGTGTTGTTGGCATGGGTGGTTTAGGAAAGACCACTCTTGCAAGGAAGGCATATGAAAGTAAGGAAGATACTGTTAATAATTTTTCTTGTTGTGCCTGGGTCACAGTCTCACAGTCATTTTCCAAGATAGATATGCTCAAGGACATGATTAGGCAGCTATTGGGTGCTGATTCATTGAAGATTTGCTTGAAGGAACTTGAAGGGAGGGCGGTGCAAGTAGACAATCTTGCTAGCTACCTGAGAGAAAAGCTAGTGGAGAAGAGGTACTTCATTGTTCTTGATGATCTGTGGACAATAGATTCTTGGAAGTGGATCAAAGATATTGCATTTCCTAGTAGAAACAATAAAGGTAGCCGGATAATAGTAACAACACGAGATGATGGCTTGGCTAAGGAGTGCACATCTGAATCTCTTGTCTATCACCTTAAGTACTTGCAAACAAATGATGCCACAAAATTGCTACTAATAAAGAGTAGGAAAACACATCAAGACATGGATAATGATAAGGAGATGAAGACCATGGTTGACAAAATAGTAAAGAAGTGTGGTGGCCTACCGCTGGCTGTACTCACTATAGGAGGCATGCTTGCCACCAAAAAAGTAACAGAGTGGGAGAGTATCTATAAACAAATCCCCTTAGAGCTTGAGGTCAATCCTAGCCTTGAAGCAATGAGGAGGATTGTTACTTTGAGCTACAACCACTTGCCATCTCATCTCAAGTCATGTTTTTTGTATCTAAGCATCTTTCCTGAGGATTCTGAAATCAAAAGGAGACGTTTGGTGGAGAGATGGATAGCCGAGGGGTTTGTTAGAGCGAGGGCTCGGGTGAGCATTGAGAATGTGGGAAATGATTACTTTAATGAGCTTGTCAACCGTAGCATGATTCAATCTTCAAGTGTGAATTTAGAAGGAGTTGTTAAGAGTTGTCGAGTCCATGATATTGTGCGTGATGTCATGGTCTCAATTTCCAGAGATGAAAATTTTGTGTATGTGGCGGAAGAAAATGTAACTAGTGCCGCAGAAGAGACATTTCGCCATGTAGCACACCATGGTAGCAAGTTCCAGAATATTGGCATGGATTGGGGCCATGTTCGGTCATTGACCATATTTAGTGAGAGACCATTGGAATCTTCAATATTTTCACCCGAGGCAAGAATGCTCAGAATCTTGGATCTAGGGAATGCACAATTTCGAGTCACACAAGAGGATATCAATAACATAGGATTGTTGTGCCACTTAAAGTATGTGAATTTTTCTAATCCTAAAAGGTATTCATATATTTATAAACTCCCAAGGTCCATAGGAAAATTACAGGGCTTGCGTACTTTGGACATAAGAGGTAGTTATATTACAGAACTACCAACTGAGATTAGTAAGCTCAAGAGCCTGCACAGTCTCCGTTGTACCAGAAATAGTTCCTACGAATACTTTGACCTGGATGACCCCAAGGACTGTTTGCTGACCACATTTTGTCTGCCAGTGCTGTTCACACCTTTGGCTGATCGTATTGACGGCACTGAGGTAGTTGCGGAGCTCCACATGGCATGGTCTAGCCGTTGGTCCGGGTCAATAGGTGTGAGGGTGCCAAAAGGAATTGGCAACCTAAAAGAGCTACAAATACTAGAGACCGTGGACGTCAGACGAACTAGTCGCAAAGCAATTAAAGAGCTTGGTGAGCTTGTGCAACTGAGAAAACTAAGCTTGGCAATGCAGGGGGCCACCAAGCAAAAATGCAAGGTACTTTGTGATGCCATTCAGAAGCTCAGTTTCCTCCGCTATCTTGTTGTGGCAAGTGACTCAAATGGAAAAATCGAGTGGCTGCACTCCGTTTCCTCTATTCCTATCCTGCTGAGAACCCTGGGCTTGTGTGGATGCCTTGTAGAGATTCCTGGCTGGTTTGTGAATCTGTTGCATTTGGTCAAGCTTTACTTACTGCGGAGCCAAATAAAGGAAGAAGGTAAATTCATGGAAATACTAGGTGCACTGCCAAGCCTCGTTCACCTTTATCTTGGAGTTGGCTCTTATATAGGGGGGAAGTTAGTGTTCAAAATGGCAGCATTCGCAAATCTCAAGAAACTTGATATTTGGAGTCTGGAGCAACTGAGAGAGTTGATGTTCGAGGAGGGCACCTTGCCCCAGTTAGAAAGGATAGAAATCAACTACTGCCGATTGAAATCAGGGATCATTGGTATCAAGCACCTTGCAAGCCTCAAGGAGATTTCACTTGGTTGGGATGGTAAAGTGGCAAGGCTTGGTATGCTGCAACATAAAGTGGATACACACCCCAACCGTCCTGTCCTGCGACTCAAGATGGACCGGAGCCACCACGACCTTGGCGACATCGTCGAATGA
>TRIAE_CS42_3AL_TGACv1_196436_AA0660360.1 gene=TRIAE_CS42_3AL_TGACv1_196436_AA0660360 biotype=protein_coding confidence=High
ATGGAGTTCGTGGCGTCCATCGTCGACACGGCGTTCCGGCCGCTCAAGGACTACTTCGCGCGGACGTTCGGGTACGTCATGTCCTGCGCCGACTACATCGACGCGCTGGGCCACGAGGTGGACGAGCTCAAGAGCAAGCGCGACGACGTCAAGCGCATGGTGGACGCCGCCGAGCGCCAGGGGATGGAGGCCACCAGCCAGGTCAAGTGGTGGCTCGAGTGCGTCGCCAGGCTCGAGGACGCCGCCGCCCGGATCCACGCCGAGCACCAGGCGCGCCTCCAGCTCCCGCCCGACCAGGCGCCCGGCCTCAGGGCCACCTACCGCCTCAGCCAGAGGGCCGACGAGACGCTCGCCGAGGCCGCCGGCCTCAAGGACAAGGGCGACTTTCACAAGGTCGCCGACGAGCTCGTGCAGGTCCGCTTCGAGGAGATGCCCAGCGCGCCCGTCGTCGGCATGGACGAGATGCTCCAGGAGCTCAACGCCTGCATCCGGGGCGGCGACGCCGGCGTCGTCGGCGTCTACGGCATGGGCGGGATCGGCAAGACCGCGCTGCTCCACAAGTTCAACAACGACTTCCTCATCGGCTCGCAGGACATCAATGTCGTCATCTACGTCGAAGTTGGCAGGGAGTTCAGCCTCGACGGCATCCAGAAGGTCATCGGCGACCGGCTCGGGTTGAGCTGGGAGAACAGGACGCCCAAGGAGCGCGCTGGGGTGCTCTACAGGGTGCTCACCAAGATGAATTTTGTGTTGCTGCTGGACGACCTCTGGGAGCCACTCAACTTCCGGATGCTCGGTATTCCGGTTCCCAAGCACAACTCCAAGAGCAAGATCATCGTGGCCACGAGGATGGAGGACGTGTGCAACCGAATGGATGTCCGTCGCAAGCTCAAGATGGAGCGCCTGCCACCGATGGCCGCCTGGGAGCTCTTCCGTGACAAGGTCGGCGAGCACCTCGAGCGTGCCAGCCCAGAGATCTGGGGGCCGGCAATGGGAGTGGCCATGAAATGTGGTGGGCTGCCCCTTGCGCTCATCACCGTCGGCCGGGCTATGGCCAGCAAGCACACTGCAAAAGAATGGAAGCACGCCATCACCGTTCTAAATATTGCCCCATGGCAGCTTCTTGGCATGGAGACGGACGTTCTTATGCCTCTCAAGAGCAGCTATGACAACTTGCCCAGTGACAAGCTAAGGCTCTGCCTGCTGTACTGCTCGCTGTTTCCAGAGGACTTCATCATTTCCAAGGATTGGGTCATAGGCTACTGCATCGGTGAAGGTTTCATAGATGATCTATACACTGAGATGGATGAGATATACAACAAAGGGCATGACCTTCTGGGTGATCTCAAGATTGCATCCTTGCTGGAAAAAGGTAAAGACGACGAACACATCAGTATGCATCCCATGGTCCGCGCGATGGCTCTCTGGATAGCATCAGAATTCGGCACAAAAGAGACCAAATGGCTTGTCCGTGCCTGGGTTGGGCTCAAGGAAGCACCAGGTGCAGAGAAATGGAGCGAGGCTGAGCGGATTTGTTTCATGCGGAATAACATCGTGGAGCTGTATGAGACGCCTAATTGCCCTCTGTTGAAGACCTTGATGCTACAAAACAACGCTGGGTTGAAAAAGTTGTGCGACGGCTTCTTCCAGTTCATGCCATCTCTCAGGGTATTAGATCTCTCGCACACCTCTATCACTGAATTACCCTCAGGGATCAGTGCATTGGTTCAGTTGCAGTACCTTGATTTGTATCACACAGACATCATATCACTGCCAAGGGAGCTAGGATCACTGGTCACTCTGCGGTTCCTGCTCCTCTCACATATGCCGCTTGTAATGATCCCAGGTGGTGTCATAGATAGCCTCAAAATGCTGCAAGTTCTGTACATGGACTTCAGTTACCGAGACTGGAAAGTCGGTGAGAGTGGAAATGGTGTTGATTTTCAGGAGCTTGAGAGCCTACGCAGGCTCAAGGCAATCGACATCACAGTACAGTCGGTCGAGGCCCTAGAGAGGCTGGCACGGTCATATCGCCTCGCCGGTACAACAAGAAATCTGATGATAAAAGCATGCGGTAGCCTGACAAAGATGGAGCTCCCTTCAAGCCACCTCTGGAAGACCATGACAAACCTGAAGAGAGTGTGGATCTCAAACTGCAGCAATCTAGCTGAGGTGATCATTGACGGCAGCGAAGAAACTGATTGCCCCATTTTAGATCCCTGTGATTTTATGAGGAAGGGTGAAGTTATCGAGTGTGAACAGCCCGCCCTTGATAGCCTGCAGGGTATCATCCTGCAGAGCCTTCTGAAGGACTGGAGGAGCTCATCACACTCAGCGATGGAGATCAAGAAGCAGCGGCGGACGAAGACGAACAAGCTGCAGGGACTACTAGCAAAGTGA
>TRIAE_CS42_3B_TGACv1_224619_AA0798880.1 gene=TRIAE_CS42_3B_TGACv1_224619_AA0798880 biotype=protein_coding confidence=High
ATGATAGGAGGAGAGGTGATTCAAGCAGTGACCTTCGCCAACTCTGTGCTTAGCAAGGTGGCTGATGTGATCACGAGAGATAAGTCCATGAAAAGCGCAGTCAAAAGAGGCCTCAATGACATCAAGCTGGATATGAAAATGGTGATCAGCGAAATCAAGTTCAATGAGGAGAACAACCAAGGGGCGACACATGAGAGCAAGGTTGTGATACTGAAGGAGTTGGCTAATGATATCGAGGACTTCATAGATCTTACGTGGGTTCCGGGTGCATCTGGCCTTCTCCTCTCGGCATTTGGCCTGGACCACCGACCTCAAATAGTGCAAACAATCGACCATTTCAAGGACAGTATCCAGAAAGTACGCACCTGGCAACCTGATGCCGGATCCAGCCAGGGCAAAGACAGTGCTGCAACATGGTCCTGCCCTTCAGCCACACCTCTTAATCCTTATAGCCGAGATCTAGATCATGAGGCTACCTTCAGGAGCATCTGCAAACACAGATGTGAGCTGCAAGGGTTGCTGTCAGCATCCGAAGGGCAAGAGCTGAAGGTGATCTCCATCGTCGGTTGCCGTGGCGTGGGGAAGACAAGTCTAGCAACAGCGGTCTATGACGACTGTCGTGCCGAATACGATTGCGTTGCTTGGGTGGTAGCATCCGAGTGCCGCGATCTGGAGGACCTTCTAACCAAGCTTCTCAAGGAGGCACAAAGGACGGCTAAGCCTACATCTACAGCTGCACAAGGGAGCATCTCCGATACTGAGCAAACAAGCCTTCGAAATTTCCTGAGTGACAAAAGCAGGTACTTTGTTGTTATTGACGATGTGGACCGTCTAGAAGTGTGGCAGGCTATAAAACGTGAATTCCCTAAAGAAGGCCACGGCAGCAGAATAATTGTGACCACAAGCATGCACTCTGTTGCGGCTGAATGCAGCTGGGGCAGTCATGTGTATACAATGCAATGTTTGGACAAAGATGAGTCAGAAAAAGTATTCTGGGAATCGGTTGGTAAAGAGAATCAGACACCTGCCCTAGAGCGGGCTTCAGAAGGCATCATCACGAAATGTGGAGGCTTACCTCTGGCGCTTATCAGCGTAGCCAATTATTTGCGTCGACGAGGACGAACCGAGAGTCAAGTGGCAGGAGGACTCACAACAGAGCACTGCAAAAGTGCTGCCTGCACGCTCGGAGACAAGATACTAAAAGGACAGGATTCCGAGTTCTTGAAAATCAATAGAGCGCTTCTCCAGTGCTACAACAACCTTCCAGACTATGCCCACCAGAGCTGCTTGCTTTATGCCAGCGTGTTCCCCAGAGGCCGCCCAATTAACAGCAAAGTTCTGCTTAGAAGATGGATGAGTGAAGAGTTTGCTGCACATGGCACTGTCAGTGATGAAGAAGGTGTCAGAAGTTGTTTACAGGCCTTCATTGAGCGGTGTATCGTTGAACCAGTAGAGATAAAAAATGCTAGGGTAGCCAGGTGCAGGGTTCACAGCATAATGCTCGAGTTCATCATCCACAAGGCCGTCTCAAAGAAATTTGTTGCTCTGGTTGACAAGGATGAGCTCCTGTCCAACAATGGTACTATCACCAATGTTCGTGTCCGCGGACTCTCTGTTCAGGATAGCACCAAGGAAGGAATTGATGATGCTGTGTGTACTGCGAGGGGTATTGACTTATCTGTTATTAGGTCACTAACAATCTTCGGAAGCCCTCTTCTTGACCTCCGAGCCTGCGAGTTACTGCGAGTTCTAGATCTTGAAGGTTGCAAAGGGGTAAACAATGATACTGTTCTTGAAGACATATGCAAGCAGCGGCTTCTCAAGTATCTCAGCCTGAGGGGCACTGATGTTGACCATCTTCACCAAAAAATAAAGCACCTAGTGCATTTGGAAACACTGGATATTCGAGAGACATCGGTGGAAGTCGTGGCCATTGAGGTCATCAGGCTACCACTGTTAGCTCACCTGTTTGGCCGTTTTGAGCTACCCCATGGAATCACCGAAGAAATATCAAAGCAAAGCAAATTGCAGACTCTTGCTGGAGTCGTGGTTACTGAGGCAGACAAAAGTTTTGAAAACATTATACTTCATGCCCGAAAACTGAGGAAGGTTAAGATCTATCAAGCAACATCATATTCCTCCAACAGCTGCAATAGACAGATGAATCCAGGTAGCATTTCGCCCTTGCCGCTTAACGAGCGCTTCACCGGTAGCACAGCTCTCCAGATTCTATCAATTGATTCAAGTGACTTGTCTCAAGAGTTGATAAGTTTCCTAAAGGCTCCCTGTGCAATTACATCTATCAAACTACGGGGCCAGCTGGACATATTACCTGCTACTCCTACCTTAACGGAGCTGTCCGATCTAAATAGGCTACTACTTATCTCAACTGGTTTGAGCATTGAAGACTTATCTGCACTGCAAAACTTACCTTGCTTGGAATATCTCAAGCTAGCAGAAGAAGATGGGGATGGGTTTCGGGGCAGCAGCTTCGTTGTGAAGAGTGGTGGATTCCCAAGCCTGAGGCGACTGTGCTTCGAAGCCCCAAGGCTCCCACAAGTGCAAATCGAACAAGGATCCATGAAGTCTCTCACCATACTTGACCTACTTTGCCCAGATCCAGTTATTCGAGAGCCTCGTTTGGGAAGACATCTCTGTAGTTTCATTCAGCTGGAAACCAGGCTTGGTGTGGAAGGCGTATCGTATCTTGAGAATCTCAAGGAGGTGATCCTCCATCACTCTATGAGCGAGTCAAAAGTGCAAGCTTGGAAAGAGGAAGCGATTGGGCACAACAACAAGCCATCTGTGAAGAGGCAACCACAACCAACCATCCATGCGGCACGCCATGAGATGCAAGCAAGGATCGACAAGAGGAAGAACCCGGACGGCGGAAAGGGCGAGAAAGATGACAAGCTGAAGAAGAAGAAGTGA
>TRIAE_CS42_1BS_TGACv1_049522_AA0155720.1 gene=TRIAE_CS42_1BS_TGACv1_049522_AA0155720 biotype=protein_coding confidence=High
ATGGGAAATGAAGATCAAGAAAGCGTGGAAAAATTGGATTTGTCACATGTTAGATCACTTGGTTCTTTTGGGTATCACCTTGAATGCTTGCCTTCCCTTCCGAAGTTAAATGCTCACCGTGTGCTGGACCTGTGCAGTTGTAATGGGCTGAGGAATTATCATCTCAAATGCATCGGAAGGCTTTTCCAGTTGAGGTACTTGAACATCTCTCTCACAAACATAACCGAGCTTCCTAGAGAAATTGGAGATTTGGAGTATTTAGAGACGCTAGATGCGTCAGGGGCGGAATTAAATGAGCTTCCTGAATCGGTTACTCGGCTAAAACGACTAGCACGTCTTTTTGTTCCAAAGCAAACTAAATTTCCTGATGCTGTTGGAAACATGGAGAACTTGCAAGAGTTTGGGTATAGTATAAACACCTTCGTGCAGTCAGTGAAGTTTCTAGAAGAGCTTGGCAAACTAACAAATCTTAGGAAACTGAGCATTCAATGGGACACCCGTGAACTCGAAGAAGCCAGTTGCAAGGGAGAAAAACTAGTGTCCTCCCTCTGTAAAATGGACGAATGCAAGCTTCGCAACCTCCACATTTTACTGTATCTGAGAGAAGGTGATGGCTTCGTAGGACATCCATCCATCCCAGCTCTCAATAGCATCCGGAGCATTACACTTGGCTGTGGGCGAATCTCTTGGATTGCCCAATGGTTGATTTCACTTACCAACCTAGAACTATTAGTCGTCAATGGTGCAGAGATGGAGCAGCAGGATGTTAACATGGTTGGAAGATTTCTCCTGATGATGGCTGATGTGGAGAAACCTGACCAACAAGCTAAGGTTCGTGTGAATGCTGTGCGAGAGATGTCCTACGAGATTGAGGACACCATCGACAAGTTTATGCTACTCGGGGAATCAGATGATTCTAGTTCTATGTTTGATGGCTTTGGGAAGGTTTGCAAGAAAATCATGAAAAAGATAGCAGACATCAAGACCTGCCATAAGATCGCCAAGGACATTCATGATATCAAGACCCAAGTTAAGGAGATCAGCAAGAGATACGCAAGGTACATGGTCAATGAGCCTTCAAGATCAAAAAATGAAAATTTTGACCCTCGAATTCGCGCCATTTATAAGGATGCATCAGATCTTATTGGTGTCGATGGCCCGCGAGATGAGATTGTGAAGTGGTTGTGCAACAGAGATGGTGAATCAACATGTCAACTAAAAGTTGTCTCTATTGTTGGATATGGAGGGTTAGGCAAGACAACTCTCGCCAGACAGGTCTATGACAAGCTTAGAACAAACTATGAATGTCGGGCTTTTGTATCAATTTCCCGAAGTCCTGATATGACCAAGATTTTTAGTTCTATATTATCTCAACTCCGCAACCAAGAATTTGCTCAACCAGGGGATCTACAGCTAACCATTGAGCTAATCAGGACGTTTCTACAACATAAAAGGTACTTTATCATAATTGATGATGTATGGGACATACATACATGGCAAGGTTTGAATTGTGCGCTATTCAGGAATGATCGTGGTAGCGTAATAATGACAACAACCCGTATATATGATGTGGCTAAGTCATGTTGTCTTTCTTATGGGGACCATCTTGTGTACAAAATCCAACCACTTGGTGTTCCTGACTCGAAGAAGTTATTTTTCAAGCGAATATTTGGTTGTGAAGAGAAGTGCCCATCTAATTTGAAACAAGTCTCAGAAGATATCTTAAAGAAATGTGGTGGTTTACCACTGGCCATCAACACCATATCTAGCTTGTTGGCTACTGGGAAAAAGGAAGAAGAGTGGTATAGTGTTCGAAGTTCTATCGGCTTTGCACAAGGCACAAATTCTGACATTAATACCATGAATTACATATTATCGCTGAGCTACTATGACCTTCCCCTCTGTCTAAGAAGTTGCCTATTATATTTGACTATGTTTCCTGAAGATTATGATATTGAAATGGAGCGATTAGTGCACAAATGGATTTCTGAGGGTTTCATCCATGGCGAAGATGGGAAAGATCTTTTTGAGATAGGAGAGACATATTTCCTTGAGCTTGTTAATAGAAGTTTAATACAACCGATACACATAAGTTATGATGGGGCATCCTCTTGCCGAGTCCATGACACTATTCTTGATTTCCTTATTTACATGTCTACCGAAGAGAACTTTTGTATGTTGTTAAGCAATCATTCGAAGTCGGTTAGCAGAGTTCGTCGTCTCTCTCTTATGGGAAATGAAGATCAAGAAAGCGTGGAAAAATTGGATTTGTCACATGTTAGATCACTTGGTTCTTTTGGTATAAACACCTTCGTGCAGTCAGTGAAGTTTCTAGAAGAGCTTGGCAAACTAACAAATCTTAGGAAACTGAGCATTCAATGGGACACCCGTGAACTCGAAGAAGCCAGTTGCAAGGGAGAAAAACTAGTGTCCTCCCTCTGTAAAATGGACGAATGCAAGCTTCGCAACCTCCACATTTTACTGTATCTGAGAGAAGGTGATGGCTTCGTAGGACATCCATCCATCCCAGCTCTCAATAGCATCCGGAGCATTACACTTGGCTGTGGGCGAATCTCTTGGATTGCCCAATGGTTGATTTCACTTACCAACCTAGAACTATTAGTCGTCAATGGTGCAGAGATGGAGCAGCAGGATGTTAACATGGTTGGAAGTATACCTACTTTGCTCGAATTCAGACTGTTAATCAACAGCACCGGGCTCACCATCAATGGCGGGGGATTTCAGCAGCTACAGAAGCTTGTGTTCAACGTCTCTACTACAGAGTTGATGTTTGAGGTGGGGGCTATGCCGAATCTCAAAGATCTTTTCCTTGGTATTCAGTTATGTAACTACAGATCTTCAGCTACAGGTGGTGGCTTTGGTAACTTTGGCATCCAACACCTCTCTAGCCTTGATAGGATCCATGTCAAGATAGATTGCCGCGATGGTAGGGCTGCAGATTTGAAGGCTTCGAAGGTTGTTTTCAAGAGCATGGCCGACGCGCACCCCAACCGTCCAACGCTGGAAATGGACATAGTATTCACTGACATGCTGCAGAATGAGAAATACAAGCACGTTGCATAG
>TRIAE_CS42_U_TGACv1_640941_AA2079940.3 gene=TRIAE_CS42_U_TGACv1_640941_AA2079940 biotype=protein_coding confidence=High
ATGGCGGGGGTGAGCATCGGGACGGGGGCGATAAACTCCCTCCTCGTCAAGCTTACTACCTTGCTCAGCGACAAGTATAAGCTGCTCACGGGTATCCGCAAGCAGATCGACTTCCTAAAGCGTGAACTCGGCAGGATGCAAATCTTGCTGGAGACACTGGCGGGCATGGAGAAACTCGATGGCCCGGCAAAGGGTTGGAGAGACAACGTGCGCGACCTCAGTTACGACATGGAAGACTGCATCGACCGCTTCATGGACCGGCTTGGAAACGGAGGTGCCAAACCAAAGTTCATGAAGAGGACGGCCCGCCGGCTCAAGACTCTGTGGGCGCGCCATGACATCGCGACCCAGATCAAAGAGCTCAAAGCTCGCGTGATGGAGGAAAGCGAGCGGCGTGGCAGGTACAAGCTTGATGAGAATTACTACAGTGCAACAAGGACGGTGGAGATAGATCCATGGATAAGCACGCTCCACGAGGAGGTCAAGGGCTTGGTGGCAATGGACGATCGAGTGAAGCAAGTTACTGCCTTGTTGATGGATGAGAGTATGGAGCTGAAAGTGGTGCCGATTGTTGGGTCCGGTGGGTTGGGGAAGACGACCCTGGCCATGGAGGTGTTTCGCAAGGTTGGAAAAGATTTCGAATGCCGAGCTTCTGTGTCGGTGTCACGCTCTATTGATCTCCAGACGCTCTTGAAGGATATTTTGTCGCAAATCGATGATAAAGGATGTCAGTCGGAGGGTTGGAACATAAACCGACTATCCCGTAAAACCACACAAATCTTGAACGAAAAGAGATACTTCATTGTTGTTGATGACGTATGGAAAGAACAAGATTGGAAACTAGTCAAGGCAGCATTTCCTGAGAATAACAATGGTAGCAGAATAATTGCTACTACACGCATTACCGGTGTAGCTAATCAGTGTTGTTCCAACTCCGGCGGTCAACCCTATCAAATGGTACCTCTAGATGATGATGCTTCTCGAAAATTGTTCTTTAAGAGAATTTTCTCCTCGGATGATCCCTGTCCTTCTGAACTAGAAGAAGTTTCTACTAGGATCTTAAGAAAATGTGGCGGCCTGCCACTGGCTATTGTTACATTTGCAAGTTTGCTTGCCAATAAGACACATAAGAAGAAGGATGAATGGGAGAGACTGCAAGATTCCATTGGCACCGGTCCTTCGCTTGATAATGATGGGAACTTAAAAGGGATGAAAGATATACTATTACTTAGTTACTGGGATCTTCCACACCATTTGAAGACTTGTTTGTTGTACTTGTGTATATATCCAGAGGACTACAAGATCAACTGTGAAGAACTGAAATGGAAATGGATGGCCGAAGGATTCCTTGATAGACGATGGGGACGTTTGGATGAGGTAGCAGAGAACTGTATCAATGAACTCGTTAACAGAAATATGATCCAGCCAATTGACATTTATGATAATGGAAGATTCGTCGTCTGTCCGTACAAGCTAGTGGCGGAAAGCATCAAGATTCCCCATCTTGTGGACTTCCATGCTTTGCGGGTGTTGGATCTTTTTGGATGTAAACGGTTGGAAAACAAGCATGTAAAACATATAGGTAGTTCGCGTCAGCTGAGGTATTTGAGAATTGGCCGTTCTAGGTTTACTGAGCTTCCTGGTGAAATCGGAAAGCTGCAGCACTTAGAGACTCTCGATTTGAGACACTGTTATTCGCTTACAAGACTGCCATCAACAGTGGCGCAGTTGCAGAAATTGGTACGCCTATTTGTATCTAATGAAACACAATTACGTACAAGTGGGTTCCGGAGTCTGCAGGCCTTGGAGGAGTTACGCGTCCACGAAACTGACGACCCAGTGAGATTTGCGGAGGAAGTAAATGAGTTGGGCAAATGCAACCTTCGCTATCTTTATACTAATGCAGAGATAGCCGAACGTCTGTTCTGTAACCCATGCCTCCAAGTTCTTAAAATTTGGCCACAGATTGGAATGGTTCCCAAGGGAATGGCCTCCCTCAAGAATCTCGTGAAGCTATCCATAATGGTCCAGAAATTTGATAATGAGGGTCTCCAAGTCCTCATGGGCATGCCTTCTATGGCCCATCTTCAGCTATGCGTTACAGGGGTCATCGAAAAGCTGACCGTGGGTAGTAATGGATTCAAACTGCTAAAGGTGCTGCAGTTCAAATATACGTCAGTCTTACATCCTGCTTTTCTCCTGGAACCAACAAATGGACTGCGGCTAACATTTGAACCGGATGCTGTGGCAGCACTCCGACAGCTCCGTCTTGACTTGAGCGCAATGTGGGTGGTGTCCGACTTTTTTGCATACTTGGGTGCCGAGCATTTTTCAGGCCTTGCACACCTCGAGGTCGAATTTGATTGTTACAGAGCAGCTCCAGCCAAGGTGGAGGCTTTGGAGTCTTCCATTGAAAAAGCAATCAACTTGCACTCCGACTGCGAGATTCGTGTCCGTAGAGTCAATGAACATGGCATGTTTAAGGATGAAAAGGAATGGGAAGAGGCCATCGCAGAAGACAGAAAGAGGGTGGAAAAGATTGAGCTATTGAGCTATTAA
>TRIAE_CS42_3DL_TGACv1_251229_AA0879100.1 gene=TRIAE_CS42_3DL_TGACv1_251229_AA0879100 biotype=protein_coding confidence=High
ATGGCGGCTGTGGGTAGTTGGTTTGGTGCTGCTATTGGCACGGTCATAAGTCCATTCAGAGATATTTTCTTCAGACATGCAATGTATTGCTTCAACCCTGGCAAATACGTGCGAGATCATGATAGGGATACTCAGACTTTGATTGGCAGACGAAGTGGTGTCCAAGGCGAGATCCGAACTGGCACCCCGAATGGCTTGGTAGCAACAGATGATGCAGATTCTTGGGTGAAAAGGGCAAATCAAGCTATATCTGAAGAAAGGAGAAACCATCAACATTATGATGACAGACGCATAATTTCTAAATGTTGCTCCCTAAATTGCTGCGCCAACTACAAAATTGCTAAGAGAGCAGTTGAGGCGCGACGTGAAGTGCGCGCATGTCTTGACAGTATACCCAGTAATTCTACAGTCAGACCACCGCCACCTTCTGTCATAGATATCCCCATCCATTCCGCTCAACTGGCAAGTCAAGACAGTATTCTCCAGACTGCTTGCGAGAGCATCAATAATCAAGTTGGAATGATTGGAATATGGGGTCCAGATGGAGTTGGGAACACACATCTCCTGAACAAGATCAACAACTCCTTTGTTGGACCTAACCCTCCATATTTTGTTATCTTTGTTACGGCCTCCAGAGAATCCTTGGTACGAAATATTCAAGCTCAAATCATACAACGTCTCGAAATAAGAAAGGATGATGTTGTGCCAAATCCAGCCACCAACATATCAGAACAACTCAGGACAAGAGACTTTCTCCTGTTGGTGGATGGCCTTTATGAGAACCTAGACCTTCTAGAAGTTGGCATTCCACATCCTCTTGGAATAATTGAGGGCCAATTCAAGAGGAAAGTGGTAATCACATCACAATCAAAAACTGTATGTGACCGAATGTTTGTGAATGAATATATAGAGATGCCTGGTTTGGGTGAGACTGAATCCTTCGAGCTATTTGCACAAACTTTTGGTCAGGAAGATATTGATTCTGATCCCCACATCAGGGCCATAGCTCATGATCTCGTAAAGGAACTAAAAGGTGTGCCGTCAGACTTAATACATTTTGGGAAACAAATGGTAGGTAAAAGCGATCCAGGGGAGTGGGAAGATGTCATTTGTACAGTAAGGAAGTTGAACCTTCAAAAGAAAGACCCAACTTTGGGTGGAAGGACTTTGAAAAATCTCAAGGATGCCACCAACAACTTGGTTGCGAGGAGCAAAGATGTCCATAATAAGATTAAGGCTTCCGAGCGGGAGGGCATGACATCCACGAATGAGGTGAACAAATGGCTGGAACAAGTGGATACCATCAATTATGATGTGGAGGTAATCTTTGCGCGCAACAAGTTGAAAAAGGATGTTACTATGGAAGCAATCAAGACGGTTCCTCAGGTCCAAGAATGTCTCAGGGCTTGTCCCAATAATATTGCATTTGTGTCAGTGCCACCTCCTGCCCAAGAGATACCGGGCCCCTGTATGTCTTCCCAGAACCGTAACCTTAAAGAGGCTCTCCAGTTCATTAAGGATGACCCTGTGGGAATGATTGGAATATGGGGTCCAGGTGGAGTTGGGAAAACATATCTTCTGAACAGTATCAATAACTCAATTGCTGTTGCTGGAGGCATTTCATTTGATGTTATCTTTGTGAGGGCCTCTAGGGGGTGTTCAGTGGAGAAGATCCAAGGAGATTTCCTAATGAAGCTCGGAATGAAAGCAGATGGTAATGTGGAATCTCAAAGCCAAAAGATTTTTAATTTCCTGAAAAACAGGAGCTTTCTTATACTGTTGGATGACCTTTGGGAGCAAATTGATCTGCAAGCAGTTGGCATTCCTTATCCTCTTGGAATTCTGGGCCAATTCAAGAGGAAAGTGATAATCACGTCACGATCAGAAAACGTATGTCATCTGATGGATGTGAAGGTGCCTATAGAAGTGCCTCGCTTGGAAGATGGTGAAGCACTCCAGCTATTTAAACAAACGGTTGGTCAGGAAAATCTGAATGAGGATCCGCACATCGGGGCCCTTGTGATAGATCTTGTCAAAGAACTACAAGGTCTGCCATCAGAATTGATACATTTTGGGAAGGTATTGCGAAGAAAAAGAGATCCAATGCAGTGGGAAAATGTCATTCAGGCAGTAAAGAAATCAAACCTTTGTAAGGATGACCCATTGTCTGTGACAGGAAAGATTGTGAAAGATCTTAAGGATGCCAACAAAAGCTTGCTTGCAAGGAGCAATGACATCCGCCGTAGGATTGAGACTGACGAGCGAGAGGGCAGGACATCCACGATTGAGGTGGATGGATGGCTGGAAAAAGTTGCTATTATCAATTCTGGTGCACAGGTAATCTTCAATGGCTATGAGTTGAATAAGGATATCAGAATGGAGGCAACTGAGAAGCTTTCTGAGATCCAAGAATGTCTCAGGGCTTGTCCCGATAATAATAATATTGCACTTGAGTCTGTGCCGGCACCTACCCAAGAGATACCCGGTCCATCAATGTCTGCTGAGAACTGTAATCTTCAAAAGGCTCTCCTATTCATTAATGATGACCCTGTGGGAATGATTGGAATATGGGGTCCAGGTGGAGTGGGGAAAACATATCTTTTGAAAAATATCAATAACTCATTTGGAGGCATGTCCTTGCATGTTATCTTTGTGACAGCCTCCAAGGGGTGTTCAGTGCAAACCATCCAAGAGGAGATTCTAAAGAAGCTCAGAATGCCAGAAGGAGCTAATGTGGAATCTCAATGCCAAATCATTTACGAATTCCTGAAAAATAGAAGCTTTCTTCTTTTGTTGGATGACCTTTGGGAGCAAATTGATTTGCAAGCAGTTGGCATACCATATCCCCTTGGAATTGTAAACCAACTCAAAAGAAAAGTGGTTCTTACAACAAGATTAAGAAAAGTTTGTGGTCAAATGGAGGTAAGGGAAGAGTTAATAGTCACTTGTCTGCAGGAGGAGGATGCATGGCAGTTATTTAAAGAGAAGGTCAGTCAGGAAACTCTTTCTTCAAGTCCTCGTATTGAAACCCTTGCAAAAGAACTTGTGAAAGAGCTGAAGGGTTTGCCATTAGCTTTGATAGTTATTGGAAAGGCAATGTATCCAAAAACTGATCCGATTGAATGGGAATATGCTATCGAGCATATGCAACGATCATGTTGTGACGAGGATAATCCCCTGTCTATAGAAAATATTTTCGGACAACTCAAGTTTAGTTACGATAATTTATGGAGTGACACATTGAGACATTGTTTCTTGACTTGTGCACTGTGGCCAGAGGATTGGGAGATTATCAAAGCTGACCTTGCACAATGCTGGATGGGCTTAGGTCTATTGGATGAGTGTGATATTCGAAGGTCCTACTCACAAGCATATAGTCTAATCGGCGACCTTAGAGATGCATGTTTATTAGAGAACCGGGGAAATTGGTATGGTTCTGTTAAAGTGCATGACGTGATTCGTGATATGGCTTTGTGGATCTCTTGTGGCTGTTGTGAGAATAACAACAATTGGTTTGTCCGTGCAAAAGTTGCCACAGAAGAAAGATTTAGCATCCCTTGGGGCAAAGCTGAGTACATCTCGTTGATGTTGAATGGAATGAGTAAACTTCCTTCCTTTGGCAATGATCATGGCCCTATGAAACTGATGACATTATGCCTTCAAAATAATTATTTTGATGGAAGCATAGTTGAAACAATCAAGAATTTCGCTTCACTGACATATTTGGATTTGAGGACGAACCTTCTCAAGGACATACCTGAAGAATTATGCTCCTTAGTGAACTTGGAGTACCTTGATTTGTCACATAATCCTGACATATACCAATTGCCGGACTGCTTTGGAAAGCTCATTAAGCTCAAGTTCTTGTACTTGCAGTGCACGGACATACGAATAATACCAAAGAAGGTGATATCTAACCTTAAAGCTTTGCAAGTGATAGACATGAGGACTTGGCGGGCATATCGTGGAGGAGGCTCTATCAACTATAACCCTGCAATATTCCAAGAGTTGGGCACCCTTGATCAGTTGAAAGCAGCTGGTATTGAGGCCGATGGTTTCACAGAGTATGAATCACTAAGAGATGTCGCAGCTAATCTCCCCATTCGATCTTTAATTATGGGGAGTCTCAAAGAAACACACCCCTTATGCCTCTCTGATATTCTTTCAGCCGACTTTGCACGACGAACCTTGTTTGAACTGGAAATTATATGGAGCAAGATGGAGCAAATAACAGGAAGACAAGAACCAAACTACTGTTTTGGTACTCTGAATAAGCTCTTCCTGTGGTTTTTGGTGAACTTGAAAGAGATCACATGGGTGGGAAGGTCTCCAGCGTCTGTGTTTCCAAGGCTCACTTGTGTGAATGTGAATAGCTGCTCAAAGCTAGAGCACCTCTCTTGGACGATGTACCTGCCCTGCCTTGAGCAGTTGGAGGCACGTTTCTGCGACAACATGAAGGAAGCATTTCGGAGGACCGTGCATCACGGTGAAATAACGAGCACAGGTCAAGAGAGTTCAAGTGCATCTAAAGGTACATTTCCTTGCCTGAAACAGCTGCGCCTTTCGGACAACCCAAAGCTGATCACCATCTGTGATCCCGACGTGACGTTCCCGTCCCTGGAGCAGCTGGTGCTCACAAAGTCTCCAGAGTTGATCAGACTCCCTTTCCAGATACACAGCTTGCCGCTAAAGCTGCAGGAGCTACAGTTTGATGATGTCGAATGCTGGGACAGGTTGGAATGTGAAGAAGGTGTCAAATCTTTCCTACAACATTGTCTTAAATTTGGCTATGTGAGTGAAATATCATGA
>TRIAE_CS42_1AS_TGACv1_021456_AA0081750.5 gene=TRIAE_CS42_1AS_TGACv1_021456_AA0081750 biotype=protein_coding confidence=High
ATGGAGGACGCCGTCGACGCTTTCATCGTGCGCATGGTGGAGGACGGCCATGACGACGGCTCCACCAACATGAAGAACAAAGTCAAGAAGTTCCTCAAAAGGGCCACCAAACTGCTTACCAAGGGTAAGGCTCTTCATCAGATCTCTGGTGAAATTGAAGAAGCTCAGCGGCTCGCCAAGGAGTTGGGCGACCTGCGCCAAAGGTATATGATTGACGCGCAAGACAAGGGTACTGGCGATGCCATTGACCCTCGCCTGAAGGCGGTGTACAAAGATGTTACAGAGCTTGTTGGGATAGATCACCTAAGGGATGAGTTGATCAAGAAGCTGTGTGATTGCAATGAGAGGTCCAAGGACCGCTTAAGGACCATGTCTATTGTTGGATTTGGCGGACTGGGCAAGACAACTCTGGCCAAAGCAATGTATGACAAGATCAAAGCGCAGTTTGATAGTGTAGCATTTGTTTCCGTGTCTCGGAATCCTGACATGGCCAAGGTTTTCAAGAAGGTCTTATATGAACTTGATAAGAGCAAGTATGCAACCATCAACGAAGCTGCTAGGGACAATGAACAACTCATCGATGAACTGAAATTGTTTCTTCAGGACAAGAGGTACCTAATTGTAATCGATGACATATGGGATGAAAAAGCATGGGAACTTATTAAGTGTGCTTTCTCTGACAACTGCCTTGGTAGTCGAGTAATGACTACCACCCGCATAGGCAGTATCTCTAAAGCATGTTGCTCTTCTGGTGATGATATAATATATCAGATGAAACCACTTACTGATGATAACTCCAAAAGACTCTTTTACAAAAGAATATTTCCTGAAGGAAGTGTGTGTCCTGCTGAATTGGAGCGAGTATCTAAGGAAATCTTAAAAAAATGTGGTGGAGTACCATTAGCCATCATTACTATTGCTAGTATTTTAGCTAGTAATGGTCAAGATCAACAGGTGAAGCCAAAGTATCAGTGGGACACCATACTTGGCTCTATTGGTCGTGGATTTGGAGAAGGTGGTAGTGCGAAGGACATGCAGAGAATATTGTCCTTTAGTTATTACGATTTACCTTCTCATTTGAAGGCTTGTTTATTATACCTCAGCATATTTCCAGAGGACTTTGTGATAAGGAGAGACCGTTTGATACGGTTGTGGATAGCCGAAGGCCTTGTGCAATGTGGAGAACAGGAAACTGGACTATTTGAGCTCGGAGAGAGTTACATCAATGAGCTCTCAAATCGAAACTTGATTCAACCAGTAAATGTTGATCATGCAGGCAAGGCTGAAACTTGTCGCGTGCATGATATGTTGCTTGATCTGTTGTGTTACCTGTCCAGTGAACAAAACTTTGCTACAATATTAGATGGTACACAGCAAAGCAAATCTATTTCACACAGCCAGAGTCGGAGATTATCTTTTCAAAATAGCATGTCAGAGCCCAGCACCAATCTGGTCGATGCCACAATTTTACGTGTATTGGATTTAGAAGGTTGTGATCTTGGGAGAAACCGCCACGATGTTGATCTCAGACGACGCGGTGTTACCCATTGGGATCGGGAACCTGAAGTCCTTAGAAGCGCTGACTGGAACATTGGTGGATGTGAAAGAGTTTGGGCAACTGGTCGAGCTGAGAGTGCTCTACCTTTACTGGAATGGGGACGACAAGAGCATGTGCAATTCTTTCGTGGTGTCCCTGGGCAAGCTGCAAAAAATGCAGCGTCTCACAATTCGTGGTGTAGGGGATGCAAGGTCTGA
>TRIAE_CS42_4AL_TGACv1_289721_AA0976010.1 gene=TRIAE_CS42_4AL_TGACv1_289721_AA0976010 biotype=protein_coding confidence=Low
ATGGCAAAGTCATTGCTTCTCCCTCTAGTGCGCGGTGTGGCTGACAAGGCCGCAGACGCACTCGTCAAGACCGTGACCCGCATGTGTGGCCTCGACGACGGCTGCCGAACGCTGGAGCGCCAACTGCTAGCCGTCGAGTGCAAGCTGGCTAATGCCGAGGAGAGGAGTGAGACAAACGGCTATGTCAAGAGCTGGATGAAAGAGCTCAAGTTTGCCGCCTACGAGGCGGACAATGTGCTCAATGACTTCCGGTACGAGGCGCTGTGCCGTCAGTCTAAGATTGGCAAGTCCACTACCAGCAAGGTACTTGGCTACATCACGCGCCACAGCCCGTTGTTCTTTCGTTTTGAAATGAGTAGGAAACTCAAGAACGTCCTCGAGAAGATCAATAAGTTGGTTGAGGAGATGAACAAGTTTGGCTTGAACAATTCTGTCCATAGGGAGGAGCGGCACCATCCTTGGCGGCAGACGCACTCAAAACTGGACGAGGCTACCAAGATCTTTGGAAGAGATGATGATAAGGAGGTGGTGGTGAAGTTGTTGTTGGACCAGCAAGATCAGCGGAGGGTGCAGGTGTTGCCCATCATTGGGATGGGAGGTCTTGGCAAGAGGACTCTTGCTAAGATGGTCTATAATGACCAAGGGGTCCAGCAACATTTCGAGTTGCAGATGTGGCACTGTGTGTCCGACAACTTTGATGTCATTGCTCTTTTTGAAATCCATCATTGA
>TRIAE_CS42_5DL_TGACv1_433588_AA1416800.1 gene=TRIAE_CS42_5DL_TGACv1_433588_AA1416800 biotype=protein_coding confidence=High
[truncated: 10,609,697 more chars]
