# Supplementary material for: An improved assembly and annotation of the allohexaploid wheat genome identifies complete families of agronomic genes and provides genomic evidence for chromosomal translocations
Source: Genome Res. 2017 May;27(5):885–96. doi: 10.1101/gr.217117.116 (PMC5411782; doi:10.1101/gr.217117.116)
Supplement: Supplemental Material [file supp_gr.217117.116_Supplemental_Files_S15-S26.zip › Supplemental_File_S19.fa]

>Modified_TRIAE_CS42_1AL_TGACv1_002470_AA0042190.1 gene=FF1BC20BE280E736FF31CD30CA257C3F class=Glutenin subclass=HMW
ATCACCCACAACACCGAGCATCACAAACTAGAGATCAATTCACCGACAGTCCACCGAGATGACTAAGCGGTTGGTTCTTT
TTGCGGCGGTAGTCGTCGCCCTTGTGGCTCTCACCGCTGCTGAAGGTGAGGCCTCTGGGCAACTACAGTGTGAGCGCGAG
CTCCAGGAGCACTCGCTTAAGGCATGCCGACAGGTCGTAGACCAGCAGCTCCGAGACGTTAGCCCCGAGTGCCAACCCGT
CGGCGGCGGCCCGGTCGCGAGACAATATGAGCAGCAAGTCGTGGTGCCGCCCAAGGGTGGATCTTTCTACCCCGGCGAGA
CCACGCCACCACAGCAACTCCAACAAAGTATACTTTGGGGAATACCTGCACTACTAAGAAGGTATTACCTAAGTGTAACT
TCTCCGCAACGGGTTTCATACTATCCAGGCCAAGCTTCTTCGCAACGGCCAGGACAAGGTCAGCAGCCAGGACAAGGACA
ACAAGAATACTACCTAACTTCTCCGCAACAGTCAGGACAATGGCAACAACCGGGACAAGGGCAATCAGGGTACTACCCAA
CTTCTCCGCAGCAGTCAGGACAAGAGCAACCAGGGTACTATCCAACTTCTCCATGGCAGCCAGAACAATTGCAACAACCA
ACACAAGAGCAACAAAGACAGCAACCAGGACAAGGGCAGCAACTAAGACAAGGACAACAAGGTCAGCAGTCAGGACAAGG
GCAACCAAGATACTATCCAACTTCTTCGCAGCAGCCAGGACAATTGCAACAACTAACACAAGGCCAACAAGGGCAGCAAC
CAGAACGAGGGCAACAAGGCCAACAGTCAGGACAAGGGCAACAACTAGAACAAGGGCAACAAGGTCAGCAGCCAGGACAA
AAGCAACAATCAGGACAAGGACAACAAGGGTACTACCCAATTTCTCCGCAACAGTTAGGACAAGGGCAACAGTCAGGACA
AGGGCAACTAGGGTACTACCCAACTTCTCCGCAGCAGTCAGGACAAGGACAATCAGGATACTACCCAACTTCTGCGCAGC
AGCCAGGACAATTGCAACAATCAACACAAGAGCAGCAATTAGGACAAGAGCAACAAGATCAGCAATCAGGACAAGGGCGA
CAAGGTCAACAGTCAGGACAAAGGCAACAAGATCAGCAGTCAGGACAAGGGCAGCAACCGGGACAAAGGCAGCCAGGGTA
CTACTCAACTTCTCCGCAACAATTAGGACAAGGGCAACCAAGGTACTACCCAACTTCTCCGCAGCAGCCAGGATAAGAGC
AGCAGCCAAGACAATTGCAACAACCAGAACAAGGGCAACAAGGTCAGCAGCCAGAACAAGGGCAGCAAGGTCAGCAGCCA
GGACAAGGGGAGCAAGGTCAGCAGCCAGGACAAGGGCAACAAGGGCAACAACCGGGACAAGGGCAGCCAGGGTACTACCC
AACTTCTCCGCAGCAGTCGGGACAAGGGCAACCAGGGTACTACCCAACTTCTCCACAGCAGTCAGGACAATTGCAACAAC
CAGCACAAGGGCAGCAACCAGGACAAGAGCAACAAGGTCAACAGCCAGGACAAGGGCAACAAGGTCAACAGCCAGGACAA
GGGCAGCAACCGGGACAAGGGCAGCCAGGGTACTACCCAACTTCTCCGCAGCAGTCAGGACAAGAGCAACAGCTAGAACA
ATGGCAACAGTCAGGACAGGGGCAACCAGGGCACTACCCAACTTCTCCGTTGCAGCCAGGACAAGGGCAACCAGGGTACT
ACCCAACTTCTCCACAACAGATAGGACAAGGGCAGCAGCCAGGACAATTGCAACAACCAACACAAGGGCAACAAGGGCAG
CAACCAGGACAAGGGCAACAAGGTCAACAGCCAGGACAAGGGCAACAAGGTCAGCAGCCAGGACAAGGGCAGCAACCAGG
ACAAGGGCAGCCAGGGTACTACCCAACTTCTTTGCAGCAGTCAGGACAAGGGCAACAGCCAGGACAATGGCAACAACCAG
GACAAGGACAACCAGGGTACTACCCAACTTCTTCGTTGCAGCCAGAACAAGGGCAACAAGGGTACTACCCAACTTCTCAG
CAGCAACCAGGACAAGGGCCGCAACCAGGACAATGGCAACAATCAGGACAAGGGCAACAAGGGTACTACCCAACTTCTCC
GCAGCAGTCAGGACAAGGGCAACAGCCAGGACAATGGCTGCAACCAGGACAATGGCTGCAATCAGGGTACTACCTAACTT
CTCCGCAGCAGTTAGGACAAGGGCAACAGCCAAGACAATGGCTGCAACCAAGACAAGGGCAACAAGGATACTACCCAACT
TCTCCGCAGCAGTCAGGACAAGGGCAACAATTAGGACAAGGGCAACAAGGATACTACCCAACTTCTCCGCAGCAGTCAGG
ACAAGGGCAACAAGGCTACGACAGCCCATACCATGTTAGCGCGGAGCACCATGCGGCCAGCCTAAAGGTGGCAAAGGCAC
AGCAGCTCGCGGCACAGCTGCCGGCAATGTGCCGGCTAGAGGGCGGCGACGCATTGTTGGCCAGCCAGTGATAGAACTCT
CTGCAGCTCGCTTGGTGCTTAGGCATGCATGCACCTTAGCTATACAATAAATGTGGCGTGTGTTCAAGTTTTTCATGTAA
CTAATGTAAAGCCCAGTAATGATGCAAAATGAAAAGCTTTTTGGGCTAAAAAAAGAACAAAACTGGTGCTATATAGTATG
TGCATGTCTCAGCTCATTGTCAGCCACTGAATGCGAACAGACTCCTATATTTTGCATGCGAAGAAAGAGGGTGTGGCAAT
ATCC
>Modified_TRIAE_CS42_1AS_TGACv1_019078_AA0059970.1 gene=052E1CE6B63CA4D97E43D3B7B18E27FD class=Gliadin subclass=gamma
CCCATCCTCCATCCTTCACACATTTGGAGCACAAACATTCACACTAAACAATCAAGAGTAACCAAAAATCCACCATGAAG
ATCTTCTTGGTCTTTGCCCTCCTCGTTGTATCAACGATCATCACCACCGCGACCGCGCAGCTCGACCCTAGCATCCATGT
ACAAGAAAGGCCACAACAATCGTTTCCGCAGCAGCAACCACTTACCCAACAACAACCATTCCCGCTGCAAGAGCCACAAC
AACCACTATTCCAGCAACAACAACCGTATCCACAACAGTCACTTCGCCAACAACAACTTCCCCAGCAACATTTATTTCCG
CAGCAACCGCCGCAACAACAATTTCCATAGTAGATGCCACTTCCGCATCAACAACAAATATTCCCGCAACAACAACAACC
CCCACAACAACAACCATTTTACCAATATCAACAACCATTAACACAACAACCATACACGCGAGAGCAACCATTGCCACAAC
AACAACCTTCTGTGGAGGAAAACCAACAATTGAACTTGTGCAAGGAGTTCCTGCTGCAGCAGTGCAACCCGGAGGAGAAA
GTGTCATTACTGCAGTCAATGATCCCGTTCCTCCGACCAAAGACCTCGCAACAGAACAACTGCCAGTTGAAGCGGCAACA
ATGTTGTCGACAACTTGCACATATCAGCGAGCCGTCCCGATGTCCGGCCATCCACAACATTGTGCACGCCATCATCATGC
AACAACAACAACAACATGTGGATAGAGGTTTCGTCCAGCCTCAACCACAACAGTTGGGCCAGGGAATGCCCATGCAGCCT
CAACATCAATTGGGCCAGGGCTTAAGCCTACCTCAACAACTAGCCCAGTTCAAGTTGGTTAGGTTACTTGTGATTCAGAC
CTTGCCTATGTTATGCAATGTGCATGTCCCATCTGATTGCTACACCATTAGTGCACCATTTGGTGGCATCACTGCCTACA
ACGGTGGACAATGAAATCACAAGAGTTGTACTACTATATAGATGGAACTTCATTGTTTACTCGATTGGACGATCGATGTA
GCAATGGAAAAATAAAATGTCATGCACCATCATATGCGTGACTGACACCAATACAAGTTCAAATTTGGGAATAAAGGCAA
ACAAAATATTG
>TRIAE_CS42_1AS_TGACv1_019078_AA0059980.1 gene=4007B3FB8BA1DE52D8020F0AB1F88033 class=Gliadin subclass=gamma
ACCATCATCCATCCTTCACACAACTCGAGCACAATCATCAAATCCAAGTAAGTAATAGTTAACATAAATCCACCATGAAG
ACCTTACTCATCCTGACAATCATTGCGGTGGCACTAACTACCACCACCGCCAATATACAGGTCGACCCTAGTGGCCAAGT
ACAATGGCCACAACAACAACAACCATTCCCCCAGCCCCAACAACCATTCTCCCAACAACCACAACAAATTTTTCCCCAAC
CCCAACAAACATTCCCCCATCAACCACAACAAGCATTTCCCCAACCCCAACAAACATTCCCCCATCAACCACAACAACAA
TTTCCCCAGCCCCAGCAACCACAACAACCATTTCCCCAGCAACCACAACAACAATTTCCCCAGCCCCAACAACCACAACA
ACCATTTCCCCAGCAACCACAACAACAATTTCCCCAGCCCCAACAACCACAACAACCATTTCCCCAGCCCCAACAACCCC
AACTACCATTTCCGCAACAACCACAACAACCATTCCCCCAGCCTCAACAACCCCAACAACCATTTCCCCAGTTACAGCAA
CCACAACAACCTTTACCCCAGCCCCAACAACCGCAACAACCATTCCCCCAGCAACAACAACCATTGATTCAGCCATACCT
ACAACAACAGATGAACCCCTGCAAGAATTACCTCTTGCAGCAATGCAACCCTGTGTCATTGGTGTCATCCCTCGTGTCAA
TGATCTTGCCACGAAGTGATTGCAAGGTGATGCGGCAACAATGTTGCCAACAACTAGCACAGATTCCTCAGCAGCTCCAG
TGCGCAGCCATCCATGGCATCGTGCATTCCATCATCATGCAGCAAGAACAACAACAACAACAACAACAACAACAACAACA
ACAACAACAACAAGGCATACAGATCATGCGGCCACTATTTCAGCTCGTCCAGGGTCAGGGCATCATCCAACCTCAACAAC
CAGCTCAATTGGAGGTGATCAGGTCATTGGTATTGGGAACTCTTCCAACCATGTGCAACGTGTTTGTTCCACCTGAGTGC
TCCACCACCAAGGCACCATTTGCCAGCATAGTCGCCGACATTGGTGGCCAATGAAAAATGCAAGCATTATGCTAATAGGT
AGATGGATCATCGTTGCTTAGTTGATGCACCAATCGTTGTAACGATGAAAAATAAAGTGGTGTGCACCATCATGTGTGAC
CCCGACCAGTGCTAGTTCAAGCTTGGGAATAAAAGACAAACAAAGTTCTTGTTTGCTAGCATTGCTTGT
>Novel_1 gene=E00658106D3774666E07EAE1CAAA6A72 class=Gliadin subclass=gamma
ACCATAATCCATCCTTCACACAACTAGAGCACAATCATCAAATCCAAGTAAGTAATAGCTGACACAAATTCACCATGAAG
ACCTTACTCATCCTCACAATCTTTGCGGCGGCTCTAACCATCGCCACCGCCAATATACAGGTCGACCCTAGTGGCCAAGT
ACAATGGCCACAACAACAACCATTCTCCCAGCCCCAACCATTCTCCCAGCAACCACAACAAGCGTTTCCCCAACCCCAAC
AAACATCCCCCCTTCAACCACAATAAGTATTTCCCCAACCACAACAACCACAACAACAATTTCCCCAGCCCCAGCAACCA
CAACAACCATTTCCCTAGCCCCAACAACCCCAACTACCATTTCCCCAACAACCCCAACAACCATTCCCCCAGCCTCATCA
ACCCCAACAACCATTTCCCCAGTCACAACAAACCACAACAACCTTTTCCCCAGCCCCAACAACAATTCCCGCAGCCCCAA
CAAAAGCAACAATCATTCCCTCAGCAACAACAACCGTTGATTCAGCCATATCTACAACAACAGATGAACCCCTGCAAGAA
TTACCTCTTGCAGCAATGCAACCCCGTGTCATTAGTGTCGTCCCTCGTGTCAATGATCTTGCCACGAAGTGACTGCCAGG
TGATGCAGCAACAATGTTGCCAACAACTAGCACAGATTCCTCGGCAGCTCCAGTGCACAGCCATCCATAGCGTGGTGCAT
GCCATCATCATGCAGCAAGAACAACAAGGCATACAGATCCTGCGACCACTGTTTCAGCTTGTCCAGGACAGGGCATCATC
CAACCTCAACAACCAGCTCAATATGAGGTGATCAGGTCATTGGTATTGAGAACCCTTCCAAACATGTGCAACATGTATGT
CCGACCTAACTGCTCCACCATCAACGCACCATTTGCCAGCATAGTTGCCGGCATTGGTGGCCAATGAAAAATGCTAATAG
GTAGATGGATCATCGTTGCTTAGCTGATGCACCAATGGTTGTAACGATGACAAATAAAATGGCATGCACCATCATGTGTG
ACCCCGACCGGTGCTAGTTCAAGCTTGGGAATAAAAGATAAACAAAGTTCTTGTTTGCT
>Modified_TRIAE_CS42_1AS_TGACv1_019220_AA0063410.1 gene=CF6938F9B4D3675A4196BFA62D547305 class=Gliadin subclass=omega
ATTTGATGAGTCAAATCTGGTTATCCATCTTAGAATCATACTAGGCAAAAAATACAAAGTTTGTTTAGTGAAAATAATGT
CTAGAACAATCTTCTCATTTATAGTGTGATCTATCATATATTGACACACACAAGCTTACATACTTAGCCCCACTCAATCT
ATGCATATCTGGATATGCCTAATATCATGTGGAGCATCACAAACTTAATTCCAAAAGGAGGCAAAATCTAGATCAATGTG
TGTAGTGTAAAGTGAAAAAAATGAGTCATAGGTCGTTATCAAGTATGCCTTACAACTAAATGATATGTGTAACAAAAAGC
AACTATCATGAATAATCTAAAATCACACAAGTAAAGTTGCCCCACCAACCACAACATACCAAACGCTTAGTTGGATAACC
TTATGAGCACTTTTCAGAAAGCAAGTGGAAAGATGAATGAAATCATACCATGACAGCTATAAATACACCTTCATCATCAT
AGCCACCTTTCATCATCCAAACTTCACGCACCAAGATCAAAAACATCTATTCCAAGCAAGTATTAGTAATCATAAACCCA
ACATGAAGACCTTCCTCATCTTCGTCCTCCTTGCCATGGCGATGAGCATCGTCACTGCTGCTAGGCAGCTAAACCCTAGC
AAGCAAGAGTTGCAATCACCACAACAATTATATCCGCAGCAACCATATCCACAGCAACCATATCCACCACAACAACCATT
TCCCACACCCCAACAATATTTCCCCCATCAATCACAACAACCATTTTCCCCACCACAACAATCATTTCCCCAACCCCAAC
AAGCAACCCCCCTACAACCACAACAACCATTCCCCCAGCAACCCCAACAACCACAACAAGCTTTTCCCCAACCCCAACAA
CAATTTGCCTTGCAACCACAACAACAATTTCCCCAGCTCCAACAACCACAACAATCATTCCCACAACAACCCCAGAGACC
ACACCCATTCCCCCAACAACTAGAACAAGTAATTTCACAGCAACCACAACAACCATTCCTCCTGCAACCGCAACAACCAT
TCCCCCAGCAACCAGAACAAATAATATCCCAGCAACCCCAACAACTATTTTCTCAGTCACAACAACCATTTCCCCAGCAA
CCCCAACAACCATTTCCCCTGCAACCGCAACAACCATTTCCCCAACAACCAGCACAAATAATTGCTCAGCAACCTCAACA
ACCATCCCCTCTGCAACCACAACAACCGTTCCTCCGGCAACCACAACAATCGTTCCTCCAGCAACCACAACAACCATTTC
CCCAACCCCAACAAGTAGTACAAATAAATCCCCAGCAACCCCAACAACCATTTTCCCAGTCACGACAACCATTTCCCCAG
CAACCCCAACAACCATTCCCACTGCAACCGCAACAACCATTTCCCCAGCAATCAGCACAAATAATTCCTCAGCAACCCCA
ACAACCATTCCCTCTACAACCACAACAATCATTCCTTCGGCAATCACAACAACCGTTCCTCCAACAACCACAACAACCAT
CTCCCCAACCCCAACAAGTAGTACAAATAATTCCCCAGCAACCCCAACAACCATTCCCTCTGCTGGCAAACCAACCTCAG
CAACCTTATCCACAACAGCAACCATCAGGAGTAATGGTATAGGCATCGGGGGCCAAGGAAATGAAGAGCTATAGTACTAG
CCCGGCGGATCATCGTTGTTTAGTCAATTGAGTGTTCAATGTAACGATGATAAATAAAGTGATGTGTACCATCATGTGTA
ACCCCGACCTATACTAGTTCAAACATGAGAATAAAAGACAAAGAAAGTTCTTGTCACAAGGACATTGCTGGTAATTATTA
CATTCATGCCATATTTGGATTTTCATCCCAAAATATAATTTGAGTCATGTGCATTAACTACCTATTTATGAAGTGAA
>Novel_15 gene=CB02E18E744EFEC7114FF2C29908C6E4 class=Prolamin subclass=unknown
ATGAAGACCTTCCTCATCTTTGTCCTCCTTGCCATGGCGATGAACACCGCCATTGCCGCTAGGCAACTAAACCCTAACAA
CAAAGAGTTACAATCACCTCAACAATCATTTTCCCATCAACAAAAACTATTTCCACAACAGCCATATCCACAACAACCAT
ATCCATCACAGCAACCATATCCATCACAACAACCATTTTCCACACCCCAACAACAATTTCCCCAGCAATCACAACAATTA
TTTCCCCAACCCCAACAACCGACCCCCTTACAACCACAACAACCATTCCCCCAGCAACCCCAACAACCACAACAACCTTT
TCCACAGCCCCAACAACCATTTTCCTGGCAACCACAACAACCATTTCCCCNACCACAACAACCTTTTCCACAGCCCCAAC
AACCATTTTCCTGGCAACCACAACAACCATTTCCCCAGACCCAACAATCGTTCCCTCTGCAACCACAACAGCCATTCCCC
TAG
>Novel_16 gene=D27DFEEF9157FF86F03DED4BB7988974 class=Gliadin subclass=omega
ATGAAACCACACCATGACGGCTATAAATACACATGCTCCATCATAGTCACCTTCCATTATCCAAACTTCAAGCACCAAGA
TCAGAAACATCAATTCCAAGAAAGCATTAAGCACAAATCCAAAATGAAGACCTTCATCATATTCGTCCTCCTTTCCATGC
CTATGAGCATCGTCATTGCTGCTAGGCATCTCAACCCTAGCGACCAAGAGTTGCAGTCACCACAACAACAATTTCTGAAA
AAACAATCATATCCGCTGCAACCATATCCACATCAACCATATTCACAACAACAACAATTTCCCATACCCCAACAATATTC
CCCCCATCAACCACAACAACCATTTCCCCAACCCCAACAACCAACCCTCCTACAACCACAATGA
>TRIAE_CS42_1AS_TGACv1_019696_AA0070095.1 gene=E840E9D868EAA83A02CDCFD3C3C7E8E8 class=Gliadin subclass=gamma
TCACAGCAACCACAACAACCTTTTCCCCAGCCCCAACAACCGCAACAATCATTCCCCCAGCAACAACAACCGTTGATTCA
GCCATATCTACAACAACAGATGAACCCTTGCAAGAATTACCTCTTACAGCAATGCAACCCTGTGTCATTGGTGTCATCCC
TCGTGTCAATGATCTTGCCACGAAGTGATTGCCAGGTGATGCAGCAACAATGTTGCCAACAACTAGCACAGATTCCTCGC
CAGCTCCAGTGTGCAGCCATCCATAGCGTCGTGCATTCCATCGTCATGCAGCAAGAACAACAACAAGGCATACAGATCCT
CCGGCCACTGTTTCAGCTCGTCCAAGGTCAGGGCATCATCCAACCTCAACAACCAGCTCAATATGAGGTGATCAGGTCAT
TGGTATTGAGAACCCTTCCAAACATGTGCAACGTGTATGTCCGACCTGACTGCTCCACCATCAACGCACCATTTGCCAGC
ATAGTCGCCGGCATCAGTGGACAATGA
>TRIAE_CS42_1AS_TGACv1_019696_AA0070097.1 gene=3963D3C849C79FA8627066D8C93C2FF9 class=Gliadin subclass=gamma
TCACAGCAACCACAACAACCTTTTCCCCAGCCCCAACAACCGCAACAATCATTCCCCCAGCAACAACAACCGTTGATTCA
GCCATATCTACAACAACAGATGAACCCTTGCAAGAATTACCTCTTACAACAATGCAACCCTGTGTCATTGGTGTCATCCC
TCGTGTCAATGATATTGCCACGAAGTGATTGCCAGGTGATGCAGCAACAATGTTGCCAACAACTAGCACAGATTCCTCGC
CAGCTCCAGTGTGCAGCCATCCATAGCGTCGTGCATTCCATCGTCATGCAGCAAGAACAACAACAAGGCATACAGATCCT
CCGGCCACTGTTTCAGCTCGTCCAAGGTCAGGGCATCATCCAACCTCAACAACCAGCTCAATATGAGGTGATCAGGTCAT
TGGTATTGAGAACCCTTCCAAACATGTGCAACGTGTATGTCCGACCTGACTGCTCCACCATCAACGCACCATTTGCCAGC
ATAGTCGCCGGCATCAGTGGACAATGA
>Modified_TRIAE_CS42_1AS_TGACv1_019696_AA0070110.1 gene=7A2C7235003555866E2E6CD5D7FCE0CE class=Gliadin subclass=unknown
CCAGCACCCACCATTCACTCAACTGGAGAACAAACATTATCTAACACAAATCAACCATGAAGAAATTCCTCGTCCTTGCC
CTCATTGTTGTCGCGGCGACCACCACGGCCGCCGAACCCTTTACTGCATTCCGTACTGCTTGGGAGCCGCACCATCCATC
ATCTCCAGAGCAGCAACCAACTCCACAGCCACAAGAACAACCAGTTCCACATCAAAAGTTGAACCCATGCAGGGATGCCC
TCCTACAACAGTGTAGCCCAGTTGCTGATATGTCGTTCCTCCGGTCACAGGTGGTGCAACATAGCAGCTGCTTGGTAATG
TGGGAGCAGTGTTGTCAGCAACTAAAAGCGATCCCCAAGCAGTCAAGATGTGAGGCCATCCACAACGTCGTGCACGCCAT
CGTTTTGCAACAGCAACAACAATTGGTACAAGGTATTTCCACCCAACCTCAGCAGCAACAACAACAAGGTCAACAACAAC
AAGGTCAGGGTTCTAGCCAGCCACAACAACAAACACAACTGGATCAGGGTTGGATTGCGGTGATAGGGACATGGGTGATT
CAGACCATTCCGGCAATGTGCGACGTGCATGTTCCACCATACTGCTACACCACCATATCACCATCCATTGACGTCACTAC
CGGCATGGGCGGCTACTGAGAGGTCTAGTATCCGAAAAACGGACCAGCATTGTTTAGTCAATGGTCCGATCCATGTAGCG
GTGAAAAATAAAGTGCCATGCATTATCATGTGTGGACTAGACTGGCACTAGTTCAAACTTGGGAAATAAAAGGCAAACTA
AGTTATTTTCT
>Modified_TRIAE_CS42_1AS_TGACv1_019727_AA0070640.1 gene=B0C492C8A7B885130F6953CF3BB7A5BB class=Gliadin subclass=omega
ATCATCCAAACTTCACACACCTAGACCACAAGCATCAAAAGCAAGCAAGCAGTAGTAACCACAAATCCAACATGAAGACC
TTCCTCATCTTTGTCCTCCTTGCCATGGCGATGAACATCGCCACTGCCGCTAGGCAGCTAAACCCTAGCAACAAAGAATT
ACAATCACCTCAACAATCATTTTCCTATCAACAACAACCATTTCTACAACAGCCATATCCACAACAACCATATCCATCAC
AGCAACCATATCCATCGCAACAACCATTTCCCACACCCCAACAACAATTTTCCCAGCAATCACAACAACCATTTCCCCAG
ACCCAACAATCATTCCCTCTGCAACCACAACAGCCATTCCCCCAGCAACCCCAACAACCATTTCCCCGGCCCCAACTACC
ATTCCCCCAGCAACCAGAACAAATAATTCCCCAACAACCATTCCCCCTGCAACCGCAACAACCATTCCCCCAGCAACCCC
AACAACCATTTCCCCAGCCCCAACAACCAATCTCCGTGCAACCACAACAACCATTCCCCCAGCAATCCCAACAATCACAA
CAACCTTTTCCCTAGCCCCAACAATTATTTCTTGAACTCCAACAACCAATTCACCAGCAACCGCAACAACCATTCCCCCA
ACAACCGCAACAACCATTTCCCCAGCAACCGCAACAACCATTCCCCCAACAATCACAACAACCATCCCCCCAACAACCAC
AACAACCTTTCCCCCTACAACCACAACAACCATTCCCCCAACAACCACAATAATCATTCCTCCTAGGACCGCAACAACCA
TTTCCCCAGCAACCCCAACAATCACAACAATCATTTCCCCAGCCCCAACCCCAGCAACCCCAACAACCATCCATCCTGCA
ACCACAACAACCATTACCCCAACAACCACAACAACCATTTCTACAGCCCCAACAACAATTATCCCAGCAACCAGAACAAA
CAATTTCCCAGCAACCCCAGCAACCACACCAACCTCAACAACCATATCCACAACAACAACCATATGAGACTAGTCTTACA
AGCATCGGTGGCCAATGAAATGAAGACCTACAATACAAGATGGATGGATCATCGTTGTTTAGTCAATGAGCGTTCAATGT
AACGATGATAAATAAAGTGATGTGCACCATAATGTGTAACCCCGACCTATACTAGTTCAAACATGGGAATAAAAGACAAA
GAAAGTTCTTGTCAC
>TRIAE_CS42_1AS_TGACv1_019801_AA0071580.1 gene=D7D318E1B4FBBD8C79D4B0806056830D class=Glutenin subclass=LMW
ATGAAGACCTTCCTCGTCTTTGCCCTCCTCGCTCTTGCGGCGGCAAGTGCCGTTGCGCAAATTTCACAGCAACAACAACA
ACCACCATTTTCACAGCAACAACAACCACCATTTTCGCAGCAACAGCAATCACCATTTTCGCAACAACAACAACAACCAC
CATTTTTGCAGCAACAACAACCACCGTTTTCACAACAGCCACCAATTTCACAGCAGCAACAACCACCATTTTCACAGCAA
CAACAACCACAATTTTCACAGCAACAGCAGCCACCATATTCGCAGCAACAACAGCCACCATATTCGCAGCAACAACAACC
ACCATTTTCGCAGCAACAGCAACCACCATTTTCGCAGCAACAACAACCACCATTTTTGCAGCAACAACAACAACCACCAT
TTACACAGCAACAACAACCATCGTTTTCACAACAGCCACCAATTTCACAGCAGCAGCAGCAGCAACAACAACAACAACAA
CCATTTACACAGCAACAACAACCACCATTTTCACAACAGCCACCAATTTCACAGCAGCAACAACCACCATTTTCGCAGCA
ACAACAACCACCATTTTCACAGCAACAACAAATACCAGTTATTCATCCATCTGTTTTGCAGCAGCTAAACCCATGCAAGG
TATTCCTCCAGCAGCAGTGCATCCCTGTGGCAATGCAGCGATGTCTTGCTAGGTCACAAATGTTGCAGCAGAGCATTTGC
CATGTGATGCAGCAACAATGTTGCCAGCAGTTGCGGCAAATCCCCGAGCAATCCCGCCATGAGTCAATCCGTGCTATCAT
CTACTCTATCATCCTGCAGCAGCAGCAGCAGCAACAACAACAACAACAACAGGGTCAGAGTATCATCCAATATCAGCAAC
AACAACCCCAACAGTTGGGCCAATGTGTCTCCCAACCCCAACAGCAGTTGCAGCAGCAACTCGGGCAACAACCTCAACAA
CAACAATTGGCACATGGTACCTTTTTGCAGCCACACCAGATAGCTCAGCTTGAGGTGATGACTTCCATTGCACTCCGTAC
CCTGCCAACAATGTGCAGTGTCAATGTGCCGTTGTACGAAACCACCACTAGTGTGCCATTAGGCGTTGGCATCGGAGTTG
GTGTCTACTGATAA
>Novel_17 gene=537162092A008A050DCA9A09F43DC36E class=Glutenin subclass=LMW
ACAAGCACAAGCATCAAAACCAAGCAAAACTAGTTAGCACCAATCCATCATGAAGACCTTCCTCGTCTTTGCCCTCCTCG
CCGTTGTGGCAACAAGTGCCATTGCGCAGATGGATACTAGCTACATCCCTGGTTTGGAGAGACCATGGCAGCAGCAACCA
TTACCACCACAACAGACATTTCCACAACAACCACCATTTTCACAATAACAACAACAACAACAACAACAACCATTTCCTCA
ACAACCATCATTTTCACAGCAACAACCACCATTTTCACAGCAACAACCAATTCTACCACAGGGACCACCATTTTCACAGC
AAACACAACCTGTTCTACCGCAACAATCACCATTTTCACAGCAACAACAACTAATTTTACCTCCACAACAACAACAACAG
CTTCCGCAACAACAAATCTCTATTGTTCAACCATCCGTTTTGCAGCAGCTAAACCCATGCAAGGTATTCCTCCAGCAGCA
GTGCAGCCCTGTGGCAATGCCACAACGTCTTGCTAGGTCGCAAATGTGGCAGCAGAGCCGTTGCCATGTGATGCAGCAAC
AATGTTGCCAGCAGTTGTCGCAAATCCCCGAACAATCCCGCTATGATGCAATCCGTGCCATCACCTACTCCATCATCCTA
CAAGAACAACAACAGGGTTTTGTCCAAGCTCAGCAGCAACAACCCCAACAGTCAGGTCAAGGTGTCTCCCAATCCCAACA
GCAGTCGCAGCAGCAGCTCGGACAATGTTCTTTCCAACAACCTCAACAGCAACTGGGTCAACAGCCTCAACAACAACAGG
TACAACAGGGTACCTTTTTGCAGCCACACCAGATAGCTCACCTTGAGGTGATGACTTCCATTGCGCTCCGTACCCTGCCA
ACGATGTGCAGTGTCAATGTGCCATTGTACAGCTCCACCACTAGTGTGCCATTCGGAGTTGGCACCGGAGTTGGTGCCTA
CTGATAAGAAAAGATGTCTAGTAATATATAGTTGGAACACCGTCATCTAGTTGATGGACATGTCGAGGAAGTGGTGACAA
ATAAAGTGTCACACAACATCATGTGTGACCCGCCCAAAGTAGTAGTTAAATTCTGGAATAAATACAAATAAAGTGTTCTC
TAGACAATGTTCATACCGGCGTTGTGTGGACGACGATCTGACTACCATGCTTGCAAGTTCATAAGTTCGTCTTGCCTGGT
CACAATCTCAACCCTGTGTATTAATTAATTATTCACATATAGCAATAATCTAGATTTAAATATAATAGTGTTATT
>Novel_18 gene=256377EB69E3B5B13878986DF5030D86 class=Glutenin subclass=LMW
ACAAGCACAAGCATCAAAACCAAGCAACACTAGTTGACATCAATCCACAATGAAGACATTCCTCGTCTTTTCCCTCCTCG
CTCTTGCGGCGGCAAGTGCCGTTGCGCAAATTTCACAGCAACAACAACAACAACAACCATTTCCGCAGCAACAACAACCA
CCATTTTCGCAGCAACAAGAGCCACCATATTCACAGCAATAGCAACCACCATTTTCGCAACAACAACAATCACCATTTTC
GCAGCAACAACAACAACAACCACCATTTTTGCAGCAACACCAACCACCGTTTTCACAACAGCCACCAATTTCACAGCAGC
AACAACCACCATTTTCACAGCAACAACAACCACCATTTTCACAGCAACAACAACCACCATTTTCGCAGCAGCAACAACAA
CAACCACCATTTTCACAACAACAACAACCACCGTTTTCACAACAGCCACCAATTTCACAGCAACAACAACCACCATTTTC
GCAGCAACAACAACCACCATTTTCACAGCAACAACAAATACCAGTTATTCATCCATCTGTTTTGCAGCAACTAAACCCAT
GCAAGGTATTCCTCCAGCAGCAGTGCATCCCTGTGGCAATGCAGCGATGTCTTGCTAGGTCACAAATGTTGCAGCAGAGG
ATTTGCCATGTGATGCAGCAACAATGTTGCCAACAGTTGCGGCAAATCCCCGGGCAATCCCGCCATGAGTCAATCCGTGC
TATCATCTACTCTATCATCCTGCAGCAACAACAACAACAACAACAACAAGTTCAGAGTATCATCCAAGCTCAGCAACAAC
AACCCCAACAGTTGGGCCAATGTGTCTCCCAACCCCAACAACAATCGCAGCAGCAACTCGGGCAACAACCTCAACAACAA
CAATTGGCACAGGGTACCTTTTTGCAGCCACACCAGATAGCTCAATTTGAGGTGATGACTTCCATTGCACTCCGTACCTT
GCCAACGATGTGCAATGTCAACGTGCCGTTGTACGGAACCACCACTAGTGCGCCATTCGGCGTTGGCACTGGAGTTGGTG
CCTACTGATAAGAAAAGATCTCTATTAATATATAGTTGGATCACCGTTGTTTAGTCGATGGATATGTCGATGTAGCGGTG
ACAAATAAAGTGTCACACAACACCATGTGTGACCCGCCCAAACTAGTTGTTTAAATTCTGAAATAAAATACAAATAAAGT
TGTATCAAGACAATGTTCATATCAGCATTGTGCGGATGTCGATCTGATTGCCATCCTTGCAAGTTCATAAGTTTGTCTTG
CCTGGTCACAAGCGCAACCTAGTGCATTAATTAATTATCCATGTATTGCAATAATCACTATTTAAATATAATAGTGTTAT
TGTAAAATTTGGG
>Novel_TRIAE_CS42_1AS_TGACv1_021060_AA0080850.2 gene=99A2F1CA7CC7E0CE2D0F1305EA1673B9 class=Glutenin subclass=LMW
CAAGCACAAGCATCAAAACCAAGCAAAACTAGTTAGCACCAATCCATCATGAAGACCTTCCTCGTCTTTGCCCTCCTCAC
CGTTGTGGCGACAAGTACCATTGCGCAGATGGAGACTAGCTGCATCCCTGGTTTGGAGAGACCATGGCAGCAGCAACCAT
TACCACCACAACAGACATTATTTCCACAACAACAACCATTTCCACAACAACAACCACCATTTTCACAACAACAACCATCA
TTTTCGCAACAACAACCACCATTTTCGCAGCAACAACCAATTCTACCGCAGCCACCATTTTCACTGCAACAACAACCAGT
TCTACCGCAACAATCACCTTTTTCGCAGCAACAACTAGTTTTACCTCCACAACAACAATACCAACAGCTTCTGCAACAAC
AAATCCCTATTGTTCAGCCATCCGTTTTGCAGCAGCTAAACCCATGCAAGGTATTCCTCCAGCAGCAGTGTGCCACAACG
TCTTGCTAGGTCGCAAATGTGGCAGCAGAGCAGTTGCCATGTGATGCAGCAACAATGTTGCCAGCAGTTGCCGCAAATCC
CCGAACAATCTCGCTATGATGCAATCCGTGCCATCACCTACTCCATCATCTTACAAGAACAACAACAGGGTTTTGTCCAA
GCTCAGCAGCAACAACCCCAACAGTTGGGTCAAGGTGTCTCCCAATCCCAACAACAATCGCAGCAGCAGCTCGGACAATG
TTCTTTCCAACAACCTCAACAGCAACTGGGTCAACAGCCTCAACAACAACAGATACTACAGGGTACCTTTTTGCAGCCAC
ACCAGATAGCTCACCTTGAGGTGATGACTTCCATTGCACTCCGTACCCTGCCAACGATGTGCAGTGTCAATGTGCCGTTG
TACAGCTCCACCACTAGTGTGCCATTCAGTGTTGGCACCGGAGTTGGTGCCTACTTATAAGAAAAGTTGTCTAGTAATAT
ATAGTTGGACCACCGTTGTCTAGTCGATGGACATGTCGAGGAAGCGGTGACAAATAAAGTGTCACGCAACGTCATGTGTG
ACCCGCACAAAGTAGTAATTAAATTCTGAAATAAATACAAATAAAGTGTTCTCTAGACA
>TRIAE_CS42_1AS_TGACv1_021060_AA0080850.1 gene=99A2F1CA7CC7E0CE2D0F1305EA1673B9 class=Glutenin subclass=LMW
CAAGCACAAGCATCAAAACCAAGCAAAACTAGTTAGCACCAATCCATCATGAAGACCTTCCTCGTCTTTGCCCTCCTCAC
CGTTGTGGCGACAAGTACCATTGCGCAGATGGAGACTAGCTGCATCCCTGGTTTGGAGAGACCATGGCAGCAGCAACCAT
TACCACCACAACAGACATTATTTCCACAACAACAACCATTTCCACAACAACAACCACCATTTTCACAACAACAACCATCA
TTTTCGCAACAACAACCACCATTTTCGCAGCAACAACCAATTCTACCGCAGCCACCATTTTCACTGCAACAACAACCAGT
TCTACCGCAACAATCACCTTTTTCGCAGCAACAACTAGTTTTACCTCCACAACAACAATACCAACAGCTTCTGCAACAAC
AAATCCCTATTGTTCAGCCATCCGTTTTGCAGCAGCTAAACCCATGCAAGGGTTTTGTCCAAGCTCAGCAGCAACAACCC
CAACAGTTGGGTCAAGGTGTCTCCCAATCCCAACAACAATCGCAGCAGCAGCTCGGACAATGTTCTTTCCAACAACCTCA
ACAGCAACTGGGTCAACAGCCTCAACAACAACAGATACTACAGGGTACCTTTTTGCAGCCACACCAGATAGCTCACCTTG
AGGTGATGACTTCCATTGCACTCCGTACCCTGCCAACGATGTGCAGTGTCAATGTGCCGTTGTACAGCTCCACCACTAGT
GTGCCATTCAGTGTTGGCACCGGAGTTGGTGCCTACTTATAAGAAAAGTTGTCTAGTAATATATAGTTGGACCACCGTTG
TCTAGTCGATGGACATGTCGAGGAAGCGGTGACAAATAAAGTGTCACGCAACGTCATGTGTGACCCGCACAAAGTAGTAA
TTAAATTCTGAAATAAATACAAATAAAGTGTTCTCTAGACA
>Novel_19 gene=65F1DA139137B87B4AAEB85C00984C86 class=Gliadin subclass=gamma
GTGCCAATTATCATGTTTTCGTCACTCTTAGATGATATGTACAATAAAAGGCAACTTTGATGACCACTCCAAAATTACAT
TTGTATGTAGTGCCACCAAACACAACACACCAAATAATCAGTTTGATAAGCATCAAATCACTTTAAAAAAATAAAAGCTA
TAATGAAAAGAAACCTAACCATGGTAGCTATAAAAAGGATGCAATATGTAGACTCCATACCATCATCCATCCTTCACACA
ACTAGAGCACAAGTATCAAATCCAATTAAGTAGTAGCCAACACAAATCCACCATGAAGACCTTATTCATCCTAACAATCC
TTGCGATGGCAACAACTATCGCCACCGCGAATATGCAGGTCGACCCCAGCGGCCAAGTACAATGGCCACAACAACAACCA
TTCCGCCAGCCCCAACAACCATTCTACCAGCAACCACAACACACATTTCCCCAACCCCAACAAACATTCCCCCATCAACC
ACAACAACAATTTCCCCAGCCCCAGCAACCACAACAACAATTTCCGCAGCCCCAGCAACCACAACAACCATTTCCCCAGC
CCCAACAAGCCCAACTACCATTTCCCCAACAACCACAACAACCATTCCCCCAGCCTCAACAACCCCAACAACCATTTCCC
CAGTCACAGCAACCACAACAACCTTTTCCCCAGCCCCAACAACCGCAACAATCATTCCCCCAGCAACAACAACCGTTGAT
TCAGCCATATCTACAACAACAGATGAACCCTTGCAAGAATTACCTCTTA
>TRIAE_CS42_1BL_TGACv1_030818_AA0101440.1 gene=D780755328F890C9AB7B5611845D304C class=Prolamin subclass=Globulin
CTCATCCGACATCATCCGGGAAATCGTTTAGCAAGCTCCAAAATCCGTCACTCCAGCGTGATCGTCTCATTTTCAATCTC
AATCTCTTCAGCATCTCACCACACAACAAATATACAACAATCGGAAACGCAACCACATCTCGTACTGGAAACAATATGGG
TAGGTTCGTCTTCTTCGCGCTGTTCCTGGCGGCCCTGGTGGCCGTCTCCGCTGCCCAAGGCGTGCTCGAGCAGCGCCTCG
CGGACGCGCAGTGCCGGGGCGAGGTCCGGGAGAAGCCGCTCCACGCGTGCCGGCAGATCCTCGAGCAGCAGCTGACCGGC
CGCGCCGGAGAGGGCGCCTTCGGCGTCCCGCTGTTTCAGGCGCAGTCGGACGCCAGGGAGCGGTGCTGCCAGCAGCTCGA
GAGTGTCAGCCGCGAGTGCCGCTGCGCCGCGCTCCGCGGCATGGTGCGGGACTACGAGCAGTCCATGCCGCCGCTGGGAG
AAGGGCGCCACGGCTCGTCCGGGGAGCGTCAACCAGAGCGGGGATGTTCCGGTGAGTCCACGGCGGAGCAGCGGCAGGAG
GTACAAGGGGGTCAGTATGGCAGTGAGACAGGAGGAAGCCAGCAGCAGGGAGGAGGCTACCACGGGGTGACCGTCGGGCG
TGGTGGCCAGCGGCAAGGACAGGTGCTTTGTCACAAGAGGCCGCAGCGGCAGCAGGGAGAAGGATTCTCCGGCGAGGGGG
CGCAGCAGAAGCCGCAGGCCGGTCGCGTGAGGTTGACGAAGGTACGGCTACCGACCGCGTGCCGGATCGAGCCCCAGGAG
TGTAGCGTCTTCTTTGCCGACCAGTACTACTAGGCTAGCTGATTGGTCGATGCAATGTGTGAGCTCTGATAATAAGTGCG
ACCTGTAATCACAATCCTCCATGCGGAAATGACAGTGATAATGAAAGAGCAATGAATAATGAAATGAGTTTACTTGGCAG
AACCGGTTAATTAT
>TRIAE_CS42_1BL_TGACv1_030818_AA0101440.2 gene=D780755328F890C9AB7B5611845D304C class=Prolamin subclass=Globulin
CTCATCCGACATCATCCGGGAAATCGTTTAGCAAGCTCCAAAATCCGTCACTCCAGCGTGATCGTCTCATTTTCAATCTC
AATCTCTTCAGCATCTCACCACACAACAAATATACAACAATCGGAAACGCAACCACATCTCGTACTGGAAACAATATGGG
TAGGTTCGTCTTCTTCGCGCTGTTCCTGGCGGCCCTGGTGGCCGTCTCCGCTGCCCAAGGCGTGCTCGAGCAGCGCCTCG
CGGACGCGCAGTGCCGGGGCGAGGTCCGGGAGAAGCCGCTCCACGCGTGCCGGCAGATCCTCGAGCAGCAGCTGACCGGC
CGCGCCGGAGAGGGCGCCTTCGGCGTCCCGCTGTTTCAGGCGCAGTCGGACGCCAGGGAGCGGTGCTGCCAGCAGCTCGA
GAGTGTCAGCCGCGAGTGCCGCTGCGCCGCGCTCCGCGGCATGGTGCGGGACTACGAGCAGTCCATGCCGCCGCTGGGAG
AAGGGCGCCACGGCTCGTCCGGGGAGCGTCAACCAGAGCGGGGATGTTCCGGTGAGTCCACGGCGGAGCAGCGGCAGGAG
GGAGAAGGATTCTCCGGCGAGGGGGCGCAGCAGAAGCCGCAGGCCGGTCGCGTGAGGTTGACGAAGGTACGGCTACCGAC
CGCGTGCCGGATCGAGCCCCAGGAGTGTAGCGTCTTCTTTGCCGACCAGTACTACTAGGCTAGCTGATTGGTCGATGCAA
TGTGTGAGCTCTGATAATAAGTGCGACCTGTAATCACAATCCTCCATGCGGAAATGACAGTGATAATGAAAGAGCAATGA
ATAATGAAATGAGTTTACTTGGCAGAACCGGTTAATTATCCCGTAATTCTTACTTTCAAAGTTTTAAAGTT
>TRIAE_CS42_1BL_TGACv1_030818_AA0101460.1 gene=7BDCAD1446AC5530A8C12267B736E032 class=Glutenin subclass=HMW
ACCCACAACACCGAGCACCACAAAATAGAGATCAATTCACTAACAGTCCATCGAGATGGCTAAGCGGTTGGTCCTCTTTG
CGACAGTAGTCATCACCCTCGTGGCTCTCACTGCTGCTGAAGGTGAGGCCTCTAGGCAACTACAGTGTGAGCGCGAGCTC
CAGGAGAGCTCGCTTGAGGCATGCCGACAGGTCGTGGACCAACAGTTGGCCGGTCGGCTGCCATGGAGCACGGGGCTCCA
GATGCGATGCTGCCAGCAGCTCCGAGATGTTAGCGCTAAGTGCCGTCTCGTCGCCGTCAGCCAAGTCGTAAGACAATATG
AGCAAACCGTGGTGCCGCCCAAGGGCGGATCCTTCTACCCTGGCGAGACCACACCACTGCAGCAACTCCAACAAGTAATA
TTTTGGGGAACATCTTCACAAACAGTACAAGGGTATTACCCAAGCGTAAGTTCTCCTCAGCAGGGGCCATATTATCCAGG
CCAAGCTTCTCCACAACAGCCAGGACAAGGGCAACAGCCAGGCAAATGGCAAGAACTGGGACAAGGGCAACAAGGGTACT
ACCCAACTTCTCTGCATCAGTCAGGACAAGGACAACAAGGGTACTACCCATCTTCTCTGCAGCAACCAGGACAAGGGCAA
CAGATAGGACAAGGGCAACAAGGATACTACCCAACTTCTCTGCAGCAGCCAGGACAAGGGCAACAGATAGGACAAGGACA
ACAAGGGTACTACCCAACTTCTCCGCAACACCCAGGACAAAGGCAACAACCAGGACAAGGGCAGCAAATAGGACAAGGGC
AACAACTAGGACAAGGGCGGCAAATAGGACAAGGGCAACAATCAGGACAAGGGCAACAAGGGTACTATCCAACTTCTCCA
CAGCAGCTAGGACAAGGGCAACAACCAGGACAATGGCAACAATCAGGACAAGGGCAACAAGGGTACTACCCAACTTCTCA
GCAGCAGCCAGGACAAGGGCAACAAGGGCAGTACCCAGCTTCTCAGCAGCAGCCAGGACAAGGGCAACAAGGGCAGTATC
CAGCTTCTCAGCAGCAGCCAGGACAAGGGCAACAAGGGCAGTACCCAGCTTCTCAGCAGCAGCCAGCACAAGGGCAACAA
GGGCAGTACCCAGCTTCTCAACAACAGCCAGGACAAGGGCAACAAGGGCACTACCCAGCTTCTCAGCAGCAGCCAGGACA
AGGGCAACAACGGCACTACCCAGCTTCTCTGCAGCAACCAGGACAAGGGCAACAAGGGCATTACACAGCTTCTCTGCAGC
AACCAGGACAAGGGCAACAAGGGCATTACCCAGCTTCTCTGCAGCAGGTAGGACAAGGACAACAAATAGGACAGCTAGGA
CAAAGGCAACAACCAGGACAAGGGCAACAAACAAGACAAGGGCAACAACTAGAACAAGGGCAACAACCAGGACAAGGGCA
ACAAACAAGACAAGGGCAACAACTAGAACAAGGGCAACAACCAGGACAAGGGCAACAAGGGTACTATCCAACTTCTCCAC
AACAGTCGGGACAAGGGCAACAACCAGGACAATCACAACAACCAGGACAAGGGCAACAAGGGTACTACTCAAGTTCTCTA
CAACAGCCAGGACAAGGGCTACAAGGGCACTACCCAGCTTCTCTGCAGCAGCCAGGACAAGGACATCCAGGACAAAGGCA
ACAACCAGGACAAGGGCAACAACCAGAACAAGGGCAACAACCAGGACAGGGGCAACAAGGGTATTATCCAACTTCTCCGC
AGCAGCCAGGACAAGGGAAACAACTAGGACAAGGGCAACAAGGGTACTACCCAACTTCTCCGCAACAGCCAGGACAAGGG
CAACAACCAGGACAAGGGCAACAAGGGCACTGCCCAACTTCTCCGCAGCAGACAGGACAAGCGCAACAACCAGGACAAGG
CCAACAAATAGGACAAGTGCAACAACCAGGACAAGGGCAACAAGGGGTACTACCCAATTTCTCTGCAACAGTCAGGACAA
GGGCAACAGTCAGGACAAGGGCAACAATCAGGACAAGGACACCAACTAGGACAAGGGCAGCAATCAGGACAAGAGCAACA
AGGCTACGACAACCCATACCATGTTAACACAGAGCAGCAAACGGCCAGCCCAAAGGTGGCAAAGGTGCAGCAACCCGCGA
CACAGCTGCCGATAATGTGTCGGATGGAGGGGGGCGACGCATTGTCGGCTAGCCAGTGATAGAACTCTCTGCAACTTGCA
TGGTGCTTGGTATGCATGCACCTTAGCTATCCAATAAACATGACGTGTGTGCACAGGTTTTCATGTAACTAGAGTAAAAC
CCAATAATAATGCAAAATGAAAAGCTTCTCCAGC
>Modified_TRIAE_CS42_1BL_TGACv1_031273_AA0110730.1 gene=4663FC57EBD44FB01B71291B5210F85B class=Glutenin subclass=HMW
ATCACCCACAACACCGAGCACCCCAATCTACAGATCAATTCACTGACAGTTCACTGAGATGGCTAAGCGCCTGGTCCTCT
TTGCGGCAGTAGTCGTCGCCCTCGTGGCTCTCACCGCCGCTGAAGGTGAGGCCTCTGGACAACTACAATGTGAGCACGAG
CTCGAGGCATGCCAACAGGTGGTGGACCAGCAACTCCGAGACGTTAGCCCCGGGTGCCGCCCCATCACCGTCAGCCCGGG
CACGAGACAATACGAGCAGCAACCTGTGGTGCCGTCCAAGGCCGGATCCTTCTACCCCAGCGAGACTACGCCTTCGCAGC
AACTCCAACAAATGATATTTTGGGGAATACCTGCACTACTAAGAAGGTATTACCCAAGTGTAACTTCTTCGCAGCAGGGG
TCATACTATCCAGGCCAAGCTTCTCCCCAACAGTCAGGACAAGGACAGCAGCCAGGACAAGAACAGCAACCAGGACAAGG
GCAACAAGATCAGCAGCCAGGACAAAGACAACAAGGATACTACCCAACTTCTCCGCAACAGCCAGGACAAGGGCAACAAC
TGGGACAAGGGCAACCAGGGTACTACCCAACTTCACAGCAGCCAGGACAAAAGCAGCAGGCAGGACAAGGGCAACAATCA
GGACAAGGACAACAAGGGTACTACCCAACTTCCCCGCAACAGTCAGGACAAGGGCAACAACCGGGACAAGGGCAACCAGG
GTACTACCCAACTTCTCCGCAGCAGTCAGGACAATGGCAGCAACCAGGACAAGGGCAACAACCAGGACAAGGGCAGCAAT
CAGGACAAGGGCAACAAGGTCAGCAGCCAGGACAAGGGCAACGACCAGGACAAGGACAACAAGGGTACTACCCAATTTCT
CCGCAACAGCCGGGACAAGGGCAACAATCAGGACAAGGGCAACCAGGGTACTACCCAACTTCTTTGCGGCAGCCAGGACA
ATGGCAGCAACCAGGACAAGGGCAGCAACCAGGACAAGGGCAACAAGGTCAGCAGCCAGGACAAGGACAACAATCAGGAC
AAGGACAACAAGGATACTACCCAACTTCTCTGCAACAGCCAGGACAAGGGCAACAACTGGGACAAGGGCAACCAGGGTAC
TACCCAACTTCGCAGCAGTCGGAACAAGGGCAGCAGCCAGGACAAGGAAAACAACCAGGACAAGGACAACAAGGGTACTA
CCCAACTTCTCCGCAACAGTCAGGACAAGGGCAACAACTGGGACAAGGGCAACCAGGGTACTACCCAACTTCTCCACAGC
AGTCAGGACAAGGACAACAATCAGGACAAGGACAACAAGGGTACTACCCAACTTCTCCGCAACAGTCAGGACAAGGGCAA
CAACCGGGACAAGGGCAATCGGGGTACTTCCCAACTTCTCGGCAGCAGTCAGGACAAGGGCAGCAGCCAGGACAAGGACA
ACAGTCGGGACAAGGGCAACAAGGTCAGCAACCAGGACAAGGACAACAAGCGTACTACCCAACTTCTTCGCAACAGTCAA
GACAAAGGCAACAGGCAGGACAATGGCAACGACCGGGACAAGGGCAACCAGGGTACTACCCAACCTCTCCACAGCAGCCA
GGACAAGAGCAACAATCAGGACAAGCGCAACAATCAGGACAATGGCAACTAGTGTACTACCCAACTTCTCCGCAACAGCC
AGGCCAATTGCAACAACCAGCACAAGGGCAACAACCAGCACAAGGGCAACAATCAGCACAAGAGCAACAGCCAGGACAAG
CGCAACAATCAGGACAATGGCAACTAGTGTACTACCCAACTTCTCCGCAACAGCCNCAACAACCAGCACAAGGGCAACAA
CCAGCACAAGGGCAACAATCAGCACAAGAGCAACAGCCAGGACAAGCGCAACAATCAGGACAATGGCAACTAGTGTACTA
CCCAACTTCTCCGCAACAGCCAGGACAATTGCAACAACCAGCACAAGGGCAACAAGGGTACTACCCAACTTCTCCACAAC
AGTCAGGACAAGGGCAACAAGGGTACTACCCAACTTCTCCGCAACAGTCAGGACAAGGGCAACAAGGGTACTACCCAACT
TCTCCGCAACAGTCAGGACAAGGGCAGCAGCCAGGACAAGGACAACAGCCAAGACAAGGGCAACAAGGGTACTACCCAAT
TTCTCCGCAGCAGTCAGGACAAGGGCAACAACCAGGACAAGGGCAACAAGGATACTACCCAACTTCTCCGCAGCAGTCAG
GACAAGGGCAACAACCAGGACATGAGCAACAGCCAGGACAATGGCTGCAACCAGGACAAGGGCAACAAGGGTACTATCCA
ACTTCTTCACAGCAGTCAGGACAAGGGCATCAATCAGGACAAGGGCAACAAGGGTACTACCCAACTTCTCTGTGGCAACC
AGGACAAGGGCAACAACCAGGACAAGGGCAACAAGGCTACGCCAGCCCATACCATGTTAGCGCGGAGTACCAGGCGGCCC
GCCTAAAGGTGGCAAAGGCGCAGCAGCTCGCGGCACAGCTGCCGGCAATGTGCCGGCTGGAGGGCAGCGACGCATTGTCG
ACCAGGCAGTGATAGAACTCTCTGCAGCTTGCATGGTGCTTGGGCATGCATGCACCTTAGCTATACAATAAACGTGACGT
GTGTTCACAGCTTTTCGTGTAACTAGAGTAAAGCCCAATAATAATGCAAGATGAAAAGCTTCTCCG
>TRIAE_CS42_1BS_TGACv1_049356_AA0150020.1 gene=0C785AF21EF42BB8CBD23632E2C949D4 class=Gliadin subclass=gamma
ACCATCATCCATCCTTCACACAACTAGAGCACAAGCATCAAATCCAAGTAGGTAGTAGTTAACGCAAATCCACCATGAAG
ACCTTACTCATCCTGACAATCCTTGCGATGGCAATAACCATCGCCACCGCCAATATGCAGGCCGACCCTAGCGGCCAAGT
ACAATGGCCGCAACAACAACCATTCCTGCAGCCTCACCAACCATTCTCCCAGCAACCACAACAAATATTTCCCCAACCCC
AACAAACATTCCCCCATCAACCACAACAACAATTTCCCCAGCCTCAGCAACCACAACAACAATTTCTCCAGCCCCGACAA
CCATTCCCCCAACAACCACAACAACCATATCCCCAGCAACCACAACAACCGTTCCCCCAGACTCAACAACCCCAACAACC
ATTTCCCCAGTCCAAGCAACCACAACAACCTTTTCCCCAGCCCCAACAACCGCAACAATCATTCCCCCAACAACAACCAT
CGTTGATTCAACAATCTCTACAACAACAGTTGAACCCATGCAAGAATTTCCTCTTGCAGCAATGCAAACCTGTGTCCTTG
GTGTCATCCCTCTGGTCAATCATCTTGCCACCAAGCGATTGCCAGGTGATGCGGCAACAATGTTGTCAACAACTAGCACA
AATTCCTCAGCAACTCCAGTGTGCAGCCATCCATAGCGTCGTGCATTCCATCATCATGCAGCAAGAACAACAAGAACAAC
TACAGGGTGTGCAAATCCTGGTGCCACTGTCTCAACAGCAACAGGTGGGTCAAGGTATTCTCGTCCAGGGTCAAGGCATC
ATCCAACCTCAACAACCAGCTCAATTGGAGGTGATCAGGTCATTGGTGTTGCAAACTCTTCCAACCATGTGCAACGTGTA
TGTCCCACCTTACTGCTCCACCATCAGGGCACCATTTGCTAGCATAGTCGCCAGCATTGGTGGCCAATGAAAAAAAACAA
GAGCTATTCTAAAAGTTAGATGGCCATCGTTGCTTAGCTTATGCACCAATCGATGTAACGATGACAAATAAAGTGGCGTG
CACCATCATGTGTGATCCTGACCAAGTGCTAGTTCAAGATTGGAAATAAAAGACAAACTCAGTCCTTGTTTGCCAGCATT
GCCTGTCATTGTTCCATTCCATGTGTATTTAGATGTCTGTCCCTAATCATAATTCTAGCCTTGCACATCATTAGCTAGTT
GCTCGTGTGGTTGTTGACATGTTAATCTAGTTAATAGGCTGATTGATCTATTAGTTGTTGCTCGCAAGTTGATCGAGCAG
CTAT
>Novel_2 gene=BDD1E38060F6447E353C269BA3330D84 class=Gliadin subclass=gamma
ATCATCCATCCTTCACACAACTAGAGCACAAGTATCAAATCCAAGTACGTAGTGGTTAACGCAAATTAACCATGAAGACC
TTACTCATCCTAACAATCCTTGTGATGGCAGTAACCATCGGCACCGCCAATATGCAGGTCGACCCTAGCGGCCAAGTACA
ATGGCCACAACAACAACCAGTCCTGCTGCCTCAGCAACCATTCTCCCAGCAACCACAACAAACATTTCCCCAACCCCAAC
AAACATTCCCCCATCAACCACAACAACAATTTCCCCAGCCTCAACAACCACAACAACAATTTCTCCAGCCACAACAACCA
TTCCCCCAACAACCACAACAACCATATCCCCAGCAACCACAACAACCATTCCCCCAGACTCAACAACCCCAACAACTATT
TCCCCAGTCCCAGCAACCACAACAACCATATCCCCAGCAACCACAACAACCATTCCCCCAGACTCAACAACCCCAACAAC
AATTTCCCCAATCCCAGCAACCACAATAACCATTTCCCCAACCCCAACAACCGCAACAATCATTCCCCCAGCAACAACCA
TCGTTCATTCAGCCATCTCTACAACAACAGCTGAACCCATGCAAGAATTTACTCTTGCAGCAATGCAGACCTGTGTCATT
GGTCTCATCCCTCTGGTCAATGATCTGGCCACAAAGCGCTTGCCAAGTGATGAGGCAACAATGCTGCCAACAACTAGCAC
AGATTCCTCAGCAGCTCCAGTGTGCAGCCATCCATAGCGTCGTGCATTCCATCAGCATGTAGCAAGAACAACAACAACAA
CAACAACAACAACAACAACAACAACAACAACAACAACAACAACAACAACAACAACAACAACAACAACAACAACAACAACA
AGGCATGCGTATCCTGCTGCCACTATATCAGCAACAACAGGTGGGTCAAGGTACTCTCGTCCAGGGCCAGGGCATCATCC
AACCCCAACAACCAGCTCAATTGGAGGCGATCAGGTCATTGGTGTTGCAAACTCTTCCAACCATGTGCAACGTGTATGTC
CCACCTGAGTGCTCTATCATCAAGGCACCATTTGCCAGCATAGTCACCGGAATTGGTGGCCAATGAAAAACGCAAGAGCC
ATACTAATAGGTAGATGGATCATCGTTGCTTAGCTGATTTACCAATCGATGTAACGATGCCAAATAAACTGGTGTGCACC
ATCATGTGTCATCCTGACCAGTGCTAGTTCAAGATTGGGAATAAAAGAGAAGAACGTTCATGTTTGCCAACATTGCTTGT
CATTGTTCCATTCACTGTGTATTTATATTTTCATCCTGAACTGCAATTCTAGTCTTACACATCAATAGCTAGTTGCTCAT
GTCGGCAGGTTCCTATGTAATCTAATGATTAATGGTCGACCTATTAATCTAGTTTATCGGCCGATTGATCTAT
>TRIAE_CS42_1BS_TGACv1_049356_AA0150030.1 gene=018B955108E51B240468ED8150F2FBE4 class=Gliadin subclass=gamma
ACCATCATCCATCCTTCACACACCTAGAGCACAAATCAGCAAATCCAAGTACGTAGTAGTTAACGCAAATCGACCATGAA
GACCTTACTCATCCTGACGATCCTTGCGATGGCAATAACCATCAGCACCGCCAATATGCAGGTCGACCCTAGTGGCCAAG
TACAATGGCCACAACAACAACTAGTCCCCCAACCCCAACAGCCATTATCCCAGCAACCGCAACAAGCATTTCCCCAACCC
CAACAAACATTTCCCCATCAACCACAACAACAAGTTCCCCAGCCTCAGCAACCACAACAACCATTTCTCCAGCCCCAACA
AGCATTCCCCCAACAACCACAACAACCATTCCCTCAGACTCAACAACCACAACAACCATTTCCCCAGCAACCACAACAAC
CATTCCCCCAGACTCAACAGCCACAACAACCATTTCCCCAGCAACCACAACAACCATTTCCCCAGCAATCACAACAACCA
TTCCCCCAGACTCAACAACCACAACAACCATTTCCCCAGCAACCACAACAACCATTCCCCCAGACTCAACAACCACAACA
ACCATTTCCCCAGTTCCAGCAACCACACCAACCTTTTCCCCAGCCCCAACAACAATTCCCGCAGCCCCAACAACCGCAAC
AATCATTCCCCCAGCAACAACGACCGTTCATTCAGCCATCTCTACAACAACGTTTGAACCCATGCAAGAATATCCTCTTG
CAACAATGCAAACCTGCGTCATTGGTGTCATCCCTCTGGTCGATAATCTGGCCACAAAGCGATTGCCAAGTGATGCAGCA
ACAATGCTGCCAAGAACTAGCACAGATTCCTCAGCAGCTCCAGTGCGCAGCCATCCATAGCGTCGTGCATTCCATCATCG
TGCAGCAGCAGCAACAACAACAACAACAACAACAACAACAACAAGGCATGCATATCCTGCTGCCACTATCTCAACAACAA
CAGTTGGGTCAAGGTACTCTCGTCCAAGGCCAGGGCATCATCCAACCTCAGCAACTAGCTCAATTGGAGGCGATCAGGTC
ATTGGTGTTGCAAACTCTTCCAACCATGTGCAACGTGTATGTCCCACCTGAGTGCTCCATCATCAGGGCACCATTTGCCA
GCATCAGGGCATCATCAGGGCACCATTTGCCAGCATAGTCGCGGGGATTGGTGGCCAATGAAAAAAGCAAGATCTATACT
AATAGATAGATGGATCATCGTTACTTAGCAGATGCACCAATCGATGTAACGATGACAAATAAAGTGGCGTGCACCATCAT
GTGTGACCCCGACCAGTGCTAGTTCAAGCTTGGGAATAAAAGACAAACAGAGTTCTTGTTTGCCAGCATTGCTTGT
>TRIAE_CS42_1BS_TGACv1_049356_AA0150040.1 gene=23CE78D78BB73125D52BEE1879FABC67 class=Gliadin subclass=gamma
ACCATCATCCATCCTTCACACACCTAGAGCACAAATCAGCAAATCCAAGTACGTAGTAGTTAACGCAAATCGACCATGAA
GACCTTAATCATCCTGACGATCCTTGCGATGGCAATAACCATCAGCACCGCCAATATGCAGGTCGACCCTAGCGGCCAAA
TACAATGGTCACAACAACAACTAGTCCCCCAGCCCCAAGAGCCATTATCCTAGCAACCACAACAAGCATTTCCCCAACCC
CAACAAACATTCCCCCATCAACCACAACAACAAGTTCCCCAGCCTCAGCAACCACAACAACCATTTCTCCAGCCCCAACA
AGCATTCCCCCAACAACCACAACAACCATTCCCCCAGACTCAACAACCACAACAACCATTTTCCCAGCAACCACAACAAC
CATTTCCCCAGACTCAACAGCCACAACAACCATTTCCCCAGCAACCACAACAACTATTCCCCCAGACTCAACAACCACAA
CAACCATTTCCCCAGCAACCACAACAACCATTCCCCCAGACTCAACAACCACAACAACCATTTCCCCAGTTCCAGCAACC
ACAACAACCTTTTCCCCAGCCCCAACAACAATTCCCGCAGCCCCAACAACCGCAACGATCATTCCCCCAGCAACAAAGAC
CGTCCTTTCAGCCATCTCTACAACAACGGTTGAACCCATAAAAGAATATCCTCTTGCAACAATGCAAACCTGCATCATTG
GTGTCATCCCTTTGGTCGATAATCTGGCCACAAAATGATTGCCAAGTGATGCAGCAACAATGCTGCCAAGAACTAGCACA
AATTCCTCAGCAGCTCCAGTGTGCAGCCATCCATAGCGTCGTGCATTCCATCATCATGCAGCAACAAGAACAAGAACAAG
AACAACAACAACAACAACAACAACAACAACAGCAAGGCATGCGTATCTTTTTTCCACTATCTCGACAACAACATGTGGGT
CAAGGTACTCTCGTCCAAGGCCAGGGCATCATCCAACCTCAACAACCAGCTCAATTGGAGGCGATCAGGTCATTGGTGTT
GCAAACTCTTCCAACCATCTGCAATGTGTATGTCCCACCTGAGTGCTCCAACATCAGGGCACCATTTGCCAGCATAGTCG
CGGGGATTGGTGGCCAATGAAAAAAGCAAGAGCTATACTAATAGATAGATGGATCCTCGTTGCTTAGCAGATGCACCAAT
CGATGTAACGATGACAAATAAAGTGGCACGTACCATCATGTGTGACCCCGACCAGTGCTAGTTCAAGCTTGGGAATAAAA
GACAAACAAAGTTCTTGTTTGC
>TRIAE_CS42_1BS_TGACv1_049356_AA0150060.1 gene=D9E28B312AA68B1251C5B5F5F6F24BD7 class=Gliadin subclass=gamma
ATCATTTCATGGCATCTATAAATAGCCATACACCGTGAAGACCCCCTTCCATGATCCATCTTTCACACATTTAGAGCACA
AACATTCAAACTAAACAATACAGAGTAACCACAAATCCATCATGAAGATCCTCTTGGTCTTTGCCCTCCTCGTTGTATCA
ACGACCATCACCACCGCGATCGTGCAGCTCGACCCTAGTGTCCATGTCCAAGAAAGGCCACAACAATCATTTCTGCAGCA
GCAACCACTTACCCAGCAACAACCATTGCCGCTGCAAGAACCACAACAACCACTATTCCCGCAAAAAGAGCCACAACAAC
CATTTTCGCTGCAGCAACCACAACCCCAGGAACAACAACCATATCCACAACAGCCACTTCTCCAACAACAACTTCCCCAG
CAACATCTATTCCCGCAGCAGCCACCACAACAACAATTTCCGCAGCAGATGCCACTTCCATATGAACAACAAACATTCCC
GCAACAACAGCAACAGCAACCACAATTCCCGCAACAACAACCATTTCCCCAATATCAACAACCATTAACACAACAACCAT
ACCCGCAAGAGCAACCATTGCCACAACAACAACCTTCTGTGGAGGAAAAACAACAATTGAACTTGTGCAAGGAGTTCCTC
CTGCAACAGTGCAACCCGGAGGAGAAACTGTCATTAATCCAGTCAGTGATCCCGTTCCTCCGACCAAAGACCTCGCAACA
GAATAGCTGCCAGTTGAAGCGTCTACAATGTTGTCGACAACTTGCACGTATCAATGAACCGTCCCGATGCCCGGCCATCC
ACAACATTGTGCATGCCATCGTCATGCAACAACAACATGTGGATAGAGGTTTCGGCCAGCCTCAACCACAACAGTTGGGC
CAGGGAATGCCCATGCAGCCTCAATATCAATTGGGCCAGGGCTTTATCCTACCTCAACAACTAGCCCAGTTCAAGTTGGT
TAGGTTACTTGTGATTCAGACCCTGCCTATGTTATGCAACGTGCATGTCCCATCTGACTGCTACACCACTAGTGCACCAT
TTGGTAGCATGACTGCCATGAACGGTGGACAGTGAAATGAAAACAGTTGTACTACTAGATAGATGGACCTTCATTGTTTA
CTCGATTGGACGATCGATGTAGCAATGAAAAAAATATAAAATGTCATGCACCATCATATGTGTGACTCC
>TRIAE_CS42_1BS_TGACv1_049356_AA0150080.1 gene=F6C042AEEB5903C9B66EDEA5EBF406D2 class=Gliadin subclass=gamma
ACCATCATCCATCCTTCACACAACTAGAGCACAAGCATCAAATCCAAGTAAGTAGTATTTAACGCAAATCCACCATGAAG
ACCTTACTCATCCTAACAATCCTTGCGATGGCAACAACAATCGCCACTGCCAATATGCAGGTCGACCCTAGCAGCCGAGT
ACAATGGCCACAAGAACGACCTTTCCCCCAGTCCCAACAACCATTCTCCCAGCAACCACAACAAATATTTCCCCAACCCC
AACAAACATTCCCCCATCAACCACAACAAGCATTTCCCCAACCTCAACAAACATTCCCCCATCGACCACAACAACAATTT
CCCCAGCCCCAGCAACCACAACAACCATTTCCCCAGCCCCAACAACCCCAACTACCATTTCCCCGACAACCACAACAACC
ATTCCCCCAGCCTCAACAACCCCAACAACCATTTCCCCAGTCACAGCAACCACAACAACCTTTTCCCCAACCCCAACAAC
AATTTCCGCAGCCCCAACAACCACAACAATCATTCCCCCAACAACAACAACTGATGATTCAGTCATTTCTACAACAACAG
ATGAACCCCTGCAAGAATTTTCTCTTGCAGCAATGCAACCCTATGTCATTGGTGTCATCTCTCGTGTCAATAATCTTGCC
ACGAAGTGATTGCCAGGTGATGCAGCAACAATGTTGCCAACAACTAGCACAAATTCCTCAACAGCTCCAGTGCGCAGCCA
TCCACAGCGTCGCGCATTCCATCATCATGCAGCAAGAACAACAACAAGGCGTGCAGATCCTGCGACCACTATTTCAGCTC
GCCCAGGGTCTGGGTATCATCCAACCTCAACAACCAGCTCAATTGGAGGGGATCAGGTCATTGGTATTGAAAACTCTTCC
AACCATGTGCAACGTGTATGTCCCACCTGACTGCTCCACCATCAACGTACCATATGCCAGCATAGACGCCGGCATTGGTG
GCCAATGAAAAATGCAAGAGTTATGCTAATAGGTAGATGAATCATCGTTGCTTAGCTTATGCACCAATCGTTGTAACGAT
GACAAATAAAGTGGCGTGCACCATCATGTGTGACCCCGACCTGTGCTAGTTCAAGCTTGGGAATAAAAGACAAATAAAGT
TCTAGTTTGCTAGCATTGCTTGCCACTGTTCCATTCACTTTTTATTTCCATGTTCGTCCC
>TRIAE_CS42_1BS_TGACv1_049356_AA0150110.1 gene=9B1C5C10EE02FAFBA03A4D86885CFF74 class=Gliadin subclass=gamma
ACCATCATCCATCCTTCACACAACTAGAGCACAAGCATCAAATCCAAGTAAGTATTAGTTAACGCAAATCCACCATGAAG
ACCTTACTCATCCTAACAATCCTTGCGATGGCAACAACCATCGCCACCGCCAATATGCAAGTCGACCCCAGCGGCCAAGT
ACAATGGCCACAACAACAACCATTCCCCCAGCCCCAACAACCATTCTGCCAGCAACCACAACGAACTATTCCCCAACCCC
ATCAAACATTCCACCATCAACCACAACAAACATTTCCCCAACCCCAACAAACATACCCCCATCAACCACAACAACAATTT
CCCCAGACCCAACAACCACAACAACCATTTCCCCAGCCCCAACAAACATTCCCCCAACAACCCCAACTACCATTTCCCCA
ACAACGCCAACAACCATTCCCCCAGCCTCAGCAACCCCAACAACCATTTCCCCAGTCACAACAACCACAACAACCTTTTC
CCCAGCCCCAACAACAATTTCCGCAGCCCCAACAACCACAACAATCATTCCCCCAACAACAACAACCGGCGATTCAGTCA
TTTCTACAACAACAGATGAACCCCTGCAAGAATTTCCTCTTGCAGCAATGCAACCATGTGTCATTGGTGTCATCTCTCGT
GTCAATAATTTTGCCACGAAGTGATTGCCAGGTGATGCAGCAACAATGTTGCCAACAACTAGCACAAATTCCTCAACAGC
TCCAGTGCGCAGCCATCCACAGCGTCGCGCATTCCATCATCATGCAACAAGAACAACAACAAGGCGTGCCGATCCTGCGG
CCACTATTTCAGCTCGCCCAGGGTCTGGGTATCATCCAACCTCAACAACCAGCTCAATTGGAGGGGATCAGGTCATTGGT
ATTGAAAACTCTTCCAACCATGTGCAACGTGTATGTGCCACCTGACTGCTCCACCATCAACGTACCATATGCCAACATAG
ACGATGGCATTGGTGGCCAATGAAAAATGCAAGATCATCGTTGCTTAGCTGATGCACCAATCGTTGTAGCGATGACAAAT
AAAGTGGTGTGCACCATCATGTGTGACCCCGACCAGTGCTAGTTCAAGCTTGGGAATAAAAGACAAACAAAGTTCTTGTT
TGCTAGCATTGCTTG
>TRIAE_CS42_1BS_TGACv1_049356_AA0150190.1 gene=C19D12557E3A78E8272DD966F3DEE614 class=Prolamin subclass=Hordein
CCTTCACACATTTAGAGCACGAACATCAAAAGCGAAGCAAGCAATAGTAAGTACAAATCCACCATGAAGACCTTCCCCAT
CATTTCCCTCCTTGCCATGGCGATGACCATAGCCACCGCCACCACCACCATGCAGCTCGACCCTAGCGTCCATGTGCTAC
AAAGGCCACAACAACCATTTCTAGAGCAAGAGTTGAATGCCTGCACGGAGTTTATATTGCAACAATGCAGCCCCATATCA
TCAAGTGAATCGGGTTTGAGAGTATTCCGGAAACAGATTGTTGTCCTGTCACAATTTGGCCTACGAAGCAGTGGTTGCGA
GTTGATGCAGCAACAATGCTGTGAGCAGCTAGCACAGATATCTGATCAAGACCGATGCACAGCCATCCATAGCATCGCAC
ACGCCATCATCGTACAACAAGAACAACAACAACAACAACAGGTGGGTCAAGATTTCCCACAGTCCCAACAACAACAACAA
CAACAACCGGGCCAGGGTACAGTTGTCCAGCCTCAACAACAACTTGGCCAGGGCTTCATCCAACCTCAACAACTAGCTCA
GCTCCAATCGATTATGTCGTTGGTGCTACAAACCCTGCCAACGATGTGTAATGTGCATGTCACACCTTATTGCTCCATGA
TCACTACACCAGTTGGCAGCATCATTTTTGGTGATGGCCAGTAAAAGACAATGGCTATAATAATGGATAGATGGATCATC
GTCATTTAGTCGATGGACCGATCGAGCAATGATGACAAATAAAGTGTCATGCACCATCATATGTGTGACCCCAACTACTA
ATAGTCTAAACATGGGAATAAAGGGCAAACAAATTT
>Modified_TRIAE_CS42_1BS_TGACv1_049400_AA0152250.1 gene=EE8F129D92CA4E6AAD35BA55F9EA154D class=Gliadin subclass=omega
GCAACAAAAAGCAACTATGATGAATAATCCAAAATCACACAAGTAAAGTTGCACCACCAAACACAACATACCAAATGATT
AGTTGGATAAGCTTTTGGTCACTTTTTCAGAAAGCGGGTGCAAGGATGAATGAAACCATACCATGACAACTATAAATACA
CCTGCACCATCATAGTCACCTTCCATCATCCAAACATCACACACCAAGATCAGAAACATCAATTCCAAGCAAGCATTCAT
AACCACAAATCAAACATGAAGACCTTCCTCATCTTGGTCCTCCTTGCCATGGCGACGAGCATGGTCACTGCTGCTAGGCC
GCTAAACCCTAGCGACCAAGAGTTGCAATCACCACAACAACAATTTCCGGAAGAACAATCATATCCGCAGCAACCATATC
CACAGCAAGCATTTCCCATACCCCAACAATATTCCCCGCATCAACCACAACAACCATTTCCTCAACCCCAACGACCAACC
CCCCTCCAACCACAACAACCATTCCCCCAGCAACCCAAACAACCACAACAATCTTTTCCCCAGCCCCAACAACAATTCCC
CTTGCAACCACAACAACCATTTCCCCAGCCTCAACAGCCGATTCCCCAACAACCACGAATACCATTCCCGGAGCAACCCC
AGAGACCCCAACAACCACAACAATCTTTTCCTCAGCCCCAACAACAATTCCCCTTGCAACCACAACAACCATTTCCCCAG
CCCCAACAACCACAACAACCATTCCCCCAGCAACCCCAGAGACCACAACAATCATTCCCCCAGCAACCAGAACAAATAAT
TCCCCAGCAACCGCAACAACCATTCCCCCTACAACCGCAACAACCATTCCCCCAGCAACCAGAACAAATAATTTCCCAGC
AATCCCAACAACCATTCTCTCTGCAGCCACAACAACCATTTTCCCAGCCCCAACAACCATTATCCCAGCAACCAGGACAA
ATAATTCCCCAGCAACCCCAACAACCATGCCCCCTCCAACCACAACAACCATTCCCCCAGCAACCAGAACAAATAATTCG
CCAGCAACCGCAACAACCATTCCTCCTACAATCGCAACAACCATTCCACCAGCAACCAGAACAAATAATTTCTCAGCAAC
CCCAAAAACCATTCTCTCTGCAGCCCCAACAACCATTTTCCCAGCCCCAACAACCATTTCCCCAGCAACCAGGACAAATA
ATTCCCCAGCAACCCCAACAACCATTCTCCCTGCAACCTCAACAACCATTCCCCCAGCAACTCCAACAACCATTCGCTCT
GCAACCACAACAATCGTTCCCCCAGCAACCACAACAACCATTTCCCCAACCCCAACAAGCATTCCCAGAACAAGCAGAAC
AGATAATTCCCCAGCAACCCTAACAACCATTCCCTCTGCAGCCACACCAACCTCAGCAACCTTATCCACAACAACAACCA
TCTGGAGTAGCGGTATAGGCATCAGGGGCCAATGAAACGAAGAGCTATAGTACTAGACCGGTGGATCATCGGCGTTTAGT
CAATGGAGTGTTCAGTGTAACGATGATAAATAAAAGTGATGTGTACCATCATGTGTAACACCGACCTATACTAGTTCAAA
CATGAGAATAAAAGACAAAGAAAGTTATTGTCACAAGGACATTGCTGGCAATTATTACATTCATTCCATATTTGGATTTT
CATCCAAAAATATAATTTGAGTAATGCATTATCTACGTATTTATGATGTGAAGTCATATGAGCCTAACATAATTAATGGT
TGTGAAACTTGGTTTTGATTGAAGTACTTCCAATTAAGGAGTAATGAGTAA
>TRIAE_CS42_1BS_TGACv1_049541_AA0156210.1 gene=C0AE09DBA8BD4691D08F7EC5E3539FEF class=Glutenin subclass=LMW
AAGCACAAGCATCAAAACCAAGCAACACTATTTAACACCAATCCACCATGAAGACCTTCCTCATCTTTGCCCTCCTCGCC
GTTGCGGCGACAAGTGCCATTGCACAAATGGAGACTAGCCACATCCCTAGCTTGGAGAAACCATTGCAACAACAACCATT
ACCACTACAACAAATATTATGGTACCAACAACAACAACCCATCCAACAACAACCACAACCATTTCCACAACAGCCACCAT
GTTCACAGCAACAACAACCACCATTATCGCAGCAACAACAACCACCATTTTCACAACAACAACCACCATTTTCGCAGCAA
CAACAACCCATTCTACCGCAACAACCACCATTTTCGCAGCAACAACAACAATTTCCGCAGCAACAACAACCACTTTTACC
GCAACAACCACCATTTTCGCAGCAACAACCACCATTTTCTCAGCAGCAGCAACAACCACCATTTTCGCAGCAACAACAAC
AACCAATTCTACTGCAACAACCACCATTTTCACAACACCAACAACCAGTTCTACCGCAACAACAAATACCATCTGTTCAG
CCATCTATCTTGCAGCAGCTAAACCCATGCAAGGTATTCCTCCAGCAGCAATGCAGCCCTGTGGCAATGCCACAAAGTCT
TGCTAGGTCGCAAATGTTGTGGCAGAGTAGTTGCCATGTGATGCAGCAACAATGTTGCCGGCAGCTGCCGCAAATCCCCG
AACAATCACGCTACGATGCAATCCGTGCCATCATCTACTCGATCGTCCTACAAGAACAACAACATGGTCAGGGTTTGAAC
CAACCTCAGCAGCAACAACCCCAACAGTCGGTCCAAGGTGTCTCCCAACCCCAACAACAACAGAAGCAGCTCGGACAGTG
TTCTTTCCAACAACCTCAACAACAACAACTGGGTCAATGGCCTCAACAACAACAGGTACCCCAGGGTACCTTGTTGCAGC
CACACCAAATAGCTCAACTTGAGGTGATGACTTCCATTGCACTTCGTACCCTGCCAACGATGTGCAGTGTCAACGTGCCG
GTGTACGGCACCACCACTATTGTGCCATTCGGCGTTGGCACCCGAGTTGGTGCCTACTGATAAGAAAATATCTCTAGTAA
TATATAGTTGGATTGTCGTTGCTTAGTCGATGGATATGTCGATGTAGCGGTGACAAATAAAGTGTCACACAATGTCATGT
GTGACCCGCACAAACTAGTTTAAATTATGGAATAAAATACAAATAAAGTTTTATCTAGACAATGTTCATACCGGTGTTGT
GTGGATGTCGATCTGATTGGCATGCTTGCGAGTTCATAGGTTCATCTTGCCTGGTTACAACCGCAAGCTGGTGCATTAAT
TACTTATTTATGTATTGCAATAATAAAGATTTAAGTATAATAGTGTTATTGTAAAATTTGGGTTGAACAGAAGATAGGAC
TAACATACAACTCT
>Novel_3 gene=33A88CB066A55464410D1AF9762247BA class=Glutenin subclass=LMW
ACAAGCATCAAAACCAAGCAACACTAGTTAACACCAATTCACCATGAAGACCTTCCTCATCTTTGCCCTCCTCGCCATTG
CGGCGACAAGTGCCATTGCACAAATGGAGACTAGCCACAACCCTGGCTTGGAGAAACCATCGCAACAACAACCATTACCA
CTACAATAAATCTTATGGTACCACCAACAACAACCCATCCAACAACAACCACAACCATTTCCACAACAGCCACCATGTTC
ACAGCAACAACAACCACCATTATCGCAGCTACAACAACCACCATTTTCACAGCAACAACCACCATTATCGCAGCAACAAC
AACCAGTTCTACCGCAACAACCACCATTTTTGCAGCAACAACAACCATTTCCGCAGCAACAACAACCACCTCTACCGCAA
CAACCACCATTTTCACAGCAACAACCACCATTTTCTCAGCAGCAGCAACAACCAGTTCTACCGCAACAACCACCATTTTC
GCAACAACAACAACAACCAATTCTACCACAACAACCACCATTTTTGCAACACCAACAACTAGTTCTACCGCAACAACAAT
TACCATATGTTCATCCATCTATCTTGCAGCAGCTAAACCCATGCAAGGTATTCCTCCAGCAGCATTGCAGCCCTGTGGCA
ATGCCACAAAGTCTTGCTAGGTCGCAAATGTTGTGGCAGAGCAGTTGCCATGTGATGCAGCAACAATGTTGCCAGCAGCT
GCCGCGAATCCCCGAACAATCACGCTATGATGCAATCCGTGCCATCATCTACTCGATCGTCCTACAAGAACAACAACCTG
GTCAGGGTTTCAACCAACCTTAGCAGCAACAACCCCAACAGTCGGTCCAAGGTGTCTCCCAACCCCAACAACAACAGAAG
CAACTCGGACAATGTTCTTTCCAACAACCACAACAACAACAACTCGGTCAATGGCCTCAACAACAACAGGTACCACAGGG
TACCTTATTGCAGCCACACCAAATAGCTCAACTTGAGGTGATGACTTCCATTGCATTCCATACCCTGCCAACGTTGTGCA
GTACCAATGTGCCGGTGTACGGCACCACCACTAGTGTGCCATTCGGCGTTGGCACCCAAGTTGGTGCCTACTGATAACAA
AATATCTCTAGTAATATATAGTAGGATCGCCGTTGCTTAGTCGATGGATATGTCGATGTAGCGGTGACAAATAAAGTGTC
ACACAATGTCATGTGTGACCCGCACAAACTAGTTTAAATTATGAAATAAAATACAAATAAAGTTTTATCTAGACAGTGTT
CATACTGGTATTGTGTGGATGTCGATCTGATTGCCATGCTTGCAAGTTCATAGGTTCATCTTGCCTAGTTACAACCGCAA
GCCGGTGCATTAATTAATTAATTATGTATTGCAATAATCAAGATTTAAGTATAATAGTGTTATTGTAAAATTTGGGTTGA
ACAGAAGAAAGGACTAACATATAACTCT
>TRIAE_CS42_1BS_TGACv1_050316_AA0170590.1 gene=336262B2A71BA387B308B807FB55637B class=Glutenin subclass=LMW
ACAAACACAAGCATCAAAACCAGGAAATACTAGTTAACACTAGTCCACCATGAAGACCTTCCTCATCTTTGCCCTCCTCG
CCGTTGCGGCGACAAGTGCCATTGCACAAATGGAGAATAGCCACATCCCTGGTTTGGAGAGACCATCGCAGCAACAACCA
TTACCACCACAACAAACATTATCGCACCAACAACCACAACAACCCATCCAACAACAACCACAACAATTTCCACAACAGCA
ACCATGTTCACAACAACAACAACAACAACAACAACAACAACAACAACAACAACAACAACAACAACAACAACAACAACAAC
AACCATTATCGCAGCAACAACAACCACCATTTTCACAGCAACAACAACCACCATTTTCACAGCAACAACCACCATTTTCG
CAGCAACAACAACCAGTTCTACCGCAACAGCCATCATTTTCGCAGCAACAACTACCACCATTTTCACAACAACAACCACC
GTTTTCACAACAACAACAACCAGTACTACCGCAACAACCACCATTTTCGCAACAACAACAACAACAACCAATTCTACCAC
AACAACCATCATTTTCGCAACAACAACAACAACTAGTTCTACCGCAACAACAAATACCATTTGTTCATCCATCTATCTTG
CAGCAGCTGAACCCATGCAAGGTATTCCTCCAGCAGCAATGCAGCCCTGTGGCAATGCCACAAAGTCTTGCTAGGTCGCA
AATGTTGCAGCAGAGTAGTTGCCATGTGATGCAACAACAATGTTGCCAGCAGTTGCCGCAAATCCCCCAGCAATCCCGCT
ATGAGGCAATCCGTGCTATCATCTACTCCATCGTCCTGCAAGAACAACAACAGGTTCGGGGTTCCATCCAAACTCAGCAG
CAGCAACCGCAACAGTTGGGCCAATGCGTTTCCCAACCCCAACAGCAGTCACAGCAGCAACTCGGGCAACAACCTCAACA
ACAACAATTGGCACAGGGTACCTTTTTGCAGCCACACCAGATAGCTCAGCTTGAGGTGATGACTTCCATTGCGCTCCGTA
CCCTGCCAATGATGTGCCGTGTCAATGTGCCGTTGTATAGGACCACCACTAGTGTGCCATTTGGCGTTGGCACTGGAGTT
GGTGCCTACTGATAAGGAAAGGTCTCTAGTAATATATAGTTGGATCACCGTTGTTTAGTCGATGGATATGTCGATGCAGC
GGTGACAAATAAAGTGTCACACAACGTCGTGTGTGACCCGCCCAAACTAGTTGTTTAAATTCTGAAATAAAATACAAATA
AAGTTGTATCAAGACAATGTTCATATTGACATTGTGTGGATGTCGATCTGATTGTCATGCTTGCAAGT
>Novel_4 gene=31BAFBDA6ED26D5A15A07BB71DDC4E30 class=Gliadin subclass=omega
CTAGAACTGAAAAACAAAACCAAGTGAGCAATAGTAAACACAAATCAAATATGAAGACCTTCATCATATTTGTCCTCCTT
GCCATGGCGATGAACATCGCCAGTGCCACTAGGCAGCTAAGCCCTAGAGGCAAGGAATTGCATACACCACAAGAACAATT
CCCCCAACAACAACAATTCCCCCAACCACAACAATTCCCCCAATAACAAATCCCCCAACAACAATTGCCACAACAACATC
AAATCTCCCAGCAACCACAACAAGTCCCCCAACAACAACAAATACCCCAACAACAAATCCTCGAACAACATCAAAATCCC
CAGCAACCACAACAATTCCCCCAACAACAATTCCCCCAACAACAACAATCCCCCCAACAACAATTCCTGCAACAACAAAT
CCCCCAACAGCAATTGCCGCAACAGGAATTCCCACAACAACAAATCCCCCAACAACCACAACAACTCCCCCGACAACAAC
AAATCCCCCAGCAACCAAAACAATTTCCCCAACTACAACAATTCCCCCAGCAACAATCCCCCCAACAACAACAATTTCCC
CAATAGCAATTCCTCCAAAATAACAATTATCGCAACAACAATTCCTCCAACCACAAAAAATCCCCCAACAACAACAAATC
CCCCAGCAACCACAACAATTCCCCCAGCAACAATTCCCCCGACAACATCAATTCCCCCAATAGCAATTCCCGCAACAACA
GTTCCCCCAACAACAATTACCGCAACAACAATTTCCCCAACAACAATTCCCCGAACAACAATTCCCCCAACAAGAACAGT
TCCCCCAACAACAACAATTACCGCAACAACAAATCCCTGAACAACAATAATTCCCCCAACAACAATTCCCCCAGCAACCA
TCACAACAATTTCCCCAACAACAATTTCCAATACCATACCCACCCCAACAATCACAAGAACCTTCCCCATACCAACAATA
TCCACAACAACAACCATATGGGAGCAACGTTATAAGTATCAGTGGCCGATGAAATGAAGAGATGTAATACTAGACGGGTG
AATCATCGTTGTTAGTCAATGGAGCATAATGTAACGATGATAAATAAAGTGATGTGCACCATCATGTGTAACCCCGAC
>Novel_5 gene=3AD91ACF45E903C33D6A2A18313CF327 class=Glutenin subclass=LMW
ACAAGCACAAGCATCAAAACCAAGCAACACTAGTTAACACCAATCCACCATGAAGACCTTCCTCATCTTTGCCCTCCTCG
CCGTTGCGGCGACAAGTGCCATTGCACAAATGGAGAATAGCCACATCCCTGGTTTGGAGAGACCATCGCAGCAACAACCA
TTACCACCACAACAAACATTATGGCACCAACAACAAGAACAACCTATCCAACAACAACCACAACCATTTCCACAACAGCA
ACCATGTTCACAGCAACAACAACAACCACCATTATCGCAGCAACAACAACCACCATTTTCGCAGCAACAACAACCACCAT
ATTCACAGCAACAACAACCACCATTTTCACAGCAACAACCACCATTTTCACAGCAACAACAACCAGTTCTATCGCAACAA
CCACCATTTTCATAGCAACAACCACCATTTTTGCAGCAACAACAACCAGTTCTACCGCAACAACCATCATTTTCGCAGCA
ACAACTACCACCATTTTCACAGCAACAACCACCATTTTCGCAACAACAACAACCAGTACTACCGCAACAACCACCATTTT
CGCAACAACAACAATCAGTTCTACCGCAACAACAAATACCATTTGTTCATCCATCTATCTTGCAGCAACTAAACCCATGC
AAGGTATTCCTCCAGCAGCAATGCAGCCCTGTGGCAATGCCACAAAGTCTTGCTAGGTCGCAAATGTTGCAGCAGAGCAG
TTGCCATGTGATGCAACAACAATGTTGCCAGCAGTTGCCGCAAATCCCCCAGCAATCCCGCTATGAGGCAATCCGTGCTA
TCATCTACTCCATCGTCCTGCAAGAACAACAACAGGTTCAGGGTTCCATCCAAACTCAGCAGCAGCAACCGCAATAGTTG
GGCCAATGCGTTTCCCAACCCCAACAGCAGTCGCAGCAGCAACTCGGGCAACAACCTCAACAACAACAATTGGCACAGGG
TACCTTTTTGCATCCACACCAGATAGCTCAGCTTGAGGTGATGACTTCCATTGCGCTCCGTACCCTGCCAACGATGTGCC
GTGTCAATGTGCCCTTGTATAGAACCACCACTAGTGTGCCATTCAGCGTTGGCACCGGAGTTGGTGCCTACTGATAAGGA
AAGGTCTCTAGTAATATATAGTTGGATCACCGTTGTTTAGTCGATGGATATGTCGATGCAGCGGTGACAAATAAAGTGTC
ACACAACGTCGTGTGTGACCCGCCCAAACTAGTTGTTTAAATTCTGAAATAAAATACAAATAAAGTTGTATCAAGACAAT
GTTCATATTGACATTGTGTGGATGTCGATCTGATTACCATGCTTGCAAGTTCATAAGTTTGTCTTTCCTGG
>TRIAE_CS42_1BS_TGACv1_052225_AA0181540.1 gene=FCB9020136E310A73097112CCE0E04A1 class=Glutenin subclass=LMW
ACAAGCACAAGCATCAAAACCAAGCAACACTGGTTAACACCAATCCACCATGAAGACCTTCCTCATCTTTGCTCTCCTCG
CCATTGTGGCGACAAGTGCCATTGCACAAATGGAGAATAGCCACATCCCTGGTTTGGAGAGACCATCGCAGCAACAACCA
TTACCACCACAACAAACATTATCGCACCACCAACAACAACAACCCATCCAACAACAACCACAACCATTTTCACAACAGCA
ACCATGTTCACAGCAACAACAACAACAACCATTATCGCAGCAACAACAACCACCATTTTCACAACAACAACCACCATTTT
CGCAGCAACAACAACAACCATTATCGCAGCAACAACAACCACCATTTTCACAACAACAACCACCATTTTCGCAGCAACAA
CAACCACCATTTTCACAACAACAACCACCATTTTCGCAGCAACAACAACCAGTTCTACCGCAACAACCATCATTTTCACA
GCAACAACTACCACCATTTTCACAGCAACAATCACCGTTTTCGCAACAACAACAAATAGTACTACAGCAACAACCACCAT
TTTTGCAACAACAACAACCAAGTCTACCGCAACAACCACCATTTTCGCAGCAACAACAACAACTAGTTCTACCGCAACAA
CAAATACCATTTGTTCATCCATCTATCTTGCAGCAGCTAAACCCATGCAAGGTATTCCTCCAGCAGCAATGCAGCCCTGT
GGCAATGCCACAAAGTCTTGCTAGGTCGCAAATGTTGCAGCAGAGCAGTTGCCATGTGATGCAACAACAATGTTGCCAGC
AGTTGCCGCAAATCCCCCAGCAATCCCGCTATGAGGCAATCCGTGCTATCATCTACTCCATCATCCTGCAAGAACAACAA
CAGGTTCAGGGTTCCATCCAAACTCCTCAGCAGCAACCCCAACAGTTGGGCCAATGTGTTTCCCAACCCCAACAGCAGTC
ACAACAACAACTCGGGCAACAACCTCAACAACAACAATTGGCACAAGGTACCTTTTTGCAGCCACACCAGATAGCTCAGC
TTGAGGTGATGACTTCCATTGCGCTCCGTACCCTGCCAACGATGTGCCGTGTCAATGTGCCGTTGTATAGAACCACCACT
AGTGTGCCATTCGGTGTTGGCACCGGAGTTGGTTCCTACTAATAAGGAAAGGTCTCTAGTAATATATAGTTGGATCACCG
TTGTTTAGTCGATGGATATGTCGATGCAGCGGTGACAAATAAAGTGTCACACAATGTCGTGTGTGACCCGCCCATACTAG
TTGTTTAAATTCTGAAATAAAATAAAAATAAAGTTGTATCAAGACAATGTTCATATTGGCATTGTGTGGATGTCGATCTG
ATTGCCATGCTTGCAAGTTCATAAGTTTGTCT
>Novel_6 gene=BEDE1995B030EBFC0D90A83F32CE7A39 class=Gliadin subclass=omega
AAGTGAGCAATAGTAAACACAAATCAAAAATGAATACCTTCATCATATTTGTCCTCCTTGCCATGGCGATGAACAAAGCC
AGTGCCAGTAGGCAGCTGAGCCCTAGAGGCAAGGAATTGCATACTCCACAAGAACAATTCCCCCAACAACAACAATTCCC
CCAACCACAACAATTCCCCCAACAACATCAAATCCCCCAGTAGCCACAACAATTCCCCCAACAACAACAATTCCTCCAAC
AACAAATCCCCCAACAACATCAAATCCCCCAGCAACCACAACAATTCCCCCAGCAATAATTCCCCCAACAACAACAATTC
CCCCAACAACAACAATCCCCCCAACAACAATTCCCACAACAACAATTCCCACAACAGCAATTGCCGCAACAGGAATTCCC
ACAACAACAAATCCCACAGCAACGACAACAACTCCCCCAACAACAACAA
>Novel_20 gene=E4E0EBB7F43F170D622E99A3ACFDAD26 class=Gliadin subclass=omega
ATGAAGACCTTCATCATATTTGTCCTCCTTGCCATGGCGATGAACATCGCCAGTGCCAGTAGGCTGCTAAGCCCTAGAGG
CAAGGAATTGCATACTCCACAAGAACAATTCCCCCAACAACAACAATTCCCCCAACCACAACAATTCCCCCAACAACAAA
TTCCCCAACAACATCAAATCCCCCAGCAACCACAACAATTCCCCCAACAACAACAATTCCTCCAACAACAACAAATCCCG
CAACAACAAATCCCCCAACAACATCAAATCCCCCAGCAACCACAACAATTCCCCCAGCAACAATTCCCCCAACAACAGCA
ATTCCCCCAACAACACCAATCCCCCCAACAACAATTCCCACAACAACAATTCCCCCAACAGCAATTGCCGCAACAGGAAT
TCTCACAACAACAAATCTCCCAGCAACCACAACAACTCCCCCAGCAACAACAAATCCCCCAGCAACCACAACAATTTCTC
CAACAACAACAATTCCCCCAGCAACAACCCCCCCAACAACATCAATTTCCCCAACAGCAATTGCCCCAACAACAACAAAT
CCCCCAACAACAACAAATCCCCCAGCAACCACAACAATTCCCCCAACAACAACAAATCCCCCAGCAACCACAACAATTCC
CCCAACAA
>Modified_TRIAE_CS42_1DL_TGACv1_062418_AA0214200.1 gene=7152F8BBA1AA8B307B0EF73C7345C32D class=Glutenin subclass=HMW
ACCCACAACACCGAGCACCACAAAATAGAGATCAATTCACTGACAGTCCACCGAGATGGCTAAGCGGCTGGTCCTCTTTG
CGGCAGTAGTCATCGCCCTCGTGGCTCTCACCACCGCTGAAGGTGAGGCCTCTAGGCAACTACAGTGTGAGCGCGAGCTC
CAGGAGAGCTCGCTTGAGGCATGCCGGCAGGTCGTGGACCAACAGTTGGCCGGTCGGCTGCCATGGAGCACGGGGCTCCA
GATGCGATGCTGCCAGCAGCTCCGAGATGTTAGCGCCAAGTGCCGCTCTGTCGCCGTCAGCCAAGTCGCAAGACAATATG
AGCAAACTGTGGTGCCGCCCAAGGGCGGATCCTTCTACCCTGGTGAGACCACGCCACTGCAGCAACTCCAACAAGGAATA
TTTTGGGGAACATCTTCACAAACAGTACAAGGGTATTACCCAAGCGTAACTTCTCCTCGGCAGGGGTCATATTATCCAGG
CCAAGCTTCTCCACAACAGCCAGGACAAGGGCAACAGCCTGGCAAATGGCAAGAACCAGGACAAGGGCAACAATGGTACT
ACCCAACTTCTCTGCAGCAGCCAGGACAAGGGCAACAGATAGGAAAAGGGAAACAAGGGTACTACCCAACTTCTCTGCAG
CAACCAGGACAAGGGCAACAAATAGGACAAGGGCAACAAGGGTACTACCCAACTTCTCCGCAGCACACAGGACAAAGGCA
ACAACCAGTACAAGGGCAACAAATAGGACAAGGGCAACAACCAGAACAAGGGCAACAACCAGGACAATGGCAACAAGGGT
ACTATCCAACTTCTCCACAGCAGCTAGGACAAGGGCAACAACCAGGACAATGGCAACAATCAGGACAAGGGCAACAAGGG
CACTACCCAACTTCTCTACAACAGCCAGGACAAGGGCAACAAGGGCATTACCTAGCTTCTCAGCAGCAGCCAGCACAAGG
GCAACAAGGGCACTACCCAGCTTCTCAGCAGCAGCCAGGACAAGGGCAACAAGGGCACTACCCAGCTTCTCAGCAGCAGC
CAGGACAAGGGCAACAAGGGCACTACCCAGCTTCTCAGCAAGAGCCAGGACAAGGGCAACAAGGGCAAATCCCAGCTTCT
CAGCAGCAGCCAGGACAAGGGCAACAAGGGCACTACCCAGCTTCTCTGCAGCAACCAGGACAACAAGGGCATTACCCAAC
TTCTCTACAGCAGCTAGGACAAGGGCAACAAATAGGACAGCCAGGACAAAAGCAACAACCAGGACAAGGGCAACAAACAG
GACAAGGGCAACAGCCAGAACAAGAGCAACAACCAGGACAAGGGCAACAAGGATACTATCCAACTTCTCTGCAGCAGCCA
GGACAAGGACAACAGCAAGGACAAGGGCAACAAGGGTACTACCCAACTTCTCTCCAGCAGCCAGGACAAGGGCAACAAGG
GCACTACCCAGCTTCTCTGCAGCAGCCAGGACAAGGACAGCCAGGACAAAGGCAACAACCAGGACAAGGGCAACATCCAG
AACAAGGGCAACAACCAGGACAAGGGCAACAAGGGTACTATCCAACTTCTCCACAGCAGCCAGGACAAGGGCAACAACTA
GGACAAGGGCAACAAGGGTACTACCCAACTTCTCCGCAGCAGCCAGGACAAGGGCAACAACCAGGACAAGGGCAACAAGG
GCACTGCCCAATGTCCCCGCAGCAGACAGGACAAGCGCAACAACTAGGACAAGGCCAACAAATAGGACAAGTGCAACAAC
CAGGACAAGGGCAACAAGGGTACTACCCAACTTCTCTGCAGCAGCCTGGACAAGGGCAACAGTCAGGACAAGGGCAACAG
TCAGGACAAGGACNAGGACAAGGCCAACAAATAGGACAAGTGCAACAACCAGGACAAGGGCAACAAGGGTACTACCCAAC
TTCTCTGCAGCAGCCTGGACAAGGGCAACAGTCAGGACAAGGGCAACAGTCAGGACAAGGACACCAACCAGGACAAGGGC
AGCAATCAGGACAAGAGAAACAAGGCTACGACAGCCCATACCATGTTAGCGCAGAGCAGCAAGCGGCCAGCCCAATGGTG
GCAAAGGCGCAGCAGCCCGCGACACAGCTGCCGACAGTGTGTCGGATGGAGGGGGGCGACGCATTGTCGGCTAGCCAGTG
ATAGAACTCTCTGCAGCTTGCATGGTGCTTGGGCATGCATGCACCTTATCTATCCAATAAACGTGATGCGTGT
>Modified_TRIAE_CS42_1DL_TGACv1_062418_AA0214230.1 gene=B91ED75E69CB9201B30F508DA30072C1 class=Prolamin subclass=Globulin
AGCTCCAAAATTTGTCACTGCAACGTGATCGTCTCAGTTTCAATCTCAATCTCTTCAGCATCTCACCACACAACAAATAA
ACCACAATCGGAAACGCAACCACATTTCGTACTGGAATCAATATGGGTAGGTTCGTCTTCTTCGCGGTGTTCCTGGCGGC
CCTGGTAGCCGTCTCCGCCGCCCAAGGCGTGCTCGAGCAGAGCCTCACGGACGCGCAGTGCCGGGGCGAGGTCCAGGAGA
AGCCGCTCCTCGCGTGCCGGCAGATCCTCGAGCAGCAGCTGACCGGCCGCGCCGGCGAGGGCGCCGTCGGCGTCCCGTTG
TTTCATGCCCAGTGGGGCGCCAGGGAGCGATGCTGCCGGCAGCTCGAGAGCGTCAGCCGCGAGTGCCGCTGCGCCGCCCT
CCGCGGCATGGTGCGGGACTACGAGCAGTCCATGCCGCCGCTGGGAGAAGGGCGCCACGGCTCGTCGGGGGAGCGTCAAC
AAGAGCAGGGGTGTTCCGGCGAGTCCACGGAGCCGGAGCAGCGGCAGGAGGTACAAGGGGGTCAGTATGGCAGTGAGACA
GGAGGAGGCCAGCAGCAGGGAGGAGGCTACCACGGGGTGACCGTCGGGCGTGGTGGCCAGCGGCAAGGACAGGTGCTCTG
TCACAAGAGGCCGCAGCGGCAGCAGGGAGAAGGGTTCTCCGGCGAGGGGGCGCAGCAGAAGCCGCAGGCCGGTCGCGTGA
GGTTGACGAAGGTGCGGCTGCCGACCGCGTGCCGGATCGAGCCCCAGGAGTGTAGCGTCTTCACCGCCGACCAGTACTAC
TAAGCTAGCTGATTGGTGGATGTACTGTGTGAGCTCTGATAATAAGTGTGACCTGTAACCACAATCCTCCATGCGGAAAT
GACAGTGATAATGAAAAAGCAATGAATAATGAAATGGATTTACTTGC
>Modified_TRIAE_CS42_1DL_TGACv1_063795_AA0230880.1 gene=98B816076C0D3B0852CFDC0B08E606A0 class=Glutenin subclass=HMW
ACGCAGCCATGGTCCTGAACCTTCACCTCGTCCCTATAAAAGCCTAGCCAACCTTCACAATCTTATCATCACCCACAACA
CCGAGCACCACAAACTAGAGATCAATTCACTGATAGTCCACCGAGATGGCTAAGCGGTTAGTCCTCTTTGTGGCGGTAGT
CGTCGCCCTCGTGGCTCTCACCGTCGCTGAAGGTGAGGCCTCTGAGCAACTACAGTGTGAGCGCGAGCTCCAGGAGCTCC
AGGAGCGCGAGCTCAAGGCATGCCAGCAGGTCATGGACCAGCAGCTCCGAGACATTAGCCCCGAGTGCCACCCCGTCGTC
GTCAGCCCGGTCGCGGGACAATACGAGCAGCAAATCGTGGTGCCGCCCAAGGGCGGATCTTTCTACCCCGGCGAGACCAC
GCCACCGCAGCAACTCCAACAACGTATATTTTGGGGAATACCTGCACTACTAAAAAGGTATTACCCAAGTGTAACTTCTC
CGCAGCAGGTTTCATACTATCCAGGCCAAGCTTCTCCGCAACGGCCAGGACAAGGTCAGCAGCCAGGACAAGGGCAACAA
TCAGGACAAGGACAACAAGGGTACTACCCAACTTCTCCGCAACAGCCAGGACAATGGCAACAACCGGAACAAGGGCAACC
AGGGTACTACCCAACTTCTCCGCAGCAGCCAGGACAATTGCAACAACCAGCACAAGGGCAGCAACCAGGACAAGGACAAC
AAGGTCGGCAGCCAGGACAAGGGCAACCAGGGTACTACCCAACTTCTTCGCAGCTGCAGCCAGGACAATTGCAACAACCA
GCACAAGGGCAACAAGGGCAGCAACCAGGACAAGGGCAACAAGGTCAACAGCCAGGACAAGGGCAACAACCAGGACAAGG
ACAACAAGGTCAACAGCCAGGACAAGGGCAACAACCAGGACAAGGGCAACAAGGTCAGCAGCTCGGACAAGGACAACAAG
GGTACTACCCAACTTCTCTGCAACAGTCGGGACAAGGGCAACCAGGGTACTACCCAACTTCTCTGCAGCAGCTAGGACAA
GGGCAATCAGGGTACTACCCAACTTCTCCGCAGCAACCAGGACAAGGGCAGCAGCCAGGACAATTGCAACAACCAGCACA
AGGGCAGCAACCAGAACAAGGGCAACAAGGTCAGCAGCCAGGACAAGGGCAACAAGGCCAGCAGCCAGGACAAGGGCAGC
AACCGGGACAAGGGCAACCAGGGTACTACCCAACTTCTCCGCAGCAGTCAGGACAAGGGCAACCAGGGTACTACCTAACT
TCTCCGCAGCAGTCAGGACAAGGGCAGCAGCCAGGACAATTGCAACAATCAGCACAAGGGCAAAAAGGACAGCAACCAGG
ACAAGGTCAACAGCCAGGGCAAGGGCAACAAGGTCAGCAGCCAGGACAAGGGCAACAAGGTCAGCAACCGGGGCAAGGGC
AGCCAGGGTACTACCCAACTTCTCCGCAGCAATCAGGACAAGGGCAACAGCCAGGACAATGGCAACAACCAGGACAAGGG
CAACCAGGATACTACCCAACTTCTCCGTTGCAGCCAGGACAAGGGCAACCAGGGTACGACCCAACTTCTCCGCAACAGCC
AGGACAAGGGCAGCAACCAGGACAATTGCAACAACCAGCACAAGGGCAACAAGGGCAGCAACTAGCACAAGGGCAACAAG
GGCAGCAACCAGCACAAGTGCAACAAGGGCAGCAGCCAGCACAAGGGCAACAAGGTCAGCAGCTAGGACAAGGGCAACAA
GGTCAGCAGCCAGGACAAGGGCAGCAACCAGCACAAGGGCAACAAGGTCAGCAGCCAGGACAAGGGCAACAAGGTCAGCA
GCCAGGACAAGGGCAGCAACCGGGACAAGGGCAGCCATGGTACTACCCAACTTCTCCGCAGGAGTCAGGACAAGGGCAAC
AGCCAGGACAATGGCAACAACCAGGACAATGGCAACAACCAGGACAAGGGCAACCAGGGTACTACCTAACTTCTCCGTTG
CAGCTAGGACAAGGGCAACAAGGGTACTACCCAACTTCTCTGCAACAACCAGGACAAGGGCAGCAACCAGGACAATGGCA
ACAATCGGGACAAGGGCAACATGGGTACTACCCAACTTCTCCGCAGCTGTCAGGACAAGGGCAACGGCCAGGACAATGGC
TGCAACCAGGACAAGGGCAACAAGGGTACTACCCAACTTCTCCGCAACAGTCAGGACAAGGGCAACAACTAGGACAATGG
CTGCAACCAGGACAAGGGCAACAAGGGTACTACCCAACTTCTCTGCAACAGACAGGACAAGGGCAGCAATCAGGACAAGG
GCAACAAGGCTACTACAGCTCATACCATGTTAGCGTGGAGCACCAGGCGGCCAGCCTAAAGGTGGCAAAGGCGCAGCAGC
TCGCGGCACAGCTGCCGGCAATGTGCCGGCTGGAGGGCGGCGACGCATTGTCGGCCAGCCAGTGATAGAACTCTCTGCAG
CTCGCATGGTGCTTAGGCATGCATGCACTTTAGCTATACAATAAATGTGACGTGTGTTCACAGTTTTTCATGTAACTAGA
GTAAAGCCCAGTAATAATGCAAAATGAAAAGCTTTTCTGGCTAAAAAAAGAACAAAACTGGTGC
>TRIAE_CS42_1DS_TGACv1_080112_AA0239750.1 gene=68FCE255B8F304F16D2634EF7477AD80 class=Glutenin subclass=LMW
ACAAGCACAAGCATCAAACCAAGCAACACTAGTTAACACCAATTCACCATGAAGACCTTCCTCATCTTTGCCCTCCTTGC
CGTTGCAGCGACAAGTGCCATTGCACAAATGGAGACTAGCCACATCCCTGGCTTGGAGAAACCATCGCAACAACAACCAT
TACCACTACAACAAATATTATGGTACCACCAACAGCAACCGATCCAACAACAACCACAACCATTTCCACAACAGCCACCA
TGTTCACAGCAACAACAACCACCATTATCGCAGCAACAACAACCACCATTTTCACAGCAACAACCACCATTCTCGCAGCA
AGAACTACCAATTCTACCGCAACAACCACCATTTTCGCAGCAACAACAACCACAATTTTCGCAGCAACAACAACCATTCC
CGCAGCAACAACAACCACTTCTACTGCAACAACCCCCATTTTCACAACAACGACCACCATTTTCTCAGCAGCAGCAACAA
CCAGTTCTACCGCAACAACCACCATTTTCGCAACAGCAACAACAACAACCAATTCTACCGCAACAACCACCTTTTTCGCA
ACACCAACAACCGGTTCTTCCGCAACAACAAATACCATATGTTCAGCCATCTATCTTGCAGCAGCTAAACCCATGCAAGG
TATTCCTCCAGCAGCAATGCAGCCCTGTGGCAATGCCACAAAGTCTTGCTAGGTCGCAAATGTTGTGGCAGAGCAGTTGC
CATGTGATGCAGCAACAATGTTGCCAGCAGCTGCCGCGAATCCCCGAACAATCACGCTATGATGCAATCCGTGCCATCAT
CTACTCGATCGTCCTACAAGAACAACAACATGGTCAGGGTTTCAACCAACCTCAGCAGCAACAACCCCAACAGTCGGTCC
AAGGTGTCTCCCAACCCCAACAACAACAGAAGCAGCTCGGACAGTGTTCTTTCCAACGACCTCAACAACAACAACTGGGT
CAATGGCCTCAACAACAACAGGTACCACAGGGTACCTTGTTGCAGCCACACCAAATAGCTCAACTTGAGTTGATGACTTC
CATTGCACTCCGTACCCTGCCAATGATGTGCAGTGTCAACGTGCCGGTGTACGGCACCACCACTAGTGTGCCATTCGGCG
TTGGCACCCAAGTTGGTGCCTACTGATAAGAAAATATCTCTAGTAATATATAGTTGGATCGCCGTTGCTTAGTCGATGGG
CATGTCGATGTAGCGGTGGCAAATAAAGTGTCACACAATGTCATGTGTGATCCGCACAAACGAGTTTAAATTATGAAATA
AAATACAAATAAAGTTTGATCTAGACAATGTTCATACCGGTGTTGTGTGGATGTCGATCCGATTGCCATTCTTGCAAGTT
CATAGGTTCATCTTGTCTGGTT
>TRIAE_CS42_1DS_TGACv1_080114_AA0239910.1 gene=F2A3251E62E07EC8CA499A5E06D76E31 class=Glutenin subclass=LMW
ACAGGCACAATCATCAAAACCAAGCAATACTAGTTAACACCAATCCACCATGAAGACCTTCCTCATCTTTGCTCTCCTTG
CCATTGCGGCGACAAGTGCCATTGCACAAATGGAGACTAGCCGCGTCCCTGGTTTGGAGAAACCATGGCAGCAACAACCA
TTACCACCACAACAACAACCACCATGTTCACAGCAACAACAACCATTTCCACAGCAACAACAACCAATTATTATACTGCA
ACAATCACCATTTTCGCAGCAACAACAACCAGTTCTGCCGCAACAGCAACCAGTTATTATACTGCAACAACCACCATTTT
CGCAGCAACAACAACCAGTTCTACCACAACAACCACCATTTTCACAACAACAACAACAACAACAACAACAACAACCACCA
TTTTCGCAGCAACAACAACCAGTTCTACCACAACAACCACCATTTTCACAACAACAACAACCACCATTTTCGCAGCAGCA
ACAACCATCTTCACAACAACCACCTTTTCCACAACAACACCAACAGTTTCCACAACAACAAATCCCTGTTGTTCAACCAT
CCGTTTTGCAGCAGCTAAACCCATGCAAGGTGTTCCTCCAACAGCAGTGTAGCCATGTGGCAATGTCGCAACGTCTTGCT
AGGTCACAAATGTGGCAACAGAGTAGTTGCCATGTGATGCAACAACAATGTTGCCAACAGCTGCCGCAAATCCCCGAACA
ATCCCGCTCTGAGGCAATCCGTGCCATCGTCTACTCCATCATCCTGCAAGAACAACAACAGGGTTTTGTCCAACCTCAGC
AGCAACAACCCCAACAGTCGGGCCAAGGTGTCTCCCAACACCAACAGCAGTCGCAGCAGCAGCAGCAACTCGGACAGTGT
TCTTTCCAACAACCTCAACAACTACAACAATTGGGTCAGCAGCCTCAACAACAACAGATACCACAGGGTATATTCTTGCA
GCCACACCAGATATCTCAACTTGAGGTGATGACTTCCATTGCACTCCGTACCTTGCCAACGATGTGCGGTGTCAACGTGC
CGTTGTACAGCTCGACCACTATTATGCCATTCAGCATTGGCACTGGAGTTGGTGGCTACTGATAAGAAAAGATTTCTAGT
AATATATAGTCGTTAGATCACCGTTGTTTAGTCGATGGATATGTCGATGTAGCGGTGACAAATAAAGTGTCACACAAACG
TCATGTGTGACCCGCAAACTAGTAGTTAAATTCTGGAATAAAATACAAATAAAGTTTTCTCTAGACAATGTTCATACCGG
CGTTCTGTGGACGTCGATGTGACTACCATGCTTGCAAGTT
>Novel_22 gene=51BDDC68A53D57AC3EFF168B33031C3F class=Glutenin subclass=LMW
AAGCACAAGCATCAAAACCAAGCAACACTAGTTAACACCAATTCACCATGAAGACCTTCCTCATCTTTGCCCTCCTCGCC
GTTGCGGCGACAAGTGCCATTGCACAAATGGAGACTAGCCACATCCCTGGCTTGGAGAAACCATCGCAACAACAACCATT
ACCACTACAACAAATATTATGGTACCACCAACAGCAACCCATCCAACAACAACCACAACCATTTCCACAACAGCCACCAT
GTTCACAGCAACAACAACCACCATTATCGCAGCAACAACAACCACCATTTTCACAGTAACAACCACCATTCTCGCAGCAA
GAACTACCAGTTCTACCGCAACAACCACCATTTTCGCAGCAACAACAACCATTCCCGCAGCAACAACAACCACTTCTACC
GCAACAACCCCCATTTTCACAACAACGACCACCATTTTCTCAGCAGCAGCAACAACCAGTTCTACCGCAACAACCACCAT
TTACGCAACAACAGCAACAACAACAACAACAACAACAACAACAACAACAACAACAACAACAACAACCAATTCTACCGCAA
CAACCACCTTTTTCGCAACACCAACAACCGGTTCTGCCGCAACAACAAATACCATATGTTCAGCCATCTATCTTGCAGCA
GCTAAACCCATGCAAGGTATTCCTCCAGCAGCAATGCAGCCCTGTGGCAATGCCACAAAGTCTTGCTAGGTCACAAATGT
TGTGGCAGAGCAGTTGCCATGTGATGCAGCAACAATGTTGCCAGCAGCTGCCGCGAATCCCCGAACAATCACGCTATGAT
GCAATCCGTGCCATCATCTACTCGATCGTCCTACAAGAACAACAACATGGTCAGGGTTTCAACCAACCTCATCAGCAACA
ACCCCAACAGTCGGTCCAAGGTGTCTCCCAACCCCAACAACAACAGAAGCAGCTCGGACAGTGTTTTTTCCAACGACCTC
AACAACAACAACTGGGTCAATGGCCTCAACAACAACAGGTACCACAGGGTACCTTGTTGCAGCCACACCAAATAGCTCAA
CTTGAGTTGATGACTTCCATTGCACTCCGTACCCTGCCAATGATGTGCAGTGTCAACGTGCCGGTGTACGGCACCACCAC
TAGTGTGCCATTCGGCGTTGGCACCCAAGTTGGTGCCTACTGATAAGAAAATATCTCTAGTAATATATAGTTGGATCGCC
GTTGCTTAGTCGATGGGTATGTCGATGTAGCGGTGGCAAATAAAGTGTCACACAATGTCATGTGTGATCCGCACAAATGA
GTTTAAATTATGAAATAAAATACAAATAAAGTTTGATCTAGACAATGTT
>TRIAE_CS42_1DS_TGACv1_080245_AA0244130.1 gene=1E62BB75A69FA7F64215419CC4FB7F09 class=Glutenin subclass=LMW
GAGTCATATATACCACACATCAGGATTTCTGTACTTTGTGTATGATCATATGCACAACTAAAAAGCAACTTTGATGATCA
ATCCAAAAGTACCGTTGTAGCTAGTGCAACCTACCACAATGTACCAAAAAATCATTTCTGATGCATGCAAACAGAATTAT
TAAAGTTGATGCATAGAAGGAAAGAGGTGGTGCCCGGACTACTATAAATAGGCATGAAGTATAAAGATCATCACAAGCAC
AAGCATCAAAACCAAGCAAAACTAGTTAGCACCAATCCATCATGAAGACCTTCCTCGTCTTTGCCCTTCTAGCCGTTGTG
GCGACATCTGCCATTGCACAGATGGAGACTAGCTGCATCCCTGGTTTGGAGAGACCATGGCAGCAACAACCATTACAACA
AAAAGAGACATTTCCACAACAACCACCATCTTCACAACAACAACAACCATTTCCTCAACAACCACCATTTTTGCAGCAAC
AACCTTCATTTTCGCAGCAACCACTATTTTCACAGAAACAACAACCAGTTCTACCACAACAACCAGCATTTTCGCAGCAA
CAACAAACAGTTCTACCACAACAACCAGCATTTTCGCAGCAACAACACCAACAGCTTCTGCAACAACAAATCCCTATTGT
TCATCCATCCATTTTGCAGCAGCTAAACCCGTGCAAGGTATTCCTCCAGCAGCAGTGTAGCCCTGTGGCAATGCCACAAC
ATCTTGCTAGGTCGCAGATGTGGCAGCAGAGCAGTTGCAATGTGATGCAGCAACAATGTTGCCAACAATTGCCACGAATC
CCCGAACAATCCCGCTATGAGGCAATCCGTGCTATCATCTTCTCCATCATCCTACAAGAACAACAACAGGGTTTTGTCCA
ACCTCAGCAGCAACAACCCCAACAGTCGGTTCAAGGTGTCTACCAACCCCAACAGCAGTCGCAGCAGCAGCTCGGACAAT
GTTCTTTCCAACAACCTCAACAACAACTGGGTCAACAACCTCAACAACAACAGGTACAAAAGGGTACCTTTTTGCAGCCA
CACCAGATAGCTCGCCTTGAGGTGATGACTTCCATTGCACTCCGTACCCTGCCAACGATGTGCAGTGTCAATGTGCCGTT
GTACAGCTCCATCACTAGTGCGCCATTAGGCGTTGGCAGCCGAGTTGGTGCCTACTGATAAGAAAAGATCTCTAGTAATA
TATAGTTGGACCACCGTCATTTTCTCGATGGACATGTCGAGGAAGCGGTGAAAAATAAAGTGTCACACAATGTCATGTGT
GACACACCCAAACTAGTAGTTAAATTCTGGAATAAAATACAAATAAAGTTTTCTCTAGACAATGTTCATACCAGCGTCGT
GTGGACATCGATCTGACTACCATGCTTGCAAGTTCATAACTTCGTCTTGCCTGATCACAACCTCAACCTGGTGTATTACC
ATGCTTGCAATAATCTAGATTTAAATATAATAGTGTTATTGTGAAATTTTGG
>Novel_7 gene=9864863C1251194C73BA37980A1FABEA class=Gliadin subclass=omega
CACTTTTTCAAAAAGCGAGTGCAAAGATGAAAGCAAGCCATGCCATGAAAACTATAAATACACATGCACCACCAAGGACA
CCTTCCATCATCCAAACTTCACACACCTAGACCACAAGCATCAAAGGCAAGCAAGCAGTAGTAACCACAAATCAAACATG
AAGACCTTCCTCATCTTTGTCCTCCTTGCCATGGCGATGAACATCGCCACTGCTGCTAGGCAGCTAAACCCTAGCAACAA
AGAGCTACAATCACCTCAACAATCATTTTCCCATCAACAACAACCATTTCCACAGCAACCATATCCACAACAACCATATC
CATCACAGCAACCATATCCATCGCAACAACCATTTCCCACACCCCAACCACAATTTCCCCAGCAATCACAACAACCATTT
ACCCAGCCCCAACAACCGACCCCCCTACAACCACAACAACCATTCCCCCAGCAACCCCAACAACCACAACAACCTTTTCC
ACAGCCGCAACAACCATTTCCCTGGCAACCACAACAACCATTTCCCCAGACCCAACAATCTTTCCCTCTGCAACCACAAC
AACCATTCCCCCAGCAACCCCAACAACCATTTCCCCAGCCCCAACTACAATTCCCCCAGCAACCAGAACAAATAATTCCC
CAGCAACCCCAACAACCATTCCTCCTGGAATCGCAACAACCATTCCCCCAGCAACCCCAACAACCATTTCCCCAGCCCCA
ACAACTGATCCCCATGCAACCACAACAACCATTCCCCCAGCAATCCCAACAATCACAACAACCTTTTCCCGGGCCCCAAC
AATTATTTCCTGAACTNCCCAACAACCATCCATCCTGCAACCACAACAACCATTTCTGCAGCCCCAACAACAATTATCCC
AGCAACTAGAACAAACAATTTCCCAGCAACCCCAACAACCATTCCCCCAGCAACCACACCAACCTCAACAACCATATCCA
CAACAACAACCATATGGGAGTAGTCTTACAAGCATCGATGGCCAATGAAATGAAGACCTGTAATACAAGACGGATGGATC
ATCGTTGTTTAGTCAATGAGTGTTCAATGTAATGATGATAAATAAAGTGATGTGCACCATAATGTGTAACCCCGACCTAT
ACTAGTTCAAACA
>TRIAE_CS42_1DS_TGACv1_080539_AA0249800.1 gene=1EE2D9ADE5299EC1E1B6A253D28E803C class=Glutenin subclass=LMW
AAGCACAAGCATCAGAACCAAGCAACACTAGTTAACACCAATCCACCATGAAGACCTTCCTCGTCTTTGCCCTCCTCGCC
GTTGCGGCGACAAGTGCAATTGCGCAGATGGAGACTAGATGCATCCCTGGTTTGGAGAGACCATGGCAGCAGCAACCATT
ACCACCACAACAGACATTTCCACAACAACCACTATTTTCACAACAACAACAACAACAACTATTTCCTCAACAACCATCAT
TTTCGCAGCAACAACCACCATTTTGGCAGCAACAACCACCATTTTCTCAGCAACAACCAATTCTACCACAGCAACCACCA
TTTTCGCAGCAACAACAACTAGTTCTACCGCAACAACCACCATTTTCACAGCAACAACAACCAGTTTTACCTCCACAACA
ATCACCTTTTCCACAACAACAACAACAACACCAACAGCTGGTGCAACAACAAATCCCTGTTGTTCAGCCATCCATTTTGC
AGCAGCTAAACCCATGCAAGGTATTCCTCCAGCAGCAGTGCAGCCCTGTGGCAATGCCACAACGTCTTGCTAGGTCGCAA
ATGTTGCAGCAGAGCAGTTGCCATGTGATGCAACAACAATGTTGCCAGCAGTTGCCGCAAATCCCCCAGCAATCCCGCTA
TGAGGCAATCCGTGCTATCATCTACTCCATCATCCTGCAAGAACAACAACAGGTTCAGGGTTCCATCCAATCTCAGCAGC
AGCAACCCCAACAGTTGGGCCAATGTGTTTCCCAACCCCAACAGCAGTCGCAGCAGCAACTCGGGCAACAACCTCAACAA
CAACAATTGGCACAGGGTACCTTTTTGCAGCCACACCAGATAGCTCAGCTTGAGGTGATGACTTCCATTGCGCTCCGTAT
CCTGCCAACGATGTGCAGTGTTAATGTGCCGTTGTACAGAACCACCACTAGTGTGCCATTCGGCGTTGGCACCGGAGTTG
GTGCCTACTGATAAGGAAAGATCTCTAGTAATATATAATTGGGTCACCGTTGTTTAGTCGATGGATATGTCGATGCAGCG
GTGACAAATAAAGTGTCACACAATGTCATGTGTGACCCGCCCAAACTAGTTGTTTAAATTCTGAAATAAAATAAAAATAA
AGTTGTATCAAGACAATGTTCATATTGGCATTGTGTGG
>TRIAE_CS42_1DS_TGACv1_080539_AA0249810.1 gene=A03EBFD13625F473CD2A3E1DD2136822 class=Glutenin subclass=LMW
ATGAAGACCTTCCTCATCTTTGCCCTCCTCGCCGTTGCGGCAACAAGTGCCATTGCACAAATGGAGAATAGCCACATCCC
TGGTTTGGAGAAACCATCGCAGCAACAACCATTACCACTGCAACAAACATTATCGCACCAACAACAACAACAACCTGTCC
AACAACAACCACAACCATTTCCACAACAGCAACCATGTTCACAGCAACAACAACCACCATTATCGCAGCAACAACAACCA
CCATTTTCACAACAACAACCACCATTTTCGCAGCAACAACAACCATCATTTTCGCAGCAACAACAACCACCATTTTCACA
GCAACAACCACCATTTTCGCAGCAACAACAACCAGTTCTACCGCAACAACCATCATTTTCGCAGCAACAACTACCACCAT
TTTCACAGCAACAACCACCGTTTTCGCAACAACAACAACCAGTACTACCGCAACAACCACCATTTTCGCAACAACAACAA
CCAATTCTACCGCAACAACCACCATTTTCGCAACAACAACAACAACCAGTTCTACCGCAACAACAAATACTATTTGTTCA
TCCATCTATCTTGCAGCAGCTAAACCCATGCAAGGTATTCCTCCAGCAGCAATGCAGCCCTGTGGCAATGCCACAAAGTC
TTGCTAGGTCGCAAATGTTGCAGCAGAGCAGTTGCCATGTGATGCAACAACAATGTTGCCAGCAGTTGCTGCAAATCCCC
CAGCAATCCCGCTATGAGGCAATCCGTGCTATCATCTACTCCATCATCCTGCAAGAACAACAACAGGTTCAGGGTTCCAT
CCAAACTCAGCAGCAGCAACCCCAAGAGTTGGGCCAATGTGTTTCCCAACCCCAACAGCAGTCGCAGCAGCAACTCGGGC
AACAACCTCAACAACAACAATTGGCACAGGGTACCTTTTTGCAGCCACACCAGATAGCTCAGCTTGAGGTGATGACTTCC
ATTGCGCTCCGTACCCTACCAACGATGTGCCGTGTCAATGTGCCGTTGTATAGAACCACCACTAGTGTGCCATTCGGCGT
TGGCGCCGGAGTTGGTGCCTACTGATAA
>TRIAE_CS42_1DS_TGACv1_080625_AA0251260.1 gene=2BEC2FFD2DC5E2B48ADFFCF69F30F40C class=Gliadin subclass=gamma
CCTAACCATGGTAGCTATAAAAAGGCCTGCAATATTAGACTCCGTACCATCATCCATCCTTCACACAACTAGAGCACAAG
CATCAAATCCAAGTACGTAGTAGTTAACGCAAATCCACTATGAAGACCTTACTCATCCTAACAATCCTTGCGATGGCAAT
AACCATCGGCACCGCCAATATGCAGGTCGACCCTAGCAGCCAAGTACAATGGCCACAACAACAACCAGTCCCACAGCCTC
ACCAACCATTCTCCCAGCAACCACAACAAACATTTCCCCAACCCCAACAAACATTCCCCCATCAACCACAACAACAATTT
CCCCAGCCTCAGCAACCACAACAACAATTTCTCCAGCCCCAACAACCATTCCCCCAACAACCACAACAACCATATCCCCA
GCAACCACAACAACCATTCCCCCAGACTCAACAACCCCAACAACTATTTCCCCAGTCCCAGCAACCACAACAACAATTTT
CTCAGCCCCAACAACAATTCCCGCAGCCCCAACAACCGCAACAATCATTCCCCCAACAACAACCACCGTTCATTCAGCCA
TCTCTACAACAACAGGTGAACCCATGCAAGAATTTCCTCTTGCAGCAATGCAAACCTGTGTCACTGGTGTCATCCCTCTG
GTCAATGATCTGGCCACAAAGCGATTGCCAAGTGATGCGGCAACAATGCTGCCAACAACTAGCACAGATTCCTCAGCAGC
TCCAGTGTGCAGCCATCCATACCGTCATACATTCCATCATCATGCAGCAAGAACAACAACAAGGCATGCATATCCTGCTG
CCACTATATCAGCAGCAACAGGTGGGTCAAGGTACTCTCGTCCAGGGCCAGGGCATCATCCAACCCCAACAACCAGCTCA
ATTGGAGGCGATCAGGTCATTGGTGTTGCAAACTCTTCCAACCATGTGCAACGTGTATGTCCCACCTGAGTGCTCCATCA
TCAAGGCACCATTTTCCAGCGTAGTCGCCGGCATTGGTGGCCAATGAAAAATGCAAGAGCCATACTAATAGGTAGATGGA
TCATCGTTGCTTAGTTGATTTACCCATCGATGTAACGATGATAGAATAAACTGGCGTGCACCATCATGTGTGACCCCGAC
CAGTGCAATTTCAAGCTTGGGAATAAAAGACAAAGA
>TRIAE_CS42_1DS_TGACv1_080625_AA0251270.1 gene=93986F123FE7349BF31F027CFC054AF1 class=Gliadin subclass=gamma
ATGAAGACCTTACTCATCCAAACAATCCTCGTGATGGCAATAACCATCGCCACCGCCAATATGCAGGTCGACCCTAGCGG
CCAAGTACCATGGCCACAACAACAACCATTCCCGCAGCCTCACCAACCATTCTCCCAGCAACCGCAACAAACATTTCCCC
AACCCCAACAAACATTCCCCCATCAACCACAACAACAATTTTCCCAGCCTCAGCAACCACAACAACAATTTATCCAGCCC
CAACAACCATTCCCCCAACAACCACAACAAACATATCCCCAGCGACCACAACAACCATTCCCCCAGACTCAACAACCCCA
ACAACCATTTCCCCAGTCCCAGCAACCACAACAACCTTTTCCCCAGCCCCAACAACAATTCCCGCAGCCCCAACAACCAC
AACAATCATTCCCCCAACAACAACCATCGTTGATTCAACAATCTCTACAACAACAGTTGAACCCATGCAAGAATTTCCTC
TTGCAACAATGCAAACCTGTGTCCTTGGTGTCATCCCTCTGGTCAATGATCTTGCCACGAAGCGATTGCCAGGTGATGCG
GCAACAATGTTGCCAACAACTAGCACAAATTCCTCAGCAACTCCAGTGTGCAGCCATCCATAGCATCGTGCATTCCATCA
TCATGCAGCAAGAACAACAAGAACAACGACAGGGTGTGCAAATCCTGGTGCCACTGTCTCAACAGCAACAGGTAGGTCAA
GGTACTCTCGTCCAAGGTCAGGGCATCATCCAACCTCAACAACCAGCTCAATTGGAGGTGATTAGGTCATTGGTGTTGCA
AACTCTTGCAACCATGTGCAACGTGTATGTCCCACCTTACTGCTCCACCATCAGGGCACCATTTGCCAGCATAGTCGCCG
GCATTGGTGGCCAATGA
>Novel_21 gene=08DA3CEBE3669AEA0A1CDFE1737C5226 class=Gliadin subclass=gamma
CTTCACGTGACAGCAATACCAAAATGATCGGTTTTGGAAGCATCCAAACACTCTGAAGAGAAGCGAGCCAGGAGACAGAA
CCATCTTTGCTAAATAGGCCTTCACCGTCGACATCCTCCTCCATCGTCCTTCACACTTACATCAAAGTCGAACAAAAGCT
AGCCACACGCCGGTCCACCATGACGACATTGCTCATCCTCGTCTTCCTTGGTGTACCGGTGATCAATGTTGTTGCGCAGT
TGGAGACTGGCTGCCGCATCGGCATTGGCCAACAACCCATTTCCACAGCCAGGTCCACAGCAACCACAACTAGTGTCGAA
GCAGCCACAAGAATCGTTTCTGAAACAGCCGCAAGAAACATTCCATCCATTACGTCATCAACAGTTGGACATGTGCAAAG
TGTTCATACAACAGTTGTGCACCCCTGTGGCAACACCACCATTCCTTGAATCACAGATGTTGCCACAAATCAACTGCCAA
CTGAGACGGCAGCAATGCTGCCAACAACTCAACCAGATCCCTATGCCATCCCTATGCCAAGCCATATGTGCTCTAGTGCA
CACCATCATCATCGTGAAGCAACAAGAGCAACGGCAACAACAGCCACAACCAAGACACGGTTCCCGCCAGCGTCAGCAAG
AACAACTAGGCCAGTTTGAGGAGACGATGAGCACTGCGCTGCAGACCCTGCCTACAATGTGCGACGTGCACGTGATGCCA
TGTTGCATCGTGGCCAGCAGCACCACCATCCCGCCAGCCGGCGACATCGTTGAGTGATAAGAAGGCAAAGGTGGCGGTAC
ACTATATATATATATGCTTTACCGATCAAGCCGATGGATCAATCCACTAGAGCTGATATGAATAAACGCATTGAAATGTA
CCGTCATGTATGACCCTCGACCCATACTACTGGTTAATGCTGAAAT
>TRIAE_CS42_1DS_TGACv1_080771_AA0253490.1 gene=11332E278C838A79146500D9C3FEE6C7 class=Gliadin subclass=gamma
AAAGAAACCTAACCATGATAGCTATAAAAGCCTGTAATATGTACACTCCATACCATCATCCATCCTTCACATAACTAGAG
CACAAGAATCAAATCCAAGTAAGTAGTACCTAACGCAAATCCACCATGAAGACCTTACTCATCGTAACAATCCTTGCGAT
GGCAACAACCATCGCCACCGCCAATATGCAAGTCGACCCCGGCTACCAAGTACATTGGCCACAACAACAACCATTCCCCC
AGCCCCAACAACCATTCTGCCAGCAACCACAACAAACTATTCCCCAACCCCATCAAACGTTCCACCATCAACCACAACAA
ACATTTCCCCAACCCCAACAAACATACCCCCATCAACCACAACAACAATTTCCCCAGACCCAGCAACCACAACAACCATT
TCCCCAGCCCCAACAAACATTCCCCCAACAACCCCAACTACCATTTCCCCAACAACCCCAACAACCATTCCCCCAGCCTC
AACAACCCCAACAACAATTTCCCCAGTCACAGCAACCACAACAACCTTTTCCCCAGCCCCAACAACAATTCCTGCAGCCC
CAACAACCGCAACAATCATTCCCCCAGCAACAACAACCGTTGATTCAGCTATCTCTACAACAACAGATGAACCCCTGCAA
GAATTTTCTCTTGCAGCAATGCAACCCTGTGTCATTGGTGTCATCCCTCATATCAATGATCTTGCCACGAAGTGATTGCC
AGGTGATGCAGCAACAATGTTGCCAACAACTGGCACAGATTCCTCAGCAGCTCCAGTGTGCAGCCATCCATAGTGTCGTG
CATTCCATCATCATGCAGCAAGAACAACGACAAGGCGTGCAGATCCGGCGGCCACTGTTTCAGCTCGTTCAGGGTCAGGG
CATCATCCAACCTCAACAACCAGCTCAATTGGAGGTGATCAGGTCATTGGTATTGAGAACTCTTCCAACCATGTGCAACG
TGTATGTCTCACCTGACTGCTCCACCATCAACGCACCATTTGCCAGCATAGTCGTCGGCATTGGTGGCCAATGAAAAATG
CAAGAGTTATGCTAATAGGTAGATGGATCATCGTTGCTTAGCTGATGCACCAATCGTTGTAGCGATGACAAATAAAGTGG
CGTACGCCATCATGTGTGACCCCGACCAGTGCTAGTTCAAGCTTGGG
>Modified_TRIAE_CS42_1DS_TGACv1_080991_AA0256460.1 gene=736B18545FCF983A046B4D71746BA91C class=Gliadin subclass=gamma
AACAAAACATACCAAAGGATCAGTTTGATAAGAGTAGAGGAACTTTACAAGAAAGCAAATGTGAAGACGAAAAGAAATCA
TTTCATGGCAGCTATAAATAGCCATACGCCATGAAGACCCCCTTCCATCATCCATCCTTCAGAAATTTGGAGCACAAGCA
TCCATAATAAACAATCAAGAGTAACCACAAATTCACCATGAAGATCTTCATGGTCTTTGCCCTCCTCGTTGCATCAACGA
CCATCACCACCGCGACCGCACAGCTCGACCCTCGCATCCATGACCAAGAAAGGCCACAACAATCGTTTCTGCAACAGCAA
CCACTTATCCAGCAACAACCATACCCGCCTCAAGAGCCACAACAACCACTATTCCCGCAAAAAGAGCCACAACAACCATT
TCCGCTGCAGCAGCCACAATACCAGCAACAACAACCGTATCCACAACAACCACTTCCCCAAGAACAACTTCCCCAGCAAC
ATTTATTTCCGCAGCAGCCGCCACAACAACAATTTCCACAACAGATGCCACTTCCGCATCAACAACAAACATTCCCGCAA
CAACAACAACAACAAGAACAACTCCCACAACAACAACCACAATTCCCGCAACAACAACCATTTTCCCAATATCAACAACC
ATTAACACAACAACCATACTCGCAAGAGCAACCATTGCCACAACAACAACCTTCTGTAGAGGAAAAACAACAATTGAACT
TGTGCAAGGAGTTCCTCCTGCAGCAGTGTAACCCAGAGGAGAAACTGTCGTTACTCCAGTCAGTGATCCCGTTCCTCCGA
CCAAAGACCTCGCAACAGAACAGCTGCCAGTTGAAGCGACTACAATGTTGTCGACAACTTGCACATATCAGTGAACCGTC
CCGATGCCCGGCCATCCACAACATTGTGCATGCCATCGTCATGCAACAACAACATGTGGATAGAGGTTTCGGCCAGCCTC
AACCACAACAGTTGGGCCAGGAAATGCCCATGCAGCCTCAACATCAATTGGGCCAGCACTCTATCCTACCTCAACAACTA
GCCCAGTACCAGTTGGTTAGGTTACTTGTGATTCAGACCCTTCCTATGTTATGCAACGTGCATGTCCCGTCTGATTGCTA
CACCATTACTGCACCATTTGGTAGCATGACTGCCTACAATGGTGGACAATGAAATCACAATAGTTGTACTACTAGATAGA
TGGACCTTCATTGTTTACTCGATTGGACGATCGATGTAGCAATGAAATAAAATAAAATGCCGTGCACCATCATATGCGTG
ACTCCAACCAGTACAAGTTCAAACTTGGGAATAAAGGCAAACAAAATATTCCACGTCATGCACATCTACTTTGATAGGAA
CTGCAATCCATCGATTATGTATCATTTTTTTCATAGGTATATCAACCCAGTCCCACCATGTGATGTCAAAAAAGGAACCT
CCTTATCCGGAAAATTTAGTTCAG
>TRIAE_CS42_1DS_TGACv1_080991_AA0256470.1 gene=9120546E69EA6EC132BE8FA589093DAA class=Gliadin subclass=unknown
AAGGAGAATTTGATGAGTCATGCATTGATAACATGTACAAGATTACTATCAGCTTGTTCATCTTACCATCATATTATACA
ACACTACAAGTTAGTTTTAGAAAGAACAAGAGTCCACAACAAATATCAGAATACTTGCCTGATCTATCTTAACAACATGC
ACAAGGACACAAATTTAGTCCCCCGCAAGCTATGAAGATTTGGTTTATGTCTAACAACTTGTACAGATCCAAAAGGAATG
CAATCCAGATAATTGTTTGACATGTAAAGTGAATAAGATGAGTCAATGCCAATTATCAAGTATTCCTCACTCTTAGATGA
TATGTACAATAAAAAGACAACTTTGATGATCACTCTGAAATTACGTTTGTATGTAGTGCCACCAAACACAACATACCAAA
TAATTAGTTTGATAAGCATCAAATCACTTTTAAAAAAGAAAGCAATAATGAAAAGAAACCTAACCATGGTAGCTATAAAA
AGGCCTACAATATGTAGACTCCATACCATCATCCATCGTTCACACAACTAGAGCACAAGCAGAAAATCAAAGTACGTAGT
AGTTAACGCAAATCCACCATGAAGACCTTACTCATCCTGACAATCCTTGCGATGGCAATAACCATCGGCACCGCCAATAT
CCAGGTCGACCCTAGCGGCCAAGTACAATGGCTACAACAACAACTAGTCCCCCAGCTCCAACAGCCATTATCCCAGCAAC
CACAACAAACATTTCCCCAACCTCAACAAACATTCCCCCATCAACCACAACAACAAGTTCCCCAGCCTCAGCAACCACAA
CAACCATTTCTCCAGCCCCAACAACCATTCCCCCAACAACCACAACAACCATTCCCCCAGACTCAACAACCACAACAACC
ATTTCCCCAGCAACCACAACAACCATTTCCCCAGACTCAACAACCCCAACAACCATTTCCCCAACAACCACAACAACCAT
TCCCCCAGACTCAACAACCCCAACAACCATTTCCCCAGCTCCAGCAACCACAACAACCTTTTCCCCAGCCCCAACAACAA
TTACCGCAGCCCCAACAACCGCAACAATCATTCCCCCAACAACAACGGTCATTCATTCAACCATCTCTACAACAACAGTT
GAACCCATGCAAGAATATCCTCTTGCAACAATGCAAACCTGCGTCATTGGTGTCATCCCTCTGGTCAATAATCTGGCCAC
AAAGCGATTGCCAAGTGATGCGGCAACAATGCTGCCAACAACTAGCACAGATTCCTCAACAGCTCCAGTGCGCAGCCATC
CATAGCGTCGTGCATTCCATCATCATGCAGCAGCAGCAACAACAACAACAACAACAAGGCATGCATATCTTTCTGCCACT
ATCTCAGCAGCAACAGGTGGGTCAAGGTTCTCTAGTCCAAGGCCAGGGCATCATCCAACCACAACAACCAGCTCAATTGG
AGGCGATCAGATCATTGGTATTGCAAACTCTTCCATCCATGTGCAACGTGTATGTCCCACCAGAGTGCTCCATCATGAGG
GCACCATTTGCCAGCATAGTCGCGGGCATTGGTGGCCAATGAAAAACTGAAGAGCTATACTAATAGGTAGATGGATCATC
GTTGCTTAGCTGATGCACCAATCGATGTAACGATGACAAATAAAGTGGAGTGCACCATCATGTGTGACACCGGCCAGTGC
TAGTTCAAGCTTGGGAATAAAAGACAAACAAAGTTCTTGTTTGCCAGCATTACTTGTCATTGTTCCATTCACTGTGTATT
TAGATGTTCATCCCTAACTACAATTCTAGGCTTACATATCTATAGCTACTTGCTCTTGCCAGCAGGTTCCTATGTAATCT
ACCGATTAATGGTCGACCTATCAATCTTGTTCATAGGCCGATTGATCTATTAATT
>TRIAE_CS42_1DS_TGACv1_081485_AA0261000.1 gene=8ACDC87DC26F816DF904009008136FFE class=Glutenin subclass=LMW
ATGAAGACCTTCCTCGTCTTTGCCCTCATCGCCGTTGTGGCGACAAGTGCCATTGCACAGATGGAGACTAGCTGCATCTC
TGGTTTGGAGAGACCATGGCAGCAGCAACCATTACCACCACAACAGTCATTTTCACAACAACCACCATTTTCACAACAAC
AACAACAACCATTACCTCAACAACCATCATTTTCGCAGCAACAACCACCATTTTCGCAGCAACAACCAATTCTATCGCAG
CAACCACCATTTTCACAGCAACAACAACCAGTTCTACCGCAACAATCACCATTTTCGCAGCAACAACAACTAGTTTTACC
TCCACAACAACAACAACAACAACTTGTGCAACAGCAAATCCCTATTGTTCAGCCATCCGTTTTGCAGCAGCTAAACCCAT
GCAAAGTATTCCTCCAGCAGCAGTGCAGCCCTGTAGCAATGCCACAACGTCTTGCTAGGTCACAGATGTGGCAGCAGAGC
AGTTGCCATGTGATGCAACAACAATGTTGCCAGCAATTGCAGCAAATCCCCGAACAATCCCGCTATGAAGCAATCCGTGC
CATCATCTACTCCATCATCCTGCAAGAACAACAACAGGGCTTTGTCCAACCTCAGCAGCAACAACCCCAACAGTCAGGTC
AAGGTGTCTCCCAATCCCAACAGCAGTCGCAGCAGCAGCTCGGACAATGTTCTTTCCAACAACCTCAACAGCAACTGGGT
CAACAGCCTCAACAACAACAACAACAGGTACTACAGGGTACCTTTTTGCAGCCACACCAGATAGCTCACCTTGAGGCGGT
GACTTCCATTGCACTCCGTACCTTGCCAACGATGTGCAGTGTCAATGTGCCGTTGTACAGCGCCACCACCAGTGTGCCAT
TCGGCGTTGGCACCGGAGTTGGTGCCTACTGATAA
>Modified_TRIAE_CS42_1DS_TGACv1_081574_AA0261570.1 gene=29CCC4E0977A967D476F4075648DB4AD class=Gliadin subclass=unknown
ACTTTTAAGGAAAGGAAATGCAAAGATGAAAAAAGGCGATGCCATGTCGGTTATAAATAGGCCTAAACAATCAAGACACT
CCTCCAGCACCCACCATTCACTCAACTGGAGAACAAACATTATCTAACACAAATCAACCATGAAGAAATTCCTCGTCCTT
GCCCTCATTGTTGTCGCGGCGACCACCACGGCCGCCGAACCCTTTACTGCATTCCGTAGTGCTTGGGAGCCGCAACATCC
ATCATCTCCGGAGCATCAACCAACTCCGCAGCCACAAGAACATCCAGTTCCACATCAAAAGTTGAACCCATGCAGGGATG
CCCTCCTACAACAGTGTAGCCCAGTTGCTGATATGTCATTCCTCCGGTCACAGGTGGTGCAACATAGCAGCTGCTTGGTA
ATGTGGGAGCAGTGCTGTCAGCAACTAAAAGCGATCCCCAAGCAGTCAAGATGCGAGGCCATCCACAACGTCGTGCACGC
CATTATTTTGCAACAACAACAACAATTGGTACAAGCTACTTCCACCCAACCTCAGCAGCAGCAACAACAAGGTCAACAAC
AACAACAGGGTCTGGGTTCTAGCCAGCCACAACAACAAACACAACTGGATCAGGGTTGGATTGCGGTGATAGGGACATGG
GTGATTCAGACCATCCCGGCAATGTGCGACGTGCATGTTCCACCATACTGCTACACCACCATATCACCATCCAGTGACGT
CACTACCGACATGGGCGGCTACTGAGAAGACGAGAGTTCTAGTATCCGAAAAATGGACCACCAATGTTTAGTCAATGGTC
CGATCCATGTAGCGGTGAAAAATAAAGTGCCATGCATTATCATGTGTGGACTAGACTGGCACTAGTTCAAACTTGGGAAT
AAAAGGCAAACTAAGTT
>Novel_8 gene=C664C0F440CC2BD9076B9F04D9CE2D7F class=Gliadin subclass=omega
CTTCAAGCACCTAGAGTAAAAACACCAAAGCCAAGTGAGCAATAGTAAACACAAATCAAACATGAAGACCTTCATCATAT
TTGTCCTCCTTGCTATGGTGATGAGCATCGCCAGTGCCACTAGGCAACTAAGCCCTAGAGGCAAGNNNNNNNNNNNNNNN
NNNNNNNNNNNNNNNNNNNNNNNNNNNNNNNNNNNNNNNNNNNNNNNNNNNNNNNNNNNNNNNNNNNNNNNNNNNNNNNN
NNNNNNNNNNNNNNNNNNNNNNNNNNNNNNNNNNNNNNNNNNNNNNNNNNNNNNNNNNNNNNNNNNNNNNNNNNNNNNNN
NNNNNNNNNNNNNNNNNNNNNNNNNNNNNNNNNNNNNNNNNNNNNNNNNNNNNNNNNNNNNNNNNNNNNNNNNNNNNNNN
NNNNNNNNNNNNNNNNNNNNNNNNNNNNNNNNNNNNNNNNNNAATACCCCCAACAACAACAATTCCCCCAACAGCAATTC
CCCCAACAACAACAATTTCCCCAACAACACCAGTTACCGCAACAACAATTCCCCCAACAACAACAAATCTCCGAGCAACA
ACAACAATTCCCCCAACAACAACAATTCCCCCAACAGCAATTCCCGCAACAACAATTTCCCCAACAACAACAATTCCCAC
AACAACAACAGTTCCCCCAACAACAACAATTCCCCCAACAACAACAGTTCCCCCAACAACAACAATTCCCGCAACAACAA
TTCCCCCAGCAACCACAACAACAATTCCCAAAACAACAATTTCCCATACCATACCCACCCCAACAACAATCGCAAGAAGC
TTCCCCATACCAACAATACCACAACAACAACTATCTGGGAGCGACATTATAAGTATCAGTGGCCGATGAAATGAAGAGAT
GTAATACTAGACAGGTGAATCATCGTTGTTAGTCAATGGAGCATAATGTAACGGGTATAAATAAAATGATGTGCACCATC
ATGTGTAACCCAGACCTGTACTAGTTCAAACATGGGAATAAAAGACAAATAAATTCTTTTCTGAAGCACATTGCTG
>TRIAE_CS42_3B_TGACv1_221603_AA0745600.2 gene=09334D574B99DB7A873743F613F91BBB class=Gliadin subclass=unknown
CAAACAATACGAAACTATCAGTTCGGGAAGCATCCAAACACTTTTAATAAAAGCAAATGCAAAGAGTGAAAGAGAACATT
CCATGGCATCTATAAATAGGCATGCCTCAAGATGACCATCATTCATCCTTCACATAGCAAGAGCACACCAACAAAGCCAA
TCGAGCAGTAGCCAACACAAATCCACCATGAAGACCTTCCTCGTCCTTGCCCTCCTTGTCGTTGTGGCGACCATTGAACC
CGCCAACTCCGATATTCTACGTAGTGATCAACCACAACAATCATTTCCACAGCAACCACAACAGAAAACCGTTCAGTCCT
TTTTTGAACAACAATTGATCTCATGCAGGGATGTCCTGTTGATGCAGTGCAACATACTGGTACCGTCCTTCAAGTCACAA
ATATTGCAGGAAAATGTTTGTGCGGTGATGCGGAAAGAGTGTTGTGAGCAGTTCAGGCAGGTCCCTGAGCAATCACGATG
CCTGGCCATCAATAGTGTCGCGCATGCCATTATTTTGCATGAGCAACAGCAACATCAGCAACAACAACAATACTCATGGG
GCGTGGGCACGTTCAAGCTACCTCAACAACAATACCCATCGGGCCAGGGCTCCATCCAACCTCCATTTTAGGCAATAAGG
ACGTTTGTCTTGCAAACACTACCAACGGCGTGCGGTGCGTATGTCTCACAATACTGCTCCACCACCACCGGCTCATTTGG
CGGCTTCTTTGGTAACTGAACAAGAGCTATAATTCTAGATAGATCGATTGTTTGCCGTTGCTTAGTCGATGGTTCGATTG
ATGTAGCGACGACAAATAAAGTGTCATGCACTACCGTGTGCGAACCTGACATGTACTAGTTTTAATTGGAAATAAAAGAC
AAGCATATTTCTTGTTTGCATATGGTTTCTTTGTTTGAGTTCACTCAAGCCCATGTTGAGATGTTCACACTAACAATACT
ATTATGCATTAACTAGCTATTTGTGTAGTGTAGTAATCTGCTATTTTATGTAGTGTAGTAATTTGAACATAACATAACTG
TCGCGAAACTTGTATAAATTTTTAAGTATTATCAAAGGAGCAAGGACAAAC
>Novel_23 gene=4834AE48CB8AA3F9960CAC77903A24B5 class=Gliadin subclass=alpha
ATGAAGACCTTCCTCGTCGTTGCCCTCCTTGTCGCTGTGGCGACCATTGAACCCGCCACCTCCGATATTCTACGTAGTGA
TCAGCCACAACAATCATTTCCGCAGCAACCACAACAGCAAACCATTCAGTCCTTTTTTGAACAACAATTGATCTCATGCA
GGGATGTCCTGTTGTTGCAGTGCAACATACTGGTACCGTCCTTCAAGTCACAAATATTGCAGGAAAATGTTTGTGCGGTG
ATGCGGAAAGAGTGTTGTGAGTAGTTCAGGCAGGTCCCTGAGCAATCACGATGCCTGGCCATCAATAGTGTCGCGCATGC
CATTATTTTGCATGAGCAACAACAACATCAGCAACAACAACAACAATACTCGTGGGGTGTGGGCACCTTCAAGGTACCTC
AACAACAATACCCGTCGGTCCAGGGCTCCATCCAGCCTCCATTTGAGGCGATAAGGGCATTTGTCTTGCAAACACTACCG
GCGGCGTGCGGTGCGTATGTCTCACAATACTGTTCCACCACCACCGGCTCATTTGGCGGCTTCGTTGGTAAC
>TRIAE_CS42_4AL_TGACv1_289104_AA0964880.1 gene=01C7598FF9A4074F9D3B36C50FE5D54A class=Gliadin subclass=unknown
TCCTTCAGCCAAATACATATATCAAATCAAACTAATAACCAGACATCATGAAGACCTTGTTCATCCTTGCTCTCCTCACC
CTCGCGGGGACCAACGCTGTTGCGCAGTTGGACACTACCTGTAACCAGGGCTCCGAGCAATGTCAGCAGCAGCAACAACC
ATGGCAACAATGGCAGCAGCAGATGGACCCATGTGTGCAATTCCTGCGGCAGCAATGCAGCACAGTGACACTGCCATTTG
TGCAGTCGCGTATGTGGCAACTTAGCAGTTGCCATATAATGCGACACCAGTGCTGCCAGCAGCTAGCGCAGATCCCAGAG
CAGTTCAGGTGCCGTGCTATTCACAACATGGCTCAAGCCATCATGCAGCCGCAACCCGAGCAATGGCAGGGTATGTCCCA
GTCCCAGCGGCAAGCCCCGCTTGAGGTCATGAGGATGTCGCTTCAGATCTTGCCGTCGATGTGCGGCGTGTACGTCCCGA
CATACTGCAACTCCCTACGGCATCCATATGGCCAGAATTGACGGTTGATGGCTCTGTGCAATGTAGTGGTGGCAAAATAA
AAGTGGCCTGCATGATCATGCGTGGCCTGTACTGTACTAGTTGCAACTTGGAAATAACAAACATCTGCTTCTCAACGAAT
AAAGCATTTTCCAGAAT
>TRIAE_CS42_4AL_TGACv1_293148_AA1000330.1 gene=7E77EF3B68F7DB51F5FD9E7B379BBD0D class=Prolamin subclass=Avenin
ATGAAGGTCTTCATCCTGGCTCTCCTCGCCCTCACAGCAACCACCGCCATTGCCCAGTTGGAAACCACATGTAGCCAGGG
CTTCGGACAATACCAACAACAGCAACAACCTGGGCAACGACAGTTGCTGGAGCAGATGAAGCCGTGTGTGGCATTCCTGC
AACAACAGTGTAGGCCACTGAGAATGCCATTCCTCCAGACACAGGTGGAGCAGCTTAGCAGCTGCCAGATCGTGCAACAC
CAATGCTGCCAGCAGCTAGCGCAGATCCCAGAGCGAATCCGGTGCCATGCCATCCACAGCGTGGTAGAGGCTATCATGCA
ACAACAATCCCAACAACAATGGCAGGAGCGCCAACAGCAAGCACAACATAAGAGCATGAGGATGTTGCTTGAGAACCTAT
CATTGATGTGCAACATCTATGTCCCGGTACAATGCCAGCAGCAACAACAAATGGGGCAACAACAACAACAACAACAGTTG
CAGGAGCAGTTGACACCGTGTGCGACATTCCTCCAACATCAGTGTAGCCCAGTGACAGTGCCATTCCCCCAGATACCGGT
GGATCAGCCTACCAGCTGCCAGAATGTGCAGCACCAATGTTGCCGACAGCTATCACAGATCCCGGAGCAATTTCGTTGCC
AAGCCATCCATAACGTGGCTGAGGCTATCAGGCAACAACAACCCCAACAACAATGGCAGGGTATGTACCAGCCGCAGCAG
CCAGCACAACATGAGAGCATTCGGATGTCGCTTCAGGCCCTGCGGTCGATGTGCAACATCTACATACCGGTACAATGCCC
CGCCCCCACCGCCTACAACATTCCCATGGTGGCTACCTGCACTAGTGGTGCATGCTAGATGATCAATGTAGCGGCCGAAA
AATAAAAATGCCATGCATCATCATGTGTGGCAAATACTAGTTGCAAT
>Novel_9 gene=BA9B1953597200FB32B7678293FBF785 class=Gliadin subclass=alpha
ATCCATCATTCTCATAAGTAGAGTGCATCATTTAAGCCAAGCAAGCTGTGGTCAATACAAATCCACCATGAAGACCTTTC
TCATCCTTTCCCTCCTTGCTATCGTGGCAACCACCGCCACAACTGCATTTAGAATTCTAGTGCCACAATTGCAGCCACAA
AATCCATCTTAGCAACAACCACAAGAGCAAGTTCCATTGGTACAACAACAGCAATTTCTAGGGCAGCAACAACCATTTCC
ACCACAACAACCATATCCACAGCCGCAACCATTTCCATCACAACAACCATATCTGCAGCTGCAACCATTTCCGCAGCCGC
AACCACCATATTCGCAGCCGCAACCATTTCGACCACAATAACCATATCTCCACAACCGCAACCACAGTATTCGCAACCAC
AATAACCAATTTCGCAGCAGCAACAACAACAACAACAACAACAACAACAACAAATCCTTCAACAAATTTTGCAACAACAA
CTGATTCCATGCATGGATGTTGTATTGCAGCAACACAACATAGCGCATGGAAGATCACAAGTTTTGCAACAAAGTAGTTA
CCAGCTGTTGCAAGAATTGTGTTTTCAGCACCTATGACAGATCCCTGAGCAGTCGCAGTGCCAAGCCATCCACAATGTTG
TCCATGCTATTATTCTGCATCAACAACAAAAACAACAACAACAACAACAACAAAAACAACAACCATCGAGCCAGGTCTCC
TTCCAACAGCCCCAGCAACAATATCCATCAGGCCAGGGCTCCTTCCGGCCATCTCTGCAAAATCCACAGGCCCAGGGCTC
GGTCCAGCCTCAACAGCTGCCCAGTTCGAGGAAATAAGGAACCTAGCGCTACAGACGCTACCTGCAATGTGCAATCTCTA
CATCCCTCCATATTGCACCATCGCGCCATTTGGCATCTTCGGTACTAACTGAGAAGAAAATAACTCTAGTACTAGATATA
TGAAACACCGTTTTCTTAGTCCATGGTTTGGTCATTGTAGCGGTGAAAAAATAAAGTGACATGCACTACCATGTAAGAAC
TCGAACTATACTAGTTCAAACTTGGGAAT
>TRIAE_CS42_6AS_TGACv1_485633_AA1549240.1 gene=F3F3B1525E4430D2FAE524D97CEA7529 class=Gliadin subclass=alpha
CCTCATCCATCATTCTCATAAGTAGAGCGCATCATTTAAGCCAAGCAAGCTGTGGTCAATACAAATCCACCATGAAGACA
TTTCTCATCCTTGCCCTCCTTGCTATCGTGGCGACCACCGCCACAACTGCAGTTAGAGTTCCAGTGCCACAATTGCAGCC
ACAAAATCCATCTCAGCAACAGTCACAAGAGCAAGTTCCATTGGTACAACAACAACAATTTCTAGGGCAGCAACAACCAT
TTCCACCACAACAACCATATCCACAGCCGCAACCATTTCCATCACAACAACCATATCTGCAGCTGCAACCATTTCCGCAG
CCGCAACTACCATATTCGCAGCCACAACCATTTCGACCACAACAACCATATCCACAACCGCAACCACAATATTCGCAACC
ACAACATCCAATTTCACAGCAGCAGCAGCAGCAACAACAACAACAACAACAAGAACAACAAATACTTCAACAAATTTTGC
AACAACAACTGATTCCATGCATGGATGTTGTATTGCAGCAACACAACATAGCGCATGGAAGATCACAAGTTTTGCAACAA
AGTACTTACCAGCTGTTGCAAGAATTGTGTTGTCAGCACCTATGGCAGATCCCTGAGCAGTCGCAGTGCCAGGCCATCCA
CAATGTTGTTCATGCTATTATTCTGCGTCAACAACAAAAACAACAACAACAACCATCGAGCCAGGTCTCCTTCCAACAGC
CTCAGCAACAATATCCATTAGGCCAGGGCTCCTTCCGGCCATCTCAGCAAAACCCACAGGCCCAGGGCTCTGTCCAGCCT
CAACAACTGCCCCAGTTCGAGGAAATAAGGAACCTAGCGCTACAGACGCTACCTGCAATGTGCAATGTCTACATCCCTCC
ATATTGCACCATCGCGCCATTTGGCATCTTTGGTACTAACTAAGAAGAAAATAACTCTAGTACTAGATATATGAAACACC
GTTTTCTCAGTCCATGGTTTGGTCGTTGTAGCGGTGAAAAAATAAAGTGACATGCACTATCATGTAAGAAC
>TRIAE_CS42_6AS_TGACv1_485671_AA1549900.1 gene=22CDAE15A59B50416C487C90E92CC51D class=Gliadin subclass=alpha
CCTCATCCATCATTCTCATAAGTAGAGCACATCATTTAAGCCAAGCAAGTTGTGGTCAATACAAATCCACCATGAAGACC
TTTCTCATCCTTGCCCTCCTTGCTATCGTGGCGACCACCGCCACAACCGCAGTTAGAGTTCCAGTGCCACAATTGCAGCC
ACAAAATCCATCTCAGCAACAGCCACAAGAGCAAGTTCCATTGGTACAACAACAACAATTTCTAGGGCAGCAACAAACAT
TTCCACCACAACAACCATATCCACAGCTGCAACCATTTCCATCACAACAACCATATCTACAGCTGCAACCATTTCCGCAG
CCGCAACTACCATATTCGCAGCCACAACCATTTCGACCACAACAACCATATCCACAACCGCAACCACAGTATTCGCAACC
ACAACAACCAATTTCACAGCATCAACAGCAGCAGCAGCAACAACAACAACAACAACAACAACAACAAATCCTTCAACAAA
TTTTGCAACAACAACTGATTCCATGCATGGATGTTGTATTGCAGCAACACAACATAGCGCAAGGAAGATCACAAGTTTTG
CAACAAAGTACTTACCAGCTGTTGCAAGAATTGTGTTGTCAGCACCTATGGCAGATCCCTGAGCAGTCGCAGTGCCAGGC
CATCCACAATGTTGTTCATGCTATTATTCTGCATCAACAACAACAAAAACAACAACAACAACAACAACAACAACCATCGA
GCCAGGTCTCCTTCCAACAGCCTCAGCAACAATATCCATTAGGCTAGGGCTCCTTCCGGCCATCTCAGCAAAACCCACAG
GCCCAGGGCTCTGTCCAGCCTCAACAACTGCCCCAGTTCGAGGAAATAAGGAACCTAGCGCTACAGACACTACCTGCAAT
TTGCAATGTCTACATCCCTCCATATTGCACCATCGCGCCATTTGGCATCTTCGGTACTAACTGAGAAGAAAATAACTCTA
GTACTAGATATATGAAACACCGTTTTCTCAGTCCATGGTTTGGTCGTTGTAGCGGTGAAAAAATAATGTGGCATGCACTA
TCATGTAAGAACCCAAACTATACTAGTTCAAACTTGGGAATAAAAGACAAACACAGGTCTTGTCTACATATTTATGTTGC
ATCTATTTATATATTAAAAGTAATATAAGGTGAACCAGGAGCAAG
>TRIAE_CS42_6AS_TGACv1_485671_AA1549910.1 gene=67DAB62303B0DA3C50058E6AD1B4A669 class=Gliadin subclass=alpha
ACCATGAAGACCTTTCTCATCCTTGCCCTCCCTGCTATCGTGGCGACCACCGCCACAACTGCAGTTAGAGTTCCAGTGCC
ACAATTGCAGCCACAAAATCCATCTCAGCAACAGCCACAAGAGCAAGTTCCATTGGTACAACAACAACAATTTCTAGGGC
NACAACAACAACAATTTCTAGGGCAGCAACAACCATTTCCACCACAACAACCATATCCACAGCCGCAACCATTTCCATCA
CAACAACCATATCTGCAGCTGCAACCATTTCCGCAGCCGCAACTACCATATTCGCAGCCACAACCATTTCGACCACAACA
ACCATATCCACAACCGCAACCACAGTATTCGCAACCACAACAACCAATTTCACAGCAGCAGCAGCAGCAGCAACAACAAC
AACAACAACAACAACAACAACAAAAGCAAATCCTTCAACAAATTTTGCAACAACAACTGATTCCATGCATGGATGTTGTA
TTGCAGCAACACAACATAGCGCATGGAAGATCACAAGTTTTGCAACAAAGTACTTACCAGCTGTTGCAAGAATTGTGTTG
TCAGCACCTATGGCAGATCCCTGAGCAGTCGCAGTGTCAGGCCATCCAAAATGTTGTTCATGCTATTATTCTGCATCAAC
AACAAAAACAACAACAACAACCATCGAGCCAGGTGTCCTTCCAACAGCCTCTGCAACAATATCCATTAGGCCAGGGCTCC
TTCCGGCCATCTCAGCAAAACCCACAGGACCAGGGCTCTGTCCAGCCTCAACAACTGCCCCAGTTCGAGGAAATAAGGAA
CCTAGCGCTACAGATGCTACCTGCAATGTGCAATGTCTACATCCCTCCATATTGCACAATCGCGCCATTTGGCATCTTCG
GTACTAACTGAG
>TRIAE_CS42_6AS_TGACv1_486025_AA1555680.1 gene=671020827AD408EFB7F40F62ACA41C9A class=Gliadin subclass=alpha
CAGAACATACCAAATGATGATTTTTAGAAGCATCCAAGCACTTTCCACACAAACAAATGCCAATTGTGAAAGAGATCATT
CCATGGCAGCTATAAATAGCCCCATAGCATGACGATCATCCTTCCTCATCCATCATTCTTATTAGTAGAGCGCATCATTT
AAGCCAAGCAAGCTGTGGTCAATACAAATCCACCATGAAGACCTTTCTCATCCTTGCCCTCCTTGCTATCGTGGCGACCA
CCGCCACAACTGCAGTTAGAGTTCCAGTGCCACAATTGCAGCCACAACATCCATCTCAGCAACAGCCACAAGAGCAAGTT
CCATTGGTACAACAACAACAATTTCTAGGGCAGCAACAACCATTTCCACCACAACAACCATATCCACAGCCGCAACCATT
TCCATCACAACAACCATATCTGCAACTACAACCATTTCCGCAGCCGCAACTACCATATTCGCAGCCACAACCATTTCGAC
CACAACAACCATATCCACAACCGCAACCACAGTATTCGCAACCACAACAACCAATTTCACAGCAGCAGCAGCAGCAGCAA
CAACAACAACAACAACAACAACAACAAATCCTTCAACAAATTTTGCAACAACAACTGATTCCATGCATGGATGTTGTATT
GCAGCAACACAACATAGCGCATGGAAGATCACAAGTTTTGCAACAAAGTACTTACCAGCTGTTACAAGAATTGTGTTGTC
AGCACCTATGGCAGATCCCTGAGCAGTCGCAGTGCCAGGCCATCCACAATGTTGTTCATGCTATTATTCTGCATCAACAA
CAAAAACCACAACAACAACCATCGAGCCAGGTCTCCTTCCAACAGCCTCTGCAACAATATCCATTAGGCCAGGGCTCCTT
CCGGCCATCTCAGCAAAACCCACAGGCCCGGGGCTCTGTCCAGCCTCAACAACTGCCCCAGTTCGAGGAAATAAGGAACC
TAGCGCTACAGACGCTACCCGCAATGTGCAATGTCTACATCCCTCCATATTGCACCATCGCGCCATTTGGCATCTTCGGT
ACTAACTGAGAAGAAAATAACTCTAGTACTAGATATATGAAACACCGTTTTCTCAGTCCATGGTTTGGTCGTTGTAGCGG
TGAAAAAATAATGTGACATGCACTATCAGGTAAGAACCCGAACTATACTAGTTCAAACTTGGGAATAAAAGACAAACACA
GGTCTTGTCTACATATTTATGTTGCATCTATTTATATATTAAAAGTAATATAAGGTGAACCAGGAGCAAGGTAAATATGC
TAGAAAATTGCACGTTAATTAGAAATTACTAGCCCTCGATCTGATAAATCTTAACGAACATATATAATGCTCTGGGCCTC
CAACGACTGTACGTGACACATCTGAACGAACATATGTTAAAGAAAATATATTTGGTAAATGGTGGGCTTCTTTAAAAAGA
GAACTCACGTACATGCACCAACTAAGAAAAACACATACATGTAAACGGGAAAAGGATGAGATTTTCTCACGTACGTGCTC
CCTGGCTCCACCCCGTTGAAAAAATATACATCTGGAGGCCACTTTGTTTCCTCATCAAAAAAACTTACGTTAAAAAGATT
GCATGCATCCCAGGGAAAATAGTCAAGAAGAAGTCGGACTTTTCCTTACAAAAACAAGGAACGTGTTAAGTTGACTTCAA
AGAAAAAAGGAACATGTTAAGTTAAAAAAAAACAAGAAACCTGTTAAGTTAGAAAAAAAACAAGGAACGTGTTGTCCAAG
GAAAGAGGAAGAAGAAAGTTGGTTTCAGTGAGTCATGTGAATTGTAGAAGAAATAGGTAAACAAGGCTAGCTCCCCTGGG
GGTTGTCATATTACAATCATTTGTATTACTTTCCTACCAATCCTGAACTAGCTATGACCCTTATAGCGAGCCTCACTTTA
CCGTTTCAGATAGAAACATATGGCAGTACTGTACGTACTCGAGAGAAGTTGCTCCCTTCCATGACAAGGACTAGTTAAGT
TTCACTATCTCCTTTCTCAACTCACTATATCCCAGCGGCGGATTAATATATATACGTTGAAAAGCAAGGGGATAAATTGA
ACGAAATGAAGAGCAATCCAGAATCCTATTTTGTATATGTGTCAAATCTTACAAAAAAAAAAGAATACACACACGTACGT
TCATGCACTTGGAAAATAGAAAAAAAAGGAACATCACGTATGTATACACTTCGGAAACTCATTACATGACCATGTCTGAT
ATACTCCTCTAATGCTTCATATTAGTGCCTAATAATTTATATTTAAAATTCAATTTACTGATCAAATATCCCCACTGTTT
AAATTTTAATTTGGCACATTGTTTGGCTATAGTATGAACCTAAATTTCCTCTTATTATTATATATCATGGTAATAATCCA
AAGGCGACTAATCTGCGCCGGCGCACCGGCGCAATCAATTCCGCTGGACACAGCGCGGCCGTTTGATTAGATTGCATTTA
ACCGTCAGATCTGGAATCGTTTTCTTTCCAATTAAACAGATTCAACCAAACAGCAGAGGGGAAAACAAAGCAGCGCCGCC
GCCAACACTAGCCATGGACGACCGATGTAGCAAAACCTTGAAGAACCGCCGCCGGTCGCCACCCTCGCTGCTGGTCGCCG
CCCTCGCCGTCGGTCACCGCCGGTCGCCGCCCTCGCCGCACTCGTGGTTGCAGGCTTGCATCTCCGCCTCCGGGGGACAT
GGCCGCATGTCCGGTAGCGCCGGCCGCCGGCCGGTGCACCTGTCGTTGTGGTCGCGCTGTACCTCGCCGTGTGCCCTCCC
GTGGCTCTTGCTGGTTCCAACAAAAAACGATACCGGTTGTAGCAAAAAAATATCGCTTCCAGCAAAAAAGCTTACCGCTA
CAGCCCGCCATCGTCATTGTAGCAAAAATGTTAACCCGATGTAGCTTCTGTGGTTGCCGACTGCAGCAAAAAATGACATG
GTTGTAGCAAAACACAAAAGAAAAACGCCGGCCGGCCTCTGTGTATGGTGGTAACAAACCCCATAGCCGGTGGTAGCGAA
AAACTTCATAGTGCG
>TRIAE_CS42_6AS_TGACv1_487288_AA1569730.1 gene=EDC7A850BBF12F1D50C54B6423CCC921 class=Gliadin subclass=alpha
CAAGCACTTTCCACACAAACAAATGCCAATTGTGAAAGAGATCATTCCATGGCAGCTATAAATAGCCCCGTAGCATGACG
ATCATCCTTCCTCATCCATCATTCTCATAAGTAGAACGCATCATTTAAGCCAAGCAAGGTGTGGTCAATACAAATCCACC
ATGAAGACATTTCTCATCCTTGCCCTCCTTGCTATCGTGGCGACCACCGCCACAACTGCAGTTAGAGTTCCAGTGCCACA
ATTGCAGCCACAAAATCCATCTCAGCAACAGCCACAAGAGCAAGTTCCATTGGTACANTTGGTACAACAACAACAATTTC
TAGGGCAGCAACAACCATTTCCACCACAACAACCATATCCACAGCCGCAACCATTTCCATCACAACAACCATATCTGCAG
CTGCAACCATTTCCGCAGCCGCAACTACCATATTCGCAGCCACAACCATTTCGACCACAACAACCATATCCACAACCGCA
ACCACAGTATTCGCAACTACAACAACCAATTTCACAGCAGCAGCAGCAGCAGCAACAACAACAACAACAACAACAACAAC
AACAACAACAACAACAACAACAACAACAACAACAACAACAACAACAACAACAACAAGAACAACAAATCCTTCAACAAATT
TTGCAACAACAACTAATTCCATGCATGGATGTTGTATTACAGCAACACAACATAGCGCATGGAAGATCACAAGTTTTGCA
ACAAAGTACTTACCAGCTGTTGCAAGAATTGTGTTGTCAGCACCTATGGCAGATCCCTGAGCAGTCGCAGTGCCAGGCCA
TCCACAATGTTGTTCATGCTATTATTCTGCATCAACAACAAAAACAACAACAACAACAACCATCGAGCCAGGTCTCCTTC
CAACAGCCTCAACAACAATATCCATTAGGCCAGGGCTCCTTCCGGCCATCTCAGCAAAACCCACAGGCCCAGGGCTCTGT
CCAGCCTCAACAACTGCCCCAGTTCGAGGAAATAAGGAACCTAGCGCTACAGACGCTACCTGCAATGTGCAATGTCTACA
TCCCTCCATATTGCACCATCGTGCCATTTGGCATCTTCGGTACTAACTGAGAAGAAAATAACTCTAGTACTAGATATATG
AAACACCGTTTTCTCAGTCCATGGTTTGGTCATTGTAGCGGTGAAAAAATAATGTGACATGCACTATCATGTAAGAACCC
GAACTATACTAGTTCAAACTTGGGAATAAAAGACAAACACAGGTCTTGTCTACATATTTATGTTGCATTTATCTAAAGAT
AACAAAATGAGTCTAAAATTTGAATTAAATTGAAGTATTTTCTTGGACTTTAATTTGCACATTAATTAGAAATTACTATC
CCTCGATCTGGTAAATCTTAACAAATAGAATTATCTTGACCGTTAGATTTATGTAACATATATAATGCTCTGGGCCTCCA
ACGACTGTACGTGACACATCTGAACGCACATATGTTAAAGAAAATATATTTTGTAAATGGTGGGCCTCTTTAAAAAGAGA
ACTTACGTACATACACCAACTAAGAAAAACACATACATGTAAATGGGAAAAGGATGAGATTTTCTCACGTACATGTGTTG
ATGCTTAAAAGTGGCACGATCATAAAGCAGCATGCCGGGGCGAAAACCTTGCCGGGGTAAAATCTTGCTGGTGTGAAAGC
TTGCCGGTGTGAAGGCTTGCCGGCGTGGAAACCTTGCCGGCACAGAAAGATCGCCGGTGCTTGCCGGTGTGAAATCTTGC
CGGGGGAGAAACCTTGTCAGGGAGGAACCCTTGCCGGAGTACAAACCTTGCCGGAGTGAAACCTTGCCGGTGTGAAAGCT
TGCCGGGTAGAAACTTTGCCGGTGTGGAAAGCTTACTCGGATGGAAAACTTGCCGGGTTGGAGGCTGAGATAGTCAATCG
AACGAGAAGTTGAAGATGGGCTCAAAAGGTTATTCAGATGATCTCGGATGGAAAAATGATCTACAGGGTTGTCTTCGTCT
CGTCGAAACGATCGATTTTGATATAAAAATCATTCAAATCCGAGTTCGTATGCAAAAGTTAGAGCAATCAGAGTGCAGCC
CTGTCACGAGGCGAGATGTGGCACGCCCACCAGACACATGTCTGACGGGTAGTGTGAGGAAATAGCCTGTGTTGCGAGAC
CGATCTGACCCTCAAGATGACCTCTGATCAAAAAACCTTCAACATGAAAGTTGTTCGTCTCGTCGAAACGGTCAAGATTG
CTTTTGGGCTTGTTTTCATCCGGAATCGTTTACCACCGCAAAAAAGACCCGCAAGGTGCAGCCAGTTTTAACCGAACAGT
TTTGGAAAGTTTGGATAAACCAGTCCGAATTTGACTAATGTTTTGGACGTGAATTGATGTAATTTTCTTGTAAGGAAAGC
CTAGATAAATTCTTGGCTTGTACGGGAAGTCCAGCTGCCTCTTATATATGTTGGGGGTGGCGGCCGATTGAAACAACACA
TAATCGAAC
>TRIAE_CS42_6AS_TGACv1_487904_AA1573520.1 gene=3FC4F9DA6CB24205D91B377DADA631A3 class=Gliadin subclass=alpha
GAAGCATCCAAGCACTTTCCACACAAACAAATGCCAATTGTGAAAGAGATCATTCCATGGCAGCTATAAATAGCCCCATA
GCATGACGATCATCCTTCCTCATCCATCATTCTCATTAGTAGAGCGCATCATTTAAGCCAAGCAAGCTGTGGTCAATACA
AATCCACCATGAAGACCTTTCTCATCCTTGCCCTCCTTGCTATCGTGGCGACCACCGCCACAACTGCAGTTAGAGTTCCA
GTGCCACAATTGCAGCCACAAAATCCATCTCAGCAACAGCCACAAGAGCAAGTTCCATTGGTACAACAACAACAATTTCT
AGGGCAGCAACAACCATTTCCACCACAACAACCATATCCACAGCCGCAACCATTTCNACCATTTCCATCACAACAACCAT
ATCTGCAGCTGCAACCATTTCCGCAGCCGCAACTACCATATTCGCAGCCACAACCATTTCGACCACAACAACCATATCCA
CAACCGCAACCACAGTATTCGCAACCACAAGAACCAATTTCACAGCAGCAGCAACAACAACAACAACAACAACAAATCCT
TCAACAAATTTTGCAACAACAACTGATTCCATGCATGGATGTTGTATTGCAGCAACACAACATAGCGCATGGAAGATCAC
AAGTTTTGCAACAAAGTACTTACCAGCTATTGCAAGAATTGTGTTGTCAGCACCTATGGCAGATCCCTGAGCAGTCGCAG
TGCCAGGCCATCCAAAATGTTGTTCATGCTATTATTCTGCATCAACAACAAAAACAACAACAACAACCATCGAGCCAGGT
CTCCTTCCAACAGCCTCTGCAACAATATCCATTAGGCCAGGGCTCCTTCCGGCCATCTCAGCAAAACCCACAGGACCAGG
GCTCTGTCCAGCCTCAACAACTGCCCCAGTTCGAGGAAATAAGGAACCTAGCGCTACAGACGCTACCTGCAATGTGCAAT
GTCTACATCCCTCCATATTGCACCATCGCGCCATTTGGCATCTTCGGTACTAACTGAGAAGAAAATAACTCTAGTACTAG
ATATATGAAACACCGTTTTCTCAGTCCATGGTTTGGTCATTGTAGCGTTGAAAAAATAATGTGACATGCACTATCATGTA
AGAATCCGAACTATACTAGTTCAAACTTGGGAATAAAAGACAAACACAGGTCTTGTCTACATATTTATGTTGCATCTATT
TATATATTAAAAGTAATATAAGGTGAACCAGGAGCAAGGTAAATATGCTAGAAAATTGCACGTTAATTAGAAATTACTAG
CCCTCGATCTGGTAAATCTTAACAAATAGAATTATCTTCACCGTTAGATTTATGTAACATATATAATGCTCTGGGCCTCC
AACGACTGTACGTGACACATCTGAATGAACATATGTTAAAGAAAATATATTTGGTAAATGGTGGGCCTGTTTAAAAAGAG
AACTCACGTACATGCACCAACTAAGAAAAACACATACATGTAAACGGGAAAAGGATGAGATTTTCTCACGTACGTGCTCC
CTGGCTCCACCCCGTTGAAAAAATATACATCTGGAGGCCACTTTGTTTCCTCATCAAAAAAAACTTACGTTAAAAAGATT
GCATGCATCCCAGGGAAAATAGTCAAGAAGAAGTCGGACTTTTCCTTACAAAAACAAGGAACGTGTTAAGTTGACTTCAA
AGAAAAAA
>TRIAE_CS42_6AS_TGACv1_488076_AA1574250.1 gene=655B9AB09501B4477BB4B4200BD8E191 class=Gliadin subclass=alpha
CAAGCACTTTCCAGACAAGCAAATGCCAATTGTGAAAGAGATAATGCCATGGCAGCTATAAATAGGCCTGTTGCATGATG
ATCATCCTTCCTCATTCATCATTCTCATAAGTAGAGTGCATCATTCAAGCCAAGCACGCACTGGTCAATACAAATCCATC
ATGAAGACATTTCTCATCATTTCCCTCCTTGCTATCGTGGCGACCACCGCCACAACTGCAGTTAGAGTTCCAGTGCCACA
ATTGCAGCCACAAAATCCATCTCTGCAACAACCACAAGAGCAAGTTCCATTGGTGCAACAACAACAATTTCCAGGGCAGC
AACAAACATTTCCACCACAACAGCCATATCCGCAGCCGCAACCATTTCCAGCGCAACAACCATATCCGCAGCCGCAACTA
TTTCCACAGCCGCAACCTTTTCCGCCACAACTTCCATATCCGAAGCCGCAACCATTTCCCCCACAACAACCATATCCACA
ACCGCAAACACAGCATCTGCAACCACAACAACCAATTTCGCAGCAACAAGCACAACAACAACAACAACAACAACAACAAA
TCCTTCAACAAATCCTTCAACAAATTCTGCAACAACAACAACTGATTCCATGCAGGGATGTCATCGTCTTGCAACTACAC
AACATAGCGCATGAAAGCTCACAAGTATTGCAGCAAAGTAGTTACCAAGTGTTGCAACAATTATGTTGTCAGCAGTTGTG
GCAGATCCCCGAGCTGTCGCGGTGCCAAGCCATCCACAATGTCGTTCATGCTATTATTCTGCATCAACAACAACAACAAC
AACAACAAGAACAACATCAACCGTCGAGCCAGGTCTCCTACCAGCAGCCTCAGTAACAATATCCATCAGGCCAGGGCTCC
TTCCAGCCATCTCAGCAAAATCCACAGGCCCAGGGCTTTGTCCAACCTCAACGTCTGCCCCAGCTCAAGGAAATAAGGAA
CCTAGCGCTGCAGACGCTACCAGCAATGTGCAATGTCTACATCCCTCCATATTGCTCGACCACCATTGCGCCATTTGGCA
TCTTCGGTACTAACTGAGAAGAGAAGAACTCTAGTACTAGATATATNTAACTGAGAAGAGAAGAACTCTAGTACTAGATA
TATGAAACACCGTGTTCTTAGTCCATGGTTTGGTCGTTGTACCGTTGAAAATATAAGGTGACATGCACTATCATGTAAGA
ACCCGAACTATACTAGTTCAAACTTGGGAATAAAAGACAAACACATGTCTTGT
>Novel_10 gene=3CEBAAE98D1EE16443521424F75DD34A class=Gliadin subclass=alpha
CAAGCACTTTCCAGACAAGCAAATGCCAATTGTGAAAGAGATAATGCCATGGCAGCTATAAATAGGCCTGTTGCATGATG
ATCATCCTTCCTCATTCATCATTCTCATAAGTAGAGTGCATCATTCAAGCCAAGCAAGCACTGGTCAATACAAATCCATC
ATGAAGACATTTCTCATCATTTCCCTCCTTGCTATCGTGGCGACCACCGCCACAACTGCAGTTAGAGTTCCAGTGCCACA
ATTGCAGCCGCAAAATCCATCTCTGCAACAACCACAAGAGCAAGTTCCATTGGTGCAACAACAACAATTTCCAGGGCAGC
AACAAACATTTCCACCACAACAACCATATCCGCAGCCGCAACCATTTCCAGGACAACAACCATATCCGCAGCCGCAACTA
TTTCCACAGCCGCAACCTTTTCCGCCACAACTTCCATATCCGCAGCCGCAACCATTTCCCCCACAACAACCATATCCACA
ACCGCAAACACATCATCTGCAACCACAACAACCAATTTCGCAGCAACAAGTACAACAACAACAACAACAACAACAACAAC
AACAACAACAACAACAACAACAACAACAACAACAACAACAAC
>TRIAE_CS42_6AS_TGACv1_492231_AA1577600.1 gene=919AA1B0821CD081AE119AE2EDF002FC class=Gliadin subclass=alpha
GGCTTGTTGCATGATGATCATCCTTCCTCATTCATCATTCTCATAAGTAGAGTGCATCATTCAAGCCAAGCAAGCACTGG
TCAATACAAATCCATCATGAAGACATTTCTCATCATTTCCCTCCTTGCTATCGTGGCGACCACCGCCACAACTGCAGTTA
GAGTTCCAGTGCCACAATTGCAGCCGCAAAATCCATCTCTGCAGCAACCACAAGAGCAAGTTCCATTGGTGCAACAACAA
CAATTTCCAGGGCAGCAACAAACATTTCCACCACAACAGCCATATCCGCAGCCGCAACCATTTCCAGCACAACAACCATA
TCCGCAGCCGCAACTATTTCCACAGCCGCAACCTTTTCCGCCACAACTTCCATATCCGCAGCCGCAACCATTTCCCCCAC
AACAACCATATCCACAACCGCAAACACAGCATCTGCAACCACAACAACCAATTTCGCAGCAACAAGCACAACAACAACAA
CAACAACAACAACAACAACAAATCCTTCAACAAATTCTGCAACAACAACAACTGATTCCATGCAGGGATGTCATCGTCTT
GCAACAACACAACATAGCGCATGAAAGCTCACAAGTATTGCAGCAAAGTAGTTACCAAGTGTTGCAACAATTATGTTGTC
AGCAGCTGCGGCAGATCCCCGAGCAGTCGCGGTGCCAAGCCATCAACAATGTCGTTCATGCTATTATTCTGCATCAACAA
CAACAACAACAAGGACAACATCAACAGTCGAGCCAGGTCTCCTACCAGCAGCCTCAGCAACAATATCCATCAGGCCAGGG
CTCCTTCCAGCCATCTCAGCAAAATCCACAGGCCCAGGGCTTTGTCCAACCTCAACATCTGCCCCAACTCGAGGAAATAA
GTAACCTAGCGCTGCAGACGCTACCAGCAATGTGCAATGTCTACATCCCTCCATATTGCTCGACCACCATTGCGCCATTT
GGCATCTTCGGTACTAACTGAGAAGAGAAGAACTCTAGTACTAGATATATGAAACACCGTGTTCTTAGTCCATGGTTTGG
TCGTTGTACCGTTGAAAATATAAGGTGACATGCACTATCAT
>TRIAE_CS42_6BS_TGACv1_513282_AA1637120.1 gene=74E2541E4C0575F115A6B38E8AAEADFE class=Gliadin subclass=alpha
GAATAAGATGAGTCATGTGTGTTATCACAACTTTTTGGTGGTGGAATGATAGTGCCACCAAACACAACATACCAAATTAT
GATTTCAGGAAGCACCCAAGCACTTTCCAGACAAGCAAATGCCAATTGTGAAGGAGATGATGCCATGGCAGCTATAAATA
GGCCTATAGCATGATGATCATCCTTCAGCATCCATCATTCTCATAAGTAGAGTGCATCATTCAAGCCAAGCAAGCAGTGG
TCAATACAAATCCACCATGAAGTCATTTCTCATCCTTGCCCTCCTTGCTATCGTGGCGACCACCGCCACAACTGCAGTTA
GAGTTCCAGTGCCACAATTGCAGCCACAAAATCCATCTCAGCAACAACCACAAGAGCAAGTTCCATTGGTGCAACAACAA
CAATTTCTAGGGCAGCAACAACAAAAATTTCCAGGGCAGCAGCAACCATTTCCACCACAACAGCCATATCCGCAGCCGCA
ACCATTTCTGCCACAACTACCATTTCCGCAGCCGCAACCATTTCCACCACAACAATCATATCCACAACCGCAACCACAGT
ATCCACAACCACAACAACCAATTTCGCAGCAACAAGCACAACAACAACAACAACAACAACAACAAATCCTTCAACAAATT
CTGCAACAACAACTGATTCCATGCAAGGATGTCGTCTTGCAACAACCCAACATAGCACATGCTAGCTCACAAGTATCGCA
ACAAAGTTACCAACTGTTGCAACAATTATGTTGTCAGCAATTGTGGCAGACCCCCGAACAGTCACGGTGCCAAGCCATCC
ACAATGTCGTGCATGCTATTATTCTGCATCATCAACAACAACAACAACAACAACAACAACAACAACAACAACAACAACAA
CAACAACAACAACAACAACCGTCGAGCCAGGTCTCCTACCAGCAGCCTCAACAATAATATCCATCGGCCCAGGGCTCCTT
CCAGCCATCTCAGCAAAACCCACAGGCCCAGGGCTTTGTCCAACCTCAACAACTGCCCCAGTTCGAGGAAATAAGGAACC
TAGCACTGCAGACGCTACCTGCAATGTGCAATGTCTACATCCCTCCATATTGCTCGACCACCATTGTGCCATTTGGCATC
ATCGGTACTAACTGAGAAGAGAAGAACTCTAGTACTAGATATATGAAACACCGTTTTCTTAGACCATGGTTTGGTCGTTG
TGGCGGTGAAAAATAAAGTGACATGATCTATCATGTAAGAACCCGAACTATACTATTTCAAACTTGGGAATAAAAGACAA
ACACAGGTCTTTTCTGCATATGATTGTTTGTTTGAGTTCCATTCATGTGCCCGTTCACAAGTTCACCC
>TRIAE_CS42_6BS_TGACv1_515228_AA1668380.1 gene=42445555679CE2AFFB153B7E9AA675D7 class=Gliadin subclass=alpha
CCTCATTCATCATTCTCATAAGTAGAGTGTATCATTCAAGCCAAGCAAGCAGTGGTCAATACAAATCCACCATGAAGACC
TTTCTCATCCTTTCCCTCCTTGCTATCGTGGCGACCACTGCCACAACTGCAGTTAGATTTCCAGTGCCACAATTGCAGCC
GCAAAATCCATCTCAGCAACAACCACAAGAGCAAGTTCCGTTGGTGCAACAACTACAATATCCAGGGCAACAACAACCAT
TTCCACCACAACAGCCATATCCGCAGCCGCAACCATTTCCATCACAACAACCATTGCCGCAACCGCAACCATTTCTGCCA
CAACTACCATATCCGCAGCCACAACCATTTCCACCACAACAACCATATCCACAACCGCAACCACAGTATCCGCAACCACA
ACAACCAATTTCACAGCAACAAGCACAACAAGCACAACAACAACAACAACAACAACAACAACAACAACAACAACAACAAC
AACAACAAATCCTTCAACAAATTCTGCAACAACAACAACTGATTCCATGCAGGGATGTCGTCTTGCAACAACACAACATA
GCGCATGCAAGCTCACAAGTATTGCAACAAAGTAGTTACCAACTGTTGCAACAATTATGTTGTCAACGTTTGTGGCAGAT
CCCCGAGCAGTCGCGGTGCCAAGCCATCCACAATGTCGTTCATGCTATTATTCTGCAACAACAACAACAACAACAACAAC
AACAACAACAACAACAACAACAACAACAACAACAACAACAACAACAACAACAACAACAACAACAACAACAACAACAACAA
CAACAACAACAACAACAACAACAACAACAACCGTCGAGCCAGGTCTCCTACCAGCAGCCTCAGCAACAATATCCATCGGG
CCAGGGATCCTTCCAGCCATCTCAGCAGAACCCACAGGCCCAGGCCTCTGTCCAGCCTCAACAACTTCCCCAGTTCGAGG
AAATAAGGAATCTAGCACGGCAGACGCTACCGGCAATGTGCAATGTCTACATCCCTCCATATTGCTCGACCACCATTGCG
CCATCTGGCATCTTTGGTACTAACTGAGAAGAGAAGAACTTGTACTAGATATATGAAACACCGTTTCCTTAGTCCATGGT
TTGGTCGTTGTAGCGGTGGAAAAATAAAGTGACATGCACTATCATGTAAGAACCCGAACTATACTAGTTCAAACTTGGGA
ATAAAAGACAAACACATGTCTTGTCTG
>TRIAE_CS42_6BS_TGACv1_516419_AA1675140.1 gene=97DE92A47A25A54CEAEFCE19FAE07D38 class=Gliadin subclass=alpha
ATTCATCATTCTCATAAGCAGAGCGCATCATTCAAGCCAATCAAGGAGTGGTCAATACAAATCCACCATGAAGACCTTTA
TCATCCTTGCCCTCCTTGCTATTGTGGCGACCACCGCCACAACTGCAGTTACAGTTCCAGTGCCACAATTGCAGCCACAA
AATCCATCTCAGCAACAACCACAAAAGCAAGTTCCATTGGTGCAACAACAACAATTTCTAGGGCAGCAACAACCATTTCC
ACCACAACAGCCATATCCGCAGCCGCAACCATTTCCATCACAACAACCATATCCACAGCCACAACCATTTCTGCCACAAC
TACCATATCCGCGTCCGCAACCATTTCTACCACAACAACCATATCCACAACCGGAACCACAGTATCCGCAACCACAACAA
CCAATTTCGCAACAGCAGCAGCAGCAACAACAACAACAACAACAAATCCTTCAACAAATTTTGCAACAACAACTGATTCC
ATGCAGGGATGTCATCTTGCAACAACACAACATAGCGCATGCAAGCTCACAAGTTTTGCAACAAAGTACTTACCAGTTGT
TGCAACAATTGTGTTGTCAGCAGCTGTGGCAGATCCCCGAGCAGTCGCGGTGCCAAGCCATCCAGAATGTTGTTCATGCT
ATTATTCTGCATCAACAACAACAACGACAACAACAACAACAACAACAACAACAACAACAACAACAACAACAACAACAACA
ACAACAACAACAACAACAACAACAACAACAACAGCAGCAACAACCGTCGAGCCAGGTCTCCTTCCAACAGCCTCAGCAAC
AATATCCATCAGGCCAGGGCTCCTTCCAGCCATCTCAGCAAAACCCACAGGCCCAGAGCTCTGTCCAACATCAACAACTA
CCCCAATTTGAGGAAATAAGGAACCTAGCACTGCAGACGCTACCAGCAGTGTGCAATGTCTACATCCCTCCATATTGCTC
GACCACCATTGCGCCATTTGGCATCTTCGGTACTAACTGAGAAGAGAAGAACTCTAGTACTAGATATATGAAACACTGTT
TTCTTAGTCCATGGTTTGGTCATTGTAGCGGTGAGAAAATAAAGTGACATGCACTATCATGTAAGAACCCGAACTATACT
AGTTCAAACTTGGGAATAAAAGACAAACACAGGTCTTGTCTACATATGGTTGTTTCTTTGTGTTC
>Novel_11 gene=46F6DEB9612556722F8E946E53E6DDE1 class=Gliadin subclass=unknown
ATCACCCTTCACACAAACGTAAACATCGAAGCAAGCTTGTAGCCAACCACCATGAAGACCATGTTCATCCTCGCTCTCAT
TGCCCTCGCGGCGACCAACGTCGTTGCGCAGTTGGACACTACATGTAGCCATGGCTATGGGCAATGCCAGCAGCAGCCGC
AACAGCAGGTGAACACATGCGCTGCTCTCCTGCAGCAGTGCAGCCCGACACCATATGTCCAGTCACAGATGTGGCAGGCA
AGCGGTTGCCAGGTGATGCGGCAACAGTGCTGCCAGCCGCTGGCCCAGATCTCGGAGCAGGCTCGGTGCCAAGCTGTCTG
TAGCGTGGCCCATGTCATCATGCGACAGCAGCAAGGGCAAAGTTTCAGTCAGCCTCAGCAACAACAAGTGCAAAGTTTCG
GTCAGCCACATCAGCAGGTTCCGGTTGAGATAACGAGGATGGTGCTTCAGACCCTTCCATCGGTCTGCAGCGTGAACATC
CCGCAATATTGCGCCACCACCCCATGCAGCACCATCTTTCAGACCCCCTACAACATCCCTATGGCCGCTACCTGTGTTGG
TGGTACCTGCTAAAATCGGTGTTGCGCTGACTAGATCGATCACCATTTAGTTTAGATGATGGATGAAGGGTGAAAAATAA
AATAAAAGTGCCATACATCATCATGTGTGGCCAGTGATGTTGCAACATAGAAATAAGAAACCTTTGTTTCTGAATAAAGC
TTTTGTCTGAATAAAATTGCATGTTTT
>TRIAE_CS42_7AS_TGACv1_569550_AA1818880.1 gene=13ABE73601F8A94B7F641666746D5986 class=Prolamin subclass=Avenin
ATCACCCTTCACACAAACATAAACACCAAAGCAAGCTTATAGCCAGCCACCATGAAGACCATGTTCATCCTCGCTCTCCT
CGCCTTCACGGCGACAAGCGCAGTTGCGCAGCTGTACACTACCTGTAGCCAGGGCTACGGGCAATGCCAGCAGCAGCCGC
AGCCACAGCCGCAGATGAACACATGCGCTGCTTTCTTGCAGCAGTGCATCCAGACACCATATGTCCAGTCACAGATGTGG
CAGGCAAGCAGTTGCCAGTTGATGCGGCAACAGTGCTGCCAGCCGCTGGCCCAGATCTCGGAGCAGGCTCGGTGCCAGGC
CGTCTGTAGCGTGTCACAGATCATCATGCGGCAGCAGCAAGGGCAACGTTTCGGCCAGCCTCAGCAGCAGCAAGGGCAAA
GTTTCGGCCAGCCTCAGCAGCAGGTTCCGGTTGAGATAATGAGGATGGTGCTTCAGACCCTTCCGTCAATGTGCAGCGTG
AACATCCCACAATATTGCACCACCACCCCGTGCAGCACCATCACCCCCGCCATCTACAGCATCCCCATGACAGCTACCTG
TGCTGGTGGTGCCTGCTAAGATCTGTGATGTGCTAGCTAGATCGATCACCGTTTAGTTGATCGATGAAGAGTTACAAAAT
AAAAGTGCCATACATCATCATGTGTGGCCAGTACTATTGCAACTTGGAAACAACAGACCTCTGTTTCTGAATAAAGCTTT
TGTCCGAATAAAATTGCATGTTTTACATGATAAATGAAATGTCAGAAGCCTCTCACCTCACT
>Modified_TRIAE_CS42_7AS_TGACv1_569550_AA1818910.1 gene=0D16E3FD92EC7EFCDB178FD25F4DEF55 class=Prolamin subclass=Farinin
ATTTGTAGCAAGGGCTTCGGACAATGCCAACACCACCAACAATCGGGGCAACAACAGTTGCTGGATCAGATGAAGCCATG
TGTGGCTTTCGTACAACATCAGTGTAGCCCAGTGAGAACACCATTCCCACAAACACAGGGAGAGCAGCATAGCAGTTGCC
AAACTGTGCAACACCAATGCTGTCGGCAGCTAGTGCAGATCCCAAAGCAAACCCGGTGCAAGGCCATCCAGAGCATGGAG
GAGGCTATCATTCAACAACAACCCCAACAACAATGGAAGGGGCCCCAACAGCAAGCACAACTTAAGAGCATGAGGATGTT
GCTTCAGACCCTGCCGTCTATGTGCAACATCTACGTCCCGGTACAATGCCAGCAACAACAACAACTGGGGCGACAACAAC
AACAACAGCTGCAGGAGCAGTTAAAACCGTGTGCGACATTCCTACAACATCAATGTAGGCCAATGACAGTGCCATTCCCG
CATACACCAATGCAGAAGCCTACAAGCTGCCAGAACGTGCAGTCCCAATGCTGCCGGCAGCTAGCACAGATCTCAGAGCA
ATTCCGCTGCCAAGGCATCCATAATGTGGCAGAGTCTATCAGGCAACAACAACAACACCAACCACAACAGGAAGCACAAC
TTGAGGGCCTGAGGATGTCACTTCACGCCCTAGCATCGATGTGCAAAATCTACATCCCTGTACAATGCCCAACCACCGCC
ACCACCCCCTATAGCATTACCATGACAGCTAGCTCTACCGGTGGTACCTGCTAGTTGATCAATGTAGCAGTTGCAAAAAT
AAAAATGTCATGCATCATCATGTGTGACTAGTACTAATTGCAACATGGAAATAATAAACAGATGTTCC
>Modified_TRIAE_CS42_7AS_TGACv1_569550_AA1818940.1 gene=D84B1A412EEF4166D463275B200D026B class=Prolamin subclass=Avenin
ACAGCGTGGTAGAGGCTATCATGCAACAACAACCCCAACAACAATGGCAGGAGCCCCAACAGCAAGCACAACATAAGAGC
ATAAGGATGTTGCTTGAGAACCTATCATTGATGTGCAGCATCTCCGTCCCGGTACAATGCCAGCAACAACAACAATTGGG
CCAACAACAACAACAATAATTGCAGGAGCAGTTGACACCGTGTGCGACATTCCTGCAGCAGCAGTGCAGCCCAATGACAG
TGCCATTCCCCCAGACACTGGTGGATCAGCCTACCAGCTGCCAGAATGTGCAACACCAATGTTGCCGGCAGTTATCACAT
ATCCCGGAGCAATTCCGTTGCCAAGCCATCCACAACGTGGCTGAGGCTATCAGGCAACAACGACCCCAACAACAATGGCA
GGGTATGTACCAGGCCCAGCAGCCAGCACAACTTGAGAGCATCAGGATGTCGCTTCAGGCCCTGCGGTCGATGTGTAGCA
TCTACATCCCGGTACAATGCCCCGCCCCCACCGCCTACAACATTCCCATGGTGGCTACTTACCCTGGTGGTGCGTACTAG
TTGATCAATGTAGCGGTGGCAAAATAAAAATGTCATGCATCATCATGTGTGGCAAGTACTAGTTGCAATATGGAAATGAT
GAATAAATGTTCCTGAATAAAGCATTTGTCTGAAT
>Modified_TRIAE_CS42_7AS_TGACv1_569881_AA1826190.1 gene=283BBFBF2AC921D9710A0726C62A261C class=Gliadin subclass=unknown
ATCACCCTTCACACAAACATAAACACCAAAGCAAGCTTGTAGCCAGCCACCATGAAGACCATGTTCATCCTCGCTCTCCT
CACCTTCACGGCGACCAGCGCAGTTGCGCAGCTGGACACTACCTGTAGCCAGGGCTACGGGCAATGCCAGCAGCAGTCGC
AGCCTTAGATGAACACATGCGCTGCTTTCCTGCAGCAGTGAGCCAGACACCATATGTCCAGTCACAGATGTGGCAGGCAA
GCAGTTGCCAGTTGATGCGGCAACAGTGCTGCCAGCTGACACGTCTTCATCGTATCTACTTTTCCAAACACTTTTGACCT
TATTTTGGACTCTAACTTGCATGATTTGAATGGAACTAATCCGGACTGACGCTGTTTTCAGCAAAATTGCCATGGTGTTA
TTTTTGTGCAGAAATAAAAGTTCTCGGAATGGCCTGAAACTTCACGGAGAATATTTTTGAAATATATAGAAAATACTGGC
GAAAGAATCAACGCTAGGGGCCCACACCCTGTCAACGAGGGTGGGGGGCGCGCCCCCTATCTCGTGGGCCCCCTGAGGCT
CCACCGACCTCAACTCCAACTCTATATATTCACGTTCGGGGAGAAAAAATCAGAGAGAAGGATTCATCATGTTTTACGAT
ATGGAGCCGTCGCCAAGCCCTAATCTCTCTCGGGAGGGCTGATCTGGAGTCTGTTCGGGGCTCCGGAGAGGGGAATCCGT
CGCCATCGTCATCATCAACCTTCCTCCATCACCAATTTCATGATGCTCGCCGCCGTACGTGAGTAATTCCATCGTAGGCT
TGCTGGACGGTGATGGGTTGGATGAGATTTATCATGTAATCGAGTTAGTTTTGTTAGGGTTTGATCCCTAGTATCCATTA
TGTTCTGAGATTGATGTTGCTATGACTTTGCTATGCTTAATGCTTGTCACTAGGGCCCGAGTGCCATGATTTCAGATCTA
AACCTATTATGTNN
>Modified_TRIAE_CS42_7AS_TGACv1_571266_AA1846420.1 gene=DCA282BC272C1C360805B7FCA61818DC class=Gliadin subclass=unknown
AAATCATGCCATGATACCTATAAATAGAATACCAATGAAGATCCTCATCCATCATCCTTTAATCAAATATATATATCAAA
GAAAACTGGTAACCAGACATCATGAAGACCTTGTTCATCTTCTCTCTCCTCACCCTTGCAGTTACCGATGCTGTTGCGCA
GCTAGACACTACCCGTAGCCAGTGCTCTGAACATTGTCAGCAGCAGCAACAACCATGGCAACAATGGCGGCAGCAGATGT
ACCCATGTGTGGAATTTCTGCAGCACGAGTGCAGCACAGTGACACTGCCATTTGTCCAGTCCCGTATGTGGCAACTTAGC
AGCTGCCATATAATGCGACACCAGTGCTGCCTGCAGCTAGCACAGATCCCGGAGCAGTTCAGGTGCCAGGCCATCCATAG
CGTGGCTCAAGCTATCATGCAGCCGCAGCCCCAGCGGCAAGCTCCGGTTGAGATCATGAGGATGTCGCTTCAGACCTTGC
CGTCGATGTGCAACGTGTATGTGCCGGCATACTGCAACCGCCACGGCATCCCCATGGCCAGATGCAGCGGTGGATGGGTC
TGTGAGTCAATGTAGTGGTGGCAGTATAAAAGTGCCCGGCATGATCATGCGTGGCCTGTACGGATGTACTAGTTGCAACT
TGGAAATAACAATCAACATCTGTTTCTGAATGAATAAAGCATTTTCCTGAATAACACCGCATGTCTTGCATGGTACTTCC
TCCGTCCCAAATTACTTGTCGCAGAAATGGATGTATCTAGAACTAAAATACATCTAGATACATCCA
>Modified_TRIAE_CS42_7DS_TGACv1_621482_AA2016960.1 gene=DF04F5F922D89B90CFE5986A96C39EDE class=Gliadin subclass=unknown
ATCACCCTCCACACAAACATAAACATCGAAGCAAGCTTGTAGCCAACCACCATGAAGACCATGTTGATCCTCGCTCTCAT
TGCCCTCGCGGCGACTAGCGTCGTTGCGCAGCTGGACACTACATGCAGCCAGGGCTATGGGCAATGCCAACAGCAGCCAC
AACAACAGGTGAACACATGCGCTGCTCTCCTGCAGCAGTGTAGCCCGACACCATATGTCCAGTCACAAATGTGGCAGGCA
AGCGGTTGCCAGTTGATGCGGCAACAGTGCTGCCAACCGCTGGCCCAGATCTCGGAGCAGGCTCGGTGCCATGCCGTCTG
CGGTGTGGCCCAGGTCATCATGCGGCAGCAGCAAGGGCAAAGTTTCGGTCAGCCTCAGCAGCAGCAAGGGCAAAGTTTTG
GCCAGCCTCAACAGCAGGTTCCCATTGAGATAAGAAGGATGGTGCTTCAGACCCTTCCATCGATGTGCAACGTGAACATC
CCGCAATATTGCACCACCACCCCATGCAGCACCATCACTCAGACCCCCTACAACGTCCCTATGGCCACTACCTGTGTTGG
TGGTACCTGCTAAGATCTGTGATGCGCTAACTAGACCGATCACCATTTAGTTTAGATGATGGATGAAGGGTGAAAAATAA
AATAAAAGTGCCATACATCATCATGTGTGGCCAGTACCGTTGCAACATAGAAATAAGAAACCTTTGTTTCTCAATAAAGC
TTTTGTCTGAATAAAAGTGCATGTTTGCATGATAAATGAGATCACACAAGTATCTCAC
>Novel_12 gene=9797353D8E3B9192486FD30B05413727 class=Gliadin subclass=unknown
CTCATCACCCTTCACACAAACATAAACACCAAAGCAAGCTTATAGCCAGCCACCATGAAGACCATGTTCCTCCTCGCTCT
CCTCGCCTTCACGGCGACAAGCGCTGTTGCGCAGCTGTACACTACCTGTAGCCAGGGCTACGGGCAATGCCAGCAGCAGC
CGCAGCCGCAGCCGCAGCCACAGCCGCAGATGAACACATGCGCTGCTTTCCTGCAGCAGTGCAGCCAGACACCACATGTC
CAGACACAGATGTGGCAGGCAAGCGGTTGCCAGTTGGTGCGGCAACAGTGCTGCCAGCCGCTGGCCCAGATCTCGGAGCA
GGCTCGGTGCCAGGCCGTCTGTAGCGTGGCACAGATCATCATGCGGCAGCAGCAAGGGCAAAGTTTCGGGCAGCCTCAGC
AGCAGGTTCCGGTCGAGATAATGAGGATGGTGCTTCAGACCCTTCCGTTGATGTGCAGAGTGAACATCCCACAATATTGC
ACCACCACCCCGTGCAGCACCATCACCCCCGCCATCTACAGCATCCCCATGACAGCTACCTGTGCTGGTGGTGCCTGCTA
AGATCTGTGATGTGCTAGCTAGATCGATCACCGTTTAGTTGATCGATGAAGAGCTACAAAATAAAAGTGCCATACATCAT
CATGTGTGGCCAGTACTATTGCAACTTGGAAATAACAGACCTCTGTTTCTGAATAAAGCTTTTGTCC
>Modified_TRIAE_CS42_7DS_TGACv1_621482_AA2016990.1 gene=5CEA92F25C52AEB622958D9026FC2163 class=Prolamin subclass=Farinin
ATCAACCTTTAGACAACCACAATCAGCAAACCAACTTGAGGCTAGCCACCATGAAGACAATGTTCATCCTCGCTCTCCTC
GCCCTTGCAGCATCCACCGCCATTGCCCAATTGGAAACCATATGTAGCCAGGGCTTCGGACAATGCCAACACCACCAACA
ACTAGGGCAACAACAGTTGCTGGATCAGATGAAGCCATGTGTGGCTTTCGTACAACATCAGTGTAGCCCAGTGAGAACAC
CATTCCCCCAAACACGGGGAGAGCAGCATAGCAGTTGCCAAACCGTGCAACACCAATGCTGTCGGCAGCTAGTGCAGATC
CCAGAACAAGCCCGGTGCAAGGCCATACAGAGCGTGGAAGAGGCTATCATTCAACAACAGCCCCAACAACAATGGAATGA
GCCCCAACAGGAAGCACACCTTAAGAGCATGAGGATGTCGCTTCAGACCCTGCCGTCTATGTGCAACATCTACGTCCCGG
TACAATGCCAGCAACAGCAACAACTGGGGCGACAACAACAACAACAGTTGCAGGAGCAGTTAAAACCGTGTGCGACATTC
CTACAACATCAATGTAGGCCAATGACAGTGCCATTCCCGCATACACCAGTGCAGAAGCCCACCAGCTGCCAGAACGTGCA
GTCCCAATGCTGCCGGCAGCTAGCACAGATCCCAGAGCAATTCCGCTGCCAAGCCATTCATAATGTGGTAGAGTCTATCA
GGCAACAACAACATCACCAACCACAACAGGAAGTACAACTTGAGGGCCTGAGGATGTCACTTCACACCCTACCGTCGATG
TGCAAAATCTACATCCCTGTACAATGCCCAGCCACCACCACCACCCCCTATAGCATTACCATGACAGCTAGCTATACCGA
TGGTACCTGCTAGTTGATCAATATAGCAGTGGCAAAATAAAATGTCATGCATCATCATGTGTGCCTAGTACTAATTGCAA
CATGGAAATAATGAACAGATGTTCCTGAA
>Modified_TRIAE_CS42_7DS_TGACv1_623321_AA2051980.1 gene=AA05ED273BEEE2F8797DB8CF965B2D94 class=Prolamin subclass=Avenin
ATCAACCTTCAGACAACCACAAACAACAAAGCAAACTTGAGGCTAGCCACCATGAAGGTCTTCATCCTGGCTCTCCTTGC
CCTCGCAGCAACCACCGCCATTGCCCAGTTGGAAACCACATGTAGCCAGGGCTTTGGACAATCCCAACAACAACAACAAC
CTGGTCAACGACAGTTGCTGGAGCAGATGAAGCCGTGTGTGGCATTCCTGCAACAAAAGTGTAGCCCACTGAGAATGCCA
TTCCTCCAGACACAAGTCGAGCAACTTAGCAGCTGCCAGATCGTGCAATACCAATGCTGCCAGCAGTTGGCGCAGATCCC
AGAGCGAACCCGGTGCCATGCCATCCACATCGTGGTAGAGGCTATCATTCAACAACAATCCCAACAACAATGGCAGGAGC
CCCAACAGCAAGCACAACATAAGAGCATGAGGATGTTGCTTGAGAACCTATCATTGATGTGCAACATCTACGTCCCGGTA
CAATGCCAGCAGCAACAACAACTGGGGCAACAACAACAACAACAGTTGCAGGAGCAGTTGACACCGTGCACGACATTCCT
GCAACAGCAGTGTAGCCCAGTGACAGTGCCATTCCCCCAGATACCGGTGGATCAGCCTACCAGCTGCCAAAATGTGCAGC
ACCAATGTTGCCGACAGCTATCACAGATCCCAGAGCAATTCCGTTGCCAAGCCATCCACAACGTGGCGGAGGCTATCAGG
CAACAACAACCCCAACAACAATGGCAGGGTATGTACCAGCCCCAGCAGCCAGCACAACTTGAGAGCATTAGGATGTCGCT
TCAGGCCCTGCGGTCGATGTGTAGCATCTACATCCCAGTACAATGCCCCGCCCCCACCACCTACAACATTCCATTGGTGG
CTACCTACACTGGTGGTGCGTGCTAGATGATCTATGTAGCGGTGGCAAAATAAAAATGTCATGCATCATCATGTGTGGCA
AGTACTAGTTGCAATATGGAAATGATGAATAAATGTTCCTGAATAAAGCATTTGTCTGAATAAAACTACATATTTCCATG
ATAGATGAAAATTTTGAATCTTCTGGTTGAACTTAACCATCACCGTATTCTGTATGTCTCCCATTAAACCAGCAGTTCAT
AGC
>Novel_13 gene=2F675C8300F64AE1A378C540E0909D81 class=Gliadin subclass=omega
ATCATCCAAACTTCACACACCTAGACCACAAGCATCAAAGGCAAGCAAGCAGTAGTAACCACAAATCCAAGATGAAGACC
TTCCTCATCTTTGTCCTCCTTGCCATGGCGATGAAGATCGCCACTGCCGCTAGGGAGTTAAACCCTAGCAACAAAGAGTT
ACAATCACCTCAACAATCATTTTCCCATCAACAACAACCATTTCCACAGCAGCCATATCCACAACAACCATATCCATCAC
AGCAACCATATCCATCGCAACAACCATTTCCCACACCCCAACAACAATTTCCCCAGCAATCACAACAACCATTTACCCAG
CCCCAACAACCGACCCCCTTACAACCACAACAACCATTCCCCCAGCAACCCCAACAACCACAACAACCTTTTCCACAACC
CCAACAACCATTTCCCTGGCAACCACAACAACCATTTCCCCAGACCCAACAATCGTTCCCTCTCCAACCACAACAGCCAT
TCCCCCAGCAACCCCAACAACCATTTCCCCAGCCCCAACTACCATTCCCCCAGCAATCAGAACAAATAATTCCCCAGCAA
CCCCAACAACCATTCCCCCTGCAACCGCAACAACCATTCCCCCAGCAACCCCAACAACCATTTCCCCAGCCCCAACAACC
AATCCCCGTGCAACCACAACAATCATTCCCCCAACAATCCCAACAATCACAACAACCTTTTGCCCAGCCCCAACAATTAT
TTCCTGAACTCCAACAACCAATTCCCCAGCAACCACAACAACCATTCCCCCTGCAACCGCAACAACCATTCCCCCAGCAA
CCGCAACAACCATTCCCCCAGCAACCGCAACAATCATTTCCCCAGCAACCACAACAACCATTCCCCCAGCAACCGCAACA
ACCATTCCCCCAACAACCACAACAACCATTCCCTCAACAACCACAACAACCATTCCCCCTACGACCGCAACAACCATTTC
CCCAGCAACCCCAACAATCACAACAATCATTTCCCCAGCCCCAACCCCAGCAACCCCAACAACCATCCATCCTTCAACCA
CAACAACCATTACCCCAACAACCACAACAACCATTTCAACAGCCCCAACAACAATTATCCCAGCAACCAGAACAAACAAT
TTCCCAGCAACCCCAACAACCATTCCCCCAGCAACCACACCAACCTCAACAACCATATCCACAACAACAACCATATGGGA
GTAGTCTTACAAGCATCGGTGGCCAATGAAATGAACACCTGTAATACAAGACGGATGGATCATCGTTGTTTAGTCAATGA
GCGTTCAATGTAACGATGATAAATAAAGTGATGTGCACCATAATGTGTAACCCCGACCTATACTAGTTCAAACATGGGAA
TAAAAGACAAAGAAAGTTCTTGTCACAAAGAC
>TRIAE_CS42_U_TGACv1_641359_AA2093000.1 gene=59CEE9A8577A72CFA2BB06EBB62B7C0A class=Gliadin subclass=alpha
ATCCATCATCTCATAAGTAGAGCGCATCATTTAAGCCAAGCAAGCGGGGGTCAATAAAAATCCACCATGAAGACCTTTCT
CATCCTAGCCCTCCTTGCTATCGTGGCGACCACCGCCACAAGTGCAGTTAGAGTTCCAGTGCCACAATTGCAGCCGCAAA
ATCCATCTCAACAACAACCACAAGAGCAAGTTCCATTGATGCAACAACAACAACAATTTCCAGGGCAGCAAGAACAATTT
CCACCACAACAGCCATATCCGCATCAGCAACCATTTCCATCACAACAACCATATCCGCAGCCGCAACCATTTCCGCCACA
ACTACCATATCCGCAGACGCAACCATTTCCACCACAACAACCATATCCACAACCGCAACCACAGTATCCGCAACCACAAC
AACCAATTTCGCAGCAACAAGCACAACAACAACAACAACAACAACAAATCCTTCAACAAATTCTGCAACAACAACTGATT
CCATGCAGGGATGTTGTCTTGCAACAACACAACATAGCGCATGCAAGCTCACAAGTATTGCAACAAAGTAGTTACCAACA
GTTGCAACAATTATGTTGTCAGCAACTGTTTCAGATCCCCGAGCAGTCGCGGTGCCAAGCCATCCACAATGTCGTTCATG
CTATTATTCTGCATCATCATCAACAACAACAACAACAACCGTCGAGCCAGGTCTCCTACCAGCAGCCTCAGGAACAATAT
CCATCAGGCCAGGGCTCCTTCCAGTCATCTCAGCAAAACCCACAGGCCCAGGGCTCTGTCCAGCCTCAACAACTGCCCCA
GTTCCAGGAAATAAGGAACTTAGCGCTGCAGACGCTGCCAGCAATGTGCAATGTCTACATCCCTCCATATTGCTCGACCA
CCATTGCGCCATTTGGCATCTTCGGTACTAACTGAGAAGAGAAGAACTCTAGTACTAGATATATGAAACACCGTTTTCTT
AATCGACAGTTTGATCGTTGTAGCGGTGAAAAAATAAAGTGTCATGCACTATCATGTAAGAACCCGAACTATACTAGTTC
AAACTTGGGAATAAAAGACATACACATGTCTTGTCTGCATATGATTATTTGTTTGAGTTCCATTCATGTGCCCGTTCAGA
AGTTCACCCCTAATTAAATATATTATGCATTAACTAGATAT
>TRIAE_CS42_U_TGACv1_641583_AA2098760.1 gene=6B0ABA8F2672A4C19BA00C38E3A12578 class=Gliadin subclass=unknown
CGAGAAGCATCCATGCACTTTTAAGAAAAGAAATGCAAAGATGAAAAAAAAGGCGATGACATTATAAATAGGGCTTCACC
ATGAAGACCCTCCATCACCCCACCATTCACTCAACTTGAGAACAAACATTATCTAACACAAATCAACCATGAAGAAATTC
CTCGTCCTTGCCCTCATTGTCATCGCGGCGACCACCACGGCCGCCGAACCCTTTACTGCATTCCGTATTGCTTCGGAGCC
GCAACATCCATCATCTCCAGAGCAGCAACCAACTCTGCAGCCACAAGAACATCCAGTTCCACATCAAAAGTTGAACCCTT
GCAGGGATGCCCTCCTACACCAGTGTAGCCCAGTAGCTGATATGTCGTTCCTCCGGTCACAAGTGGTGCAACATAGCAGC
TGCTTGGTAATGTGGGAGCAGTGTTGTCAGCAACTAAAAGCGATCCCCAAGCAGTCAAGATGTGAGGCCATCCACAACGT
CGTGCACGCCATTATTTTGCAACAGCAAAAACAATTGGTACAAGGTACTTCAACCCAACCTCAGCAGCAGCAACAACAAG
GTCAACAAGAACATGGTCAGGGTTCTAGCCAGCCACAACACCAACAACAACAACAGCAACTGGATCAGGGTTGGATCGTG
GCGATAGGGACATGGGTGATTCAGACCGTTCCGGCAATGTGCGACGTGCATGTTCCACCATACTGCTACACCACCATATC
ATCATCGAGTGACGTCACTACCGGAATGGGCGGCTACTGAGAAGATGAGAGCTCTAGTATCCGAAAAATGGACCACCAAT
GTTTAGTCAATGGTCCGATCCATATGTAGCGGTGAAAAATAAAGTGCCATGCATTATCATGTGTGGACTAGACTGGCACT
AGTTCAAACTTGGGAATAAAAGGCAAACTAAGTTATTTTCTGCATATAGCGTTATCCGCGTGTTTCCATTCGGGCACACG
TGGATATGTTCATTCCTAACCACAATATTATGCATTAACTATCTTTGTACTCCCTCCGTTTTTACTTACTCCGCGTATTA
GTTTTGACTCAAGTCAAACTTTATAAAGTTTGACCAAGTTT
>Novel_24 gene=82719E1D10F3846EC0B5B56831D7FFE5 class=Gliadin subclass=unknown
ATTCATCATTCTCATAAGTAGAGTGCATCATTCAAGCCAAGCAAGAACTGGTCAATACAAATACACCATGAAGACTTTTC
TCATCCTTGCCCTCCTTGCTATTGTGGCGACCACTGCCACAACTGCAGTTAGAGTTCCAGTGCCACAATTGCAGCCGCAA
AATCCATCTCAGCAACAACCACAAGAGCAAGTTCCATTGGTGCAACAACAACAATTTCCAGGGCAGCAACAACCATTTCC
ACCACAACAGCCATATCCGCAGCCGCAACCATTTCCATCACAACAACCATATCCGCAGCCGCAACCATTTCCGTCACAAC
TACCATATCCGCAGCCGCAACCATTTCCACCACAACAACCCTATCCACAACCGCAACCACAATATCCGCAACCACAACAA
CCAATTTCGCAGCAACAAGCACAACAACAACAACAACAACAACAACAACAAATCCTTCAACAAATTTGCAACAACAACTG
ATTCCATGCAGGGATGTCGTCTTGCAACAACACAACATAGTGCATGCAAGCTCACAAGTATTGCAACAAAGTAGTTACCA
ACTGTTGCAACAATTATGTTGTCAGCAGCTGTGGCAGATCCCCGAGCAGTCGCGGTGCCAAGCCATCCACAATGTCGTTC
ATGCTATTATTCTGCATCAACAACAACAACAACAACAACAACAACAACAACAACCATCGAGCCAGGTTTCCTACCAGCAG
CCTCAGCAACAATATCTATCAGGCCAGGGCTCCTTCGAGCCATCTCAGCAAAACCCACAGGCCCAGGGCTCTGTCCAGCC
TCAACAACTGCCCCAGTTCGAGGAAATAAGGAACCTAGCGCTACAGACGCTACCAGCAACCTGCAATGTCTACATCCCTC
CATATTGCTCGACCACCATTGCGCCATTTGGCATCTTCGGTACTAACTGAGAAGAGAAGAACTCTAGTACTAGATATATC
AAACATCGTGTTCTTAGTCCATGGTTTGGTCGTTGTACTGGTGAAAATATAAAGTGACATGCACTACCATGTAAGAACCC
GAACTATACTAGTTCAAACTTGGGAATAAAAGACAAAGCCAGGTCTTGTCTG
>TRIAE_CS42_U_TGACv1_642525_AA2118960.1 gene=637A262EA9DDEA8E1AD7C208C9106623 class=Prolamin subclass=Farinin
AGTTAGAAAAGGGGAAAAACAGACACTTTACAAAAGCTATCTAGGAAAGAAATGGGATGCAGCAAATCATGCCATGATAC
CTATAAATATAATACCAAAGAAGATCCTCATCCATCATCCTTTAACCAAATATATATATCAAATCAAACTAATAACCAGA
CATCATGAAGACCTTGTTCATCCTCGCTCTCCTCACCCTCGAGGGGACCAACGCTGTTGCGCAGTTGGACACTACCTGTA
ACCAGGGCTCCGAGCAATGTCAGCAGCAGCAACAACCATGGCAACAATGGCAGCAGCAGATGGACCCATGTGTGCAATTC
CTGCGGCACCAATGCAGCACAGTGACACTGCCATTTGTGCAGTCGCGTATGTGGCAACTTAGCAGTTGCCATATAATGCG
ACACCAGTGCTGCCAGCAGCTAGCGCAGATCCCAGAACAGTTCAGGTGCCATGCTATCCACAACGTGGCTCAAGCCATCA
TGCAGCCGCAGCCCCAACAGCAGTGGCAGGGCATGTACCAGCCCCAGCAACAAGCTCCGCTTGAGATCATGATGATGTCG
CTTCAGATCTTGCCGTCGATGTGCAGCGTGTACGTCCCGGCATACTGCCAGGTGTAGCGGTGGATGAGTCTGTGAATCAG
TAAGAGTGCCTGTACTAGTTGCAACTTGGAAATAACAACCAACATCTGTTTCTGGATGAATAAAGGATTTTCCTGACTAA
CATTGCATGTCTTGCATGATAGATGAAATCTAAGACGCATCTGACTGAACTGGACCATCATCATA
>Novel_14 gene=875B30DEB4374D8D903E56FDC037D3E7 class=Gliadin subclass=unknown
ATCACCCTTCACACAAACATAAACATCGAAGTAAGCTTGTAGCCAACCACCATGAAGACTATGTTCATCCTCGCTCTCAT
TGCCGCGGCGACCAGCGTCGTTGCGCAGCTGGACACTACATGCAGCCAGGGCTATGGGCAATGCCAGCAGCAGCCGCAGC
AGCAGGTGAACACATGCTCTGCCCTCCTGCAGCAGTGTAGCCCGACACCATATGTCCAGTCACAGATGTGGCGGGCAAGC
GGTTGCCAGTTGATGCGGCAACAGTGCTGCCAGCCGCTGGCCCAGATCTCAGAGCAGGCTCGGTGCCAGGCTGTCTGCAG
CGTGGCCCAGGTCATCATGCGACAGCAGCAAGGGCAAAGTTTCGGTCAGCCTCAGCAACAAGTGCAAAGTTTCAGCCAGC
CTCAGCACCAGGTTCCGATTGAGATAACGAGGATGGTGCTCCAGACCCTTCCATCGATGTGCAACGTGAACATCCCGCAA
TATTGCACCACCACCCCATGCAGGACCATCACTCAGACCCCCTACAACATCCCTATGACCGCTACCTGTGTTGGTGGTAC
CTGCTAAGATCTGTGCTGCGCTAACTAGATCGATCGCCATTTAGTTTAGATGATGGATGAAGGGTGAAAAATAAAGTAAA
AGTGCCATATATCATCATGTGTGGCCAGTACTGATGCGACATAGAAATAAGAAACCTTTGTTTCTCAATAAAGCTTTTGT
CTGAATAAAATTGCATGTTTTGCATGATAAGTGAGATCATAGAAGTATCTCACCTTATTGAAGTACTATTGCAACTTTAA
ATAACAAACATCTGCTCCTGAATAAATCTGTTGTCAAAATAAAATTGCATGTTTTGCG
>Modified_TRIAE_CS42_U_TGACv1_642768_AA2123000.1 gene=8BD4A3B16B37C9806C86AE3C9216BC0B class=Gliadin subclass=unknown
CCCTCATCACCCTTCACACAAACATAAACACCAAAGCAAACTTATAGCCAGCCACCATGAAGAACCTGTTCATCCTCGCT
CTCCTCGCCTTCACGGCGACAAGCGCTGTTGCGCAGCTGTACACTACCTGTAGCCAGGGCTACGGGCAATGCCAGCAGCA
GCCGCAGCCGCAGCCGCAACCGCAGCCACAGCCGCAGATGAACACATGCGCTGCTTTCCTGCAGCAGTGCAGCCAGACAG
CATATGTCCAGTCACAGATGTGGCAGGCAAGCGGTTGCCAGTTGATGCGGCAACAGTGCTGCCAGCCGCTGGCCCAGATC
TCGGAGCAGGCTCGGTGCCAGGCGGTCTGTAGCGTGGCACAGATCATCATGCGGCAGCAGCAAGGGCAACGTTTCGGCCA
GCCTCAGCAGCAGCAAGGGCAAAGTTTCGGGCAGCCTCAGCAGCAGGTTCCGGTTGAGATAATGGGGATGGTGCTTCAGA
CCCTTCCGTCGATGTGCAGCGTAAACATCCCACAATATTGCACCACCACCCCGTGCAGCACCATCGCCCCCGCCATCTAC
AGCATCCCCATGACAGCTACCTGTGCTGGTGGTGCCTGCTAAGATCTGTGATGTGCTAGCTAGATCGATCACCGTTTAGT
TGATCGATGAAGAGTTATAAAATAAAAGTGCCATACATCATCATGTGTGGCCAGTACCTCTGTTTCTGAATAAAGCTTTT
GTCCG
>Novel_25 gene=394E0ACC074F30C0B3C29E4E9FD49CE5 class=Prolamin subclass=Farinin
CCACCTAACACAACAATACAAGATGACCAGTTTAAAAAGCATCCATTTGCTTTTGTAAAGTAATATAGGAATGGAATGCA
GCAAACTAGAACATGCCAACTATAAGTATGCATGTACCATGAAGACCACAATCAACCTTTAGACAACCACAATCATCCAA
GCAACTTGAGGCTAGCCACCATGAAGACAATGTTCATCCTCGCTCTCCTCGCCCTTGCAGCATCCACCGCCACTGCCCAA
TTGGAAACCATCTGTAGCCAGGGCTTCGGACAATGCCAACACCACCAACAAGTGGGGCAACAACAGTTGCTGGATCAGAT
GAAGCCATGTGTGGCTTTCGTACAACATCAATGTAGCCCAGTGGGAACACCATTCTCCCAAACACGGGGAGAGCAACATA
GCAGTTGCCAAACCGTGCAACACCAATGCTGTCGGCAGCTGGTGCAGATCCCAGAACAGGCCCGGTGCAAGGCCATCCAG
AGCGTGGAAGAGGCTATCAGTCAACAACAGCCCCAACAAGAATGGAATGAGCCCCAACAGGAAGCACAACTTAAGAGCAT
GAGGATGTTGCTTCAGACCCTGCCGTTTATGTGCAACATCTACGTCCCGGTACAATGCCAGCAACAGCATCAACTTGGGC
GACAACAACAACAACAGTTGCAGGAGCAGTTAAAACCGTGTGCGGCATTCCTACAACATCAATGTAGGCCAATGACAGTG
CCATTCCCGCATACACCGGTGCATAAGCCCACCAGCTGCCAGAGCGTGCAGGCCCAATGCTGCCGGCAGCTAGCACAGAT
CCCAGAGAAATTCCGCTGCCAAGCCATCCGTAATGTGGTAGAGTCTATCAGGCAACAACAACATCACCAACCACAACAAG
AAGTACAACTTGAGGGCCTGAGGATGTCACTTCACACCCTACCGTCGATGTGCAAAATCTACATCCCTGTACAATGCCCA
GCCACCACCACCACCCCCTATAGCATTACCATGACAGCTAGCTATACCGATGGTACCTGCTAGTTGATCAATATAGCAGT
GGCAAAATAAAAATGGCATGCATCATCATGTGTGCCTAGTACTAATTGCAACATGAAAATAATGAACAGATGTTCCTGAA
T
>TRIAE_CS42_U_TGACv1_643759_AA2134740.1 gene=B8E6C318A34BC2BEE8AEA802F532165B class=Gliadin subclass=alpha
GCCACCGAACACAACATGCCAAATTTTGATTTTGAGAAGCATCCAAACACTTCCACACAAGCAAATGCCAATTGTGAAAG
AGATCATGCCATGGCAGCTATAAATAGGCCCGTAGCATGACGATCATCCTTCCTCATCCATCATTCTCATAAGTAGAGCG
CATCATTTAAGCCAAGCAAGCAGTGCTCAATACAAATCCACCATGAAGACCTTTCTCATCCTTGCCCTCCTTGCTATTGT
GGCGACCACCGCCACAACTGCAGTTAGAGTTCCAGTGCCACAATTGCAGCTACAAAATCCATCTCAGCAACAGCCACAAG
AGCAAGTTCCATTGGTACAAGAACAACAATTTCCAGGGCAGCAACAACCATTTCCACCACAACAGCCATATCCGCAGCCG
CAACCATTTCCATCACAACAACCATATCTGCAGCTGCAACCATTTCCACAGCCGCAACTACCATATCCGCAGCCGCAACC
ATTTCGACCACAACAACCATATCCACAGCCGCAACCACAGTATTCGCAACCACAACAACCAATTTCGCAGCAGCAGCAGC
AGCAGCAGCAACAACAACAACAACAACAACAAATCCTACAACAAATTTTGCAACAACAACTGATTCCATGCAGGGATGTT
GTATTGCAACAACACAACATAGCGCATGGAAGCTCACAAGTTTTGCAAGAAAGTACTTACCAGCTGGTGCAACAATTGTG
TTGTCAGCAGCTGTGGCAGATCCCCGAGCAGTCGCGGTGCCAAGCCATCCACAATGTTGTTCATGCTATTATTCTGCATC
AACAACACCACCACCACCAACAACAACAACAACAACAACAACAACAACCGTTGAGCCAAGTCTCCTTCCAACAGCCTCAG
CAACAATATCCATCAGGCCAGGGCTTCTTCCAACCATCTCAGCAAAACCCACAGGCCCAGGGCTCTTTCCAGCCTCAACA
ACTGCCCCAGTTTGAGGCAATAAGGAACCTAGCGCTACAGACGCTACCTGCAATGTGCAATGTGTATATCCCTCCATATT
GCACCATTGCTCCATTTGGCATCTTCGGTACTAACTGAGAAGAGAAGAACTCTAGTAGTAGATATATGATACACCGTTTT
CTTAGTCCATGGTTTGGTCGTTGTAGCGGTGAAAAAATAAAGTGACATGCACTATCATGTAAGAACCTGAACTATACTAG
TTCAAACTTGGGAATAAAAGACA
>Modified_TRIAE_CS42_U_TGACv1_644438_AA2139570.1 gene=499A178FEB63EB8FDE81595BFCCC23FA class=Glutenin subclass=HMW
ATCACCCACAACACCGAGCACCACAAAATAGAGATCAATTCACTGACAGTCCACTGAAATGGCTAAGCGGTTGGTCCTCT
TTGCGACAGTAGTCATTGGCCTCGTGTCTCTCACCGTCGCTGAAGGTGAGGCCTCTAAGCAACTACAGTGCGAGCGCGAG
CTCCAGGAGAGTTCGCTTGAGGCATGCCGGCTGGTCGTGGACCAACAGTTGGCCGGCCGGCTGCCATGGAGCACGGGGCT
CCAGATGCGGTGCTGCCAGCAGCTCCGAGATATTAGTGCCAAGTGTCGCCCCGTCGCCCTCAGCCAAGTCGCAAGACAAT
ATGGGCAAACCGCGGTGCCGCCCAAGGGCGGATCCTTCTACCATCGCGAGACCACGCAACTGCAGCAACTCCAACAAGGA
ATATTTGGGGGAACATCTTCACAAACAGTACAAGGGTATTACCCAAGTGTAATATCTCCTCAGCAGGGGTCATATTATCC
AGGCCAAGCTTCTCCACAACAGCCAGGAAAATGGCAAGAACTAGGACAAGGGCAACAATGGTACTATCCAACTTCTCTGC
AGCAGCCAGGACAAGGGCAACAAGGGTACTACCGAACTTCTCTGCAGCAGCCAGGACAAAGGCAACAAGGGTACTACCGA
ACTTCTCGGCAGCAGCCAGGACAAGGGCAACAGATAGGACAATGGCAACAAGGGTACTACCCAACTTCTCCACAGCACCC
AGGACAAGGGCAACAACCAGGACAAGTGCAAAAAATAGGACAAGGGCAACAACCAGAAAAAGGGCAACAACTAGGACAAG
AGCAACAAATAGGACAAGGGCAACAACCAGAACAAGGGCAACAACCAGGACAAGGGCAACAACCAGGACAAGGGCAACAA
GGGTACTACCCAACTTCTCTGCAGCAGCCAGGACAAGGGCAACAACCAGGACAATGACAACAACCAGGACAAGGGCAACA
AGGGTACTGTTGGAAATATGCCCTAGAGGCAATAATAAATTGATTATTATTATATTTCCTTGTTCATGATAATCGTTTAT
TATCCATGCTAGAATTGTATTGATAGGAAACTCAGATACATGTGTGGATACATAGACAACACCATGTCCCTAGTAAGCCT
CTAGTTGACTAGCTCGTTAATCAATAGATGGTTACGGT
>TRIAE_CS42_U_TGACv1_646843_AA2147070.1 gene=E87A76B038728B772B4160C8839A84F5 class=Gliadin subclass=alpha
ATGAAGACCTTTCTCATCCTTGCACTCCTTGCTATTGTAGCAACCACCGCCACAATTGCAGTTAGAGTTCCAGTGCCACA
ATTGCAGCCACAAAATCCATCTCAGCAACAACCACAAGAGCAAGTTCCATTGGTACAACAACAACAATTTCCAGGGCAGC
AACAACCATTTCCACCACAACAGCCATATCCGCAGCCGCAACCATTTCCATCACAACAACCATATCTGCAGCTGCAGCCA
TTTCCGCAGCCGCAACTACCATATCCGCAGCCGCATCTACCATATCCGCAGCCGCAACCATTTCGACCACAACAACCATA
TCCACAACCGCAACCACAGTATTCGCAACCACAACAACCAATTTCGCAGCAGCAGCAACAACAACAACAACAACAACAAC
AACAGATCCTTCAACAAATTTTGCAACAACAACTGATTCCATGCAGGGATGTTGTATTGCAACAACACAGCATAGCGCAT
GGAAGCTCACAAGTTTTGCAACAAAGTACTTACCAGCTGGTGCAACAATTGTGTTGTCAGCAGCTGTGGCAGATCCCCGA
GCAGTCGCGGTGCCAAGCCATCCNNNNNNNNNNNNACAATTGTGTTGTCAGCAGCTGTGGCAGATCCCCGAGCAGTCGCG
GTGCCAAGCCATCCACAATGTTGTTCATGCTATTATTCTGCATCAACAACAACAACAACAACAACAACAACAACAACAAC
AACCGTTGAGCCAGGTCTCCTTCCAACAGCCTCAACAACAATATCCATCAGGCCAGGGCTCCTTCCAGCCATCTCAGCAA
AACCCACAGGCCCAGGGCTCTGTCCAGCCTCAACAACTGCCCCAGTTTGAGGAAATAAGGAACCTAGCGCTAGAGACGCT
ACCTGCAATGTNA
>TRIAE_CS42_U_TGACv1_647430_AA2147660.1 gene=1ADAAB76DB29FC1796B6D2E8570704AF class=Gliadin subclass=alpha
GCAACAACAAGGAACTTTAATGACCAGTTCAAGAATACACTTGTAAGTAGTGCCACCGAACACAACATACCAAATTATGA
TTTTGAGAAGCATCCAAGCACTTCCACACAAGCAAATGCCAATTGTGAAAGAGATCATGCCATGGCAGCTATAAATAGGC
CCGTAGCATGACGATCATCCTTCCTCATCCATCATTCTCAAAAGTAGAGCGCATCATTTAAGCCAAGCAAGCAGTGCTCA
ATACAAATCCACCATGAAGACCTTTCTCATCCTTGCCCTCCTTGCTATTGTAGCAACCACCGCCACAATTGCAGTTAGAG
TTCCAGTGCCACAATTGCAGCCACAAAATCCATCTCAGCAACAACCACAAGAGCAAGTTCCATTGGTACAACAACAGCAA
TTTCCAGGGCAGCAACAACCATTTCCACCACAACAACCATATCCGCAGCCGCAACCATTTCCATCACAACAACCATATCT
GCAGCTGCAACCATTTCCACAGCCGCAACTACCATATCCGCAGCCGCAACTACCATATCCGCAGCCGCAACCATTTCGAC
CACAACAACCATATCCACAACCGCAACCACAGTATTCGCAACCACAACAACCAATTTCGCAGCAGCAACAACAACAACAA
CAACAAATCCTTCAACAAATTTTGCAACAACAACTGATTCCATGCAGGGATGTTGTATTGCAACAACACAACATAGCGCA
TGGAAGGTCACAAGTTTTGCAACAAAGTACTTACCAGCTGGTGCAACAATTGTGTTGTCAGCAGCTGTGGCAGATCCCCG
AGCAGTCGCGGTGCCAAGCCATCCACAATGTTGTTCATGCTATTATTCTGCATCATCATCAACAACAACAACAACAACAA
CAACCGTTGACCCAGGTCTCCTTCCAACAGCCTCAACAACAATATCCATCAGGCCAGGGCTCCTTCCAGCCATCTCAGCA
AAACCCACAGGCCCAGGGCTCTGTCCAGCCTCAACAACTGCCCCAGTTTGAGGAAATAAGGAACCTAGCGCTAGAGACGC
TACCTGCAATGTGCAATGTCTATATCCCTCCATATTGCACCATTGCTCAAGTTGGCATCTTCGGTACTAACTGAGAAGAG
AAGAACTCTAGTAGTAGATATATGATACACCGTTTTCTTAGTCCATGGTTTGGTCGTTGTAGCGGTGAAAAAATAAAGTG
ACATGCACTATCATGCAAGAACCCGAACTATACTAGTTCAAACATGGGAATAAAAGACAAACACATGTCTTGACTACATA
TGATTGTTTGTTTGAGTTCCACTCATGTGCCCACTTACAAGTTCACCCCTAATT
>TRIAE_CS42_U_TGACv1_648287_AA2148110.1 gene=694A07D0EB302096F884996AE14C69B9 class=Gliadin subclass=alpha
GCCGCAGCGGATCTCCAATGTCGTCCCCATGTCCGGCAGCTATGAGCCCTAGAGGTATATGCTTCAGCGCAAAGAGCGGC
TCGCCTCCCTACCGCTCATCGGAGTGGAACAACCAGCTGATGCTTCTGCCGATGGAAAGGGTCCCTACGCTACACAGATT
AGAGTTGGTTTTGGGCTGGGAACGGCGGTGGCCTGCCAGAGCGCAAGATACCGACTGTGTATGCTGGTGTCACCTGGTGT
GGCATTCGTGGGACCCAAGCGGCAGCGCCTCCTCGATGATGGCGGCGAGCGCGGACGTGTTGGACACCACCTCGTCGATG
TCCGTGCAGCCCGCTTCTTTCTCTGTAGGAAGGACGCGGTTACGCTCGCGTTGACATCGGATGACTTGGTCACATGCACG
GGAGGGGCGATCCCCAAGCAGTCGCGGTGCCAAGCCATCCACAATGTTGTTCATGCTATTATTCTGCATCAACAACAACA
ACAACAACAACCGTTGAGCCAGGTCTCCTTCCAACAGCCTCAACAACAATATCCATCAGGCCAGGGCTCCTTCCAGCCAT
CTCAGCAAAACCCACAGGCCCAGGGCTCTGTCCAGCCTCAACAACTGCCCCAGTTTGAGGAAATAAGGAACCTAGCGCTA
GAGACGCTACCTGCAATGTGCAATGTCTATATCCCTCCATATTGCACCATTGCTCAAGTTGGCATCTTTG
>TRIAE_CS42_U_TGACv1_656619_AA2151260.1 gene=2FDA2E2A72052D39229FB9B9CEEDA7A6 class=Gliadin subclass=alpha
NNNNNNNCCAGTTCAAGAATACACTTGTAAGTAGTGCCACCGAACACAACATACCAAATTATGATTTTGAGAAGCATCCA
AGCACTTCCACACAAGCAAATGCCAATTGTGAAAGAGATCATTCCATGGCAGCTATAAATAGGCCCGTAGCATGATGATC
ATCCTTCCTCATCCATCATTCTCATAAGTAGAGCGCATCATTTAAGCCAAGCAAGCAGTGCTCAATACAAATCCACCATG
AAGACCTTTCTCATCCTTGCCCTCCGTGCTATTGTAGCAACCACCGCCACAATTGCAGTTAGAGTTCCAGTGCCACAATT
GCAGCCACAAAATCCATCTCAGCAACAACCACAAAAGCAAGTTCCATTGGTACAACAACAACAATTTCCAGGGCAGCAAC
AACCATTTCCACCACAACAGCCATATCCGCAGCTGCAACCATTTCCATCACAACAACCATATATGCAGCTGCAACCATTT
CCGCAGCCGCAACTACCATATCCGCAGCCGCAACTACCATATCCGCAGCCGCAACCATTTCGACCACAACAATCANNNNN
NNNNNNNNNNNNNNNNNNNNNNTGCAGGGATGTTGTATTGCAACAACACAGCATAGCGCATGGAAGCTCACAAGTTTTGC
AACAAAGTACTTACCAGCTGGTGCAACAATTGTGTTGTCAGCAGCTGTGGCAGATCCCCGAGCAGTCGCGGTGCCAAGCC
ATCCACAATGTTGTTCATGCTATTATTCTGCATCAACAACAACAACAACAACAACAACAACCGTTGAGCCAGGTCTGCTT
CCAACAGTCTCAACAACAATATCCATCAGGCCAGGGCTCCTTCCAGCCATCTCAGCAAAACCCACAGGCCCAGGGCTCTG
TCCAGCCTCAACAACTGCCCCAGTTTGAGGAAATAAGGAACCTAGCGCTAGAGACGCTACCTGCAATGTGCA
>TRIAE_CS42_U_TGACv1_665230_AA2153870.1 gene=2BBBED5F5521D3932476B4C83A7F3490 class=Gliadin subclass=alpha
CATCCATCATTCTTATAAGTAGAGTGCATCATTAAAGCCAAGCAAGCAGTGGTCAATACAAATCCATCATGAAGACCTTT
CTCATCCTTGCCCTCCTTGCTATCGTGGCGACCACCGCCACAACTGCAGTTAGAGTTCCAGTGCCACAATTGCAGCCACA
AAATCCATCTCAGCAACAGCCACAAGAGCAAGTTCCATTGGTACAACAACAACAATTTCCAGGGCAGCAACAACAATTTC
CACCACAACAGCCATATCCGCAGCCGCAACCATTTCCATCACAACAACCATATCTGCAACTGCAACCATTTCCGCAGCCG
CAACCATTTCCGCCACAACTACCATATCCGCAGCCGCAATCATTTCCACCACAACAACCATATCCACAACAGCAACCACA
GTATCTACAACCACAACAACCAATTTCGCAGCAACAAGCACAACAACAACAACAACAACAACAACAACAACAACAACAAC
AACAAATCCTTCAACAAATTTTGCAACAACAACTGATTCCATGCAGGGATGTTGTCTTGCAACAACACAACATAGCGCAT
GCAAGCTCACAAGTTTTGCAACAAAGTACTTACCAGCTATTGCAACAATTGTGTTGTCAACAACTGTTGCAGATCCCTGA
GCAGTCGAGGTGCCAAGCCATCCATAATGTTGCTCATGCTATTATTATGCATCAACAACAACAACAACAACAAGAACAAC
AACAACAGTTGCAACAACAACAACAGCAGCAACTGCAACAACAACGACAACAACCGTCGAGCCAGGTCTCCTTCCAACAG
CCTCAGCAGCAATATCCATCAAGCCAGGTCTCCTTCCAGCCATCTCAGCTAAACCCACAGGCTCAGGGCTCCGTCCAACC
TCAACAACTGCCCCAGTTCGCGGAAATAAGGAACCTAGCGCTACAGACGCTACCTGCAATGTGCAATGTCTACATCCCTC
CACATTGCTCGACCACCATTGCGCCATTTGGCATCTTTGGTACCAACTGAGAAGAGAAGAACTCTAGTACTAGATATATG
AAACACCGTTTTCTTAGTCCATGGTTTGGTCGTTGTAGCAGTGAAAAAATAAAGTGACATGCACTATCATGTAAGAACCC
GAACTATACTAGTTCAAACTTGGGAATAAAAGACAAACACATGTCTTGTCTACATATGATTGTTTGTTTGAGTTCCATTC
ATGTGCCATCACAAGTTCACCCCTAATTATATATATTATGCATTAAG
>Novel_26 gene=C36F003697372BFAD8FE7064F41E5402 class=Gliadin subclass=alpha
ATGAAGACCTTTCTCATCCTTGCCCTCCTTGCTATCGTGGCGACCACCACCACAACTGCAGTTAGAGTTCCAGTGCCACA
ATTGCAGCCACAAAATCCATCTCAGCAACAACCACAAGAGCAAGTTCCATTGGTGCAACAACAACAATTTCTAGGGCAGC
AACAACAACAATTTCCAGNGCAACCATTTCTGCCACAACTACCATATCCGCAGCCGCAACCATTTCCACCACAACAATCA
TATCCACAACCACAACCACAATATCCGCAACCACAACAACCAATTTCGCAGCAACAAGCACAACTACTACAACAACAACA
ACAACAACAACAACAACAACAACAACAACAACAAATCCTTCAACAAATTCTGCAACAACAACTGATTCCATGCAGGGATG
TCGTCTTGCAACAACCCAATATAGCACATGCAAGCTCACAAGTATCGCAACAAAGTTACCAACTGTTGCAACAATTATGT
TGTCAGCAACTGTGGCAGACCCCCGAGCAGTCACGGTGC
>TRIAE_CS42_U_TGACv1_684039_AA2159040.1 gene=0990FD9A6545ED42494FEF229BAF7344 class=Gliadin subclass=alpha
TTAATGACCAGTTCAAGAATACACTTGTAAGTAGTGCCACCGAACACAACATACCAAATTATGATTTTGAGAAGCATCCA
AGCACATCCACACAAGCAAATGCCAATTGTGAAAGAGATCATGCCATGGCAGCTATAAATAGGCCCGTAGCATGACGATC
ATCCTTCCTCATCCATCATTCTCATAAGTAGAGCGCATCATTTAAGCCAAGCAAGCAGTGCTCAATACAAATCCACCATG
AAGACCTTTCTCATCCTTGCCCTCCTTGCTATTGTAGCAACCACCNNNNNNNNNNNNNNNNNNNNNNNNNNNNNNNNNNN
NNNNNNNNNNNNNNNNNNNNNNNNNNNNNNNNNNNNNNNNNNNNNNNNNNNNNNNNNNNNNNNNNNNNNNNNNNNNNNNN
NNNNNNNNNNNNNNNNNNNNNNNNNNNNNNNNNNNNNNNCAACCATATCTGCAGCTGCAACCATTTCCGCAGCCGCAACT
ACCATATCCGCAGCCGCAACCATTTCGACCACAACAACCATATCCACAACCGCAACCACAGTATTCGCAACCACAACAAC
CAATTTCACAGCAGCAGCAGCAGCAGCAACAACAACAACAACAACAACAACAGATCCTTCAACAAATTTTGCAACAATAA
CTGATTCCATGCAGGGATGTTGTATTGCAACAACACAGCATAGCGCATGGAAGCTCACAAGTTTTGCAACAAAGTACTTA
CCAGCTGGTGCAACAATTGTGTTGTCAACAGCTGTGGCAGATCCCCGAGCAGTCGCGGTGCCAAGCCATCCACAATGTTG
TTCATGCTATTATTCTGCATCAACAACAACAACAACAACAACAACCGTTGAGCCAGGTCTGCTTCCAACAGCCTCAACAA
CAATATCCATCAGGCCAGGGCTCCTTCCAGCCATCTTAGCAAAACCCACAGGCCCAGGGCTCTGTCCAGCCTCAACAACT
GCCCCAGTTTGAGGAAATAAGGAACCTAGCGCTAGAGACGCTACCTGCAATGTGCAATGTCTATATCCCTCCATATTGCA
CCATTGCTCCAGTTGGCATCTTCGGTACTAACTGAGAATAGAATAACTCTAGTAGTAGATATATGATACACCGTTTTCTT
AGTCCATGGTTTGGTCGTTGTAGCGGTGAAAAAATAAAGTGACATGCACTATCATGTAAGAACCCGAACTATACTATTTC
AAACATGGGAATAAAAGACAAACACATGTCTTGTCTACATATGATTGTTTGTTTGAGTTCCACTCATGTGCCCACTCACA
AGTTCACCCCTAATTATATATATTATGCATTAAGTAGATATTTATGTTGCATTAATCTAAAGATAACAAAATGAGTCTGA
AATTTGAATTAAATTGAAGTATTTC
>Novel_27 gene=37F565218FCE567AE638359888BAA32C class=Gliadin subclass=alpha
CCATTTCCACCACAACAGCCATATCCGCAGCCGCAACCATTTCTGCCACAACTACCATATCCGCAGCCGCAACCATTTCC
ACCACAACAATCATATCCACAACCACAACCACAATATCCGCAACCACAACAACCAATTTCGCAGCAACAAGCACAACTAC
AACAACAACAACAACAACAACAACAACAACAACAACAAATCCTTCAACAAATTCTGCAACAACAACTGATTCCATGCAGG
GATGTCGTCTTGCAACAACCCAATATAGCACATGCAAGCTCAAAAGTATCGCAACAAAGTTACCAACTGTTGCAACAATT
ATGTTGTCTGCAACTGTGGCAGACCCCCGAGCAGTCACGGTGCCAAGCCATCCACAATGTCATTCATGCTATTATTTTGC
ATCATCAACAACAACAACAACAACAACAACAACAACAACAACAACAACAACAACCGTCGAGCCAGGTCTCCTACCAGCAG
CCTCAGCAACAATATCCATCAGGCCAGGGCTTCTTCCAGCCATCTCAGCAAAACCCACAGGCCCAGGGCTTTGTCCAACC
TCAGCAACTGCCGCAGTTCGAGGAAATAAGGAACCTAGCGCTG
>Novel_28 gene=2205852EF8426C8F64FF740BF86FAA37 class=Gliadin subclass=alpha
CAACCATTTCCACCACAACAATCATATCCACAACCACAACCACAATATCCGCAACCACAACAACCAATTTCGCAGCAACA
AGCACAACTACAACAACAACAACAACAACAACAACAACAACAACAACAACAACAACAACAACAAATCCTTCAACAAATTC
TGCAACAACAACTGATTCCATGTAGGGATGTCGTCTTGCAACAACCCAACATAGCACATGCAAGCTCACAAGTATCGCAA
CAAAGTTACCAACTGTTGCAACAATTATGTTGTCAGCAACTGTGGCAGACCCCCGAGCAGTCACGGTGCCAAGCCATCCA
CAATGTCATTCATGCTATTATTTTGCATCAACAACAACAACAACAACAACAACAACAACAACAACAACAACAACAACAAC
AACCGTCGAGCCAGGTCTCCTACCAGCAGCCTCAGCAACAATATCCATCAGGCCAGGGCTCGTTCCAGCCATCTCAGCAA
AACCCACAGGCCCAGGGCTTTGTCCAACCTCAGCAACTGCCGCAGTTCGAGGAAATAAGGAACCTA
>Novel_29 gene=54B22ED8FAE887E0CDBE7446F22146DF class=Gliadin subclass=alpha
ATGAAGACCTTTCTCATCCTTGCCCTCCTTGCTATTGTAGCAACCACCGCCACAATTGCAGTTAGAGTTCCAGTGCCACA
ATTGCAGCCACAAAATCCATCTCAGCAACAACCACAAGAGCAAGTTCCATTGGTACAACAACAACAATTTCCAGGGCAGC
AACAACCATTTCCACCACAACAGCCATATCCGCAGCCGCAACCATTTCCATCACAACAACCATATCTGCAGCTGCAACCA
TTTCCGCAGCCGCAACTACCATATCCGCAGCCGCAACTACCATATCCGCAGCCGCAACTACCATATCCGCAGCCGCAACC
ATTTCGACCACAACAACCATATCCACAATCGCAACCACAGTATTCGCAACCACAACAACCAATTTCGCAGCAGCAGCAGC
AACAACAACAACAACAACAAAAACAACAACAACAACAACAACAACAACAGATCCTTCAACAAATTTTGCAACAACAACTG
ATTCCATGCAGGGATGTTGTATTGCAACAACACAGCATAGCGTATGGAAGCTCACAAGTTTTGCAACAAAGTACTTACCA
GCTGGTGCAACAATTGTGTTGTCAGCAGCTGTGGCAGATCCCCGAGCAGTCGCGGTGCCAAGCCATCCACAATGTTGTTC
ATGCTATTATTCTGCATCAACAGCAACAACAACAACAACAACAACAACAA
>Novel_30 gene=395FCC8BB84FE64707F52241CC09A6A7 class=Gliadin subclass=alpha
CAGCTGCAACCATTTCCATCACAACAACCATATATGCAGCTGCAACCATTTCCGCAGCCGCAACTACCATATCCGCAGCC
GCAACTACCATATCCGCAGCCGCAACCATTTCGACCACAACAATCATATCCACAACCGCAACCACAGTATTCGCAACCAC
AACAACCAATTTCGCAGCAGCAGCAGCAGCAGCAGCAGCAACAACAACAACAACAACAGATCCTTCAACAAATTTTGCAA
CAACAACTGATTCCATGCAGGGATGTTGTATTGCAACAACACAGCATAGCGCATGGAAGCTCACAAGTTTTGCAACAAAG
TACTTACCAGCTGGTGCAACAATTGTGTTGTCAGCAGCTATGGCAGATCCCCGAGCAGTCGCGGTGCCAAGCCATCCACA
ATGTTGTTCATGCTATTATTCTGCATCAACAACAACAACAACAACAACAACAACAACAACAACAACAACAACCGTTGAGC
CAGGTCTGCTTCCAACAGTCTCAACAACAATATCCATCAGGCCAGGGCTCCTTCCAGCCATCTCAGCAAAACCCACAGGC
CCAGGGCTCTGTCCAGCCTCAACAACTGCCCCAGTTTGAGGAAATAAGGAACCTAGCGCTAGAG
>Novel_31 gene=A6416EC7384531ADA4ADA70DA5248F93 class=Gliadin subclass=alpha
CAAATTCTGCAACAACAACTGATTCCATGCAGGGATGTCGTCTTGCAACAACCCAATATAGCACATGCAAGCTCACAAGT
ATCGCAACAAAGTTACCAACTGTTGCAACAATTATGTTGTCAGCAACTGTGGCAGACCCCCGAGCAGTCACGGTGCCAAG
CCATCCACAATGTCATTCATGCTATTATTTTGCATCAACAACAACAACAACAACAACAACAACAACAACAACAACAACAA
CAACAACCGTCGAGCCAGGTCTCCTACCAGCAGCCTCAGCAACAATATCCATCAGGCCAGGGCTTCTTCCAGCCATCTCA
GCAAAACCCACAGGCCCAGGGCTTTGTCCAACCTCAGCAACTGCCGCAGTTCCAGGAAATAAGGAACCTAGCGCTGCAGA
CGCTACCAGCAATGTGCAATGTCTACATCCCTCCATATTGCTCGACCACCATTGCGCCATTTGGCATCATGAGTACTAAC
>Novel_32 gene=EB163AD4D8A25FFA578C652F39B0341D class=Gliadin subclass=alpha
ACCATTTCCACCACAACAGCCATATCCGCAGCCGCAACCATTTCTGCCACAACTACCATATCCGCAGCCGCAACCATTTC
CACCACAACAATCATATCCACAACCACAACCACAATATCCGCAACCACAACAACCAATTTCGCAGCAACAAGCACAACTA
CAACAACAACAACAACAACAACAACAACAACAACAACAACAACAACAACAACAAATCCTTCAACAAATTCTGCAACAACA
ACTGATTCCATGCAGGGATGTCGTCTTGCAACAACCCAACATAGCACATGCAAGCTCACAAGTATCGCAACAAAGTTACC
AACTGTTGCAACAATTATGTTGTCAGCAACTGTGGCAGACCCCCGAGCAGTCACGGTGCCAAGCCATCCACAATGTCATT
CATGCTATTATTTTGCATCATCAACAACAACAACAACAACAACAACAACAACAACAACAACAACAACAACAACAACAACA
ACAACAACAACAACAACAACAACAA
