# Supplementary material for: An improved assembly and annotation of the allohexaploid wheat genome identifies complete families of agronomic genes and provides genomic evidence for chromosomal translocations
Source: Genome Res. 2017 May;27(5):885–96. doi: 10.1101/gr.217117.116 (PMC5411782; doi:10.1101/gr.217117.116)
Supplement: Supplemental Material [file supp_gr.217117.116_Supplemental_Files_S15-S26.zip › Supplemental_File_S20.fa]

>Modified_TRIAE_CS42_1AL_TGACv1_002470_AA0042190.1 gene=FF1BC20BE280E736FF31CD30CA257C3F class=Glutenin subclass=HMW
ATGACTAAGCGGTTGGTTCTTTTTGCGGCGGTAGTCGTCGCCCTTGTGGCTCTCACCGCTGCTGAAGGTGAGGCCTCTGG
GCAACTACAGTGTGAGCGCGAGCTCCAGGAGCACTCGCTTAAGGCATGCCGACAGGTCGTAGACCAGCAGCTCCGAGACG
TTAGCCCCGAGTGCCAACCCGTCGGCGGCGGCCCGGTCGCGAGACAATATGAGCAGCAAGTCGTGGTGCCGCCCAAGGGT
GGATCTTTCTACCCCGGCGAGACCACGCCACCACAGCAACTCCAACAAAGTATACTTTGGGGAATACCTGCACTACTAAG
AAGGTATTACCTAAGTGTAACTTCTCCGCAACGGGTTTCATACTATCCAGGCCAAGCTTCTTCGCAACGGCCAGGACAAG
GTCAGCAGCCAGGACAAGGACAACAAGAATACTACCTAACTTCTCCGCAACAGTCAGGACAATGGCAACAACCGGGACAA
GGGCAATCAGGGTACTACCCAACTTCTCCGCAGCAGTCAGGACAAGAGCAACCAGGGTACTATCCAACTTCTCCATGGCA
GCCAGAACAATTGCAACAACCAACACAAGAGCAACAAAGACAGCAACCAGGACAAGGGCAGCAACTAAGACAAGGACAAC
AAGGTCAGCAGTCAGGACAAGGGCAACCAAGATACTATCCAACTTCTTCGCAGCAGCCAGGACAATTGCAACAACTAACA
CAAGGCCAACAAGGGCAGCAACCAGAACGAGGGCAACAAGGCCAACAGTCAGGACAAGGGCAACAACTAGAACAAGGGCA
ACAAGGTCAGCAGCCAGGACAAAAGCAACAATCAGGACAAGGACAACAAGGGTACTACCCAATTTCTCCGCAACAGTTAG
GACAAGGGCAACAGTCAGGACAAGGGCAACTAGGGTACTACCCAACTTCTCCGCAGCAGTCAGGACAAGGACAATCAGGA
TACTACCCAACTTCTGCGCAGCAGCCAGGACAATTGCAACAATCAACACAAGAGCAGCAATTAGGACAAGAGCAACAAGA
TCAGCAATCAGGACAAGGGCGACAAGGTCAACAGTCAGGACAAAGGCAACAAGATCAGCAGTCAGGACAAGGGCAGCAAC
CGGGACAAAGGCAGCCAGGGTACTACTCAACTTCTCCGCAACAATTAGGACAAGGGCAACCAAGGTACTACCCAACTTCT
CCGCAGCAGCCAGGATAA
>Modified_TRIAE_CS42_1AS_TGACv1_019078_AA0059970.1 gene=052E1CE6B63CA4D97E43D3B7B18E27FD class=Gliadin subclass=gamma
ATGCCACTTCCGCATCAACAACAAATATTCCCGCAACAACAACAACCCCCACAACAACAACCATTTTACCAATATCAACA
ACCATTAACACAACAACCATACACGCGAGAGCAACCATTGCCACAACAACAACCTTCTGTGGAGGAAAACCAACAATTGA
ACTTGTGCAAGGAGTTCCTGCTGCAGCAGTGCAACCCGGAGGAGAAAGTGTCATTACTGCAGTCAATGATCCCGTTCCTC
CGACCAAAGACCTCGCAACAGAACAACTGCCAGTTGAAGCGGCAACAATGTTGTCGACAACTTGCACATATCAGCGAGCC
GTCCCGATGTCCGGCCATCCACAACATTGTGCACGCCATCATCATGCAACAACAACAACAACATGTGGATAGAGGTTTCG
TCCAGCCTCAACCACAACAGTTGGGCCAGGGAATGCCCATGCAGCCTCAACATCAATTGGGCCAGGGCTTAAGCCTACCT
CAACAACTAGCCCAGTTCAAGTTGGTTAGGTTACTTGTGATTCAGACCTTGCCTATGTTATGCAATGTGCATGTCCCATC
TGATTGCTACACCATTAGTGCACCATTTGGTGGCATCACTGCCTACAACGGTGGACAATGA
>TRIAE_CS42_1AS_TGACv1_019078_AA0059980.1 gene=4007B3FB8BA1DE52D8020F0AB1F88033 class=Gliadin subclass=gamma
ATGAAGACCTTACTCATCCTGACAATCATTGCGGTGGCACTAACTACCACCACCGCCAATATACAGGTCGACCCTAGTGG
CCAAGTACAATGGCCACAACAACAACAACCATTCCCCCAGCCCCAACAACCATTCTCCCAACAACCACAACAAATTTTTC
CCCAACCCCAACAAACATTCCCCCATCAACCACAACAAGCATTTCCCCAACCCCAACAAACATTCCCCCATCAACCACAA
CAACAATTTCCCCAGCCCCAGCAACCACAACAACCATTTCCCCAGCAACCACAACAACAATTTCCCCAGCCCCAACAACC
ACAACAACCATTTCCCCAGCAACCACAACAACAATTTCCCCAGCCCCAACAACCACAACAACCATTTCCCCAGCCCCAAC
AACCCCAACTACCATTTCCGCAACAACCACAACAACCATTCCCCCAGCCTCAACAACCCCAACAACCATTTCCCCAGTTA
CAGCAACCACAACAACCTTTACCCCAGCCCCAACAACCGCAACAACCATTCCCCCAGCAACAACAACCATTGATTCAGCC
ATACCTACAACAACAGATGAACCCCTGCAAGAATTACCTCTTGCAGCAATGCAACCCTGTGTCATTGGTGTCATCCCTCG
TGTCAATGATCTTGCCACGAAGTGATTGCAAGGTGATGCGGCAACAATGTTGCCAACAACTAGCACAGATTCCTCAGCAG
CTCCAGTGCGCAGCCATCCATGGCATCGTGCATTCCATCATCATGCAGCAAGAACAACAACAACAACAACAACAACAACA
ACAACAACAACAACAACAAGGCATACAGATCATGCGGCCACTATTTCAGCTCGTCCAGGGTCAGGGCATCATCCAACCTC
AACAACCAGCTCAATTGGAGGTGATCAGGTCATTGGTATTGGGAACTCTTCCAACCATGTGCAACGTGTTTGTTCCACCT
GAGTGCTCCACCACCAAGGCACCATTTGCCAGCATAGTCGCCGACATTGGTGGCCAATGA
>Novel_1 gene=E00658106D3774666E07EAE1CAAA6A72 class=Gliadin subclass=gamma
CCATCGCCACCGCCAATATACAGGTCGACCCTAGTGGCCAAGTACAATGGCCACAACAACAACCATTCTCCCAGCCCCAA
CCATTCTCCCAGCAACCACAACAAGCGTTTCCCCAACCCCAACAAACATCCCCCCTTCAACCACAATAAGTATTTCCCCA
ACCACAACAACCACAACAACAATTTCCCCAGCCCCAGCAACCACAACAACCATTTCCCTAGCCCCAACAACCCCAACTAC
CATTTCCCCAACAACCCCAACAACCATTCCCCCAGCCTCATCAACCCCAACAACCATTTCCCCAGTCACAACAAACCACA
ACAACCTTTTCCCCAGCCCCAACAACAATTCCCGCAGCCCCAACAAAAGCAACAATCATTCCCTCAGCAACAACAACCGT
TGATTCAGCCATATCTACAACAACAGATGAACCCCTGCAAGAATTACCTCTTGCAGCAATGCAACCCCGTGTCATTAGTG
TCGTCCCTCGTGTCAATGATCTTGCCACGAAGTGACTGCCAGGTGATGCAGCAACAATGTTGCCAACAACTAGCACAGAT
TCCTCGGCAGCTCCAGTGCACAGCCATCCATAGCGTGGTGCATGCCATCATCATGCAGCAAGAACAACAAGGCATACAGA
TCCTGCGACCACTGTTTCAGCTTGTCCAGGACAGGGCATCATCCAACCTCAACAACCAGCTCAATATGAGGTGA
>Modified_TRIAE_CS42_1AS_TGACv1_019220_AA0063410.1 gene=CF6938F9B4D3675A4196BFA62D547305 class=Gliadin subclass=omega
ATGAAATCATACCATGACAGCTATAAATACACCTTCATCATCATAGCCACCTTTCATCATCCAAACTTCACGCACCAAGA
TCAAAAACATCTATTCCAAGCAAGTATTAGTAATCATAAACCCAACATGAAGACCTTCCTCATCTTCGTCCTCCTTGCCA
TGGCGATGAGCATCGTCACTGCTGCTAGGCAGCTAAACCCTAGCAAGCAAGAGTTGCAATCACCACAACAATTATATCCG
CAGCAACCATATCCACAGCAACCATATCCACCACAACAACCATTTCCCACACCCCAACAATATTTCCCCCATCAATCACA
ACAACCATTTTCCCCACCACAACAATCATTTCCCCAACCCCAACAAGCAACCCCCCTACAACCACAACAACCATTCCCCC
AGCAACCCCAACAACCACAACAAGCTTTTCCCCAACCCCAACAACAATTTGCCTTGCAACCACAACAACAATTTCCCCAG
CTCCAACAACCACAACAATCATTCCCACAACAACCCCAGAGACCACACCCATTCCCCCAACAACTAGAACAAGTAATTTC
ACAGCAACCACAACAACCATTCCTCCTGCAACCGCAACAACCATTCCCCCAGCAACCAGAACAAATAATATCCCAGCAAC
CCCAACAACTATTTTCTCAGTCACAACAACCATTTCCCCAGCAACCCCAACAACCATTTCCCCTGCAACCGCAACAACCA
TTTCCCCAACAACCAGCACAAATAATTGCTCAGCAACCTCAACAACCATCCCCTCTGCAACCACAACAACCGTTCCTCCG
GCAACCACAACAATCGTTCCTCCAGCAACCACAACAACCATTTCCCCAACCCCAACAAGTAGTACAAATAAATCCCCAGC
AACCCCAACAACCATTTTCCCAGTCACGACAACCATTTCCCCAGCAACCCCAACAACCATTCCCACTGCAACCGCAACAA
CCATTTCCCCAGCAATCAGCACAAATAATTCCTCAGCAACCCCAACAACCATTCCCTCTACAACCACAACAATCATTCCT
TCGGCAATCACAACAACCGTTCCTCCAACAACCACAACAACCATCTCCCCAACCCCAACAAGTAGTACAAATAATTCCCC
AGCAACCCCAACAACCATTCCCTCTGCTGGCAAACCAACCTCAGCAACCTTATCCACAACAGCAACCATCAGGAGTAATG
GTATAG
>Novel_15 gene=CB02E18E744EFEC7114FF2C29908C6E4 class=Prolamin subclass=unknown
ATGAAGACCTTCCTCATCTTTGTCCTCCTTGCCATGGCGATGAACACCGCCATTGCCGCTAGGCAACTAAACCCTAACAA
CAAAGAGTTACAATCACCTCAACAATCATTTTCCCATCAACAAAAACTATTTCCACAACAGCCATATCCACAACAACCAT
ATCCATCACAGCAACCATATCCATCACAACAACCATTTTCCACACCCCAACAACAATTTCCCCAGCAATCACAACAATTA
TTTCCCCAACCCCAACAACCGACCCCCTTACAACCACAACAACCATTCCCCCAGCAACCCCAACAACCACAACAACCTTT
TCCACAGCCCCAACAACCATTTTCCTGGCAACCACAACAACCATTTCCCCNACCACAACAACCTTTTCCACAGCCCCAAC
AACCATTTTCCTGGCAACCACAACAACCATTTCCCCAGACCCAACAATCGTTCCCTCTGCAACCACAACAGCCATTCCCC
TAG
>Novel_16 gene=D27DFEEF9157FF86F03DED4BB7988974 class=Gliadin subclass=omega
ATGAAACCACACCATGACGGCTATAAATACACATGCTCCATCATAGTCACCTTCCATTATCCAAACTTCAAGCACCAAGA
TCAGAAACATCAATTCCAAGAAAGCATTAAGCACAAATCCAAAATGAAGACCTTCATCATATTCGTCCTCCTTTCCATGC
CTATGAGCATCGTCATTGCTGCTAGGCATCTCAACCCTAGCGACCAAGAGTTGCAGTCACCACAACAACAATTTCTGAAA
AAACAATCATATCCGCTGCAACCATATCCACATCAACCATATTCACAACAACAACAATTTCCCATACCCCAACAATATTC
CCCCCATCAACCACAACAACCATTTCCCCAACCCCAACAACCAACCCTCCTACAACCACAATGA
>TRIAE_CS42_1AS_TGACv1_019696_AA0070095.1 gene=E840E9D868EAA83A02CDCFD3C3C7E8E8 class=Gliadin subclass=gamma
TCACAGCAACCACAACAACCTTTTCCCCAGCCCCAACAACCGCAACAATCATTCCCCCAGCAACAACAACCGTTGATTCA
GCCATATCTACAACAACAGATGAACCCTTGCAAGAATTACCTCTTACAGCAATGCAACCCTGTGTCATTGGTGTCATCCC
TCGTGTCAATGATCTTGCCACGAAGTGATTGCCAGGTGATGCAGCAACAATGTTGCCAACAACTAGCACAGATTCCTCGC
CAGCTCCAGTGTGCAGCCATCCATAGCGTCGTGCATTCCATCGTCATGCAGCAAGAACAACAACAAGGCATACAGATCCT
CCGGCCACTGTTTCAGCTCGTCCAAGGTCAGGGCATCATCCAACCTCAACAACCAGCTCAATATGAGGTGATCAGGTCAT
TGGTATTGAGAACCCTTCCAAACATGTGCAACGTGTATGTCCGACCTGACTGCTCCACCATCAACGCACCATTTGCCAGC
ATAGTCGCCGGCATCAGTGGACAATGA
>TRIAE_CS42_1AS_TGACv1_019696_AA0070097.1 gene=3963D3C849C79FA8627066D8C93C2FF9 class=Gliadin subclass=gamma
TCACAGCAACCACAACAACCTTTTCCCCAGCCCCAACAACCGCAACAATCATTCCCCCAGCAACAACAACCGTTGATTCA
GCCATATCTACAACAACAGATGAACCCTTGCAAGAATTACCTCTTACAACAATGCAACCCTGTGTCATTGGTGTCATCCC
TCGTGTCAATGATATTGCCACGAAGTGATTGCCAGGTGATGCAGCAACAATGTTGCCAACAACTAGCACAGATTCCTCGC
CAGCTCCAGTGTGCAGCCATCCATAGCGTCGTGCATTCCATCGTCATGCAGCAAGAACAACAACAAGGCATACAGATCCT
CCGGCCACTGTTTCAGCTCGTCCAAGGTCAGGGCATCATCCAACCTCAACAACCAGCTCAATATGAGGTGATCAGGTCAT
TGGTATTGAGAACCCTTCCAAACATGTGCAACGTGTATGTCCGACCTGACTGCTCCACCATCAACGCACCATTTGCCAGC
ATAGTCGCCGGCATCAGTGGACAATGA
>Modified_TRIAE_CS42_1AS_TGACv1_019696_AA0070110.1 gene=7A2C7235003555866E2E6CD5D7FCE0CE class=Gliadin subclass=unknown
ATGAAGAAATTCCTCGTCCTTGCCCTCATTGTTGTCGCGGCGACCACCACGGCCGCCGAACCCTTTACTGCATTCCGTAC
TGCTTGGGAGCCGCACCATCCATCATCTCCAGAGCAGCAACCAACTCCACAGCCACAAGAACAACCAGTTCCACATCAAA
AGTTGAACCCATGCAGGGATGCCCTCCTACAACAGTGTAGCCCAGTTGCTGATATGTCGTTCCTCCGGTCACAGGTGGTG
CAACATAGCAGCTGCTTGGTAATGTGGGAGCAGTGTTGTCAGCAACTAAAAGCGATCCCCAAGCAGTCAAGATGTGAGGC
CATCCACAACGTCGTGCACGCCATCGTTTTGCAACAGCAACAACAATTGGTACAAGGTATTTCCACCCAACCTCAGCAGC
AACAACAACAAGGTCAACAACAACAAGGTCAGGGTTCTAGCCAGCCACAACAACAAACACAACTGGATCAGGGTTGGATT
GCGGTGATAGGGACATGGGTGATTCAGACCATTCCGGCAATGTGCGACGTGCATGTTCCACCATACTGCTACACCACCAT
ATCACCATCCATTGACGTCACTACCGGCATGGGCGGCTACTGA
>Modified_TRIAE_CS42_1AS_TGACv1_019727_AA0070640.1 gene=B0C492C8A7B885130F6953CF3BB7A5BB class=Gliadin subclass=omega
ATGAAGACCTTCCTCATCTTTGTCCTCCTTGCCATGGCGATGAACATCGCCACTGCCGCTAGGCAGCTAAACCCTAGCAA
CAAAGAATTACAATCACCTCAACAATCATTTTCCTATCAACAACAACCATTTCTACAACAGCCATATCCACAACAACCAT
ATCCATCACAGCAACCATATCCATCGCAACAACCATTTCCCACACCCCAACAACAATTTTCCCAGCAATCACAACAACCA
TTTCCCCAGACCCAACAATCATTCCCTCTGCAACCACAACAGCCATTCCCCCAGCAACCCCAACAACCATTTCCCCGGCC
CCAACTACCATTCCCCCAGCAACCAGAACAAATAATTCCCCAACAACCATTCCCCCTGCAACCGCAACAACCATTCCCCC
AGCAACCCCAACAACCATTTCCCCAGCCCCAACAACCAATCTCCGTGCAACCACAACAACCATTCCCCCAGCAATCCCAA
CAATCACAACAACCTTTTCCCTAG
>TRIAE_CS42_1AS_TGACv1_019801_AA0071580.1 gene=D7D318E1B4FBBD8C79D4B0806056830D class=Glutenin subclass=LMW
ATGAAGACCTTCCTCGTCTTTGCCCTCCTCGCTCTTGCGGCGGCAAGTGCCGTTGCGCAAATTTCACAGCAACAACAACA
ACCACCATTTTCACAGCAACAACAACCACCATTTTCGCAGCAACAGCAATCACCATTTTCGCAACAACAACAACAACCAC
CATTTTTGCAGCAACAACAACCACCGTTTTCACAACAGCCACCAATTTCACAGCAGCAACAACCACCATTTTCACAGCAA
CAACAACCACAATTTTCACAGCAACAGCAGCCACCATATTCGCAGCAACAACAGCCACCATATTCGCAGCAACAACAACC
ACCATTTTCGCAGCAACAGCAACCACCATTTTCGCAGCAACAACAACCACCATTTTTGCAGCAACAACAACAACCACCAT
TTACACAGCAACAACAACCATCGTTTTCACAACAGCCACCAATTTCACAGCAGCAGCAGCAGCAACAACAACAACAACAA
CCATTTACACAGCAACAACAACCACCATTTTCACAACAGCCACCAATTTCACAGCAGCAACAACCACCATTTTCGCAGCA
ACAACAACCACCATTTTCACAGCAACAACAAATACCAGTTATTCATCCATCTGTTTTGCAGCAGCTAAACCCATGCAAGG
TATTCCTCCAGCAGCAGTGCATCCCTGTGGCAATGCAGCGATGTCTTGCTAGGTCACAAATGTTGCAGCAGAGCATTTGC
CATGTGATGCAGCAACAATGTTGCCAGCAGTTGCGGCAAATCCCCGAGCAATCCCGCCATGAGTCAATCCGTGCTATCAT
CTACTCTATCATCCTGCAGCAGCAGCAGCAGCAACAACAACAACAACAACAGGGTCAGAGTATCATCCAATATCAGCAAC
AACAACCCCAACAGTTGGGCCAATGTGTCTCCCAACCCCAACAGCAGTTGCAGCAGCAACTCGGGCAACAACCTCAACAA
CAACAATTGGCACATGGTACCTTTTTGCAGCCACACCAGATAGCTCAGCTTGAGGTGATGACTTCCATTGCACTCCGTAC
CCTGCCAACAATGTGCAGTGTCAATGTGCCGTTGTACGAAACCACCACTAGTGTGCCATTAGGCGTTGGCATCGGAGTTG
GTGTCTACTGA
>Novel_17 gene=537162092A008A050DCA9A09F43DC36E class=Glutenin subclass=LMW
ATGCCACAACGTCTTGCTAGGTCGCAAATGTGGCAGCAGAGCCGTTGCCATGTGATGCAGCAACAATGTTGCCAGCAGTT
GTCGCAAATCCCCGAACAATCCCGCTATGATGCAATCCGTGCCATCACCTACTCCATCATCCTACAAGAACAACAACAGG
GTTTTGTCCAAGCTCAGCAGCAACAACCCCAACAGTCAGGTCAAGGTGTCTCCCAATCCCAACAGCAGTCGCAGCAGCAG
CTCGGACAATGTTCTTTCCAACAACCTCAACAGCAACTGGGTCAACAGCCTCAACAACAACAGGTACAACAGGGTACCTT
TTTGCAGCCACACCAGATAGCTCACCTTGAGGTGATGACTTCCATTGCGCTCCGTACCCTGCCAACGATGTGCAGTGTCA
ATGTGCCATTGTACAGCTCCACCACTAGTGTGCCATTCGGAGTTGGCACCGGAGTTGGTGCCTACTGA
>Novel_18 gene=256377EB69E3B5B13878986DF5030D86 class=Glutenin subclass=LMW
ATGCAGCGATGTCTTGCTAGGTCACAAATGTTGCAGCAGAGGATTTGCCATGTGATGCAGCAACAATGTTGCCAACAGTT
GCGGCAAATCCCCGGGCAATCCCGCCATGAGTCAATCCGTGCTATCATCTACTCTATCATCCTGCAGCAACAACAACAAC
AACAACAACAAGTTCAGAGTATCATCCAAGCTCAGCAACAACAACCCCAACAGTTGGGCCAATGTGTCTCCCAACCCCAA
CAACAATCGCAGCAGCAACTCGGGCAACAACCTCAACAACAACAATTGGCACAGGGTACCTTTTTGCAGCCACACCAGAT
AGCTCAATTTGAGGTGATGACTTCCATTGCACTCCGTACCTTGCCAACGATGTGCAATGTCAACGTGCCGTTGTACGGAA
CCACCACTAGTGCGCCATTCGGCGTTGGCACTGGAGTTGGTGCCTACTGA
>Novel_TRIAE_CS42_1AS_TGACv1_021060_AA0080850.2 gene=99A2F1CA7CC7E0CE2D0F1305EA1673B9 class=Glutenin subclass=LMW
ATGTGGCAGCAGAGCAGTTGCCATGTGATGCAGCAACAATGTTGCCAGCAGTTGCCGCAAATCCCCGAACAATCTCGCTA
TGATGCAATCCGTGCCATCACCTACTCCATCATCTTACAAGAACAACAACAGGGTTTTGTCCAAGCTCAGCAGCAACAAC
CCCAACAGTTGGGTCAAGGTGTCTCCCAATCCCAACAACAATCGCAGCAGCAGCTCGGACAATGTTCTTTCCAACAACCT
CAACAGCAACTGGGTCAACAGCCTCAACAACAACAGATACTACAGGGTACCTTTTTGCAGCCACACCAGATAGCTCACCT
TGAGGTGATGACTTCCATTGCACTCCGTACCCTGCCAACGATGTGCAGTGTCAATGTGCCGTTGTACAGCTCCACCACTA
GTGTGCCATTCAGTGTTGGCACCGGAGTTGGTGCCTACTTATAA
>TRIAE_CS42_1AS_TGACv1_021060_AA0080850.1 gene=99A2F1CA7CC7E0CE2D0F1305EA1673B9 class=Glutenin subclass=LMW
ATGAAGACCTTCCTCGTCTTTGCCCTCCTCACCGTTGTGGCGACAAGTACCATTGCGCAGATGGAGACTAGCTGCATCCC
TGGTTTGGAGAGACCATGGCAGCAGCAACCATTACCACCACAACAGACATTATTTCCACAACAACAACCATTTCCACAAC
AACAACCACCATTTTCACAACAACAACCATCATTTTCGCAACAACAACCACCATTTTCGCAGCAACAACCAATTCTACCG
CAGCCACCATTTTCACTGCAACAACAACCAGTTCTACCGCAACAATCACCTTTTTCGCAGCAACAACTAGTTTTACCTCC
ACAACAACAATACCAACAGCTTCTGCAACAACAAATCCCTATTGTTCAGCCATCCGTTTTGCAGCAGCTAAACCCATGCA
AGGGTTTTGTCCAAGCTCAGCAGCAACAACCCCAACAGTTGGGTCAAGGTGTCTCCCAATCCCAACAACAATCGCAGCAG
CAGCTCGGACAATGTTCTTTCCAACAACCTCAACAGCAACTGGGTCAACAGCCTCAACAACAACAGATACTACAGGGTAC
CTTTTTGCAGCCACACCAGATAGCTCACCTTGAGGTGATGACTTCCATTGCACTCCGTACCCTGCCAACGATGTGCAGTG
TCAATGTGCCGTTGTACAGCTCCACCACTAGTGTGCCATTCAGTGTTGGCACCGGAGTTGGTGCCTACTTATAA
>Novel_19 gene=65F1DA139137B87B4AAEB85C00984C86 class=Gliadin subclass=gamma
ATGAAGACCTTATTCATCCTAACAATCCTTGCGATGGCAACAACTATCGCCACCGCGAATATGCAGGTCGACCCCAGCGG
CCAAGTACAATGGCCACAACAACAACCATTCCGCCAGCCCCAACAACCATTCTACCAGCAACCACAACACACATTTCCCC
AACCCCAACAAACATTCCCCCATCAACCACAACAACAATTTCCCCAGCCCCAGCAACCACAACAACAATTTCCGCAGCCC
CAGCAACCACAACAACCATTTCCCCAGCCCCAACAAGCCCAACTACCATTTCCCCAACAACCACAACAACCATTCCCCCA
GCCTCAACAACCCCAACAACCATTTCCCCAGTCACAGCAACCACAACAACCTTTTCCCCAGCCCCAACAACCGCAACAAT
CATTCCCCCAGCAACAACAACCGTTGATTCAGCCATATCTACAACAACAGATGAACCCTTGCAAGAATTACCTCTTA
>TRIAE_CS42_1BL_TGACv1_030818_AA0101440.1 gene=D780755328F890C9AB7B5611845D304C class=Prolamin subclass=Globulin
ATGGGTAGGTTCGTCTTCTTCGCGCTGTTCCTGGCGGCCCTGGTGGCCGTCTCCGCTGCCCAAGGCGTGCTCGAGCAGCG
CCTCGCGGACGCGCAGTGCCGGGGCGAGGTCCGGGAGAAGCCGCTCCACGCGTGCCGGCAGATCCTCGAGCAGCAGCTGA
CCGGCCGCGCCGGAGAGGGCGCCTTCGGCGTCCCGCTGTTTCAGGCGCAGTCGGACGCCAGGGAGCGGTGCTGCCAGCAG
CTCGAGAGTGTCAGCCGCGAGTGCCGCTGCGCCGCGCTCCGCGGCATGGTGCGGGACTACGAGCAGTCCATGCCGCCGCT
GGGAGAAGGGCGCCACGGCTCGTCCGGGGAGCGTCAACCAGAGCGGGGATGTTCCGGTGAGTCCACGGCGGAGCAGCGGC
AGGAGGTACAAGGGGGTCAGTATGGCAGTGAGACAGGAGGAAGCCAGCAGCAGGGAGGAGGCTACCACGGGGTGACCGTC
GGGCGTGGTGGCCAGCGGCAAGGACAGGTGCTTTGTCACAAGAGGCCGCAGCGGCAGCAGGGAGAAGGATTCTCCGGCGA
GGGGGCGCAGCAGAAGCCGCAGGCCGGTCGCGTGAGGTTGACGAAGGTACGGCTACCGACCGCGTGCCGGATCGAGCCCC
AGGAGTGTAGCGTCTTCTTTGCCGACCAGTACTACTAG
>TRIAE_CS42_1BL_TGACv1_030818_AA0101440.2 gene=D780755328F890C9AB7B5611845D304C class=Prolamin subclass=Globulin
ATGGGTAGGTTCGTCTTCTTCGCGCTGTTCCTGGCGGCCCTGGTGGCCGTCTCCGCTGCCCAAGGCGTGCTCGAGCAGCG
CCTCGCGGACGCGCAGTGCCGGGGCGAGGTCCGGGAGAAGCCGCTCCACGCGTGCCGGCAGATCCTCGAGCAGCAGCTGA
CCGGCCGCGCCGGAGAGGGCGCCTTCGGCGTCCCGCTGTTTCAGGCGCAGTCGGACGCCAGGGAGCGGTGCTGCCAGCAG
CTCGAGAGTGTCAGCCGCGAGTGCCGCTGCGCCGCGCTCCGCGGCATGGTGCGGGACTACGAGCAGTCCATGCCGCCGCT
GGGAGAAGGGCGCCACGGCTCGTCCGGGGAGCGTCAACCAGAGCGGGGATGTTCCGGTGAGTCCACGGCGGAGCAGCGGC
AGGAGGGAGAAGGATTCTCCGGCGAGGGGGCGCAGCAGAAGCCGCAGGCCGGTCGCGTGAGGTTGACGAAGGTACGGCTA
CCGACCGCGTGCCGGATCGAGCCCCAGGAGTGTAGCGTCTTCTTTGCCGACCAGTACTACTAG
>TRIAE_CS42_1BL_TGACv1_030818_AA0101460.1 gene=7BDCAD1446AC5530A8C12267B736E032 class=Glutenin subclass=HMW
ATGGCTAAGCGGTTGGTCCTCTTTGCGACAGTAGTCATCACCCTCGTGGCTCTCACTGCTGCTGAAGGTGAGGCCTCTAG
GCAACTACAGTGTGAGCGCGAGCTCCAGGAGAGCTCGCTTGAGGCATGCCGACAGGTCGTGGACCAACAGTTGGCCGGTC
GGCTGCCATGGAGCACGGGGCTCCAGATGCGATGCTGCCAGCAGCTCCGAGATGTTAGCGCTAAGTGCCGTCTCGTCGCC
GTCAGCCAAGTCGTAAGACAATATGAGCAAACCGTGGTGCCGCCCAAGGGCGGATCCTTCTACCCTGGCGAGACCACACC
ACTGCAGCAACTCCAACAAGTAATATTTTGGGGAACATCTTCACAAACAGTACAAGGGTATTACCCAAGCGTAAGTTCTC
CTCAGCAGGGGCCATATTATCCAGGCCAAGCTTCTCCACAACAGCCAGGACAAGGGCAACAGCCAGGCAAATGGCAAGAA
CTGGGACAAGGGCAACAAGGGTACTACCCAACTTCTCTGCATCAGTCAGGACAAGGACAACAAGGGTACTACCCATCTTC
TCTGCAGCAACCAGGACAAGGGCAACAGATAGGACAAGGGCAACAAGGATACTACCCAACTTCTCTGCAGCAGCCAGGAC
AAGGGCAACAGATAGGACAAGGACAACAAGGGTACTACCCAACTTCTCCGCAACACCCAGGACAAAGGCAACAACCAGGA
CAAGGGCAGCAAATAGGACAAGGGCAACAACTAGGACAAGGGCGGCAAATAGGACAAGGGCAACAATCAGGACAAGGGCA
ACAAGGGTACTATCCAACTTCTCCACAGCAGCTAGGACAAGGGCAACAACCAGGACAATGGCAACAATCAGGACAAGGGC
AACAAGGGTACTACCCAACTTCTCAGCAGCAGCCAGGACAAGGGCAACAAGGGCAGTACCCAGCTTCTCAGCAGCAGCCA
GGACAAGGGCAACAAGGGCAGTATCCAGCTTCTCAGCAGCAGCCAGGACAAGGGCAACAAGGGCAGTACCCAGCTTCTCA
GCAGCAGCCAGCACAAGGGCAACAAGGGCAGTACCCAGCTTCTCAACAACAGCCAGGACAAGGGCAACAAGGGCACTACC
CAGCTTCTCAGCAGCAGCCAGGACAAGGGCAACAACGGCACTACCCAGCTTCTCTGCAGCAACCAGGACAAGGGCAACAA
GGGCATTACACAGCTTCTCTGCAGCAACCAGGACAAGGGCAACAAGGGCATTACCCAGCTTCTCTGCAGCAGGTAGGACA
AGGACAACAAATAGGACAGCTAGGACAAAGGCAACAACCAGGACAAGGGCAACAAACAAGACAAGGGCAACAACTAGAAC
AAGGGCAACAACCAGGACAAGGGCAACAAACAAGACAAGGGCAACAACTAGAACAAGGGCAACAACCAGGACAAGGGCAA
CAAGGGTACTATCCAACTTCTCCACAACAGTCGGGACAAGGGCAACAACCAGGACAATCACAACAACCAGGACAAGGGCA
ACAAGGGTACTACTCAAGTTCTCTACAACAGCCAGGACAAGGGCTACAAGGGCACTACCCAGCTTCTCTGCAGCAGCCAG
GACAAGGACATCCAGGACAAAGGCAACAACCAGGACAAGGGCAACAACCAGAACAAGGGCAACAACCAGGACAGGGGCAA
CAAGGGTATTATCCAACTTCTCCGCAGCAGCCAGGACAAGGGAAACAACTAGGACAAGGGCAACAAGGGTACTACCCAAC
TTCTCCGCAACAGCCAGGACAAGGGCAACAACCAGGACAAGGGCAACAAGGGCACTGCCCAACTTCTCCGCAGCAGACAG
GACAAGCGCAACAACCAGGACAAGGCCAACAAATAGGACAAGTGCAACAACCAGGACAAGGGCAACAAGGGGTACTACCC
AATTTCTCTGCAACAGTCAGGACAAGGGCAACAGTCAGGACAAGGGCAACAATCAGGACAAGGACACCAACTAGGACAAG
GGCAGCAATCAGGACAAGAGCAACAAGGCTACGACAACCCATACCATGTTAA
>Modified_TRIAE_CS42_1BL_TGACv1_031273_AA0110730.1 gene=4663FC57EBD44FB01B71291B5210F85B class=Glutenin subclass=HMW
ATGGCTAAGCGCCTGGTCCTCTTTGCGGCAGTAGTCGTCGCCCTCGTGGCTCTCACCGCCGCTGAAGGTGAGGCCTCTGG
ACAACTACAATGTGAGCACGAGCTCGAGGCATGCCAACAGGTGGTGGACCAGCAACTCCGAGACGTTAGCCCCGGGTGCC
GCCCCATCACCGTCAGCCCGGGCACGAGACAATACGAGCAGCAACCTGTGGTGCCGTCCAAGGCCGGATCCTTCTACCCC
AGCGAGACTACGCCTTCGCAGCAACTCCAACAAATGATATTTTGGGGAATACCTGCACTACTAAGAAGGTATTACCCAAG
TGTAACTTCTTCGCAGCAGGGGTCATACTATCCAGGCCAAGCTTCTCCCCAACAGTCAGGACAAGGACAGCAGCCAGGAC
AAGAACAGCAACCAGGACAAGGGCAACAAGATCAGCAGCCAGGACAAAGACAACAAGGATACTACCCAACTTCTCCGCAA
CAGCCAGGACAAGGGCAACAACTGGGACAAGGGCAACCAGGGTACTACCCAACTTCACAGCAGCCAGGACAAAAGCAGCA
GGCAGGACAAGGGCAACAATCAGGACAAGGACAACAAGGGTACTACCCAACTTCCCCGCAACAGTCAGGACAAGGGCAAC
AACCGGGACAAGGGCAACCAGGGTACTACCCAACTTCTCCGCAGCAGTCAGGACAATGGCAGCAACCAGGACAAGGGCAA
CAACCAGGACAAGGGCAGCAATCAGGACAAGGGCAACAAGGTCAGCAGCCAGGACAAGGGCAACGACCAGGACAAGGACA
ACAAGGGTACTACCCAATTTCTCCGCAACAGCCGGGACAAGGGCAACAATCAGGACAAGGGCAACCAGGGTACTACCCAA
CTTCTTTGCGGCAGCCAGGACAATGGCAGCAACCAGGACAAGGGCAGCAACCAGGACAAGGGCAACAAGGTCAGCAGCCA
GGACAAGGACAACAATCAGGACAAGGACAACAAGGATACTACCCAACTTCTCTGCAACAGCCAGGACAAGGGCAACAACT
GGGACAAGGGCAACCAGGGTACTACCCAACTTCGCAGCAGTCGGAACAAGGGCAGCAGCCAGGACAAGGAAAACAACCAG
GACAAGGACAACAAGGGTACTACCCAACTTCTCCGCAACAGTCAGGACAAGGGCAACAACTGGGACAAGGGCAACCAGGG
TACTACCCAACTTCTCCACAGCAGTCAGGACAAGGACAACAATCAGGACAAGGACAACAAGGGTACTACCCAACTTCTCC
GCAACAGTCAGGACAAGGGCAACAACCGGGACAAGGGCAATCGGGGTACTTCCCAACTTCTCGGCAGCAGTCAGGACAAG
GGCAGCAGCCAGGACAAGGACAACAGTCGGGACAAGGGCAACAAGGTCAGCAACCAGGACAAGGACAACAAGCGTACTAC
CCAACTTCTTCGCAACAGTCAAGACAAAGGCAACAGGCAGGACAATGGCAACGACCGGGACAAGGGCAACCAGGGTACTA
CCCAACCTCTCCACAGCAGCCAGGACAAGAGCAACAATCAGGACAAGCGCAACAATCAGGACAATGGCAACTAGTGTACT
ACCCAACTTCTCCGCAACAGCCAGGCCAATTGCAACAACCAGCACAAGGGCAACAACCAGCACAAGGGCAACAATCAGCA
CAAGAGCAACAGCCAGGACAAGCGCAACAATCAGGACAATGGCAACTAGTGTACTACCCAACTTCTCCGCAACAGCCNCA
ACAACCAGCACAAGGGCAACAACCAGCACAAGGGCAACAATCAGCACAAGAGCAACAGCCAGGACAAGCGCAACAATCAG
GACAATGGCAACTAGTGTACTACCCAACTTCTCCGCAACAGCCAGGACAATTGCAACAACCAGCACAAGGGCAACAAGGG
TACTACCCAACTTCTCCACAACAGTCAGGACAAGGGCAACAAGGGTACTACCCAACTTCTCCGCAACAGTCAGGACAAGG
GCAACAAGGGTACTACCCAACTTCTCCGCAACAGTCAGGACAAGGGCAGCAGCCAGGACAAGGACAACAGCCAAGACAAG
GGCAACAAGGGTACTACCCAATTTCTCCGCAGCAGTCAGGACAAGGGCAACAACCAGGACAAGGGCAACAAGGATACTAC
CCAACTTCTCCGCAGCAGTCAGGACAAGGGCAACAACCAGGACATGAGCAACAGCCAGGACAATGGCTGCAACCAGGACA
AGGGCAACAAGGGTACTATCCAACTTCTTCACAGCAGTCAGGACAAGGGCATCAATCAGGACAAGGGCAACAAGGGTACT
ACCCAACTTCTCTGTGGCAACCAGGACAAGGGCAACAACCAGGACAAGGGCAACAAGGCTACGCCAGCCCATACCATGTT
AGCGCGGAGTACCAGGCGGCCCGCCTAAAGGTGGCAAAGGCGCAGCAGCTCGCGGCACAGCTGCCGGCAATGTGCCGGCT
GGAGGGCAGCGACGCATTGTCGACCAGGCAGTGA
>TRIAE_CS42_1BS_TGACv1_049356_AA0150020.1 gene=0C785AF21EF42BB8CBD23632E2C949D4 class=Gliadin subclass=gamma
ATGAAGACCTTACTCATCCTGACAATCCTTGCGATGGCAATAACCATCGCCACCGCCAATATGCAGGCCGACCCTAGCGG
CCAAGTACAATGGCCGCAACAACAACCATTCCTGCAGCCTCACCAACCATTCTCCCAGCAACCACAACAAATATTTCCCC
AACCCCAACAAACATTCCCCCATCAACCACAACAACAATTTCCCCAGCCTCAGCAACCACAACAACAATTTCTCCAGCCC
CGACAACCATTCCCCCAACAACCACAACAACCATATCCCCAGCAACCACAACAACCGTTCCCCCAGACTCAACAACCCCA
ACAACCATTTCCCCAGTCCAAGCAACCACAACAACCTTTTCCCCAGCCCCAACAACCGCAACAATCATTCCCCCAACAAC
AACCATCGTTGATTCAACAATCTCTACAACAACAGTTGAACCCATGCAAGAATTTCCTCTTGCAGCAATGCAAACCTGTG
TCCTTGGTGTCATCCCTCTGGTCAATCATCTTGCCACCAAGCGATTGCCAGGTGATGCGGCAACAATGTTGTCAACAACT
AGCACAAATTCCTCAGCAACTCCAGTGTGCAGCCATCCATAGCGTCGTGCATTCCATCATCATGCAGCAAGAACAACAAG
AACAACTACAGGGTGTGCAAATCCTGGTGCCACTGTCTCAACAGCAACAGGTGGGTCAAGGTATTCTCGTCCAGGGTCAA
GGCATCATCCAACCTCAACAACCAGCTCAATTGGAGGTGATCAGGTCATTGGTGTTGCAAACTCTTCCAACCATGTGCAA
CGTGTATGTCCCACCTTACTGCTCCACCATCAGGGCACCATTTGCTAGCATAGTCGCCAGCATTGGTGGCCAATGA
>Novel_2 gene=BDD1E38060F6447E353C269BA3330D84 class=Gliadin subclass=gamma
ATGGCAGTAACCATCGGCACCGCCAATATGCAGGTCGACCCTAGCGGCCAAGTACAATGGCCACAACAACAACCAGTCCT
GCTGCCTCAGCAACCATTCTCCCAGCAACCACAACAAACATTTCCCCAACCCCAACAAACATTCCCCCATCAACCACAAC
AACAATTTCCCCAGCCTCAACAACCACAACAACAATTTCTCCAGCCACAACAACCATTCCCCCAACAACCACAACAACCA
TATCCCCAGCAACCACAACAACCATTCCCCCAGACTCAACAACCCCAACAACTATTTCCCCAGTCCCAGCAACCACAACA
ACCATATCCCCAGCAACCACAACAACCATTCCCCCAGACTCAACAACCCCAACAACAATTTCCCCAATCCCAGCAACCAC
AATAA
>TRIAE_CS42_1BS_TGACv1_049356_AA0150030.1 gene=018B955108E51B240468ED8150F2FBE4 class=Gliadin subclass=gamma
ATGAAGACCTTACTCATCCTGACGATCCTTGCGATGGCAATAACCATCAGCACCGCCAATATGCAGGTCGACCCTAGTGG
CCAAGTACAATGGCCACAACAACAACTAGTCCCCCAACCCCAACAGCCATTATCCCAGCAACCGCAACAAGCATTTCCCC
AACCCCAACAAACATTTCCCCATCAACCACAACAACAAGTTCCCCAGCCTCAGCAACCACAACAACCATTTCTCCAGCCC
CAACAAGCATTCCCCCAACAACCACAACAACCATTCCCTCAGACTCAACAACCACAACAACCATTTCCCCAGCAACCACA
ACAACCATTCCCCCAGACTCAACAGCCACAACAACCATTTCCCCAGCAACCACAACAACCATTTCCCCAGCAATCACAAC
AACCATTCCCCCAGACTCAACAACCACAACAACCATTTCCCCAGCAACCACAACAACCATTCCCCCAGACTCAACAACCA
CAACAACCATTTCCCCAGTTCCAGCAACCACACCAACCTTTTCCCCAGCCCCAACAACAATTCCCGCAGCCCCAACAACC
GCAACAATCATTCCCCCAGCAACAACGACCGTTCATTCAGCCATCTCTACAACAACGTTTGAACCCATGCAAGAATATCC
TCTTGCAACAATGCAAACCTGCGTCATTGGTGTCATCCCTCTGGTCGATAATCTGGCCACAAAGCGATTGCCAAGTGATG
CAGCAACAATGCTGCCAAGAACTAGCACAGATTCCTCAGCAGCTCCAGTGCGCAGCCATCCATAGCGTCGTGCATTCCAT
CATCGTGCAGCAGCAGCAACAACAACAACAACAACAACAACAACAACAAGGCATGCATATCCTGCTGCCACTATCTCAAC
AACAACAGTTGGGTCAAGGTACTCTCGTCCAAGGCCAGGGCATCATCCAACCTCAGCAACTAGCTCAATTGGAGGCGATC
AGGTCATTGGTGTTGCAAACTCTTCCAACCATGTGCAACGTGTATGTCCCACCTGAGTGCTCCATCATCAGGGCACCATT
TGCCAGCATCAGGGCATCATCAGGGCACCATTTGCCAGCATAG
>TRIAE_CS42_1BS_TGACv1_049356_AA0150040.1 gene=23CE78D78BB73125D52BEE1879FABC67 class=Gliadin subclass=gamma
ATGCAGCAACAATGCTGCCAAGAACTAGCACAAATTCCTCAGCAGCTCCAGTGTGCAGCCATCCATAGCGTCGTGCATTC
CATCATCATGCAGCAACAAGAACAAGAACAAGAACAACAACAACAACAACAACAACAACAACAGCAAGGCATGCGTATCT
TTTTTCCACTATCTCGACAACAACATGTGGGTCAAGGTACTCTCGTCCAAGGCCAGGGCATCATCCAACCTCAACAACCA
GCTCAATTGGAGGCGATCAGGTCATTGGTGTTGCAAACTCTTCCAACCATCTGCAATGTGTATGTCCCACCTGAGTGCTC
CAACATCAGGGCACCATTTGCCAGCATAGTCGCGGGGATTGGTGGCCAATGA
>TRIAE_CS42_1BS_TGACv1_049356_AA0150060.1 gene=D9E28B312AA68B1251C5B5F5F6F24BD7 class=Gliadin subclass=gamma
ATGAAGATCCTCTTGGTCTTTGCCCTCCTCGTTGTATCAACGACCATCACCACCGCGATCGTGCAGCTCGACCCTAGTGT
CCATGTCCAAGAAAGGCCACAACAATCATTTCTGCAGCAGCAACCACTTACCCAGCAACAACCATTGCCGCTGCAAGAAC
CACAACAACCACTATTCCCGCAAAAAGAGCCACAACAACCATTTTCGCTGCAGCAACCACAACCCCAGGAACAACAACCA
TATCCACAACAGCCACTTCTCCAACAACAACTTCCCCAGCAACATCTATTCCCGCAGCAGCCACCACAACAACAATTTCC
GCAGCAGATGCCACTTCCATATGAACAACAAACATTCCCGCAACAACAGCAACAGCAACCACAATTCCCGCAACAACAAC
CATTTCCCCAATATCAACAACCATTAACACAACAACCATACCCGCAAGAGCAACCATTGCCACAACAACAACCTTCTGTG
GAGGAAAAACAACAATTGAACTTGTGCAAGGAGTTCCTCCTGCAACAGTGCAACCCGGAGGAGAAACTGTCATTAATCCA
GTCAGTGATCCCGTTCCTCCGACCAAAGACCTCGCAACAGAATAGCTGCCAGTTGAAGCGTCTACAATGTTGTCGACAAC
TTGCACGTATCAATGAACCGTCCCGATGCCCGGCCATCCACAACATTGTGCATGCCATCGTCATGCAACAACAACATGTG
GATAGAGGTTTCGGCCAGCCTCAACCACAACAGTTGGGCCAGGGAATGCCCATGCAGCCTCAATATCAATTGGGCCAGGG
CTTTATCCTACCTCAACAACTAGCCCAGTTCAAGTTGGTTAGGTTACTTGTGATTCAGACCCTGCCTATGTTATGCAACG
TGCATGTCCCATCTGACTGCTACACCACTAGTGCACCATTTGGTAGCATGACTGCCATGAACGGTGGACAGTGA
>TRIAE_CS42_1BS_TGACv1_049356_AA0150080.1 gene=F6C042AEEB5903C9B66EDEA5EBF406D2 class=Gliadin subclass=gamma
ATGAAGACCTTACTCATCCTAACAATCCTTGCGATGGCAACAACAATCGCCACTGCCAATATGCAGGTCGACCCTAGCAG
CCGAGTACAATGGCCACAAGAACGACCTTTCCCCCAGTCCCAACAACCATTCTCCCAGCAACCACAACAAATATTTCCCC
AACCCCAACAAACATTCCCCCATCAACCACAACAAGCATTTCCCCAACCTCAACAAACATTCCCCCATCGACCACAACAA
CAATTTCCCCAGCCCCAGCAACCACAACAACCATTTCCCCAGCCCCAACAACCCCAACTACCATTTCCCCGACAACCACA
ACAACCATTCCCCCAGCCTCAACAACCCCAACAACCATTTCCCCAGTCACAGCAACCACAACAACCTTTTCCCCAACCCC
AACAACAATTTCCGCAGCCCCAACAACCACAACAATCATTCCCCCAACAACAACAACTGATGATTCAGTCATTTCTACAA
CAACAGATGAACCCCTGCAAGAATTTTCTCTTGCAGCAATGCAACCCTATGTCATTGGTGTCATCTCTCGTGTCAATAAT
CTTGCCACGAAGTGATTGCCAGGTGATGCAGCAACAATGTTGCCAACAACTAGCACAAATTCCTCAACAGCTCCAGTGCG
CAGCCATCCACAGCGTCGCGCATTCCATCATCATGCAGCAAGAACAACAACAAGGCGTGCAGATCCTGCGACCACTATTT
CAGCTCGCCCAGGGTCTGGGTATCATCCAACCTCAACAACCAGCTCAATTGGAGGGGATCAGGTCATTGGTATTGAAAAC
TCTTCCAACCATGTGCAACGTGTATGTCCCACCTGACTGCTCCACCATCAACGTACCATATGCCAGCATAGACGCCGGCA
TTGGTGGCCAATGA
>TRIAE_CS42_1BS_TGACv1_049356_AA0150110.1 gene=9B1C5C10EE02FAFBA03A4D86885CFF74 class=Gliadin subclass=gamma
ATGAAGACCTTACTCATCCTAACAATCCTTGCGATGGCAACAACCATCGCCACCGCCAATATGCAAGTCGACCCCAGCGG
CCAAGTACAATGGCCACAACAACAACCATTCCCCCAGCCCCAACAACCATTCTGCCAGCAACCACAACGAACTATTCCCC
AACCCCATCAAACATTCCACCATCAACCACAACAAACATTTCCCCAACCCCAACAAACATACCCCCATCAACCACAACAA
CAATTTCCCCAGACCCAACAACCACAACAACCATTTCCCCAGCCCCAACAAACATTCCCCCAACAACCCCAACTACCATT
TCCCCAACAACGCCAACAACCATTCCCCCAGCCTCAGCAACCCCAACAACCATTTCCCCAGTCACAACAACCACAACAAC
CTTTTCCCCAGCCCCAACAACAATTTCCGCAGCCCCAACAACCACAACAATCATTCCCCCAACAACAACAACCGGCGATT
CAGTCATTTCTACAACAACAGATGAACCCCTGCAAGAATTTCCTCTTGCAGCAATGCAACCATGTGTCATTGGTGTCATC
TCTCGTGTCAATAATTTTGCCACGAAGTGATTGCCAGGTGATGCAGCAACAATGTTGCCAACAACTAGCACAAATTCCTC
AACAGCTCCAGTGCGCAGCCATCCACAGCGTCGCGCATTCCATCATCATGCAACAAGAACAACAACAAGGCGTGCCGATC
CTGCGGCCACTATTTCAGCTCGCCCAGGGTCTGGGTATCATCCAACCTCAACAACCAGCTCAATTGGAGGGGATCAGGTC
ATTGGTATTGAAAACTCTTCCAACCATGTGCAACGTGTATGTGCCACCTGACTGCTCCACCATCAACGTACCATATGCCA
ACATAGACGATGGCATTGGTGGCCAATGA
>TRIAE_CS42_1BS_TGACv1_049356_AA0150190.1 gene=C19D12557E3A78E8272DD966F3DEE614 class=Prolamin subclass=Hordein
ATGAAGACCTTCCCCATCATTTCCCTCCTTGCCATGGCGATGACCATAGCCACCGCCACCACCACCATGCAGCTCGACCC
TAGCGTCCATGTGCTACAAAGGCCACAACAACCATTTCTAGAGCAAGAGTTGAATGCCTGCACGGAGTTTATATTGCAAC
AATGCAGCCCCATATCATCAAGTGAATCGGGTTTGAGAGTATTCCGGAAACAGATTGTTGTCCTGTCACAATTTGGCCTA
CGAAGCAGTGGTTGCGAGTTGATGCAGCAACAATGCTGTGAGCAGCTAGCACAGATATCTGATCAAGACCGATGCACAGC
CATCCATAGCATCGCACACGCCATCATCGTACAACAAGAACAACAACAACAACAACAGGTGGGTCAAGATTTCCCACAGT
CCCAACAACAACAACAACAACAACCGGGCCAGGGTACAGTTGTCCAGCCTCAACAACAACTTGGCCAGGGCTTCATCCAA
CCTCAACAACTAGCTCAGCTCCAATCGATTATGTCGTTGGTGCTACAAACCCTGCCAACGATGTGTAATGTGCATGTCAC
ACCTTATTGCTCCATGATCACTACACCAGTTGGCAGCATCATTTTTGGTGATGGCCAGTAA
>Modified_TRIAE_CS42_1BS_TGACv1_049400_AA0152250.1 gene=EE8F129D92CA4E6AAD35BA55F9EA154D class=Gliadin subclass=omega
ATGAAACCATACCATGACAACTATAAATACACCTGCACCATCATAGTCACCTTCCATCATCCAAACATCACACACCAAGA
TCAGAAACATCAATTCCAAGCAAGCATTCATAACCACAAATCAAACATGAAGACCTTCCTCATCTTGGTCCTCCTTGCCA
TGGCGACGAGCATGGTCACTGCTGCTAGGCCGCTAAACCCTAGCGACCAAGAGTTGCAATCACCACAACAACAATTTCCG
GAAGAACAATCATATCCGCAGCAACCATATCCACAGCAAGCATTTCCCATACCCCAACAATATTCCCCGCATCAACCACA
ACAACCATTTCCTCAACCCCAACGACCAACCCCCCTCCAACCACAACAACCATTCCCCCAGCAACCCAAACAACCACAAC
AATCTTTTCCCCAGCCCCAACAACAATTCCCCTTGCAACCACAACAACCATTTCCCCAGCCTCAACAGCCGATTCCCCAA
CAACCACGAATACCATTCCCGGAGCAACCCCAGAGACCCCAACAACCACAACAATCTTTTCCTCAGCCCCAACAACAATT
CCCCTTGCAACCACAACAACCATTTCCCCAGCCCCAACAACCACAACAACCATTCCCCCAGCAACCCCAGAGACCACAAC
AATCATTCCCCCAGCAACCAGAACAAATAATTCCCCAGCAACCGCAACAACCATTCCCCCTACAACCGCAACAACCATTC
CCCCAGCAACCAGAACAAATAATTTCCCAGCAATCCCAACAACCATTCTCTCTGCAGCCACAACAACCATTTTCCCAGCC
CCAACAACCATTATCCCAGCAACCAGGACAAATAATTCCCCAGCAACCCCAACAACCATGCCCCCTCCAACCACAACAAC
CATTCCCCCAGCAACCAGAACAAATAATTCGCCAGCAACCGCAACAACCATTCCTCCTACAATCGCAACAACCATTCCAC
CAGCAACCAGAACAAATAATTTCTCAGCAACCCCAAAAACCATTCTCTCTGCAGCCCCAACAACCATTTTCCCAGCCCCA
ACAACCATTTCCCCAGCAACCAGGACAAATAATTCCCCAGCAACCCCAACAACCATTCTCCCTGCAACCTCAACAACCAT
TCCCCCAGCAACTCCAACAACCATTCGCTCTGCAACCACAACAATCGTTCCCCCAGCAACCACAACAACCATTTCCCCAA
CCCCAACAAGCATTCCCAGAACAAGCAGAACAGATAATTCCCCAGCAACCCTAA
>TRIAE_CS42_1BS_TGACv1_049541_AA0156210.1 gene=C0AE09DBA8BD4691D08F7EC5E3539FEF class=Glutenin subclass=LMW
ATGAAGACCTTCCTCATCTTTGCCCTCCTCGCCGTTGCGGCGACAAGTGCCATTGCACAAATGGAGACTAGCCACATCCC
TAGCTTGGAGAAACCATTGCAACAACAACCATTACCACTACAACAAATATTATGGTACCAACAACAACAACCCATCCAAC
AACAACCACAACCATTTCCACAACAGCCACCATGTTCACAGCAACAACAACCACCATTATCGCAGCAACAACAACCACCA
TTTTCACAACAACAACCACCATTTTCGCAGCAACAACAACCCATTCTACCGCAACAACCACCATTTTCGCAGCAACAACA
ACAATTTCCGCAGCAACAACAACCACTTTTACCGCAACAACCACCATTTTCGCAGCAACAACCACCATTTTCTCAGCAGC
AGCAACAACCACCATTTTCGCAGCAACAACAACAACCAATTCTACTGCAACAACCACCATTTTCACAACACCAACAACCA
GTTCTACCGCAACAACAAATACCATCTGTTCAGCCATCTATCTTGCAGCAGCTAAACCCATGCAAGGTATTCCTCCAGCA
GCAATGCAGCCCTGTGGCAATGCCACAAAGTCTTGCTAGGTCGCAAATGTTGTGGCAGAGTAGTTGCCATGTGATGCAGC
AACAATGTTGCCGGCAGCTGCCGCAAATCCCCGAACAATCACGCTACGATGCAATCCGTGCCATCATCTACTCGATCGTC
CTACAAGAACAACAACATGGTCAGGGTTTGAACCAACCTCAGCAGCAACAACCCCAACAGTCGGTCCAAGGTGTCTCCCA
ACCCCAACAACAACAGAAGCAGCTCGGACAGTGTTCTTTCCAACAACCTCAACAACAACAACTGGGTCAATGGCCTCAAC
AACAACAGGTACCCCAGGGTACCTTGTTGCAGCCACACCAAATAGCTCAACTTGAGGTGATGACTTCCATTGCACTTCGT
ACCCTGCCAACGATGTGCAGTGTCAACGTGCCGGTGTACGGCACCACCACTATTGTGCCATTCGGCGTTGGCACCCGAGT
TGGTGCCTACTGA
>Novel_3 gene=33A88CB066A55464410D1AF9762247BA class=Glutenin subclass=LMW
ATCTTATGGTACCACCAACAACAACCCATCCAACAACAACCACAACCATTTCCACAACAGCCACCATGTTCACAGCAACA
ACAACCACCATTATCGCAGCTACAACAACCACCATTTTCACAGCAACAACCACCATTATCGCAGCAACAACAACCAGTTC
TACCGCAACAACCACCATTTTTGCAGCAACAACAACCATTTCCGCAGCAACAACAACCACCTCTACCGCAACAACCACCA
TTTTCACAGCAACAACCACCATTTTCTCAGCAGCAGCAACAACCAGTTCTACCGCAACAACCACCATTTTCGCAACAACA
ACAACAACCAATTCTACCACAACAACCACCATTTTTGCAACACCAACAACTAGTTCTACCGCAACAACAATTACCATATG
TTCATCCATCTATCTTGCAGCAGCTAAACCCATGCAAGGTATTCCTCCAGCAGCATTGCAGCCCTGTGGCAATGCCACAA
AGTCTTGCTAGGTCGCAAATGTTGTGGCAGAGCAGTTGCCATGTGATGCAGCAACAATGTTGCCAGCAGCTGCCGCGAAT
CCCCGAACAATCACGCTATGATGCAATCCGTGCCATCATCTACTCGATCGTCCTACAAGAACAACAACCTGGTCAGGGTT
TCAACCAACCTTAG
>TRIAE_CS42_1BS_TGACv1_050316_AA0170590.1 gene=336262B2A71BA387B308B807FB55637B class=Glutenin subclass=LMW
ATGAAGACCTTCCTCATCTTTGCCCTCCTCGCCGTTGCGGCGACAAGTGCCATTGCACAAATGGAGAATAGCCACATCCC
TGGTTTGGAGAGACCATCGCAGCAACAACCATTACCACCACAACAAACATTATCGCACCAACAACCACAACAACCCATCC
AACAACAACCACAACAATTTCCACAACAGCAACCATGTTCACAACAACAACAACAACAACAACAACAACAACAACAACAA
CAACAACAACAACAACAACAACAACAACAACAACCATTATCGCAGCAACAACAACCACCATTTTCACAGCAACAACAACC
ACCATTTTCACAGCAACAACCACCATTTTCGCAGCAACAACAACCAGTTCTACCGCAACAGCCATCATTTTCGCAGCAAC
AACTACCACCATTTTCACAACAACAACCACCGTTTTCACAACAACAACAACCAGTACTACCGCAACAACCACCATTTTCG
CAACAACAACAACAACAACCAATTCTACCACAACAACCATCATTTTCGCAACAACAACAACAACTAGTTCTACCGCAACA
ACAAATACCATTTGTTCATCCATCTATCTTGCAGCAGCTGAACCCATGCAAGGTATTCCTCCAGCAGCAATGCAGCCCTG
TGGCAATGCCACAAAGTCTTGCTAGGTCGCAAATGTTGCAGCAGAGTAGTTGCCATGTGATGCAACAACAATGTTGCCAG
CAGTTGCCGCAAATCCCCCAGCAATCCCGCTATGAGGCAATCCGTGCTATCATCTACTCCATCGTCCTGCAAGAACAACA
ACAGGTTCGGGGTTCCATCCAAACTCAGCAGCAGCAACCGCAACAGTTGGGCCAATGCGTTTCCCAACCCCAACAGCAGT
CACAGCAGCAACTCGGGCAACAACCTCAACAACAACAATTGGCACAGGGTACCTTTTTGCAGCCACACCAGATAGCTCAG
CTTGAGGTGATGACTTCCATTGCGCTCCGTACCCTGCCAATGATGTGCCGTGTCAATGTGCCGTTGTATAGGACCACCAC
TAGTGTGCCATTTGGCGTTGGCACTGGAGTTGGTGCCTACTGA
>Novel_4 gene=31BAFBDA6ED26D5A15A07BB71DDC4E30 class=Gliadin subclass=omega
ATGAAGACCTTCATCATATTTGTCCTCCTTGCCATGGCGATGAACATCGCCAGTGCCACTAGGCAGCTAAGCCCTAGAGG
CAAGGAATTGCATACACCACAAGAACAATTCCCCCAACAACAACAATTCCCCCAACCACAACAATTCCCCCAATAA
>Novel_5 gene=3AD91ACF45E903C33D6A2A18313CF327 class=Glutenin subclass=LMW
ATGAAGACCTTCCTCATCTTTGCCCTCCTCGCCGTTGCGGCGACAAGTGCCATTGCACAAATGGAGAATAGCCACATCCC
TGGTTTGGAGAGACCATCGCAGCAACAACCATTACCACCACAACAAACATTATGGCACCAACAACAAGAACAACCTATCC
AACAACAACCACAACCATTTCCACAACAGCAACCATGTTCACAGCAACAACAACAACCACCATTATCGCAGCAACAACAA
CCACCATTTTCGCAGCAACAACAACCACCATATTCACAGCAACAACAACCACCATTTTCACAGCAACAACCACCATTTTC
ACAGCAACAACAACCAGTTCTATCGCAACAACCACCATTTTCATAG
>TRIAE_CS42_1BS_TGACv1_052225_AA0181540.1 gene=FCB9020136E310A73097112CCE0E04A1 class=Glutenin subclass=LMW
ATGAAGACCTTCCTCATCTTTGCTCTCCTCGCCATTGTGGCGACAAGTGCCATTGCACAAATGGAGAATAGCCACATCCC
TGGTTTGGAGAGACCATCGCAGCAACAACCATTACCACCACAACAAACATTATCGCACCACCAACAACAACAACCCATCC
AACAACAACCACAACCATTTTCACAACAGCAACCATGTTCACAGCAACAACAACAACAACCATTATCGCAGCAACAACAA
CCACCATTTTCACAACAACAACCACCATTTTCGCAGCAACAACAACAACCATTATCGCAGCAACAACAACCACCATTTTC
ACAACAACAACCACCATTTTCGCAGCAACAACAACCACCATTTTCACAACAACAACCACCATTTTCGCAGCAACAACAAC
CAGTTCTACCGCAACAACCATCATTTTCACAGCAACAACTACCACCATTTTCACAGCAACAATCACCGTTTTCGCAACAA
CAACAAATAGTACTACAGCAACAACCACCATTTTTGCAACAACAACAACCAAGTCTACCGCAACAACCACCATTTTCGCA
GCAACAACAACAACTAGTTCTACCGCAACAACAAATACCATTTGTTCATCCATCTATCTTGCAGCAGCTAAACCCATGCA
AGGTATTCCTCCAGCAGCAATGCAGCCCTGTGGCAATGCCACAAAGTCTTGCTAGGTCGCAAATGTTGCAGCAGAGCAGT
TGCCATGTGATGCAACAACAATGTTGCCAGCAGTTGCCGCAAATCCCCCAGCAATCCCGCTATGAGGCAATCCGTGCTAT
CATCTACTCCATCATCCTGCAAGAACAACAACAGGTTCAGGGTTCCATCCAAACTCCTCAGCAGCAACCCCAACAGTTGG
GCCAATGTGTTTCCCAACCCCAACAGCAGTCACAACAACAACTCGGGCAACAACCTCAACAACAACAATTGGCACAAGGT
ACCTTTTTGCAGCCACACCAGATAGCTCAGCTTGAGGTGATGACTTCCATTGCGCTCCGTACCCTGCCAACGATGTGCCG
TGTCAATGTGCCGTTGTATAGAACCACCACTAGTGTGCCATTCGGTGTTGGCACCGGAGTTGGTTCCTACTAA
>Novel_6 gene=BEDE1995B030EBFC0D90A83F32CE7A39 class=Gliadin subclass=omega
ATGAATACCTTCATCATATTTGTCCTCCTTGCCATGGCGATGAACAAAGCCAGTGCCAGTAGGCAGCTGAGCCCTAGAGG
CAAGGAATTGCATACTCCACAAGAACAATTCCCCCAACAACAACAATTCCCCCAACCACAACAATTCCCCCAACAACATC
AAATCCCCCAGTAG
>Novel_20 gene=E4E0EBB7F43F170D622E99A3ACFDAD26 class=Gliadin subclass=omega
ATGAAGACCTTCATCATATTTGTCCTCCTTGCCATGGCGATGAACATCGCCAGTGCCAGTAGGCTGCTAAGCCCTAGAGG
CAAGGAATTGCATACTCCACAAGAACAATTCCCCCAACAACAACAATTCCCCCAACCACAACAATTCCCCCAACAACAAA
TTCCCCAACAACATCAAATCCCCCAGCAACCACAACAATTCCCCCAACAACAACAATTCCTCCAACAACAACAAATCCCG
CAACAACAAATCCCCCAACAACATCAAATCCCCCAGCAACCACAACAATTCCCCCAGCAACAATTCCCCCAACAACAGCA
ATTCCCCCAACAACACCAATCCCCCCAACAACAATTCCCACAACAACAATTCCCCCAACAGCAATTGCCGCAACAGGAAT
TCTCACAACAACAAATCTCCCAGCAACCACAACAACTCCCCCAGCAACAACAAATCCCCCAGCAACCACAACAATTTCTC
CAACAACAACAATTCCCCCAGCAACAACCCCCCCAACAACATCAATTTCCCCAACAGCAATTGCCCCAACAACAACAAAT
CCCCCAACAACAACAAATCCCCCAGCAACCACAACAATTCCCCCAACAACAACAAATCCCCCAGCAACCACAACAATTCC
CCCAACAA
>Modified_TRIAE_CS42_1DL_TGACv1_062418_AA0214200.1 gene=7152F8BBA1AA8B307B0EF73C7345C32D class=Glutenin subclass=HMW
ATGGCTAAGCGGCTGGTCCTCTTTGCGGCAGTAGTCATCGCCCTCGTGGCTCTCACCACCGCTGAAGGTGAGGCCTCTAG
GCAACTACAGTGTGAGCGCGAGCTCCAGGAGAGCTCGCTTGAGGCATGCCGGCAGGTCGTGGACCAACAGTTGGCCGGTC
GGCTGCCATGGAGCACGGGGCTCCAGATGCGATGCTGCCAGCAGCTCCGAGATGTTAGCGCCAAGTGCCGCTCTGTCGCC
GTCAGCCAAGTCGCAAGACAATATGAGCAAACTGTGGTGCCGCCCAAGGGCGGATCCTTCTACCCTGGTGAGACCACGCC
ACTGCAGCAACTCCAACAAGGAATATTTTGGGGAACATCTTCACAAACAGTACAAGGGTATTACCCAAGCGTAACTTCTC
CTCGGCAGGGGTCATATTATCCAGGCCAAGCTTCTCCACAACAGCCAGGACAAGGGCAACAGCCTGGCAAATGGCAAGAA
CCAGGACAAGGGCAACAATGGTACTACCCAACTTCTCTGCAGCAGCCAGGACAAGGGCAACAGATAGGAAAAGGGAAACA
AGGGTACTACCCAACTTCTCTGCAGCAACCAGGACAAGGGCAACAAATAGGACAAGGGCAACAAGGGTACTACCCAACTT
CTCCGCAGCACACAGGACAAAGGCAACAACCAGTACAAGGGCAACAAATAGGACAAGGGCAACAACCAGAACAAGGGCAA
CAACCAGGACAATGGCAACAAGGGTACTATCCAACTTCTCCACAGCAGCTAGGACAAGGGCAACAACCAGGACAATGGCA
ACAATCAGGACAAGGGCAACAAGGGCACTACCCAACTTCTCTACAACAGCCAGGACAAGGGCAACAAGGGCATTACCTAG
CTTCTCAGCAGCAGCCAGCACAAGGGCAACAAGGGCACTACCCAGCTTCTCAGCAGCAGCCAGGACAAGGGCAACAAGGG
CACTACCCAGCTTCTCAGCAGCAGCCAGGACAAGGGCAACAAGGGCACTACCCAGCTTCTCAGCAAGAGCCAGGACAAGG
GCAACAAGGGCAAATCCCAGCTTCTCAGCAGCAGCCAGGACAAGGGCAACAAGGGCACTACCCAGCTTCTCTGCAGCAAC
CAGGACAACAAGGGCATTACCCAACTTCTCTACAGCAGCTAGGACAAGGGCAACAAATAGGACAGCCAGGACAAAAGCAA
CAACCAGGACAAGGGCAACAAACAGGACAAGGGCAACAGCCAGAACAAGAGCAACAACCAGGACAAGGGCAACAAGGATA
CTATCCAACTTCTCTGCAGCAGCCAGGACAAGGACAACAGCAAGGACAAGGGCAACAAGGGTACTACCCAACTTCTCTCC
AGCAGCCAGGACAAGGGCAACAAGGGCACTACCCAGCTTCTCTGCAGCAGCCAGGACAAGGACAGCCAGGACAAAGGCAA
CAACCAGGACAAGGGCAACATCCAGAACAAGGGCAACAACCAGGACAAGGGCAACAAGGGTACTATCCAACTTCTCCACA
GCAGCCAGGACAAGGGCAACAACTAGGACAAGGGCAACAAGGGTACTACCCAACTTCTCCGCAGCAGCCAGGACAAGGGC
AACAACCAGGACAAGGGCAACAAGGGCACTGCCCAATGTCCCCGCAGCAGACAGGACAAGCGCAACAACTAGGACAAGGC
CAACAAATAGGACAAGTGCAACAACCAGGACAAGGGCAACAAGGGTACTACCCAACTTCTCTGCAGCAGCCTGGACAAGG
GCAACAGTCAGGACAAGGGCAACAGTCAGGACAAGGACNAGGACAAGGCCAACAAATAGGACAAGTGCAACAACCAGGAC
AAGGGCAACAAGGGTACTACCCAACTTCTCTGCAGCAGCCTGGACAAGGGCAACAGTCAGGACAAGGGCAACAGTCAGGA
CAAGGACACCAACCAGGACAAGGGCAGCAATCAGGACAAGAGAAACAAGGCTACGACAGCCCATACCATGTTAGCGCAGA
GCAGCAAGCGGCCAGCCCAATGGTGGCAAAGGCGCAGCAGCCCGCGACACAGCTGCCGACAGTGTGTCGGATGGAGGGGG
GCGACGCATTGTCGGCTAGCCAGTGA
>Modified_TRIAE_CS42_1DL_TGACv1_062418_AA0214230.1 gene=B91ED75E69CB9201B30F508DA30072C1 class=Prolamin subclass=Globulin
ATGGGTAGGTTCGTCTTCTTCGCGGTGTTCCTGGCGGCCCTGGTAGCCGTCTCCGCCGCCCAAGGCGTGCTCGAGCAGAG
CCTCACGGACGCGCAGTGCCGGGGCGAGGTCCAGGAGAAGCCGCTCCTCGCGTGCCGGCAGATCCTCGAGCAGCAGCTGA
CCGGCCGCGCCGGCGAGGGCGCCGTCGGCGTCCCGTTGTTTCATGCCCAGTGGGGCGCCAGGGAGCGATGCTGCCGGCAG
CTCGAGAGCGTCAGCCGCGAGTGCCGCTGCGCCGCCCTCCGCGGCATGGTGCGGGACTACGAGCAGTCCATGCCGCCGCT
GGGAGAAGGGCGCCACGGCTCGTCGGGGGAGCGTCAACAAGAGCAGGGGTGTTCCGGCGAGTCCACGGAGCCGGAGCAGC
GGCAGGAGGTACAAGGGGGTCAGTATGGCAGTGAGACAGGAGGAGGCCAGCAGCAGGGAGGAGGCTACCACGGGGTGACC
GTCGGGCGTGGTGGCCAGCGGCAAGGACAGGTGCTCTGTCACAAGAGGCCGCAGCGGCAGCAGGGAGAAGGGTTCTCCGG
CGAGGGGGCGCAGCAGAAGCCGCAGGCCGGTCGCGTGAGGTTGACGAAGGTGCGGCTGCCGACCGCGTGCCGGATCGAGC
CCCAGGAGTGTAGCGTCTTCACCGCCGACCAGTACTACTAA
>Modified_TRIAE_CS42_1DL_TGACv1_063795_AA0230880.1 gene=98B816076C0D3B0852CFDC0B08E606A0 class=Glutenin subclass=HMW
ATGGCTAAGCGGTTAGTCCTCTTTGTGGCGGTAGTCGTCGCCCTCGTGGCTCTCACCGTCGCTGAAGGTGAGGCCTCTGA
GCAACTACAGTGTGAGCGCGAGCTCCAGGAGCTCCAGGAGCGCGAGCTCAAGGCATGCCAGCAGGTCATGGACCAGCAGC
TCCGAGACATTAGCCCCGAGTGCCACCCCGTCGTCGTCAGCCCGGTCGCGGGACAATACGAGCAGCAAATCGTGGTGCCG
CCCAAGGGCGGATCTTTCTACCCCGGCGAGACCACGCCACCGCAGCAACTCCAACAACGTATATTTTGGGGAATACCTGC
ACTACTAAAAAGGTATTACCCAAGTGTAACTTCTCCGCAGCAGGTTTCATACTATCCAGGCCAAGCTTCTCCGCAACGGC
CAGGACAAGGTCAGCAGCCAGGACAAGGGCAACAATCAGGACAAGGACAACAAGGGTACTACCCAACTTCTCCGCAACAG
CCAGGACAATGGCAACAACCGGAACAAGGGCAACCAGGGTACTACCCAACTTCTCCGCAGCAGCCAGGACAATTGCAACA
ACCAGCACAAGGGCAGCAACCAGGACAAGGACAACAAGGTCGGCAGCCAGGACAAGGGCAACCAGGGTACTACCCAACTT
CTTCGCAGCTGCAGCCAGGACAATTGCAACAACCAGCACAAGGGCAACAAGGGCAGCAACCAGGACAAGGGCAACAAGGT
CAACAGCCAGGACAAGGGCAACAACCAGGACAAGGACAACAAGGTCAACAGCCAGGACAAGGGCAACAACCAGGACAAGG
GCAACAAGGTCAGCAGCTCGGACAAGGACAACAAGGGTACTACCCAACTTCTCTGCAACAGTCGGGACAAGGGCAACCAG
GGTACTACCCAACTTCTCTGCAGCAGCTAGGACAAGGGCAATCAGGGTACTACCCAACTTCTCCGCAGCAACCAGGACAA
GGGCAGCAGCCAGGACAATTGCAACAACCAGCACAAGGGCAGCAACCAGAACAAGGGCAACAAGGTCAGCAGCCAGGACA
AGGGCAACAAGGCCAGCAGCCAGGACAAGGGCAGCAACCGGGACAAGGGCAACCAGGGTACTACCCAACTTCTCCGCAGC
AGTCAGGACAAGGGCAACCAGGGTACTACCTAACTTCTCCGCAGCAGTCAGGACAAGGGCAGCAGCCAGGACAATTGCAA
CAATCAGCACAAGGGCAAAAAGGACAGCAACCAGGACAAGGTCAACAGCCAGGGCAAGGGCAACAAGGTCAGCAGCCAGG
ACAAGGGCAACAAGGTCAGCAACCGGGGCAAGGGCAGCCAGGGTACTACCCAACTTCTCCGCAGCAATCAGGACAAGGGC
AACAGCCAGGACAATGGCAACAACCAGGACAAGGGCAACCAGGATACTACCCAACTTCTCCGTTGCAGCCAGGACAAGGG
CAACCAGGGTACGACCCAACTTCTCCGCAACAGCCAGGACAAGGGCAGCAACCAGGACAATTGCAACAACCAGCACAAGG
GCAACAAGGGCAGCAACTAGCACAAGGGCAACAAGGGCAGCAACCAGCACAAGTGCAACAAGGGCAGCAGCCAGCACAAG
GGCAACAAGGTCAGCAGCTAGGACAAGGGCAACAAGGTCAGCAGCCAGGACAAGGGCAGCAACCAGCACAAGGGCAACAA
GGTCAGCAGCCAGGACAAGGGCAACAAGGTCAGCAGCCAGGACAAGGGCAGCAACCGGGACAAGGGCAGCCATGGTACTA
CCCAACTTCTCCGCAGGAGTCAGGACAAGGGCAACAGCCAGGACAATGGCAACAACCAGGACAATGGCAACAACCAGGAC
AAGGGCAACCAGGGTACTACCTAACTTCTCCGTTGCAGCTAGGACAAGGGCAACAAGGGTACTACCCAACTTCTCTGCAA
CAACCAGGACAAGGGCAGCAACCAGGACAATGGCAACAATCGGGACAAGGGCAACATGGGTACTACCCAACTTCTCCGCA
GCTGTCAGGACAAGGGCAACGGCCAGGACAATGGCTGCAACCAGGACAAGGGCAACAAGGGTACTACCCAACTTCTCCGC
AACAGTCAGGACAAGGGCAACAACTAGGACAATGGCTGCAACCAGGACAAGGGCAACAAGGGTACTACCCAACTTCTCTG
CAACAGACAGGACAAGGGCAGCAATCAGGACAAGGGCAACAAGGCTACTACAGCTCATACCATGTTAGCGTGGAGCACCA
GGCGGCCAGCCTAAAGGTGGCAAAGGCGCAGCAGCTCGCGGCACAGCTGCCGGCAATGTGCCGGCTGGAGGGCGGCGACG
CATTGTCGGCCAGCCAGTGA
>TRIAE_CS42_1DS_TGACv1_080112_AA0239750.1 gene=68FCE255B8F304F16D2634EF7477AD80 class=Glutenin subclass=LMW
ATGAAGACCTTCCTCATCTTTGCCCTCCTTGCCGTTGCAGCGACAAGTGCCATTGCACAAATGGAGACTAGCCACATCCC
TGGCTTGGAGAAACCATCGCAACAACAACCATTACCACTACAACAAATATTATGGTACCACCAACAGCAACCGATCCAAC
AACAACCACAACCATTTCCACAACAGCCACCATGTTCACAGCAACAACAACCACCATTATCGCAGCAACAACAACCACCA
TTTTCACAGCAACAACCACCATTCTCGCAGCAAGAACTACCAATTCTACCGCAACAACCACCATTTTCGCAGCAACAACA
ACCACAATTTTCGCAGCAACAACAACCATTCCCGCAGCAACAACAACCACTTCTACTGCAACAACCCCCATTTTCACAAC
AACGACCACCATTTTCTCAGCAGCAGCAACAACCAGTTCTACCGCAACAACCACCATTTTCGCAACAGCAACAACAACAA
CCAATTCTACCGCAACAACCACCTTTTTCGCAACACCAACAACCGGTTCTTCCGCAACAACAAATACCATATGTTCAGCC
ATCTATCTTGCAGCAGCTAAACCCATGCAAGGTATTCCTCCAGCAGCAATGCAGCCCTGTGGCAATGCCACAAAGTCTTG
CTAGGTCGCAAATGTTGTGGCAGAGCAGTTGCCATGTGATGCAGCAACAATGTTGCCAGCAGCTGCCGCGAATCCCCGAA
CAATCACGCTATGATGCAATCCGTGCCATCATCTACTCGATCGTCCTACAAGAACAACAACATGGTCAGGGTTTCAACCA
ACCTCAGCAGCAACAACCCCAACAGTCGGTCCAAGGTGTCTCCCAACCCCAACAACAACAGAAGCAGCTCGGACAGTGTT
CTTTCCAACGACCTCAACAACAACAACTGGGTCAATGGCCTCAACAACAACAGGTACCACAGGGTACCTTGTTGCAGCCA
CACCAAATAGCTCAACTTGAGTTGATGACTTCCATTGCACTCCGTACCCTGCCAATGATGTGCAGTGTCAACGTGCCGGT
GTACGGCACCACCACTAGTGTGCCATTCGGCGTTGGCACCCAAGTTGGTGCCTACTGA
>TRIAE_CS42_1DS_TGACv1_080114_AA0239910.1 gene=F2A3251E62E07EC8CA499A5E06D76E31 class=Glutenin subclass=LMW
ATGAAGACCTTCCTCATCTTTGCTCTCCTTGCCATTGCGGCGACAAGTGCCATTGCACAAATGGAGACTAGCCGCGTCCC
TGGTTTGGAGAAACCATGGCAGCAACAACCATTACCACCACAACAACAACCACCATGTTCACAGCAACAACAACCATTTC
CACAGCAACAACAACCAATTATTATACTGCAACAATCACCATTTTCGCAGCAACAACAACCAGTTCTGCCGCAACAGCAA
CCAGTTATTATACTGCAACAACCACCATTTTCGCAGCAACAACAACCAGTTCTACCACAACAACCACCATTTTCACAACA
ACAACAACAACAACAACAACAACAACCACCATTTTCGCAGCAACAACAACCAGTTCTACCACAACAACCACCATTTTCAC
AACAACAACAACCACCATTTTCGCAGCAGCAACAACCATCTTCACAACAACCACCTTTTCCACAACAACACCAACAGTTT
CCACAACAACAAATCCCTGTTGTTCAACCATCCGTTTTGCAGCAGCTAAACCCATGCAAGGTGTTCCTCCAACAGCAGTG
TAGCCATGTGGCAATGTCGCAACGTCTTGCTAGGTCACAAATGTGGCAACAGAGTAGTTGCCATGTGATGCAACAACAAT
GTTGCCAACAGCTGCCGCAAATCCCCGAACAATCCCGCTCTGAGGCAATCCGTGCCATCGTCTACTCCATCATCCTGCAA
GAACAACAACAGGGTTTTGTCCAACCTCAGCAGCAACAACCCCAACAGTCGGGCCAAGGTGTCTCCCAACACCAACAGCA
GTCGCAGCAGCAGCAGCAACTCGGACAGTGTTCTTTCCAACAACCTCAACAACTACAACAATTGGGTCAGCAGCCTCAAC
AACAACAGATACCACAGGGTATATTCTTGCAGCCACACCAGATATCTCAACTTGAGGTGATGACTTCCATTGCACTCCGT
ACCTTGCCAACGATGTGCGGTGTCAACGTGCCGTTGTACAGCTCGACCACTATTATGCCATTCAGCATTGGCACTGGAGT
TGGTGGCTACTGA
>Novel_22 gene=51BDDC68A53D57AC3EFF168B33031C3F class=Glutenin subclass=LMW
ATGAAGACCTTCCTCATCTTTGCCCTCCTCGCCGTTGCGGCGACAAGTGCCATTGCACAAATGGAGACTAGCCACATCCC
TGGCTTGGAGAAACCATCGCAACAACAACCATTACCACTACAACAAATATTATGGTACCACCAACAGCAACCCATCCAAC
AACAACCACAACCATTTCCACAACAGCCACCATGTTCACAGCAACAACAACCACCATTATCGCAGCAACAACAACCACCA
TTTTCACAGTAA
>TRIAE_CS42_1DS_TGACv1_080245_AA0244130.1 gene=1E62BB75A69FA7F64215419CC4FB7F09 class=Glutenin subclass=LMW
ATGAAGACCTTCCTCGTCTTTGCCCTTCTAGCCGTTGTGGCGACATCTGCCATTGCACAGATGGAGACTAGCTGCATCCC
TGGTTTGGAGAGACCATGGCAGCAACAACCATTACAACAAAAAGAGACATTTCCACAACAACCACCATCTTCACAACAAC
AACAACCATTTCCTCAACAACCACCATTTTTGCAGCAACAACCTTCATTTTCGCAGCAACCACTATTTTCACAGAAACAA
CAACCAGTTCTACCACAACAACCAGCATTTTCGCAGCAACAACAAACAGTTCTACCACAACAACCAGCATTTTCGCAGCA
ACAACACCAACAGCTTCTGCAACAACAAATCCCTATTGTTCATCCATCCATTTTGCAGCAGCTAAACCCGTGCAAGGTAT
TCCTCCAGCAGCAGTGTAGCCCTGTGGCAATGCCACAACATCTTGCTAGGTCGCAGATGTGGCAGCAGAGCAGTTGCAAT
GTGATGCAGCAACAATGTTGCCAACAATTGCCACGAATCCCCGAACAATCCCGCTATGAGGCAATCCGTGCTATCATCTT
CTCCATCATCCTACAAGAACAACAACAGGGTTTTGTCCAACCTCAGCAGCAACAACCCCAACAGTCGGTTCAAGGTGTCT
ACCAACCCCAACAGCAGTCGCAGCAGCAGCTCGGACAATGTTCTTTCCAACAACCTCAACAACAACTGGGTCAACAACCT
CAACAACAACAGGTACAAAAGGGTACCTTTTTGCAGCCACACCAGATAGCTCGCCTTGAGGTGATGACTTCCATTGCACT
CCGTACCCTGCCAACGATGTGCAGTGTCAATGTGCCGTTGTACAGCTCCATCACTAGTGCGCCATTAGGCGTTGGCAGCC
GAGTTGGTGCCTACTGA
>Novel_7 gene=9864863C1251194C73BA37980A1FABEA class=Gliadin subclass=omega
ATGAAGACCTTCCTCATCTTTGTCCTCCTTGCCATGGCGATGAACATCGCCACTGCTGCTAGGCAGCTAAACCCTAGCAA
CAAAGAGCTACAATCACCTCAACAATCATTTTCCCATCAACAACAACCATTTCCACAGCAACCATATCCACAACAACCAT
ATCCATCACAGCAACCATATCCATCGCAACAACCATTTCCCACACCCCAACCACAATTTCCCCAGCAATCACAACAACCA
TTTACCCAGCCCCAACAACCGACCCCCCTACAACCACAACAACCATTCCCCCAGCAACCCCAACAACCACAACAACCTTT
TCCACAGCCGCAACAACCATTTCCCTGGCAACCACAACAACCATTTCCCCAGACCCAACAATCTTTCCCTCTGCAACCAC
AACAACCATTCCCCCAGCAACCCCAACAACCATTTCCCCAGCCCCAACTACAATTCCCCCAGCAACCAGAACAAATAATT
CCCCAGCAACCCCAACAACCATTCCTCCTGGAATCGCAACAACCATTCCCCCAGCAACCCCAACAACCATTTCCCCAGCC
CCAACAACTGATCCCCATGCAACCACAACAACCATTCCCCCAGCAATCCCAACAATCACAACAACCTTTTCCCGGGCCCC
AACAATTATTTCCTGAACTNCCCAACAACCATCCATCCTGCAACCACAACAACCATTTCTGCAGCCCCAACAACAATTAT
CCCAGCAACTAG
>TRIAE_CS42_1DS_TGACv1_080539_AA0249800.1 gene=1EE2D9ADE5299EC1E1B6A253D28E803C class=Glutenin subclass=LMW
ATGAAGACCTTCCTCGTCTTTGCCCTCCTCGCCGTTGCGGCGACAAGTGCAATTGCGCAGATGGAGACTAGATGCATCCC
TGGTTTGGAGAGACCATGGCAGCAGCAACCATTACCACCACAACAGACATTTCCACAACAACCACTATTTTCACAACAAC
AACAACAACAACTATTTCCTCAACAACCATCATTTTCGCAGCAACAACCACCATTTTGGCAGCAACAACCACCATTTTCT
CAGCAACAACCAATTCTACCACAGCAACCACCATTTTCGCAGCAACAACAACTAGTTCTACCGCAACAACCACCATTTTC
ACAGCAACAACAACCAGTTTTACCTCCACAACAATCACCTTTTCCACAACAACAACAACAACACCAACAGCTGGTGCAAC
AACAAATCCCTGTTGTTCAGCCATCCATTTTGCAGCAGCTAAACCCATGCAAGGTATTCCTCCAGCAGCAGTGCAGCCCT
GTGGCAATGCCACAACGTCTTGCTAGGTCGCAAATGTTGCAGCAGAGCAGTTGCCATGTGATGCAACAACAATGTTGCCA
GCAGTTGCCGCAAATCCCCCAGCAATCCCGCTATGAGGCAATCCGTGCTATCATCTACTCCATCATCCTGCAAGAACAAC
AACAGGTTCAGGGTTCCATCCAATCTCAGCAGCAGCAACCCCAACAGTTGGGCCAATGTGTTTCCCAACCCCAACAGCAG
TCGCAGCAGCAACTCGGGCAACAACCTCAACAACAACAATTGGCACAGGGTACCTTTTTGCAGCCACACCAGATAGCTCA
GCTTGAGGTGATGACTTCCATTGCGCTCCGTATCCTGCCAACGATGTGCAGTGTTAATGTGCCGTTGTACAGAACCACCA
CTAGTGTGCCATTCGGCGTTGGCACCGGAGTTGGTGCCTACTGA
>TRIAE_CS42_1DS_TGACv1_080539_AA0249810.1 gene=A03EBFD13625F473CD2A3E1DD2136822 class=Glutenin subclass=LMW
ATGAAGACCTTCCTCATCTTTGCCCTCCTCGCCGTTGCGGCAACAAGTGCCATTGCACAAATGGAGAATAGCCACATCCC
TGGTTTGGAGAAACCATCGCAGCAACAACCATTACCACTGCAACAAACATTATCGCACCAACAACAACAACAACCTGTCC
AACAACAACCACAACCATTTCCACAACAGCAACCATGTTCACAGCAACAACAACCACCATTATCGCAGCAACAACAACCA
CCATTTTCACAACAACAACCACCATTTTCGCAGCAACAACAACCATCATTTTCGCAGCAACAACAACCACCATTTTCACA
GCAACAACCACCATTTTCGCAGCAACAACAACCAGTTCTACCGCAACAACCATCATTTTCGCAGCAACAACTACCACCAT
TTTCACAGCAACAACCACCGTTTTCGCAACAACAACAACCAGTACTACCGCAACAACCACCATTTTCGCAACAACAACAA
CCAATTCTACCGCAACAACCACCATTTTCGCAACAACAACAACAACCAGTTCTACCGCAACAACAAATACTATTTGTTCA
TCCATCTATCTTGCAGCAGCTAAACCCATGCAAGGTATTCCTCCAGCAGCAATGCAGCCCTGTGGCAATGCCACAAAGTC
TTGCTAGGTCGCAAATGTTGCAGCAGAGCAGTTGCCATGTGATGCAACAACAATGTTGCCAGCAGTTGCTGCAAATCCCC
CAGCAATCCCGCTATGAGGCAATCCGTGCTATCATCTACTCCATCATCCTGCAAGAACAACAACAGGTTCAGGGTTCCAT
CCAAACTCAGCAGCAGCAACCCCAAGAGTTGGGCCAATGTGTTTCCCAACCCCAACAGCAGTCGCAGCAGCAACTCGGGC
AACAACCTCAACAACAACAATTGGCACAGGGTACCTTTTTGCAGCCACACCAGATAGCTCAGCTTGAGGTGATGACTTCC
ATTGCGCTCCGTACCCTACCAACGATGTGCCGTGTCAATGTGCCGTTGTATAGAACCACCACTAGTGTGCCATTCGGCGT
TGGCGCCGGAGTTGGTGCCTACTGA
>TRIAE_CS42_1DS_TGACv1_080625_AA0251260.1 gene=2BEC2FFD2DC5E2B48ADFFCF69F30F40C class=Gliadin subclass=gamma
ATGAAGACCTTACTCATCCTAACAATCCTTGCGATGGCAATAACCATCGGCACCGCCAATATGCAGGTCGACCCTAGCAG
CCAAGTACAATGGCCACAACAACAACCAGTCCCACAGCCTCACCAACCATTCTCCCAGCAACCACAACAAACATTTCCCC
AACCCCAACAAACATTCCCCCATCAACCACAACAACAATTTCCCCAGCCTCAGCAACCACAACAACAATTTCTCCAGCCC
CAACAACCATTCCCCCAACAACCACAACAACCATATCCCCAGCAACCACAACAACCATTCCCCCAGACTCAACAACCCCA
ACAACTATTTCCCCAGTCCCAGCAACCACAACAACAATTTTCTCAGCCCCAACAACAATTCCCGCAGCCCCAACAACCGC
AACAATCATTCCCCCAACAACAACCACCGTTCATTCAGCCATCTCTACAACAACAGGTGAACCCATGCAAGAATTTCCTC
TTGCAGCAATGCAAACCTGTGTCACTGGTGTCATCCCTCTGGTCAATGATCTGGCCACAAAGCGATTGCCAAGTGATGCG
GCAACAATGCTGCCAACAACTAGCACAGATTCCTCAGCAGCTCCAGTGTGCAGCCATCCATACCGTCATACATTCCATCA
TCATGCAGCAAGAACAACAACAAGGCATGCATATCCTGCTGCCACTATATCAGCAGCAACAGGTGGGTCAAGGTACTCTC
GTCCAGGGCCAGGGCATCATCCAACCCCAACAACCAGCTCAATTGGAGGCGATCAGGTCATTGGTGTTGCAAACTCTTCC
AACCATGTGCAACGTGTATGTCCCACCTGAGTGCTCCATCATCAAGGCACCATTTTCCAGCGTAGTCGCCGGCATTGGTG
GCCAATGA
>TRIAE_CS42_1DS_TGACv1_080625_AA0251270.1 gene=93986F123FE7349BF31F027CFC054AF1 class=Gliadin subclass=gamma
ATGAAGACCTTACTCATCCAAACAATCCTCGTGATGGCAATAACCATCGCCACCGCCAATATGCAGGTCGACCCTAGCGG
CCAAGTACCATGGCCACAACAACAACCATTCCCGCAGCCTCACCAACCATTCTCCCAGCAACCGCAACAAACATTTCCCC
AACCCCAACAAACATTCCCCCATCAACCACAACAACAATTTTCCCAGCCTCAGCAACCACAACAACAATTTATCCAGCCC
CAACAACCATTCCCCCAACAACCACAACAAACATATCCCCAGCGACCACAACAACCATTCCCCCAGACTCAACAACCCCA
ACAACCATTTCCCCAGTCCCAGCAACCACAACAACCTTTTCCCCAGCCCCAACAACAATTCCCGCAGCCCCAACAACCAC
AACAATCATTCCCCCAACAACAACCATCGTTGATTCAACAATCTCTACAACAACAGTTGAACCCATGCAAGAATTTCCTC
TTGCAACAATGCAAACCTGTGTCCTTGGTGTCATCCCTCTGGTCAATGATCTTGCCACGAAGCGATTGCCAGGTGATGCG
GCAACAATGTTGCCAACAACTAGCACAAATTCCTCAGCAACTCCAGTGTGCAGCCATCCATAGCATCGTGCATTCCATCA
TCATGCAGCAAGAACAACAAGAACAACGACAGGGTGTGCAAATCCTGGTGCCACTGTCTCAACAGCAACAGGTAGGTCAA
GGTACTCTCGTCCAAGGTCAGGGCATCATCCAACCTCAACAACCAGCTCAATTGGAGGTGATTAGGTCATTGGTGTTGCA
AACTCTTGCAACCATGTGCAACGTGTATGTCCCACCTTACTGCTCCACCATCAGGGCACCATTTGCCAGCATAGTCGCCG
GCATTGGTGGCCAATGA
>Novel_21 gene=08DA3CEBE3669AEA0A1CDFE1737C5226 class=Gliadin subclass=gamma
ATGTTGTTGCGCAGTTGGAGACTGGCTGCCGCATCGGCATTGGCCAACAACCCATTTCCACAGCCAGGTCCACAGCAACC
ACAACTAGTGTCGAAGCAGCCACAAGAATCGTTTCTGAAACAGCCGCAAGAAACATTCCATCCATTACGTCATCAACAGT
TGGACATGTGCAAAGTGTTCATACAACAGTTGTGCACCCCTGTGGCAACACCACCATTCCTTGAATCACAGATGTTGCCA
CAAATCAACTGCCAACTGAGACGGCAGCAATGCTGCCAACAACTCAACCAGATCCCTATGCCATCCCTATGCCAAGCCAT
ATGTGCTCTAGTGCACACCATCATCATCGTGAAGCAACAAGAGCAACGGCAACAACAGCCACAACCAAGACACGGTTCCC
GCCAGCGTCAGCAAGAACAACTAGGCCAGTTTGAGGAGACGATGAGCACTGCGCTGCAGACCCTGCCTACAATGTGCGAC
GTGCACGTGATGCCATGTTGCATCGTGGCCAGCAGCACCACCATCCCGCCAGCCGGCGACATCGTTGAGTGA
>TRIAE_CS42_1DS_TGACv1_080771_AA0253490.1 gene=11332E278C838A79146500D9C3FEE6C7 class=Gliadin subclass=gamma
ATGAAGACCTTACTCATCGTAACAATCCTTGCGATGGCAACAACCATCGCCACCGCCAATATGCAAGTCGACCCCGGCTA
CCAAGTACATTGGCCACAACAACAACCATTCCCCCAGCCCCAACAACCATTCTGCCAGCAACCACAACAAACTATTCCCC
AACCCCATCAAACGTTCCACCATCAACCACAACAAACATTTCCCCAACCCCAACAAACATACCCCCATCAACCACAACAA
CAATTTCCCCAGACCCAGCAACCACAACAACCATTTCCCCAGCCCCAACAAACATTCCCCCAACAACCCCAACTACCATT
TCCCCAACAACCCCAACAACCATTCCCCCAGCCTCAACAACCCCAACAACAATTTCCCCAGTCACAGCAACCACAACAAC
CTTTTCCCCAGCCCCAACAACAATTCCTGCAGCCCCAACAACCGCAACAATCATTCCCCCAGCAACAACAACCGTTGATT
CAGCTATCTCTACAACAACAGATGAACCCCTGCAAGAATTTTCTCTTGCAGCAATGCAACCCTGTGTCATTGGTGTCATC
CCTCATATCAATGATCTTGCCACGAAGTGATTGCCAGGTGATGCAGCAACAATGTTGCCAACAACTGGCACAGATTCCTC
AGCAGCTCCAGTGTGCAGCCATCCATAGTGTCGTGCATTCCATCATCATGCAGCAAGAACAACGACAAGGCGTGCAGATC
CGGCGGCCACTGTTTCAGCTCGTTCAGGGTCAGGGCATCATCCAACCTCAACAACCAGCTCAATTGGAGGTGATCAGGTC
ATTGGTATTGAGAACTCTTCCAACCATGTGCAACGTGTATGTCTCACCTGACTGCTCCACCATCAACGCACCATTTGCCA
GCATAGTCGTCGGCATTGGTGGCCAATGA
>Modified_TRIAE_CS42_1DS_TGACv1_080991_AA0256460.1 gene=736B18545FCF983A046B4D71746BA91C class=Gliadin subclass=gamma
ATGAAGATCTTCATGGTCTTTGCCCTCCTCGTTGCATCAACGACCATCACCACCGCGACCGCACAGCTCGACCCTCGCAT
CCATGACCAAGAAAGGCCACAACAATCGTTTCTGCAACAGCAACCACTTATCCAGCAACAACCATACCCGCCTCAAGAGC
CACAACAACCACTATTCCCGCAAAAAGAGCCACAACAACCATTTCCGCTGCAGCAGCCACAATACCAGCAACAACAACCG
TATCCACAACAACCACTTCCCCAAGAACAACTTCCCCAGCAACATTTATTTCCGCAGCAGCCGCCACAACAACAATTTCC
ACAACAGATGCCACTTCCGCATCAACAACAAACATTCCCGCAACAACAACAACAACAAGAACAACTCCCACAACAACAAC
CACAATTCCCGCAACAACAACCATTTTCCCAATATCAACAACCATTAACACAACAACCATACTCGCAAGAGCAACCATTG
CCACAACAACAACCTTCTGTAGAGGAAAAACAACAATTGAACTTGTGCAAGGAGTTCCTCCTGCAGCAGTGTAACCCAGA
GGAGAAACTGTCGTTACTCCAGTCAGTGATCCCGTTCCTCCGACCAAAGACCTCGCAACAGAACAGCTGCCAGTTGAAGC
GACTACAATGTTGTCGACAACTTGCACATATCAGTGAACCGTCCCGATGCCCGGCCATCCACAACATTGTGCATGCCATC
GTCATGCAACAACAACATGTGGATAGAGGTTTCGGCCAGCCTCAACCACAACAGTTGGGCCAGGAAATGCCCATGCAGCC
TCAACATCAATTGGGCCAGCACTCTATCCTACCTCAACAACTAGCCCAGTACCAGTTGGTTAGGTTACTTGTGATTCAGA
CCCTTCCTATGTTATGCAACGTGCATGTCCCGTCTGATTGCTACACCATTACTGCACCATTTGGTAGCATGACTGCCTAC
AATGGTGGACAATGA
>TRIAE_CS42_1DS_TGACv1_080991_AA0256470.1 gene=9120546E69EA6EC132BE8FA589093DAA class=Gliadin subclass=unknown
ATGAAGACCTTACTCATCCTGACAATCCTTGCGATGGCAATAACCATCGGCACCGCCAATATCCAGGTCGACCCTAGCGG
CCAAGTACAATGGCTACAACAACAACTAGTCCCCCAGCTCCAACAGCCATTATCCCAGCAACCACAACAAACATTTCCCC
AACCTCAACAAACATTCCCCCATCAACCACAACAACAAGTTCCCCAGCCTCAGCAACCACAACAACCATTTCTCCAGCCC
CAACAACCATTCCCCCAACAACCACAACAACCATTCCCCCAGACTCAACAACCACAACAACCATTTCCCCAGCAACCACA
ACAACCATTTCCCCAGACTCAACAACCCCAACAACCATTTCCCCAACAACCACAACAACCATTCCCCCAGACTCAACAAC
CCCAACAACCATTTCCCCAGCTCCAGCAACCACAACAACCTTTTCCCCAGCCCCAACAACAATTACCGCAGCCCCAACAA
CCGCAACAATCATTCCCCCAACAACAACGGTCATTCATTCAACCATCTCTACAACAACAGTTGAACCCATGCAAGAATAT
CCTCTTGCAACAATGCAAACCTGCGTCATTGGTGTCATCCCTCTGGTCAATAATCTGGCCACAAAGCGATTGCCAAGTGA
TGCGGCAACAATGCTGCCAACAACTAGCACAGATTCCTCAACAGCTCCAGTGCGCAGCCATCCATAGCGTCGTGCATTCC
ATCATCATGCAGCAGCAGCAACAACAACAACAACAACAAGGCATGCATATCTTTCTGCCACTATCTCAGCAGCAACAGGT
GGGTCAAGGTTCTCTAGTCCAAGGCCAGGGCATCATCCAACCACAACAACCAGCTCAATTGGAGGCGATCAGATCATTGG
TATTGCAAACTCTTCCATCCATGTGCAACGTGTATGTCCCACCAGAGTGCTCCATCATGAGGGCACCATTTGCCAGCATA
GTCGCGGGCATTGGTGGCCAATGA
>TRIAE_CS42_1DS_TGACv1_081485_AA0261000.1 gene=8ACDC87DC26F816DF904009008136FFE class=Glutenin subclass=LMW
ATGAAGACCTTCCTCGTCTTTGCCCTCATCGCCGTTGTGGCGACAAGTGCCATTGCACAGATGGAGACTAGCTGCATCTC
TGGTTTGGAGAGACCATGGCAGCAGCAACCATTACCACCACAACAGTCATTTTCACAACAACCACCATTTTCACAACAAC
AACAACAACCATTACCTCAACAACCATCATTTTCGCAGCAACAACCACCATTTTCGCAGCAACAACCAATTCTATCGCAG
CAACCACCATTTTCACAGCAACAACAACCAGTTCTACCGCAACAATCACCATTTTCGCAGCAACAACAACTAGTTTTACC
TCCACAACAACAACAACAACAACTTGTGCAACAGCAAATCCCTATTGTTCAGCCATCCGTTTTGCAGCAGCTAAACCCAT
GCAAAGTATTCCTCCAGCAGCAGTGCAGCCCTGTAGCAATGCCACAACGTCTTGCTAGGTCACAGATGTGGCAGCAGAGC
AGTTGCCATGTGATGCAACAACAATGTTGCCAGCAATTGCAGCAAATCCCCGAACAATCCCGCTATGAAGCAATCCGTGC
CATCATCTACTCCATCATCCTGCAAGAACAACAACAGGGCTTTGTCCAACCTCAGCAGCAACAACCCCAACAGTCAGGTC
AAGGTGTCTCCCAATCCCAACAGCAGTCGCAGCAGCAGCTCGGACAATGTTCTTTCCAACAACCTCAACAGCAACTGGGT
CAACAGCCTCAACAACAACAACAACAGGTACTACAGGGTACCTTTTTGCAGCCACACCAGATAGCTCACCTTGAGGCGGT
GACTTCCATTGCACTCCGTACCTTGCCAACGATGTGCAGTGTCAATGTGCCGTTGTACAGCGCCACCACCAGTGTGCCAT
TCGGCGTTGGCACCGGAGTTGGTGCCTACTGA
>Modified_TRIAE_CS42_1DS_TGACv1_081574_AA0261570.1 gene=29CCC4E0977A967D476F4075648DB4AD class=Gliadin subclass=unknown
ATGAAGAAATTCCTCGTCCTTGCCCTCATTGTTGTCGCGGCGACCACCACGGCCGCCGAACCCTTTACTGCATTCCGTAG
TGCTTGGGAGCCGCAACATCCATCATCTCCGGAGCATCAACCAACTCCGCAGCCACAAGAACATCCAGTTCCACATCAAA
AGTTGAACCCATGCAGGGATGCCCTCCTACAACAGTGTAGCCCAGTTGCTGATATGTCATTCCTCCGGTCACAGGTGGTG
CAACATAGCAGCTGCTTGGTAATGTGGGAGCAGTGCTGTCAGCAACTAAAAGCGATCCCCAAGCAGTCAAGATGCGAGGC
CATCCACAACGTCGTGCACGCCATTATTTTGCAACAACAACAACAATTGGTACAAGCTACTTCCACCCAACCTCAGCAGC
AGCAACAACAAGGTCAACAACAACAACAGGGTCTGGGTTCTAGCCAGCCACAACAACAAACACAACTGGATCAGGGTTGG
ATTGCGGTGATAGGGACATGGGTGATTCAGACCATCCCGGCAATGTGCGACGTGCATGTTCCACCATACTGCTACACCAC
CATATCACCATCCAGTGACGTCACTACCGACATGGGCGGCTACTGA
>Novel_8 gene=C664C0F440CC2BD9076B9F04D9CE2D7F class=Gliadin subclass=omega
ATGAAGACCTTCATCATATTTGTCCTCCTTGCTATGGTGATGAGCATCGCCAGTGCCACTAGGCAACTAAGCCCTAGAGG
CAAGNNNNNNNNNNNNNNNNNNNNNNNNNNNNNNNNNNNNNNNNNNNNNNNNNNNNNNNNNNNNNNNNNNNNNNNNNNNN
NNNNNNNNNNNNNNNNNNNNNNNNNNNNNNNNNNNNNNNNNNNNNNNNNNNNNNNNNNNNNNNNNNNNNNNNNNNNNNNN
NNNNNNNNNNNNNNNNNNNNNNNNNNNNNNNNNNNNNNNNNNNNNNNNNNNNNNNNNNNNNNNNNNNNNNNNNNNNNNNN
NNNNNNNNNNNNNNNNNNNNNNNNNNNNNNNNNNNNNNNNNNNNNNNNNNNNNNNNNNNNNAATACCCCCAACAACAACA
ATTCCCCCAACAGCAATTCCCCCAACAACAACAATTTCCCCAACAACACCAGTTACCGCAACAACAATTCCCCCAACAAC
AACAAATCTCCGAGCAACAACAACAATTCCCCCAACAACAACAATTCCCCCAACAGCAATTCCCGCAACAACAATTTCCC
CAACAACAACAATTCCCACAACAACAACAGTTCCCCCAACAACAACAATTCCCCCAACAACAACAGTTCCCCCAACAACA
ACAATTCCCGCAACAACAATTCCCCCAGCAACCACAACAACAATTCCCAAAACAACAATTTCCCATACCATACCCACCCC
AACAACAATCGCAAGAAGCTTCCCCATACCAACAATACCACAACAACAACTATCTGGGAGCGACATTATAAGTATCAGTG
GCCGATGAAATGA
>TRIAE_CS42_3B_TGACv1_221603_AA0745600.2 gene=09334D574B99DB7A873743F613F91BBB class=Gliadin subclass=unknown
ATGAAGACCTTCCTCGTCCTTGCCCTCCTTGTCGTTGTGGCGACCATTGAACCCGCCAACTCCGATATTCTACGTAGTGA
TCAACCACAACAATCATTTCCACAGCAACCACAACAGAAAACCGTTCAGTCCTTTTTTGAACAACAATTGATCTCATGCA
GGGATGTCCTGTTGATGCAGTGCAACATACTGGTACCGTCCTTCAAGTCACAAATATTGCAGGAAAATGTTTGTGCGGTG
ATGCGGAAAGAGTGTTGTGAGCAGTTCAGGCAGGTCCCTGAGCAATCACGATGCCTGGCCATCAATAGTGTCGCGCATGC
CATTATTTTGCATGAGCAACAGCAACATCAGCAACAACAACAATACTCATGGGGCGTGGGCACGTTCAAGCTACCTCAAC
AACAATACCCATCGGGCCAGGGCTCCATCCAACCTCCATTTTAG
>Novel_23 gene=4834AE48CB8AA3F9960CAC77903A24B5 class=Gliadin subclass=alpha
ATGAAGACCTTCCTCGTCGTTGCCCTCCTTGTCGCTGTGGCGACCATTGAACCCGCCACCTCCGATATTCTACGTAGTGA
TCAGCCACAACAATCATTTCCGCAGCAACCACAACAGCAAACCATTCAGTCCTTTTTTGAACAACAATTGATCTCATGCA
GGGATGTCCTGTTGTTGCAGTGCAACATACTGGTACCGTCCTTCAAGTCACAAATATTGCAGGAAAATGTTTGTGCGGTG
ATGCGGAAAGAGTGTTGTGAGTAG
>TRIAE_CS42_4AL_TGACv1_289104_AA0964880.1 gene=01C7598FF9A4074F9D3B36C50FE5D54A class=Gliadin subclass=unknown
ATGAAGACCTTGTTCATCCTTGCTCTCCTCACCCTCGCGGGGACCAACGCTGTTGCGCAGTTGGACACTACCTGTAACCA
GGGCTCCGAGCAATGTCAGCAGCAGCAACAACCATGGCAACAATGGCAGCAGCAGATGGACCCATGTGTGCAATTCCTGC
GGCAGCAATGCAGCACAGTGACACTGCCATTTGTGCAGTCGCGTATGTGGCAACTTAGCAGTTGCCATATAATGCGACAC
CAGTGCTGCCAGCAGCTAGCGCAGATCCCAGAGCAGTTCAGGTGCCGTGCTATTCACAACATGGCTCAAGCCATCATGCA
GCCGCAACCCGAGCAATGGCAGGGTATGTCCCAGTCCCAGCGGCAAGCCCCGCTTGAGGTCATGAGGATGTCGCTTCAGA
TCTTGCCGTCGATGTGCGGCGTGTACGTCCCGACATACTGCAACTCCCTACGGCATCCATATGGCCAGAATTGA
>TRIAE_CS42_4AL_TGACv1_293148_AA1000330.1 gene=7E77EF3B68F7DB51F5FD9E7B379BBD0D class=Prolamin subclass=Avenin
ATGAAGGTCTTCATCCTGGCTCTCCTCGCCCTCACAGCAACCACCGCCATTGCCCAGTTGGAAACCACATGTAGCCAGGG
CTTCGGACAATACCAACAACAGCAACAACCTGGGCAACGACAGTTGCTGGAGCAGATGAAGCCGTGTGTGGCATTCCTGC
AACAACAGTGTAGGCCACTGAGAATGCCATTCCTCCAGACACAGGTGGAGCAGCTTAGCAGCTGCCAGATCGTGCAACAC
CAATGCTGCCAGCAGCTAGCGCAGATCCCAGAGCGAATCCGGTGCCATGCCATCCACAGCGTGGTAGAGGCTATCATGCA
ACAACAATCCCAACAACAATGGCAGGAGCGCCAACAGCAAGCACAACATAAGAGCATGAGGATGTTGCTTGAGAACCTAT
CATTGATGTGCAACATCTATGTCCCGGTACAATGCCAGCAGCAACAACAAATGGGGCAACAACAACAACAACAACAGTTG
CAGGAGCAGTTGACACCGTGTGCGACATTCCTCCAACATCAGTGTAGCCCAGTGACAGTGCCATTCCCCCAGATACCGGT
GGATCAGCCTACCAGCTGCCAGAATGTGCAGCACCAATGTTGCCGACAGCTATCACAGATCCCGGAGCAATTTCGTTGCC
AAGCCATCCATAACGTGGCTGAGGCTATCAGGCAACAACAACCCCAACAACAATGGCAGGGTATGTACCAGCCGCAGCAG
CCAGCACAACATGAGAGCATTCGGATGTCGCTTCAGGCCCTGCGGTCGATGTGCAACATCTACATACCGGTACAATGCCC
CGCCCCCACCGCCTACAACATTCCCATGGTGGCTACCTGCACTAGTGGTGCATGCTAG
>Novel_9 gene=BA9B1953597200FB32B7678293FBF785 class=Gliadin subclass=alpha
ATGAAGACCTTTCTCATCCTTTCCCTCCTTGCTATCGTGGCAACCACCGCCACAACTGCATTTAGAATTCTAGTGCCACA
ATTGCAGCCACAAAATCCATCTTAG
>TRIAE_CS42_6AS_TGACv1_485633_AA1549240.1 gene=F3F3B1525E4430D2FAE524D97CEA7529 class=Gliadin subclass=alpha
ATGAAGACATTTCTCATCCTTGCCCTCCTTGCTATCGTGGCGACCACCGCCACAACTGCAGTTAGAGTTCCAGTGCCACA
ATTGCAGCCACAAAATCCATCTCAGCAACAGTCACAAGAGCAAGTTCCATTGGTACAACAACAACAATTTCTAGGGCAGC
AACAACCATTTCCACCACAACAACCATATCCACAGCCGCAACCATTTCCATCACAACAACCATATCTGCAGCTGCAACCA
TTTCCGCAGCCGCAACTACCATATTCGCAGCCACAACCATTTCGACCACAACAACCATATCCACAACCGCAACCACAATA
TTCGCAACCACAACATCCAATTTCACAGCAGCAGCAGCAGCAACAACAACAACAACAACAAGAACAACAAATACTTCAAC
AAATTTTGCAACAACAACTGATTCCATGCATGGATGTTGTATTGCAGCAACACAACATAGCGCATGGAAGATCACAAGTT
TTGCAACAAAGTACTTACCAGCTGTTGCAAGAATTGTGTTGTCAGCACCTATGGCAGATCCCTGAGCAGTCGCAGTGCCA
GGCCATCCACAATGTTGTTCATGCTATTATTCTGCGTCAACAACAAAAACAACAACAACAACCATCGAGCCAGGTCTCCT
TCCAACAGCCTCAGCAACAATATCCATTAGGCCAGGGCTCCTTCCGGCCATCTCAGCAAAACCCACAGGCCCAGGGCTCT
GTCCAGCCTCAACAACTGCCCCAGTTCGAGGAAATAAGGAACCTAGCGCTACAGACGCTACCTGCAATGTGCAATGTCTA
CATCCCTCCATATTGCACCATCGCGCCATTTGGCATCTTTGGTACTAACTAA
>TRIAE_CS42_6AS_TGACv1_485671_AA1549900.1 gene=22CDAE15A59B50416C487C90E92CC51D class=Gliadin subclass=alpha
ATGAAGACCTTTCTCATCCTTGCCCTCCTTGCTATCGTGGCGACCACCGCCACAACCGCAGTTAGAGTTCCAGTGCCACA
ATTGCAGCCACAAAATCCATCTCAGCAACAGCCACAAGAGCAAGTTCCATTGGTACAACAACAACAATTTCTAGGGCAGC
AACAAACATTTCCACCACAACAACCATATCCACAGCTGCAACCATTTCCATCACAACAACCATATCTACAGCTGCAACCA
TTTCCGCAGCCGCAACTACCATATTCGCAGCCACAACCATTTCGACCACAACAACCATATCCACAACCGCAACCACAGTA
TTCGCAACCACAACAACCAATTTCACAGCATCAACAGCAGCAGCAGCAACAACAACAACAACAACAACAACAACAAATCC
TTCAACAAATTTTGCAACAACAACTGATTCCATGCATGGATGTTGTATTGCAGCAACACAACATAGCGCAAGGAAGATCA
CAAGTTTTGCAACAAAGTACTTACCAGCTGTTGCAAGAATTGTGTTGTCAGCACCTATGGCAGATCCCTGAGCAGTCGCA
GTGCCAGGCCATCCACAATGTTGTTCATGCTATTATTCTGCATCAACAACAACAAAAACAACAACAACAACAACAACAAC
AACCATCGAGCCAGGTCTCCTTCCAACAGCCTCAGCAACAATATCCATTAGGCTAG
>TRIAE_CS42_6AS_TGACv1_485671_AA1549910.1 gene=67DAB62303B0DA3C50058E6AD1B4A669 class=Gliadin subclass=alpha
ATGAAGACCTTTCTCATCCTTGCCCTCCCTGCTATCGTGGCGACCACCGCCACAACTGCAGTTAGAGTTCCAGTGCCACA
ATTGCAGCCACAAAATCCATCTCAGCAACAGCCACAAGAGCAAGTTCCATTGGTACAACAACAACAATTTCTAGGGCNAC
AACAACAACAATTTCTAGGGCAGCAACAACCATTTCCACCACAACAACCATATCCACAGCCGCAACCATTTCCATCACAA
CAACCATATCTGCAGCTGCAACCATTTCCGCAGCCGCAACTACCATATTCGCAGCCACAACCATTTCGACCACAACAACC
ATATCCACAACCGCAACCACAGTATTCGCAACCACAACAACCAATTTCACAGCAGCAGCAGCAGCAGCAACAACAACAAC
AACAACAACAACAACAACAAAAGCAAATCCTTCAACAAATTTTGCAACAACAACTGATTCCATGCATGGATGTTGTATTG
CAGCAACACAACATAGCGCATGGAAGATCACAAGTTTTGCAACAAAGTACTTACCAGCTGTTGCAAGAATTGTGTTGTCA
GCACCTATGGCAGATCCCTGAGCAGTCGCAGTGTCAGGCCATCCAAAATGTTGTTCATGCTATTATTCTGCATCAACAAC
AAAAACAACAACAACAACCATCGAGCCAGGTGTCCTTCCAACAGCCTCTGCAACAATATCCATTAGGCCAGGGCTCCTTC
CGGCCATCTCAGCAAAACCCACAGGACCAGGGCTCTGTCCAGCCTCAACAACTGCCCCAGTTCGAGGAAATAAGGAACCT
AGCGCTACAGATGCTACCTGCAATGTGCAATGTCTACATCCCTCCATATTGCACAATCGCGCCATTTGGCATCTTCGGTA
CTAACTGA
>TRIAE_CS42_6AS_TGACv1_486025_AA1555680.1 gene=671020827AD408EFB7F40F62ACA41C9A class=Gliadin subclass=alpha
ATGAAGACCTTTCTCATCCTTGCCCTCCTTGCTATCGTGGCGACCACCGCCACAACTGCAGTTAGAGTTCCAGTGCCACA
ATTGCAGCCACAACATCCATCTCAGCAACAGCCACAAGAGCAAGTTCCATTGGTACAACAACAACAATTTCTAGGGCAGC
AACAACCATTTCCACCACAACAACCATATCCACAGCCGCAACCATTTCCATCACAACAACCATATCTGCAACTACAACCA
TTTCCGCAGCCGCAACTACCATATTCGCAGCCACAACCATTTCGACCACAACAACCATATCCACAACCGCAACCACAGTA
TTCGCAACCACAACAACCAATTTCACAGCAGCAGCAGCAGCAGCAACAACAACAACAACAACAACAACAACAAATCCTTC
AACAAATTTTGCAACAACAACTGATTCCATGCATGGATGTTGTATTGCAGCAACACAACATAGCGCATGGAAGATCACAA
GTTTTGCAACAAAGTACTTACCAGCTGTTACAAGAATTGTGTTGTCAGCACCTATGGCAGATCCCTGAGCAGTCGCAGTG
CCAGGCCATCCACAATGTTGTTCATGCTATTATTCTGCATCAACAACAAAAACCACAACAACAACCATCGAGCCAGGTCT
CCTTCCAACAGCCTCTGCAACAATATCCATTAGGCCAGGGCTCCTTCCGGCCATCTCAGCAAAACCCACAGGCCCGGGGC
TCTGTCCAGCCTCAACAACTGCCCCAGTTCGAGGAAATAAGGAACCTAGCGCTACAGACGCTACCCGCAATGTGCAATGT
CTACATCCCTCCATATTGCACCATCGCGCCATTTGGCATCTTCGGTACTAACTGA
>TRIAE_CS42_6AS_TGACv1_487288_AA1569730.1 gene=EDC7A850BBF12F1D50C54B6423CCC921 class=Gliadin subclass=alpha
ATGAAGACATTTCTCATCCTTGCCCTCCTTGCTATCGTGGCGACCACCGCCACAACTGCAGTTAGAGTTCCAGTGCCACA
ATTGCAGCCACAAAATCCATCTCAGCAACAGCCACAAGAGCAAGTTCCATTGGTACANTTGGTACAACAACAACAATTTC
TAGGGCAGCAACAACCATTTCCACCACAACAACCATATCCACAGCCGCAACCATTTCCATCACAACAACCATATCTGCAG
CTGCAACCATTTCCGCAGCCGCAACTACCATATTCGCAGCCACAACCATTTCGACCACAACAACCATATCCACAACCGCA
ACCACAGTATTCGCAACTACAACAACCAATTTCACAGCAGCAGCAGCAGCAGCAACAACAACAACAACAACAACAACAAC
AACAACAACAACAACAACAACAACAACAACAACAACAACAACAACAACAACAACAAGAACAACAAATCCTTCAACAAATT
TTGCAACAACAACTAATTCCATGCATGGATGTTGTATTACAGCAACACAACATAGCGCATGGAAGATCACAAGTTTTGCA
ACAAAGTACTTACCAGCTGTTGCAAGAATTGTGTTGTCAGCACCTATGGCAGATCCCTGAGCAGTCGCAGTGCCAGGCCA
TCCACAATGTTGTTCATGCTATTATTCTGCATCAACAACAAAAACAACAACAACAACAACCATCGAGCCAGGTCTCCTTC
CAACAGCCTCAACAACAATATCCATTAGGCCAGGGCTCCTTCCGGCCATCTCAGCAAAACCCACAGGCCCAGGGCTCTGT
CCAGCCTCAACAACTGCCCCAGTTCGAGGAAATAAGGAACCTAGCGCTACAGACGCTACCTGCAATGTGCAATGTCTACA
TCCCTCCATATTGCACCATCGTGCCATTTGGCATCTTCGGTACTAACTGA
>TRIAE_CS42_6AS_TGACv1_487904_AA1573520.1 gene=3FC4F9DA6CB24205D91B377DADA631A3 class=Gliadin subclass=alpha
ATGAAGACCTTTCTCATCCTTGCCCTCCTTGCTATCGTGGCGACCACCGCCACAACTGCAGTTAGAGTTCCAGTGCCACA
ATTGCAGCCACAAAATCCATCTCAGCAACAGCCACAAGAGCAAGTTCCATTGGTACAACAACAACAATTTCTAGGGCAGC
AACAACCATTTCCACCACAACAACCATATCCACAGCCGCAACCATTTCNACCATTTCCATCACAACAACCATATCTGCAG
CTGCAACCATTTCCGCAGCCGCAACTACCATATTCGCAGCCACAACCATTTCGACCACAACAACCATATCCACAACCGCA
ACCACAGTATTCGCAACCACAAGAACCAATTTCACAGCAGCAGCAACAACAACAACAACAACAACAAATCCTTCAACAAA
TTTTGCAACAACAACTGATTCCATGCATGGATGTTGTATTGCAGCAACACAACATAGCGCATGGAAGATCACAAGTTTTG
CAACAAAGTACTTACCAGCTATTGCAAGAATTGTGTTGTCAGCACCTATGGCAGATCCCTGAGCAGTCGCAGTGCCAGGC
CATCCAAAATGTTGTTCATGCTATTATTCTGCATCAACAACAAAAACAACAACAACAACCATCGAGCCAGGTCTCCTTCC
AACAGCCTCTGCAACAATATCCATTAGGCCAGGGCTCCTTCCGGCCATCTCAGCAAAACCCACAGGACCAGGGCTCTGTC
CAGCCTCAACAACTGCCCCAGTTCGAGGAAATAAGGAACCTAGCGCTACAGACGCTACCTGCAATGTGCAATGTCTACAT
CCCTCCATATTGCACCATCGCGCCATTTGGCATCTTCGGTACTAACTGA
>TRIAE_CS42_6AS_TGACv1_488076_AA1574250.1 gene=655B9AB09501B4477BB4B4200BD8E191 class=Gliadin subclass=alpha
ATGAAGACATTTCTCATCATTTCCCTCCTTGCTATCGTGGCGACCACCGCCACAACTGCAGTTAGAGTTCCAGTGCCACA
ATTGCAGCCACAAAATCCATCTCTGCAACAACCACAAGAGCAAGTTCCATTGGTGCAACAACAACAATTTCCAGGGCAGC
AACAAACATTTCCACCACAACAGCCATATCCGCAGCCGCAACCATTTCCAGCGCAACAACCATATCCGCAGCCGCAACTA
TTTCCACAGCCGCAACCTTTTCCGCCACAACTTCCATATCCGAAGCCGCAACCATTTCCCCCACAACAACCATATCCACA
ACCGCAAACACAGCATCTGCAACCACAACAACCAATTTCGCAGCAACAAGCACAACAACAACAACAACAACAACAACAAA
TCCTTCAACAAATCCTTCAACAAATTCTGCAACAACAACAACTGATTCCATGCAGGGATGTCATCGTCTTGCAACTACAC
AACATAGCGCATGAAAGCTCACAAGTATTGCAGCAAAGTAGTTACCAAGTGTTGCAACAATTATGTTGTCAGCAGTTGTG
GCAGATCCCCGAGCTGTCGCGGTGCCAAGCCATCCACAATGTCGTTCATGCTATTATTCTGCATCAACAACAACAACAAC
AACAACAAGAACAACATCAACCGTCGAGCCAGGTCTCCTACCAGCAGCCTCAGTAA
>Novel_10 gene=3CEBAAE98D1EE16443521424F75DD34A class=Gliadin subclass=alpha
ATGAAGACATTTCTCATCATTTCCCTCCTTGCTATCGTGGCGACCACCGCCACAACTGCAGTTAGAGTTCCAGTGCCACA
ATTGCAGCCGCAAAATCCATCTCTGCAACAACCACAAGAGCAAGTTCCATTGGTGCAACAACAACAATTTCCAGGGCAGC
AACAAACATTTCCACCACAACAACCATATCCGCAGCCGCAACCATTTCCAGGACAACAACCATATCCGCAGCCGCAACTA
TTTCCACAGCCGCAACCTTTTCCGCCACAACTTCCATATCCGCAGCCGCAACCATTTCCCCCACAACAACCATATCCACA
ACCGCAAACACATCATCTGCAACCACAACAACCAATTTCGCAGCAACAAGTACAACAACAACAACAACAACAACAACAAC
AACAACAACAACAACAACAACAACAACAACAACAACAACAAC
>TRIAE_CS42_6AS_TGACv1_492231_AA1577600.1 gene=919AA1B0821CD081AE119AE2EDF002FC class=Gliadin subclass=alpha
ATGAAGACATTTCTCATCATTTCCCTCCTTGCTATCGTGGCGACCACCGCCACAACTGCAGTTAGAGTTCCAGTGCCACA
ATTGCAGCCGCAAAATCCATCTCTGCAGCAACCACAAGAGCAAGTTCCATTGGTGCAACAACAACAATTTCCAGGGCAGC
AACAAACATTTCCACCACAACAGCCATATCCGCAGCCGCAACCATTTCCAGCACAACAACCATATCCGCAGCCGCAACTA
TTTCCACAGCCGCAACCTTTTCCGCCACAACTTCCATATCCGCAGCCGCAACCATTTCCCCCACAACAACCATATCCACA
ACCGCAAACACAGCATCTGCAACCACAACAACCAATTTCGCAGCAACAAGCACAACAACAACAACAACAACAACAACAAC
AACAAATCCTTCAACAAATTCTGCAACAACAACAACTGATTCCATGCAGGGATGTCATCGTCTTGCAACAACACAACATA
GCGCATGAAAGCTCACAAGTATTGCAGCAAAGTAGTTACCAAGTGTTGCAACAATTATGTTGTCAGCAGCTGCGGCAGAT
CCCCGAGCAGTCGCGGTGCCAAGCCATCAACAATGTCGTTCATGCTATTATTCTGCATCAACAACAACAACAACAAGGAC
AACATCAACAGTCGAGCCAGGTCTCCTACCAGCAGCCTCAGCAACAATATCCATCAGGCCAGGGCTCCTTCCAGCCATCT
CAGCAAAATCCACAGGCCCAGGGCTTTGTCCAACCTCAACATCTGCCCCAACTCGAGGAAATAAGTAACCTAGCGCTGCA
GACGCTACCAGCAATGTGCAATGTCTACATCCCTCCATATTGCTCGACCACCATTGCGCCATTTGGCATCTTCGGTACTA
ACTGA
>TRIAE_CS42_6BS_TGACv1_513282_AA1637120.1 gene=74E2541E4C0575F115A6B38E8AAEADFE class=Gliadin subclass=alpha
ATGAAGTCATTTCTCATCCTTGCCCTCCTTGCTATCGTGGCGACCACCGCCACAACTGCAGTTAGAGTTCCAGTGCCACA
ATTGCAGCCACAAAATCCATCTCAGCAACAACCACAAGAGCAAGTTCCATTGGTGCAACAACAACAATTTCTAGGGCAGC
AACAACAAAAATTTCCAGGGCAGCAGCAACCATTTCCACCACAACAGCCATATCCGCAGCCGCAACCATTTCTGCCACAA
CTACCATTTCCGCAGCCGCAACCATTTCCACCACAACAATCATATCCACAACCGCAACCACAGTATCCACAACCACAACA
ACCAATTTCGCAGCAACAAGCACAACAACAACAACAACAACAACAACAAATCCTTCAACAAATTCTGCAACAACAACTGA
TTCCATGCAAGGATGTCGTCTTGCAACAACCCAACATAGCACATGCTAGCTCACAAGTATCGCAACAAAGTTACCAACTG
TTGCAACAATTATGTTGTCAGCAATTGTGGCAGACCCCCGAACAGTCACGGTGCCAAGCCATCCACAATGTCGTGCATGC
TATTATTCTGCATCATCAACAACAACAACAACAACAACAACAACAACAACAACAACAACAACAACAACAACAACAACAAC
AACCGTCGAGCCAGGTCTCCTACCAGCAGCCTCAACAATAA
>TRIAE_CS42_6BS_TGACv1_515228_AA1668380.1 gene=42445555679CE2AFFB153B7E9AA675D7 class=Gliadin subclass=alpha
ATGAAGACCTTTCTCATCCTTTCCCTCCTTGCTATCGTGGCGACCACTGCCACAACTGCAGTTAGATTTCCAGTGCCACA
ATTGCAGCCGCAAAATCCATCTCAGCAACAACCACAAGAGCAAGTTCCGTTGGTGCAACAACTACAATATCCAGGGCAAC
AACAACCATTTCCACCACAACAGCCATATCCGCAGCCGCAACCATTTCCATCACAACAACCATTGCCGCAACCGCAACCA
TTTCTGCCACAACTACCATATCCGCAGCCACAACCATTTCCACCACAACAACCATATCCACAACCGCAACCACAGTATCC
GCAACCACAACAACCAATTTCACAGCAACAAGCACAACAAGCACAACAACAACAACAACAACAACAACAACAACAACAAC
AACAACAACAACAACAAATCCTTCAACAAATTCTGCAACAACAACAACTGATTCCATGCAGGGATGTCGTCTTGCAACAA
CACAACATAGCGCATGCAAGCTCACAAGTATTGCAACAAAGTAGTTACCAACTGTTGCAACAATTATGTTGTCAACGTTT
GTGGCAGATCCCCGAGCAGTCGCGGTGCCAAGCCATCCACAATGTCGTTCATGCTATTATTCTGCAACAACAACAACAAC
AACAACAACAACAACAACAACAACAACAACAACAACAACAACAACAACAACAACAACAACAACAACAACAACAACAACAA
CAACAACAACAACAACAACAACAACAACAACAACAACAACCGTCGAGCCAGGTCTCCTACCAGCAGCCTCAGCAACAATA
TCCATCGGGCCAGGGATCCTTCCAGCCATCTCAGCAGAACCCACAGGCCCAGGCCTCTGTCCAGCCTCAACAACTTCCCC
AGTTCGAGGAAATAAGGAATCTAGCACGGCAGACGCTACCGGCAATGTGCAATGTCTACATCCCTCCATATTGCTCGACC
ACCATTGCGCCATCTGGCATCTTTGGTACTAACTGA
>TRIAE_CS42_6BS_TGACv1_516419_AA1675140.1 gene=97DE92A47A25A54CEAEFCE19FAE07D38 class=Gliadin subclass=alpha
ATGAAGACCTTTATCATCCTTGCCCTCCTTGCTATTGTGGCGACCACCGCCACAACTGCAGTTACAGTTCCAGTGCCACA
ATTGCAGCCACAAAATCCATCTCAGCAACAACCACAAAAGCAAGTTCCATTGGTGCAACAACAACAATTTCTAGGGCAGC
AACAACCATTTCCACCACAACAGCCATATCCGCAGCCGCAACCATTTCCATCACAACAACCATATCCACAGCCACAACCA
TTTCTGCCACAACTACCATATCCGCGTCCGCAACCATTTCTACCACAACAACCATATCCACAACCGGAACCACAGTATCC
GCAACCACAACAACCAATTTCGCAACAGCAGCAGCAGCAACAACAACAACAACAACAAATCCTTCAACAAATTTTGCAAC
AACAACTGATTCCATGCAGGGATGTCATCTTGCAACAACACAACATAGCGCATGCAAGCTCACAAGTTTTGCAACAAAGT
ACTTACCAGTTGTTGCAACAATTGTGTTGTCAGCAGCTGTGGCAGATCCCCGAGCAGTCGCGGTGCCAAGCCATCCAGAA
TGTTGTTCATGCTATTATTCTGCATCAACAACAACAACGACAACAACAACAACAACAACAACAACAACAACAACAACAAC
AACAACAACAACAACAACAACAACAACAACAACAACAACAACAACAGCAGCAACAACCGTCGAGCCAGGTCTCCTTCCAA
CAGCCTCAGCAACAATATCCATCAGGCCAGGGCTCCTTCCAGCCATCTCAGCAAAACCCACAGGCCCAGAGCTCTGTCCA
ACATCAACAACTACCCCAATTTGAGGAAATAAGGAACCTAGCACTGCAGACGCTACCAGCAGTGTGCAATGTCTACATCC
CTCCATATTGCTCGACCACCATTGCGCCATTTGGCATCTTCGGTACTAACTGA
>Novel_11 gene=46F6DEB9612556722F8E946E53E6DDE1 class=Gliadin subclass=unknown
ATGAAGACCATGTTCATCCTCGCTCTCATTGCCCTCGCGGCGACCAACGTCGTTGCGCAGTTGGACACTACATGTAGCCA
TGGCTATGGGCAATGCCAGCAGCAGCCGCAACAGCAGGTGAACACATGCGCTGCTCTCCTGCAGCAGTGCAGCCCGACAC
CATATGTCCAGTCACAGATGTGGCAGGCAAGCGGTTGCCAGGTGATGCGGCAACAGTGCTGCCAGCCGCTGGCCCAGATC
TCGGAGCAGGCTCGGTGCCAAGCTGTCTGTAGCGTGGCCCATGTCATCATGCGACAGCAGCAAGGGCAAAGTTTCAGTCA
GCCTCAGCAACAACAAGTGCAAAGTTTCGGTCAGCCACATCAGCAGGTTCCGGTTGAGATAACGAGGATGGTGCTTCAGA
CCCTTCCATCGGTCTGCAGCGTGAACATCCCGCAATATTGCGCCACCACCCCATGCAGCACCATCTTTCAGACCCCCTAC
AACATCCCTATGGCCGCTACCTGTGTTGGTGGTACCTGCTAA
>TRIAE_CS42_7AS_TGACv1_569550_AA1818880.1 gene=13ABE73601F8A94B7F641666746D5986 class=Prolamin subclass=Avenin
ATGAAGACCATGTTCATCCTCGCTCTCCTCGCCTTCACGGCGACAAGCGCAGTTGCGCAGCTGTACACTACCTGTAGCCA
GGGCTACGGGCAATGCCAGCAGCAGCCGCAGCCACAGCCGCAGATGAACACATGCGCTGCTTTCTTGCAGCAGTGCATCC
AGACACCATATGTCCAGTCACAGATGTGGCAGGCAAGCAGTTGCCAGTTGATGCGGCAACAGTGCTGCCAGCCGCTGGCC
CAGATCTCGGAGCAGGCTCGGTGCCAGGCCGTCTGTAGCGTGTCACAGATCATCATGCGGCAGCAGCAAGGGCAACGTTT
CGGCCAGCCTCAGCAGCAGCAAGGGCAAAGTTTCGGCCAGCCTCAGCAGCAGGTTCCGGTTGAGATAATGAGGATGGTGC
TTCAGACCCTTCCGTCAATGTGCAGCGTGAACATCCCACAATATTGCACCACCACCCCGTGCAGCACCATCACCCCCGCC
ATCTACAGCATCCCCATGACAGCTACCTGTGCTGGTGGTGCCTGCTAA
>Modified_TRIAE_CS42_7AS_TGACv1_569550_AA1818910.1 gene=0D16E3FD92EC7EFCDB178FD25F4DEF55 class=Prolamin subclass=Farinin
ATGAAGCCATGTGTGGCTTTCGTACAACATCAGTGTAGCCCAGTGAGAACACCATTCCCACAAACACAGGGAGAGCAGCA
TAGCAGTTGCCAAACTGTGCAACACCAATGCTGTCGGCAGCTAGTGCAGATCCCAAAGCAAACCCGGTGCAAGGCCATCC
AGAGCATGGAGGAGGCTATCATTCAACAACAACCCCAACAACAATGGAAGGGGCCCCAACAGCAAGCACAACTTAAGAGC
ATGAGGATGTTGCTTCAGACCCTGCCGTCTATGTGCAACATCTACGTCCCGGTACAATGCCAGCAACAACAACAACTGGG
GCGACAACAACAACAACAGCTGCAGGAGCAGTTAAAACCGTGTGCGACATTCCTACAACATCAATGTAGGCCAATGACAG
TGCCATTCCCGCATACACCAATGCAGAAGCCTACAAGCTGCCAGAACGTGCAGTCCCAATGCTGCCGGCAGCTAGCACAG
ATCTCAGAGCAATTCCGCTGCCAAGGCATCCATAATGTGGCAGAGTCTATCAGGCAACAACAACAACACCAACCACAACA
GGAAGCACAACTTGAGGGCCTGAGGATGTCACTTCACGCCCTAGCATCGATGTGCAAAATCTACATCCCTGTACAATGCC
CAACCACCGCCACCACCCCCTATAGCATTACCATGACAGCTAGCTCTACCGGTGGTACCTGCTAG
>Modified_TRIAE_CS42_7AS_TGACv1_569550_AA1818940.1 gene=D84B1A412EEF4166D463275B200D026B class=Prolamin subclass=Avenin
ATGACAGTGCCATTCCCCCAGACACTGGTGGATCAGCCTACCAGCTGCCAGAATGTGCAACACCAATGTTGCCGGCAGTT
ATCACATATCCCGGAGCAATTCCGTTGCCAAGCCATCCACAACGTGGCTGAGGCTATCAGGCAACAACGACCCCAACAAC
AATGGCAGGGTATGTACCAGGCCCAGCAGCCAGCACAACTTGAGAGCATCAGGATGTCGCTTCAGGCCCTGCGGTCGATG
TGTAGCATCTACATCCCGGTACAATGCCCCGCCCCCACCGCCTACAACATTCCCATGGTGGCTACTTACCCTGGTGGTGC
GTACTAG
>Modified_TRIAE_CS42_7AS_TGACv1_569881_AA1826190.1 gene=283BBFBF2AC921D9710A0726C62A261C class=Gliadin subclass=unknown
ATGCCAGCAGCAGTCGCAGCCTTAGATGAACACATGCGCTGCTTTCCTGCAGCAGTGAGCCAGACACCATATGTCCAGTC
ACAGATGTGGCAGGCAAGCAGTTGCCAGTTGATGCGGCAACAGTGCTGCCAGCTGACACGTCTTCATCGTATCTACTTTT
CCAAACACTTTTGA
>Modified_TRIAE_CS42_7AS_TGACv1_571266_AA1846420.1 gene=DCA282BC272C1C360805B7FCA61818DC class=Gliadin subclass=unknown
ATGAAGACCTTGTTCATCTTCTCTCTCCTCACCCTTGCAGTTACCGATGCTGTTGCGCAGCTAGACACTACCCGTAGCCA
GTGCTCTGAACATTGTCAGCAGCAGCAACAACCATGGCAACAATGGCGGCAGCAGATGTACCCATGTGTGGAATTTCTGC
AGCACGAGTGCAGCACAGTGACACTGCCATTTGTCCAGTCCCGTATGTGGCAACTTAGCAGCTGCCATATAATGCGACAC
CAGTGCTGCCTGCAGCTAGCACAGATCCCGGAGCAGTTCAGGTGCCAGGCCATCCATAGCGTGGCTCAAGCTATCATGCA
GCCGCAGCCCCAGCGGCAAGCTCCGGTTGAGATCATGAGGATGTCGCTTCAGACCTTGCCGTCGATGTGCAACGTGTATG
TGCCGGCATACTGCAACCGCCACGGCATCCCCATGGCCAGATGCAGCGGTGGATGGGTCTGTGAGTCAATGTAG
>Modified_TRIAE_CS42_7DS_TGACv1_621482_AA2016960.1 gene=DF04F5F922D89B90CFE5986A96C39EDE class=Gliadin subclass=unknown
ATGAAGACCATGTTGATCCTCGCTCTCATTGCCCTCGCGGCGACTAGCGTCGTTGCGCAGCTGGACACTACATGCAGCCA
GGGCTATGGGCAATGCCAACAGCAGCCACAACAACAGGTGAACACATGCGCTGCTCTCCTGCAGCAGTGTAGCCCGACAC
CATATGTCCAGTCACAAATGTGGCAGGCAAGCGGTTGCCAGTTGATGCGGCAACAGTGCTGCCAACCGCTGGCCCAGATC
TCGGAGCAGGCTCGGTGCCATGCCGTCTGCGGTGTGGCCCAGGTCATCATGCGGCAGCAGCAAGGGCAAAGTTTCGGTCA
GCCTCAGCAGCAGCAAGGGCAAAGTTTTGGCCAGCCTCAACAGCAGGTTCCCATTGAGATAAGAAGGATGGTGCTTCAGA
CCCTTCCATCGATGTGCAACGTGAACATCCCGCAATATTGCACCACCACCCCATGCAGCACCATCACTCAGACCCCCTAC
AACGTCCCTATGGCCACTACCTGTGTTGGTGGTACCTGCTAA
>Novel_12 gene=9797353D8E3B9192486FD30B05413727 class=Gliadin subclass=unknown
ATGAAGACCATGTTCCTCCTCGCTCTCCTCGCCTTCACGGCGACAAGCGCTGTTGCGCAGCTGTACACTACCTGTAGCCA
GGGCTACGGGCAATGCCAGCAGCAGCCGCAGCCGCAGCCGCAGCCACAGCCGCAGATGAACACATGCGCTGCTTTCCTGC
AGCAGTGCAGCCAGACACCACATGTCCAGACACAGATGTGGCAGGCAAGCGGTTGCCAGTTGGTGCGGCAACAGTGCTGC
CAGCCGCTGGCCCAGATCTCGGAGCAGGCTCGGTGCCAGGCCGTCTGTAGCGTGGCACAGATCATCATGCGGCAGCAGCA
AGGGCAAAGTTTCGGGCAGCCTCAGCAGCAGGTTCCGGTCGAGATAATGAGGATGGTGCTTCAGACCCTTCCGTTGATGT
GCAGAGTGAACATCCCACAATATTGCACCACCACCCCGTGCAGCACCATCACCCCCGCCATCTACAGCATCCCCATGACA
GCTACCTGTGCTGGTGGTGCCTGCTAA
>Modified_TRIAE_CS42_7DS_TGACv1_621482_AA2016990.1 gene=5CEA92F25C52AEB622958D9026FC2163 class=Prolamin subclass=Farinin
ATGAAGACAATGTTCATCCTCGCTCTCCTCGCCCTTGCAGCATCCACCGCCATTGCCCAATTGGAAACCATATGTAGCCA
GGGCTTCGGACAATGCCAACACCACCAACAACTAGGGCAACAACAGTTGCTGGATCAGATGAAGCCATGTGTGGCTTTCG
TACAACATCAGTGTAGCCCAGTGAGAACACCATTCCCCCAAACACGGGGAGAGCAGCATAGCAGTTGCCAAACCGTGCAA
CACCAATGCTGTCGGCAGCTAGTGCAGATCCCAGAACAAGCCCGGTGCAAGGCCATACAGAGCGTGGAAGAGGCTATCAT
TCAACAACAGCCCCAACAACAATGGAATGAGCCCCAACAGGAAGCACACCTTAAGAGCATGAGGATGTCGCTTCAGACCC
TGCCGTCTATGTGCAACATCTACGTCCCGGTACAATGCCAGCAACAGCAACAACTGGGGCGACAACAACAACAACAGTTG
CAGGAGCAGTTAAAACCGTGTGCGACATTCCTACAACATCAATGTAGGCCAATGACAGTGCCATTCCCGCATACACCAGT
GCAGAAGCCCACCAGCTGCCAGAACGTGCAGTCCCAATGCTGCCGGCAGCTAGCACAGATCCCAGAGCAATTCCGCTGCC
AAGCCATTCATAATGTGGTAGAGTCTATCAGGCAACAACAACATCACCAACCACAACAGGAAGTACAACTTGAGGGCCTG
AGGATGTCACTTCACACCCTACCGTCGATGTGCAAAATCTACATCCCTGTACAATGCCCAGCCACCACCACCACCCCCTA
TAGCATTACCATGACAGCTAGCTATACCGATGGTACCTGCTAG
>Modified_TRIAE_CS42_7DS_TGACv1_623321_AA2051980.1 gene=AA05ED273BEEE2F8797DB8CF965B2D94 class=Prolamin subclass=Avenin
ATGAAGGTCTTCATCCTGGCTCTCCTTGCCCTCGCAGCAACCACCGCCATTGCCCAGTTGGAAACCACATGTAGCCAGGG
CTTTGGACAATCCCAACAACAACAACAACCTGGTCAACGACAGTTGCTGGAGCAGATGAAGCCGTGTGTGGCATTCCTGC
AACAAAAGTGTAGCCCACTGAGAATGCCATTCCTCCAGACACAAGTCGAGCAACTTAGCAGCTGCCAGATCGTGCAATAC
CAATGCTGCCAGCAGTTGGCGCAGATCCCAGAGCGAACCCGGTGCCATGCCATCCACATCGTGGTAGAGGCTATCATTCA
ACAACAATCCCAACAACAATGGCAGGAGCCCCAACAGCAAGCACAACATAAGAGCATGAGGATGTTGCTTGAGAACCTAT
CATTGATGTGCAACATCTACGTCCCGGTACAATGCCAGCAGCAACAACAACTGGGGCAACAACAACAACAACAGTTGCAG
GAGCAGTTGACACCGTGCACGACATTCCTGCAACAGCAGTGTAGCCCAGTGACAGTGCCATTCCCCCAGATACCGGTGGA
TCAGCCTACCAGCTGCCAAAATGTGCAGCACCAATGTTGCCGACAGCTATCACAGATCCCAGAGCAATTCCGTTGCCAAG
CCATCCACAACGTGGCGGAGGCTATCAGGCAACAACAACCCCAACAACAATGGCAGGGTATGTACCAGCCCCAGCAGCCA
GCACAACTTGAGAGCATTAGGATGTCGCTTCAGGCCCTGCGGTCGATGTGTAGCATCTACATCCCAGTACAATGCCCCGC
CCCCACCACCTACAACATTCCATTGGTGGCTACCTACACTGGTGGTGCGTGCTAG
>Novel_13 gene=2F675C8300F64AE1A378C540E0909D81 class=Gliadin subclass=omega
ATGAAGACCTTCCTCATCTTTGTCCTCCTTGCCATGGCGATGAAGATCGCCACTGCCGCTAGGGAGTTAAACCCTAGCAA
CAAAGAGTTACAATCACCTCAACAATCATTTTCCCATCAACAACAACCATTTCCACAGCAGCCATATCCACAACAACCAT
ATCCATCACAGCAACCATATCCATCGCAACAACCATTTCCCACACCCCAACAACAATTTCCCCAGCAATCACAACAACCA
TTTACCCAGCCCCAACAACCGACCCCCTTACAACCACAACAACCATTCCCCCAGCAACCCCAACAACCACAACAACCTTT
TCCACAACCCCAACAACCATTTCCCTGGCAACCACAACAACCATTTCCCCAGACCCAACAATCGTTCCCTCTCCAACCAC
AACAGCCATTCCCCCAGCAACCCCAACAACCATTTCCCCAGCCCCAACTACCATTCCCCCAGCAATCAGAACAAATAATT
CCCCAGCAACCCCAACAACCATTCCCCCTGCAACCGCAACAACCATTCCCCCAGCAACCCCAACAACCATTTCCCCAGCC
CCAACAACCAATCCCCGTGCAACCACAACAATCATTCCCCCAACAATCCCAACAATCACAACAACCTTTTGCCCAGCCCC
AACAATTATTTCCTGAACTCCAACAACCAATTCCCCAGCAACCACAACAACCATTCCCCCTGCAACCGCAACAACCATTC
CCCCAGCAACCGCAACAACCATTCCCCCAGCAACCGCAACAATCATTTCCCCAGCAACCACAACAACCATTCCCCCAGCA
ACCGCAACAACCATTCCCCCAACAACCACAACAACCATTCCCTCAACAACCACAACAACCATTCCCCCTACGACCGCAAC
AACCATTTCCCCAGCAACCCCAACAATCACAACAATCATTTCCCCAGCCCCAACCCCAGCAACCCCAACAACCATCCATC
CTTCAACCACAACAACCATTACCCCAACAACCACAACAACCATTTCAACAGCCCCAACAACAATTATCCCAGCAACCAGA
ACAAACAATTTCCCAGCAACCCCAACAACCATTCCCCCAGCAACCACACCAACCTCAACAACCATATCCACAACAACAAC
CATATGGGAGTAGTCTTACAAGCATCGGTGGCCAATGA
>TRIAE_CS42_U_TGACv1_641359_AA2093000.1 gene=59CEE9A8577A72CFA2BB06EBB62B7C0A class=Gliadin subclass=alpha
ATGAAGACCTTTCTCATCCTAGCCCTCCTTGCTATCGTGGCGACCACCGCCACAAGTGCAGTTAGAGTTCCAGTGCCACA
ATTGCAGCCGCAAAATCCATCTCAACAACAACCACAAGAGCAAGTTCCATTGATGCAACAACAACAACAATTTCCAGGGC
AGCAAGAACAATTTCCACCACAACAGCCATATCCGCATCAGCAACCATTTCCATCACAACAACCATATCCGCAGCCGCAA
CCATTTCCGCCACAACTACCATATCCGCAGACGCAACCATTTCCACCACAACAACCATATCCACAACCGCAACCACAGTA
TCCGCAACCACAACAACCAATTTCGCAGCAACAAGCACAACAACAACAACAACAACAACAAATCCTTCAACAAATTCTGC
AACAACAACTGATTCCATGCAGGGATGTTGTCTTGCAACAACACAACATAGCGCATGCAAGCTCACAAGTATTGCAACAA
AGTAGTTACCAACAGTTGCAACAATTATGTTGTCAGCAACTGTTTCAGATCCCCGAGCAGTCGCGGTGCCAAGCCATCCA
CAATGTCGTTCATGCTATTATTCTGCATCATCATCAACAACAACAACAACAACCGTCGAGCCAGGTCTCCTACCAGCAGC
CTCAGGAACAATATCCATCAGGCCAGGGCTCCTTCCAGTCATCTCAGCAAAACCCACAGGCCCAGGGCTCTGTCCAGCCT
CAACAACTGCCCCAGTTCCAGGAAATAAGGAACTTAGCGCTGCAGACGCTGCCAGCAATGTGCAATGTCTACATCCCTCC
ATATTGCTCGACCACCATTGCGCCATTTGGCATCTTCGGTACTAACTGA
>TRIAE_CS42_U_TGACv1_641583_AA2098760.1 gene=6B0ABA8F2672A4C19BA00C38E3A12578 class=Gliadin subclass=unknown
ATGAAGAAATTCCTCGTCCTTGCCCTCATTGTCATCGCGGCGACCACCACGGCCGCCGAACCCTTTACTGCATTCCGTAT
TGCTTCGGAGCCGCAACATCCATCATCTCCAGAGCAGCAACCAACTCTGCAGCCACAAGAACATCCAGTTCCACATCAAA
AGTTGAACCCTTGCAGGGATGCCCTCCTACACCAGTGTAGCCCAGTAGCTGATATGTCGTTCCTCCGGTCACAAGTGGTG
CAACATAGCAGCTGCTTGGTAATGTGGGAGCAGTGTTGTCAGCAACTAAAAGCGATCCCCAAGCAGTCAAGATGTGAGGC
CATCCACAACGTCGTGCACGCCATTATTTTGCAACAGCAAAAACAATTGGTACAAGGTACTTCAACCCAACCTCAGCAGC
AGCAACAACAAGGTCAACAAGAACATGGTCAGGGTTCTAGCCAGCCACAACACCAACAACAACAACAGCAACTGGATCAG
GGTTGGATCGTGGCGATAGGGACATGGGTGATTCAGACCGTTCCGGCAATGTGCGACGTGCATGTTCCACCATACTGCTA
CACCACCATATCATCATCGAGTGACGTCACTACCGGAATGGGCGGCTACTGA
>Novel_24 gene=82719E1D10F3846EC0B5B56831D7FFE5 class=Gliadin subclass=unknown
ATGAAGACTTTTCTCATCCTTGCCCTCCTTGCTATTGTGGCGACCACTGCCACAACTGCAGTTAGAGTTCCAGTGCCACA
ATTGCAGCCGCAAAATCCATCTCAGCAACAACCACAAGAGCAAGTTCCATTGGTGCAACAACAACAATTTCCAGGGCAGC
AACAACCATTTCCACCACAACAGCCATATCCGCAGCCGCAACCATTTCCATCACAACAACCATATCCGCAGCCGCAACCA
TTTCCGTCACAACTACCATATCCGCAGCCGCAACCATTTCCACCACAACAACCCTATCCACAACCGCAACCACAATATCC
GCAACCACAACAACCAATTTCGCAGCAACAAGCACAACAACAACAACAACAACAACAACAACAAATCCTTCAACAAATTT
GCAACAACAACTGA
>TRIAE_CS42_U_TGACv1_642525_AA2118960.1 gene=637A262EA9DDEA8E1AD7C208C9106623 class=Prolamin subclass=Farinin
ATGAAGACCTTGTTCATCCTCGCTCTCCTCACCCTCGAGGGGACCAACGCTGTTGCGCAGTTGGACACTACCTGTAACCA
GGGCTCCGAGCAATGTCAGCAGCAGCAACAACCATGGCAACAATGGCAGCAGCAGATGGACCCATGTGTGCAATTCCTGC
GGCACCAATGCAGCACAGTGACACTGCCATTTGTGCAGTCGCGTATGTGGCAACTTAGCAGTTGCCATATAATGCGACAC
CAGTGCTGCCAGCAGCTAGCGCAGATCCCAGAACAGTTCAGGTGCCATGCTATCCACAACGTGGCTCAAGCCATCATGCA
GCCGCAGCCCCAACAGCAGTGGCAGGGCATGTACCAGCCCCAGCAACAAGCTCCGCTTGAGATCATGATGATGTCGCTTC
AGATCTTGCCGTCGATGTGCAGCGTGTACGTCCCGGCATACTGCCAGGTGTAG
>Novel_14 gene=875B30DEB4374D8D903E56FDC037D3E7 class=Gliadin subclass=unknown
ATGAAGACTATGTTCATCCTCGCTCTCATTGCCGCGGCGACCAGCGTCGTTGCGCAGCTGGACACTACATGCAGCCAGGG
CTATGGGCAATGCCAGCAGCAGCCGCAGCAGCAGGTGAACACATGCTCTGCCCTCCTGCAGCAGTGTAGCCCGACACCAT
ATGTCCAGTCACAGATGTGGCGGGCAAGCGGTTGCCAGTTGATGCGGCAACAGTGCTGCCAGCCGCTGGCCCAGATCTCA
GAGCAGGCTCGGTGCCAGGCTGTCTGCAGCGTGGCCCAGGTCATCATGCGACAGCAGCAAGGGCAAAGTTTCGGTCAGCC
TCAGCAACAAGTGCAAAGTTTCAGCCAGCCTCAGCACCAGGTTCCGATTGAGATAACGAGGATGGTGCTCCAGACCCTTC
CATCGATGTGCAACGTGAACATCCCGCAATATTGCACCACCACCCCATGCAGGACCATCACTCAGACCCCCTACAACATC
CCTATGACCGCTACCTGTGTTGGTGGTACCTGCTAA
>Modified_TRIAE_CS42_U_TGACv1_642768_AA2123000.1 gene=8BD4A3B16B37C9806C86AE3C9216BC0B class=Gliadin subclass=unknown
ATGAAGAACCTGTTCATCCTCGCTCTCCTCGCCTTCACGGCGACAAGCGCTGTTGCGCAGCTGTACACTACCTGTAGCCA
GGGCTACGGGCAATGCCAGCAGCAGCCGCAGCCGCAGCCGCAACCGCAGCCACAGCCGCAGATGAACACATGCGCTGCTT
TCCTGCAGCAGTGCAGCCAGACAGCATATGTCCAGTCACAGATGTGGCAGGCAAGCGGTTGCCAGTTGATGCGGCAACAG
TGCTGCCAGCCGCTGGCCCAGATCTCGGAGCAGGCTCGGTGCCAGGCGGTCTGTAGCGTGGCACAGATCATCATGCGGCA
GCAGCAAGGGCAACGTTTCGGCCAGCCTCAGCAGCAGCAAGGGCAAAGTTTCGGGCAGCCTCAGCAGCAGGTTCCGGTTG
AGATAATGGGGATGGTGCTTCAGACCCTTCCGTCGATGTGCAGCGTAAACATCCCACAATATTGCACCACCACCCCGTGC
AGCACCATCGCCCCCGCCATCTACAGCATCCCCATGACAGCTACCTGTGCTGGTGGTGCCTGCTAA
>Novel_25 gene=394E0ACC074F30C0B3C29E4E9FD49CE5 class=Prolamin subclass=Farinin
ATGAAGACAATGTTCATCCTCGCTCTCCTCGCCCTTGCAGCATCCACCGCCACTGCCCAATTGGAAACCATCTGTAGCCA
GGGCTTCGGACAATGCCAACACCACCAACAAGTGGGGCAACAACAGTTGCTGGATCAGATGAAGCCATGTGTGGCTTTCG
TACAACATCAATGTAGCCCAGTGGGAACACCATTCTCCCAAACACGGGGAGAGCAACATAGCAGTTGCCAAACCGTGCAA
CACCAATGCTGTCGGCAGCTGGTGCAGATCCCAGAACAGGCCCGGTGCAAGGCCATCCAGAGCGTGGAAGAGGCTATCAG
TCAACAACAGCCCCAACAAGAATGGAATGAGCCCCAACAGGAAGCACAACTTAAGAGCATGAGGATGTTGCTTCAGACCC
TGCCGTTTATGTGCAACATCTACGTCCCGGTACAATGCCAGCAACAGCATCAACTTGGGCGACAACAACAACAACAGTTG
CAGGAGCAGTTAAAACCGTGTGCGGCATTCCTACAACATCAATGTAGGCCAATGACAGTGCCATTCCCGCATACACCGGT
GCATAAGCCCACCAGCTGCCAGAGCGTGCAGGCCCAATGCTGCCGGCAGCTAGCACAGATCCCAGAGAAATTCCGCTGCC
AAGCCATCCGTAATGTGGTAGAGTCTATCAGGCAACAACAACATCACCAACCACAACAAGAAGTACAACTTGAGGGCCTG
AGGATGTCACTTCACACCCTACCGTCGATGTGCAAAATCTACATCCCTGTACAATGCCCAGCCACCACCACCACCCCCTA
TAGCATTACCATGACAGCTAGCTATACCGATGGTACCTGCTAG
>TRIAE_CS42_U_TGACv1_643759_AA2134740.1 gene=B8E6C318A34BC2BEE8AEA802F532165B class=Gliadin subclass=alpha
ATGAAGACCTTTCTCATCCTTGCCCTCCTTGCTATTGTGGCGACCACCGCCACAACTGCAGTTAGAGTTCCAGTGCCACA
ATTGCAGCTACAAAATCCATCTCAGCAACAGCCACAAGAGCAAGTTCCATTGGTACAAGAACAACAATTTCCAGGGCAGC
AACAACCATTTCCACCACAACAGCCATATCCGCAGCCGCAACCATTTCCATCACAACAACCATATCTGCAGCTGCAACCA
TTTCCACAGCCGCAACTACCATATCCGCAGCCGCAACCATTTCGACCACAACAACCATATCCACAGCCGCAACCACAGTA
TTCGCAACCACAACAACCAATTTCGCAGCAGCAGCAGCAGCAGCAGCAACAACAACAACAACAACAACAAATCCTACAAC
AAATTTTGCAACAACAACTGATTCCATGCAGGGATGTTGTATTGCAACAACACAACATAGCGCATGGAAGCTCACAAGTT
TTGCAAGAAAGTACTTACCAGCTGGTGCAACAATTGTGTTGTCAGCAGCTGTGGCAGATCCCCGAGCAGTCGCGGTGCCA
AGCCATCCACAATGTTGTTCATGCTATTATTCTGCATCAACAACACCACCACCACCAACAACAACAACAACAACAACAAC
AACAACCGTTGAGCCAAGTCTCCTTCCAACAGCCTCAGCAACAATATCCATCAGGCCAGGGCTTCTTCCAACCATCTCAG
CAAAACCCACAGGCCCAGGGCTCTTTCCAGCCTCAACAACTGCCCCAGTTTGAGGCAATAAGGAACCTAGCGCTACAGAC
GCTACCTGCAATGTGCAATGTGTATATCCCTCCATATTGCACCATTGCTCCATTTGGCATCTTCGGTACTAACTGA
>Modified_TRIAE_CS42_U_TGACv1_644438_AA2139570.1 gene=499A178FEB63EB8FDE81595BFCCC23FA class=Glutenin subclass=HMW
ATGGCTAAGCGGTTGGTCCTCTTTGCGACAGTAGTCATTGGCCTCGTGTCTCTCACCGTCGCTGAAGGTGAGGCCTCTAA
GCAACTACAGTGCGAGCGCGAGCTCCAGGAGAGTTCGCTTGAGGCATGCCGGCTGGTCGTGGACCAACAGTTGGCCGGCC
GGCTGCCATGGAGCACGGGGCTCCAGATGCGGTGCTGCCAGCAGCTCCGAGATATTAGTGCCAAGTGTCGCCCCGTCGCC
CTCAGCCAAGTCGCAAGACAATATGGGCAAACCGCGGTGCCGCCCAAGGGCGGATCCTTCTACCATCGCGAGACCACGCA
ACTGCAGCAACTCCAACAAGGAATATTTGGGGGAACATCTTCACAAACAGTACAAGGGTATTACCCAAGTGTAATATCTC
CTCAGCAGGGGTCATATTATCCAGGCCAAGCTTCTCCACAACAGCCAGGAAAATGGCAAGAACTAGGACAAGGGCAACAA
TGGTACTATCCAACTTCTCTGCAGCAGCCAGGACAAGGGCAACAAGGGTACTACCGAACTTCTCTGCAGCAGCCAGGACA
AAGGCAACAAGGGTACTACCGAACTTCTCGGCAGCAGCCAGGACAAGGGCAACAGATAGGACAATGGCAACAAGGGTACT
ACCCAACTTCTCCACAGCACCCAGGACAAGGGCAACAACCAGGACAAGTGCAAAAAATAGGACAAGGGCAACAACCAGAA
AAAGGGCAACAACTAGGACAAGAGCAACAAATAGGACAAGGGCAACAACCAGAACAAGGGCAACAACCAGGACAAGGGCA
ACAACCAGGACAAGGGCAACAAGGGTACTACCCAACTTCTCTGCAGCAGCCAGGACAAGGGCAACAACCAGGACAATGA
>TRIAE_CS42_U_TGACv1_646843_AA2147070.1 gene=E87A76B038728B772B4160C8839A84F5 class=Gliadin subclass=alpha
ATGAAGACCTTTCTCATCCTTGCACTCCTTGCTATTGTAGCAACCACCGCCACAATTGCAGTTAGAGTTCCAGTGCCACA
ATTGCAGCCACAAAATCCATCTCAGCAACAACCACAAGAGCAAGTTCCATTGGTACAACAACAACAATTTCCAGGGCAGC
AACAACCATTTCCACCACAACAGCCATATCCGCAGCCGCAACCATTTCCATCACAACAACCATATCTGCAGCTGCAGCCA
TTTCCGCAGCCGCAACTACCATATCCGCAGCCGCATCTACCATATCCGCAGCCGCAACCATTTCGACCACAACAACCATA
TCCACAACCGCAACCACAGTATTCGCAACCACAACAACCAATTTCGCAGCAGCAGCAACAACAACAACAACAACAACAAC
AACAGATCCTTCAACAAATTTTGCAACAACAACTGATTCCATGCAGGGATGTTGTATTGCAACAACACAGCATAGCGCAT
GGAAGCTCACAAGTTTTGCAACAAAGTACTTACCAGCTGGTGCAACAATTGTGTTGTCAGCAGCTGTGGCAGATCCCCGA
GCAGTCGCGGTGCCAAGCCATCCNNNNNNNNNNNNACAATTGTGTTGTCAGCAGCTGTGGCAGATCCCCGAGCAGTCGCG
GTGCCAAGCCATCCACAATGTTGTTCATGCTATTATTCTGCATCAACAACAACAACAACAACAACAACAACAACAACAAC
AACCGTTGA
>TRIAE_CS42_U_TGACv1_647430_AA2147660.1 gene=1ADAAB76DB29FC1796B6D2E8570704AF class=Gliadin subclass=alpha
ATGAAGACCTTTCTCATCCTTGCCCTCCTTGCTATTGTAGCAACCACCGCCACAATTGCAGTTAGAGTTCCAGTGCCACA
ATTGCAGCCACAAAATCCATCTCAGCAACAACCACAAGAGCAAGTTCCATTGGTACAACAACAGCAATTTCCAGGGCAGC
AACAACCATTTCCACCACAACAACCATATCCGCAGCCGCAACCATTTCCATCACAACAACCATATCTGCAGCTGCAACCA
TTTCCACAGCCGCAACTACCATATCCGCAGCCGCAACTACCATATCCGCAGCCGCAACCATTTCGACCACAACAACCATA
TCCACAACCGCAACCACAGTATTCGCAACCACAACAACCAATTTCGCAGCAGCAACAACAACAACAACAACAAATCCTTC
AACAAATTTTGCAACAACAACTGATTCCATGCAGGGATGTTGTATTGCAACAACACAACATAGCGCATGGAAGGTCACAA
GTTTTGCAACAAAGTACTTACCAGCTGGTGCAACAATTGTGTTGTCAGCAGCTGTGGCAGATCCCCGAGCAGTCGCGGTG
CCAAGCCATCCACAATGTTGTTCATGCTATTATTCTGCATCATCATCAACAACAACAACAACAACAACAACCGTTGACCC
AGGTCTCCTTCCAACAGCCTCAACAACAATATCCATCAGGCCAGGGCTCCTTCCAGCCATCTCAGCAAAACCCACAGGCC
CAGGGCTCTGTCCAGCCTCAACAACTGCCCCAGTTTGAGGAAATAAGGAACCTAGCGCTAGAGACGCTACCTGCAATGTG
CAATGTCTATATCCCTCCATATTGCACCATTGCTCAAGTTGGCATCTTCGGTACTAACTGA
>TRIAE_CS42_U_TGACv1_648287_AA2148110.1 gene=694A07D0EB302096F884996AE14C69B9 class=Gliadin subclass=alpha
ATGCTTCAGCGCAAAGAGCGGCTCGCCTCCCTACCGCTCATCGGAGTGGAACAACCAGCTGATGCTTCTGCCGATGGAAA
GGGTCCCTACGCTACACAGATTAGAGTTGGTTTTGGGCTGGGAACGGCGGTGGCCTGCCAGAGCGCAAGATACCGACTGT
GTATGCTGGTGTCACCTGGTGTGGCATTCGTGGGACCCAAGCGGCAGCGCCTCCTCGATGATGGCGGCGAGCGCGGACGT
GTTGGACACCACCTCGTCGATGTCCGTGCAGCCCGCTTCTTTCTCTGTAGGAAGGACGCGGTTACGCTCGCGTTGACATC
GGATGACTTGGTCACATGCACGGGAGGGGCGATCCCCAAGCAGTCGCGGTGCCAAGCCATCCACAATGTTGTTCATGCTA
TTATTCTGCATCAACAACAACAACAACAACAACCGTTGAGCCAGGTCTCCTTCCAACAGCCTCAACAACAATATCCATCA
GGCCAGGGCTCCTTCCAGCCATCTCAGCAAAACCCACAGGCCCAGGGCTCTGTCCAGCCTCAACAACTGCCCCAGTTTGA
GGAAATAAGGAACCTAGCGCTAGAGACGCTACCTGCAATGTGCAATGTCTATATCCCTCCATATTGCACCATTGCTCAAG
TTGGCATCTTTG
>TRIAE_CS42_U_TGACv1_656619_AA2151260.1 gene=2FDA2E2A72052D39229FB9B9CEEDA7A6 class=Gliadin subclass=alpha
ATGAAGACCTTTCTCATCCTTGCCCTCCGTGCTATTGTAGCAACCACCGCCACAATTGCAGTTAGAGTTCCAGTGCCACA
ATTGCAGCCACAAAATCCATCTCAGCAACAACCACAAAAGCAAGTTCCATTGGTACAACAACAACAATTTCCAGGGCAGC
AACAACCATTTCCACCACAACAGCCATATCCGCAGCTGCAACCATTTCCATCACAACAACCATATATGCAGCTGCAACCA
TTTCCGCAGCCGCAACTACCATATCCGCAGCCGCAACTACCATATCCGCAGCCGCAACCATTTCGACCACAACAATCANN
NNNNNNNNNNNNNNNNNNNNNNNNNTGCAGGGATGTTGTATTGCAACAACACAGCATAGCGCATGGAAGCTCACAAGTTT
TGCAACAAAGTACTTACCAGCTGGTGCAACAATTGTGTTGTCAGCAGCTGTGGCAGATCCCCGAGCAGTCGCGGTGCCAA
GCCATCCACAATGTTGTTCATGCTATTATTCTGCATCAACAACAACAACAACAACAACAACAACCGTTGAGCCAGGTCTG
CTTCCAACAGTCTCAACAACAATATCCATCAGGCCAGGGCTCCTTCCAGCCATCTCAGCAAAACCCACAGGCCCAGGGCT
CTGTCCAGCCTCAACAACTGCCCCAGTTTGAGGAAATAAGGAACCTAGCGCTAGAGACGCTACCTGCAATGTGCA
>TRIAE_CS42_U_TGACv1_665230_AA2153870.1 gene=2BBBED5F5521D3932476B4C83A7F3490 class=Gliadin subclass=alpha
ATGAAGACCTTTCTCATCCTTGCCCTCCTTGCTATCGTGGCGACCACCGCCACAACTGCAGTTAGAGTTCCAGTGCCACA
ATTGCAGCCACAAAATCCATCTCAGCAACAGCCACAAGAGCAAGTTCCATTGGTACAACAACAACAATTTCCAGGGCAGC
AACAACAATTTCCACCACAACAGCCATATCCGCAGCCGCAACCATTTCCATCACAACAACCATATCTGCAACTGCAACCA
TTTCCGCAGCCGCAACCATTTCCGCCACAACTACCATATCCGCAGCCGCAATCATTTCCACCACAACAACCATATCCACA
ACAGCAACCACAGTATCTACAACCACAACAACCAATTTCGCAGCAACAAGCACAACAACAACAACAACAACAACAACAAC
AACAACAACAACAACAAATCCTTCAACAAATTTTGCAACAACAACTGATTCCATGCAGGGATGTTGTCTTGCAACAACAC
AACATAGCGCATGCAAGCTCACAAGTTTTGCAACAAAGTACTTACCAGCTATTGCAACAATTGTGTTGTCAACAACTGTT
GCAGATCCCTGAGCAGTCGAGGTGCCAAGCCATCCATAATGTTGCTCATGCTATTATTATGCATCAACAACAACAACAAC
AACAAGAACAACAACAACAGTTGCAACAACAACAACAGCAGCAACTGCAACAACAACGACAACAACCGTCGAGCCAGGTC
TCCTTCCAACAGCCTCAGCAGCAATATCCATCAAGCCAGGTCTCCTTCCAGCCATCTCAGCTAAACCCACAGGCTCAGGG
CTCCGTCCAACCTCAACAACTGCCCCAGTTCGCGGAAATAAGGAACCTAGCGCTACAGACGCTACCTGCAATGTGCAATG
TCTACATCCCTCCACATTGCTCGACCACCATTGCGCCATTTGGCATCTTTGGTACCAACTGA
>Novel_26 gene=C36F003697372BFAD8FE7064F41E5402 class=Gliadin subclass=alpha
ATGAAGACCTTTCTCATCCTTGCCCTCCTTGCTATCGTGGCGACCACCACCACAACTGCAGTTAGAGTTCCAGTGCCACA
ATTGCAGCCACAAAATCCATCTCAGCAACAACCACAAGAGCAAGTTCCATTGGTGCAACAACAACAATTTCTAGGGCAGC
AACAACAACAATTTCCAGNGCAACCATTTCTGCCACAACTACCATATCCGCAGCCGCAACCATTTCCACCACAACAATCA
TATCCACAACCACAACCACAATATCCGCAACCACAACAACCAATTTCGCAGCAACAAGCACAACTACTACAACAACAACA
ACAACAACAACAACAACAACAACAACAACAACAAATCCTTCAACAAATTCTGCAACAACAACTGATTCCATGCAGGGATG
TCGTCTTGCAACAACCCAATATAGCACATGCAAGCTCACAAGTATCGCAACAAAGTTACCAACTGTTGCAACAATTATGT
TGTCAGCAACTGTGGCAGACCCCCGAGCAGTCACGGTGC
>TRIAE_CS42_U_TGACv1_684039_AA2159040.1 gene=0990FD9A6545ED42494FEF229BAF7344 class=Gliadin subclass=alpha
ATGAAGACCTTTCTCATCCTTGCCCTCCTTGCTATTGTAGCAACCACCNNNNNNNNNNNNNNNNNNNNNNNNNNNNNNNN
NNNNNNNNNNNNNNNNNNNNNNNNNNNNNNNNNNNNNNNNNNNNNNNNNNNNNNNNNNNNNNNNNNNNNNNNNNNNNNNN
NNNNNNNNNNNNNNNNNNNNNNNNNNNNNNNNNNNNNNNNNNCAACCATATCTGCAGCTGCAACCATTTCCGCAGCCGCA
ACTACCATATCCGCAGCCGCAACCATTTCGACCACAACAACCATATCCACAACCGCAACCACAGTATTCGCAACCACAAC
AACCAATTTCACAGCAGCAGCAGCAGCAGCAACAACAACAACAACAACAACAACAGATCCTTCAACAAATTTTGCAACAA
TAACTGATTCCATGCAGGGATGTTGTATTGCAACAACACAGCATAGCGCATGGAAGCTCACAAGTTTTGCAACAAAGTAC
TTACCAGCTGGTGCAACAATTGTGTTGTCAACAGCTGTGGCAGATCCCCGAGCAGTCGCGGTGCCAAGCCATCCACAATG
TTGTTCATGCTATTATTCTGCATCAACAACAACAACAACAACAACAACCGTTGAGCCAGGTCTGCTTCCAACAGCCTCAA
CAACAATATCCATCAGGCCAGGGCTCCTTCCAGCCATCTTAGCAAAACCCACAGGCCCAGGGCTCTGTCCAGCCTCAACA
ACTGCCCCAGTTTGA
>Novel_27 gene=37F565218FCE567AE638359888BAA32C class=Gliadin subclass=alpha
CCATTTCCACCACAACAGCCATATCCGCAGCCGCAACCATTTCTGCCACAACTACCATATCCGCAGCCGCAACCATTTCC
ACCACAACAATCATATCCACAACCACAACCACAATATCCGCAACCACAACAACCAATTTCGCAGCAACAAGCACAACTAC
AACAACAACAACAACAACAACAACAACAACAACAACAAATCCTTCAACAAATTCTGCAACAACAACTGATTCCATGCAGG
GATGTCGTCTTGCAACAACCCAATATAGCACATGCAAGCTCAAAAGTATCGCAACAAAGTTACCAACTGTTGCAACAATT
ATGTTGTCTGCAACTGTGGCAGACCCCCGAGCAGTCACGGTGCCAAGCCATCCACAATGTCATTCATGCTATTATTTTGC
ATCATCAACAACAACAACAACAACAACAACAACAACAACAACAACAACAACAACCGTCGAGCCAGGTCTCCTACCAGCAG
CCTCAGCAACAATATCCATCAGGCCAGGGCTTCTTCCAGCCATCTCAGCAAAACCCACAGGCCCAGGGCTTTGTCCAACC
TCAGCAACTGCCGCAGTTCGAGGAAATAAGGAACCTAGCGCTG
>Novel_28 gene=2205852EF8426C8F64FF740BF86FAA37 class=Gliadin subclass=alpha
CAACCATTTCCACCACAACAATCATATCCACAACCACAACCACAATATCCGCAACCACAACAACCAATTTCGCAGCAACA
AGCACAACTACAACAACAACAACAACAACAACAACAACAACAACAACAACAACAACAACAACAAATCCTTCAACAAATTC
TGCAACAACAACTGATTCCATGTAGGGATGTCGTCTTGCAACAACCCAACATAGCACATGCAAGCTCACAAGTATCGCAA
CAAAGTTACCAACTGTTGCAACAATTATGTTGTCAGCAACTGTGGCAGACCCCCGAGCAGTCACGGTGCCAAGCCATCCA
CAATGTCATTCATGCTATTATTTTGCATCAACAACAACAACAACAACAACAACAACAACAACAACAACAACAACAACAAC
AACCGTCGAGCCAGGTCTCCTACCAGCAGCCTCAGCAACAATATCCATCAGGCCAGGGCTCGTTCCAGCCATCTCAGCAA
AACCCACAGGCCCAGGGCTTTGTCCAACCTCAGCAACTGCCGCAGTTCGAGGAAATAAGGAACCTA
>Novel_29 gene=54B22ED8FAE887E0CDBE7446F22146DF class=Gliadin subclass=alpha
ATGAAGACCTTTCTCATCCTTGCCCTCCTTGCTATTGTAGCAACCACCGCCACAATTGCAGTTAGAGTTCCAGTGCCACA
ATTGCAGCCACAAAATCCATCTCAGCAACAACCACAAGAGCAAGTTCCATTGGTACAACAACAACAATTTCCAGGGCAGC
AACAACCATTTCCACCACAACAGCCATATCCGCAGCCGCAACCATTTCCATCACAACAACCATATCTGCAGCTGCAACCA
TTTCCGCAGCCGCAACTACCATATCCGCAGCCGCAACTACCATATCCGCAGCCGCAACTACCATATCCGCAGCCGCAACC
ATTTCGACCACAACAACCATATCCACAATCGCAACCACAGTATTCGCAACCACAACAACCAATTTCGCAGCAGCAGCAGC
AACAACAACAACAACAACAAAAACAACAACAACAACAACAACAACAACAGATCCTTCAACAAATTTTGCAACAACAACTG
ATTCCATGCAGGGATGTTGTATTGCAACAACACAGCATAGCGTATGGAAGCTCACAAGTTTTGCAACAAAGTACTTACCA
GCTGGTGCAACAATTGTGTTGTCAGCAGCTGTGGCAGATCCCCGAGCAGTCGCGGTGCCAAGCCATCCACAATGTTGTTC
ATGCTATTATTCTGCATCAACAGCAACAACAACAACAACAACAACAACAA
>Novel_30 gene=395FCC8BB84FE64707F52241CC09A6A7 class=Gliadin subclass=alpha
CAGCTGCAACCATTTCCATCACAACAACCATATATGCAGCTGCAACCATTTCCGCAGCCGCAACTACCATATCCGCAGCC
GCAACTACCATATCCGCAGCCGCAACCATTTCGACCACAACAATCATATCCACAACCGCAACCACAGTATTCGCAACCAC
AACAACCAATTTCGCAGCAGCAGCAGCAGCAGCAGCAGCAACAACAACAACAACAACAGATCCTTCAACAAATTTTGCAA
CAACAACTGATTCCATGCAGGGATGTTGTATTGCAACAACACAGCATAGCGCATGGAAGCTCACAAGTTTTGCAACAAAG
TACTTACCAGCTGGTGCAACAATTGTGTTGTCAGCAGCTATGGCAGATCCCCGAGCAGTCGCGGTGCCAAGCCATCCACA
ATGTTGTTCATGCTATTATTCTGCATCAACAACAACAACAACAACAACAACAACAACAACAACAACAACAACCGTTGAGC
CAGGTCTGCTTCCAACAGTCTCAACAACAATATCCATCAGGCCAGGGCTCCTTCCAGCCATCTCAGCAAAACCCACAGGC
CCAGGGCTCTGTCCAGCCTCAACAACTGCCCCAGTTTGAGGAAATAAGGAACCTAGCGCTAGAG
>Novel_31 gene=A6416EC7384531ADA4ADA70DA5248F93 class=Gliadin subclass=alpha
CAAATTCTGCAACAACAACTGATTCCATGCAGGGATGTCGTCTTGCAACAACCCAATATAGCACATGCAAGCTCACAAGT
ATCGCAACAAAGTTACCAACTGTTGCAACAATTATGTTGTCAGCAACTGTGGCAGACCCCCGAGCAGTCACGGTGCCAAG
CCATCCACAATGTCATTCATGCTATTATTTTGCATCAACAACAACAACAACAACAACAACAACAACAACAACAACAACAA
CAACAACCGTCGAGCCAGGTCTCCTACCAGCAGCCTCAGCAACAATATCCATCAGGCCAGGGCTTCTTCCAGCCATCTCA
GCAAAACCCACAGGCCCAGGGCTTTGTCCAACCTCAGCAACTGCCGCAGTTCCAGGAAATAAGGAACCTAGCGCTGCAGA
CGCTACCAGCAATGTGCAATGTCTACATCCCTCCATATTGCTCGACCACCATTGCGCCATTTGGCATCATGAGTACTAAC
>Novel_32 gene=EB163AD4D8A25FFA578C652F39B0341D class=Gliadin subclass=alpha
CCATTTCCACCACAACAGCCATATCCGCAGCCGCAACCATTTCTGCCACAACTACCATATCCGCAGCCGCAACCATTTCC
ACCACAACAATCATATCCACAACCACAACCACAATATCCGCAACCACAACAACCAATTTCGCAGCAACAAGCACAACTAC
AACAACAACAACAACAACAACAACAACAACAACAACAACAACAACAACAACAAATCCTTCAACAAATTCTGCAACAACAA
CTGATTCCATGCAGGGATGTCGTCTTGCAACAACCCAACATAGCACATGCAAGCTCACAAGTATCGCAACAAAGTTACCA
ACTGTTGCAACAATTATGTTGTCAGCAACTGTGGCAGACCCCCGAGCAGTCACGGTGCCAAGCCATCCACAATGTCATTC
ATGCTATTATTTTGCATCATCAACAACAACAACAACAACAACAACAACAACAACAACAACAACAACAACAACAACAACAA
CAACAACAACAACAACAACAACAA
