# Supplementary material for: An improved assembly and annotation of the allohexaploid wheat genome identifies complete families of agronomic genes and provides genomic evidence for chromosomal translocations
Source: Genome Res. 2017 May;27(5):885–96. doi: 10.1101/gr.217117.116 (PMC5411782; doi:10.1101/gr.217117.116)
Supplement: Supplemental Material [file supp_gr.217117.116_Supplemental_Files_S15-S26.zip › Supplemental_File_S22.gff3]

##gff-version 3
Triticum_aestivum_CS42_TGACv1_scaffold_000320_1AL	TGACv1-Glutens	pseudogene	1590	2507	.	+	.	ID=F862BB3F25C89AA1E56BE558E8B2874D;Name=F862BB3F25C89AA1E56BE558E8B2874D;class=Glutenin;subclass=HMW
Triticum_aestivum_CS42_TGACv1_scaffold_000320_1AL	TGACv1-Glutens	pseudogenic_transcript	1590	2507	.	+	.	ID=Pseudogene_13;Parent=F862BB3F25C89AA1E56BE558E8B2874D;Name=Pseudogene_13;Note=F862BB3F25C89AA1E56BE558E8B2874D;class=Glutenin;subclass=HMW
Triticum_aestivum_CS42_TGACv1_scaffold_000320_1AL	TGACv1-Glutens	pseudogenic_exon	1590	2507	.	+	.	ID=Pseudogene_13.exon1;Parent=Pseudogene_13
###
Triticum_aestivum_CS42_TGACv1_scaffold_002470_1AL	TGACv1-Glutens	gene	19233	22036	.	-	.	ID=FF1BC20BE280E736FF31CD30CA257C3F;Name=FF1BC20BE280E736FF31CD30CA257C3F;class=Glutenin;subclass=HMW
Triticum_aestivum_CS42_TGACv1_scaffold_002470_1AL	TGACv1-Glutens	mRNA	19233	22036	.	-	.	ID=Modified_TRIAE_CS42_1AL_TGACv1_002470_AA0042190.1;Parent=FF1BC20BE280E736FF31CD30CA257C3F;Name=Modified_TRIAE_CS42_1AL_TGACv1_002470_AA0042190.1;Note=FF1BC20BE280E736FF31CD30CA257C3F;class=Glutenin;subclass=HMW
Triticum_aestivum_CS42_TGACv1_scaffold_002470_1AL	TGACv1-Glutens	exon	19233	22036	.	-	.	ID=Modified_TRIAE_CS42_1AL_TGACv1_002470_AA0042190.1.exon1;Parent=Modified_TRIAE_CS42_1AL_TGACv1_002470_AA0042190.1
Triticum_aestivum_CS42_TGACv1_scaffold_002470_1AL	TGACv1-Glutens	CDS	20761	21978	.	-	0	ID=Modified_TRIAE_CS42_1AL_TGACv1_002470_AA0042190.1.cds1;Parent=Modified_TRIAE_CS42_1AL_TGACv1_002470_AA0042190.1
###
Triticum_aestivum_CS42_TGACv1_scaffold_019078_1AS	TGACv1-Glutens	gene	36075	37205	.	+	.	ID=052E1CE6B63CA4D97E43D3B7B18E27FD;Name=052E1CE6B63CA4D97E43D3B7B18E27FD;class=Gliadin;subclass=gamma
Triticum_aestivum_CS42_TGACv1_scaffold_019078_1AS	TGACv1-Glutens	mRNA	36075	37205	.	+	.	ID=Modified_TRIAE_CS42_1AS_TGACv1_019078_AA0059970.1;Parent=052E1CE6B63CA4D97E43D3B7B18E27FD;Name=Modified_TRIAE_CS42_1AS_TGACv1_019078_AA0059970.1;Note=052E1CE6B63CA4D97E43D3B7B18E27FD;class=Gliadin;subclass=gamma
Triticum_aestivum_CS42_TGACv1_scaffold_019078_1AS	TGACv1-Glutens	exon	36075	37205	.	+	.	ID=Modified_TRIAE_CS42_1AS_TGACv1_019078_AA0059970.1.exon1;Parent=Modified_TRIAE_CS42_1AS_TGACv1_019078_AA0059970.1
Triticum_aestivum_CS42_TGACv1_scaffold_019078_1AS	TGACv1-Glutens	CDS	36428	37048	.	+	0	ID=Modified_TRIAE_CS42_1AS_TGACv1_019078_AA0059970.1.cds1;Parent=Modified_TRIAE_CS42_1AS_TGACv1_019078_AA0059970.1
###
Triticum_aestivum_CS42_TGACv1_scaffold_019078_1AS	TGACv1-Glutens	gene	104235	105503	.	-	.	ID=4007B3FB8BA1DE52D8020F0AB1F88033;Name=4007B3FB8BA1DE52D8020F0AB1F88033;class=Gliadin;subclass=gamma
Triticum_aestivum_CS42_TGACv1_scaffold_019078_1AS	TGACv1-Glutens	mRNA	104235	105503	.	-	.	ID=TRIAE_CS42_1AS_TGACv1_019078_AA0059980.1;Parent=4007B3FB8BA1DE52D8020F0AB1F88033;Name=TRIAE_CS42_1AS_TGACv1_019078_AA0059980.1;Note=4007B3FB8BA1DE52D8020F0AB1F88033;class=Gliadin;subclass=gamma
Triticum_aestivum_CS42_TGACv1_scaffold_019078_1AS	TGACv1-Glutens	exon	104235	105503	.	-	.	ID=TRIAE_CS42_1AS_TGACv1_019078_AA0059980.1.exon1;Parent=TRIAE_CS42_1AS_TGACv1_019078_AA0059980.1
Triticum_aestivum_CS42_TGACv1_scaffold_019078_1AS	TGACv1-Glutens	CDS	104410	105429	.	-	0	ID=TRIAE_CS42_1AS_TGACv1_019078_AA0059980.1.cds1;Parent=TRIAE_CS42_1AS_TGACv1_019078_AA0059980.1
###
Triticum_aestivum_CS42_TGACv1_scaffold_019078_1AS	TGACv1-Glutens	gene	168382	169480	.	+	.	ID=E00658106D3774666E07EAE1CAAA6A72;Name=E00658106D3774666E07EAE1CAAA6A72;class=Gliadin;subclass=gamma
Triticum_aestivum_CS42_TGACv1_scaffold_019078_1AS	TGACv1-Glutens	mRNA	168382	169480	.	+	.	ID=Novel_1;Parent=E00658106D3774666E07EAE1CAAA6A72;Name=Novel_1;Note=E00658106D3774666E07EAE1CAAA6A72;class=Gliadin;subclass=gamma
Triticum_aestivum_CS42_TGACv1_scaffold_019078_1AS	TGACv1-Glutens	exon	168382	169480	.	+	.	ID=Novel_1.exon1;Parent=Novel_1
Triticum_aestivum_CS42_TGACv1_scaffold_019078_1AS	TGACv1-Glutens	CDS	168499	169212	.	+	0	ID=Novel_1.cds1;Parent=Novel_1
###
Triticum_aestivum_CS42_TGACv1_scaffold_019220_1AS	TGACv1-Glutens	gene	108409	110325	.	-	.	ID=CF6938F9B4D3675A4196BFA62D547305;Name=CF6938F9B4D3675A4196BFA62D547305;class=Gliadin;subclass=omega
Triticum_aestivum_CS42_TGACv1_scaffold_019220_1AS	TGACv1-Glutens	mRNA	108409	110325	.	-	.	ID=Modified_TRIAE_CS42_1AS_TGACv1_019220_AA0063410.1;Parent=CF6938F9B4D3675A4196BFA62D547305;Name=Modified_TRIAE_CS42_1AS_TGACv1_019220_AA0063410.1;Note=CF6938F9B4D3675A4196BFA62D547305;class=Gliadin;subclass=omega
Triticum_aestivum_CS42_TGACv1_scaffold_019220_1AS	TGACv1-Glutens	exon	108409	110325	.	-	.	ID=Modified_TRIAE_CS42_1AS_TGACv1_019220_AA0063410.1.exon1;Parent=Modified_TRIAE_CS42_1AS_TGACv1_019220_AA0063410.1
Triticum_aestivum_CS42_TGACv1_scaffold_019220_1AS	TGACv1-Glutens	CDS	108684	109889	.	-	0	ID=Modified_TRIAE_CS42_1AS_TGACv1_019220_AA0063410.1.cds1;Parent=Modified_TRIAE_CS42_1AS_TGACv1_019220_AA0063410.1
###
Triticum_aestivum_CS42_TGACv1_scaffold_019336_1AS	TGACv1-Glutens	gene	20054	20536	.	-	.	ID=CB02E18E744EFEC7114FF2C29908C6E4;Name=CB02E18E744EFEC7114FF2C29908C6E4;class=Prolamin;subclass=unknown
Triticum_aestivum_CS42_TGACv1_scaffold_019336_1AS	TGACv1-Glutens	mRNA	20054	20536	.	-	.	ID=Novel_15;Parent=CB02E18E744EFEC7114FF2C29908C6E4;Name=Novel_15;Note=CB02E18E744EFEC7114FF2C29908C6E4;class=Prolamin;subclass=unknown
Triticum_aestivum_CS42_TGACv1_scaffold_019336_1AS	TGACv1-Glutens	CDS	20054	20536	.	-	0	ID=Novel_15.cds1;Parent=Novel_15
Triticum_aestivum_CS42_TGACv1_scaffold_019336_1AS	TGACv1-Glutens	exon	20054	20536	.	-	.	ID=Novel_15.exon1;Parent=Novel_15
###
Triticum_aestivum_CS42_TGACv1_scaffold_019512_1AS	TGACv1-Glutens	gene	55293	55676	.	-	.	ID=D27DFEEF9157FF86F03DED4BB7988974;Name=D27DFEEF9157FF86F03DED4BB7988974;class=Gliadin;subclass=omega
Triticum_aestivum_CS42_TGACv1_scaffold_019512_1AS	TGACv1-Glutens	mRNA	55293	55676	.	-	.	ID=Novel_16;Parent=D27DFEEF9157FF86F03DED4BB7988974;Name=Novel_16;Note=D27DFEEF9157FF86F03DED4BB7988974;class=Gliadin;subclass=omega
Triticum_aestivum_CS42_TGACv1_scaffold_019512_1AS	TGACv1-Glutens	exon	55293	55676	.	-	.	ID=Novel_16.exon1;Parent=Novel_16
Triticum_aestivum_CS42_TGACv1_scaffold_019512_1AS	TGACv1-Glutens	CDS	55293	55676	.	-	0	ID=Novel_16.cds1;Parent=Novel_16
###
Triticum_aestivum_CS42_TGACv1_scaffold_019696_1AS	TGACv1-Glutens	gene	33270	33776	.	+	.	ID=E840E9D868EAA83A02CDCFD3C3C7E8E8;Name=E840E9D868EAA83A02CDCFD3C3C7E8E8;class=Gliadin;subclass=gamma
Triticum_aestivum_CS42_TGACv1_scaffold_019696_1AS	TGACv1-Glutens	mRNA	33270	33776	.	+	.	ID=TRIAE_CS42_1AS_TGACv1_019696_AA0070095.1;Parent=E840E9D868EAA83A02CDCFD3C3C7E8E8;Name=TRIAE_CS42_1AS_TGACv1_019696_AA0070095.1;Note=E840E9D868EAA83A02CDCFD3C3C7E8E8;class=Gliadin;subclass=gamma
Triticum_aestivum_CS42_TGACv1_scaffold_019696_1AS	TGACv1-Glutens	CDS	33270	33776	.	+	0	ID=TRIAE_CS42_1AS_TGACv1_019696_AA0070095.1.cds1;Parent=TRIAE_CS42_1AS_TGACv1_019696_AA0070095.1
Triticum_aestivum_CS42_TGACv1_scaffold_019696_1AS	TGACv1-Glutens	exon	33270	33776	.	+	.	ID=TRIAE_CS42_1AS_TGACv1_019696_AA0070095.1.exon1;Parent=TRIAE_CS42_1AS_TGACv1_019696_AA0070095.1
###
Triticum_aestivum_CS42_TGACv1_scaffold_019696_1AS	TGACv1-Glutens	gene	40527	41033	.	+	.	ID=3963D3C849C79FA8627066D8C93C2FF9;Name=3963D3C849C79FA8627066D8C93C2FF9;class=Gliadin;subclass=gamma
Triticum_aestivum_CS42_TGACv1_scaffold_019696_1AS	TGACv1-Glutens	mRNA	40527	41033	.	+	.	ID=TRIAE_CS42_1AS_TGACv1_019696_AA0070097.1;Parent=3963D3C849C79FA8627066D8C93C2FF9;Name=TRIAE_CS42_1AS_TGACv1_019696_AA0070097.1;Note=3963D3C849C79FA8627066D8C93C2FF9;class=Gliadin;subclass=gamma
Triticum_aestivum_CS42_TGACv1_scaffold_019696_1AS	TGACv1-Glutens	CDS	40527	41033	.	+	0	ID=TRIAE_CS42_1AS_TGACv1_019696_AA0070097.1.cds1;Parent=TRIAE_CS42_1AS_TGACv1_019696_AA0070097.1
Triticum_aestivum_CS42_TGACv1_scaffold_019696_1AS	TGACv1-Glutens	exon	40527	41033	.	+	.	ID=TRIAE_CS42_1AS_TGACv1_019696_AA0070097.1.exon1;Parent=TRIAE_CS42_1AS_TGACv1_019696_AA0070097.1
###
Triticum_aestivum_CS42_TGACv1_scaffold_019696_1AS	TGACv1-Glutens	gene	52146	52956	.	+	.	ID=7A2C7235003555866E2E6CD5D7FCE0CE;Name=7A2C7235003555866E2E6CD5D7FCE0CE;class=Gliadin;subclass=unknown
Triticum_aestivum_CS42_TGACv1_scaffold_019696_1AS	TGACv1-Glutens	mRNA	52146	52956	.	+	.	ID=Modified_TRIAE_CS42_1AS_TGACv1_019696_AA0070110.1;Parent=7A2C7235003555866E2E6CD5D7FCE0CE;Name=Modified_TRIAE_CS42_1AS_TGACv1_019696_AA0070110.1;Note=7A2C7235003555866E2E6CD5D7FCE0CE;class=Gliadin;subclass=unknown
Triticum_aestivum_CS42_TGACv1_scaffold_019696_1AS	TGACv1-Glutens	exon	52146	52956	.	+	.	ID=Modified_TRIAE_CS42_1AS_TGACv1_019696_AA0070110.1.exon1;Parent=Modified_TRIAE_CS42_1AS_TGACv1_019696_AA0070110.1
Triticum_aestivum_CS42_TGACv1_scaffold_019696_1AS	TGACv1-Glutens	CDS	52202	52804	.	+	0	ID=Modified_TRIAE_CS42_1AS_TGACv1_019696_AA0070110.1.cds1;Parent=Modified_TRIAE_CS42_1AS_TGACv1_019696_AA0070110.1
###
Triticum_aestivum_CS42_TGACv1_scaffold_019727_1AS	TGACv1-Glutens	gene	31971	33185	.	+	.	ID=B0C492C8A7B885130F6953CF3BB7A5BB;Name=B0C492C8A7B885130F6953CF3BB7A5BB;class=Gliadin;subclass=omega
Triticum_aestivum_CS42_TGACv1_scaffold_019727_1AS	TGACv1-Glutens	mRNA	31971	33185	.	+	.	ID=Modified_TRIAE_CS42_1AS_TGACv1_019727_AA0070640.1;Parent=B0C492C8A7B885130F6953CF3BB7A5BB;Name=Modified_TRIAE_CS42_1AS_TGACv1_019727_AA0070640.1;Note=B0C492C8A7B885130F6953CF3BB7A5BB;class=Gliadin;subclass=omega
Triticum_aestivum_CS42_TGACv1_scaffold_019727_1AS	TGACv1-Glutens	exon	31971	33185	.	+	.	ID=Modified_TRIAE_CS42_1AS_TGACv1_019727_AA0070640.1.exon1;Parent=Modified_TRIAE_CS42_1AS_TGACv1_019727_AA0070640.1
Triticum_aestivum_CS42_TGACv1_scaffold_019727_1AS	TGACv1-Glutens	CDS	32042	32545	.	+	0	ID=Modified_TRIAE_CS42_1AS_TGACv1_019727_AA0070640.1.cds1;Parent=Modified_TRIAE_CS42_1AS_TGACv1_019727_AA0070640.1
###
Triticum_aestivum_CS42_TGACv1_scaffold_019801_1AS	TGACv1-Glutens	gene	6862	7995	.	-	.	ID=D7D318E1B4FBBD8C79D4B0806056830D;Name=D7D318E1B4FBBD8C79D4B0806056830D;class=Glutenin;subclass=LMW
Triticum_aestivum_CS42_TGACv1_scaffold_019801_1AS	TGACv1-Glutens	mRNA	6862	7995	.	-	.	ID=TRIAE_CS42_1AS_TGACv1_019801_AA0071580.1;Parent=D7D318E1B4FBBD8C79D4B0806056830D;Name=TRIAE_CS42_1AS_TGACv1_019801_AA0071580.1;Note=D7D318E1B4FBBD8C79D4B0806056830D;class=Glutenin;subclass=LMW
Triticum_aestivum_CS42_TGACv1_scaffold_019801_1AS	TGACv1-Glutens	exon	6862	7995	.	-	.	ID=TRIAE_CS42_1AS_TGACv1_019801_AA0071580.1.exon1;Parent=TRIAE_CS42_1AS_TGACv1_019801_AA0071580.1
Triticum_aestivum_CS42_TGACv1_scaffold_019801_1AS	TGACv1-Glutens	CDS	6865	7995	.	-	0	ID=TRIAE_CS42_1AS_TGACv1_019801_AA0071580.1.cds1;Parent=TRIAE_CS42_1AS_TGACv1_019801_AA0071580.1
###
Triticum_aestivum_CS42_TGACv1_scaffold_020182_1AS	TGACv1-Glutens	gene	38266	39540	.	+	.	ID=537162092A008A050DCA9A09F43DC36E;Name=537162092A008A050DCA9A09F43DC36E;class=Glutenin;subclass=LMW
Triticum_aestivum_CS42_TGACv1_scaffold_020182_1AS	TGACv1-Glutens	mRNA	38266	39540	.	+	.	ID=Novel_17;Parent=537162092A008A050DCA9A09F43DC36E;Name=Novel_17;Note=537162092A008A050DCA9A09F43DC36E;class=Glutenin;subclass=LMW
Triticum_aestivum_CS42_TGACv1_scaffold_020182_1AS	TGACv1-Glutens	exon	38266	39540	.	+	.	ID=Novel_17.exon1;Parent=Novel_17
Triticum_aestivum_CS42_TGACv1_scaffold_020182_1AS	TGACv1-Glutens	CDS	38762	39229	.	+	0	ID=Novel_17.cds1;Parent=Novel_17
###
Triticum_aestivum_CS42_TGACv1_scaffold_020629_1AS	TGACv1-Glutens	gene	12059	13431	.	-	.	ID=256377EB69E3B5B13878986DF5030D86;Name=256377EB69E3B5B13878986DF5030D86;class=Glutenin;subclass=LMW
Triticum_aestivum_CS42_TGACv1_scaffold_020629_1AS	TGACv1-Glutens	mRNA	12059	13431	.	-	.	ID=Novel_18;Parent=256377EB69E3B5B13878986DF5030D86;Name=Novel_18;Note=256377EB69E3B5B13878986DF5030D86;class=Glutenin;subclass=LMW
Triticum_aestivum_CS42_TGACv1_scaffold_020629_1AS	TGACv1-Glutens	exon	12059	13431	.	-	.	ID=Novel_18.exon1;Parent=Novel_18
Triticum_aestivum_CS42_TGACv1_scaffold_020629_1AS	TGACv1-Glutens	CDS	12384	12833	.	-	0	ID=Novel_18.cds1;Parent=Novel_18
###
Triticum_aestivum_CS42_TGACv1_scaffold_021060_1AS	TGACv1-Glutens	gene	19827	20925	.	-	.	ID=99A2F1CA7CC7E0CE2D0F1305EA1673B9;Name=99A2F1CA7CC7E0CE2D0F1305EA1673B9;class=Glutenin;subclass=LMW
Triticum_aestivum_CS42_TGACv1_scaffold_021060_1AS	TGACv1-Glutens	mRNA	19827	20925	.	-	.	ID=Novel_TRIAE_CS42_1AS_TGACv1_021060_AA0080850.2;Parent=99A2F1CA7CC7E0CE2D0F1305EA1673B9;Name=Novel_TRIAE_CS42_1AS_TGACv1_021060_AA0080850.2;Note=99A2F1CA7CC7E0CE2D0F1305EA1673B9;class=Glutenin;subclass=LMW
Triticum_aestivum_CS42_TGACv1_scaffold_021060_1AS	TGACv1-Glutens	exon	19827	20925	.	-	.	ID=Novel_TRIAE_CS42_1AS_TGACv1_021060_AA0080850.2.exon1;Parent=Novel_TRIAE_CS42_1AS_TGACv1_021060_AA0080850.2
Triticum_aestivum_CS42_TGACv1_scaffold_021060_1AS	TGACv1-Glutens	CDS	19986	20429	.	-	0	ID=Novel_TRIAE_CS42_1AS_TGACv1_021060_AA0080850.2.cds1;Parent=Novel_TRIAE_CS42_1AS_TGACv1_021060_AA0080850.2
Triticum_aestivum_CS42_TGACv1_scaffold_021060_1AS	TGACv1-Glutens	mRNA	19827	20925	.	-	.	ID=TRIAE_CS42_1AS_TGACv1_021060_AA0080850.1;Parent=99A2F1CA7CC7E0CE2D0F1305EA1673B9;Name=TRIAE_CS42_1AS_TGACv1_021060_AA0080850.1;Note=99A2F1CA7CC7E0CE2D0F1305EA1673B9;class=Glutenin;subclass=LMW
Triticum_aestivum_CS42_TGACv1_scaffold_021060_1AS	TGACv1-Glutens	exon	19827	20297	.	-	.	ID=TRIAE_CS42_1AS_TGACv1_021060_AA0080850.1.exon1;Parent=TRIAE_CS42_1AS_TGACv1_021060_AA0080850.1
Triticum_aestivum_CS42_TGACv1_scaffold_021060_1AS	TGACv1-Glutens	CDS	19986	20297	.	-	0	ID=TRIAE_CS42_1AS_TGACv1_021060_AA0080850.1.cds1;Parent=TRIAE_CS42_1AS_TGACv1_021060_AA0080850.1
Triticum_aestivum_CS42_TGACv1_scaffold_021060_1AS	TGACv1-Glutens	CDS	20476	20877	.	-	0	ID=TRIAE_CS42_1AS_TGACv1_021060_AA0080850.1.cds2;Parent=TRIAE_CS42_1AS_TGACv1_021060_AA0080850.1
Triticum_aestivum_CS42_TGACv1_scaffold_021060_1AS	TGACv1-Glutens	exon	20476	20925	.	-	.	ID=TRIAE_CS42_1AS_TGACv1_021060_AA0080850.1.exon2;Parent=TRIAE_CS42_1AS_TGACv1_021060_AA0080850.1
###
Triticum_aestivum_CS42_TGACv1_scaffold_026042_1AS	TGACv1-Glutens	gene	862	1630	.	+	.	ID=65F1DA139137B87B4AAEB85C00984C86;Name=65F1DA139137B87B4AAEB85C00984C86;class=Gliadin;subclass=gamma
Triticum_aestivum_CS42_TGACv1_scaffold_026042_1AS	TGACv1-Glutens	mRNA	862	1630	.	+	.	ID=Novel_19;Parent=65F1DA139137B87B4AAEB85C00984C86;Name=Novel_19;Note=65F1DA139137B87B4AAEB85C00984C86;class=Gliadin;subclass=gamma
Triticum_aestivum_CS42_TGACv1_scaffold_026042_1AS	TGACv1-Glutens	exon	862	1630	.	+	.	ID=Novel_19.exon1;Parent=Novel_19
Triticum_aestivum_CS42_TGACv1_scaffold_026042_1AS	TGACv1-Glutens	CDS	1154	1630	.	+	0	ID=Novel_19.cds1;Parent=Novel_19
###
Triticum_aestivum_CS42_TGACv1_scaffold_030818_1BL	TGACv1-Glutens	gene	28495	29500	.	+	.	ID=D780755328F890C9AB7B5611845D304C;Name=D780755328F890C9AB7B5611845D304C;class=Prolamin;subclass=Globulin
Triticum_aestivum_CS42_TGACv1_scaffold_030818_1BL	TGACv1-Glutens	mRNA	28495	29468	.	+	.	ID=TRIAE_CS42_1BL_TGACv1_030818_AA0101440.1;Parent=D780755328F890C9AB7B5611845D304C;Name=TRIAE_CS42_1BL_TGACv1_030818_AA0101440.1;Note=D780755328F890C9AB7B5611845D304C;class=Prolamin;subclass=Globulin
Triticum_aestivum_CS42_TGACv1_scaffold_030818_1BL	TGACv1-Glutens	exon	28495	29468	.	+	.	ID=TRIAE_CS42_1BL_TGACv1_030818_AA0101440.1.exon1;Parent=TRIAE_CS42_1BL_TGACv1_030818_AA0101440.1
Triticum_aestivum_CS42_TGACv1_scaffold_030818_1BL	TGACv1-Glutens	CDS	28650	29327	.	+	0	ID=TRIAE_CS42_1BL_TGACv1_030818_AA0101440.1.cds1;Parent=TRIAE_CS42_1BL_TGACv1_030818_AA0101440.1
Triticum_aestivum_CS42_TGACv1_scaffold_030818_1BL	TGACv1-Glutens	mRNA	28495	29500	.	+	.	ID=TRIAE_CS42_1BL_TGACv1_030818_AA0101440.2;Parent=D780755328F890C9AB7B5611845D304C;Name=TRIAE_CS42_1BL_TGACv1_030818_AA0101440.2;Note=D780755328F890C9AB7B5611845D304C;class=Prolamin;subclass=Globulin
Triticum_aestivum_CS42_TGACv1_scaffold_030818_1BL	TGACv1-Glutens	exon	28495	29054	.	+	.	ID=TRIAE_CS42_1BL_TGACv1_030818_AA0101440.2.exon1;Parent=TRIAE_CS42_1BL_TGACv1_030818_AA0101440.2
Triticum_aestivum_CS42_TGACv1_scaffold_030818_1BL	TGACv1-Glutens	CDS	28650	29054	.	+	0	ID=TRIAE_CS42_1BL_TGACv1_030818_AA0101440.2.cds1;Parent=TRIAE_CS42_1BL_TGACv1_030818_AA0101440.2
Triticum_aestivum_CS42_TGACv1_scaffold_030818_1BL	TGACv1-Glutens	CDS	29190	29327	.	+	0	ID=TRIAE_CS42_1BL_TGACv1_030818_AA0101440.2.cds2;Parent=TRIAE_CS42_1BL_TGACv1_030818_AA0101440.2
Triticum_aestivum_CS42_TGACv1_scaffold_030818_1BL	TGACv1-Glutens	exon	29190	29500	.	+	.	ID=TRIAE_CS42_1BL_TGACv1_030818_AA0101440.2.exon2;Parent=TRIAE_CS42_1BL_TGACv1_030818_AA0101440.2
###
Triticum_aestivum_CS42_TGACv1_scaffold_030818_1BL	TGACv1-Glutens	gene	32328	34809	.	+	.	ID=7BDCAD1446AC5530A8C12267B736E032;Name=7BDCAD1446AC5530A8C12267B736E032;class=Glutenin;subclass=HMW
Triticum_aestivum_CS42_TGACv1_scaffold_030818_1BL	TGACv1-Glutens	mRNA	32328	34809	.	+	.	ID=TRIAE_CS42_1BL_TGACv1_030818_AA0101460.1;Parent=7BDCAD1446AC5530A8C12267B736E032;Name=TRIAE_CS42_1BL_TGACv1_030818_AA0101460.1;Note=7BDCAD1446AC5530A8C12267B736E032;class=Glutenin;subclass=HMW
Triticum_aestivum_CS42_TGACv1_scaffold_030818_1BL	TGACv1-Glutens	exon	32328	34292	.	+	.	ID=TRIAE_CS42_1BL_TGACv1_030818_AA0101460.1.exon1;Parent=TRIAE_CS42_1BL_TGACv1_030818_AA0101460.1
Triticum_aestivum_CS42_TGACv1_scaffold_030818_1BL	TGACv1-Glutens	CDS	32383	34292	.	+	0	ID=TRIAE_CS42_1BL_TGACv1_030818_AA0101460.1.cds1;Parent=TRIAE_CS42_1BL_TGACv1_030818_AA0101460.1
Triticum_aestivum_CS42_TGACv1_scaffold_030818_1BL	TGACv1-Glutens	CDS	34421	34562	.	+	1	ID=TRIAE_CS42_1BL_TGACv1_030818_AA0101460.1.cds2;Parent=TRIAE_CS42_1BL_TGACv1_030818_AA0101460.1
Triticum_aestivum_CS42_TGACv1_scaffold_030818_1BL	TGACv1-Glutens	exon	34421	34809	.	+	.	ID=TRIAE_CS42_1BL_TGACv1_030818_AA0101460.1.exon2;Parent=TRIAE_CS42_1BL_TGACv1_030818_AA0101460.1
###
Triticum_aestivum_CS42_TGACv1_scaffold_030818_1BL	TGACv1-Glutens	pseudogene	130905	131213	.	+	.	ID=23AD3D4239798D7CEF95F541716AB51A;Name=23AD3D4239798D7CEF95F541716AB51A;class=Prolamin;subclass=Globulin
Triticum_aestivum_CS42_TGACv1_scaffold_030818_1BL	TGACv1-Glutens	pseudogenic_transcript	130905	131213	.	+	.	ID=Pseudogene_11;Parent=23AD3D4239798D7CEF95F541716AB51A;Name=Pseudogene_11;Note=23AD3D4239798D7CEF95F541716AB51A;class=Prolamin;subclass=Globulin
Triticum_aestivum_CS42_TGACv1_scaffold_030818_1BL	TGACv1-Glutens	pseudogenic_exon	130905	131213	.	+	.	ID=Pseudogene_11.exon1;Parent=Pseudogene_11
###
Triticum_aestivum_CS42_TGACv1_scaffold_031273_1BL	TGACv1-Glutens	gene	45355	48060	.	+	.	ID=4663FC57EBD44FB01B71291B5210F85B;Name=4663FC57EBD44FB01B71291B5210F85B;class=Glutenin;subclass=HMW
Triticum_aestivum_CS42_TGACv1_scaffold_031273_1BL	TGACv1-Glutens	mRNA	45355	48060	.	+	.	ID=Modified_TRIAE_CS42_1BL_TGACv1_031273_AA0110730.1;Parent=4663FC57EBD44FB01B71291B5210F85B;Name=Modified_TRIAE_CS42_1BL_TGACv1_031273_AA0110730.1;Note=4663FC57EBD44FB01B71291B5210F85B;class=Glutenin;subclass=HMW
Triticum_aestivum_CS42_TGACv1_scaffold_031273_1BL	TGACv1-Glutens	exon	45355	48060	.	+	.	ID=Modified_TRIAE_CS42_1BL_TGACv1_031273_AA0110730.1.exon1;Parent=Modified_TRIAE_CS42_1BL_TGACv1_031273_AA0110730.1
Triticum_aestivum_CS42_TGACv1_scaffold_031273_1BL	TGACv1-Glutens	CDS	45413	47926	.	+	0	ID=Modified_TRIAE_CS42_1BL_TGACv1_031273_AA0110730.1.cds1;Parent=Modified_TRIAE_CS42_1BL_TGACv1_031273_AA0110730.1
###
Triticum_aestivum_CS42_TGACv1_scaffold_049356_1BS	TGACv1-Glutens	gene	4411	5694	.	-	.	ID=0C785AF21EF42BB8CBD23632E2C949D4;Name=0C785AF21EF42BB8CBD23632E2C949D4;class=Gliadin;subclass=gamma
Triticum_aestivum_CS42_TGACv1_scaffold_049356_1BS	TGACv1-Glutens	mRNA	4411	5694	.	-	.	ID=TRIAE_CS42_1BS_TGACv1_049356_AA0150020.1;Parent=0C785AF21EF42BB8CBD23632E2C949D4;Name=TRIAE_CS42_1BS_TGACv1_049356_AA0150020.1;Note=0C785AF21EF42BB8CBD23632E2C949D4;class=Gliadin;subclass=gamma
Triticum_aestivum_CS42_TGACv1_scaffold_049356_1BS	TGACv1-Glutens	exon	4411	5694	.	-	.	ID=TRIAE_CS42_1BS_TGACv1_049356_AA0150020.1.exon1;Parent=TRIAE_CS42_1BS_TGACv1_049356_AA0150020.1
Triticum_aestivum_CS42_TGACv1_scaffold_049356_1BS	TGACv1-Glutens	CDS	4745	5620	.	-	0	ID=TRIAE_CS42_1BS_TGACv1_049356_AA0150020.1.cds1;Parent=TRIAE_CS42_1BS_TGACv1_049356_AA0150020.1
###
Triticum_aestivum_CS42_TGACv1_scaffold_049356_1BS	TGACv1-Glutens	gene	9229	10661	.	-	.	ID=BDD1E38060F6447E353C269BA3330D84;Name=BDD1E38060F6447E353C269BA3330D84;class=Gliadin;subclass=gamma
Triticum_aestivum_CS42_TGACv1_scaffold_049356_1BS	TGACv1-Glutens	mRNA	9229	10661	.	-	.	ID=Novel_2;Parent=BDD1E38060F6447E353C269BA3330D84;Name=Novel_2;Note=BDD1E38060F6447E353C269BA3330D84;class=Gliadin;subclass=gamma
Triticum_aestivum_CS42_TGACv1_scaffold_049356_1BS	TGACv1-Glutens	exon	9229	10661	.	-	.	ID=Novel_2.exon1;Parent=Novel_2
Triticum_aestivum_CS42_TGACv1_scaffold_049356_1BS	TGACv1-Glutens	CDS	10153	10557	.	-	0	ID=Novel_2.cds1;Parent=Novel_2
###
Triticum_aestivum_CS42_TGACv1_scaffold_049356_1BS	TGACv1-Glutens	gene	35383	36738	.	-	.	ID=018B955108E51B240468ED8150F2FBE4;Name=018B955108E51B240468ED8150F2FBE4;class=Gliadin;subclass=gamma
Triticum_aestivum_CS42_TGACv1_scaffold_049356_1BS	TGACv1-Glutens	mRNA	35383	36738	.	-	.	ID=TRIAE_CS42_1BS_TGACv1_049356_AA0150030.1;Parent=018B955108E51B240468ED8150F2FBE4;Name=TRIAE_CS42_1BS_TGACv1_049356_AA0150030.1;Note=018B955108E51B240468ED8150F2FBE4;class=Gliadin;subclass=gamma
Triticum_aestivum_CS42_TGACv1_scaffold_049356_1BS	TGACv1-Glutens	exon	35383	36738	.	-	.	ID=TRIAE_CS42_1BS_TGACv1_049356_AA0150030.1.exon1;Parent=TRIAE_CS42_1BS_TGACv1_049356_AA0150030.1
Triticum_aestivum_CS42_TGACv1_scaffold_049356_1BS	TGACv1-Glutens	CDS	35581	36663	.	-	0	ID=TRIAE_CS42_1BS_TGACv1_049356_AA0150030.1.cds1;Parent=TRIAE_CS42_1BS_TGACv1_049356_AA0150030.1
###
Triticum_aestivum_CS42_TGACv1_scaffold_049356_1BS	TGACv1-Glutens	gene	82602	83903	.	-	.	ID=23CE78D78BB73125D52BEE1879FABC67;Name=23CE78D78BB73125D52BEE1879FABC67;class=Gliadin;subclass=gamma
Triticum_aestivum_CS42_TGACv1_scaffold_049356_1BS	TGACv1-Glutens	mRNA	82602	83903	.	-	.	ID=TRIAE_CS42_1BS_TGACv1_049356_AA0150040.1;Parent=23CE78D78BB73125D52BEE1879FABC67;Name=TRIAE_CS42_1BS_TGACv1_049356_AA0150040.1;Note=23CE78D78BB73125D52BEE1879FABC67;class=Gliadin;subclass=gamma
Triticum_aestivum_CS42_TGACv1_scaffold_049356_1BS	TGACv1-Glutens	exon	82602	83903	.	-	.	ID=TRIAE_CS42_1BS_TGACv1_049356_AA0150040.1.exon1;Parent=TRIAE_CS42_1BS_TGACv1_049356_AA0150040.1
Triticum_aestivum_CS42_TGACv1_scaffold_049356_1BS	TGACv1-Glutens	CDS	82764	83135	.	-	0	ID=TRIAE_CS42_1BS_TGACv1_049356_AA0150040.1.cds1;Parent=TRIAE_CS42_1BS_TGACv1_049356_AA0150040.1
###
Triticum_aestivum_CS42_TGACv1_scaffold_049356_1BS	TGACv1-Glutens	gene	135801	136989	.	+	.	ID=D9E28B312AA68B1251C5B5F5F6F24BD7;Name=D9E28B312AA68B1251C5B5F5F6F24BD7;class=Gliadin;subclass=gamma
Triticum_aestivum_CS42_TGACv1_scaffold_049356_1BS	TGACv1-Glutens	mRNA	135801	136989	.	+	.	ID=TRIAE_CS42_1BS_TGACv1_049356_AA0150060.1;Parent=D9E28B312AA68B1251C5B5F5F6F24BD7;Name=TRIAE_CS42_1BS_TGACv1_049356_AA0150060.1;Note=D9E28B312AA68B1251C5B5F5F6F24BD7;class=Gliadin;subclass=gamma
Triticum_aestivum_CS42_TGACv1_scaffold_049356_1BS	TGACv1-Glutens	exon	135801	136989	.	+	.	ID=TRIAE_CS42_1BS_TGACv1_049356_AA0150060.1.exon1;Parent=TRIAE_CS42_1BS_TGACv1_049356_AA0150060.1
Triticum_aestivum_CS42_TGACv1_scaffold_049356_1BS	TGACv1-Glutens	CDS	135922	136875	.	+	0	ID=TRIAE_CS42_1BS_TGACv1_049356_AA0150060.1.cds1;Parent=TRIAE_CS42_1BS_TGACv1_049356_AA0150060.1
###
Triticum_aestivum_CS42_TGACv1_scaffold_049356_1BS	TGACv1-Glutens	gene	147712	148891	.	+	.	ID=F6C042AEEB5903C9B66EDEA5EBF406D2;Name=F6C042AEEB5903C9B66EDEA5EBF406D2;class=Gliadin;subclass=gamma
Triticum_aestivum_CS42_TGACv1_scaffold_049356_1BS	TGACv1-Glutens	mRNA	147712	148891	.	+	.	ID=TRIAE_CS42_1BS_TGACv1_049356_AA0150080.1;Parent=F6C042AEEB5903C9B66EDEA5EBF406D2;Name=TRIAE_CS42_1BS_TGACv1_049356_AA0150080.1;Note=F6C042AEEB5903C9B66EDEA5EBF406D2;class=Gliadin;subclass=gamma
Triticum_aestivum_CS42_TGACv1_scaffold_049356_1BS	TGACv1-Glutens	exon	147712	148891	.	+	.	ID=TRIAE_CS42_1BS_TGACv1_049356_AA0150080.1.exon1;Parent=TRIAE_CS42_1BS_TGACv1_049356_AA0150080.1
Triticum_aestivum_CS42_TGACv1_scaffold_049356_1BS	TGACv1-Glutens	CDS	147786	148679	.	+	0	ID=TRIAE_CS42_1BS_TGACv1_049356_AA0150080.1.cds1;Parent=TRIAE_CS42_1BS_TGACv1_049356_AA0150080.1
###
Triticum_aestivum_CS42_TGACv1_scaffold_049356_1BS	TGACv1-Glutens	gene	172202	173336	.	-	.	ID=9B1C5C10EE02FAFBA03A4D86885CFF74;Name=9B1C5C10EE02FAFBA03A4D86885CFF74;class=Gliadin;subclass=gamma
Triticum_aestivum_CS42_TGACv1_scaffold_049356_1BS	TGACv1-Glutens	mRNA	172202	173336	.	-	.	ID=TRIAE_CS42_1BS_TGACv1_049356_AA0150110.1;Parent=9B1C5C10EE02FAFBA03A4D86885CFF74;Name=TRIAE_CS42_1BS_TGACv1_049356_AA0150110.1;Note=9B1C5C10EE02FAFBA03A4D86885CFF74;class=Gliadin;subclass=gamma
Triticum_aestivum_CS42_TGACv1_scaffold_049356_1BS	TGACv1-Glutens	exon	172202	173336	.	-	.	ID=TRIAE_CS42_1BS_TGACv1_049356_AA0150110.1.exon1;Parent=TRIAE_CS42_1BS_TGACv1_049356_AA0150110.1
Triticum_aestivum_CS42_TGACv1_scaffold_049356_1BS	TGACv1-Glutens	CDS	172354	173262	.	-	0	ID=TRIAE_CS42_1BS_TGACv1_049356_AA0150110.1.cds1;Parent=TRIAE_CS42_1BS_TGACv1_049356_AA0150110.1
###
Triticum_aestivum_CS42_TGACv1_scaffold_049356_1BS	TGACv1-Glutens	gene	286351	287186	.	-	.	ID=C19D12557E3A78E8272DD966F3DEE614;Name=C19D12557E3A78E8272DD966F3DEE614;class=Prolamin;subclass=Hordein
Triticum_aestivum_CS42_TGACv1_scaffold_049356_1BS	TGACv1-Glutens	mRNA	286351	287186	.	-	.	ID=TRIAE_CS42_1BS_TGACv1_049356_AA0150190.1;Parent=C19D12557E3A78E8272DD966F3DEE614;Name=TRIAE_CS42_1BS_TGACv1_049356_AA0150190.1;Note=C19D12557E3A78E8272DD966F3DEE614;class=Prolamin;subclass=Hordein
Triticum_aestivum_CS42_TGACv1_scaffold_049356_1BS	TGACv1-Glutens	exon	286351	287186	.	-	.	ID=TRIAE_CS42_1BS_TGACv1_049356_AA0150190.1.exon1;Parent=TRIAE_CS42_1BS_TGACv1_049356_AA0150190.1
Triticum_aestivum_CS42_TGACv1_scaffold_049356_1BS	TGACv1-Glutens	CDS	286503	287123	.	-	0	ID=TRIAE_CS42_1BS_TGACv1_049356_AA0150190.1.cds1;Parent=TRIAE_CS42_1BS_TGACv1_049356_AA0150190.1
###
Triticum_aestivum_CS42_TGACv1_scaffold_049400_1BS	TGACv1-Glutens	gene	15455	17265	.	-	.	ID=EE8F129D92CA4E6AAD35BA55F9EA154D;Name=EE8F129D92CA4E6AAD35BA55F9EA154D;class=Gliadin;subclass=omega
Triticum_aestivum_CS42_TGACv1_scaffold_049400_1BS	TGACv1-Glutens	mRNA	15455	17265	.	-	.	ID=Modified_TRIAE_CS42_1BS_TGACv1_049400_AA0152250.1;Parent=EE8F129D92CA4E6AAD35BA55F9EA154D;Name=Modified_TRIAE_CS42_1BS_TGACv1_049400_AA0152250.1;Note=EE8F129D92CA4E6AAD35BA55F9EA154D;class=Gliadin;subclass=omega
Triticum_aestivum_CS42_TGACv1_scaffold_049400_1BS	TGACv1-Glutens	exon	15455	17265	.	-	.	ID=Modified_TRIAE_CS42_1BS_TGACv1_049400_AA0152250.1.exon1;Parent=Modified_TRIAE_CS42_1BS_TGACv1_049400_AA0152250.1
Triticum_aestivum_CS42_TGACv1_scaffold_049400_1BS	TGACv1-Glutens	CDS	15883	17136	.	-	0	ID=Modified_TRIAE_CS42_1BS_TGACv1_049400_AA0152250.1.cds1;Parent=Modified_TRIAE_CS42_1BS_TGACv1_049400_AA0152250.1
###
Triticum_aestivum_CS42_TGACv1_scaffold_049541_1BS	TGACv1-Glutens	gene	18634	20087	.	-	.	ID=C0AE09DBA8BD4691D08F7EC5E3539FEF;Name=C0AE09DBA8BD4691D08F7EC5E3539FEF;class=Glutenin;subclass=LMW
Triticum_aestivum_CS42_TGACv1_scaffold_049541_1BS	TGACv1-Glutens	mRNA	18634	20087	.	-	.	ID=TRIAE_CS42_1BS_TGACv1_049541_AA0156210.1;Parent=C0AE09DBA8BD4691D08F7EC5E3539FEF;Name=TRIAE_CS42_1BS_TGACv1_049541_AA0156210.1;Note=C0AE09DBA8BD4691D08F7EC5E3539FEF;class=Glutenin;subclass=LMW
Triticum_aestivum_CS42_TGACv1_scaffold_049541_1BS	TGACv1-Glutens	exon	18634	20087	.	-	.	ID=TRIAE_CS42_1BS_TGACv1_049541_AA0156210.1.exon1;Parent=TRIAE_CS42_1BS_TGACv1_049541_AA0156210.1
Triticum_aestivum_CS42_TGACv1_scaffold_049541_1BS	TGACv1-Glutens	CDS	18988	20040	.	-	0	ID=TRIAE_CS42_1BS_TGACv1_049541_AA0156210.1.cds1;Parent=TRIAE_CS42_1BS_TGACv1_049541_AA0156210.1
###
Triticum_aestivum_CS42_TGACv1_scaffold_050168_1BS	TGACv1-Glutens	gene	42085	43552	.	-	.	ID=33A88CB066A55464410D1AF9762247BA;Name=33A88CB066A55464410D1AF9762247BA;class=Glutenin;subclass=LMW
Triticum_aestivum_CS42_TGACv1_scaffold_050168_1BS	TGACv1-Glutens	mRNA	42085	43552	.	-	.	ID=Novel_3;Parent=33A88CB066A55464410D1AF9762247BA;Name=Novel_3;Note=33A88CB066A55464410D1AF9762247BA;class=Glutenin;subclass=LMW
Triticum_aestivum_CS42_TGACv1_scaffold_050168_1BS	TGACv1-Glutens	exon	42085	43552	.	-	.	ID=Novel_3.exon1;Parent=Novel_3
Triticum_aestivum_CS42_TGACv1_scaffold_050168_1BS	TGACv1-Glutens	CDS	42730	43383	.	-	0	ID=Novel_3.cds1;Parent=Novel_3
###
Triticum_aestivum_CS42_TGACv1_scaffold_050316_1BS	TGACv1-Glutens	gene	43296	44643	.	+	.	ID=336262B2A71BA387B308B807FB55637B;Name=336262B2A71BA387B308B807FB55637B;class=Glutenin;subclass=LMW
Triticum_aestivum_CS42_TGACv1_scaffold_050316_1BS	TGACv1-Glutens	mRNA	43296	44643	.	+	.	ID=TRIAE_CS42_1BS_TGACv1_050316_AA0170590.1;Parent=336262B2A71BA387B308B807FB55637B;Name=TRIAE_CS42_1BS_TGACv1_050316_AA0170590.1;Note=336262B2A71BA387B308B807FB55637B;class=Glutenin;subclass=LMW
Triticum_aestivum_CS42_TGACv1_scaffold_050316_1BS	TGACv1-Glutens	exon	43296	44643	.	+	.	ID=TRIAE_CS42_1BS_TGACv1_050316_AA0170590.1.exon1;Parent=TRIAE_CS42_1BS_TGACv1_050316_AA0170590.1
Triticum_aestivum_CS42_TGACv1_scaffold_050316_1BS	TGACv1-Glutens	CDS	43345	44427	.	+	0	ID=TRIAE_CS42_1BS_TGACv1_050316_AA0170590.1.cds1;Parent=TRIAE_CS42_1BS_TGACv1_050316_AA0170590.1
###
Triticum_aestivum_CS42_TGACv1_scaffold_050741_1BS	TGACv1-Glutens	gene	24111	25228	.	+	.	ID=31BAFBDA6ED26D5A15A07BB71DDC4E30;Name=31BAFBDA6ED26D5A15A07BB71DDC4E30;class=Gliadin;subclass=omega
Triticum_aestivum_CS42_TGACv1_scaffold_050741_1BS	TGACv1-Glutens	mRNA	24111	25228	.	+	.	ID=Novel_4;Parent=31BAFBDA6ED26D5A15A07BB71DDC4E30;Name=Novel_4;Note=31BAFBDA6ED26D5A15A07BB71DDC4E30;class=Gliadin;subclass=omega
Triticum_aestivum_CS42_TGACv1_scaffold_050741_1BS	TGACv1-Glutens	exon	24111	25228	.	+	.	ID=Novel_4.exon1;Parent=Novel_4
Triticum_aestivum_CS42_TGACv1_scaffold_050741_1BS	TGACv1-Glutens	CDS	24161	24316	.	+	0	ID=Novel_4.cds1;Parent=Novel_4
###
Triticum_aestivum_CS42_TGACv1_scaffold_051613_1BS	TGACv1-Glutens	gene	17267	18617	.	-	.	ID=3AD91ACF45E903C33D6A2A18313CF327;Name=3AD91ACF45E903C33D6A2A18313CF327;class=Glutenin;subclass=LMW
Triticum_aestivum_CS42_TGACv1_scaffold_051613_1BS	TGACv1-Glutens	mRNA	17267	18617	.	-	.	ID=Novel_5;Parent=3AD91ACF45E903C33D6A2A18313CF327;Name=Novel_5;Note=3AD91ACF45E903C33D6A2A18313CF327;class=Glutenin;subclass=LMW
Triticum_aestivum_CS42_TGACv1_scaffold_051613_1BS	TGACv1-Glutens	exon	17267	18617	.	-	.	ID=Novel_5.exon1;Parent=Novel_5
Triticum_aestivum_CS42_TGACv1_scaffold_051613_1BS	TGACv1-Glutens	CDS	18203	18568	.	-	0	ID=Novel_5.cds1;Parent=Novel_5
###
Triticum_aestivum_CS42_TGACv1_scaffold_052225_1BS	TGACv1-Glutens	gene	2165	3556	.	+	.	ID=FCB9020136E310A73097112CCE0E04A1;Name=FCB9020136E310A73097112CCE0E04A1;class=Glutenin;subclass=LMW
Triticum_aestivum_CS42_TGACv1_scaffold_052225_1BS	TGACv1-Glutens	mRNA	2165	3556	.	+	.	ID=TRIAE_CS42_1BS_TGACv1_052225_AA0181540.1;Parent=FCB9020136E310A73097112CCE0E04A1;Name=TRIAE_CS42_1BS_TGACv1_052225_AA0181540.1;Note=FCB9020136E310A73097112CCE0E04A1;class=Glutenin;subclass=LMW
Triticum_aestivum_CS42_TGACv1_scaffold_052225_1BS	TGACv1-Glutens	exon	2165	3556	.	+	.	ID=TRIAE_CS42_1BS_TGACv1_052225_AA0181540.1.exon1;Parent=TRIAE_CS42_1BS_TGACv1_052225_AA0181540.1
Triticum_aestivum_CS42_TGACv1_scaffold_052225_1BS	TGACv1-Glutens	CDS	2214	3326	.	+	0	ID=TRIAE_CS42_1BS_TGACv1_052225_AA0181540.1.cds1;Parent=TRIAE_CS42_1BS_TGACv1_052225_AA0181540.1
###
Triticum_aestivum_CS42_TGACv1_scaffold_052598_1BS	TGACv1-Glutens	gene	5752	6200	.	+	.	ID=BEDE1995B030EBFC0D90A83F32CE7A39;Name=BEDE1995B030EBFC0D90A83F32CE7A39;class=Gliadin;subclass=omega
Triticum_aestivum_CS42_TGACv1_scaffold_052598_1BS	TGACv1-Glutens	mRNA	5752	6200	.	+	.	ID=Novel_6;Parent=BEDE1995B030EBFC0D90A83F32CE7A39;Name=Novel_6;Note=BEDE1995B030EBFC0D90A83F32CE7A39;class=Gliadin;subclass=omega
Triticum_aestivum_CS42_TGACv1_scaffold_052598_1BS	TGACv1-Glutens	exon	5752	6200	.	+	.	ID=Novel_6.exon1;Parent=Novel_6
Triticum_aestivum_CS42_TGACv1_scaffold_052598_1BS	TGACv1-Glutens	CDS	5781	5954	.	+	0	ID=Novel_6.cds1;Parent=Novel_6
###
Triticum_aestivum_CS42_TGACv1_scaffold_058645_1BS	TGACv1-Glutens	gene	2	649	.	-	.	ID=E4E0EBB7F43F170D622E99A3ACFDAD26;Name=E4E0EBB7F43F170D622E99A3ACFDAD26;class=Gliadin;subclass=omega
Triticum_aestivum_CS42_TGACv1_scaffold_058645_1BS	TGACv1-Glutens	mRNA	2	649	.	-	.	ID=Novel_20;Parent=E4E0EBB7F43F170D622E99A3ACFDAD26;Name=Novel_20;Note=E4E0EBB7F43F170D622E99A3ACFDAD26;class=Gliadin;subclass=omega
Triticum_aestivum_CS42_TGACv1_scaffold_058645_1BS	TGACv1-Glutens	CDS	2	649	.	-	0	ID=Novel_20.cds1;Parent=Novel_20
Triticum_aestivum_CS42_TGACv1_scaffold_058645_1BS	TGACv1-Glutens	exon	2	649	.	-	.	ID=Novel_20.exon1;Parent=Novel_20
###
Triticum_aestivum_CS42_TGACv1_scaffold_062418_1DL	TGACv1-Glutens	gene	23075	25307	.	-	.	ID=7152F8BBA1AA8B307B0EF73C7345C32D;Name=7152F8BBA1AA8B307B0EF73C7345C32D;class=Glutenin;subclass=HMW
Triticum_aestivum_CS42_TGACv1_scaffold_062418_1DL	TGACv1-Glutens	mRNA	23075	25307	.	-	.	ID=Modified_TRIAE_CS42_1DL_TGACv1_062418_AA0214200.1;Parent=7152F8BBA1AA8B307B0EF73C7345C32D;Name=Modified_TRIAE_CS42_1DL_TGACv1_062418_AA0214200.1;Note=7152F8BBA1AA8B307B0EF73C7345C32D;class=Glutenin;subclass=HMW
Triticum_aestivum_CS42_TGACv1_scaffold_062418_1DL	TGACv1-Glutens	exon	23075	25307	.	-	.	ID=Modified_TRIAE_CS42_1DL_TGACv1_062418_AA0214200.1.exon1;Parent=Modified_TRIAE_CS42_1DL_TGACv1_062418_AA0214200.1
Triticum_aestivum_CS42_TGACv1_scaffold_062418_1DL	TGACv1-Glutens	CDS	23147	25252	.	-	0	ID=Modified_TRIAE_CS42_1DL_TGACv1_062418_AA0214200.1.cds1;Parent=Modified_TRIAE_CS42_1DL_TGACv1_062418_AA0214200.1
###
Triticum_aestivum_CS42_TGACv1_scaffold_062418_1DL	TGACv1-Glutens	gene	28929	29855	.	-	.	ID=B91ED75E69CB9201B30F508DA30072C1;Name=B91ED75E69CB9201B30F508DA30072C1;class=Prolamin;subclass=Globulin
Triticum_aestivum_CS42_TGACv1_scaffold_062418_1DL	TGACv1-Glutens	mRNA	28929	29855	.	-	.	ID=Modified_TRIAE_CS42_1DL_TGACv1_062418_AA0214230.1;Parent=B91ED75E69CB9201B30F508DA30072C1;Name=Modified_TRIAE_CS42_1DL_TGACv1_062418_AA0214230.1;Note=B91ED75E69CB9201B30F508DA30072C1;class=Prolamin;subclass=Globulin
Triticum_aestivum_CS42_TGACv1_scaffold_062418_1DL	TGACv1-Glutens	exon	28929	29855	.	-	.	ID=Modified_TRIAE_CS42_1DL_TGACv1_062418_AA0214230.1.exon1;Parent=Modified_TRIAE_CS42_1DL_TGACv1_062418_AA0214230.1
Triticum_aestivum_CS42_TGACv1_scaffold_062418_1DL	TGACv1-Glutens	CDS	29053	29733	.	-	0	ID=Modified_TRIAE_CS42_1DL_TGACv1_062418_AA0214230.1.cds1;Parent=Modified_TRIAE_CS42_1DL_TGACv1_062418_AA0214230.1
###
Triticum_aestivum_CS42_TGACv1_scaffold_063795_1DL	TGACv1-Glutens	gene	7312	9935	.	-	.	ID=98B816076C0D3B0852CFDC0B08E606A0;Name=98B816076C0D3B0852CFDC0B08E606A0;class=Glutenin;subclass=HMW
Triticum_aestivum_CS42_TGACv1_scaffold_063795_1DL	TGACv1-Glutens	mRNA	7312	9935	.	-	.	ID=Modified_TRIAE_CS42_1DL_TGACv1_063795_AA0230880.1;Parent=98B816076C0D3B0852CFDC0B08E606A0;Name=Modified_TRIAE_CS42_1DL_TGACv1_063795_AA0230880.1;Note=98B816076C0D3B0852CFDC0B08E606A0;class=Glutenin;subclass=HMW
Triticum_aestivum_CS42_TGACv1_scaffold_063795_1DL	TGACv1-Glutens	exon	7312	9935	.	-	.	ID=Modified_TRIAE_CS42_1DL_TGACv1_063795_AA0230880.1.exon1;Parent=Modified_TRIAE_CS42_1DL_TGACv1_063795_AA0230880.1
Triticum_aestivum_CS42_TGACv1_scaffold_063795_1DL	TGACv1-Glutens	CDS	7471	9810	.	-	0	ID=Modified_TRIAE_CS42_1DL_TGACv1_063795_AA0230880.1.cds1;Parent=Modified_TRIAE_CS42_1DL_TGACv1_063795_AA0230880.1
###
Triticum_aestivum_CS42_TGACv1_scaffold_080112_1DS	TGACv1-Glutens	gene	193411	194792	.	-	.	ID=68FCE255B8F304F16D2634EF7477AD80;Name=68FCE255B8F304F16D2634EF7477AD80;class=Glutenin;subclass=LMW
Triticum_aestivum_CS42_TGACv1_scaffold_080112_1DS	TGACv1-Glutens	mRNA	193411	194792	.	-	.	ID=TRIAE_CS42_1DS_TGACv1_080112_AA0239750.1;Parent=68FCE255B8F304F16D2634EF7477AD80;Name=TRIAE_CS42_1DS_TGACv1_080112_AA0239750.1;Note=68FCE255B8F304F16D2634EF7477AD80;class=Glutenin;subclass=LMW
Triticum_aestivum_CS42_TGACv1_scaffold_080112_1DS	TGACv1-Glutens	exon	193411	194792	.	-	.	ID=TRIAE_CS42_1DS_TGACv1_080112_AA0239750.1.exon1;Parent=TRIAE_CS42_1DS_TGACv1_080112_AA0239750.1
Triticum_aestivum_CS42_TGACv1_scaffold_080112_1DS	TGACv1-Glutens	CDS	193647	194744	.	-	0	ID=TRIAE_CS42_1DS_TGACv1_080112_AA0239750.1.cds1;Parent=TRIAE_CS42_1DS_TGACv1_080112_AA0239750.1
###
Triticum_aestivum_CS42_TGACv1_scaffold_080114_1DS	TGACv1-Glutens	gene	189199	190518	.	-	.	ID=F2A3251E62E07EC8CA499A5E06D76E31;Name=F2A3251E62E07EC8CA499A5E06D76E31;class=Glutenin;subclass=LMW
Triticum_aestivum_CS42_TGACv1_scaffold_080114_1DS	TGACv1-Glutens	mRNA	189199	190518	.	-	.	ID=TRIAE_CS42_1DS_TGACv1_080114_AA0239910.1;Parent=F2A3251E62E07EC8CA499A5E06D76E31;Name=TRIAE_CS42_1DS_TGACv1_080114_AA0239910.1;Note=F2A3251E62E07EC8CA499A5E06D76E31;class=Glutenin;subclass=LMW
Triticum_aestivum_CS42_TGACv1_scaffold_080114_1DS	TGACv1-Glutens	exon	189199	190518	.	-	.	ID=TRIAE_CS42_1DS_TGACv1_080114_AA0239910.1.exon1;Parent=TRIAE_CS42_1DS_TGACv1_080114_AA0239910.1
Triticum_aestivum_CS42_TGACv1_scaffold_080114_1DS	TGACv1-Glutens	CDS	189417	190469	.	-	0	ID=TRIAE_CS42_1DS_TGACv1_080114_AA0239910.1.cds1;Parent=TRIAE_CS42_1DS_TGACv1_080114_AA0239910.1
###
Triticum_aestivum_CS42_TGACv1_scaffold_080115_1DS	TGACv1-Glutens	gene	143680	145008	.	-	.	ID=51BDDC68A53D57AC3EFF168B33031C3F;Name=51BDDC68A53D57AC3EFF168B33031C3F;class=Glutenin;subclass=LMW
Triticum_aestivum_CS42_TGACv1_scaffold_080115_1DS	TGACv1-Glutens	mRNA	143680	145008	.	-	.	ID=Novel_22;Parent=51BDDC68A53D57AC3EFF168B33031C3F;Name=Novel_22;Note=51BDDC68A53D57AC3EFF168B33031C3F;class=Glutenin;subclass=LMW
Triticum_aestivum_CS42_TGACv1_scaffold_080115_1DS	TGACv1-Glutens	exon	143680	145008	.	-	.	ID=Novel_22.exon1;Parent=Novel_22
Triticum_aestivum_CS42_TGACv1_scaffold_080115_1DS	TGACv1-Glutens	CDS	144710	144961	.	-	0	ID=Novel_22.cds1;Parent=Novel_22
###
Triticum_aestivum_CS42_TGACv1_scaffold_080245_1DS	TGACv1-Glutens	gene	66866	68357	.	+	.	ID=1E62BB75A69FA7F64215419CC4FB7F09;Name=1E62BB75A69FA7F64215419CC4FB7F09;class=Glutenin;subclass=LMW
Triticum_aestivum_CS42_TGACv1_scaffold_080245_1DS	TGACv1-Glutens	mRNA	66866	68357	.	+	.	ID=TRIAE_CS42_1DS_TGACv1_080245_AA0244130.1;Parent=1E62BB75A69FA7F64215419CC4FB7F09;Name=TRIAE_CS42_1DS_TGACv1_080245_AA0244130.1;Note=1E62BB75A69FA7F64215419CC4FB7F09;class=Glutenin;subclass=LMW
Triticum_aestivum_CS42_TGACv1_scaffold_080245_1DS	TGACv1-Glutens	exon	66866	68357	.	+	.	ID=TRIAE_CS42_1DS_TGACv1_080245_AA0244130.1.exon1;Parent=TRIAE_CS42_1DS_TGACv1_080245_AA0244130.1
Triticum_aestivum_CS42_TGACv1_scaffold_080245_1DS	TGACv1-Glutens	CDS	67147	68043	.	+	0	ID=TRIAE_CS42_1DS_TGACv1_080245_AA0244130.1.cds1;Parent=TRIAE_CS42_1DS_TGACv1_080245_AA0244130.1
###
Triticum_aestivum_CS42_TGACv1_scaffold_080377_1DS	TGACv1-Glutens	pseudogene	69481	70022	.	+	.	ID=89BC4080FD6D7B10D2A2E36EE1734366;Name=89BC4080FD6D7B10D2A2E36EE1734366;class=Glutenin;subclass=LMW
Triticum_aestivum_CS42_TGACv1_scaffold_080377_1DS	TGACv1-Glutens	pseudogenic_transcript	69481	70022	.	+	.	ID=Pseudogene_12;Parent=89BC4080FD6D7B10D2A2E36EE1734366;Name=Pseudogene_12;Note=89BC4080FD6D7B10D2A2E36EE1734366;class=Glutenin;subclass=LMW
Triticum_aestivum_CS42_TGACv1_scaffold_080377_1DS	TGACv1-Glutens	pseudogenic_exon	69481	70022	.	+	.	ID=Pseudogene_12.exon1;Parent=Pseudogene_12
###
Triticum_aestivum_CS42_TGACv1_scaffold_080437_1DS	TGACv1-Glutens	gene	90567	91699	.	+	.	ID=9864863C1251194C73BA37980A1FABEA;Name=9864863C1251194C73BA37980A1FABEA;class=Gliadin;subclass=omega
Triticum_aestivum_CS42_TGACv1_scaffold_080437_1DS	TGACv1-Glutens	mRNA	90567	91699	.	+	.	ID=Novel_7;Parent=9864863C1251194C73BA37980A1FABEA;Name=Novel_7;Note=9864863C1251194C73BA37980A1FABEA;class=Gliadin;subclass=omega
Triticum_aestivum_CS42_TGACv1_scaffold_080437_1DS	TGACv1-Glutens	exon	90567	91699	.	+	.	ID=Novel_7.exon1;Parent=Novel_7
Triticum_aestivum_CS42_TGACv1_scaffold_080437_1DS	TGACv1-Glutens	CDS	90724	91455	.	+	0	ID=Novel_7.cds1;Parent=Novel_7
###
Triticum_aestivum_CS42_TGACv1_scaffold_080539_1DS	TGACv1-Glutens	gene	22512	23669	.	+	.	ID=1EE2D9ADE5299EC1E1B6A253D28E803C;Name=1EE2D9ADE5299EC1E1B6A253D28E803C;class=Glutenin;subclass=LMW
Triticum_aestivum_CS42_TGACv1_scaffold_080539_1DS	TGACv1-Glutens	mRNA	22512	23669	.	+	.	ID=TRIAE_CS42_1DS_TGACv1_080539_AA0249800.1;Parent=1EE2D9ADE5299EC1E1B6A253D28E803C;Name=TRIAE_CS42_1DS_TGACv1_080539_AA0249800.1;Note=1EE2D9ADE5299EC1E1B6A253D28E803C;class=Glutenin;subclass=LMW
Triticum_aestivum_CS42_TGACv1_scaffold_080539_1DS	TGACv1-Glutens	exon	22512	23669	.	+	.	ID=TRIAE_CS42_1DS_TGACv1_080539_AA0249800.1.exon1;Parent=TRIAE_CS42_1DS_TGACv1_080539_AA0249800.1
Triticum_aestivum_CS42_TGACv1_scaffold_080539_1DS	TGACv1-Glutens	CDS	22559	23482	.	+	0	ID=TRIAE_CS42_1DS_TGACv1_080539_AA0249800.1.cds1;Parent=TRIAE_CS42_1DS_TGACv1_080539_AA0249800.1
###
Triticum_aestivum_CS42_TGACv1_scaffold_080539_1DS	TGACv1-Glutens	gene	37233	38300	.	+	.	ID=A03EBFD13625F473CD2A3E1DD2136822;Name=A03EBFD13625F473CD2A3E1DD2136822;class=Glutenin;subclass=LMW
Triticum_aestivum_CS42_TGACv1_scaffold_080539_1DS	TGACv1-Glutens	mRNA	37233	38300	.	+	.	ID=TRIAE_CS42_1DS_TGACv1_080539_AA0249810.1;Parent=A03EBFD13625F473CD2A3E1DD2136822;Name=TRIAE_CS42_1DS_TGACv1_080539_AA0249810.1;Note=A03EBFD13625F473CD2A3E1DD2136822;class=Glutenin;subclass=LMW
Triticum_aestivum_CS42_TGACv1_scaffold_080539_1DS	TGACv1-Glutens	CDS	37233	38297	.	+	0	ID=TRIAE_CS42_1DS_TGACv1_080539_AA0249810.1.cds1;Parent=TRIAE_CS42_1DS_TGACv1_080539_AA0249810.1
Triticum_aestivum_CS42_TGACv1_scaffold_080539_1DS	TGACv1-Glutens	exon	37233	38300	.	+	.	ID=TRIAE_CS42_1DS_TGACv1_080539_AA0249810.1.exon1;Parent=TRIAE_CS42_1DS_TGACv1_080539_AA0249810.1
###
Triticum_aestivum_CS42_TGACv1_scaffold_080625_1DS	TGACv1-Glutens	gene	52526	53681	.	+	.	ID=2BEC2FFD2DC5E2B48ADFFCF69F30F40C;Name=2BEC2FFD2DC5E2B48ADFFCF69F30F40C;class=Gliadin;subclass=gamma
Triticum_aestivum_CS42_TGACv1_scaffold_080625_1DS	TGACv1-Glutens	mRNA	52526	53681	.	+	.	ID=TRIAE_CS42_1DS_TGACv1_080625_AA0251260.1;Parent=2BEC2FFD2DC5E2B48ADFFCF69F30F40C;Name=TRIAE_CS42_1DS_TGACv1_080625_AA0251260.1;Note=2BEC2FFD2DC5E2B48ADFFCF69F30F40C;class=Gliadin;subclass=gamma
Triticum_aestivum_CS42_TGACv1_scaffold_080625_1DS	TGACv1-Glutens	exon	52526	53681	.	+	.	ID=TRIAE_CS42_1DS_TGACv1_080625_AA0251260.1.exon1;Parent=TRIAE_CS42_1DS_TGACv1_080625_AA0251260.1
Triticum_aestivum_CS42_TGACv1_scaffold_080625_1DS	TGACv1-Glutens	CDS	52645	53532	.	+	0	ID=TRIAE_CS42_1DS_TGACv1_080625_AA0251260.1.cds1;Parent=TRIAE_CS42_1DS_TGACv1_080625_AA0251260.1
###
Triticum_aestivum_CS42_TGACv1_scaffold_080625_1DS	TGACv1-Glutens	gene	61502	62398	.	+	.	ID=93986F123FE7349BF31F027CFC054AF1;Name=93986F123FE7349BF31F027CFC054AF1;class=Gliadin;subclass=gamma
Triticum_aestivum_CS42_TGACv1_scaffold_080625_1DS	TGACv1-Glutens	mRNA	61502	62398	.	+	.	ID=TRIAE_CS42_1DS_TGACv1_080625_AA0251270.1;Parent=93986F123FE7349BF31F027CFC054AF1;Name=TRIAE_CS42_1DS_TGACv1_080625_AA0251270.1;Note=93986F123FE7349BF31F027CFC054AF1;class=Gliadin;subclass=gamma
Triticum_aestivum_CS42_TGACv1_scaffold_080625_1DS	TGACv1-Glutens	exon	61502	62398	.	+	.	ID=TRIAE_CS42_1DS_TGACv1_080625_AA0251270.1.exon1;Parent=TRIAE_CS42_1DS_TGACv1_080625_AA0251270.1
Triticum_aestivum_CS42_TGACv1_scaffold_080625_1DS	TGACv1-Glutens	CDS	61502	62398	.	+	0	ID=TRIAE_CS42_1DS_TGACv1_080625_AA0251270.1.cds1;Parent=TRIAE_CS42_1DS_TGACv1_080625_AA0251270.1
###
Triticum_aestivum_CS42_TGACv1_scaffold_080625_1DS	TGACv1-Glutens	gene	75257	76182	.	+	.	ID=08DA3CEBE3669AEA0A1CDFE1737C5226;Name=08DA3CEBE3669AEA0A1CDFE1737C5226;class=Gliadin;subclass=gamma
Triticum_aestivum_CS42_TGACv1_scaffold_080625_1DS	TGACv1-Glutens	mRNA	75257	76182	.	+	.	ID=Novel_21;Parent=08DA3CEBE3669AEA0A1CDFE1737C5226;Name=Novel_21;Note=08DA3CEBE3669AEA0A1CDFE1737C5226;class=Gliadin;subclass=gamma
Triticum_aestivum_CS42_TGACv1_scaffold_080625_1DS	TGACv1-Glutens	exon	75257	76182	.	+	.	ID=Novel_21.exon1;Parent=Novel_21
Triticum_aestivum_CS42_TGACv1_scaffold_080625_1DS	TGACv1-Glutens	CDS	75482	76033	.	+	0	ID=Novel_21.cds1;Parent=Novel_21
###
Triticum_aestivum_CS42_TGACv1_scaffold_080771_1DS	TGACv1-Glutens	gene	10954	12120	.	-	.	ID=11332E278C838A79146500D9C3FEE6C7;Name=11332E278C838A79146500D9C3FEE6C7;class=Gliadin;subclass=gamma
Triticum_aestivum_CS42_TGACv1_scaffold_080771_1DS	TGACv1-Glutens	mRNA	10954	12120	.	-	.	ID=TRIAE_CS42_1DS_TGACv1_080771_AA0253490.1;Parent=11332E278C838A79146500D9C3FEE6C7;Name=TRIAE_CS42_1DS_TGACv1_080771_AA0253490.1;Note=11332E278C838A79146500D9C3FEE6C7;class=Gliadin;subclass=gamma
Triticum_aestivum_CS42_TGACv1_scaffold_080771_1DS	TGACv1-Glutens	exon	10954	12120	.	-	.	ID=TRIAE_CS42_1DS_TGACv1_080771_AA0253490.1.exon1;Parent=TRIAE_CS42_1DS_TGACv1_080771_AA0253490.1
Triticum_aestivum_CS42_TGACv1_scaffold_080771_1DS	TGACv1-Glutens	CDS	11087	11995	.	-	0	ID=TRIAE_CS42_1DS_TGACv1_080771_AA0253490.1.cds1;Parent=TRIAE_CS42_1DS_TGACv1_080771_AA0253490.1
###
Triticum_aestivum_CS42_TGACv1_scaffold_080991_1DS	TGACv1-Glutens	gene	30446	31909	.	+	.	ID=736B18545FCF983A046B4D71746BA91C;Name=736B18545FCF983A046B4D71746BA91C;class=Gliadin;subclass=gamma
Triticum_aestivum_CS42_TGACv1_scaffold_080991_1DS	TGACv1-Glutens	mRNA	30446	31909	.	+	.	ID=Modified_TRIAE_CS42_1DS_TGACv1_080991_AA0256460.1;Parent=736B18545FCF983A046B4D71746BA91C;Name=Modified_TRIAE_CS42_1DS_TGACv1_080991_AA0256460.1;Note=736B18545FCF983A046B4D71746BA91C;class=Gliadin;subclass=gamma
Triticum_aestivum_CS42_TGACv1_scaffold_080991_1DS	TGACv1-Glutens	exon	30446	31909	.	+	.	ID=Modified_TRIAE_CS42_1DS_TGACv1_080991_AA0256460.1.exon1;Parent=Modified_TRIAE_CS42_1DS_TGACv1_080991_AA0256460.1
Triticum_aestivum_CS42_TGACv1_scaffold_080991_1DS	TGACv1-Glutens	CDS	30643	31617	.	+	0	ID=Modified_TRIAE_CS42_1DS_TGACv1_080991_AA0256460.1.cds1;Parent=Modified_TRIAE_CS42_1DS_TGACv1_080991_AA0256460.1
###
Triticum_aestivum_CS42_TGACv1_scaffold_080991_1DS	TGACv1-Glutens	gene	47736	49630	.	+	.	ID=9120546E69EA6EC132BE8FA589093DAA;Name=9120546E69EA6EC132BE8FA589093DAA;class=Gliadin;subclass=unknown
Triticum_aestivum_CS42_TGACv1_scaffold_080991_1DS	TGACv1-Glutens	mRNA	47736	49630	.	+	.	ID=TRIAE_CS42_1DS_TGACv1_080991_AA0256470.1;Parent=9120546E69EA6EC132BE8FA589093DAA;Name=TRIAE_CS42_1DS_TGACv1_080991_AA0256470.1;Note=9120546E69EA6EC132BE8FA589093DAA;class=Gliadin;subclass=unknown
Triticum_aestivum_CS42_TGACv1_scaffold_080991_1DS	TGACv1-Glutens	exon	47736	49630	.	+	.	ID=TRIAE_CS42_1DS_TGACv1_080991_AA0256470.1.exon1;Parent=TRIAE_CS42_1DS_TGACv1_080991_AA0256470.1
Triticum_aestivum_CS42_TGACv1_scaffold_080991_1DS	TGACv1-Glutens	CDS	48314	49297	.	+	0	ID=TRIAE_CS42_1DS_TGACv1_080991_AA0256470.1.cds1;Parent=TRIAE_CS42_1DS_TGACv1_080991_AA0256470.1
###
Triticum_aestivum_CS42_TGACv1_scaffold_081485_1DS	TGACv1-Glutens	gene	20242	21156	.	+	.	ID=8ACDC87DC26F816DF904009008136FFE;Name=8ACDC87DC26F816DF904009008136FFE;class=Glutenin;subclass=LMW
Triticum_aestivum_CS42_TGACv1_scaffold_081485_1DS	TGACv1-Glutens	mRNA	20242	21156	.	+	.	ID=TRIAE_CS42_1DS_TGACv1_081485_AA0261000.1;Parent=8ACDC87DC26F816DF904009008136FFE;Name=TRIAE_CS42_1DS_TGACv1_081485_AA0261000.1;Note=8ACDC87DC26F816DF904009008136FFE;class=Glutenin;subclass=LMW
Triticum_aestivum_CS42_TGACv1_scaffold_081485_1DS	TGACv1-Glutens	CDS	20242	21153	.	+	0	ID=TRIAE_CS42_1DS_TGACv1_081485_AA0261000.1.cds1;Parent=TRIAE_CS42_1DS_TGACv1_081485_AA0261000.1
Triticum_aestivum_CS42_TGACv1_scaffold_081485_1DS	TGACv1-Glutens	exon	20242	21156	.	+	.	ID=TRIAE_CS42_1DS_TGACv1_081485_AA0261000.1.exon1;Parent=TRIAE_CS42_1DS_TGACv1_081485_AA0261000.1
###
Triticum_aestivum_CS42_TGACv1_scaffold_081574_1DS	TGACv1-Glutens	gene	8779	9675	.	-	.	ID=29CCC4E0977A967D476F4075648DB4AD;Name=29CCC4E0977A967D476F4075648DB4AD;class=Gliadin;subclass=unknown
Triticum_aestivum_CS42_TGACv1_scaffold_081574_1DS	TGACv1-Glutens	mRNA	8779	9675	.	-	.	ID=Modified_TRIAE_CS42_1DS_TGACv1_081574_AA0261570.1;Parent=29CCC4E0977A967D476F4075648DB4AD;Name=Modified_TRIAE_CS42_1DS_TGACv1_081574_AA0261570.1;Note=29CCC4E0977A967D476F4075648DB4AD;class=Gliadin;subclass=unknown
Triticum_aestivum_CS42_TGACv1_scaffold_081574_1DS	TGACv1-Glutens	exon	8779	9675	.	-	.	ID=Modified_TRIAE_CS42_1DS_TGACv1_081574_AA0261570.1.exon1;Parent=Modified_TRIAE_CS42_1DS_TGACv1_081574_AA0261570.1
Triticum_aestivum_CS42_TGACv1_scaffold_081574_1DS	TGACv1-Glutens	CDS	8931	9536	.	-	0	ID=Modified_TRIAE_CS42_1DS_TGACv1_081574_AA0261570.1.cds1;Parent=Modified_TRIAE_CS42_1DS_TGACv1_081574_AA0261570.1
###
Triticum_aestivum_CS42_TGACv1_scaffold_081584_1DS	TGACv1-Glutens	gene	7183	8218	.	-	.	ID=C664C0F440CC2BD9076B9F04D9CE2D7F;Name=C664C0F440CC2BD9076B9F04D9CE2D7F;class=Gliadin;subclass=omega
Triticum_aestivum_CS42_TGACv1_scaffold_081584_1DS	TGACv1-Glutens	mRNA	7183	8218	.	-	.	ID=Novel_8;Parent=C664C0F440CC2BD9076B9F04D9CE2D7F;Name=Novel_8;Note=C664C0F440CC2BD9076B9F04D9CE2D7F;class=Gliadin;subclass=omega
Triticum_aestivum_CS42_TGACv1_scaffold_081584_1DS	TGACv1-Glutens	exon	7183	8218	.	-	.	ID=Novel_8.exon1;Parent=Novel_8
Triticum_aestivum_CS42_TGACv1_scaffold_081584_1DS	TGACv1-Glutens	CDS	7345	8157	.	-	0	ID=Novel_8.cds1;Parent=Novel_8
###
Triticum_aestivum_CS42_TGACv1_scaffold_221603_3B	TGACv1-Glutens	gene	76404	77494	.	+	.	ID=09334D574B99DB7A873743F613F91BBB;Name=09334D574B99DB7A873743F613F91BBB;class=Gliadin;subclass=unknown
Triticum_aestivum_CS42_TGACv1_scaffold_221603_3B	TGACv1-Glutens	mRNA	76404	77494	.	+	.	ID=TRIAE_CS42_3B_TGACv1_221603_AA0745600.2;Parent=09334D574B99DB7A873743F613F91BBB;Name=TRIAE_CS42_3B_TGACv1_221603_AA0745600.2;Note=09334D574B99DB7A873743F613F91BBB;class=Gliadin;subclass=unknown
Triticum_aestivum_CS42_TGACv1_scaffold_221603_3B	TGACv1-Glutens	exon	76404	77494	.	+	.	ID=TRIAE_CS42_3B_TGACv1_221603_AA0745600.2.exon1;Parent=TRIAE_CS42_3B_TGACv1_221603_AA0745600.2
Triticum_aestivum_CS42_TGACv1_scaffold_221603_3B	TGACv1-Glutens	CDS	76591	77034	.	+	0	ID=TRIAE_CS42_3B_TGACv1_221603_AA0745600.2.cds1;Parent=TRIAE_CS42_3B_TGACv1_221603_AA0745600.2
###
Triticum_aestivum_CS42_TGACv1_scaffold_250949_3DL	TGACv1-Glutens	gene	41629	42180	.	-	.	ID=4834AE48CB8AA3F9960CAC77903A24B5;Name=4834AE48CB8AA3F9960CAC77903A24B5;class=Gliadin;subclass=alpha
Triticum_aestivum_CS42_TGACv1_scaffold_250949_3DL	TGACv1-Glutens	mRNA	41629	42180	.	-	.	ID=Novel_23;Parent=4834AE48CB8AA3F9960CAC77903A24B5;Name=Novel_23;Note=4834AE48CB8AA3F9960CAC77903A24B5;class=Gliadin;subclass=alpha
Triticum_aestivum_CS42_TGACv1_scaffold_250949_3DL	TGACv1-Glutens	exon	41629	42180	.	-	.	ID=Novel_23.exon1;Parent=Novel_23
Triticum_aestivum_CS42_TGACv1_scaffold_250949_3DL	TGACv1-Glutens	CDS	41917	42180	.	-	0	ID=Novel_23.cds1;Parent=Novel_23
###
Triticum_aestivum_CS42_TGACv1_scaffold_289104_4AL	TGACv1-Glutens	gene	35996	36652	.	+	.	ID=01C7598FF9A4074F9D3B36C50FE5D54A;Name=01C7598FF9A4074F9D3B36C50FE5D54A;class=Gliadin;subclass=unknown
Triticum_aestivum_CS42_TGACv1_scaffold_289104_4AL	TGACv1-Glutens	mRNA	35996	36652	.	+	.	ID=TRIAE_CS42_4AL_TGACv1_289104_AA0964880.1;Parent=01C7598FF9A4074F9D3B36C50FE5D54A;Name=TRIAE_CS42_4AL_TGACv1_289104_AA0964880.1;Note=01C7598FF9A4074F9D3B36C50FE5D54A;class=Gliadin;subclass=unknown
Triticum_aestivum_CS42_TGACv1_scaffold_289104_4AL	TGACv1-Glutens	exon	35996	36652	.	+	.	ID=TRIAE_CS42_4AL_TGACv1_289104_AA0964880.1.exon1;Parent=TRIAE_CS42_4AL_TGACv1_289104_AA0964880.1
Triticum_aestivum_CS42_TGACv1_scaffold_289104_4AL	TGACv1-Glutens	CDS	36043	36516	.	+	0	ID=TRIAE_CS42_4AL_TGACv1_289104_AA0964880.1.cds1;Parent=TRIAE_CS42_4AL_TGACv1_289104_AA0964880.1
###
Triticum_aestivum_CS42_TGACv1_scaffold_293148_4AL	TGACv1-Glutens	gene	4853	5779	.	+	.	ID=7E77EF3B68F7DB51F5FD9E7B379BBD0D;Name=7E77EF3B68F7DB51F5FD9E7B379BBD0D;class=Prolamin;subclass=Avenin
Triticum_aestivum_CS42_TGACv1_scaffold_293148_4AL	TGACv1-Glutens	mRNA	4853	5779	.	+	.	ID=TRIAE_CS42_4AL_TGACv1_293148_AA1000330.1;Parent=7E77EF3B68F7DB51F5FD9E7B379BBD0D;Name=TRIAE_CS42_4AL_TGACv1_293148_AA1000330.1;Note=7E77EF3B68F7DB51F5FD9E7B379BBD0D;class=Prolamin;subclass=Avenin
Triticum_aestivum_CS42_TGACv1_scaffold_293148_4AL	TGACv1-Glutens	CDS	4853	5710	.	+	0	ID=TRIAE_CS42_4AL_TGACv1_293148_AA1000330.1.cds1;Parent=TRIAE_CS42_4AL_TGACv1_293148_AA1000330.1
Triticum_aestivum_CS42_TGACv1_scaffold_293148_4AL	TGACv1-Glutens	exon	4853	5779	.	+	.	ID=TRIAE_CS42_4AL_TGACv1_293148_AA1000330.1.exon1;Parent=TRIAE_CS42_4AL_TGACv1_293148_AA1000330.1
###
Triticum_aestivum_CS42_TGACv1_scaffold_320323_4BL	TGACv1-Glutens	pseudogene	288878	289207	.	+	.	ID=ADF50D60A2EC98A805D380C5747B8C36;Name=ADF50D60A2EC98A805D380C5747B8C36;class=Gliadin;subclass=unknown
Triticum_aestivum_CS42_TGACv1_scaffold_320323_4BL	TGACv1-Glutens	pseudogenic_transcript	288878	289207	.	+	.	ID=Pseudogene_1;Parent=ADF50D60A2EC98A805D380C5747B8C36;Name=Pseudogene_1;Note=ADF50D60A2EC98A805D380C5747B8C36;class=Gliadin;subclass=unknown
Triticum_aestivum_CS42_TGACv1_scaffold_320323_4BL	TGACv1-Glutens	pseudogenic_exon	288878	289207	.	+	.	ID=Pseudogene_1.exon1;Parent=Pseudogene_1
###
Triticum_aestivum_CS42_TGACv1_scaffold_485633_6AS	TGACv1-Glutens	gene	14308	15376	.	+	.	ID=BA9B1953597200FB32B7678293FBF785;Name=BA9B1953597200FB32B7678293FBF785;class=Gliadin;subclass=alpha
Triticum_aestivum_CS42_TGACv1_scaffold_485633_6AS	TGACv1-Glutens	mRNA	14308	15376	.	+	.	ID=Novel_9;Parent=BA9B1953597200FB32B7678293FBF785;Name=Novel_9;Note=BA9B1953597200FB32B7678293FBF785;class=Gliadin;subclass=alpha
Triticum_aestivum_CS42_TGACv1_scaffold_485633_6AS	TGACv1-Glutens	exon	14308	15376	.	+	.	ID=Novel_9.exon1;Parent=Novel_9
Triticum_aestivum_CS42_TGACv1_scaffold_485633_6AS	TGACv1-Glutens	CDS	14375	14479	.	+	0	ID=Novel_9.cds1;Parent=Novel_9
###
Triticum_aestivum_CS42_TGACv1_scaffold_485633_6AS	TGACv1-Glutens	gene	56939	57969	.	+	.	ID=F3F3B1525E4430D2FAE524D97CEA7529;Name=F3F3B1525E4430D2FAE524D97CEA7529;class=Gliadin;subclass=alpha
Triticum_aestivum_CS42_TGACv1_scaffold_485633_6AS	TGACv1-Glutens	mRNA	56939	57969	.	+	.	ID=TRIAE_CS42_6AS_TGACv1_485633_AA1549240.1;Parent=F3F3B1525E4430D2FAE524D97CEA7529;Name=TRIAE_CS42_6AS_TGACv1_485633_AA1549240.1;Note=F3F3B1525E4430D2FAE524D97CEA7529;class=Gliadin;subclass=alpha
Triticum_aestivum_CS42_TGACv1_scaffold_485633_6AS	TGACv1-Glutens	exon	56939	57969	.	+	.	ID=TRIAE_CS42_6AS_TGACv1_485633_AA1549240.1.exon1;Parent=TRIAE_CS42_6AS_TGACv1_485633_AA1549240.1
Triticum_aestivum_CS42_TGACv1_scaffold_485633_6AS	TGACv1-Glutens	CDS	57010	57861	.	+	0	ID=TRIAE_CS42_6AS_TGACv1_485633_AA1549240.1.cds1;Parent=TRIAE_CS42_6AS_TGACv1_485633_AA1549240.1
###
Triticum_aestivum_CS42_TGACv1_scaffold_485671_6AS	TGACv1-Glutens	gene	30454	31618	.	-	.	ID=22CDAE15A59B50416C487C90E92CC51D;Name=22CDAE15A59B50416C487C90E92CC51D;class=Gliadin;subclass=alpha
Triticum_aestivum_CS42_TGACv1_scaffold_485671_6AS	TGACv1-Glutens	mRNA	30454	31618	.	-	.	ID=TRIAE_CS42_6AS_TGACv1_485671_AA1549900.1;Parent=22CDAE15A59B50416C487C90E92CC51D;Name=TRIAE_CS42_6AS_TGACv1_485671_AA1549900.1;Note=22CDAE15A59B50416C487C90E92CC51D;class=Gliadin;subclass=alpha
Triticum_aestivum_CS42_TGACv1_scaffold_485671_6AS	TGACv1-Glutens	exon	30454	31618	.	-	.	ID=TRIAE_CS42_6AS_TGACv1_485671_AA1549900.1.exon1;Parent=TRIAE_CS42_6AS_TGACv1_485671_AA1549900.1
Triticum_aestivum_CS42_TGACv1_scaffold_485671_6AS	TGACv1-Glutens	CDS	30852	31547	.	-	0	ID=TRIAE_CS42_6AS_TGACv1_485671_AA1549900.1.cds1;Parent=TRIAE_CS42_6AS_TGACv1_485671_AA1549900.1
###
Triticum_aestivum_CS42_TGACv1_scaffold_485671_6AS	TGACv1-Glutens	gene	83148	84039	.	-	.	ID=67DAB62303B0DA3C50058E6AD1B4A669;Name=67DAB62303B0DA3C50058E6AD1B4A669;class=Gliadin;subclass=alpha
Triticum_aestivum_CS42_TGACv1_scaffold_485671_6AS	TGACv1-Glutens	mRNA	83148	84039	.	-	.	ID=TRIAE_CS42_6AS_TGACv1_485671_AA1549910.1;Parent=67DAB62303B0DA3C50058E6AD1B4A669;Name=TRIAE_CS42_6AS_TGACv1_485671_AA1549910.1;Note=67DAB62303B0DA3C50058E6AD1B4A669;class=Gliadin;subclass=alpha
Triticum_aestivum_CS42_TGACv1_scaffold_485671_6AS	TGACv1-Glutens	exon	83148	84039	.	-	.	ID=TRIAE_CS42_6AS_TGACv1_485671_AA1549910.1.exon1;Parent=TRIAE_CS42_6AS_TGACv1_485671_AA1549910.1
Triticum_aestivum_CS42_TGACv1_scaffold_485671_6AS	TGACv1-Glutens	CDS	83149	84036	.	-	0	ID=TRIAE_CS42_6AS_TGACv1_485671_AA1549910.1.cds1;Parent=TRIAE_CS42_6AS_TGACv1_485671_AA1549910.1
###
Triticum_aestivum_CS42_TGACv1_scaffold_486025_6AS	TGACv1-Glutens	gene	80708	83762	.	+	.	ID=671020827AD408EFB7F40F62ACA41C9A;Name=671020827AD408EFB7F40F62ACA41C9A;class=Gliadin;subclass=alpha
Triticum_aestivum_CS42_TGACv1_scaffold_486025_6AS	TGACv1-Glutens	mRNA	80708	83762	.	+	.	ID=TRIAE_CS42_6AS_TGACv1_486025_AA1555680.1;Parent=671020827AD408EFB7F40F62ACA41C9A;Name=TRIAE_CS42_6AS_TGACv1_486025_AA1555680.1;Note=671020827AD408EFB7F40F62ACA41C9A;class=Gliadin;subclass=alpha
Triticum_aestivum_CS42_TGACv1_scaffold_486025_6AS	TGACv1-Glutens	exon	80708	83762	.	+	.	ID=TRIAE_CS42_6AS_TGACv1_486025_AA1555680.1.exon1;Parent=TRIAE_CS42_6AS_TGACv1_486025_AA1555680.1
Triticum_aestivum_CS42_TGACv1_scaffold_486025_6AS	TGACv1-Glutens	CDS	80902	81756	.	+	0	ID=TRIAE_CS42_6AS_TGACv1_486025_AA1555680.1.cds1;Parent=TRIAE_CS42_6AS_TGACv1_486025_AA1555680.1
###
Triticum_aestivum_CS42_TGACv1_scaffold_487288_6AS	TGACv1-Glutens	gene	25007	27495	.	-	.	ID=EDC7A850BBF12F1D50C54B6423CCC921;Name=EDC7A850BBF12F1D50C54B6423CCC921;class=Gliadin;subclass=alpha
Triticum_aestivum_CS42_TGACv1_scaffold_487288_6AS	TGACv1-Glutens	mRNA	25007	27495	.	-	.	ID=TRIAE_CS42_6AS_TGACv1_487288_AA1569730.1;Parent=EDC7A850BBF12F1D50C54B6423CCC921;Name=TRIAE_CS42_6AS_TGACv1_487288_AA1569730.1;Note=EDC7A850BBF12F1D50C54B6423CCC921;class=Gliadin;subclass=alpha
Triticum_aestivum_CS42_TGACv1_scaffold_487288_6AS	TGACv1-Glutens	exon	25007	27495	.	-	.	ID=TRIAE_CS42_6AS_TGACv1_487288_AA1569730.1.exon1;Parent=TRIAE_CS42_6AS_TGACv1_487288_AA1569730.1
Triticum_aestivum_CS42_TGACv1_scaffold_487288_6AS	TGACv1-Glutens	CDS	26406	27335	.	-	0	ID=TRIAE_CS42_6AS_TGACv1_487288_AA1569730.1.cds1;Parent=TRIAE_CS42_6AS_TGACv1_487288_AA1569730.1
###
Triticum_aestivum_CS42_TGACv1_scaffold_487904_6AS	TGACv1-Glutens	gene	9973	11660	.	+	.	ID=3FC4F9DA6CB24205D91B377DADA631A3;Name=3FC4F9DA6CB24205D91B377DADA631A3;class=Gliadin;subclass=alpha
Triticum_aestivum_CS42_TGACv1_scaffold_487904_6AS	TGACv1-Glutens	mRNA	9973	11660	.	+	.	ID=TRIAE_CS42_6AS_TGACv1_487904_AA1573520.1;Parent=3FC4F9DA6CB24205D91B377DADA631A3;Name=TRIAE_CS42_6AS_TGACv1_487904_AA1573520.1;Note=3FC4F9DA6CB24205D91B377DADA631A3;class=Gliadin;subclass=alpha
Triticum_aestivum_CS42_TGACv1_scaffold_487904_6AS	TGACv1-Glutens	exon	9973	11660	.	+	.	ID=TRIAE_CS42_6AS_TGACv1_487904_AA1573520.1.exon1;Parent=TRIAE_CS42_6AS_TGACv1_487904_AA1573520.1
Triticum_aestivum_CS42_TGACv1_scaffold_487904_6AS	TGACv1-Glutens	CDS	10141	10989	.	+	0	ID=TRIAE_CS42_6AS_TGACv1_487904_AA1573520.1.cds1;Parent=TRIAE_CS42_6AS_TGACv1_487904_AA1573520.1
###
Triticum_aestivum_CS42_TGACv1_scaffold_488076_6AS	TGACv1-Glutens	gene	3754	5006	.	-	.	ID=655B9AB09501B4477BB4B4200BD8E191;Name=655B9AB09501B4477BB4B4200BD8E191;class=Gliadin;subclass=alpha
Triticum_aestivum_CS42_TGACv1_scaffold_488076_6AS	TGACv1-Glutens	mRNA	3754	5006	.	-	.	ID=TRIAE_CS42_6AS_TGACv1_488076_AA1574250.1;Parent=655B9AB09501B4477BB4B4200BD8E191;Name=TRIAE_CS42_6AS_TGACv1_488076_AA1574250.1;Note=655B9AB09501B4477BB4B4200BD8E191;class=Gliadin;subclass=alpha
Triticum_aestivum_CS42_TGACv1_scaffold_488076_6AS	TGACv1-Glutens	exon	3754	5006	.	-	.	ID=TRIAE_CS42_6AS_TGACv1_488076_AA1574250.1.exon1;Parent=TRIAE_CS42_6AS_TGACv1_488076_AA1574250.1
Triticum_aestivum_CS42_TGACv1_scaffold_488076_6AS	TGACv1-Glutens	CDS	4151	4846	.	-	0	ID=TRIAE_CS42_6AS_TGACv1_488076_AA1574250.1.cds1;Parent=TRIAE_CS42_6AS_TGACv1_488076_AA1574250.1
###
Triticum_aestivum_CS42_TGACv1_scaffold_488666_6AS	TGACv1-Glutens	gene	14216	14817	.	.	.	ID=3CEBAAE98D1EE16443521424F75DD34A;Name=3CEBAAE98D1EE16443521424F75DD34A;class=Gliadin;subclass=alpha
Triticum_aestivum_CS42_TGACv1_scaffold_488666_6AS	TGACv1-Glutens	mRNA	14216	14817	.	.	.	ID=Novel_10;Parent=3CEBAAE98D1EE16443521424F75DD34A;Name=Novel_10;Note=3CEBAAE98D1EE16443521424F75DD34A;class=Gliadin;subclass=alpha
Triticum_aestivum_CS42_TGACv1_scaffold_488666_6AS	TGACv1-Glutens	exon	14216	14817	.	.	.	ID=Novel_10.exon1;Parent=Novel_10
Triticum_aestivum_CS42_TGACv1_scaffold_488666_6AS	TGACv1-Glutens	CDS	14376	14817	.	.	0	ID=Novel_10.cds1;Parent=Novel_10
###
Triticum_aestivum_CS42_TGACv1_scaffold_492231_6AS	TGACv1-Glutens	gene	1	1081	.	-	.	ID=919AA1B0821CD081AE119AE2EDF002FC;Name=919AA1B0821CD081AE119AE2EDF002FC;class=Gliadin;subclass=alpha
Triticum_aestivum_CS42_TGACv1_scaffold_492231_6AS	TGACv1-Glutens	mRNA	1	1081	.	-	.	ID=TRIAE_CS42_6AS_TGACv1_492231_AA1577600.1;Parent=919AA1B0821CD081AE119AE2EDF002FC;Name=TRIAE_CS42_6AS_TGACv1_492231_AA1577600.1;Note=919AA1B0821CD081AE119AE2EDF002FC;class=Gliadin;subclass=alpha
Triticum_aestivum_CS42_TGACv1_scaffold_492231_6AS	TGACv1-Glutens	exon	1	1081	.	-	.	ID=TRIAE_CS42_6AS_TGACv1_492231_AA1577600.1.exon1;Parent=TRIAE_CS42_6AS_TGACv1_492231_AA1577600.1
Triticum_aestivum_CS42_TGACv1_scaffold_492231_6AS	TGACv1-Glutens	CDS	101	985	.	-	0	ID=TRIAE_CS42_6AS_TGACv1_492231_AA1577600.1.cds1;Parent=TRIAE_CS42_6AS_TGACv1_492231_AA1577600.1
###
Triticum_aestivum_CS42_TGACv1_scaffold_513282_6BS	TGACv1-Glutens	gene	59617	60964	.	+	.	ID=74E2541E4C0575F115A6B38E8AAEADFE;Name=74E2541E4C0575F115A6B38E8AAEADFE;class=Gliadin;subclass=alpha
Triticum_aestivum_CS42_TGACv1_scaffold_513282_6BS	TGACv1-Glutens	mRNA	59617	60964	.	+	.	ID=TRIAE_CS42_6BS_TGACv1_513282_AA1637120.1;Parent=74E2541E4C0575F115A6B38E8AAEADFE;Name=TRIAE_CS42_6BS_TGACv1_513282_AA1637120.1;Note=74E2541E4C0575F115A6B38E8AAEADFE;class=Gliadin;subclass=alpha
Triticum_aestivum_CS42_TGACv1_scaffold_513282_6BS	TGACv1-Glutens	exon	59617	60964	.	+	.	ID=TRIAE_CS42_6BS_TGACv1_513282_AA1637120.1.exon1;Parent=TRIAE_CS42_6BS_TGACv1_513282_AA1637120.1
Triticum_aestivum_CS42_TGACv1_scaffold_513282_6BS	TGACv1-Glutens	CDS	59873	60553	.	+	0	ID=TRIAE_CS42_6BS_TGACv1_513282_AA1637120.1.cds1;Parent=TRIAE_CS42_6BS_TGACv1_513282_AA1637120.1
###
Triticum_aestivum_CS42_TGACv1_scaffold_513282_6BS	TGACv1-Glutens	pseudogene	65145	65324	.	+	.	ID=7F57689FAF14B33713921E640A1BFC07;Name=7F57689FAF14B33713921E640A1BFC07;class=Gliadin;subclass=alpha
Triticum_aestivum_CS42_TGACv1_scaffold_513282_6BS	TGACv1-Glutens	pseudogenic_transcript	65145	65324	.	+	.	ID=Pseudogene_2;Parent=7F57689FAF14B33713921E640A1BFC07;Name=Pseudogene_2;Note=7F57689FAF14B33713921E640A1BFC07;class=Gliadin;subclass=alpha
Triticum_aestivum_CS42_TGACv1_scaffold_513282_6BS	TGACv1-Glutens	pseudogenic_exon	65145	65324	.	+	.	ID=Pseudogene_2.exon1;Parent=Pseudogene_2
###
Triticum_aestivum_CS42_TGACv1_scaffold_514382_6BS	TGACv1-Glutens	pseudogene	57638	58081	.	+	.	ID=50CC2C82F4954F14A99B676B849949B4;Name=50CC2C82F4954F14A99B676B849949B4;class=Gliadin;subclass=alpha
Triticum_aestivum_CS42_TGACv1_scaffold_514382_6BS	TGACv1-Glutens	pseudogenic_transcript	57638	58081	.	+	.	ID=Pseudogene_5;Parent=50CC2C82F4954F14A99B676B849949B4;Name=Pseudogene_5;Note=50CC2C82F4954F14A99B676B849949B4;class=Gliadin;subclass=alpha
Triticum_aestivum_CS42_TGACv1_scaffold_514382_6BS	TGACv1-Glutens	pseudogenic_exon	57638	58081	.	+	.	ID=Pseudogene_5.exon1;Parent=Pseudogene_5
###
Triticum_aestivum_CS42_TGACv1_scaffold_514382_6BS	TGACv1-Glutens	pseudogene	66356	67401	.	+	.	ID=6AF86DE1EE625C319AE81692227BE944;Name=6AF86DE1EE625C319AE81692227BE944;class=Gliadin;subclass=alpha
Triticum_aestivum_CS42_TGACv1_scaffold_514382_6BS	TGACv1-Glutens	pseudogenic_transcript	66356	67401	.	+	.	ID=Pseudogene_6;Parent=6AF86DE1EE625C319AE81692227BE944;Name=Pseudogene_6;Note=6AF86DE1EE625C319AE81692227BE944;class=Gliadin;subclass=alpha
Triticum_aestivum_CS42_TGACv1_scaffold_514382_6BS	TGACv1-Glutens	pseudogenic_exon	66356	67401	.	+	.	ID=Pseudogene_6.exon1;Parent=Pseudogene_6
###
Triticum_aestivum_CS42_TGACv1_scaffold_515228_6BS	TGACv1-Glutens	gene	653	1879	.	+	.	ID=42445555679CE2AFFB153B7E9AA675D7;Name=42445555679CE2AFFB153B7E9AA675D7;class=Gliadin;subclass=alpha
Triticum_aestivum_CS42_TGACv1_scaffold_515228_6BS	TGACv1-Glutens	mRNA	653	1879	.	+	.	ID=TRIAE_CS42_6BS_TGACv1_515228_AA1668380.1;Parent=42445555679CE2AFFB153B7E9AA675D7;Name=TRIAE_CS42_6BS_TGACv1_515228_AA1668380.1;Note=42445555679CE2AFFB153B7E9AA675D7;class=Gliadin;subclass=alpha
Triticum_aestivum_CS42_TGACv1_scaffold_515228_6BS	TGACv1-Glutens	exon	653	1879	.	+	.	ID=TRIAE_CS42_6BS_TGACv1_515228_AA1668380.1.exon1;Parent=TRIAE_CS42_6BS_TGACv1_515228_AA1668380.1
Triticum_aestivum_CS42_TGACv1_scaffold_515228_6BS	TGACv1-Glutens	CDS	724	1719	.	+	0	ID=TRIAE_CS42_6BS_TGACv1_515228_AA1668380.1.cds1;Parent=TRIAE_CS42_6BS_TGACv1_515228_AA1668380.1
###
Triticum_aestivum_CS42_TGACv1_scaffold_515228_6BS	TGACv1-Glutens	pseudogene	6328	7128	.	+	.	ID=610FACF3921085D458AB56FCD5FB83D6;Name=610FACF3921085D458AB56FCD5FB83D6;class=Gliadin;subclass=alpha
Triticum_aestivum_CS42_TGACv1_scaffold_515228_6BS	TGACv1-Glutens	pseudogenic_transcript	6328	7128	.	+	.	ID=Pseudogene_7;Parent=610FACF3921085D458AB56FCD5FB83D6;Name=Pseudogene_7;Note=610FACF3921085D458AB56FCD5FB83D6;class=Gliadin;subclass=alpha
Triticum_aestivum_CS42_TGACv1_scaffold_515228_6BS	TGACv1-Glutens	pseudogenic_exon	6328	7128	.	+	.	ID=Pseudogene_7.exon1;Parent=Pseudogene_7
###
Triticum_aestivum_CS42_TGACv1_scaffold_516419_6BS	TGACv1-Glutens	pseudogene	2584	3771	.	-	.	ID=29AD62ED528EF980D2F721E71B8EA265;Name=29AD62ED528EF980D2F721E71B8EA265;class=Gliadin;subclass=alpha
Triticum_aestivum_CS42_TGACv1_scaffold_516419_6BS	TGACv1-Glutens	pseudogenic_transcript	2584	3771	.	-	.	ID=Pseudogene_8;Parent=29AD62ED528EF980D2F721E71B8EA265;Name=Pseudogene_8;Note=29AD62ED528EF980D2F721E71B8EA265;class=Gliadin;subclass=alpha
Triticum_aestivum_CS42_TGACv1_scaffold_516419_6BS	TGACv1-Glutens	pseudogenic_exon	2584	3771	.	-	.	ID=Pseudogene_8.exon1;Parent=Pseudogene_8
###
Triticum_aestivum_CS42_TGACv1_scaffold_516419_6BS	TGACv1-Glutens	gene	6604	7788	.	-	.	ID=97DE92A47A25A54CEAEFCE19FAE07D38;Name=97DE92A47A25A54CEAEFCE19FAE07D38;class=Gliadin;subclass=alpha
Triticum_aestivum_CS42_TGACv1_scaffold_516419_6BS	TGACv1-Glutens	mRNA	6604	7788	.	-	.	ID=TRIAE_CS42_6BS_TGACv1_516419_AA1675140.1;Parent=97DE92A47A25A54CEAEFCE19FAE07D38;Name=TRIAE_CS42_6BS_TGACv1_516419_AA1675140.1;Note=97DE92A47A25A54CEAEFCE19FAE07D38;class=Gliadin;subclass=alpha
Triticum_aestivum_CS42_TGACv1_scaffold_516419_6BS	TGACv1-Glutens	exon	6604	7788	.	-	.	ID=TRIAE_CS42_6BS_TGACv1_516419_AA1675140.1.exon1;Parent=TRIAE_CS42_6BS_TGACv1_516419_AA1675140.1
Triticum_aestivum_CS42_TGACv1_scaffold_516419_6BS	TGACv1-Glutens	CDS	6789	7721	.	-	0	ID=TRIAE_CS42_6BS_TGACv1_516419_AA1675140.1.cds1;Parent=TRIAE_CS42_6BS_TGACv1_516419_AA1675140.1
###
Triticum_aestivum_CS42_TGACv1_scaffold_516549_6BS	TGACv1-Glutens	pseudogene	15785	16219	.	+	.	ID=EBA3E563ACDF6BC948961515DC243C2D;Name=EBA3E563ACDF6BC948961515DC243C2D;class=Gliadin;subclass=alpha
Triticum_aestivum_CS42_TGACv1_scaffold_516549_6BS	TGACv1-Glutens	pseudogenic_transcript	15785	16219	.	+	.	ID=Pseudogene_9;Parent=EBA3E563ACDF6BC948961515DC243C2D;Name=Pseudogene_9;Note=EBA3E563ACDF6BC948961515DC243C2D;class=Gliadin;subclass=alpha
Triticum_aestivum_CS42_TGACv1_scaffold_516549_6BS	TGACv1-Glutens	pseudogenic_exon	15785	16219	.	+	.	ID=Pseudogene_9.exon1;Parent=Pseudogene_9
###
Triticum_aestivum_CS42_TGACv1_scaffold_519284_6BS	TGACv1-Glutens	pseudogene	1449	1901	.	-	.	ID=93FF7945D51D3798CBD68E6A68ED5E53;Name=93FF7945D51D3798CBD68E6A68ED5E53;class=Gliadin;subclass=alpha
Triticum_aestivum_CS42_TGACv1_scaffold_519284_6BS	TGACv1-Glutens	pseudogenic_transcript	1449	1901	.	-	.	ID=Pseudogene_10;Parent=93FF7945D51D3798CBD68E6A68ED5E53;Name=Pseudogene_10;Note=93FF7945D51D3798CBD68E6A68ED5E53;class=Gliadin;subclass=alpha
Triticum_aestivum_CS42_TGACv1_scaffold_519284_6BS	TGACv1-Glutens	pseudogenic_exon	1449	1901	.	-	.	ID=Pseudogene_10.exon1;Parent=Pseudogene_10
###
Triticum_aestivum_CS42_TGACv1_scaffold_522562_6BS	TGACv1-Glutens	pseudogene	1	1166	.	-	.	ID=553B28BD85229BFEEBC509AA5EF8B24B;Name=553B28BD85229BFEEBC509AA5EF8B24B;class=Gliadin;subclass=alpha
Triticum_aestivum_CS42_TGACv1_scaffold_522562_6BS	TGACv1-Glutens	pseudogenic_transcript	1	1166	.	-	.	ID=Pseudogene_3;Parent=553B28BD85229BFEEBC509AA5EF8B24B;Name=Pseudogene_3;Note=553B28BD85229BFEEBC509AA5EF8B24B;class=Gliadin;subclass=alpha
Triticum_aestivum_CS42_TGACv1_scaffold_522562_6BS	TGACv1-Glutens	pseudogenic_exon	1	1166	.	-	.	ID=Pseudogene_3.exon1;Parent=Pseudogene_3
###
Triticum_aestivum_CS42_TGACv1_scaffold_569550_7AS	TGACv1-Glutens	gene	50680	51426	.	+	.	ID=46F6DEB9612556722F8E946E53E6DDE1;Name=46F6DEB9612556722F8E946E53E6DDE1;class=Gliadin;subclass=unknown
Triticum_aestivum_CS42_TGACv1_scaffold_569550_7AS	TGACv1-Glutens	mRNA	50680	51426	.	+	.	ID=Novel_11;Parent=46F6DEB9612556722F8E946E53E6DDE1;Name=Novel_11;Note=46F6DEB9612556722F8E946E53E6DDE1;class=Gliadin;subclass=unknown
Triticum_aestivum_CS42_TGACv1_scaffold_569550_7AS	TGACv1-Glutens	exon	50680	51426	.	+	.	ID=Novel_11.exon1;Parent=Novel_11
Triticum_aestivum_CS42_TGACv1_scaffold_569550_7AS	TGACv1-Glutens	CDS	50731	51252	.	+	0	ID=Novel_11.cds1;Parent=Novel_11
###
Triticum_aestivum_CS42_TGACv1_scaffold_569550_7AS	TGACv1-Glutens	gene	54878	55659	.	+	.	ID=13ABE73601F8A94B7F641666746D5986;Name=13ABE73601F8A94B7F641666746D5986;class=Prolamin;subclass=Avenin
Triticum_aestivum_CS42_TGACv1_scaffold_569550_7AS	TGACv1-Glutens	mRNA	54878	55659	.	+	.	ID=TRIAE_CS42_7AS_TGACv1_569550_AA1818880.1;Parent=13ABE73601F8A94B7F641666746D5986;Name=TRIAE_CS42_7AS_TGACv1_569550_AA1818880.1;Note=13ABE73601F8A94B7F641666746D5986;class=Prolamin;subclass=Avenin
Triticum_aestivum_CS42_TGACv1_scaffold_569550_7AS	TGACv1-Glutens	exon	54878	55659	.	+	.	ID=TRIAE_CS42_7AS_TGACv1_569550_AA1818880.1.exon1;Parent=TRIAE_CS42_7AS_TGACv1_569550_AA1818880.1
Triticum_aestivum_CS42_TGACv1_scaffold_569550_7AS	TGACv1-Glutens	CDS	54929	55456	.	+	0	ID=TRIAE_CS42_7AS_TGACv1_569550_AA1818880.1.cds1;Parent=TRIAE_CS42_7AS_TGACv1_569550_AA1818880.1
###
Triticum_aestivum_CS42_TGACv1_scaffold_569550_7AS	TGACv1-Glutens	gene	64172	65039	.	+	.	ID=0D16E3FD92EC7EFCDB178FD25F4DEF55;Name=0D16E3FD92EC7EFCDB178FD25F4DEF55;class=Prolamin;subclass=Farinin
Triticum_aestivum_CS42_TGACv1_scaffold_569550_7AS	TGACv1-Glutens	mRNA	64172	65039	.	+	.	ID=Modified_TRIAE_CS42_7AS_TGACv1_569550_AA1818910.1;Parent=0D16E3FD92EC7EFCDB178FD25F4DEF55;Name=Modified_TRIAE_CS42_7AS_TGACv1_569550_AA1818910.1;Note=0D16E3FD92EC7EFCDB178FD25F4DEF55;class=Prolamin;subclass=Farinin
Triticum_aestivum_CS42_TGACv1_scaffold_569550_7AS	TGACv1-Glutens	exon	64172	65039	.	+	.	ID=Modified_TRIAE_CS42_7AS_TGACv1_569550_AA1818910.1.exon1;Parent=Modified_TRIAE_CS42_7AS_TGACv1_569550_AA1818910.1
Triticum_aestivum_CS42_TGACv1_scaffold_569550_7AS	TGACv1-Glutens	CDS	64241	64945	.	+	0	ID=Modified_TRIAE_CS42_7AS_TGACv1_569550_AA1818910.1.cds1;Parent=Modified_TRIAE_CS42_7AS_TGACv1_569550_AA1818910.1
###
Triticum_aestivum_CS42_TGACv1_scaffold_569550_7AS	TGACv1-Glutens	gene	112726	113400	.	+	.	ID=D84B1A412EEF4166D463275B200D026B;Name=D84B1A412EEF4166D463275B200D026B;class=Prolamin;subclass=Avenin
Triticum_aestivum_CS42_TGACv1_scaffold_569550_7AS	TGACv1-Glutens	mRNA	112726	113400	.	+	.	ID=Modified_TRIAE_CS42_7AS_TGACv1_569550_AA1818940.1;Parent=D84B1A412EEF4166D463275B200D026B;Name=Modified_TRIAE_CS42_7AS_TGACv1_569550_AA1818940.1;Note=D84B1A412EEF4166D463275B200D026B;class=Prolamin;subclass=Avenin
Triticum_aestivum_CS42_TGACv1_scaffold_569550_7AS	TGACv1-Glutens	exon	112726	113400	.	+	.	ID=Modified_TRIAE_CS42_7AS_TGACv1_569550_AA1818940.1.exon1;Parent=Modified_TRIAE_CS42_7AS_TGACv1_569550_AA1818940.1
Triticum_aestivum_CS42_TGACv1_scaffold_569550_7AS	TGACv1-Glutens	CDS	112959	113285	.	+	0	ID=Modified_TRIAE_CS42_7AS_TGACv1_569550_AA1818940.1.cds1;Parent=Modified_TRIAE_CS42_7AS_TGACv1_569550_AA1818940.1
###
Triticum_aestivum_CS42_TGACv1_scaffold_569881_7AS	TGACv1-Glutens	gene	79357	80330	.	+	.	ID=283BBFBF2AC921D9710A0726C62A261C;Name=283BBFBF2AC921D9710A0726C62A261C;class=Gliadin;subclass=unknown
Triticum_aestivum_CS42_TGACv1_scaffold_569881_7AS	TGACv1-Glutens	mRNA	79357	80330	.	+	.	ID=Modified_TRIAE_CS42_7AS_TGACv1_569881_AA1826190.1;Parent=283BBFBF2AC921D9710A0726C62A261C;Name=Modified_TRIAE_CS42_7AS_TGACv1_569881_AA1826190.1;Note=283BBFBF2AC921D9710A0726C62A261C;class=Gliadin;subclass=unknown
Triticum_aestivum_CS42_TGACv1_scaffold_569881_7AS	TGACv1-Glutens	exon	79357	80330	.	+	.	ID=Modified_TRIAE_CS42_7AS_TGACv1_569881_AA1826190.1.exon1;Parent=Modified_TRIAE_CS42_7AS_TGACv1_569881_AA1826190.1
Triticum_aestivum_CS42_TGACv1_scaffold_569881_7AS	TGACv1-Glutens	CDS	79500	79673	.	+	0	ID=Modified_TRIAE_CS42_7AS_TGACv1_569881_AA1826190.1.cds1;Parent=Modified_TRIAE_CS42_7AS_TGACv1_569881_AA1826190.1
###
Triticum_aestivum_CS42_TGACv1_scaffold_571266_7AS	TGACv1-Glutens	gene	10836	11621	.	+	.	ID=DCA282BC272C1C360805B7FCA61818DC;Name=DCA282BC272C1C360805B7FCA61818DC;class=Gliadin;subclass=unknown
Triticum_aestivum_CS42_TGACv1_scaffold_571266_7AS	TGACv1-Glutens	mRNA	10836	11621	.	+	.	ID=Modified_TRIAE_CS42_7AS_TGACv1_571266_AA1846420.1;Parent=DCA282BC272C1C360805B7FCA61818DC;Name=Modified_TRIAE_CS42_7AS_TGACv1_571266_AA1846420.1;Note=DCA282BC272C1C360805B7FCA61818DC;class=Gliadin;subclass=unknown
Triticum_aestivum_CS42_TGACv1_scaffold_571266_7AS	TGACv1-Glutens	exon	10836	11621	.	+	.	ID=Modified_TRIAE_CS42_7AS_TGACv1_571266_AA1846420.1.exon1;Parent=Modified_TRIAE_CS42_7AS_TGACv1_571266_AA1846420.1
Triticum_aestivum_CS42_TGACv1_scaffold_571266_7AS	TGACv1-Glutens	CDS	10937	11410	.	+	0	ID=Modified_TRIAE_CS42_7AS_TGACv1_571266_AA1846420.1.cds1;Parent=Modified_TRIAE_CS42_7AS_TGACv1_571266_AA1846420.1
###
Triticum_aestivum_CS42_TGACv1_scaffold_621482_7DS	TGACv1-Glutens	gene	126435	127212	.	+	.	ID=DF04F5F922D89B90CFE5986A96C39EDE;Name=DF04F5F922D89B90CFE5986A96C39EDE;class=Gliadin;subclass=unknown
Triticum_aestivum_CS42_TGACv1_scaffold_621482_7DS	TGACv1-Glutens	mRNA	126435	127212	.	+	.	ID=Modified_TRIAE_CS42_7DS_TGACv1_621482_AA2016960.1;Parent=DF04F5F922D89B90CFE5986A96C39EDE;Name=Modified_TRIAE_CS42_7DS_TGACv1_621482_AA2016960.1;Note=DF04F5F922D89B90CFE5986A96C39EDE;class=Gliadin;subclass=unknown
Triticum_aestivum_CS42_TGACv1_scaffold_621482_7DS	TGACv1-Glutens	exon	126435	127212	.	+	.	ID=Modified_TRIAE_CS42_7DS_TGACv1_621482_AA2016960.1.exon1;Parent=Modified_TRIAE_CS42_7DS_TGACv1_621482_AA2016960.1
Triticum_aestivum_CS42_TGACv1_scaffold_621482_7DS	TGACv1-Glutens	CDS	126486	127007	.	+	0	ID=Modified_TRIAE_CS42_7DS_TGACv1_621482_AA2016960.1.cds1;Parent=Modified_TRIAE_CS42_7DS_TGACv1_621482_AA2016960.1
###
Triticum_aestivum_CS42_TGACv1_scaffold_621482_7DS	TGACv1-Glutens	gene	130581	131287	.	+	.	ID=9797353D8E3B9192486FD30B05413727;Name=9797353D8E3B9192486FD30B05413727;class=Gliadin;subclass=unknown
Triticum_aestivum_CS42_TGACv1_scaffold_621482_7DS	TGACv1-Glutens	mRNA	130581	131287	.	+	.	ID=Novel_12;Parent=9797353D8E3B9192486FD30B05413727;Name=Novel_12;Note=9797353D8E3B9192486FD30B05413727;class=Gliadin;subclass=unknown
Triticum_aestivum_CS42_TGACv1_scaffold_621482_7DS	TGACv1-Glutens	exon	130581	131287	.	+	.	ID=Novel_12.exon1;Parent=Novel_12
Triticum_aestivum_CS42_TGACv1_scaffold_621482_7DS	TGACv1-Glutens	CDS	130635	131141	.	+	0	ID=Novel_12.cds1;Parent=Novel_12
###
Triticum_aestivum_CS42_TGACv1_scaffold_621482_7DS	TGACv1-Glutens	gene	136962	137950	.	+	.	ID=5CEA92F25C52AEB622958D9026FC2163;Name=5CEA92F25C52AEB622958D9026FC2163;class=Prolamin;subclass=Farinin
Triticum_aestivum_CS42_TGACv1_scaffold_621482_7DS	TGACv1-Glutens	mRNA	136962	137950	.	+	.	ID=Modified_TRIAE_CS42_7DS_TGACv1_621482_AA2016990.1;Parent=5CEA92F25C52AEB622958D9026FC2163;Name=Modified_TRIAE_CS42_7DS_TGACv1_621482_AA2016990.1;Note=5CEA92F25C52AEB622958D9026FC2163;class=Prolamin;subclass=Farinin
Triticum_aestivum_CS42_TGACv1_scaffold_621482_7DS	TGACv1-Glutens	exon	136962	137950	.	+	.	ID=Modified_TRIAE_CS42_7DS_TGACv1_621482_AA2016990.1.exon1;Parent=Modified_TRIAE_CS42_7DS_TGACv1_621482_AA2016990.1
Triticum_aestivum_CS42_TGACv1_scaffold_621482_7DS	TGACv1-Glutens	CDS	137012	137854	.	+	0	ID=Modified_TRIAE_CS42_7DS_TGACv1_621482_AA2016990.1.cds1;Parent=Modified_TRIAE_CS42_7DS_TGACv1_621482_AA2016990.1
###
Triticum_aestivum_CS42_TGACv1_scaffold_623321_7DS	TGACv1-Glutens	gene	22369	23491	.	-	.	ID=AA05ED273BEEE2F8797DB8CF965B2D94;Name=AA05ED273BEEE2F8797DB8CF965B2D94;class=Prolamin;subclass=Avenin
Triticum_aestivum_CS42_TGACv1_scaffold_623321_7DS	TGACv1-Glutens	mRNA	22369	23491	.	-	.	ID=Modified_TRIAE_CS42_7DS_TGACv1_623321_AA2051980.1;Parent=AA05ED273BEEE2F8797DB8CF965B2D94;Name=Modified_TRIAE_CS42_7DS_TGACv1_623321_AA2051980.1;Note=AA05ED273BEEE2F8797DB8CF965B2D94;class=Prolamin;subclass=Avenin
Triticum_aestivum_CS42_TGACv1_scaffold_623321_7DS	TGACv1-Glutens	exon	22369	23491	.	-	.	ID=Modified_TRIAE_CS42_7DS_TGACv1_623321_AA2051980.1.exon1;Parent=Modified_TRIAE_CS42_7DS_TGACv1_623321_AA2051980.1
Triticum_aestivum_CS42_TGACv1_scaffold_623321_7DS	TGACv1-Glutens	CDS	22586	23440	.	-	0	ID=Modified_TRIAE_CS42_7DS_TGACv1_623321_AA2051980.1.cds1;Parent=Modified_TRIAE_CS42_7DS_TGACv1_623321_AA2051980.1
###
Triticum_aestivum_CS42_TGACv1_scaffold_640817_U_3B-0.139186_1DS-0.078708	TGACv1-Glutens	gene	39119	40510	.	-	.	ID=2F675C8300F64AE1A378C540E0909D81;Name=2F675C8300F64AE1A378C540E0909D81;class=Gliadin;subclass=omega
Triticum_aestivum_CS42_TGACv1_scaffold_640817_U_3B-0.139186_1DS-0.078708	TGACv1-Glutens	mRNA	39119	40510	.	-	.	ID=Novel_13;Parent=2F675C8300F64AE1A378C540E0909D81;Name=Novel_13;Note=2F675C8300F64AE1A378C540E0909D81;class=Gliadin;subclass=omega
Triticum_aestivum_CS42_TGACv1_scaffold_640817_U_3B-0.139186_1DS-0.078708	TGACv1-Glutens	exon	39119	40510	.	-	.	ID=Novel_13.exon1;Parent=Novel_13
Triticum_aestivum_CS42_TGACv1_scaffold_640817_U_3B-0.139186_1DS-0.078708	TGACv1-Glutens	CDS	39282	40439	.	-	0	ID=Novel_13.cds1;Parent=Novel_13
###
Triticum_aestivum_CS42_TGACv1_scaffold_641359_U_1BL-0.086709_3DS-0.073150	TGACv1-Glutens	gene	53567	54727	.	-	.	ID=59CEE9A8577A72CFA2BB06EBB62B7C0A;Name=59CEE9A8577A72CFA2BB06EBB62B7C0A;class=Gliadin;subclass=alpha
Triticum_aestivum_CS42_TGACv1_scaffold_641359_U_1BL-0.086709_3DS-0.073150	TGACv1-Glutens	mRNA	53567	54727	.	-	.	ID=TRIAE_CS42_U_TGACv1_641359_AA2093000.1;Parent=59CEE9A8577A72CFA2BB06EBB62B7C0A;Name=TRIAE_CS42_U_TGACv1_641359_AA2093000.1;Note=59CEE9A8577A72CFA2BB06EBB62B7C0A;class=Gliadin;subclass=alpha
Triticum_aestivum_CS42_TGACv1_scaffold_641359_U_1BL-0.086709_3DS-0.073150	TGACv1-Glutens	exon	53567	54727	.	-	.	ID=TRIAE_CS42_U_TGACv1_641359_AA2093000.1.exon1;Parent=TRIAE_CS42_U_TGACv1_641359_AA2093000.1
Triticum_aestivum_CS42_TGACv1_scaffold_641359_U_1BL-0.086709_3DS-0.073150	TGACv1-Glutens	CDS	53813	54661	.	-	0	ID=TRIAE_CS42_U_TGACv1_641359_AA2093000.1.cds1;Parent=TRIAE_CS42_U_TGACv1_641359_AA2093000.1
###
Triticum_aestivum_CS42_TGACv1_scaffold_641583_U_1BS-0.167173_4BL-0.150337	TGACv1-Glutens	gene	34605	35685	.	-	.	ID=6B0ABA8F2672A4C19BA00C38E3A12578;Name=6B0ABA8F2672A4C19BA00C38E3A12578;class=Gliadin;subclass=unknown
Triticum_aestivum_CS42_TGACv1_scaffold_641583_U_1BS-0.167173_4BL-0.150337	TGACv1-Glutens	mRNA	34605	35685	.	-	.	ID=TRIAE_CS42_U_TGACv1_641583_AA2098760.1;Parent=6B0ABA8F2672A4C19BA00C38E3A12578;Name=TRIAE_CS42_U_TGACv1_641583_AA2098760.1;Note=6B0ABA8F2672A4C19BA00C38E3A12578;class=Gliadin;subclass=unknown
Triticum_aestivum_CS42_TGACv1_scaffold_641583_U_1BS-0.167173_4BL-0.150337	TGACv1-Glutens	exon	34605	35685	.	-	.	ID=TRIAE_CS42_U_TGACv1_641583_AA2098760.1.exon1;Parent=TRIAE_CS42_U_TGACv1_641583_AA2098760.1
Triticum_aestivum_CS42_TGACv1_scaffold_641583_U_1BS-0.167173_4BL-0.150337	TGACv1-Glutens	CDS	34926	35537	.	-	0	ID=TRIAE_CS42_U_TGACv1_641583_AA2098760.1.cds1;Parent=TRIAE_CS42_U_TGACv1_641583_AA2098760.1
###
Triticum_aestivum_CS42_TGACv1_scaffold_642131_U_1BL-0.087873_3DS-0.064839	TGACv1-Glutens	gene	91163	92254	.	+	.	ID=82719E1D10F3846EC0B5B56831D7FFE5;Name=82719E1D10F3846EC0B5B56831D7FFE5;class=Gliadin;subclass=unknown
Triticum_aestivum_CS42_TGACv1_scaffold_642131_U_1BL-0.087873_3DS-0.064839	TGACv1-Glutens	mRNA	91163	92254	.	+	.	ID=Novel_24;Parent=82719E1D10F3846EC0B5B56831D7FFE5;Name=Novel_24;Note=82719E1D10F3846EC0B5B56831D7FFE5;class=Gliadin;subclass=unknown
Triticum_aestivum_CS42_TGACv1_scaffold_642131_U_1BL-0.087873_3DS-0.064839	TGACv1-Glutens	exon	91163	92254	.	+	.	ID=Novel_24.exon1;Parent=Novel_24
Triticum_aestivum_CS42_TGACv1_scaffold_642131_U_1BL-0.087873_3DS-0.064839	TGACv1-Glutens	CDS	91230	91643	.	+	0	ID=Novel_24.cds1;Parent=Novel_24
###
Triticum_aestivum_CS42_TGACv1_scaffold_642525_U_6DS-0.290766_7DS-0.185419	TGACv1-Glutens	gene	4096	4880	.	+	.	ID=637A262EA9DDEA8E1AD7C208C9106623;Name=637A262EA9DDEA8E1AD7C208C9106623;class=Prolamin;subclass=Farinin
Triticum_aestivum_CS42_TGACv1_scaffold_642525_U_6DS-0.290766_7DS-0.185419	TGACv1-Glutens	mRNA	4096	4880	.	+	.	ID=TRIAE_CS42_U_TGACv1_642525_AA2118960.1;Parent=637A262EA9DDEA8E1AD7C208C9106623;Name=TRIAE_CS42_U_TGACv1_642525_AA2118960.1;Note=637A262EA9DDEA8E1AD7C208C9106623;class=Prolamin;subclass=Farinin
Triticum_aestivum_CS42_TGACv1_scaffold_642525_U_6DS-0.290766_7DS-0.185419	TGACv1-Glutens	exon	4096	4880	.	+	.	ID=TRIAE_CS42_U_TGACv1_642525_AA2118960.1.exon1;Parent=TRIAE_CS42_U_TGACv1_642525_AA2118960.1
Triticum_aestivum_CS42_TGACv1_scaffold_642525_U_6DS-0.290766_7DS-0.185419	TGACv1-Glutens	CDS	4260	4712	.	+	0	ID=TRIAE_CS42_U_TGACv1_642525_AA2118960.1.cds1;Parent=TRIAE_CS42_U_TGACv1_642525_AA2118960.1
###
Triticum_aestivum_CS42_TGACv1_scaffold_642768_U_4AL-0.283649_6BS-0.205347	TGACv1-Glutens	gene	63234	64091	.	+	.	ID=875B30DEB4374D8D903E56FDC037D3E7;Name=875B30DEB4374D8D903E56FDC037D3E7;class=Gliadin;subclass=unknown
Triticum_aestivum_CS42_TGACv1_scaffold_642768_U_4AL-0.283649_6BS-0.205347	TGACv1-Glutens	mRNA	63234	64091	.	+	.	ID=Novel_14;Parent=875B30DEB4374D8D903E56FDC037D3E7;Name=Novel_14;Note=875B30DEB4374D8D903E56FDC037D3E7;class=Gliadin;subclass=unknown
Triticum_aestivum_CS42_TGACv1_scaffold_642768_U_4AL-0.283649_6BS-0.205347	TGACv1-Glutens	exon	63234	64091	.	+	.	ID=Novel_14.exon1;Parent=Novel_14
Triticum_aestivum_CS42_TGACv1_scaffold_642768_U_4AL-0.283649_6BS-0.205347	TGACv1-Glutens	CDS	63285	63800	.	+	0	ID=Novel_14.cds1;Parent=Novel_14
###
Triticum_aestivum_CS42_TGACv1_scaffold_642768_U_4AL-0.283649_6BS-0.205347	TGACv1-Glutens	gene	67270	67994	.	+	.	ID=8BD4A3B16B37C9806C86AE3C9216BC0B;Name=8BD4A3B16B37C9806C86AE3C9216BC0B;class=Gliadin;subclass=unknown
Triticum_aestivum_CS42_TGACv1_scaffold_642768_U_4AL-0.283649_6BS-0.205347	TGACv1-Glutens	mRNA	67270	67994	.	+	.	ID=Modified_TRIAE_CS42_U_TGACv1_642768_AA2123000.1;Parent=8BD4A3B16B37C9806C86AE3C9216BC0B;Name=Modified_TRIAE_CS42_U_TGACv1_642768_AA2123000.1;Note=8BD4A3B16B37C9806C86AE3C9216BC0B;class=Gliadin;subclass=unknown
Triticum_aestivum_CS42_TGACv1_scaffold_642768_U_4AL-0.283649_6BS-0.205347	TGACv1-Glutens	exon	67270	67994	.	+	.	ID=Modified_TRIAE_CS42_U_TGACv1_642768_AA2123000.1.exon1;Parent=Modified_TRIAE_CS42_U_TGACv1_642768_AA2123000.1
Triticum_aestivum_CS42_TGACv1_scaffold_642768_U_4AL-0.283649_6BS-0.205347	TGACv1-Glutens	CDS	67326	67871	.	+	0	ID=Modified_TRIAE_CS42_U_TGACv1_642768_AA2123000.1.cds1;Parent=Modified_TRIAE_CS42_U_TGACv1_642768_AA2123000.1
###
Triticum_aestivum_CS42_TGACv1_scaffold_642768_U_4AL-0.283649_6BS-0.205347	TGACv1-Glutens	gene	74932	76052	.	+	.	ID=394E0ACC074F30C0B3C29E4E9FD49CE5;Name=394E0ACC074F30C0B3C29E4E9FD49CE5;class=Prolamin;subclass=Farinin
Triticum_aestivum_CS42_TGACv1_scaffold_642768_U_4AL-0.283649_6BS-0.205347	TGACv1-Glutens	mRNA	74932	76052	.	+	.	ID=Novel_25;Parent=394E0ACC074F30C0B3C29E4E9FD49CE5;Name=Novel_25;Note=394E0ACC074F30C0B3C29E4E9FD49CE5;class=Prolamin;subclass=Farinin
Triticum_aestivum_CS42_TGACv1_scaffold_642768_U_4AL-0.283649_6BS-0.205347	TGACv1-Glutens	exon	74932	76052	.	+	.	ID=Novel_25.exon1;Parent=Novel_25
Triticum_aestivum_CS42_TGACv1_scaffold_642768_U_4AL-0.283649_6BS-0.205347	TGACv1-Glutens	CDS	75112	75954	.	+	0	ID=Novel_25.cds1;Parent=Novel_25
###
Triticum_aestivum_CS42_TGACv1_scaffold_643759_U_1BL-0.105004_3DS-0.094857	TGACv1-Glutens	gene	27300	28522	.	-	.	ID=B8E6C318A34BC2BEE8AEA802F532165B;Name=B8E6C318A34BC2BEE8AEA802F532165B;class=Gliadin;subclass=alpha
Triticum_aestivum_CS42_TGACv1_scaffold_643759_U_1BL-0.105004_3DS-0.094857	TGACv1-Glutens	mRNA	27300	28522	.	-	.	ID=TRIAE_CS42_U_TGACv1_643759_AA2134740.1;Parent=B8E6C318A34BC2BEE8AEA802F532165B;Name=TRIAE_CS42_U_TGACv1_643759_AA2134740.1;Note=B8E6C318A34BC2BEE8AEA802F532165B;class=Gliadin;subclass=alpha
Triticum_aestivum_CS42_TGACv1_scaffold_643759_U_1BL-0.105004_3DS-0.094857	TGACv1-Glutens	exon	27300	28522	.	-	.	ID=TRIAE_CS42_U_TGACv1_643759_AA2134740.1.exon1;Parent=TRIAE_CS42_U_TGACv1_643759_AA2134740.1
Triticum_aestivum_CS42_TGACv1_scaffold_643759_U_1BL-0.105004_3DS-0.094857	TGACv1-Glutens	CDS	27445	28320	.	-	0	ID=TRIAE_CS42_U_TGACv1_643759_AA2134740.1.cds1;Parent=TRIAE_CS42_U_TGACv1_643759_AA2134740.1
###
Triticum_aestivum_CS42_TGACv1_scaffold_643759_U_1BL-0.105004_3DS-0.094857	TGACv1-Glutens	pseudogene	34443	34670	.	-	.	ID=47E118FDD1D7829E4A1DE0EED25BAB90;Name=47E118FDD1D7829E4A1DE0EED25BAB90;class=Gliadin;subclass=alpha
Triticum_aestivum_CS42_TGACv1_scaffold_643759_U_1BL-0.105004_3DS-0.094857	TGACv1-Glutens	pseudogenic_transcript	34443	34670	.	-	.	ID=Pseudogene_4;Parent=47E118FDD1D7829E4A1DE0EED25BAB90;Name=Pseudogene_4;Note=47E118FDD1D7829E4A1DE0EED25BAB90;class=Gliadin;subclass=alpha
Triticum_aestivum_CS42_TGACv1_scaffold_643759_U_1BL-0.105004_3DS-0.094857	TGACv1-Glutens	pseudogenic_exon	34443	34670	.	-	.	ID=Pseudogene_4.exon1;Parent=Pseudogene_4
###
Triticum_aestivum_CS42_TGACv1_scaffold_644438_U_3AL-0.203679_1AL-0.194791	TGACv1-Glutens	gene	28488	29645	.	-	.	ID=499A178FEB63EB8FDE81595BFCCC23FA;Name=499A178FEB63EB8FDE81595BFCCC23FA;class=Glutenin;subclass=HMW
Triticum_aestivum_CS42_TGACv1_scaffold_644438_U_3AL-0.203679_1AL-0.194791	TGACv1-Glutens	mRNA	28488	29645	.	-	.	ID=Modified_TRIAE_CS42_U_TGACv1_644438_AA2139570.1;Parent=499A178FEB63EB8FDE81595BFCCC23FA;Name=Modified_TRIAE_CS42_U_TGACv1_644438_AA2139570.1;Note=499A178FEB63EB8FDE81595BFCCC23FA;class=Glutenin;subclass=HMW
Triticum_aestivum_CS42_TGACv1_scaffold_644438_U_3AL-0.203679_1AL-0.194791	TGACv1-Glutens	exon	28488	29645	.	-	.	ID=Modified_TRIAE_CS42_U_TGACv1_644438_AA2139570.1.exon1;Parent=Modified_TRIAE_CS42_U_TGACv1_644438_AA2139570.1
Triticum_aestivum_CS42_TGACv1_scaffold_644438_U_3AL-0.203679_1AL-0.194791	TGACv1-Glutens	CDS	28709	29587	.	-	0	ID=Modified_TRIAE_CS42_U_TGACv1_644438_AA2139570.1.cds1;Parent=Modified_TRIAE_CS42_U_TGACv1_644438_AA2139570.1
###
Triticum_aestivum_CS42_TGACv1_scaffold_646843_U_1BL-0.124917_4AL-0.089452	TGACv1-Glutens	gene	11152	12044	.	+	.	ID=E87A76B038728B772B4160C8839A84F5;Name=E87A76B038728B772B4160C8839A84F5;class=Gliadin;subclass=alpha
Triticum_aestivum_CS42_TGACv1_scaffold_646843_U_1BL-0.124917_4AL-0.089452	TGACv1-Glutens	mRNA	11152	12044	.	+	.	ID=TRIAE_CS42_U_TGACv1_646843_AA2147070.1;Parent=E87A76B038728B772B4160C8839A84F5;Name=TRIAE_CS42_U_TGACv1_646843_AA2147070.1;Note=E87A76B038728B772B4160C8839A84F5;class=Gliadin;subclass=alpha
Triticum_aestivum_CS42_TGACv1_scaffold_646843_U_1BL-0.124917_4AL-0.089452	TGACv1-Glutens	CDS	11152	11880	.	+	0	ID=TRIAE_CS42_U_TGACv1_646843_AA2147070.1.cds1;Parent=TRIAE_CS42_U_TGACv1_646843_AA2147070.1
Triticum_aestivum_CS42_TGACv1_scaffold_646843_U_1BL-0.124917_4AL-0.089452	TGACv1-Glutens	exon	11152	12044	.	+	.	ID=TRIAE_CS42_U_TGACv1_646843_AA2147070.1.exon1;Parent=TRIAE_CS42_U_TGACv1_646843_AA2147070.1
###
Triticum_aestivum_CS42_TGACv1_scaffold_647430_U_1BL-0.122447_3DS-0.102960	TGACv1-Glutens	gene	6382	7715	.	-	.	ID=1ADAAB76DB29FC1796B6D2E8570704AF;Name=1ADAAB76DB29FC1796B6D2E8570704AF;class=Gliadin;subclass=alpha
Triticum_aestivum_CS42_TGACv1_scaffold_647430_U_1BL-0.122447_3DS-0.102960	TGACv1-Glutens	mRNA	6382	7715	.	-	.	ID=TRIAE_CS42_U_TGACv1_647430_AA2147660.1;Parent=1ADAAB76DB29FC1796B6D2E8570704AF;Name=TRIAE_CS42_U_TGACv1_647430_AA2147660.1;Note=1ADAAB76DB29FC1796B6D2E8570704AF;class=Gliadin;subclass=alpha
Triticum_aestivum_CS42_TGACv1_scaffold_647430_U_1BL-0.122447_3DS-0.102960	TGACv1-Glutens	exon	6382	7715	.	-	.	ID=TRIAE_CS42_U_TGACv1_647430_AA2147660.1.exon1;Parent=TRIAE_CS42_U_TGACv1_647430_AA2147660.1
Triticum_aestivum_CS42_TGACv1_scaffold_647430_U_1BL-0.122447_3DS-0.102960	TGACv1-Glutens	CDS	6602	7462	.	-	0	ID=TRIAE_CS42_U_TGACv1_647430_AA2147660.1.cds1;Parent=TRIAE_CS42_U_TGACv1_647430_AA2147660.1
###
Triticum_aestivum_CS42_TGACv1_scaffold_648287_U_1BL-0.145944_5BL-0.087911	TGACv1-Glutens	gene	2167	5615	.	-	.	ID=694A07D0EB302096F884996AE14C69B9;Name=694A07D0EB302096F884996AE14C69B9;class=Gliadin;subclass=alpha
Triticum_aestivum_CS42_TGACv1_scaffold_648287_U_1BL-0.145944_5BL-0.087911	TGACv1-Glutens	mRNA	2167	5615	.	-	.	ID=TRIAE_CS42_U_TGACv1_648287_AA2148110.1;Parent=694A07D0EB302096F884996AE14C69B9;Name=TRIAE_CS42_U_TGACv1_648287_AA2148110.1;Note=694A07D0EB302096F884996AE14C69B9;class=Gliadin;subclass=alpha
Triticum_aestivum_CS42_TGACv1_scaffold_648287_U_1BL-0.145944_5BL-0.087911	TGACv1-Glutens	exon	2167	2374	.	-	.	ID=TRIAE_CS42_U_TGACv1_648287_AA2148110.1.exon1;Parent=TRIAE_CS42_U_TGACv1_648287_AA2148110.1
Triticum_aestivum_CS42_TGACv1_scaffold_648287_U_1BL-0.145944_5BL-0.087911	TGACv1-Glutens	CDS	2167	2374	.	-	0	ID=TRIAE_CS42_U_TGACv1_648287_AA2148110.1.cds1;Parent=TRIAE_CS42_U_TGACv1_648287_AA2148110.1
Triticum_aestivum_CS42_TGACv1_scaffold_648287_U_1BL-0.145944_5BL-0.087911	TGACv1-Glutens	exon	2479	2571	.	-	.	ID=TRIAE_CS42_U_TGACv1_648287_AA2148110.1.exon2;Parent=TRIAE_CS42_U_TGACv1_648287_AA2148110.1
Triticum_aestivum_CS42_TGACv1_scaffold_648287_U_1BL-0.145944_5BL-0.087911	TGACv1-Glutens	CDS	2479	2571	.	-	0	ID=TRIAE_CS42_U_TGACv1_648287_AA2148110.1.cds2;Parent=TRIAE_CS42_U_TGACv1_648287_AA2148110.1
Triticum_aestivum_CS42_TGACv1_scaffold_648287_U_1BL-0.145944_5BL-0.087911	TGACv1-Glutens	CDS	5207	5557	.	-	0	ID=TRIAE_CS42_U_TGACv1_648287_AA2148110.1.cds3;Parent=TRIAE_CS42_U_TGACv1_648287_AA2148110.1
Triticum_aestivum_CS42_TGACv1_scaffold_648287_U_1BL-0.145944_5BL-0.087911	TGACv1-Glutens	exon	5207	5615	.	-	.	ID=TRIAE_CS42_U_TGACv1_648287_AA2148110.1.exon3;Parent=TRIAE_CS42_U_TGACv1_648287_AA2148110.1
###
Triticum_aestivum_CS42_TGACv1_scaffold_656619_U_3DS-0.125089_1BL-0.119883	TGACv1-Glutens	gene	1	952	.	-	.	ID=2FDA2E2A72052D39229FB9B9CEEDA7A6;Name=2FDA2E2A72052D39229FB9B9CEEDA7A6;class=Gliadin;subclass=alpha
Triticum_aestivum_CS42_TGACv1_scaffold_656619_U_3DS-0.125089_1BL-0.119883	TGACv1-Glutens	mRNA	1	952	.	-	.	ID=TRIAE_CS42_U_TGACv1_656619_AA2151260.1;Parent=2FDA2E2A72052D39229FB9B9CEEDA7A6;Name=TRIAE_CS42_U_TGACv1_656619_AA2151260.1;Note=2FDA2E2A72052D39229FB9B9CEEDA7A6;class=Gliadin;subclass=alpha
Triticum_aestivum_CS42_TGACv1_scaffold_656619_U_3DS-0.125089_1BL-0.119883	TGACv1-Glutens	CDS	1	715	.	-	0	ID=TRIAE_CS42_U_TGACv1_656619_AA2151260.1.cds1;Parent=TRIAE_CS42_U_TGACv1_656619_AA2151260.1
Triticum_aestivum_CS42_TGACv1_scaffold_656619_U_3DS-0.125089_1BL-0.119883	TGACv1-Glutens	exon	1	952	.	-	.	ID=TRIAE_CS42_U_TGACv1_656619_AA2151260.1.exon1;Parent=TRIAE_CS42_U_TGACv1_656619_AA2151260.1
###
Triticum_aestivum_CS42_TGACv1_scaffold_665230_U_6BS-0.180241_5DL-0.104014	TGACv1-Glutens	gene	1326	2572	.	+	.	ID=2BBBED5F5521D3932476B4C83A7F3490;Name=2BBBED5F5521D3932476B4C83A7F3490;class=Gliadin;subclass=alpha
Triticum_aestivum_CS42_TGACv1_scaffold_665230_U_6BS-0.180241_5DL-0.104014	TGACv1-Glutens	mRNA	1326	2572	.	+	.	ID=TRIAE_CS42_U_TGACv1_665230_AA2153870.1;Parent=2BBBED5F5521D3932476B4C83A7F3490;Name=TRIAE_CS42_U_TGACv1_665230_AA2153870.1;Note=2BBBED5F5521D3932476B4C83A7F3490;class=Gliadin;subclass=alpha
Triticum_aestivum_CS42_TGACv1_scaffold_665230_U_6BS-0.180241_5DL-0.104014	TGACv1-Glutens	exon	1326	2572	.	+	.	ID=TRIAE_CS42_U_TGACv1_665230_AA2153870.1.exon1;Parent=TRIAE_CS42_U_TGACv1_665230_AA2153870.1
Triticum_aestivum_CS42_TGACv1_scaffold_665230_U_6BS-0.180241_5DL-0.104014	TGACv1-Glutens	CDS	1394	2335	.	+	0	ID=TRIAE_CS42_U_TGACv1_665230_AA2153870.1.cds1;Parent=TRIAE_CS42_U_TGACv1_665230_AA2153870.1
###
Triticum_aestivum_CS42_TGACv1_scaffold_667761_U_6BS-0.155497_5DL-0.082090	TGACv1-Glutens	gene	1955	2473	.	+	.	ID=C36F003697372BFAD8FE7064F41E5402;Name=C36F003697372BFAD8FE7064F41E5402;class=Gliadin;subclass=alpha
Triticum_aestivum_CS42_TGACv1_scaffold_667761_U_6BS-0.155497_5DL-0.082090	TGACv1-Glutens	mRNA	1955	2473	.	+	.	ID=Novel_26;Parent=C36F003697372BFAD8FE7064F41E5402;Name=Novel_26;Note=C36F003697372BFAD8FE7064F41E5402;class=Gliadin;subclass=alpha
Triticum_aestivum_CS42_TGACv1_scaffold_667761_U_6BS-0.155497_5DL-0.082090	TGACv1-Glutens	exon	1955	2473	.	+	.	ID=Novel_26.exon1;Parent=Novel_26
Triticum_aestivum_CS42_TGACv1_scaffold_667761_U_6BS-0.155497_5DL-0.082090	TGACv1-Glutens	CDS	1955	2473	.	+	0	ID=Novel_26.cds1;Parent=Novel_26
###
Triticum_aestivum_CS42_TGACv1_scaffold_684039_U_1BL-0.118884_3DS-0.103420	TGACv1-Glutens	gene	115	1499	.	+	.	ID=0990FD9A6545ED42494FEF229BAF7344;Name=0990FD9A6545ED42494FEF229BAF7344;class=Gliadin;subclass=alpha
Triticum_aestivum_CS42_TGACv1_scaffold_684039_U_1BL-0.118884_3DS-0.103420	TGACv1-Glutens	mRNA	115	1499	.	+	.	ID=TRIAE_CS42_U_TGACv1_684039_AA2159040.1;Parent=0990FD9A6545ED42494FEF229BAF7344;Name=TRIAE_CS42_U_TGACv1_684039_AA2159040.1;Note=0990FD9A6545ED42494FEF229BAF7344;class=Gliadin;subclass=alpha
Triticum_aestivum_CS42_TGACv1_scaffold_684039_U_1BL-0.118884_3DS-0.103420	TGACv1-Glutens	exon	115	1499	.	+	.	ID=TRIAE_CS42_U_TGACv1_684039_AA2159040.1.exon1;Parent=TRIAE_CS42_U_TGACv1_684039_AA2159040.1
Triticum_aestivum_CS42_TGACv1_scaffold_684039_U_1BL-0.118884_3DS-0.103420	TGACv1-Glutens	CDS	352	1086	.	+	0	ID=TRIAE_CS42_U_TGACv1_684039_AA2159040.1.cds1;Parent=TRIAE_CS42_U_TGACv1_684039_AA2159040.1
###
Triticum_aestivum_CS42_TGACv1_scaffold_718387_U_6BS-0.161439_5DL-0.081425	TGACv1-Glutens	gene	2	604	.	-	.	ID=37F565218FCE567AE638359888BAA32C;Name=37F565218FCE567AE638359888BAA32C;class=Gliadin;subclass=alpha
Triticum_aestivum_CS42_TGACv1_scaffold_718387_U_6BS-0.161439_5DL-0.081425	TGACv1-Glutens	mRNA	2	604	.	-	.	ID=Novel_27;Parent=37F565218FCE567AE638359888BAA32C;Name=Novel_27;Note=37F565218FCE567AE638359888BAA32C;class=Gliadin;subclass=alpha
Triticum_aestivum_CS42_TGACv1_scaffold_718387_U_6BS-0.161439_5DL-0.081425	TGACv1-Glutens	CDS	2	604	.	-	0	ID=Novel_27.cds1;Parent=Novel_27
Triticum_aestivum_CS42_TGACv1_scaffold_718387_U_6BS-0.161439_5DL-0.081425	TGACv1-Glutens	exon	2	604	.	-	.	ID=Novel_27.exon1;Parent=Novel_27
###
Triticum_aestivum_CS42_TGACv1_scaffold_730828_6BS	TGACv1-Glutens	gene	1	546	.	+	.	ID=2205852EF8426C8F64FF740BF86FAA37;Name=2205852EF8426C8F64FF740BF86FAA37;class=Gliadin;subclass=alpha
Triticum_aestivum_CS42_TGACv1_scaffold_730828_6BS	TGACv1-Glutens	mRNA	1	546	.	+	.	ID=Novel_28;Parent=2205852EF8426C8F64FF740BF86FAA37;Name=Novel_28;Note=2205852EF8426C8F64FF740BF86FAA37;class=Gliadin;subclass=alpha
Triticum_aestivum_CS42_TGACv1_scaffold_730828_6BS	TGACv1-Glutens	exon	1	546	.	+	.	ID=Novel_28.exon1;Parent=Novel_28
Triticum_aestivum_CS42_TGACv1_scaffold_730828_6BS	TGACv1-Glutens	CDS	1	546	.	+	0	ID=Novel_28.cds1;Parent=Novel_28
###
Triticum_aestivum_CS42_TGACv1_scaffold_735878_U_1BL-0.104482_3DS-0.094774	TGACv1-Glutens	gene	1	690	.	-	.	ID=54B22ED8FAE887E0CDBE7446F22146DF;Name=54B22ED8FAE887E0CDBE7446F22146DF;class=Gliadin;subclass=alpha
Triticum_aestivum_CS42_TGACv1_scaffold_735878_U_1BL-0.104482_3DS-0.094774	TGACv1-Glutens	mRNA	1	690	.	-	.	ID=Novel_29;Parent=54B22ED8FAE887E0CDBE7446F22146DF;Name=Novel_29;Note=54B22ED8FAE887E0CDBE7446F22146DF;class=Gliadin;subclass=alpha
Triticum_aestivum_CS42_TGACv1_scaffold_735878_U_1BL-0.104482_3DS-0.094774	TGACv1-Glutens	CDS	1	690	.	-	0	ID=Novel_29.cds1;Parent=Novel_29
Triticum_aestivum_CS42_TGACv1_scaffold_735878_U_1BL-0.104482_3DS-0.094774	TGACv1-Glutens	exon	1	690	.	-	.	ID=Novel_29.exon1;Parent=Novel_29
###
Triticum_aestivum_CS42_TGACv1_scaffold_735895_U_3DS-0.138241_1BL-0.106094	TGACv1-Glutens	gene	3	626	.	+	.	ID=395FCC8BB84FE64707F52241CC09A6A7;Name=395FCC8BB84FE64707F52241CC09A6A7;class=Gliadin;subclass=alpha
Triticum_aestivum_CS42_TGACv1_scaffold_735895_U_3DS-0.138241_1BL-0.106094	TGACv1-Glutens	mRNA	3	626	.	+	.	ID=Novel_30;Parent=395FCC8BB84FE64707F52241CC09A6A7;Name=Novel_30;Note=395FCC8BB84FE64707F52241CC09A6A7;class=Gliadin;subclass=alpha
Triticum_aestivum_CS42_TGACv1_scaffold_735895_U_3DS-0.138241_1BL-0.106094	TGACv1-Glutens	exon	3	626	.	+	.	ID=Novel_30.exon1;Parent=Novel_30
Triticum_aestivum_CS42_TGACv1_scaffold_735895_U_3DS-0.138241_1BL-0.106094	TGACv1-Glutens	CDS	3	626	.	+	0	ID=Novel_30.cds1;Parent=Novel_30
###
Triticum_aestivum_CS42_TGACv1_scaffold_735908_U_6BS-0.162615_5DL-0.096039	TGACv1-Glutens	gene	3	482	.	+	.	ID=A6416EC7384531ADA4ADA70DA5248F93;Name=A6416EC7384531ADA4ADA70DA5248F93;class=Gliadin;subclass=alpha
Triticum_aestivum_CS42_TGACv1_scaffold_735908_U_6BS-0.162615_5DL-0.096039	TGACv1-Glutens	mRNA	3	482	.	+	.	ID=Novel_31;Parent=A6416EC7384531ADA4ADA70DA5248F93;Name=Novel_31;Note=A6416EC7384531ADA4ADA70DA5248F93;class=Gliadin;subclass=alpha
Triticum_aestivum_CS42_TGACv1_scaffold_735908_U_6BS-0.162615_5DL-0.096039	TGACv1-Glutens	CDS	3	482	.	+	0	ID=Novel_31.cds1;Parent=Novel_31
Triticum_aestivum_CS42_TGACv1_scaffold_735908_U_6BS-0.162615_5DL-0.096039	TGACv1-Glutens	exon	3	482	.	+	.	ID=Novel_31.exon1;Parent=Novel_31
###
Triticum_aestivum_CS42_TGACv1_scaffold_735940_U_6BS-0.110754_5DL-0.078129	TGACv1-Glutens	gene	2	506	.	-	.	ID=EB163AD4D8A25FFA578C652F39B0341D;Name=EB163AD4D8A25FFA578C652F39B0341D;class=Gliadin;subclass=alpha
Triticum_aestivum_CS42_TGACv1_scaffold_735940_U_6BS-0.110754_5DL-0.078129	TGACv1-Glutens	mRNA	2	506	.	-	.	ID=Novel_32;Parent=EB163AD4D8A25FFA578C652F39B0341D;Name=Novel_32;Note=EB163AD4D8A25FFA578C652F39B0341D;class=Gliadin;subclass=alpha
Triticum_aestivum_CS42_TGACv1_scaffold_735940_U_6BS-0.110754_5DL-0.078129	TGACv1-Glutens	CDS	2	505	.	-	0	ID=Novel_32.cds1;Parent=Novel_32
Triticum_aestivum_CS42_TGACv1_scaffold_735940_U_6BS-0.110754_5DL-0.078129	TGACv1-Glutens	exon	2	506	.	-	.	ID=Novel_32.exon1;Parent=Novel_32
###
