# Supplementary material for: An improved assembly and annotation of the allohexaploid wheat genome identifies complete families of agronomic genes and provides genomic evidence for chromosomal translocations
Source: Genome Res. 2017 May;27(5):885–96. doi: 10.1101/gr.217117.116 (PMC5411782; doi:10.1101/gr.217117.116)
Supplement: Supplemental Material [file supp_gr.217117.116_Supplemental_Files_S15-S26.zip › Supplemental_File_S24.fa]

>Pseudogene_13 gene=F862BB3F25C89AA1E56BE558E8B2874D class=Glutenin subclass=HMW
TACTACCCAACTTCTCTGCAACAGCCAGTACAAGGGCAACAAGGGCACTACCCAGCTTCTCAGCACCAGCCAGGGCAGGG
GCAACAAGGGCACCACCCAACTTCTCTGCAGCAGTCAGGACAAGGGCAACAAGGGCACCACCCAGATTCTCTACAGCAGC
CAGGACAAGGGAAACAAACAGGACAGCGAGAACAAAGGCAACAACCAGGACAAGGGCAACAAACAGGACAAGGGCAACAG
CCAGAACAAGAGCAACAACCAGGACAAGGGCAACAAGGGTACTATCCAACTTATCTGCAACAGCCAGGACAAGGGCAACA
GCCAGAACAATGGCAACAACCAGTACAAGGTCAACAAGGGCACTACCCAGCTTCTCTGCAGTAGTCAGGACAAGGACAAC
AAGGGCACTACCCAGCTTCTCTGCAGCAGCTAGGACAAGGACAACCAGGACAAACGCAACAACCAGGACAAGGGCAACAG
CCAGAACAAGAGGAACAATCAGGACAAGGGCAACAAGGGTACTATCCAACTTCTCCGCAGCAACCAGGACAAGGGCAACA
ACCAGGACAAGGGCAACAAGGGCACTTCCCAACTTCTGGACAAGCGCAACAACCAGGACAAGGCCAACAAATAGGACAAG
CACAACAACTAGGACAAGGGCAACAAGGATACTACCCAACTTCTCTGCAGCAGCCAGGACAAGAGCAACAGTCAGGACAA
GGGCAACAGTTAGGACAAGGACACCAACCAGGACAAGGGCAACAATCAGGACAAGAGCAACAAGGCTACGGCACCCCATA
CCATGTTAGCGTGGAGCAGCAAGCGGCCAGCCCAAAAGTGGCAAAGGCGCACCATCCGGTGGCACAGCTGCCGACAATGT
GCCAGATGGAGGGGGGCGACGCATTGTCGGCTAGCCAG
>Pseudogene_11 gene=23AD3D4239798D7CEF95F541716AB51A class=Prolamin subclass=Globulin
GGTAAGTTCGTCATCTTCTTCGCGGTGTTCCTGGCGGCCCTGGTAGCCGTCTCCGCCACCCAAGGCGTCACGGACGCGCA
GTGCCGGGGCGAGGTCCAGGAGAAGCCGCTCCTCGCGTGCCGGCAGATCCTCGAGCAGCAGCTGACCGGCCGCGCCGGCG
AGGGCGCCGTCGGCGTCCCGCTGTTTCAGGCACAATGGGGCGCCAGGGAGCGGTGCTGCCAGCAGCTCGAGGGCGTCAGC
CGTGAGTGCCGCTGCGCCGCCCTCCGCGGCATGGTGCGGGACTAGGAGCAGTCCATGCCGCCGCTGGGA
>Pseudogene_12 gene=89BC4080FD6D7B10D2A2E36EE1734366 class=Glutenin subclass=LMW
ATCCCTATTGTTCATCCATCCGTTTTGCAGCAGCTAAACCCATGCAAGGTATTCCTCCAGCAGCAATGTAGCCCTGTGGC
AATGCCACAACGTCTTGCTAGGTCGCAGATGTGGCAGCAGAGCAGTTGCCATGTGATGCGGCAACAATGTTGCCAACAAT
TGCCGCGAATCCCTGAACAATCCCGCTATGTGGCAATCCGTGCTATCATCTTGTCCATCATCCTGCAAGAACAACAATAG
GGTTTTGTCCAACCTCAGCAGCAACAACCCCAACAGTCGGTTCAAGGTGTCTACCAACCCCAACAGCAGTCGCAGCAGCA
GCTCGGACAATGTTCTTTCCAACAACCTCAACAACAACTGGGTCAACAGCCTCAACAACAACATGTACAATAGGGTACTT
GCAGCCACACCAGATAGCTCGCCTCGAGGTGATGACTTCCATTGCCCTCAGTACCCTGCCAACGATGTGCAGTGTTAATG
TGCCGTTGTACAGCTCCATCACTAGTGTGCCATTCGGTGTTGGCAGCGGAGTTGGTGCCTAC
>Pseudogene_1 gene=ADF50D60A2EC98A805D380C5747B8C36 class=Gliadin subclass=unknown
TTGCATGAAAATGTTTGCGCGGTGATGCGGAAAGAGTGTTGTGAGCAGTTCATGCAGCTCCCTGAGCAGTCATGATGCCT
GGCCATCAATACTGTCGTCCATGCCATTATTTTGCATCATCATCATCAACAATAACAACAACAATACTCGTGGGGTGTGG
GCACCTTCAAGCTACCTCAACAACAATACCCGTCGGGCCAGGGCTCCATCCAACCTCCATTTGAGGCAATAAGGATGTTT
GTCTTGCAAACACTACCGGCGGTGTGCGGTGCGTATGTCTCACAATATCGCTCCACCATCACCGACTCATTTGGTGGCAT
CGTTGGTAAC
>Pseudogene_2 gene=7F57689FAF14B33713921E640A1BFC07 class=Gliadin subclass=alpha
GGCTCCTTCCAGCCATCTCAGCAAAACCCACAGGCCTAGGGCTCTGTCCAGCCTCAACAACTGCCCCAGTTCGAGGAAAT
AAGGAACCTAGCGCTGCAGACTCTACCAACAATGTGCAATGTCTACATCCCTCCATATTGCTCGGCCACCATTGCGCCAT
TTGGCATCGTCGGTAGTAAC
>Pseudogene_5 gene=50CC2C82F4954F14A99B676B849949B4 class=Gliadin subclass=alpha
TGCAGGGATGTCGTCTTGCAACAACCCAACATAGCACATGCAAGCTCACAAGTATCACAACAAAGTTACCATCTGTTGCA
ACAATTATGTTGTTAGCAACTGTGGCAGACCCCCGAGCTGTCACGGTGCCAAGTCATCCACAATGTCGTTCATGCTATTA
TTCTCCATCAACAACAACAACAAAAACAACAACAACAACAACAACAACAACCGTCGAGCCAGGTCTTCTAGCAGCAACCT
CAGCAACAATATCCATCAGCCCAGGGCTCCTTCCAGCCATCTGAGCAAAACCCACAGGCCGATGGCTTTGTCCAACCTCA
GCAACTGCCGCAGTTTGAGTAAATAAGGAACCTAGCGCTGCAGACACTACCAGCAATGTGCAATGTCTACATCCCTCCAT
ATTGCTCGACCACCATTGCGCCATTTGGCATCGTGAGTACTAAT
>Pseudogene_6 gene=6AF86DE1EE625C319AE81692227BE944 class=Gliadin subclass=alpha
CTCAACCATCATTCTCATAAGTAGAGTGCATCGTTCAAGCCAAGCAAGCAGTGGTCAATACAAATCCACCATGCCCTCCT
TGCTATCGTGGCGACCACCGCCACAACTGCAGTTAGAGTTCCAGTGCCACAATTGCAGCCACAAAATCCATCTCAGCAAC
AACCACAAGAGCAAGTTCTATTGGTGCAACAACAACCATTTCTAGGGCAGCAACAACAACAATTTCCAGGGCAGCAATAA
CCATTTCGACCACAACAGCCATATCCGCAGCCGCAACTATTTCCTCCAAAACTACCATATCCGCAGCCGCAACCATTTAC
ACCACATCAATCATATCCACAACCACAACCACAGTATCCGCAACCACAACAAGCAATTTCGCAGCAACAAGGACAACAAC
AACAACAACAACAAATCCTTCAACAAATTCTGCAACAACAACTGATTCCATGCAGGGATGTCGTCTTGCAACAACCCAAC
ATAGCACATGCAAGCTCACAAGTATCTCAACAAAGTTACCATCTATTGCAACAATTATGTTGTCAGCAACTGTGGCAGAC
CCCCGAGCTGTCACAGTGCCAAGTCATCCACAATGTCGTTCATGCTATTATTCTGCATCATCAATAACAACAAAAACAAC
AACAACAACCGTCGAGCCAGGTCTTCTACCAGCAGCCTCAGCAACAATATCCATCAGGCCACGGCTCCTTCCAGCCATCT
CAGCAAAACCCACAGACCCAGGGCTTTGTCCAACCTCAGCAACTGCTGCAGTTTGAGGAAATAAGGAACGTAGCGCTGCA
GACACTACCAGCAATGTGCAATGTCTACATCCCTCCATATTGCTCGACCACCATTGCGCCATTTGGCATCGTGAGTACTA
ACTGAGAAGTGAAGAACTCTAGTACTAGATATATGAAACACCGTTTTCTTAGACCATGGTTTGGTCATTGTAGCGGTGAA
GAATAAAGTGACATGCACTATCATGTAAGAACTCGAACTAGACTATTTCAAACTTGGAAATAAAAGACAAACACAGGTCT
TGTCTG
>Pseudogene_7 gene=610FACF3921085D458AB56FCD5FB83D6 class=Gliadin subclass=alpha
AGGACACGGACAGCATGCATGCTAATTCCTAATACTACACGGCTTGCAAACCGGCCACCCCAAGTACATCTCAACTTACC
TAGTTAATTATCCGACCAGCTTGATCACGATTACACCAAACTAACTCAGGCATTGTTTGGATTATCCCAACAATCACCCC
TAATCCAAACATCCGTCTCTTTATCCGACGACACACAAGACACGCAGACGACCACCTGTTCATCTTGTTAGGCTGGCTGC
GTCCGGTGACGCAACTTACAACAACAACAACAACAACAAATCCTTCAACAAATTCTTCAACAAATTCTGCAACAACAACA
ACAACTGATTCCATGCAGGGATGTCGTCTTGAAACAACACAACATAGCGCATGCAAGCTCACAAGTATTGCAACAAAGTA
GTTACCAACTATTGCAACAATTATGTTGTCAACGGTTGTGGCAGATCCCCGAGCAGTCGCGGTGCCAGGCCATCCACAAT
GTCGTCCATGCTATTATTCTGCAACAACAACAACAACAACAACAACAACAACAACAACAACAACAACAACAACAACAACA
ACAACAACCGTCGAGCCAGATCTCCCTCCAGCAGCCTCAACAACAGTATCCATCAGGCCAGGGCTCCTTCCAGCCATCTC
AGCAAAACCCACAGGCCCAGGGCTCTGTCCAGCCTCAACAACTGCCCCAGTTCGAGGAAATAAAGAACCTAGCGCTGCAG
ACGCTACCGGCAATGTGCAATTTCTACATCCCTCCATATTGCTCGACCACCATTGCGCCATTTGGCATCTTCGGTACTAA
C
>Pseudogene_8 gene=29AD62ED528EF980D2F721E71B8EA265 class=Gliadin subclass=alpha
ATCCATCATTCTCGTAAGTAGAGCGCACCATTCAAGCCAAGCAAGCAGTGGTCAATACAAATCCACCATGAAGACCTTTC
TCATCCTTGCCCTCCTTGCTATCGCGGCGACCACCGCCACAACTGCAGTTAGAGTTCCAGTGCCACAATTGTAGCCGCAA
AATCCATCTCAACAACGACCACAATAGTAATTTCCGTTGGTGCAACAACAACAATTTCCAGGGCAGCAACAACCATTCCC
ACCACAACAGCCATATCCGCAGCCGCAACCGTTTCTGTCACAACAACCATATTCGCAACCGTAACCATTTCCGCCACAAC
TACCATATCCACAAGCGCAACCATTTCCAACACAACAACCATATCCACAACCGCAACCACAGTATCCGCAACCACAACAA
CCAATTTCGCAGCAGCAGCAGCAGCAACAACAACAACAACAACAACAACAACAACAAATCCTTCAACAAATTCTGCAACA
ACAAATGATTCCATGCAGGGATGTCGTCTTGCAACAACACAACATTGCATATGCAAGCTCACAAGTATTGCAACAAAGTA
GTTACCAACTGTTGCAACAATTATGTTGTCAGCAGCTGTGGCAGATCCCCGAGCAGTCGCGGCGCCAAGCCATCCACAGT
GTCGTTCATGCTATTATTTTCCATCATCATCAACAACAACAACCGTCGAGCCAGGTCTCCTACCAGCAGCCTCAACAACA
ATATCCATCAAGCCAGGGCTCCTTCTAGCCATCTCAGCTAAACCCACAGGCCCAGGGCTCTGTCCAGCCTCAACAACTGC
CCCGGTTCAAGGAAATAAGTAACCTAGCGCTGCAGATGCTGCCAGCAATGTGCAATGTCTACATCCCTCCATATTGCTTG
AGCACCATTGTGCCATTTGGCATCTTCGGTACTAACTAATAAGAGAAGAACTCTAGTACTAGACATATGAAACACCGTTT
TCTTAGTCCATGGTTTGGTCGTTGTAGCGGTGAAAAAATAAAGTGACATGCACTATCATGTAAGAACCCGAACTATACTA
GTTCAAACTTGGGAATAAAAGACAAACACAGGTCTTGTCTGCATATGGTTGTATGTTTGAGTTCCATTCATGTGCCCGTT
CACAAGTTCACCCCTATTTATATACATTATGCATTAAGTAGATATTTATGTTGCATTAATCTAAACAT
>Pseudogene_9 gene=EBA3E563ACDF6BC948961515DC243C2D class=Gliadin subclass=alpha
TGCAGGGATGTCGTCTTGCAACAACACAACATAGCGCATGCAAGCTCACAAGTATTGCAACAAAGTAGTTACCAACTGTT
GCAACAATTATGTTGTCAACGGTTGTGGCAGATCCCCGAGCAGTCGCGGTGCCAAGCCATCCACAATGTTGTTCATGCTA
TTATTCTGCAACAACAACAACAACAACAACAACAACAACAACCGTCGAGCCAGGTCTCCTACCAGCAGCCTCAGCAACAA
TATCCATCGGGCCAGGGCTCCTTCCAGCCATCTCAGCAGAACCCATAGGCCTAGGGCTCTGTCCAGTCTCAACAACTTCC
CCAGTTCGAGGAAATAAGGAACCTAGCGCTGCAGACGCTACCGGCAATGTGCAATGTCTACATCCCTCCATATTGCTCGA
CCACCATTGCGCCATCTGGCATCTTCGGTACTAAC
>Pseudogene_10 gene=93FF7945D51D3798CBD68E6A68ED5E53 class=Gliadin subclass=alpha
TGCAGGGATGTCGTCTTGCAACAACACAACATAGCGCATGCAAGCTCACAAGTATTGCAACAAAGTAGTTACCAACTGTT
GCAACAATTATGTTGTCAACGGTTGTGGCAGATCCCCGAGCAGTCGCGGTGCCAAGCCATCCACAATGTCGTTCATGCTA
TTATTCTGCAACAACAACAACAACAACAACAACAACAACAACAACAACAACAACAACAACCGTCGAGCCAGGTCTCCTAC
CAGCAGCCTCAGCAACAATATCCATCGGGCCAGGGCTCCTTCCAGCCATCTCAGCAGAACCCATAGGCCCAGGGCTCTGT
CCAGTCTCAACAACTTCCCCAGTTCGAGGAAATAAGGAACCTAGTGCTGCAGACGCTACCGGCAATGTGCAATGTCTACA
TCCCTCCATATTGCTCGACCACCATTGCGCCATCTGGCATCTTCGGTACTAAC
>Pseudogene_3 gene=553B28BD85229BFEEBC509AA5EF8B24B class=Gliadin subclass=alpha
CCTCATCCATCATTCTCATAAGTAGAGTGCATCATTCAAGCCAAGCAAGCAGTGGTCAATACAAATCCACCATGAAGACC
TTTCTCATCCTTGCCCTCCTTGCTATCGTGGAGACCACCACCACAACTGCAGTTAGAGTTCCAGTGCCACAATTGCAGCC
ACAAAATCCATCTCAGCAACAACCACAAGAGCAAGTTCCATTGGTGCAACAACAACAATTTCTAGGGCAGTAACAACAAC
AATTTCCAGGGCAACAACAACCATTTCCACCATAACAGCCATATCCGCAGCCGCAACCATTTCTGCCACAACTACCATAT
CCGCAGCCGCAACCATTTCCACCACAACAATCATATCCACAACCACAACCACAATATCCGCAACCACAACAACCAATTTC
GCAGCAACAAGCACAACAACAACAACAACAACAACAACAACAACAAATCCTTCAACAAATTCTGCAACAACAACTGATTC
CATGCAGGGATGTCGTCTTGCAACAACCCAACATAGCACATGCAAGCTCACAAGTATTGCAACAAAGTTACCAACTGTTG
CAACAATTATGTTGTCAGCAACTGTGGCAGACCCCCGAGCAGTCACGGTGCCAAGCCATCCACAATGTCATTCATGCTAT
TATTTTGCATCAACAACAACAACAACAACAACAACAACAACAACAACAACAACAANCAACAACAACAACAACAACAACAA
CAACAACAACAACAACAACAACAACAACAACAACAACAACAACAACAACAACAACAACAACCGTCGAGCCAGGTCTCCTA
CCAGCAGCCTCAGCAACAATATCCATCAGGCCAGGGCTCCTTCCAGCCATCTCAGCAAAACCCACAGGCCCAGGGCTTTG
TCCAACCTCAGCAACTGCCGCAGTTCGAGGAAATAAGGAACCTAGCGCTACAGACGCTACCAGCAATGTGCAATGTCTAC
ATCCCTTCATATTGCTCGACCACCATTGCGCCATTTGGCATCATGAGTACTAACTGAGAAGAGAAGAACTCTATTACTAG
ATATATGAAACACCGTTTTCTTAAAACATGGTTTGGTCGTTGTAGCGGTGAAAAATAAAGTGACATGCACTATCATGTAA
GAACCCGAACTAGACTATTTCAAACTTGGAAATAAAAGACAAACAC
>Pseudogene_4 gene=47E118FDD1D7829E4A1DE0EED25BAB90 class=Gliadin subclass=alpha
CCGTTGAGCCAGGTCTCCTTCCAGCAGCCTCAGCAACAATATCCATCAGGCCAGGGCTCCTTCCAGCCATCTCAGCAAAA
CCCACAGGCCCAGGGCTCTTTCCAGCCTCAACAACTGCCCCAGTTTGAGGAAATAAGGAACCTAGCGCTACAGACGCTAC
TTGCAATGTGCGATGTCTATATCCCTCCATATTGCACCATTGCTCCATTTGGCATCTTTGGTACTAAC
