# Supplementary material for: An improved assembly and annotation of the allohexaploid wheat genome identifies complete families of agronomic genes and provides genomic evidence for chromosomal translocations
Source: Genome Res. 2017 May;27(5):885–96. doi: 10.1101/gr.217117.116 (PMC5411782; doi:10.1101/gr.217117.116)
Supplement: Supplemental Material [file supp_gr.217117.116_Supplemental_Files_S15-S26.zip › Supplemental_File_S25.fa]

>Triticum_aestivum_CS42_TGACv1_scaffold_577042_7BL
GGAGACATGCAGACATGACCGAGACGTTCTCCGGTCAATAACCAACAGCGGGATCTGGATACCCATGTTGTCTCCCACATGTTCCACGATGATCTCATCGGATGAACCACGATGTCAAGGACTCAATCGATCCCGTATACAATTCCCTTTGTCTAGCGGTATTTTACTTGCCCGAGATTCGATCGTCGGTATCCAATACCTTGTTCAATCTCGTTACCGGCAAGTCACTTTACTCGTTCCGTAACACATCATCCAATGATCAACTCCTTGGTCACATTGCGCATATGATGATGTCCTACCGAGTGGACCCAGAGATACCTCTCCGTTTACACGGAGTGACAAATCCCAGTCTCGATCCGCATAAAACAATAGATACTTTCGGAGATACCTGTAGTGCACCTTTATAGTCACCCAGTTACGTTGTGACGTTTGATACACCCAAAGCACTCCTACGGNNNNNNNNNNNNNNNNNNNNNNNNNNNNNNNNNNNNNNNNNNNNNNNNNNNNNNNNNNNNNNNNNNNNNNNNNNNNNNNNNNNNNNNNNNNNNNNNCTATGTATTCACACGTGTATTACGATTTCCGGATAATACAGTTATAGCATGAATAAAAGACTGTTATCATGAACAAAGAAATATAATAATAACTTATTTATTATTGCCTCTAGGGCATATTTCCAACAATTTCTTGTAGTGGATTATCCTCTTATATAAAGTAAATCAGGGAATATGATTGTATAACAATATCCCATTGCCCAATTACATTCTCTAGAAGTTTTAGCTTCATTTTTTCTTATAACATTCATGGACAACCAACTGAGGCTATTGTGTTCTGAATGTCTGGGGTTGTGCTACCATAAGTTTAGCACCTTACATTGTACCATTTTGGCATGTCCACTTGAAACTGTGTCGGTTTCGCAAAACAGAAAATCCATTATAAAAGACCCTGCACAATTTTTTACCCGACATGTTTTGCATATCTTGTTTTTGATGCTTGCCTCTTACTATTGGATAGACTAAAACATTTTTCGGTCACTTTATCTTGTTGCAGTCTGATCAGATTCAGATGCTATGTTAGTTTTACAAAGTTGACCATATACATTATTTGGACTTATCCTTCGGAATTGAAATTGTGTTATGGTTTAAAAAAAATTCAAAGATTTAGATTATTGTTGCTTACCCAATCAGAAATGGCTTATGAAATGGAACTGCCATCCAAGAGTTTGCATAAGCCATTTCTGATTGGGTAAGCAACAATAATCTAATTATTTTTTGGTTCGTGTCTTCATGAAGTTGTCTCGCCAACTATTACTTCTACTACTATGGCTAACGGTTTAGCAATAAAGTAAAGTAATTACATGGCGTTTTCAATGACACGCAGGTCATACAATAAATTAAGACAACTCCTATGGCTCCTGCCGATTGTCATACTCATCGACATGCAAGTCCTGATTCCTATTACAAGAACATGATCAATCTCATACATCACATATATCATTCATCACATTCTTTTGGCCATATCACATCACATCACATAGCATACCCTGCAAAAACAAGTTAGACGTCCTCTAATTGTTGTTGCATGTTTTACGTGGCGGTTTCTAGCAAGAACGTTTCTTACCTACGCAAAAGCCACAAGGTGATATGCCAATTGCTATTTACCCTTCATAAGGACCCTTTTCATCGAATCCGATCCGACTAAAGTGGGAGAGACTGGCACCCGCTAGCCACCTTTATGCAACAAGTGCATGTCAGTCGGTGGAACCTGTCTCACGTAAGCGTACGTGTAATGTCGGTCCGGGCCGCTTCATCCCACGATGCCGCCGAATCAAGATAGGACTAGTAACGGTAAGCAAATTGAACAAACCAACGCCCACAACTACTTGTGTTCTACTCGTGCAAAGAATCTACGCAATAGACCTAGCTCATGATGCCACTGTTGGGGAACGTAGCAGAAATTCAAAATTTTCTACGCATCACCAAGATCAATCTATGGAGTAACTAGCAACGAGAGAGAGGGGAGTGCATCTTCATACCCTTGAAGATCGCGATGTGGAAGCGTTGCAAGAACGCGGTCGGTGGAGTCGTTCACTAAGCGATTCAGATTGCGGCCGAATTCGATCTAGGCACCGAACAACGGTGTCTCCGCGTTCAACACACGTACAGCCCGAGGACGTCTCCCATGCCTTGATCCAGCAAGGAGAGAGGGAGAGGTTGGGGAAGACTCCATCTAGCAGCAGCACAACAGCATGGTGGTGGTGGAGGAGCGTGGTGATCCAGCAGGGCTTCGCCAAGCACCGCGAGATATGAGGAGAAAGAGAGGTAGGGCTGCGCCAACAGGAGAAGAACTTCGTGTGTTGGGCTGCCCCTTTGCCTCCACTATATATAGGGGGAGAGGGGGGGGGGGCTGCGCCCCCACCTAGGGTTCCACTCCTAGGGGCGGCGGCCAGCCCTGGATCCCATCTAGGGGCGGCCAAGGGGGGGGAGGAGTGCCTCCCAAGTCAAGTGGAGGCCCTCCCCCTTAGGGTTTCCCCTCTCCCATGCGCATGGGCCTTGGGGGGGCTGGTGCCCCTAGCCCATTAAGGCTAGGGCGCCCCTTATAGCCCATGCTGCTGTATTGGACGTGGTGGAACATTTTCCGGACCTCCGGACCCCTCCGGAATCCTCCGGAACCTTCCGGAAGCTTCCCGGTACAATACCGGAAAAAACCGAACTTTTCCCGGAACCCGAACAACAACTTTCCATATATAAATCTTTACCTCCGGACCATTTCGGAACTCCTCGTGACGTCCGGGATCTCATCCGGGACTCCGAACAACATTCGGTAACCACATACAAACTTCCTTTATAACCCTAGCGTCATCGAACCTTAAGTGTGTAGACCCTACGGGTTCGGGAACCATGCAGACNNNNNNNNNNNNNNNNNNNNNNNNNNNNNNNNNNNNNNNNNNNNNNNNNNNNNNNNNNNNNNNNNNNNNNNNNNNNNNNNNNNNNNNNNNNNNNNNNNNNNNNNNNNNNNNNNNNNNNNNNNNNNNNNNNNNNNNNNNNNNNNNNNNNNNNNNNNNNNNNNNNNNNNNNNNNNNNNNNNNNNNNNNNNNNNNNNNNNNNNNNNNNNNNNNNNNNNNNNNNNNNNNNNNNNNNNNNNNNNNNNNNNNNNNNNNNNNNNNNNNNNNNNNNNNNNNNNNNNNNNNNNNNNNNNNNNNNNNNNNNNNNNNNNNNNNNNNNNNNNNNNNNNNNNNNNNNNNNNNNNNNNNNNNNNNNNNNNNNNNNNNNNNNNNNNNNNNNNNNNNNNNNNNNNNNNNNNNNNNNNNNNNNNNNNNNNNNNNNNNNNNNNNNNNNNNNNNNNNNNNNNNNNNNNNNNNNNNNNNNNNNNNNNNNNNNNNNNNNNNNNNNNNNNNNNNNNNNNNNNNNNNNNNNNNNNNNNNNNNNNNNNNNNNNNNNNNNNNNNNNNNNNNNNNNNNNNNNNNNNNNNNNNNNNNNNNNNNNNNNNNNNNNNNNNNNNNNNNNNNNNNNNNNNNNNNNNNNNNNNNNNNNNNNNNNNNNNNNNNNNNNNNNNNNNNNNNNNNNNNNNNNNNNNNNNNNNNNNNNNNNNNNNNNNNNNNNNNNNNNNNNNNNNNNNNNNNNNNNNNNNNNNNNNNNNNNNNNNNNNNNNNNNNNNNNNNNNNNNNNNNNNNNNNNNNNNNNNNNNNNNNNNNNNNNNNNNNNNNNNNNNNNNNNNNNNNNNNNNNNNNNNNNNNNNNNNNNNNNNNNNNNNNNNNNNNNNNNNNNNNNNNNNNNNNNNNNNNNNNNNNNNNNNNNNNNNNNNNNNNNNNNNNNNNNNNNNNNNNNNNNNNNNNNNNNNNNNNNNNNNNNNNNNNNNNNNNNNNNNNNNNNNNNNNNNNNNNNNNNNNNNNNNNNNNNNNNNNNNNNNNNNNNNNNNNNNNNNNNNNNNNNNNNNNNNNNNNNNNNNNNNNNNNNNNNNNNNNNNNNNNNNNNNNNNNNNNNNNNNNNNNNNNNNNNNNNNNNNNNNNNNNNNNNNNNNNNNNNNNNNNNNNNNNNNNNNNNNNNNNNNNNNNNNNNNNNNNNNNNNNNNNNNNNNNNNNNNNNNNNNNNNNNNNNNNNNNNNNNNNNNNNNNNNNNNNNNNNNNNNNNNNNNNNNNNNNNNNNNNNNNNNNNNNNNNNNNNNNNNNNNNNNNNNNNNNNNNNNNNNNNNNNNNNNNNNNNNNNNNNNNNNNNNNNNNNNNNNNNNNNNNNNNNNNNNNNNNNNNNNNNNNNNNNNNNNNNNNNNNNNNNNNNNNNNNNNNNNNNNNNNNNNNNNNNNNNNNNNNNNNNNNNNNNNNNNNNNNNNNNNNNNNNNNNNNNNNNNNNNNNNNNNNNNNNNNNNNNNNNNNNNNNNNNNNNNNNNNNNNNNNNNNNNNNNNNNNNNNNNNNNNNNNNNNNNNNNNNNNNNNNNNNNNNNNNNNNNNNNNNNNNNNNNNNNNNNNNNNNNNNNNNNNNNNNNNNNNNNNNNNNNNNNNNNNNNNNNNNNNNNNNNNNNNNNNNNNNNNNNNNNNNNNNNNNNNNNNNNNNNNNNNNNNNNNNNNNNNNNNNNNNNNNNNNNNNNNNNNNNNNNNNNNNNNNNNNNNNNNNNNNNNNNNNNNNNNNNNNNNNNNNNNNNNNNNNNNNNNNNNNNNNNNNNNNNNNNNNNNNNNNNNNNNNNNNNNNNNNNNNNNNNNNNNNNNNNNNNNNNNNNNNNNNNNNNNNNNNNNNNNNNNNNNNNNNNNNNNNNNNNNNNNNNNNNNNNNNNNNNNNNNNNNNNNNNNNNNNNNNNNNNNNNNNNNNNNNNNNNNNNNNNNNNNNNNNNNNNNNNNNNNNNNNNNNNNNNNNNNNNNNNNNNNNNNNNNNNNNNNNNNNNNNNNNNNNNNNNNNNNNNNNNNNNNNNNNNNNNNNNNNNNNNNNNNNNNNNNNNNNNNNNNNNNNNNNNNNNNNNNNNNNNNNNNNNNNNNNNNNNNNNNNNNNNNNNNNNNNNNNNNNNNNNNNNNNNNNNNNNNNNNNNNNNNNNNNNNNNNNNNNNNNNNNNNNNNNNNNNNNNNNNNNNNNNNNNNNNNNNNNNNNNNNNNNNNNNNNNNNNNNNNNNNNNNNNNNNNNNNNNNNNNNNNNNNNNNNNNNNNNNNNNNNNNNNNNNNNNNNNNNNNNNNNNNNNNNNNNNNNNNNNNNNNNNNNNNNNNNNNNNNNNNNNNNNNNNNNNNNNNNNNNNNNNNNNNNNNNNNNNNNNNNNNNNNNNNNNNNNNNNNNNNNNNNNNNNNNNNNNNNNNNNNNNNNNNNNNNNNNNNNNNNNNNNNNNNNNNNNNNNNNNNNNNNNNNNNNNNNNNNNNNNNNNNNNNNNNNNNNNNNNNNNNNNNNNNNNNNNNNNNNNNNNNNNNNNNNNNNNNNNNNNNNNNNNNNNNNNNNNNNNNNNNNNNNNNNNNNNNNNNNNNNNNNNNNNNNNNNNNNNNNNNNNNNNNNNNNNNNNNNNNNNNNNNNNNNNNNNNNNNNNNNNNNNNNNNNNNNNNNNNNNNNNNNNNNNNNNNNNNNNNNNNNNNNNNNNNNNNNNNNNNNNNNNNNNNNNNNNNNNNNNNNNNNNNNNNNNNNNNNNNNNNNNNNNNNNNNNNNNNNNNNNNNNNNNNNNNNNNNNNNNNNNNNNNNNNNNNNNNNNNNNNNNNNNNNNNNNNNNNNNNNNNNNNNNNNNNNNNNNNNNNNNNNNNNNNNNNNNNNNNNNNNNNNNNNNNNNNNNNNNNNNNNNNNNNNNNNNNNNNNNNNNNNNNNNNNNNNNNNNNNNNNNNNNNNNNNNNNNNNNNNNNNNNNNNNNNNNNNNNNNNNNNNNNNNNNNNNNNNNNNNNNNNNNNNNNNNNNNNNNNNNNNNNNNNNNNNNNNNNNNNNNNNNNNNNNNNNNNNNNNNNNNNNNNNNNNNNNNNNNNNNNNNNNNNNNNNNNNNNNNNNNNNNNNNNNNNNNNNNNNNNNNNNNNNNNNNNNNNNNNNNNNNNNNNNNNNNNNNNNNNNNNNNNNNNNNNNNNNNNNNNNNNNNNNNNNNNNNNNNNNNNNNNNNNNNNNNNNNNNNNNNNNNNNNNNNNNNNNNNNNNNNNNNNNNNNNNNNNNNNNNNNNNNNNNNNNNNNNNNNNNNNNNNNNNNNNNNNNNNNNNNNNNNNNNNNNNNNNNNNNNNNNNNNNNNNNNNNNNNNNNNNNNNNNNNNNNNNNNNNNNNNNNNNNNNNNNNNNNNNNNNNNNNNNNNNNNNNNNNNNNNNNNNNNNNNNNNNNNNNNNNNNNNNNNNNNNNNNNNNNNNNNNNNNNNNNNNNNNNNNNNNNNNNNNNNNNNNNNNNNNNNNNNNNNNNNNNNNNNNNNNNNNNNNNNNNNNNNNNNNNNNNNNNNNNNNNNNNNNNNNNNNNNNNNNNNNNNNNNNNNNNNNNNNNNNNNNNNNNNNNNNNNNNNNNNNNNNNNNNNNNNNNNNNNNNNNNNNNNNNNNNNNNNNNNNNNNNNNNNNNNNNNNNNNNNNNNNNNNNNNNNNNNNNNNNNNNNNNNNNNNNNNNNNNNNNNNNNNNNNNNNNNNNNNNNNNNNNNNNNNNNNNNNNNNNNNNNNNNNNNNNNNNNNNNNNNNNNNNNNNNNNNNNNNNNNNNNNNNNNNNNNNNNNNNNNNNNNNNNNNNNNNNNNNNNNNNNNNNNNNNNNNNNNNNNNNNNNNNNNNNNNNNNNNNNNNNNNNNNNNNNNNNNNNNNNNNNNNNNNNNNNNNNNNNNNNNNNNNNNNNNNNNNNNNNNNNNNNNNNNNNNNNNNNNNNNNNNNNNNNNNNNNNNNNNNNNNNNNNNNNNNNNNNNNNNNNNNNNNNNNNNNNNNNNNNNNNNNNNNNNNNNNNNNNNNNNNNNNNNNNNNNNNNNNNNNNNNNNNNNNNNNNNNNNNNNNNNNNNNNNNNNNNNNNNNNNNNNNNNNNNNNNNNNNNNNNNNNNNNNNNNNNNNNNNNNNNNNNNNNNNNNNNNNNNNNNNNNNNNNNNNNNNNNNNNNNNNNNNNNNNNNNNNNNNNNNNNNNNNNNNNNNNNNNNNNNNNNNNNNNNNNNNNNNNNNNNNNNNNNNNNNNNNNNNNNNNNNNNNNNNNNNNNNNNNNNNNNNNNNNNNNNNNNNNNNNNNNNNNNNNNNNNNNNNNNNNNNNNNNNNNNNNNNNNNNNNNNNNNNNNNNNNNNNNNNNNNNNNNNNNNNNNNNNNNNNNNNNNNNNNNNNNNNNNNNNNNNNNNNNNNNNNNNNNNNNNNNNNNNNNNNNNNNNNNNNNNNNNNNNNNNNNNNNNNNNNNNNNNNNNNNNNNNNNNNNNNNNNNNNNNNNNNNNNNNNNNNNNNNNNNNNNNNNNNNNNNNNNNNNNNNNNNNNNNNNNNNNNNNNNNNNNNNNNNNNNNNNNNNNNNNNNNNNNNNNNNNNNNNNNNNNNNNNNNNNNNNNNNNNNNNNNNNNNNNNNNNNNNNNNNNNNNNNNNNNNNNNNNNNNNNNNNNNNNNNNNNNNNNNNNNNNNNNNNNNNNNNNNNNNNNNNNNNNNNNNNNNNNNNNNNNNNNNNNNNNNNNNNNNNNNNNNNNNNNNNNNNNNNNNNNNNNNNNNNNNNNNNNNNNNNNNNNNNNNNNNNNNNNNNNNNNNNNNNNNNNNNNNNNNNNNNNNNNNNNNNNNNNNNNNNNNNNNNNNNNNNNNNNNNNNNNNNNNNNNNNNNNNNNNNNNNNNNNNNNNNNNNNNNNNNNNNNNNNNNNNNNNNNNNNNNNNNNNNNNNNNNNNNNNNNNNNNNNNNNNNNNNNNNNNNNNNNNNNNNNNNNNNNNNNNNNNNNNNNNNNNNNNNNNNNNNNNNNNNNNNNNNNNNNNNNNNNNNNNNNNNNNNNNNNNNNNNNNNNNNNNNNNNNNNNNNNNNNNNNNNNNNNNNNNNNNNNNNNNNNNNNNNNNNNNNNNNNNNNNNNNNNNNNNNNNNNNNNNNNNNNNNNNNNNNNNNNNNNNNNNNNNNNNNNNNNNNNNNNNNNNNNNNNNNNNNNNNNNNNNNNNNNNNNNNNNNNNNNNNNNNNNNNNNNNNNNNNNNNNNNNNNNNNNNNNNNNNNNNNNNNNNNNNNNNNNNNNNNNNNNNNNNNNNNNNNNNNNNNNNNNNNNNNNNNNNNNNNNNNNNNNNNNNNNNNNNNNNNNNNNNNNNNNNNNNNNNNNNNNNNNNNNNNNNNNNNNNNNNNNNNNNNNNNNNNNNNNNNNNNNNNNNNNNNNNNNNNNNNNNNNNNNNNATCCCGTGATCAACCCCTTGGTCACATTGTGCACATTATGATGATGTCCTACCGAGTGGGCCCAGAGATACCTCTCCGTCAACCGGAGTGACAAATCTCAGTCTCGATTCGTGCCAACCCAACAGACATTTTCGGAGATACTTGTAATGCACCTTTATAGCCACCCAGTTACGTTGTGACGTTTGGTACACCCAAAGCATTCCTACGGTATCCGGGAGTTGCACAGTCTCATGGTCTAAGGAAATGATACTTGACATTAGAAAAGCTTTAGCATACGAACTACGATCTTTGTGCTAGGCTTAGGATTGGGTCTTGTCCATCACATCATTCTCCTAATGATGTGATCCCGTTATCAATGACATCCAATGTCCGTGGTCAGGAAACCGTAACCATCTATTGATTAACGAGCTAGTCATCTAGAGGCTTACTAGGGACATGTTGTGGTCTATGTATTCACACATGTATTACGGTTTCCAGTTAACACGATTATAGCATGAACAATAGACAATTATCATGAACAAGGAAATATAATAATAACCATTTTATTATTGTCTCTAGGGCATATTTCCAACACTGCTACCCACATGTTAACCAAGTCCTTAGTGGAATAAAGGCGGCCTTTTGGAAATAAACTGCAATACAGAAAACACCTCTGCAGAATTGGATCTAGTTTCTCGTAACTCAACAGAAGTGCACTACTGGGATTTCTTAAGTTGTCAAGCCTTAGAGCATCTTCCCATGCAGCCTTATCCTTTTTACTGCTCAGCTGCGACCCCACAATTTTAGCTGCCAGAGGAGATCTTCCAAGTATTTTAGCAAGCTTCTCTGCAATAGTTTCTAGCTGCTCACGCAATCTTTGTTCTCGGATTGTTGTGCCACAAAATGCATGGTCCTTGAAGAGTGCTAAGATATTTCTATCTTCCATGTCTTTCAAATGAATAATTTCATTACAACAAAGAGGAGCTGGGAGTACATCTGATCGAGAAGTTACCAAAACTTTGCTTCCGACCTGTTGAGTTACCAAGAAGACAATATTTTCTCCCACGCCATCTCATTGGTGTTTTCTTCAAACCAAACATCATCCAACACAAGAAGGTATCTCTTTGATTTTTCCAGTATGTCCCTTAATATGCATTGGAGAGTATCAAGATTATCAACAGATGGACATTGCCCTCCTTTTGTTGATTCAATAATCAATCGTGTATGGCCACTGACATCAAGTCTGCGTGAGATGCAGACCCACATCCTGACTTCAAAACGTTCTTCGACCCTCTTGTCATTGTAAACATATTGCGCCAAGGTGGATTTTCCCATGCCTCCAAGCCCAACAATGGCTAGACCAGAATACCTACTTGCATCAGACTCAGCAACAATCTGTTTGGTAAGAAGATCTATAATATCATCACGATCCTTGTCATGACCGATCACTTTCGGAGGTGCAAACGATGTGTCAAGTTCCTTCAACTGGTCAAGCAACCGTTTGTTCTTTGGGAGCAGATTGGACAGCCTGCTCGACGCAATACACAAATGCTTCATAATACCATCGCTGGAAGATCCATGCTCCGGTGAAGAGTCCTTCCCACTCTCTTCTTACTCATGCTCATCTAGCAGGTCCTTAGCTCTATAGAAGGCATCTTTGAGCTTCTGGATCCACTTTTCCAGCATTGCCCTGTGTGGGCCCTTGTTAGCTGCTTCAACTAGTAGAGCAAACTGCGGAATGATGTTGGTCTCCAGTTCATCAAGCTCACTCACCATGTCCACACCAAGACACCTTGCAGGGTCAGCCAGGAGATTCTTCAAGATCGGTGATACCACCAACTGTAGGCCAGCCCGTACGCCAGCCAGAGCCAGTGCCACCTCCGCCATGGAAAGCACACCGTTGATATTAAGGGAGAATGTATCTTTTTTGTGTGTCTTGGAAGTAGAAAGACACGGTGGGAAAATTGGGATTTTTTTTTGAGGAATGAAAATAGGGAATATAACAAAGCAAAGATGGGAAATAGATAAAATTACTCCAAAGGCAGGTTTTTTTGTGTGTATTCACAGAATCATCTATTTGGTTGGTGGAGGAGATGAAAAAATGTATCTGGAGGGTAAAACGAGATGGAATGGATGGGTAAAGACACTAAACAAAATGGATGAACATGGAGAAGTACATAATAGCCAAGGGGAGCCTGGAGTGGAAATCAAAGGTTTTTGATAGCAATACTTGAAAACCCTGCTGGAGTAGAAAACAAGGAAATAAATCATACAAGTTCTTCTTCTTGCGTTTGTGCAAGTGGATGTATTTGAAGAAGAAGACTAACAGGGACAAGAAAGAAAACAAAGGGCAGCGAGCTTACACAGATGACCAAGGCAGCGAGCGATTGCTAGAGCCGGTGTGACGATGAAGGGGAATGGGAGATTGCGAGAGAGGCAAATTGGAGGCAGCACTAGACCGTAAGAGAATGGCTCTCCAATGGGGATCAAATGACGTTTAAAATACAAGAAGTGGCCAGATCAAGCTGCCGGTCTAAGCTATATCTAATAAGAAGTAAGTGCTCATTTGTTCATCTTTTGATGTTAGTGGATCAAAGAGGGTTTGTTGGCGCCAGGGAGTAAACCGAGGTAACCCAGGTTTCCACTGGGATGGACATCAGTCGGCGGTTAATTCAAAGTACCGGTTCTGCAAACATGAGATCATCCACAAGATAGAAACACTTTGCGTATATTTATGACAAATTGAAGCGGTTAATTCAAAGTACCAGTTCTGCAAACATGAGATTAGCCACAAGATAGAAACACTTTGTGTATATTTATGACAAATTGAAGCGGTTAATTGAAAGTACAAGATTGAAACATACACTTCGTTTACGTTTAAGTTTTTAACCCGAAGGTTCACCAATCTGAATTTCAGTAGCTTTTTTTTATTTGAGGGGTATATGAATCTCAGTAGCTATTTTGCATACCGTGTAGGAGTAGAAGAATTCATGAACTACCCTGTGCTGGTACTGGTAGCACATCAAAAGCAAGAAAGTCAGTGAAATTCGTTTCAAAAAATATGAACAAAATGGTAGGTAGGTAGGTCACCTTACCTGCTTCGTTTTTCTTTCTTTTCCATCGCCATCAATGGGCCATTTTTTTGTGATTTCCAAGCGCCTTCCTTGGCTCTAGTTTTGAAAGCTGTGACAAAGAATAAAATACCATCTCTTTATGCCTCAAAAGAATAAATTGCAACTGGGTAATAATGATATGCATCAAAAGAATAACACTACAGGCAGATTATGACAAACTGTACTAGCAGTTTGCTACCTGATTGTCGCCTAAAAAAACGGTTTGTTACCTGCTTCTGTTTGTTTTCCATCGCCATGAGTGGCCGGTTGGCTTCCAGGAGCAAATTGGTGATAGTAGGTGAAGTATATAATTGCGTCAAGGCATAATCAGCAGTAAACATATATAGGTTTCCAAGAAGAAATTAGTAACATGCAGGTTTGATCCTCCACGAAAAAAAGGAACAAAGAAGATTGCATCTTGAATGAATTCTAAGGATGAGGAAGAAATTGAATCTAAGGATGTTCATCCTTCTGGTTTTCTGAGCTTCACTCCAACAAAACCCCTTGTGGGGACTGCTAAAGGGACAACCAATTCTGGTGGGAAACTTGAAAGTATGGAGTATTGTGAGAGTATTCTTAGATCTGTTGACTTTTCTGAGTCTGATGAAGAAGATTCCAAGGGTGATGAACTAGAGACTCTTCCATCTGAAGCTGTCGAGGCCATACAAAATATCTCTTTGAAGGGATCACTGCTGGAAACCCTTAATCATGCTCAGGATCAGGGGCTGGTCACTGGGAAAAGCAAATGGGGGCCTGTCCTGGTTCAGAAACCTACTACTAGGGGACATGTCAATGTGAATATCATGGAAAAAGCTGTTGCGTACAAGAGGAAGCAGAATCTAAAAATCCCTAAAACTTTCAAAGGTAAATCCTTCACTAACACTGATCATAACACTTTGTTTAACCAAATGAGTAAAATTGATTTATGCATTGGGGGTGATGATGCTAATAGACATGAAACCATTGACATTTTGATTGCTGGGGAAAAAGAGAGATGCTTGGCTTTTGCCAATAATAACCCTGAAATTGTTCTTCGAGATAATCTTGAATTAGACCATGATGATTTGGTTGGGACCCCTTTGGTTGGTTGCTCTCTCAAGCCAGTGGGCACTGCTGATGCCTTGAGGAGAACTACAAATGTATTAAAAAAAGCTATGCCTTGTGGTCTGTCTCACCCTTTCAAAGTTACTTAAATGATAGGACTCACTTGGAATATTAGAGGGCTTGGTCAGTCTGGAAAAGTTCAGTGCCTTTGTGATACTATTTCTCGATCTAATCCTGATTTTATCGGGTTTCAAGAGACTAAGAGAGAGATTATTTTTGAGGGTTTCCTCAAAGCTATTGATAGGACTAATCATTTTGAATGGCATTATTTACCTGCTATTAATACTACTGATGGGATCCTTCTGGGTCTTAGGAAAAGTTTATTTGAAACCATTGGTTTTGTTAATCATGAGTTTTCTATTAAGGCCACTGTTAAAAACAAGGAGGATGGTTTTGTTTGGCACTTGGTGATATGGTATGGCTCTGCATATCCAGAGTTTAAAATGGATTTTCTGGCTGAACTTCATGATGTCTAAGACTCTGCATCCTATCCTATTTTAATATGTGGTGACTTCAACCTGGTCAGGAATGAGAGGGAGAAGAGTAGTGGATTAGTTAACCATCATACCACCTTCCTATTTAATGATTGGATTAATAGATGGGGACTGCTGGAGATTTCTATCTCTAATAGGGGCTTTATTTGGTCTAATAATCAAGATAACCCTATTTTTGCTGTGTCGGATAGAGTTTTTACCTCTGTGGTCTGGGATTCTCACTTCCCGATGTCCTCCCTAACTGCCCTTCCTAGAGTGGGGAGTGACCATACCCCCTTAGTAATAGATACTGGAGGGAGGAAATCATTCAGTCCTAAGATGTTCAGATTTGAGAAATGGTGGCTGTCACAACCTGGCTTCCAGCAGATGGTTTGTGAGACATGGTCGACTGCTTCTTCCTCTATCTCTTCTGTAGATAATTGGCTATCTAAAACCAGACTACTTAGGAAGAAGACAAAAGGCTGGGCAATTAATATTGAGGCTGCTTTAAGAAAAAAGAAAAAAACCCTCCTTATGGAGTTTGACTTGCTTGACGTTCTATCTGAATCCCAGTAGTTATCTGTTGCTGATCATGATAGAATGAAAGCTGTGAAAACAAACTGGAAGAGATTTGGAAAAAAGAGGAAACTGCCTTCTGGCAGAAATCCAGAGACAGAAAAATTCTTGAAGGGGATCGCAACAATGCTTATTTCCAAGCCCTAGCAAATCACAGGCATATGAAGAACCATCTTTCTGAACTAGTGGGTCCTTCTGGACCTGTGACTTCCACTGAAAGCATGCCGGGAGTAGCCACTGATTTTTACAAAGACTTATTTGCTTATGAACCTAAACCAGATTTACACTTAGGGACTGGTTTTTGGTCTGAGACAGAAATGATCAGTGAGGAAGAACGGAGAGACTTAAGATCCTTTTCTAAGGAAGAGATTAAAGAAGCAATTATGAGCTCTTATGCCTGTGGGGCTCCTGGCCCTGATGGGCTGTCTTTCCTTTTTTATCAAAACTTCTGGGATCTTATTAAAAATAACTTTATGTGGATGGTCAGGGATTTCGAAAATGTGGATTTGGGCATTTATAAGCTTGATTATGCCATCATCACCCTTACCCCTAAAATTACCCAGGCCAGAGAGATGAAAAACTTCAGACCTATTAGTCTTAGTAATTGGGCTGTGAAAATCTTCTCTAAGGCCATGAATACTAGGGTTTCCCCTATTTGTGATAAAATCATTTCACACAACCAAACTGCTTTTATTAAAGGGAGATTTATTTTAGAGAGTGTGGTGATGGCCCATGAAGTTATTCATGAGGTTCACAGAACTAATTCCAGTGGGTTGATTCTTAAACTTGATTATGAGAAAGCCTATGATAGAGTCAGCTGGGATTTCTTGGAGGAAATGCTTCTTTCTAGAGGTTTTGGGGTTAAATGGGTTGCCTGGGTTCTCAGCACCTTGAAACATGGACCTTCCAAGTTAGGATTAATGACACTAATGGGACACATTTTGTGGGGAAAAAGGGATGAAACAAGGTGACCCTCACCCCCCGTGTTATTTAACTTGGTGGCTGATGTCTTTTCTAAGATGCTAGTGAAAGCTGTCAATAATGGGTTAATTGGTGGGCTCCTCCCACATGCCATCCCTAGTGGGGTGGTTAGTTTGCAATATGTTGATGATACCATTTTGTTCATCCAGGATTCTGTTGAGTATGCCAAAAATTTGAAATGGATTCTGACCTATTTTGAGAAGCTTTCTGGCTTAAAAATCAATTTTCATAAGAGTGATTTGCACACCATCCATGTTTATGATGCAATGTCCAGAGAATTTGCCCAGATTTTTTGCTGTCAATTTGGTGAATTTCCCTTCAAGTACCTTGGTGTGCCCCTGCACTTTAAAAAACTTAGAAGGGAAGACTTGCAGCCTATCATTGATAGGATTATTAGAAATATTGCTGGCTGGCTAGGCAAGCTCTTATCTTATAGAGACAAGCTGATCTTACTAACCACCTGTATTGCTAGTATTCCCTCTTTCTCATGGCCATGATGAAATTTCCCAAATGGGCTATTGACATGATTACCTCCCAAATGTCTCACTTTTTTTGGGGTAATGTGGGTGATGTTCATAAATATCACCTAGGTAACTGGGGCCTTGTGGCTCGAAAGAAAGAGTTTGGTGGTTTGGGTGTCCCCAATCTCAGGGAGTTTAATACGGCTCTCCTGGTTCATGGGGGAAAAGTTCTATGATGGGAGGGAGGGAGATTGGAAAAAACTTCTGTGCTTTAAATATGCTACTGACAAACCAAATTTTTTTATGCTAAACCTGCCTTGGATCTCCATTTTGGAAAAACATCTCCTGGGCTTTTGCTGCTGCAAAAAACTTTTGGAGATGGAACCCTGGAAATGGGGAACATATTGCTTTCTGGCATGATAATTGGGTTGGGGGATGTTCCCTGAAAACTGCCTTTTTGGGATTTGTATGCTATCTGTCAACAGCAGGATGCCACTTTATCCCAGGTTTGGGATGGGGTGCAACTGCGTCTCACCTTCAGGAGATGTGTGGATGAGTCCATGTTACATAAGTGGAACATGTTAGTTGACTTGGTTAAACAAACTACTCTATCCGTCCAATCAGATAGCCCCGTCTGGGGCTTGGAGTCGAACGGTCAATACTCTATTAAATCCTTTTACATGTTGATTAACTTTGGTGGGATGTCCTATGATATTAGAGATTTCATATGGAAGATTAAAGTCCCCCCAAATATCCATGTTTTCTTGTGGTTGATGTATAATAACAAAAGCTTGACTAGAGATAATCTTGCCAAAAGAAGACATGTAGAAGATAAAACATGTGTGTTTTGTGCTGAACCAGAATCCATTCAACACCTATTGTTTGATTGCATTGTTGCGACCGAGATCTGGGCTGTGATTGCCGAAGCTTTTAACATTACCCCTCCTGTATCTTTTGAATCTTTAGCTTCCTTCTGGAAGAAGACAAAACAATGTGAACCTATTAATACCGCCACATCTGCTACCTTGTGGTGCTTATGGCGTTTGTGCAATGGTTTTGTTTTCCAGGGGAGAAGCTGGCAAGATATGCGCTGTGTGCTGGACCAGGTGGGGGCAACAATCAAGCAGTGGAAAATCTTATCTTCAGAGGTCTAGGGTGCTCTACTTCTCTGGTGCTTAAGGCTTTTGGATCGGCGAAGAGGGGAACTGCTTAGAATTGCCTGGATTAGCTAGATGAACAAGTGGACTATCTACCTTTGAATGGAAAAACTCTCTGTGAGAGATGTAATAGGGATGTAGTTTTAAAACCTTGATGTGTGTTCTGTGGCAACTACTTTTGGTTGTCGCCGAGAGCTGTTTAACAGTCTGATTCTGTCATGGTTGCCTTGGCTTTAATAAAAGTTGGGGCTGGGGGCAACCCCTTTATTTTCAAAAAAAAAATAAAAATCAGTGGGCCTAATTGAGTTGTCAAAAAAGACAAAGTGCATCAAGCCTCTGCATTGCGTCTGCTAAGGGGCACCAACAGCAGCCTCCTTCCAGGGGTAGGATGGAGCTCACCTGCTAAGGGCAAATGAATCCTCACCTGAACTGACCTGACCATAGCGGCCGCGCCCACTGCGAAGAACAACCGCCTCCTCCTCGTGGCGACCCTAGCAGATCTAAGAGAGAGCTGGGGCTGCACGGCGGCGGAGAAGACGAGAAGAGAGGAGCTCGATCCAGACATGAGAGGTCGGCAGTGGCGACGGACTCTGCTCTGGCAGATAAGGGAGACCCGGCCGGCGAGCCGTCCTCCATCTCCATGGCCGGCCGGCTGCCGAGGCGCTGCGGAGATAGAGACGGTCACAAAGAAATGAAATGAAAGATAAAAAGGAAAATGAAATATATGAAGTCTTGGAGTTGAATTTCTGCGAAACATACATATTCTGACGTTTTGTTTAAAACCAAAAGATTTATTTTTCCATTGGTGTTCTCATCACATCACAGATTCTTATCACCGGCAAATTTTAAGATTGTCTGCACAAGGTCGCTCCTTAGGGATGACACGGGTGGCCTCCTAATCCTATGACCGCCACCACCTCGGGGCGGGCAGGTGCTTGTGGTACCTCGGTGTGACGCGGGTGATCCTCTAGGAGAAAGCTCTGCGCTTCGGAGCCATCAACGACAATACCCGTGGGTGTCGTGTTCTTCTTGTGGGCGTCTGTCTGGTCCGTTTCTATGTAGTCGGGCTCCGGTTGAAAACCATGGACCATTCATTTGGTCTCGGCAGTGGCAACGCCACCCTCCTGAGGGCGTCACCGGAGAGCCCAGGTTCATCTCGTTCGTATCATGCCGCCGTCGGTGGGCCAGGTTGGATCCCTTCTCAAAGCTTCTTCAACTCTTGCGTGAGGCCATCTCGCCTTCCTACTACTTTATACACGTGTCCTGTCCTGATTGGTTTATTATATAGTTTAGAAGCTCTTGTGACCGCGTCGCCCCCGCGGGCGACCGGCCGCGCAACGCCCTCCTCTTCCTTCAGCCCCCCTCTCCTCCTCCTCCCCGCCACCGTCGCTAGCGCCCGCGGCCGGCCTGGCCCCGGGGACGCTGGTGGCGGCGGCCCCCCGTCTTTCCCCTCCTGGTGGCTCTCCGGCGAGGGGCGGAGCTGCACCAGGGGGTGCTCCTAGGCGGCGGCGATCTGGCTGGCGGCGGGGCTCCTCGTTGCGGCGTGGGCGGGCGGCTGGACGGCGGCGCTGTCATTGGCGGCGGGGCGGCCTGGCGGCGGCGCTCGGCCCAGATCTAGGCCCTTCAGGCTTAGCGCTTCATCTCCAACGCTTCCCCCCACGGCCCCACCCCACCCCTGACCAATTATGGCCGCCTCAGATAAAAAAAAAGGTATGACGGCCTGCTGCTCCTGCCCTCGGGCCAGCGATGGCTGGCTGCTACCTTCCTTTAGCCGCCACCCACAATCGATCATTTGGCGTGCGCGCGAGGCAAAAGCCCCATCCATCTTGAGGCAAAGTTGAGCCCTGCTCGGCTGCTTTGTTAATTTTAGTTTACTCGAAAGAAAAGAAAAAGGAGATGCTTTGTGCTTTGCTTGCTTCTCTCCACCGGTGGGAATGTGTTGGATGCTTTGCTTTGCTTCTCTCCACCGGTGGGAATGGGAATGGGATGCCTCCACCCTCCAGGTCTTCCCCATCAGCGGTCACATATCCTCCAAACACCGCCACGCCATCCGCTGTCATTTATTGCTGCCGTCCGCTGACCGTGGTGCCGCTGCATCACATTCATCTCAAAGGTTGGTCGCCTAGTTCTTAGTTTTGTCTCACCTAGCTAGTCAAGCTTTTTGATTATCTTGTCTCCTGAGGCAGTTCATGTTTTGTTTCATTGTCTCTGCCTCCTACTTAATTTAAATTTTGCCTGAATTGTATTCAGTTCTTATCAGAGAAGAAAGACCAGCAAGCTAAACAATGGCAATGGTGTTGGATGCGTTTGCATCCTTTGTCGGGGACTACCTCAAGCAGGTGGTAGAAGATGAAGTCAGTACGATGCTAGGCGTCTCGGGCGAGATCGACAAGTTAAGCGACAAGCTTGGGGACCTCAAGAACTTCCTCGCCGACGCCGACAGGAGGAACATCACTGGCGAGACTGTCAAAGCTTGGGTGGGGCAGCTCAAGCGTGCCATGTACGAAGCTGCCGATATCCTCGACCTCTGCCAACCCAAGGCCATGGAGCGTGGACCATCCTCCGCAGATGCAGAGTGTTGCAATCCCTTGCTCTTCTGCATGCGGAATCCCTTCCATGCTCATGAGATCGGCACTCGCATCAAAAAGCTCAACCAAAGGCTCGACTCCATCAAGGAGCGGAGCATTGCTTTCAACTTCATCAATCTCGGGTCCTATGAGGATCATTACAGCAATGCCCATGCCTCTCGCCACGGTAATCCAAGCCGGGAGACAGTAGGGGACTTCGACCGGTCGGCTGTGGTTGGGGACAAGATTGATGAAGATACAAGAGCACTGGTGGCCCAGATCATGCAGACAGGAAAAGAGGTGAGCAATGACATCATGGTGGTCGCCATCGTAGGTGTCGGTGGGGTTGGCAAGACCACCCTCGCCCAGAAGGTCTTCAATGATGAGGCAATCCAAGGTGAGTTCAAAAAAAAAATATGGTTGAGCGTCAACCAAAACTTCAGTGATGTTGGTCTGCTGAGAAGGGCTATCATCGAAGCCGGAGGAGATGCCCAGCCACTTGAAAGTGCAAAGAACAGCCTTCACGAAACCCTCAAGAACACATTGATTGGCCACAAGACCTTTCTAGTAATGGATGACGTGTGGAACCATGGAGCATGGGATAACGTGCTGAAAATACCCTTAGGCAATGCTGCCGCTTCAGGCAGCCGAGTTCTCGTCACTACTAGAGATGAAGGTGTTGCCCGAGGGGTGAAAGCTATATGGCCGTACCATCATGTCGACACATTAGCGCCCAACGATGCTTGGTTATTGCTCAAGAAGCAGGTTCGTATGCAACTAAACTGCAATGTCTTAATCCTGCGAATCATTTATCTACATCTACTTATTAATAGTATTATGTAGTTCATTAAGAGAAATAGGTTGCCAGTAATTTTGCAGGGCTAATATTACTTTCCTAGTGCCAACAAAGCATGGTCCTAAACAAGGAAATATATCACAACACCAAATGGGTTTTCCATATTTTATTTACATCCACATGGCACGCATTCGAGACAATTAGATTTTGTTTAGCCTAGCTTGAGTAACAAACAGAAATTTTGATAATTAATATATGTATGTTTTTACGCGTGGAGGCATATCGGTTGCATATTCATGTAGTGAGTAATGTTTTGCTAATATTCAGTCTCATTTTCCAACTTTTGCGACAAAATATAAATGAAAAGTTACTTTAAGATGGAACAATCTATTTTGGTGGACCCCTACCAACACAGCAAAACAATATAACGTAAAATTAACTACTAGATAGAAGTTGATAGTAGTTTTGCACTTTTGCTATAAAAATGCACACATAATTTAGTCAGCAATATCTTGTCTAGTATGTACTACACATTATATGTGACTGTAAAATAAGAAAAATAATAAATAATATATGATTTCTACTAAATCTGAGTGCATGTTTCTACAGCAACGATGAGAGTAGTGCAAAAATATATTTCTAGCTATACATTCCATTTTGTAAAAAGAAAAGGGAAGAAAAAAATGTTTTCTAGGTATGAAGCAAAGTTTAAAAAAGCAGAGGCGTTAATTGCGTGTTTTGCCACCGACTTGCGCTTTTCTGACCAAACCGCATGATTCAACGAATTATGCACACACTAAGCGCTAGGCGTTTTGCTATCGCCTAGAGCCTAGGCGCGCCCTTTTACGGTATAAAGTATGTATTTTATGTGTGAAAGTCATTGCACAAATCTTGGTATGTAGGAGCAAGATAAGTAAATGCATTTATGCCATCTTTTTGGCATGTACTTTCTGTAATTTGAATATTTACATTCTCAAACCTATCTTGATAAAGGGACAGATACATCAAATAGTCTTCTTGTCTCTTAGGATGTAATTTGAGTGTCTTAGAGGACATAGATACTTCACTGTATGGTCGCAGGTACTCTCAAGTGAGATAGATGAAGACCACATAAATAAGCTACAGGATATTGGATTGAAAATTATACAAAAATGTGGTTATTTACCACTTGCCGTCAAAGTAATGAGAGGACTCTTGCGTGAAAGAGGGGTGCTACGTCGTGACTGGCAGCATGTTTTGGATGATTCTAAATGGTCGACAACTAAAATGCCCGAAGAGCTCAACTATGCAGTATACTTAAGCTATGAATATATGCCTTCTGACCTGAAGCAGTGCTTTTTATATTACTCTCTTCTTCCTAAAAGTAAAGATTTTAATATGAATCAAGTGGTTGCGATGTGGATGAGTGAAGGATTTATTCATGGAAACTCTAGTGATTTGGAAGAATTGGGAAGAAATTACTACAGAGACTTGGTATCTAGGAACTTTATAGAGCCAGATAACTCGTATATTGATCTATGGGTTTGCAGCATGCATGATGTTGTTCGCTCCTTTGCTCAGTATATGATTAAAGATGAAGCACTCATAGCTCACGAAGGAGACCTTGATATTCTAACTAAACTTCATTCACAAAAGTTTCTTCGGTTGTGTATAGAAACCAACCAACTGCAAACAGGTGACCTGGACTGGATATCTCTACAGGGGCAACAATCAGTGAGAACATTAATCTCAACTATTCAGTTAAAGATGAAGCCTGGTGATTCATTGGTTAATTTTTCTAGTCTGCGGATTCTACATATAGAATTTGCTGATGTGGCTGCATTGGTTGAATCGTTGCATCAACTCAAGCACCTGAGGTATTTGACACTTGTAAATACTGATATATCAGTTCTTCCACGGAACATTGGCAAGATGAAACTGTTGCAATTCCTTAACCTTGCTGGATGCAAAAATTTGGTGAATCTTCCTGATAGCATCGTGAAGCTTGGCCAACTGAGGTTCCTTGTTCTTCCCAACATTTGTATAATACCTAGAGGGTTCAGAGGTCTGAAAAATATGAGGAGACTACTTGGGTTTCGAGCCCACATAGATTGTGATTGGTGTAGTTTGGATGAGTTGGGGCCTCTTTCTGAACTCAGATTTCTTGAATTAGTGCAATTGGAGAATGTATCTTCTGCTTCGTTTGCTGCTAATGCTAGACTCGGTGAGAAAATGCATCTTACCAACCTAGTCTTGAACTGCACCAGCAAATTGGGATATGATGGGATGTTCAAAGAGAAAGAAGGTGTCTCAGAGGAAGAACAACGAGTCAAGAATGTGTTTTATGAGCTCTGCCCTCCGTCTAGTGTAGAAAATCTTGTTATCCATGGGTATTTGGGCCATCAACTTCCAAGTTGGATGATGTCCATGTTAACGGTGGTGCCCCTCAACAACTTGAAGATTCTATCATTTATTGATCTGGCATGTTGCAAACAACTTCCTAATGCCTTGTGTCAGCTCCCCTACCTCCAGGTTCTTCAGGTCAACCGCGCTCCATGCATCAACTACCTGGAGAATTTTCCTTCTGTTGTTGAGCTTGAAGTGTTTGGAAGCCCCAATCTAGAGAGGATCAATAATTTCACCAAACTGCAGAAGCTTACCATCAGGAATTGCCCAAAGTTGAAGGTGCTGGAGTGTATCCCTACACTAGAGAGGTTGGTCCTGGAGGATTACGTCATGGAAAATCTCCCAGAATACATGCGAGATATAAAGCCAAGGCATTTGCGGATACTCTGCAGGATATGGTTTCTATCTTCATTAGCCGAGGGACAATCTGGTCCTGAGTGGGACAAGTTCAGCCATGTGGAGCATGTCGAGGCATATGCACGTGAAGAAATCAAAAAATGGTACGTTCTATACACGAGAAGAGACAACTACAAGCTGGATTCCAATATTAGCAGCTCTGCCATACTTGAAGGTACAGAAAATCAAGCATTCAAGCTTTGTTATTTCGTTTGAACTGCTATTTATTTTGATGGACTTTGTTATTTTGTGAACTGCTAATTATAGCGGTTAGAAAATATAGGCGTTAAAAATATATCTATTACAAATATTGGTAGTTACAGGAAATTAATAAAATATAGATGGGTGGGATTTAAGGAGTGAGATTTGAGGAGTCGGTTGGAGTGTAAGAAAACATCAAAAGGGAATGACACTGGAAATGAGGATTGGGAGCAGGAGTCTCTGTAGAGTAAATAGTTTTATGCTTTTGAGCTGTGCTGCAGACTTCAGCCCTGAAAAGTATATCATTATAAACCATTCATTCTTTTGTAGGTCTTTCTTTTAGTGAGGTTGGTAGTAGCCGTACAAGCAACAACAAGGTTGTTTGCTGTCACTTCTCTACAGATGGGAAGTTGCTTGCTAGCGCCGGTCATGAAAAAAAGGTACGCTGCATAAACTCACTAGTACATTCGATGGAAACCAACAATTTCTCTTACAAATTACTTGCTTGTGCCCATTCACCCACCTTTATTTGCAAAAGGATTTTGACATGTAATTTTGTTATCGCTCTGTCTTTCTATTTGACTTGGGATAGAAAGTTAGAGCACTGTAAAGCAGTTTATACTTTCTTATATGTTGAGGTTTCTGTGATGTTGTAGGTCTTCCTCTGGAATATGGACAATTTTAACATGGATACTAAACCAGAAGAACATACAAATTTTATAACGGACATAAGATTCAGACCGAATTCAACTCAGTTCGCTACATCATCTTCTGATGGAACTGTTCGACTATGGAACGCGGTTGAAGTAATTTTCTTGTACCATTTTTATGTGTTTATCGTTAGTAATTCTTACTTTGCCACATTTGTTACAAGTTCTGTCCTTTTGGTGCATTTCACTGCCTACTGTTGACACTGCAATGTAAACTGTGCTTTGATTATGGCAAGAGATCACTGCAAACTTGAACATGTAGGTTTAGTATATAGTTGGTTGATCTACGAATTTCTAATCATACTTCATATCATAAGAAACCAAACTTCATGCATTAATTCGCTAATCACTTGCACATATTGATGTTGTCACTGATTTCGAAGCAGTCAAGTCAATACTTACCAAAATCCATTATTTTGTTCATTTTTCAGGGAACCGGCGCTATTACAAACTTTTCATGGGCATACCTCCCACGTAACATCAGTAGATTTCCACCCGAAACTAACAAAGATTCTATGCTCTTGTGATGACAAGGGAGAACTCCGGTTCTGGACAGTTGGCCAAAGTGCAGCTTCACGCGTCTCTAGGGTTGATCCCTAGCGCCTCATCTTGTCACGTTTTGTGAATTTCGCAGTCTGGCATTATTTCGATGATAATACTTCTTTACATGAATACAGGTTAAGCAGGGTGGTACCGGTAGAGTGAGGTTTCAGCCTCGGATTGGAAAGCTCCTTGCCGTGGCAGCCGGAAACACGGTGAACATCATCGATGTCGACACGGACACGAGTTTACATTCACAGCCAAAGGTAAAGGATTACACATGATGAAGATGCTTCTACGTCTATGTAATGCAAGGTAATTCTTAACCATTGTTTTTTTATTACTATTTAGGTTCACTCTAGCGAGGTAAAGTGCATCTGTTGGGACAGAAGTGGTGAGTATCTGGCGTCGGCGAGCCAGGACAGTGTGAAGGTGTGGTCAGCCACGTCAGGCGCGTACATCCATGAGCTGAGGTCGCACGGGAACCAGTACCTGTCGTGCATGTTCCATCCGACGTACCCGAAATTTTTGATTGTTGGTGGTTACCAGGTGAACAAACAATGCTGGTCATAACCTGTCTAACATCAACATCGACAACCTTGCTGCAAATTCCAAATAAAAGTGTGCCGCATAATGAGTGGAAACAAAAGCAGATCCAGTTAGTTAGATAACGTTTATACATCCCATCTGATGAGAGTTCTTTGGTATTTGATGACTGGGTGATGCAGACGCTGGAGCTGTGGAGCATATCGGATCAGCAGAGGAAAGTGATCCCGGCGCACGAGGGGCTCATAGCCGCGCTGGCGGACTCCCGGTCGACGGGGTTGATCGCGTCCGCTAGCGATAGATTCATAAAGCTCTGGAAATAGTAGACTGTAAACACGAAGCAGATGTGATGAGCAGCATGTGTCATGTTTGTCGGATGAGACACAGACATACAGCACAAGGCAGCAATATTCCCAACTTGCATTGCGTACCTTATCTTTTGAGCTGTACCTAGGATGGGGGTGTAACTAGGTGCGTGGATGAATGAATGAATGAATTTGAAAGTCAGAGCGAGCGAGACGAGTTATACGTGTAATTAAACCCACTCCGGCACGTCGTCAATCTCTACTTATTTTATATCTCTATATCTATCTCTATCTGTACTACCTAAAAATGCGTAGCGTTCCTTTTCCTGCCAACGGACAGCGTCCTGCCTCCCTTTGCCCATACCCGCATGATGGAAAAGCTAGCCGCCATGCTTCCCCTCCTCTCGACCGCTCCATACATCGGGATCGCGACCCCTTTCCCATCCTTCCCTCACCTCACGGTGGCCGATGGACTGCCGCCACCACCCTCTCCCACTCGCTCGCTCAACATCGCCACATTCCAGGCCATGGCGCTGCCGCCATGTCGCCTCCTCCTTTCCCCGTCCACGCACGCCCATGGCGAGGGTGCCCCGCTCCTGCATCCCTAATGTGTCTGGATATGTCATCATAATGTGTCTGCTGTCGCTATTTGGAGAACAACAGAGTGATTGACAGTATCTCTAGAGTGTTTTTTACAGCTCAAATGATCAAGGTGTACTGCATGTGCGCCAGTTAGAAGATGAGGACGGCGTCAGGGTGAGGGATATACCACCGAAGCACTTGTTAGCCTGCAGATTGTTGGAACCTGAAGCTGGAGGTAACTTTGGTCAAGTGTTTAATTTGTTATAGTCAGGTTGCTCCGCTCTCAGTCTCTTAGTAGTTTTATGAATGTCCCCAGGTTGATTCCATCTTCCGTCTGTCTCAGAGGAAGAAGATAAGGAAGTAAGGAACACGAAGCAGAGCTAGTAGATCAGACCATCCTCACTGCATAATCTGGCATCATTTTTCCTATTACACATTAAGTCTCACTGCGGTAATTATTACTATTAGCACGATTTGTTGTGTCGTGATTCCCAATTTACTTGCATCTAGCATGTCAAAGTTCATTCTTTCACCCTTGAAATAAAAACGTAGTGTTTGTGATATGCCACTGATATCAATGGTAATCAATATTGTTCACTTATTCAGAAGGCAATTAATCTGATAGACCTACCCGATAGCTCATGGTTTCTTCCTGTACCCTTCTTGTTAAATGGGCAGCTCATGTTTAAAATTTCTGGAGGGTACAATTTTTTACTCTGAATAAGCAACAAAAGTGCTCCACATCCTGCATACATAACCCTGAACATTTATGCTCTCTGTTGCTATGTCTTGCTGTGTACATCTAATGCTTGTACGTACATGGTTGTGTTTTGGTGGGTCTAGTCCTTGTTGAGACCGGAATAAGCGACTCTTCAGCAGGAAAGTGTAGGGTAACTTTTATTGCACAAGTTAACTTGAGACTGGTTAAAAAAAAGATTGAAAGATGTGCTGCCTTGCAGTGTCTGCGACAAGAGTGGAGGACTACTTTGCAGCTTAATTAAATGGTCGGTATTATTCACTGGAATATAGATGATCTGTGGCTGCTAAATTTATGACCGCCTCTGTTTCTACTTGACAGCATTCCGGTATTGGGTGGTACGCTTGGTCCAGCCCTCCCAAATGCTAGGCAAAGAGTGGCACAAATCCCACATAACGTGGCATGCATGTGCCATAAGATTCTTAGTTTCCCTTTCCCGACCACCACCTCATCCCAGAACATGCCTGGTGCTCGATGGTAATGTGATTGGGATGCCTTGCTTCAGGAGTAAACATGGTGCCGGGAGTTAAGTATGAAAGGAGGCGCCGCTGTCATTTGGCGTGCGCATCAGGCAAACGCATATCTTGGCATCAAGGAAAAATCAAGTCCAGATCTAATTCGATACCCTGCTCACCAAAGCTCTTTGTCATTTAATCTACTCCTCCATGGAAAAGGAAAATAAGCTGCTTTGCTTTGCTTGCTCCATCGATGGGAATGTGATGCTTTGCTTTGCTTCTCTCCACCTGATGCTTTACCCAGCTCCGGCAGCCAAGGCGTACCGGTGGCATTACTTCCCAAATCCCAATCCCTCCAGGCTCCAGGTCTTCCCCAGCACAGCCATCGCCCCCGCCGCCGCCGCCGTCCGCTGGTATTTGTCGCTGCCGACTGCTGTGCCGTGCAGTGCATCCCATCATTCTCAAAGGTTGGTGACGTTGTGCTGTCCTTGAGGTAGGTAGTTAGTGTTCAAGTTTTATTTCCTTGTCTCTGTCTGCTACTTCAAATTCACCGTAATTGCCTCTGATTCTATCAAAGCAGAAGGACACCAAGGTGAACAATGGCGATGGTGCTGGATGCTTTTGCGTCCTACATCGGGGACTACCTCAAGCAGGTGGTACAGGATGAGCTCGGAACGATGCTGGGCGTCTCTGGTGAGATCGACAAGTTGGGCGACAAGCTTCTGCACCTTAAGAACTTCCTCGCCGACGCCGACCGGAGGAACATCACCGACGAGGCTGTCAAAGTCTGGGTGGGGCAGCTCAAGCGCGCCATGTATGAAGCTGCTGACATCCTCGACCTCTGCCAGCTCAAGGCCATGGAGCGTGGGTCATCCTCCTCAGATGCAGGGTGTTGCAATCCCTTTCTTTTCTGCATGAGGAATCCCTTCCATGCTCGTGAGATCGGCACTCGCATCAAGGCACTTAACCAGAGGCTTGATTCCATCAAGCAGCGGAGTGCTGCTTTTAACTTCATCAATCTTGGGTCCTACGAGGAACATAGCAGCTCTCGTCATGGTAATCCCAGCCGTGAGATGTCAGGGGAGCTCGACAGGTCAGGTGTGGTTGGGGATAAGATCGAAGAAGACACAAGAGCACTGGTGGCCCAGATCACATGCTCTGGAAATGAGGTCAGCAACAACATTATGGTGGTCGCTATCGTAGGTGTTGATGGGATTGGCAAGACCACCCTCGCCCAGAAGGTCTTTAATGACGAGGCCATCCAAGGTGACTTCAGCAAAAAGATATGGTTGAGTGTCAACCAGAACATTAGTGAGGTTGAGCTGCTGAGAAGAGCCATCATTGAAGTCAGAGGAGACGCTCGGCCAGTTGGAAATGCAAAGGCCACGCTTCAACGAACCCTCAAGGAAGCCTTGATTGGCCACAAGACCTTCTTGATATTGGATGATGTTTGGAACTATAGAGCATGGGAGGATGTGCTCAAAACACTGTTAGTCAATGCTGCTGCTCCAGGCAGCCACGACCTCATCACCACTAGAGATGAAGGTGTAGCCCGAGGGGTGTCAGCTATATGGCCATACCACCATGTCGACACATTAGCACCCGACGATGCTTGGTTATTGCTCAAGACGCATGTCAGTATGGAATTAAACAGCAATATCTTTATCAAGCAAATAATCTATCTACATCTACTTATCAATAGTATAAAGTAGTTCTTTTAGAGAAATGTTAGGATGCTTCCAAATTAATCAGGTGTGGTTTCAATGGCTTAAGAGGCTGTCAAAAATTTCACAGGGCTAATATTACTTTGCTAGTCCCAACAAAGCACTGTGCTAAACAAGGAAATATATCACTACATAATTTTGTCAACAATGTTTGATCTAGTACGTACTATGCATTTTTGGTGACGGGGAGATGGATAACTTCACGTGACTGTAAAATAAGGAAGATAATAAATAATATATGATTGTACTAAATCTGAGTGCAAGTTTCTATAACAGTACTGCAAAAATATATTTCTAGCAATACATTCATTTTTGTGAAAAAGAGGAAAGGAATAATTGTTTTCTAGGTATGAAGTAAAGTTTTAAAAGCGCTAGGCGTTGATTATGTGTTTGGCCACTGTCTTACTCTTTTATGACCAAATCACACGCTTAAGTGCAATTATGCGCACATTAAGCATTGGGTATTTTGCTATCACTTCGAGCTCGCGCCTTTTTCTAACATTGGTATAAAATATGTATTTTATATATGGAATTCATATCGCAAATATTCATGTGTAGGAGCAAGATAGGTAAAGCATTTATGCATTTTTTTGAAATGTACTTCTGTGATTTGAATATTTACATTGTCAAACCTACCTTGATAAATGGACAGATAAATCAATTAGTACTCTTGTCTGTTAGGAGGTAAATTTGAGTGCCTTAAAGGAGCTTGGTACATAGTTAATTAATTGTAGCGGTCCCTTGTATTGCATGGATGTAGGTACTCTCAAGTGAGATAAATGAAGGCCACATAAAAACGCTAAAGGATATTGGGCTCAAAATTATACAAAAATGTGGTTATTTACCACTTGCCGTCAAAGTAATGGGAGGACTCTTGCGTGAAAGAGGAGGGCTACGTAACATGTTTTGGATGGTTCCAAATGGTCAAGAACTAAAATGCCTGATGAGCTTAACTATGCAGTATACTTAAGCTATGAATATATGCCTTCTTACCTGAAGCAGTGCTTTCTCTACCACTCTCTTCTTCCTAAAAGTAGAGAATTTACTATGGATCAAGTTGTTGCAATGTGGATGAGCGAAGGACTTATTCATGGAAACTCTAGTGATTTGGAAGAATTGGGAATAAATTACTACAAGGAGTTGGTATCTAGGAACCTGATAGAGCCAGATAAATCATTTGCTAATTTATGGGTTTGCAACATGCATGATGTTGTTCGCTCATTTGCTCAGTATATGACTAAAGATGAAGCACTCATAGCTCAAGACGGAGATAATGATATTCTTGCTAAACTTGGTTCACAAAAGTTTCTTCGATTGTCCATAGAAACTAACCGATCACAATCAGGTGAACTTGATTGGAAATCTCTGCAGACGCAGCAATTAGTGAGAGCATTGATCTCAACTATCCAAATTAAGACAAAGCCTGGTGATTCATTTGTTACTTTTTCTAGTTTGCGGACTTTGCATATAGAATCTGCAGATATGGCTTCATTGGTTGAATCGTTGCATCAGCTTAAGCACCTCAGATATCTAACACTAGTAAATGTTGATATATCTGTACTTCCAGAAAACATTGGCAAGATGAAACTATTACAATTCCTTGACCTTGGTGGATGTACAAAATTGGTGAATCGTCCTGACAGCATTGTGAAGCTTGGCCAGCTGAGGTTACTTTCACTTCCCCAAGCAAGTATGATACCTAGAGGGTTTCGTGGCCTGACAAATATGAGGAGACTAAATATGTTTCGAGCCCACATGGATGGTGATTGGTGCAGTTTGTACGAGTTGGGGCCTCTTTCCCAACTTAGAGGTCTTGGATTAATTGAATTGGAGAATGTATCTGCTGCCTCGTTTGCTGCTAATGCTAGGCTCGACAAGAAGACACATCTTATCATTCTACTCCTGCACTGCACCAGTAGACTCGGAGATTTCTTAGAGGAAGAGCAACAGCGAATTGAGAAGGTTCTCGATATGCTTTGCCCTCCATTTGGTGTGGAAGAACTTGAAATCAATGGGTATTTTGGCCGGCAACTCCCGAGTTGGATGATGTCCGCACCAATGGTGCCCCTCAACAACTTGAATACTATATTTTTCAATGATCTGGCTTGTTGCACACAGCTTCCCAGTGGGTTGTGCCAACTCCCCAATCTCCAGTTCCTACAGGTCCGTCGTGCTCCATGCATCAAACATGTTGGGACTGGATTCTTGCAGGCGGCAGCAGCTTCATTTCCAAGGTTAAACGAATTGAAATTGTACGGCATGGTGGAATGGGGGGGGGGGGGGGGGGGGGGGGGGGGGGAGTGGGAGGAGCAAGTACAAGCCATGCGCCGTTTGGAGAAACTTGTGCTCATTAATTGCAGACTGAGGCATGTTCCTCCAGGCCTTGCCTCCAATGCAAGCTCTTTGAAAATATTAGTTCTAGAGCATGTCAAGCAGCTCAGCTACATTGAGAGCTTTCCTTCTGTTGTTGAGCTTGAAGTGAATGGATGCCCTGACCTGGAGAGGATCACCAATCTCCCCAATCTGCAGAAGCTTACCATTGATAACTGCCCAAAGTTGAAGGTGCTGGAGCATATCGCTTCACTCGAGAGGCTGGTCCTGAAGGATTACACTATGGAAAAACTCCCAGAATACATGCGAGACATAAAGGCATGGCATTTGCAGTTACTCTGCAGGCTATGGTTGCTCTCTGCGGTAGCCGCGGGACAATCTGGCACGGAGTGGGACAAGTTCAGCCATATGGAGCATGTCAAGGCATATGCCTGTGATGGAGACAACCAAAGAAAATGGTACGTTTTGTACACGAGAGGAGAGAGCTGCAAACTGGATTCAAATATTAGCAGCTCTACCATATTTTAAGGTACAGATAATCAAACATACGCACATGCTTTGTCTTAATTTGTTTGAACACTCTGATTCTGCCCTTCTATATATACAGCATATGATGACCGGATATATTCTGTACCTGCTAGTGCATATTGCTAAGTATCATGTAACCATTTTGTATTTTTGTTGGCCGTATGCATCGTTCTGATGCAGAGGCCGGAGATCTCCCCCTTTTCTAAAAAAAAATTGTATTTTTGTTGCCCTGCAGAAACCTTATCATCTTGTATGGTGAACCAACAAGGATTTGAGTCTTTGTACAGAATGAGAAGAAGCACCTTCAGTTATATCTGCAGCTTGGTTAGGATCCCATTTTTTGAAGATATGATGACAAGGGATCACACCTTTGTTGATGGAAAAATGATGTCTTTACAAGATGGAGTAGCCATTGCACTGAGTGTACTGAACTCTGGTGAGCCATCACAGATCGTAGGATCCTCTCTTGGTGTGAATGAGTCAACTGTCTCGCTGGTAACTCAAAGGTTTGTTGAGGCTATGTGGGAGCGAGCATATTACCACATCAGTTGGCCTGGCTCCACTAAAATGAAGAATATCAAGCGTAAGTTTGACAAGATCCACGGCCTGCCAAACTGCTGCGGTGTTGTACATACAACCCACATCGCCTTTGGATCAAGTTTGGAGAGTGACAGCCGGCCAATGCAAATTGTCGTCGATTCAAATCTGAGATTCAGCGAAATTTGGGTGGAGTGGCCAGGTATGAACCAATCAAGTATTTTGCACGAGTCTTGGCTCTTCAGATCGTGCGAGGAGGGTACTCAGCTGAATGGCAGTAACCTGAAGTTATCAGAAGGCTCGTATGTTGGAGAATACATAATTGGTGATGCAGGATACCCTCTTCTCCCCTGGCTCCTCACACCTTACCACCTGGAAGACAAGGACCCGCTCTCTGCAGATCTTCCTCCTTGGCAAGCCGAGTTCAACAGGAGACATTCTGCAGGGAGGAGGTTGAGGAGGAAATTGCAGGGCTGGAGGAGGAGGAGGAGGAGGTGCGACAGTTAGTGGACAAGGACGCCATCAGGGCAAGGGACGTACTGGCCAAGCACTTGATTGAATCTAGAGGTAAATCAGCACAGCTGTTAATGTATTTGTTCGCACTCTAGCTTTGCGTCTCTTTGAATCTAGAGGTGAAACTGCATAATAGATAGCTAGCTAGGTGAGATTTGGTACAAGTCACAGTTGTGTTCTCAGTTCATTGTTTTGCTATTTCCCTTGGCGATTTGTTAAGTTACTTGCTCGGAAAGATAGTAGTTAGCAATGTGCTAAGCAGAACACATTGCATTGTAACTGACCGGCTGTAATAACTTTTGAGTGTTGAGTATGCATGCACTGCACAGTCATATATTTATACTAGTAGTATCTCATCCACTTTAAATGTTGATGTGAGCAGGCGGAAGGGGGACTAGCTTGTACTAGATGGATCATCATCTTGCTGCTTGGTTACAAGTAAATCAAATCGCCGACAGCAGAAGGGACGCGGCTACAGCATCAATTGAAAGGCTACAAGCAAATTATTTCTTTGTCGTCCATATATATAGTGTGTTTTCATGAGAAAACAGTGAATGTTGTAGCTGCAATTAGACAGAGTACGTAGTTTGTTTTGTTTGTTGGTTGCTGTAATCTCAAGGAAGAACTTTTAAACTGAAGAATTCGCAGGTTAGTCTTGTCTTCGTGTTTATGTACCGTTTGGGCATGATTCATGTGCATTGTGGATGGATATCTTCCTCGGCTGGCCGTTGCTTTGCTTCTCCTCCACTATGGTTAGTTTACACCTGGTAACTTTCAATTATAAAGTCTTCTGATCATATGATGGATGTGGACTGAACGTATCTTCAGTTTACACCTGGCCCATGGAGCTGCATTCCATGAGACCTCAACTGATGCTCCTCGATCTGACTCTGCCTTAAGCAAATTCGCTGGCATGAGGAATGACCGAACAAACTTTGATATGTGGGATATGCAAGAGCTTCAGAATCAACCTTTAAGAGCATTTTGCAAGATGCGGAATGATATGCAAAATGCAAAATTCAGCACAGGAGACTCTGGATCCATCAACCAACGTATCTTCAGTTCTACTGATCAGCTTGATCTGTATGTTCAAGTAGTAGTAGATTCCATCTCACATTTTCGTACTGCTTGAGTGAAACTGAATCTGGTATCCCCCCTTTTTCTACCACATACTTGTTCAGTTTCATTGTCGGCAGTTTCTACTGACTGCTACTGGCAAGATGTTCATAGAGTTTTGATTCCCTGAATTTCCCTGCATATCAAACTTGGTTCCTCCATTCTCAAAAGGAAAAGTTTCTTCTTTTGATATATGCCGAAAAAGGCTTTCGCCCCGCTTTATATATAAAGCACCTATCAACAAGCACCCGGTATAAACGCACGCCACCGCAACACACGCACACACCCAGGACAGGATACATAGGTGCTGAGCGCAGCAACACCACCCCTAGCACACCACCACGAAGAGATGAAGCTACATATGACGAACCATGTGCTCCAAGGCGGCGCCTTTAGGAAGGGTATGACACCGGAGCACCGCCACCGCCCGAGCCAAGGATCAGAGTTTCCCCTGTAGCCGCATGACAGGCAATGTGAGCCGCGACGACGCCTTCAAGAAGGGAACGATCTTCGCCGCCGCCGGTCCGTCCGAGGATAGAACATGTTTTCACCTCGGCCAACACTCACGCCACCCAACGCCACACCCCGGCAACCACGCCACCCACACGGCCATGGTGACAGGGCAGCGCCAAGGCACGGGCTCTGCCCAAGAGCACCGCGCTACCACCACCAGGGCCACCGCCCCGACATCCAAGACCTTGCCACCACCTCACCCGAGACCCGCCGCAACCCGAACGAAAGAGATGAGTTGAAAGGTCCCACCTTTCGCACCCCTGGGCGGCACCCAGCCTCGAGACCCAATAGGACGGCCAGAACTGGCATCCACCGACCTGTCCTGCTGCCCCGAGTGCGAGACGAGCTCGGTCCTGCAGCACCGAGAGGGGGACGAGGTTAGTCCTGCTGCACCGTGCGCGAGAAGAGCACAGTCCTGCTACACCGGGCGCGAGACGAGAGATGGACCGCAACTGGGAGAGGACCAGCCCTTTGATGGGAGTAGCGCCCAGGTGGTGAGGATATGGGGCGAAGGCTGAAACGGTCCGAACGCAGACGAGCCGATGCTGGAGAAGCCGGCCGCCGCCGCCGATAGATCCGTTGGGCCACCGTGAAGCCGCCACGACACCGGGAGGCCACCACCGCCGGACCTCCCCATGCCGCCGCACACGGCCGGTGCAGTGGCCACGCCCTGCCGCTGCCCTACCCGCGTCGCCTGGTGAGCTCCAAGCGCCGGAGCCGCTGGGCACGCACCACCAGATCAGCCCCGCGCCATTGCCGGTCCGGGCGGATCTGAGCCAGCCCCGAAGCAGCAGGCTGCACCACCTAGACCCGTGCGCACCACCACCACCATCCGGGAGGACGGAACCACGCCACCCTTGGCCCGCGCCCGCGACAGGAGAACGCCTGACGGATCTTGCTGATGCCCCCTCCCCCCCGGCCGCCGCCATCGCCACCTCCACACGCACCACCACCCATCGCATCGCCCGATGCCCTGCAGTGCCCGCCACCGCAGCAGAGGGCCGCCACGCTGCGCCGCCCATCGCCAGCGCCGTACCCAGGCCAGAGGAAGCAGCAATGCGCTGGCTCCCACCTGCGAGGGATCGAGATTTCCCTGCCGCCGCCGGCTCCAGGCGGGCTTTGCCCGGCCGAGCCCCGTGGCGGCGGCGGGGAGGGGAGGGAGGGTCGGGGGGCGGCGGCGGGGAGGGGAGGGAGGGTCGGGGGGCGGCGGCGGTGGCGGGATAGGGTTTCCTCCCGGCCGCCGCACGGGGGCGACACGGGAGGGAGAGGAGGGCAACTCGATTTGAAATTTGCTAGCTCCAACCAGGCTGCTCGGCATCTTCTTTTGATATATGGCTATGGTAAGAACCATACTGTTATTTGTTCACACAGTAGTTAAGCTCAAACACCTACTACTTATATTAACAAGGTGGTAAGCACAACATCATTTCTGTGCAAGCAAGGACTGGAGAGATGACAGTACATACTACGTCTATAGTTGTGCTGCTACAAGTTTCCCTGCAGCTGGAGGTGATTGCAATGCATCTACTTCCTTCGTCCGGAAGTAGTTACCGCTAAAACCGATGTACCTAGACGTATTTTAGTGTTAGATACATCCGTCTGAGCGACAACTAATTCCGAACGAAGGCCTATCGACTGTGATTTCTGTACATTCTTTCAGTTGGAATGAAGGATATTATTTGTAGGGAAGAAGAGAGAAGGGGACGGCACACGCGAAGTTAACGGGATCCACGAGCTAGGGGCTCCCGCGACCCGCGCTAGGGTTCCTCCCCGTCGGCAGCCCTCGCCCCCTCCCGCCGGCGCCGGCCGCCTCGCGCATGCCCCCCGGTCCCCCCTCTGCCCCTCCTCCTCCCCCTCCCCCGACGCTCCTGCCGCCTCCCGAGGCGGCGGAGCGCCCCCTGCCCTCCTTCCCGTCTTGGTCCTCCTCCTCCTTCATCTCGCTTCGCCGCACCGGCAGCGACCTCCGGCGTGCCCGGGTGGCGCCGGCGGTGGCGGACGTCCCTTCCCCGCTCGCCGGGAGGGGGAGTCGGGGCTCCCTCCTGCCCGGCTGCGGTGAGGCTCGGCGGCGGCGTTCTGCGGGCCTCTAGTGGCGTGCCCGTTGGCTGCGGGGCGGCGCGGTGGGCGGCTGGCCGGCGGCGCCCGCTCGGCCCAGATCTAGGCCCTTTCGGGCCCCATTTGGGCTGGGGCGGGCCTGCGGTCCGGTGCGCGACGGCGTGGCTCCCTGGTGGTGAGACGAGGGGGGCGTGGCTGCGGTGGTGGTGGCTCTGGCGGCCGGCATGCTGCAGCATGGTTGCAGGGACTGTCTAGACCCGTTGGGGTCCGATTGGGCCGGTGGTAGACTGGCAAGTCCCTGTCGCCATGTCCGGTCGGCTCCGCGCGGCGGTGGAGGTTGTTCCTTCCTTTCGGCTGTGGTGCGGTTGCCTCCTAGCCCGGTGTCTTCTCGTTCTACCTCCAGGTCTCTGTTGGTGGCCTCAGTGAAACGGTGAAGATGGTGCGGTATCCGTGGTGGCACAGGCTGGTGGGCGGCATGTTGGGCGATGCGCTTCCGATTGTCTGAGGTGGCGGTGGTGGTTTCGGGGCGGGAGAAATCTTTGGCGGCTCGTTCGCCACCGGCGCGGCTGCGCCCGTGGGCGTTGCCGGACCCTCCTGAGGGGCGTCGGTGATACCCCCTTCCCCACTGCCATTCGCGTAACAGGGGAAACCCTAGGACTTGTCCGGGCAGCAGCGGCGTCGTCGTCGCATTTCTTCCTGAAGATGTTGCTTGGTACGCGAGGCTTCAGATTGCTTTGGCGGGCGGTGGTTCTTCTCCGGTGGGTGCAGCGGGTGTTGGTCATCTTTGTTTAGTTGAGCTGCCGGAGTCGGCATTTGTTTCATTTGTTTATTTGTTTCTTTTTTCTTTCTCTCCTTTTTTCTTTTGGGCTTGTTTGTGCTGCGGCCCCAGCAAGCTGGTTGTATCGGTTGGACGTTTCTTTATAATCTATATAAAGTGTGCAAAACTAATTTATCTGGTTTCCATATAATTTTGCAGCAGATGTATACGTATATGATTGGGGTGTTACTTTCTCTGGTCGGCCTTGGCCTTGGTTAGGTTACGGCATATGCCTGTTTCACCACTATATATGCACGGATGATATTTGGTTTTAAATGAACTTGTGTAATGCTGTGAAAGTTGGCATCTTGCTTCTCTGCAAGTCTTAGGTTTGTACATACATGCTGTTTGATCACACTGATGGAGACTGAATGTATGTTCAGTTTACACACACGGGGAACTGGATTCTCAAGAAAAAGAACACTCGTCCATGAGGCCTTAACTATGTAATGCTCCCTGAGACTGATGGCGCCAACCTTGGCTTCGCCGGTCGGATGCATGAAGCAAACTCAGTGGCATGCATGAAGCATCCCCCTTGCTTCGCTGATGGTCCTGCGACCGAATTCACAAGAAGGAAGAAGGCAGAGTTGAGGTGGCCTTCAAGGTAGGTACGAACATGAAACAGGACTGAACTTCCGCTCAACATCCTGTGAAGATCGAATCCAGTGTACTTCAAGAGATGTAAACAAGGAACAGGAGGCACGTCGACAACAAAAAGCATATCGAGGAAAGGACAGAGTGCATGATAGATAGCTAGCTGGAAAGATGAGACCAGAACGTCCTGACCAATGACTCAATTTGGTATGCTATATATTAAAAGTGTGCTTCAAGTCACAGTTTTCTTCCTAGATGCTCTGTTTAGCACTACTAAATTAATGTCAGTTGGAACCATTTAATCTCTTTGGTGATACGTTGCTAAAATTAGCTAGAAAGAAACTAAGTTGGTCGATAGTTGCTGTTGGAAATTTACCCGCAGGATCGATCACATAAAATTGCACGAACACACGCGCACACAAAAACTGATAGCCAAGGGCCCTTGTTGTGCCCTCTTTTCTCTTTATTTCTTTTCTTGTTTTCTCCACGATGCTTACAAAGCTGTGGTCGCGGAGTTTCGGCGAGTTCATATACGGTGGAGATGAGTTGCACGTATATGGCAAGTTGTGTTGCCGCTAGACAGGAGGTGTCGTTTGATAAGATGTGGCATCGGCGACACTGAGAAGATGTGAAGATGTGACGGGTGAAGAGATGTGTCTCCCCGTGTGCAAGCAACCGACATGAAGATGAAGATCAACGTGAAGATGGACGCGCGCCGGTTAAGTTGAGTTCCTGCATAAGGCTATGCGTTTAGTCTGCATGTAGCACGCTAAGTTATGACAGCGTGGCTGGTAGTCCGGGTAATCGTTGGTTTCAGTCTACAAAAGTCGGCACAAAAATATGATGGTGATGATGTGGTGGCCATCGTTGCATGAAGAGAGAAGTTGTGATCCGGTAAGTCGCGTCATCGGAGACAAGACAACGAGCGTGACAAAATGAATAGAGAGTCATCTGCGTGTCTCGTCGAGTGAAGATGATATGTTTGGATTAGGGGGAGATTGTTGGAAAATAATCCAAATATATTCAAGTTGGCAAGTCAGGTACGTGCTAGTTGTCTATGTGTTGTTACACGTACAAGTTAAAGTGGAGTCTGTGTCCTAATATTTGTTGGTAGTCGTCTATACCAAGTAGTACTAGTATATGTGAAAGTCTATACCAAGTAGTACTAGTATATGTGAAAGTAAGGATTAATCAAGGTGGCTGCTTGGTTAGACTAGGTAATAGTACGTGTCCGGTCGTAGGCTAGCTTGTGATGTTCGAGTCGTATACGTGATGGAAGTCATCAAGGATTAGGAGTCGAGTCGTGACTTGCGTTGGGTATTGCCGGGCGTGTATATTATATATACACAGGCAGACTACAGCTTTGTAAGCACCGTGGAGAAAACAAGAAAAGAAATAAAGAGAAAAGAGGGCACGACAAGGGCCCTTGGCTATCAGTTTTTTTGTGCGCGTGTGTTCGTGTAATTTTATGTGATCGATCCTGCGGGTAAATTTCCAACAGTTGCATCAATTATGGAGTATATTATAGCAATGTGCTATGCAGAACGTTACCAAGACAGGCTCTCATGCATTTTTCCTTTGTGTGCAGGCCTGGCAATGGAGATAATATGATGCTGCAACGCGAACTAAAATCTGGATTGGAACAAAAAAGTACTTAGGTTTTGTCATATTGTTGTGTAGCATTTTATATTGTTGTAAGTAAGCTTTTATGCGGTTGAGAAGAAATTAATAATGCAGCTGCATGGACATTAAAATTGTACTAAGGTTAAGACATTTATTTTGGAACGGAGGGAGCATGATATGGTTTGGAGAACTTGTGCGACATCCGGTTACTTTGTGTGGTCAGCGTTGGCCTTTTATGGTACTGGTAAGTCTCACCTCTGCTTCTATTCTACTCCTACCTGATTAGCAGAGTAGTAATTGTTTTTTTTTCTTGCCACATTCGCGGACTGTACAGTTAGCGAGCTTTATATTTTTCTGCTGTTTAACTTGCTGGAAGTTTCTCCGACACCAGCAGGGTTCTTATGAGATATGCCGCACTGAACCTTATGTGCTCTGCTTTACTTTGTGCTTTTCTGACTGGGTAATTTCAGTTGTACCACTAGCATGCAATATCAAAGTTTGTTCTGTCATTCCTTTTTTTTTAGAACGAAGACGCTAGAGACGTCCGGCTTTAAATTAATAAAGCCCACATCATAGGCAGTGTACCACAGAGGTCTGAACTTACACGAGCACAGAGGCTCAGGCCATAGCAGTCACGGAGAGTTAAAGTTTTGCGGCCAAAAGATCGCGAGCGCAGGAAAATACGTGGCACGAGGCCAGATCATTGAGCACGCAGGCTCGCATACACACCAAAAGGGCCACTTCAAGACGAGAAAGTGGCGGTTGGCTCCCTAGCCAAAACGAACACCTGGCGCAGACGGTCTTGAGCTTGCTTCATCTTCTCAAAATCCTTGCGCCTCGTCAACGAACTCCATTGCTGCAGGAAGAAGTTGCATTTGTAGATTATGTTACCGAAAAAGGCTTTCGCCCCGCTTTATATATAAAGCAAACCGCCACAGAGCACACATACAGAGTCAAGTCCACACACACACCCAAGTCTCACGACAAAGTACATAGGTTCTGCTGAGGGCACAGCTCAACAAGCCCAGAAAATAAAAAACAGAACACGCCGGACGAAGAAAGCATCTAGTCTGGTTCCGGCGGAGGCGGCGGCGACAGGCGGACGGCCATCGAGCGGAGGTCGGCGATGAAGGCTGAGATGGCGTCGCGATCCGGGGGGGCAGCTAAGCGGCCGCCAAAGCTACAAGAAATCCGAGAGTTTGAAAAGAGCGCCAGTAGCCCGTCGAAGAGGCCTGCCAAGCATCATGGTGGCCGCCATGGTCCTGTCCGCACGCCGCTGCTTGGGCGGCACCCCACCCAGCTTGACCCAGGCCTCAGGCATCTCCAACCCCTTTGGCGCGTCAAGGACAACATCACGAATGTCAGCCATGAGATTGTTGAGGGAGAGAAAGAGCTTGCCGCTGCGCGTGGCCATCCGGAGCATGGTCGGGTCAGGGAACACCACCAAGAACACGCCGCCGTTGAGGGGGGTTATCTGCCAATCCCAGGAGCCCTCAAACAGGTGCGATAGCTCGACTTCCAGGATCTCCTTCGAGAGCACGCCCGGCGCCGCCGATAGCACGACCACGTTGGCCCCCATCAGGATCTGCAGCGCGTCCCGTGCAACTTCATGGAATTGCAGGCAGAAAAAACCCTCGCCGGCGATGGCATGCCCCATACTTTGGAGGAGCAGGGGCTTGCCACGGGTCCGGCATTGGGCTGAGGTGTGGCCTTCTTGGGAGTAGACGACACCGAGGGGCTTGAAGGTGCACAGATTTTGGTAATGGCCGGAGCGCCCACACTTGAAGCACTCCGGGCCATCCGCTTCTTCGATGGGGATCGGCTCCGCCTCCGTGCCCTTGGATGAGGATGACATCTCAGATCCGGGCGGGAGGGGCGGCTTAGAGGCCGCCGCCCCTGCAGGCTTGGACTTTTGCTTCTTGGCGAAGGGGCCGCCGACGCGGTCGTCGCCCTGAGATGCCTGCAGCCCCTTGCGCTTGAGCTCGAGGCCGCGCTCCTTGTACTCCTCCTTTTTCTTCTTTTTCATTTCCCGTTCCTTGAGCCACCATGCGGGTGGCGGCCCCCAACCGCCGTCGATCTCAGCGCGACCCACCTCCTGAGACGAGGGGCCCTGGCGCCGCGCGAGGTCGTGGTCCCGCGGCGGCTTCATGGGCGGCTTCTCCGCCCTGCGGTCTTGCTTGGAGCCCATCGCCACCACCGCAGCAAAGGAGCGCACCACAGGAGGAGGAGGGGCAGTGGAAGTGAGAAAGCGGGCGGAGTGACCGAAGCGGCGCACCTCCGATCTGGAGGCAGGAAACCCTAGTGAGGCGTCTAGGGTTCCCCGGGGTAGCCAGAGCCACTTATGGCTTGGGTGCCAGGCCCGGGGTGGGCTGGGCCTCGTCCAGCAGAGTGAGCTGAGCCTTCGAGCTAGGCGGATCCACCTGTCCCTCGTCCAGTGCCCCCGACTGGGCCGCACACCCCGCGGGCCCCTGAGATGGGCCGCAGCCCGGCCCAGCGGCCTGTCTCGCTGGTGAAGCAGACGACGCGCCCCCAACCCTAGGGCGAGGAAGCCGCGGTTCCGCCTGCGCCACCGCCGGCACGGGGCGACAAACGCCGGCCAGGGCGGATCCTGGCCAGGCAGGAGAAGCAGGCCAGCGTCCGGGGACTCTGGCCGCCCTCGGCCCTCCCTCGCCGGCACCACACGGACCCCTTGCAGGTAGCCGCAGCCATCCGCCCGGGACCCCGGCCGCCCGGCGCGAAAGCACATCGGCGACCGTCCTTGAAGGAGCCTCCGAGCTCCTTCGCGCGCATGACAAAGTCGCCGACGGAGCACGTCACCCGGCCGCACGCCGCGGCCCCCACATCACCGCACGACAACTCCTCCTCTTCGTCTTCAGAATCCTCATCGGCTAACGCCCAAAAGCGGCTCCCCGACCCACCCCGCGCGCCGGAGATTGGGCCGGGAGCCTTGCTTCCTGCCCGCCGTCGCACGACACGCGGCCCGCATGCCCCCCGCGACTAGGGAACACGCGGCAAGGTCGCCGTAGACGGGGGCAGGCAAGGAATCGCCGCCCGCAGCGGCGTGGTCGCTCTCGGCGCCTGTCCGTACAGGAGCCGTTGGCATCGCTCGGTCCAATCGATTCTGGGCTTGTGCTTCTTCCTCGCAATCTAACTTCACCCAAGGTCCCAAGGTCCTGCGATAGAATTCGCATCGAAACACTTCACTCATTCATTCTCTACAACACAAATAGTCTTTATTCTCCATGCGGCTATATTACTAATTGTTCTCTCGACACATAAAATCTTGTTGCCAATATACTACTACTCCCGCTGTAAACTAATATAAGAGTGTTTAGAATACTAAAATAATGATCTAAACGCTCTTATATTAGTTTACAGAGGGAGTACTATACAAAACACTCATATTTGCCAGAGATAAAGCTTACTGTCCTGGACTTTTTGTTAGTCACAATTAACGTGTGGATCTGAAAACAATTAGTGTTGTAGAGACTGCAGAGCAGACTAGACATCCAAGGACAAAGGAACGATCCAGAAGAAATTGCAAAAGTGCAGGTACGAATACGATGGTAAATGGAGGAGATCACCAATTCAGAAGTGGTGCATCGAAGCACACAAAAGGTAGAGATGAGGATGGCAAAAGACCACTAAGAATACACGATTTATTGCAGAAGTCGGTGGCTAAGTAGGTGGAGCTGTCGAGGGCGAGGATTGGAGAAGTTGGCGATGAAAGTGAACTGACGGGGTACACCGACTGAGACTTGGGAAAGTTGAACAGCATGGCAAGAGCTTGAGAGACGAGGTGTGGTCCCTGGAGCTGTTGAGGAGCTGAGCGCTGAGCGCAGCAACACAGACTCTAGCACTACAAAAGCCGCCGGGGGCTTCAGTCGAAGAAGTGAAGCTGCATATGACGACCCGTGGGCTCCAAGACGGTGCCTTCAGGAAGGATACGGCATCGGAGCGTCGCCACCGCCCGATCCGAGGATCAGAGTTTCCCCTGGAGCACCACGACGGGCAATGATAGCCGCGACGACGCCTTCAAGAAGGGAGCGATCTTCGCCGTTGCCAGTCCGTCCGAAGATAGAGTAGGTTTTCATCCCGGCCAACATTCACCGCCACCGATCGCCACACCCCGGCTATCATGCCGCCCCACACGGCCGTGGCAGCCGGGTAGCACCGAGGCACGAGCTCTACCCATGAGCACCGCGCCACCACCACCAGGGCCGCCGCCCCGAAATCCAAGACCCTGACACCAAGTCCCCCGAGCCCCACCGCTACCCCCACCGCAGAGACGGGCGGAAAGGATCCGCCTTTCACACCCCTGGCCGGTCCCAACGCCGAGACCCAATAGGCCGGCCACAACAAGCCTCCATCGAGCCATCCTGCTACACCGGGCGTGAGACGAGCGCAGTCCAGCCGCCAGGAGCGAGACGGGCCGGTCCTGCTGCCGGGCGCGAGACAAGCGCAATCCTGCTGCCGGGCATGAGACGGGCCGGTCCTGCTGCCAGGCGCGAGACTAGCTCGGTCCTACTGCACCGGGTGCGAGACGGATGATGGACCGCAGCCGGGAGAAGGCCAGCCCTCCGGCGAGAGACGCGAACGGACGGCAAGGAGAGAGGTCGAGGGCCGATACAGGCAGCCTACAGACGGGCCAATGCCAGGACAAACTAGCCGCCGCCGCAACCAACCTGCCACCACCACAGCAGCCGTCGGGCACGCACCCCTGCAGCCACCGCCACTGCGCCGCCACCCCGACCAGCCGAGGGGGCCACGGTCAGGGCCGCCGACCGCAGCCCCAGCCTTCACGTCCCGCGCCGCCGCGAGGTCAGATCCGAACGAGCCGACGCGGCCGTCGTCTCCAACCTCCGGCCCGCACCACCACCACCACCTGCCGCGAAGCCACCACCACCTGCCGCGTCCACGACAGAGGTGGCCACCAGCAGCCCACACCGCCCGCGCCGTCTTGAGCCAGATCTGGCCGCGCAGGAAACGCCGCCGTCGCGGGCACAATCGCGCCACCCGCCCGCATCCAGCCCTCCGCGCCAGGCCTGCCGCTCCGACCACTGCCGCCGAGCGCAGCCCCGCGCCGCCGCCCGGGAGAGCCCGCCGCGCCAGCCTCCACGAGCGGGGAGAGAAGGGGCCCCGCCGCCGTCAGCACCCGCCGGGCTTTGCCCGGCGGCGGCGAGGGGAGGGAGGGGGGAGGGGAGGTTCGCGCGCCGGCGGCTAGGGTTATCCCCTCGGTCGCTCGCGGGAGCGACGCGAGGGGAGGGGATCCACTTGTTAGGAAGATATGGTAGCTCAAATGTTATCTCTTTGAGCGTGAGCAGGTGAGTTGCAAATTTGGATGAAATTAACGAAAATCTTTTCTGCTGATATGCTCAATCTTTGGCCACCTTTCTCCAGCAGGTGATCCGCAGCTCTCCCTGAATAGGTGAGAATCCTCGATCACTATGTTTTGGAGAGTGGATGGCAAATCTGGTAAAGATGATATATTGGGGCATCCACAAATTTGGAGTAAGGTCAGACATGAAAAGCACTTCAGAGTTCAGATTTCCCGGCAAGGAACTGATTCCACAAGAATTAAATAGCAGGTTGTCAACAGATGGGAAATTCGCTGACTCTTCAAATGAGAAGTATCCCTCCTTGCACAGCTCAAGAGAGATATTTCGTGCAACTGTAAAACCTTCAGCTGAGTCTGAGAGCATGTGGTTGAGCATTATGGGGCAGCTAGCACTGAGTGAAGTCGCGACCTGCAATTGTGAGATGCACTTTATATTGAGGTTCGGGACATCTACAAAAGTTGCTCTGACAAGTTGCAGCAAAGACAAGCCTTTAAGAAAGCACAAGTCGTGTAAATTGTATAGTGATAATGTTTCAAGGGAGGTTAAATGACCAATCGACAATGATGCAGAGCTTCTGCAGCGGAGCATGAAAAGATGTTTCAGGTGCGGCAAGTCACTCATGAAGGAATCAGCTGCAGCCACACAGTATTGTATGTCCAGCGTCTCAAGGGACAATGGCATAAAATCTGATCCACGTGCCAAGTTTAAGGAAGGGCAGTCGTATAATGAAATTTTAGAAAGACCGGTGGCAGCTTGCAACCCCCCTAATGATCTAACATGAGTAGTCAATGCGCAAGTACTGAAGCTTTGTCACCAGTTGGAGGACATCTTGTGACAGAAGTGTAGTTAAAGTCATAATCTCTTGTAGTGACAAATGTCTTAGCGAAGTGAGACCATCAAGACAAACCGCTGATGCCCCATTTGTAATGATGCATGAAGAATGATCAAGCCGAGAAAGCCCTGATGGTGGAACCAGAGGCATGCGTGCAGATGTTCCTTGTACAAATGAATCTTATCCTATCCTCGTGGCAACATATCCATGCTTTGATGATATCCTCTTTTACCAATACTTCATCCAGCTCCCTTTCTAGAGCACTTTCAGGAAATGTTTCAACCTAGGAACTGAACCGAAGGAATTGGAAATTTGCAACAATGATCCAGGCAATTTAGAGATTGAAGTTCTTGGAAGGTGCTTCAAATCACCAACAGATTCAGGTAGCTTCTTGCTGTAGACAGCGCCCTGCAATTAAAGATGAATGCAACGATTCAGACTAGGTGACATTCCGCTAGGAACATGTATGCCATCATCTGGATCTGGGTCGCTAATTGTGATATACTGTCAGAATTCCATCGTCGCTTGTTTCCCTTGTCAGTGTGCAAACTTTACTCCTTTGAGTCACTGCATGCCATGTATCCACTGAACGAATCTCGACGATGAACAATAGCATATATCCGGCCAGGTACGTATATCATGTTTCTAGGTACTAATGGAAAAATATTAATCAAGAACCATGAGACGTGCAAAACTGGGAATAAGGATTTGCCGCCTAATGATGGGATTAATGTGGAAGTGTGCTTTGAGATTAGCTGTGGGATTGATATGTCAGATAAAAAAAACATTGATTTGTGGAGTCCAGAGATTGCACGCACAAAAAACTTACCCAATACATCGTGACGATGAACCGCCTCCAACCCCATATCGATCCCTCCGTCTCCAAGACCAGATCGGCGCCAGTGAGGAGAGCGCCACCATGATCTGCCGCCACGGCAATTCCCCGCCGGCGGCGCTGGAAGACGACGACATGCTCGGGGAGATCCTCCTCCGTCTTCCGCCCCAGCCGTCCTCCCTCCTGCGCATCTCCGCCGTCTGCAAGCGCTGGCGAGGCCTCGTCACTGACTCTAGATTCCTCCGCTGCTTCTACGCACATCACCGGAACCCGCCACTCCTTGGTGTCTTCTTCCAAGACGGCGATAAGATCAAATTCACTTCCGTCCTACCCGCTCCAGACCACATCCCTCATGAGCGGTTCAACCTGCCACTCGGCGACTCATGGGGCCGGCTGCTCGGGTGCCGCCACGGCCTTGTCCTCATCTTACACCCGTCGCACACGGAGGTCTTCGTGTGCGACCCCATCGCCGGCAGTCAGCACCGTGTGCCAATTCCACCCGAGTTCAAGTGCGTCTACGTCTATGGAGCGGTGCTCTGCGCTTCCCGTGACCGGGGCCACATGCACAGTGGTTGCCACTCCGCCCTCTTCAAGGTGGTCTTGCTGCTTGTGTCCACTAAGGATGGTCGAGCCCTTGCCTTTGTTTATTCTTCCGAGACTGACACATGGACCAATCTCATCGAAGCAGAGGTTCACTATCGAGATTGTTTTGGCAGTTATATTAGTACCCTAATTGGTAATGTTGTTTATTGGTCATTTAAGTATGTGAAGGAGGGTATACTTGCGTTTGATTTGGAGACGCAGAGCCTTAATGTGCTTGAGGGGCCTCCCAATATGAATCATTCCTACAGTCATCAGATCATCCAGACAAAGGATGGCACAGTTGGTGTCGCCATGATGTCTCATCATCACGATAACATTGAAATGTGGCAGAGGAAGATCAATTGTCATGGTGTTGCCACCTGGGAGTTGTGGAAGACCATTGAAACGGAGTATATTCTTGGGTTACCTCCTCTGGTTGAAGGAGAGACTGTATGGGTGAAATTTATACGCGGATATGTCGAGGATACAGATGAAATATTGTTAAGCATGAAGGACATTGTTTACATGGTTCAACTTAACTCGATGCAATCAAGGAAACATTGTGAAGTCCGTAGTTTTAGTTCATGTCATCCTTTCAACAGTTTCTGTGCGCCAGGTAGTATACTGTGCAATAGTTACCTAATATTTTTATGTTTCGCCCGTGGATGCTCGAATATCAATGCTAGATAGACAATCATAGGCATGCTGTTTAGTATATGTTCTCATTTAATATAGCTAGATAGACAAGCATAAGTCATCACTACTTTCTTTCCGAGGAATGTCATCACCAGTTCATCGTTTCTTTGCATGTGTTAACATGTAATGTGGTTATCTCCATCCTTGAGAGATATAAAACCAAATGTTGAATGGTTAACTCATTCTTACTTTTAATGATACTACTCGGAAATCATTTAATCTCTCGGTGAATGTGTTAGATTATTTGGAAAGAAACTAAGCTGATTGATAAACCTATTTAAGAATGTGTTGGTATTGCCTACTTGACTCACTGGCTGTGACATATATATGATTGATGGTAGTGGAACCTTGATACGTGGCTTAAACCCAACTCAACTGGATGCATGCATGCATATTCATATACAGTATCTCATCCAGTTTAAATCTTGATGTGTGCAGGTTCGAGGAAGACTAGCTAGCCGTCCCCCTGTTGATGACCTTCACCCTACTGCTCAGCTTAGTAACACCAAATTGCGTGCGTGCACTTGGATGCAATGCAGGTCCTGTATGGCAATGAAAGAGCCAACCAAAGGCTAAAATATGTGTTGTCACATATCAGTGTATCTTATATTGTTGGCAGTAGTAAGCTTTTGTGATCGAGGAAACAATTAATATTGTAGCTGCATGGAGACTAGGAGACTATTTGTGATTTATATCTGCGTGTTGTAACCTGAAGGAAGAATATATATATGTGAACATAATCACAATGAGGGACAGAGTGAGTCGTGTACGGTCAGGTGTTTGGGCAGAGTGGATTCTTGCAGTCAATTCTTGTTTGTAGCTGTTGTTAGGATGTCTTGAGGCTCGTCCTTGAGGCTCAACTGATGCTCATCGATTTGACTCTGCATTAAGCACACTCGCTGGCATGAAGTGTCACCCTCCCTTTGCCAACAGTCTTCTATCGAAAGAATTCGCATCCTTCAGAAGAAGAAGAAGAAGAACTGACATTGTCATGATCTCACAAGAAAGAAGAGAGCATAGTTGACGCTGCCTGTTTGTTTGCAGCTACACCAATCTTGTTATTCTTTACAAAATCAATCGGGGATTCAATTCACAGGCAAGAGAAGTGTTGATTTTTTATTTTATTTTCGCGATAAAGGGAAGTGTTGATTTTTTCCCCAACTGCCTGGAGGCAGAAATGGACCCAAAAAACACAGTTCAATTTCGTTAGTCAGCACGCTCTGCTAAATATTTTAGGGGTTGCTCTGCTCAAATTTTTTTTTGTATAGACGAGCAACTGGGTTCCTACTGCACACATGTTCAATTTCAGCTTGAGTACCTGGCAGTTTCTTCTACTACTTAAAAAGCAACAAACGAACAAAGTACACAGCCGAACAAAACATGGTGGTGAGGTAGTCCTCATAACAACGCGGATAACCAGAGAGGTGGTGAGGTAATCCTCATAACAATGCGGATAACCAGAGAGGTGGTGAGGTACTAGGAGAGTATTTTTTTTCTCTGCTATTAATTAATCGTGCTTCAAGTCGCAGTTCTGTTTTTAGTTCATTCTTCTGCCCTGGCGCTAGTTAACTTGAGCGGAAATCTGGCGCTAGTTAATTAATTGCTCGGAAAGAGAGTAGTGAGCTGATAACACACATGTTGGCAAAGAAATTACGCTTATCAGTACACCTGGTTAGCAATATGCTAAGCAAAACACATTGCATAGTAACTGACCGGCTGTATAACGAATTTTGAGTGTTGAGTATGCATGCACTGCAGTCATATATTTATACTAGTAGTATCTCATCCAGTTTAAATGTTGATGTGAGCAGGCGGAAGGGAGACTAGCTTGTAGATGGATATTCATCCTGCTGCTCCACTGCCGGGGCAAGGAACAACCAACACATCGCTGACATATCCTAGTGTCTCGCCGTGCATACTTTTGCTCTCAAGTTCTTGTGGCTAGAAAGAGTCAAATAATATGGACCGGACGCTAGCTCAATGGTGAAAGTAACATCGATCAAGCACAAAATTAGGACGAACTTTGGAGAATTGGAATGTAGTACTCCCTCGGTCCCACATATGTGTCTTCACCTACTACACGTTACTACTGTCATCTCCCCCACTCTGCTCTGCTCTTCTCCAAATTTCATTCCTAACAGCTGCTGCAACCAAATACGAATGAACGAATCATACCCAAACACCTGTCATGTATAACAGATTATTCACTTTCCATGTTTAGTAGAGTTCAGAGTTGCCAAATGGGTCAACTGACTAGTATATCTATATAGGGATTTCCTGTCTGTCGCAAATCTTTAATTTTTTTTTTGAGAATTTTCGACAAACTATCGACCAAAGGCACAAGTCTGGATAGCCAGAGCGCATATTCCTTCTTTCCGGTTTTAAGAACCTTAGAGATTCCTGTCCGGTTTTGGGAACCATCTAGAAGGAAGAGGCGGTACGGCGGTAGCAGTGTGTCCTGACCATAATGGCATATATCTTGGAAGAAAGGCGCTTATCATTGATGGCGTCGATGATCCTGCTATAGTGGAGCGATGCCATGCCTGGAAGCACCATGCCTAGCTGAGGACCTACAGGTGCTAGAATTCATTGGGGCCTCTGGTTCAAGACAGGTGATACGTGACAATAAACAGGGGACACAAGGCAGATATGGAGCGATTATAAACAAGATTTTGTTTCGAACATTACCTTTCAATTGTAATTTCATTTTTGAGAGTCGTGCTAGTAACTATGAAGCGCATAGTTTAGCTAGATTTGCTATTTATATAGTTCTTGGGCGTCATGTTTGGTTTGGCCAACCACATGATGAGAACTCTCTACCACGTGTTGTAGTTTTTGATGAATAAAGTCAGTCTTTTACCCCTCAAAAGAAAAATCTAGATTCTTTTACGGGTTTTCTCGGTTTATTTTGTTTTTTCGTTTCCTCTTTTTACGTTTTTCTTTTTTTACATTTATGTTTCTTTTTATTTTTAAAACATGTCAATTTTCAAATATTAAAAGTTTGTATCTTTATCCAATTTTTTTGGAATTTTTTGTGGTCCTGTTTGGTAAAAAACATTTGAAATTTAAAAATTGTTCATTTTTATTCCATAATATATTCATATTTTAAAATTTTGTACATAAATAACAAAGAAATGTTCAATTTCTTAAAAATATCATGCTTTCGAAACTTAGGAGCTTCAAATTTTCTTCACCTTTTTATTCCATAAATAACTTTGGAGAATTGGAATGTAGTAGTTTGCATCATGCAGTGCTACTGTCACAAAACACTACTACACGATACTAGTGTCATCTCCCCCACTCTGCTCTGCTCTTCTCCAAATTTCATTCCTAACAGCTGCTGCAACCAAATCCGAATGAATGAATCATGCCCAAACACCTATCATGCATAAACCAGAAACAAGACTCACTCAGCTGTAAACTATCACTAGTAGAATGCCCGTGCGTTGTCACGGGCTTATGAAAAAAATACCATCTTGTAATCTTCAAAATTATGTCCATGAACATATTATAACCTAATAAAAGGGAGGATAAAAATACCATATTGCAATGTTCAATATCTTTTATCACTGGTCAGCGAGGTATAACCACAATAATCGTTCTCTACATGCAAGATAGTAAAGAACTTCTCGGATACATTTGTTCTTTTACTTCACTTCATGAAATGTATTCAATACATCGGAATATATCATGCATGCTTTGCACCTATAGTTTTGTTCTACCCACCTGTTCCATTCTCTGAAGAATGGTATATGGCTATGTAGACTCCACTGGAGAGAATACACTATGCAATTCCCCCGTGTCAATGTTAAATAATCATGTAAAAGGAAAGAGAATAAAAGTAAAAGTGAGTCTAATGATCAGGTAGTATTATGGCAACTACGTCGCTGATCAGGTAGAAACTTTTCAGACAGCCTATCCTTGAAGGTATCCATGTCGTGCATCAAGCATTACTCCATTGCATTATAAACTGAAGTAAAGAATTATAAGCAATAGTACTAACAACCAACAGCGGCGAGCCTCTTGCTCTTGCAAGAATGTTAGCCGAACAAAGGATCCTGACCTCCCTAGATACACTAACTGAGGCTCGTTCCCTTTGCTTGAGGCATCATCTTACGAACGACTTAAGAGTACCCCGTGCGCTCACCCGTCGCCTCCCTCGCCACTGGTCACAGCACTCGTCGTCCCCGCCGCCGCCCTCGCCGCCGTCTCCCGAGTTTCTCTTTGGATCCACGCATGCAGCAAGCTTTCACCCTGTTGGTTGCAGCTCCCTCGCCTGGTGATGGTCGCGGCTCCTGCAACGTCGGTCACCGGTCACAGCACCCCTGCGATGTGCTCGCCAGAAAGAATCTCCTTCGGGTTGCTGGTAGCAATAAAAATGTCCGCCAGTGGTAGCAAAAAAGTTTCCTGGTTCCAGCAGAAAATACCTCGTCGTTGTCACCACCCCATCGCCATTGTTGCAAATCGATCGTCGGTTGTAGCTTCTGTGATCGCCGGTTGTAGCTTTTGTGATTGCAAAATCACCAGGATCAGTGAGTACAGGGTGCCAATTTCAGCGATTTGAAGGTTGAGGTTCAATTCTGACGAGCTCTACCAGTTCAAGGTTTAAAACGGACTTCACTTCGTTGGAGATCGAGCATTGGAGATCCATTTATGATGGGGTAGCCTGGTACGGCGGTTTTTGTCACACAGGCACAGAAAATCCGCCGAGCCGTTCGTCAACATACAACCTGTTCAGCGAACACAGTGAGCGCTGCCGTCGCATTCATTGCGCCACAGAGCAGCTCGAATTTGTTGGATATACGAAAAAGAAATACAGCTAATAGCACAGATCCCGACGCGATCGAGCTTGCGGTGTTGATTTCAGGAGCATCTGAGCCCGAGCTCAGAAACGAATATTCCCAACACACCTGCATATGTTGTGCTTCCGAACAATACAAGGATCACTAGAAAATAAACGGTGGCAGACCTTCCTTCCATTATTGAATTATACATTCCAACACTTGTTAAACCTTATCAGCATGTATATAAGGCATCATGATAAACACAAAAACAACACTTGTTTGTTGAAACTCCCTTCAAGTAATTGTGATATAAGTAGCATCATTTGTTAGGCTGGCTGAAGCTGCATCCGCAATCCTCAATTTTCCGATAAAGGGCGCTTTTATTATCTCAAAATGTAGCATCAAGCCAATACAAATCATTCACCCGGCCTCTGCATAACTAGGATGCACACAACTAATCACAAAGAAATCTGACAAAAAAGAAGGAAAAAACTCACAATTAAGCAACAGTATAGTCCTTTAGACCGACACTATGCCTATGTCGAAAGGTCTAGTGGACCGATCCGGAGAATATGCTGCCACCCATGTTGGGTAAAAACTTTCGTAGCCACCTGCTCCAATCGTGTACACACCGCCTTCAATAGCGGTTGGTACTCCGTTGGTTGTAGCATAGACCATGTACGAAGCGACTGCGTACAACGGAAAACACCCCGCAAAGGAGAAGCTATTTTTTCATTAAAAGCCAAATCGTTTCTACATAGCAAAGTGACCATGGTAAGGCGTACTTTCCCACCCTTATCAGCATTTTGAACCTATTTTAAATATCGTCCAACCAATGATAAAAAAATATTGGCAACACTTGTGGGCTGATACAAATTCGATGCTATATATTTGAATGTCTGACCACGTAAAACGCCCAAATTTGCATTGAAAAAAGAGATATTTGATTGTCTCGTCATGCGTAAAAAAATAATACTTCTTACTTCCTGGCCAGTTATGTTATGCGAGGTTGTCTTTAGTTAGTAGAACTCATTTACGAAGATACCACATGAAGATTTTAACTTTTAGTGAAATCTTTGCCTTCCAGATTTTCTTGTTCTTGCTCACCTGTACCTCAGAATACGTGACCGCACGATATGTAGAGTCTACAGTGAAAGACCCAGATGTAGTAAGGTTCCAGTGAAACACACCACGGCCTTGTGTTAGGTTAATCAGTTCGAAACGGGATGAGGGATTATGCCATGACATAAGTCAGGTGCTAATGAAATCCCGCCTGAACGAAATATTTGGCGGGGATGAGCTGAGCACTTGCGCAATAGTATTGTTTTTATCGCAAGCAATGTTGTACAAGGCTGGATATTGTTCTCAGAGACTGGCATTGCCTAGCCAGATGTCTCCCCAGGAACAAATCTTCGACCCATCCTTTATTGTGAAAGACCCAAATAGAAAGAGTTGTTTCTTTTCCGCCATTAGGCCAGAAAAGTGTGAGCCGCCAGGTTTTCAATATGTTTGGGACACCGCCTTTTGGCCTAGATACTTGTTGCGTAACATGGTTTGCTAAACACCATCTTCGGTAAGAAATTTGAACAACCAATTACTCCCTCCATCTCAAAATAAGTGACTCAACTTTGTACTAGCTTTCACTTATTTTGAGATGGAGGGATTACTAAGTAGAGCCTCATTTTAACCCTGCAGGTCATGAATTCCAAGGCCACCTTCATCTTTCGGCCTACAAACCATTGCAATTGATAGGGGAGTTACAGAGAACCCTTAAAGAAGGTGCCTCCATGGGGGTAAACCCTTAATTATCATGAGATGTAACCCTATGGTGGAGACTATGATGGTGGTGTGCGTGGTACAGAGTCTACCTCGAGTAGAATGTGTTCTGTACCTAGCTCCGGCCAGCATAATCGTCAGGAGTGGCTCAAGTATCCATCCCATACTATGCCATCACATCGATGCGCTAGAAATGTACCAATGGGGATCCCGGTCTCCCTAAGAACGCCTTACTCCTCTACTGTTGCATCAGTCAGTTTAGCTACTATTCTCTATTTACTTTTATGTTATTTACTTTAAAATGTGTTTCACTACTCAATTACAATTTATTTCCGCCCACACATTGCTTGAAGTCTACAATTATCTGCAGGCATAAAATATACATTATTCGTTACAAGAGGCAAAAGTCTGATTCATGAACACCCTGTGGCATCGATACTTTTACTTCGAAAATGCTACAATTAAATCATATGCACTTGCAGGCCATCAAACTTTCTGGCACCGTCGTAGGGGAGGGGTGATCACGTTTGTGCTTTGTTTTGAGGTTTGAATTATTTTTTGTTCTAACGGTTTTTGTAGGCTATGAACAAATTTACCATTAGGTGTGCAACTAGTGATGGGGAACGTAGCATACAATTTCAAAAAAATTCCTATGATCACGCAAGATCTATCTTGGAGCTACATAGCAGCGAGAGGGGAAGAGTGTGTCGAACGTCTTCGCGATCCAACTGATCAAGTACTGAACGTACCGCACCTCCAAGTTCTGCACATGTTCAGCTCGATAACGTCCCTCGAACTCTTGATCCAGCAAAGTGTCAAGGGAGAGTTTCGTCAGGACGATGGCGTGGTGACGGTGATGGTGATGTGATCCGCGCAGGGCTTCGCCTAAGCAGTACGACAATATGACCGAAGGAGTAAACTGTGGAGGGGGGCACTGCACACGGCTAAGAGAACAATTGATGTGCTTTGGGGTGCCCCCTGCCCCCGTATATAAAGGAGTGATACGTTTTCAACGTATCTATAATTTTTGATTGCTCCATGCTATATTATCTACTGTTTTAGGCAATATTGGGATTTATTTTCCACTTTTATATTATTTTTGGGACTGACCTATTAACCGGGGGCCCAACCCAGATTTGCTGTTTTATGCCTATTTCAGTGTTTCGAGGAAAAGGAATATCAGACGGAATCAAAACGGAACGAAATCAACTGGAGAAGTTATTTTTGGAAGGAAAGCAACCCAGGGAACTTGGAGTGCACGTCAGGGGAGATACGGGCTGCCCAAGAGGGTGGGGGGCGCGCCCACCCCCCTGGGAATAAGTTGATTAAGCTGAGAATAAGTTGTTTCTGCCATAAATTCGTAAACCGGTGCTTTCTGCAAACCTATTCGTCAATGTGGTGATTTCTGCAATTCACTCCATTAGCTGTGATATACATATGGTTGATGATAGTGGAAAACCTTGATACGAGGCTTAAACCCAACTCAACTGGATGCATGCATGCATGGTCATATAGTATCTCATCCAGTTTAAATCTTGATGTGTGCAGATGCGAGGAAGACTAGCTAGCCGGCCGGCCCGGCCCTGTTGATAGGTCTTCACGCTGCTGCTCAGACTACCACACTGAGCCCCTATGCCGACGGCCCAGGCCGTCGGCATAGCCCCCATTCCCGTCGGCATAGGGCTATGCCGACGGCCCCCGTCGGCATAGGGCTGATCAGCTTGGTAACACCATATTGCGTGCCTGCACGTGGATGCAACGCAGGTCCTTCATGGCAATGAAAGGGCCAACCAAAGGCTAAAATCAGTGTATCTTATACTGTGGTAGTAGTAAGCTTTTGTGATCGAGGAAACAATTAGTATTGTAGCTGCATGGAGACTAGGAGACTATTTGTGACTATATCTGCATGTTGTAACCTTTGGGAAGAATATATATGTGATATGGTCGGGTGTTTGGGCAGAGTGGATTCATGCAGTCGATTGTTAGGATATCTCACTGTGTTGATATTTATAGGAGAAGAGAAGAGCAGAGTGGGGATTGGGGAGCTGTCTTGTGCTGCATTTTGCATTTTGAGTGTTGTCCCAAGCACTTGCTGACCCGAGTACTAGGTTGCCTACATACTACCACCTCCGCTCTATAATAATCTTTGTAGTTTTGAACTAACCACTGTTCAAAACTGCGGCACTTATTTTGGATCGGAGAGAGTACAGTTTAATTTGTGCAAGTAGTATTGCTTTATAAATTTCCTCATGTTGATTCCTCTGAAGGTAAACTGCTCATTTCCTCTGAAGGCTATGTTTAAATTTGTTCAGGCCAGGTCCAGCTAGCAACAGGTTTTGTAAATTTCCTCATGCCGATTCCCTGCATCCTGCTCTGCACGCCATAATGTTAAGTAATTGTTCGTTTTTCCACTCTCTTGAGTTGGTTCTTTCGATATGCCACGGACGTCTGCGAGAATCATATTGTTGCAATTAGGCTGGCAGAGATAGTGACTGAATTGCCCAAACATTAGAACCTATTCGCAATACCTCCACCTAGCATGCGTGGCGGGAGTAGCGGGAGGGTAATGCTCGGCGACAGGGTGGGTAGAGGTGGTGGAGAGGGATGGATTACTTAAAATAGTAATAAGAACAAGAAAATAAATAATTTCATACTGGATGAGTCACTTTCATTTTCTTACTCATTAGATCAGAGGAACTGGCAAACTTTTTCAACTTTAAACATACGTCTTGTAAACATTTTGTGAGTTGGATACAATGCAGACATACAACATACATATATATTCTTTTGCCTGTTCTTGCAAACATATTTCCTTTTGTTCAAAGTCATGTGTGATAAAAAGCATCCATTCTTGCAGCTTAGTTTTGTGTGAGCCGACGAGGATGGATGTGTGTGTGATCCATGTAGCATATCGCGGCCATAGAAAATTGTCAGTTTGACCTCAACACCATCCAGGTCGGCCTTACTTTATTTCGTCAATCTGAGTTGTCAAAACTCTGCCCCAGGAAAGAATCATGGAAGCCTTGTATAAACTCTAAACAGAGTAGATATATGAATTTCAAGCTGAAAAACAGGTGTTACATAGTTGCAAATATAAATCATATTTTACAATAACTACAGAAATACAAGGGTGCGACAAATATGGCGAAAATGCATTTCCCATTCACGTTGCGCAATCAATGTCACATCTTAAACCTGGTGAGCGAGCATCGGATGGATGATTCCGATTCCTACCAGCCAGCATATTCGCGGCATAGATGTTGAAAGTAAAACCAACAAAATTGATCATCATTTATCAAAAGTTCAGCCATGAATGCAGTAGCAGTCGTGGCATAGATGCATCAGGGCCTCTATTTCATGGGCCTGGACTGGTGAGGCACATGGGCCGTAGCTGTAGCTAAGTTTTCCTTGTCTCTCAAAGGAAAACAAAAAACAAAAAGGAAAAAATTACACGAACAATATATTTCCTTGGCCGAGAGCAGGTCCGGTGCCCCGCCGCCGCCGCAAGATTGGTCCCCGGCCCGTCACCGCGCACTGACCGCCCGGGGGAGCACTCTCATGGAGCCCCAGCGACCTGGCAGAGGAGGAGGAGAGGGGGCACGCACATCGGCCTCGGAGTTGTCGGCGGAAGTGCGGCGGAGCCAGGGGAGGCTCCGGCCGTTCTAGCCTAGCCTCCCCTCCCACGCACCCAATTCTTCACGGCGAATGAGCGCGCGTGGCATGGCATGGCGGCGCCGGCGAAGCACGCACGGTGAGTCGCCATTTCCCCTTCCACATTCACAGGTGGTTTAGGGTTAAATTCTTCACCTTTCTTTATTGCCTCATACTATGTTAATTTCGATGGTATCGACGGACAGTCGGACACACACCATCATTTTGGGGTCTGGAATTTTCTTGTCCTCATTTCGATCCATGGACACACACATGAGTGCTCCGAAATTGCCTGCTCCCACCATACCTCTATACCATTGAACACTAGTTTCGTTGGGTTCTAGCCACCAGATCTCAAGGAAATTGCATTGCATTTCTCACTAGTATACTAATACATCCCTGCCTAATTACTCACTGTATTGGTTTAGTTAGCCCATGGCACAGCCTCGTCTTTGTTGTCTCGGATTAATAGCGCGCTTTGGCACTAGTTAACCAAGCTACTAATGCACCCAACAACAGTTAGCAAGCAGCCCTCGCAGAAAAATAATAATAATAATTACTGAAGCAGATTACTAATGTCCATCGTCTTCATCATGGACAGAGCGTGGTGCTGTCAACCAGATCTATAATACATACTTACCTCACCAACCAAACACGCTTCTGCTCTCTCCCGGCATGTTCCGATGGCGCACTTTTCCTACTTTTCTTGCCTGCCCAAGGTACTAAACTATCTGCCTTGCCTAATTACTGTATCATTAGTTAATCCATGCCACAGGCTGTCTTTGTCGTCTCGGATGAATCACATGGTTTGCCACTGGTTAACTAGCCAATAATGCACCCAACAATTGCTTAAGCGACACTCGTAGAAACCTCGCGGGATGATTCGGTCCAGTTTTTTATTCTATATCGTTTTCTAAAAATTTCAAAAGAAAATGTTCACAAAGTTAAAGAGGTATGTCCTCTGAATTTTTGGGTGTGACGATGCACCTAGATCCACCCCGTTGCTACTGATATCTTCCATCTTGATTAGCTTCTTCCACCTAGATCTACTTTTGTGACTGAATCCTCTTGACCACATTTATTCTGCCTTAGTTGAGTTCTACCACCACCCCTGCACCCTGGTTGTTACTATCAGTTGAAGTTAATTTAATGCATCGGTTTTTATAAGATTAGTTTGCTGTGACGCCTGATAGTATTAAGTGTAACATCAGCTCAAGTGTTGGATGTTATCACGTATGCAATCTGTTAAGTTTTGCCTGACCTGGCCTGACCATGTTCCTTAATGTTGATTTCGCACCGATTCGTTAGTTCATTTTCCAGCGATTCTAGCACCTAATTGCAAAACGTTGATACATGATTTGTCTTGGTGGATAATTGGGTATAGGCCTTGTAGTTTAATTTTTGGTTTCGATCAGTGGGAGTTGGAAAATAATGTGATTCAGCATCACTGGAATGATTATCTTAGTTCTGGTTGGAAACTGAATATCTGTCGTGTCATTTGTAGAAACATTACCTACTTGCAATGCCTCCACTAGTATGCATGATTTGAACAGCTAATTTTGCTGCAGTGCTATATAGATGTAAAACTGTAAAATCTTGATACGTTGTGCATGGTCGTATATGTGATCTGATAATACTTTTGTACTGTACCAGTAAGTAATAAGGTTTCATCCAAATTAAACTGTATTGGGCATATAGTGGATGGATAGCTCATGCATGGTTTGTTCCTCTACCTCTCTTGCTAAATGGATGGCACCATATGCTTCATCACCTTGAAAATTTTTTGGTCTCTGTTAATAATTTTTCTGATTGTTATGCAAGACAAGCATGCTTCATGTATGCCCATCTTTTGTTGGTTTAGTTCTTCACTGTCCCAGTGTAAATTTATTTAGAAGTTCATGATTTTTTGTTCTGATGTTGCTATTAAATATTTTTCCAGGTTGAGATGCAAAGATGCCACTCTTGGAATAAGTGACTCTTCACTAGCCAAGTTTAGGACAACTTCTATTGCACAAATGAACTAGACATTGGTAAAGACTTAGCTAAAAGATGTGTTGTTTCCCACATCCTCCACGGCAAAGAAACGCGCATGGCTTGGCGGCGAACTAGGCACGGTCAGTTGTCATTTCCCCTTCCACCTGTGATTGTTGAATTCTCTAACTTTCTTACCCTGCCTTCCTGCACCCACCATTGACCAGATTCGTCCGACAGACGCTCCTGTACAGACACAGTATAATCTAAGCTCCTGCCTGCCCCAAGGTTGTGTAATAAACTGACCTAGCTACCAGATCTCAAGGAAAAGTACTCTTGCATTTGTCGCTAGTACTGTAGTAGCTGCCCGCCTAATTACTAATTATGAGCTCCTATATTTCCATGATGATGCAAGTTTAGTTCTCAAAGAAATGTCACCCTCGAAATATGATTCTTCAGCAGGCAAGTTTGGGACAACTTTTATTGCACAGGTTCAGTAGACATTGGTAAATATTTTGCTGAAAGACATGTTGTTTCACCCTGTGATACTAGCTAGAGACTATTAGGAAGTATTAGTATTGGTCTAGGAGTCCATATTAGACCATGCATGTCTCCTTTCCTCGTACCTCAAGTCTTGGTAATATATGCCCCTTGGGCATTCAATAGAGATAAGTTGCTCTCGTAACAGAGACCTTTGATTGACATGTTTTACATTGGGTTTTGCAGCCATTCTTTGCACCAGTGGTTTATTTTGCGTGTCCTGCTGCTGGTGGAAACGCTACAAGCCTTCGATAAAGGCAGGTATCTCAGCTGCTGTAGCATAAGGACGAGACTTGCCTGCTCCCCCCGCGTGTGTCCATCCGTGCTCCCGGGTACCTGGCTTGATTTGATTGGAACAAAGTAAGGCCCGGCCCCACCTCTTTAAAATCAGGGAGGAGATGATTAAATTAAAAAAAAAGACAGCCGTAGGATGAAGTGGGAGCACGGATGGAAGCATGGGGATGGAGCAGGCAAGCCGGATCCGTAGCATAAGGAGGTACAGCGGGACTAATACTCAACTTTCCTCTCCTGTTCCGTTGGTGAGAGGCAGGCAGCATCAGTACCGCTTCGTGGTTGGTATTATAATCTCACCGGGTTTGGCAAGGTAGAGATTATATCTTCTGTAACGTCATCTATACACGTACGCCCAAGACCCAACTGACGCAGCTGCCCGGAATTGGTTTGACCATCAATTGTGCATGATGGCTCACAAGTACTCCCTCCGTTCCTAAATATTTGTCTTTCTAGGCATTTCAAATGGTTACAACATACGGATGTATGTATTAAAGTGTAGGTTCACTCATTTTGCTTCGTATGTAGTCACTTGTTGAAATCTCTAGAAAGACAAATATTTAGGAACGGAGGGAGTAGAAGCTAATATGGTAACAAAAATGCTTCCTAATTACTGGTACGTACATATGGTAATATAGGAGCTCAATTAATTTCTTACAAGTTAAATCAATCAAACCTGCATATTCATTCATCTCGTAGTAGTTGCATACCTACCTAGTTTTACTCACTTGCTTTGTTGTACTGCCAGATCCAGCTCCCACGCCTTACTATGCCTTGCTTTATTTCTGACAAGTGCGCATATATTTAGCTCTCGCGCGTCGTTTGTGCAAAACTGCATGTGGATGGATCAACTACCAACGTGCATACAAGCTAATCTAAATAATCCAACCTGACAGCCCACGTTATGTACTTTACTTAATTAGCTCCGTCCAACGTCGCTGTCTGCTAATGTTCGAGTGTACTAGCTAGGGTATGTATGACATACTGTCTCGATCTGGTCCTTTGCAGCTACGAGGACTAAGAGAAAGATGCTCCTTGAGAAAGATACTTGAAATACGAGCACACAGAGTAAATTATTTAGCTAGGTAGCATACAATTTTGGGCAGATCTAGAGAAAGTTTGCATGTGCTATCTGAAAATAGGTCCGTAAACATGACCTATGGGTCACGATACAGCTACCAGCTATCAAGATTCCCAAAGACCATAGGTTATAGCAGATGAAAACGTGAGCAAGCTTTTATGATGTGCCATAACATGTTCGTAACCATTACCAGAGGAGGGTCATGAGTCGGATAAATTGTCTATATATGTAGTATAAGCCCATAAACTTTGGCTATATGACTCACACAATAAAGAACCAAAAATGAAAAAGGTTTACCAAGTTCGCCTTGAAATTGTTCTATTGTTTCCTTGGACCCTGAACCAGAGATAAATTATTGTGGAGAGATCAGCCCAAATGCCGAAAAAGGAAACCGCAAACTGCATTTTTGACATGCATGTTGTTGTTCACAAATTGCAGTATGTCGTTCAGTTTATTGCTCTGTAGAATATTTTCTCTTTATGAAAGGAAGAAAGGAAAGGCTAGGGTCTCCTTAAATTTGCTCTGGCTTGAAACATAAACCACGTGCACACTGTTCTCTTAGATGCTAGGTACCTTAATGCTATGTGTTCTCCTCGAAAGATAGTTGGCACACAGAGTAAACAACTTGGCTAGCTAGCGTACAATTTTTCACACATCTAGAGAAAGTCTGCATGTTGGAGTATGTCTGTAATCCTGGCAGTAGCCCACGCTGTGTAAATTGTTAATTACCTCCGTTCAATGCAGCTGTCTGCCACTGTTATTACTCCGTTCAGTGGCTCCCAGTCTCACTCCTCACTCGCTCCCAGTCCTGTTGCCTTAGTCACCGGAGAGCATCTGTCTGCCGCTAAGCCAAGCTACTCTGCGTCTGACCGCTATTGTAGCTGCTGCGTCATGGAGGCAACGCACCGGTGGAGGATCTGAGCAGCTGCTCGTGGAGGCAACTCGCCGGAGGAGCTCAACTGCTCCTCCCGGCGGCAGCGCGTCAGAGAAGGAGCTGAGCTACTGATCCGAGAGGCGACGCGCCGGAGGAGGATTTAAGCTTCTGCTCCTGTAGGTTGCCACTGTCACGCTGACCACCAGGTCTTCAGTCTTCTCCGCCGTCTGTGTTGTCCATCCATCTCAGAGGTTGGTCAGGCAGTTCAAGTGTGATTTGTCTCTCTTTACACATAGCTAACTAAGCTTCCTGCTTGAATTTGAAGTTACCTTGTTATTCCAGAAAAATTAGCCGGCAACAATGGCGATGGTGCTGGATGCATTTGCGTCCTACCTGGTGGACATGCTAACGCAGGCAGCAGCAGATGAGGTGAAGACGATGTTGGGTGTCTCCGGCGAGATCGACAAGATGGGAGACAAGCTTCGGGACCTCAAGAACTTCCTCGTCGATGCCGATAGGAGGAACATCACCGAGGAGACTGTTCAAGAGTGGGTGGGGCAGCTCAAGCGTGCCATGTACGAAGCTACCGGCATCCTTGACCTCTGCCAGCTCAAGGCCATGGAGCATGGACCATCCTCGGTAAACGCGGGATGTTTCAATCCCTTGCTCTTCTGCATGAGGAACCCCTTTCATGCCCGTGAGATCGGCACCCGCATCAAGGCACTCAATCAGAGGCTTGATGACATCAAGGAACGCAGCGCTGCTTTCAACTTCATCAATCTTTGGTCATATGGGAATCATAGCAGCAACACCCATGCCTCTCACCATGGTAATCCAAGCCGGGAGACGGTAGGGGACTTTGACCGGTCTGCTGTGGTTGGGGACAAGATTGAAGAAGACACAAGAGCACTGGTGGCCCAGATCATGCAGACGGGAAAGGATGTCAACAATGACATCATGGTGGTAGCTATCGTAGGTGTTGGCGGGATCGGCAAGACCACCCTCGCCCAGAAGGTCTTCAATGATGATGCCATCCAAGGAGGGTTCAGCAAAAAGATATGGTTGAGCGTCAACCAAAATTCCAGTGAGGTTGAGCTGCTGAGAAGGGCCATCATCGAAGCTGGAGGAGATGCCCAACCACCTGAAAGTGCAAAGACCAGCCTTCATGAAACCCTCAAGAATACATTGATCGACCACAAGACCTTTCTCGTAATGGATGATGTGTGGAACCATGGAGCATGGGATGATGTGCTGAAAATACCCTTAGTCAATGCTGCTGCTTCAGGCAGCCGAGTCCTCGTCACTACCAGAGATGAAGGTGTTGCCCGAGGGGTGAAAGCTATATGGCCATACCATCATATCGACACATTAGTGCCTGAAGATGCTTGGTCATTGCTCAAGAAGCAGGTCCGCTCTAAATTACACTCTAATCTATTTTGTTATCTCTATCTATTTATTAACAGTACTACATAGTTAATTATGAGAAATGTTAGGATGCTTCAAAATTAATGAGCCATTAATTACGTGTAATTTAGTGACTTCTATGTACTATTTTGCAAGTGCCAACAAAGCATGGTGCTAAACAAGGAAATATGCCACAACACTAATTGAGACACATTCAAAGACACCTAGATTTTGCTTAATCAAGCTTGAGAAATAATTAGAAATTTGGATAATTATTTATGTATCCAGTGAAGATTTATGGGTCGTATATTTTATGTAGTGAGTAACCTTTTGTGAATATCCAGTCTCGTTTTCCAACATATGAGATAAAGATCTAAGTGCTCAGCTACTCAACAGTGTCATAGGACATAATATAAATTAAATGTTATTTTAGGATAGAGAACAACAATTTCGTTGTACCCCTACCTATACAACAAAAGAATATAACACGAAAATAACTAGAAGTTGACACTACTTAATGTTTGGCGTAGTATTATGCATTATAGACGCTCTAGAGATTAGATAATTTCATGTTTCCATAAAATATGAAAACGAATAAAACAATATGTGATTTCTGCTAATTGGAGTTACTTCCTATAACAGTGACGAGAGAGTAGTGCTAAAGTATATTCTTCTTGCAGTATGTTCCATCTTGTAAAAACAAATGGAAAGAAAACTTGTTTTCTTGGCTTAAAGTATGTATGTTATACATTGTTAATTAGCTGTATGTTCACAGGTATGCTCAAGTGAGATAGATGAAGACCAGATCAATATGCTAAAGGATATCGGACTGAAAATTATTCAGAAATGTGGTTGTTTACCAATTGCTGTTAAAGTGATGGGAGGACTCTTGCGTGAAAGAGGAGGGCTACGTCGTTACTGGCAGCAGATTTTCGATGATTCTAAATGGTCAACAACTAAAATGCCCGATGATCTCAACCACACAGTATACTTAAGCTATGAATATATGCCATCTTACTTGAAGCAGTGCTTTTTATACTACTCTTTTCTTCCTAAGAGTAGACGTTTTCATATGGATAAAGTCGTGGCAATGTGGATAAGCGAAGGATTTATTCATGGAAACTATAGTGATTTAGAAGAACTGGGAAGAAATTACTACATGGAGTTGGTATCTAGGAACCTTATAGAGCCAAATAAATTGTATGCTGATATATGCTTTTGCAGCATGCATGATGTTGTTCGCTCATTTGCTCAGTATATGACTAAAGATGAAGCACTCGTAACTCAAGACGGAGACAATGATATTTTTGGTAAACTTGGTTCACAAAAGTTTCTTCGGTTGTCCATAGAAACTAATCAATCACAATCAGGTGAACTTGATTGGAAATCTCTACACGCGCAACAATCAGTGAGAACATTGATCTCAACTGTCCAGATTAAGATGATGCCCGGTGATTCATTGGTTACCTTTTCTAGTTTGCGGACTCTACATATAGAATCTGCGGATATGGCTGTAATTGTTGAATCATTGTATCAACTCAAGCACCTGAGGTATCTAACACTAGTAAATGTTGATTTATCTGTACTTCCATGGAACATTGGCAAGATGAAACTGTTGCAATTCCTTGATCTTGGTGGATGTACAAAATTGGTGAATCTTCCTGATAACATTGTGAAGCTTGGCCAGCTGAGGCTTCTTTCACTTCCAGAAGGATGTATGGTACCCAGAGGGTTTGGTGGTCTGACAAATATGAGGAGACTTGGTATGTTTGGAACCCACATGGATGGTGATTGGTGTAGTTTGGATGAGTTGGGGCATCTTTCACAGCTTAGTTTTCTTGCATTAACTGAATTAGAGAATGTATCTGCTGCCTCGTTTGCTTCTAATGCTAGGCTCGATGAGAAGATGCATCTTATCAGGCTATTCCTGGACTGCACCAGTAAACTGGGAGATGATGGGTTTGTCAAAGAGAAGGAATGTGTCTCTGAGGAAGAGCAGCAACGAATTGAGAAGGTTTTCAATAAGCTCTGCCCTCCATCTGGTGTAGAATATCTTGAAATCAAGGGGTATTTTGGTCGGCAACTGCCGAGCTGGATGATATCCACATCAATGGTGCCCCTCGACAACTTGAAAACTATATTTTTTCATGATCTGGCTTGTTGCACACAACTTCCCAATGGGTTGTGTCAGCTCCCCAGTCTGCAGGTTCTACAGGTCTGTCGTGCTCCATGCATCAAACATGTAGGGACTGGATTCTTGCATGGGGCAGCAGCTTCATTTCCGAGGTTAAATGAAATGATCTTGGACGGAATGGTGGAATGGGAGGAGTGGGAGTGGGAGGAGCAAGTACAAGCCATGCGCCGTTTGGAGAGGCTTGTGCTCAAACTATGCAGACTGAGGCATGTTCCTCCGGGCCTTGCCTCCAATGCAAGCTCTTTGAAAATATTATGTCTACGAGCTGTCAAGCACCTCAGCTACATTGAGAGCTTTCCTTCTGTTGTTGAGCTTCTAGTGAATCAATGCCCTGACCTGGAGATTATCACCAATCTCCCCAATCTGCAGAAGCTTACCATCAAGAACTGCCCAAAGTTGATGGTGTTGGAGCATATCGCTTCACTCGAGAGGATGGTCCTGGAGGATTACAACATGGAAAAACTCCCAGAATACATGCGAGACATAAAGGCAAGGCATCTGCAGTTATTCTGCAGGCTATGGTTGCTCTATGCGGTTGCCGCAGGACAATCTGGCACTGAGTGGGACAAGTTCAGCCAAGTGGATCATGTCAAGGCATATGCACATGATGGAGACAACCCAAGAAAATGGTACGTTTTGTACACGAGAGGAGACAATTGCAAGTTGGATTCAAATATTAGCCACTCTAATGTGTTTGAAGGTACTGCCTTCATTTGTTTGGGCACTTTGACTGTGCTTGTTTATAAGTTCATTTCATTTTATCCATATATATGTGCGGCATGATGACTGAATATATCATGTATAGGACATGCAACTAATTAAGTTTTAGCCACACAGCTGTACATGTGGATTCTTCAATTTATGTTAATTTTGTTATGTGGCTATCATTTTCTGAGTTGGTTGCACTCCCTTGTGTTGCCTCCTAGGTTACCTTGAGTCTAACAAACCTAGAGCAGTAACGAGAGGCAGACTGGGCCTAGCTGTACTAGTCCGAGCAGCACTCCAACTAATAACTGAGTAGTATTACCTGTAGTACACCAAGTCGGATACTAGCTACTACTCCCTCCGTTCCAAAATAGATGACCCAACTTCGTACTAACTTTGTACTAAAGTTAGTATAAAGTTGAGTCATCTATTTTGGAACGGAGGGAGTAGTATGCAAGCACATGAGTAGTATTACATGCATGTATCCCTCACCAAGAATTTGATTGATCAGCCAACCACTAGTATGCAAGTGCATCAGTTTGCAACTTTGCATTGGCACCGGAAAACTTAGTATACTTGATGCTCTGATCACGGGATTAATTGTTTTTCTCCAATTTGAGTACATAGAAATAGAGGATGAAATGGATAATGGGGCTGAGTGCATTTTCATACAGGCCCATGTCATCTTAATTTCATCAGCTTTTGTGGTGGTGTTATTTCACTACTACGGTTCAGCCCTGGTCATGCCCGAATCCTGGGTCCACCACTGAGAGTGATATATGTTTGCTCTTTCCTTACTAATTAGAGATTGTGTATAACATGTTCTGTGTTTGTCTTTTCCATGCAGAAACCCTGTCATCTCGTATGGTGGACGCACAAGGATTTGAGAAGTACCTTCAGTTACGTCTGCGGCTTGGTGAAGATCCCATTTTTCGAATACATGATGTCAAAAGGTCACACCTTTGCTGACGGGAAAATGATGTCTTTACAAGATGTTGTGGCCATCGCTCTGAGAATGCTGAACTCCGGTGAGCCATCTGAGGCTGTAGGATCCTCTCTTGGTTTGAATGAGTCAATTGTCTCTCTGGTAACCCAGGTGTTTGTTGAGGCTATGTGCCAGCGAGCAACGAACCACTTGGAGTGGCCAGGCTATGCTAAAATGGAGAAGATCAAACACAAGTTTGACAAGATTCATGGCCTGCCAAACTGCTGCGGTGTTGTACATGCAGCTCAAATCACGTTTGGATCACAAGACCATGACCATGAGGAGAACGGCGACGTCCTACTGCAAGCCGTTGTTCATCCAGATATGAGGCTCGCAAACATTTGGTGGAATCTCTCAGCAGGTAGCATGAACCAGTCGATCATTTTGCAGGACTCCAGTCTCTTCAAGTCCAGCGAGAGGGGTGCTGGGCTGAATGGTAGCAAGCTGAAGGTATCATCTCGTGGTGGATTAGAAGTCGGGGAGTACATCATTGGTGATGCTGGATATCCTCTTCGACCCTGGCTCCTCACACCTTACCCGCTAGAGAATGACCGCTCACTCTCAGACTCCAAAGTCGAGTTTAACTGGAGACACTCTGCAGCTACAGCCGTCTCGCTGCGGGCATTGGCAAGTTTTAAAGACACATGGAAGTGCATGCAGGGAGAAGGCTGGCATCCAAGTAATAAAGATGAAGTGTTCTGGAAAATCAAAACGTGCTGCATCTTGCATAACATAGTGATAGACATGGAGGAGGAGGAAGAGGAGGAGGAGGGTGCAGGCATGCCGAGCGATCATGAGTATAATTACATCAAGCAAGTACGACAGGTAGCAGAAGAGGACGCTGTTGGGGTGAGGGATGCACTGTCCCAGTACTTGATTGAATCTAGAGGTAAACTAACGCAACTTTAATGTATTTTTTCAGATTAGTGTTTTATCTATTCGCTTTATTTGTTTCATCGTATCCTATTGTTCAATCTTAACTTGCTCTGCTTGGTTAGTCCTCACAGTGGCTGCAGAGGAGGAACAACAATCAGCAGCAGTTGCATCTGGTTCAGGAGATGGAAGCAAGGAACAGGACGTGCACCGACAACGAAAGGCAGATCGAGGAAAGGAGAAGGTGGATGATAGCTAGATATGGAGATCAGCAGATGGCCCTCTTCACCTAGTGATTTTGGTATATATTGTTTCTCTGATATCAACAGTTCTTCAAGTCGCAGTTCCTGTTCCTAGTTCCTTCTTCTGCTATGACACTGCTTAATTTATGTCACTAGGAAACATATTATATCCTTTGGTGATACATTAAACTAGCTGGAAAGAAACTAAGTCCATGAATACTTGCATTTATTAGCAATATGCCGAAGCAAAACCTATAAACTGACTGTCAACTATATATTTTCTTCCTGTATTGGCTATATAATGCTTAGTGTCCATTCGCTCATTAACACTGCATGATCTGAACAATCAAGCTAGCAGCTTTATAGTACCAGTATATACTTTGACAATGGGAATCCTTGATATATATGACTTAGAACTGCGCATGAAGTGTCGGTCGCGTCTCTCATGCATGTACTTTTAATCTTATGTGAGCAGGTGGAAGGGGATGTCTAGTTACAGCACATGGGGGAGGTCCAATCCAGTCACACAGAGAGTTCAGCTTGCACCAGGCAACCAGCCCATATGAGATATTATGTACTGTATCCCTAGTTATCCCTAATAGTTCAGAGTATTAGTTTAGAAGTAAGAATTTGGACATGGAAAGGTTCGTCCCGAAGAAGGTTTTCCTGCTGTTTTCAAATTCAGTTAAGAGTTGTTTCCTTTTAATTCAAGTTGTAATTGGCTTTATAAACCCACTGTAGTTGTACCAAGAAAACAATTTAATGATGTAACTGCATGGAGACAGAGTGTCTGTGATTTATATTCTTTCAGTTGCTTTGCTGCAACCTGAAGAAACTGTAACTGTAATGGCTGTGAGTTGAGTCTTGTGCAAACTTCGTAATGAAAATCCACTTTCATAATGAAAATGGGGGCTGTGTAGCCTCTTTGCTCTAAAAACAAATGGTTCTCAGAATTCTGCTGCTTGTTTTCTTTCTCCTTGTGCAAACTTGTTCTCGCTAGTTGCGGGGTCACTTTTATAATCGCCGCACGGCCTTCTCCTGCTAGCTGGAGCTGCTGTGGCCTGAACGACGACCAAAGAGGTCAGGAGAACATGTTCTTTGTCATCGTCGTCAAGCCAAGCCCCGGGCTTCTTCTTGGGAGAACAATGGCATAGCAGGCACCACCGTTGGTAACTAGCTTAGGCTAAGTTTTTCTGTTTTACCTTTTTCTGATGGTCTTTTCTCGGTGGAGAATGGTCACTGTAGATGTGTTGAAGGTGGCATCTTGCTTGTTTGCAGTTGTTATGGTTGTATATGATGGTGCGATCATATGGATGTCGACTGGATGCATGTTCAGTTTACAGTTACACTCATGGAACTGGTTGATTCAGAAGAAAATAATGTGCGACATTGAAACATTGACATGATCTCACAAGAAAGAAGGGAGCAGAGTTGAATCCCGCGCCGATCCGCCCGCGCGGGATTCCGCGCCTGTGCCGTGGCCCGCATTGTTGGAGCCACCTAGGCCCCGCCTCCTGTAGCAGACAGGCCGACCGCCGAATCGGGACTCGCCTGCACCCATGGCACGCGGCCACGCGGCAGATGATGGTTGGTGGGAGGCTGGGGCCGCATCTCGACGAGTGGGAGAACTCCGCGCGTCCGCCACGGAATCGGAGGTAGCGGCGCTTGCGCCTGCGCCTGGTCCGCCTGGTCCGTCTGCGGCAACAGATCCCGAGGAGGATCTGATTCTCTGGCCTGGAACTGATCCCGAGGAGGATCTGCTTCCTGATTCAGGACACATGAAATGAGGCCGAAGCTTTGCACTATTTTCATCATTTTGAGCTGCATTTTCTGCAGTTTCTTCGCTGTTCGCTCCTGTATCATCACAATGCTCATGCACACTATCAGTGGGATTAGTCAATAGTTAATCATCAATATTGTTCCCCCCTTGATCAGAACCGGTAAGGTGTGAAAGGTAAAAGGAGAATTTCTTGGCGAAGAAGCGCACCGGCGTTTGGATGGAGATCCGCAAAGGGAAACTTAGTTTCGTCAAAGACAACGTCACGGGATATGTAGACACGGCCCGTGGAGACATCTAGGCATTTCACTCCTTTGTGTTGAGCACTATATCCAATAAAGACGCATTGTTTGGAGCGAAACATAAGTTTGCGATTATTGTATGGACGGAGATTAGGCCAGCAGGCACATCCGAACACACGGAGAGACTTGTAGTCAGCTTTGATGTGGAGAAGGCGTTCGAGGGGTGTTTCATTCTGAATGACACGACTAGGAAGCATATTGATAATATGCACAGCAGTGAGGAACGCTTCGTCCCAAAACTTGAGTGGCATGGAAGCTCATGCTAACAGGGCAAGTCCAACCTCGACAATGTGGCGATGCTTGCGCTCGGCCGAGCCATTTTGTTTGTGAGCGTGAGGGCAGGAAACATGGTGTGATATGCCAAGAGTTTGGAAGAAGGAGTTGAGTTTTTTGTACTCCCCCCCCCCCCAATCGGATTGAACAGCAATAATTTTACTATTAAACTTGCGTTCAACAAGAGCTTGAAATTTTTTAAAGACTTGGAAAACGTCTGATCTCTTCTTAAGGAGATAGATCCAAGAGAATTTGCTGTAATCATCGATGAAACTCACATAATAGGTGTGTCTACTCACAGAACTAGGGGCGGGACCCCAAACATCAGAAAAAATTAATTGCAAGGGTTGTGTGGAGACACTAGTAGATATAGCGTATGGTAACTGATGACTCTTAGCACGTTGACATGAATCACAAATAGTTTCAATATGCCGCTCACCAACAAACGGGAGCTTATTTTTCCTAAGCAATTTTTCAACTAGAGAAAATGAAGCATGTCCTAGACGATCGTGCCACCGTGTTGACGAAAGCTTGACAACACCATAGGCTTGTTTATTGAATCTTCTACACTCCGGAATCAACGGGTAAAGCCCTCGAACACATCTACCTCGATAGAGGATTTTCTTCGTGGCCTGATCCTTTATCAAAAAGAAATAAGGATGAAACTCGAGGAAGACATGATTATCAATGGCAATTCTATGAACGGAGAGAAGATTTTTATCGGCACTAGGAACATGTAGAATTCTCCTAAGATGAATTTTGCATTTAGGGGTACTAAAAATTGAATGACCAACATGACATATCCGCATACCTTCGCCGCTGGCAGTGTGGATCTGGTCCTTGCCGCGGTATTTTTCTTTCATTGTCACCTTCTCGAGCTCGCTGGTGATGTGGTTTGTAGCGCCGCTATCGACGTACCAGTTGGTGTCGATCCCATAGGAGCCATCAGCTGCGTTGGCGACCTTGTCCTCGTCCTGGGAATCGTCTTCGTCTTCGTCGTAGCGGTACCAGCAATCTTTTGCTGTATGTCCCGGCTTGCCATAGATCTGGCAGCGAGGACTGTCCGCCCGAGCGCGACCAGAGCCACGACCGCGGCGACCCCTGGTGCCCGAGCGCCCGCCTCCGCCACCGCCTTGCCCGCCACCTGAGGACCGCCCTTTGCCACGAGAGGAGCCACGGTAGTGGGAGCCACCACCACGGCCCCTAGAAGCAGCGTTTGCAGATGACTTGAAGCCGCCGCCGCCGGAGTCGTGGAACTGAGCCATGCGTTGATCGAAGTTGCTGAGCATGGAGAAGATCTCGTCGAGGGAGGCAGGGGTGACACGGGCATCGAGGGCCGAGACCAGGGGCTGATAGTCCTGGTCCAGTCCATGAAGGATATAGGAGATGAGTTCATCGTCCTAGATCGGCTTGCCGGCCGCGGCGAGTTCGTCCGCGAGGCCGCGCATTGAGGCGAAGTAGGAGGCGACGGACTGAGTGCCCTTCTGGGCGTTGATGAGGCTGGTGCGGATGTTGTTGACGCGGCTTAGCGACTGCGACGAGTACATGGTCGCCAGAGTCGTCCAGAGCGCAGCCGCCGTGGTGACCGTGGTCACCGTGATGAGGACTTCCTTGGAGAGGTTGCTCAGCAGGTAGCCGAGCACATGTTGGTCCTCCCTGACCCATAGTGGGTGGAGAGGGTTGGGCTCAAATGTCTCCTTGCCTTCCTTGTCCTTGGCGGCGAGGAGCTTGGCCGGTTCCGGCAGGGTGCCATCGACATAGCCGAAGACCCCGGCGCCACACAGCTGTGGGATGATCTGTGTGCGCTATAGCACATAGTTTGTGCGGGAAAGCTTCTCGGTGACCTGACCGCTGAGGGTAGGCTGGGAGATAGCGCCGGATGAGGAAGACATGGCTAGGCACAGATTGGAATCGTGGAAAGCTTGGATGGGAAGAGGTTAGGCTCTGATTACCATGTGCGACTGGCAGAAACGTCTTACCCTAGCTTGGGCGACGTGTTGCGTGTTATATAGCAGGGGCGCAATATCCCTGACAGCGCATACATCGTTCGGTTACAAGGAGATAAGATACATCTTGGAGAGAAAGAAAAGAGGAGGAGATAGGTTTAGTTACAACAAGAATATCTAGCCTAAACTACCTCCTGAACTTTATCCCATGCGCAAGGCATATCTCCTCTACGTGACAGTAATGCGCCTGGTTTAACATGATGTTCCTCGTTGCTCACCACTACTCGGTGCGGACCGGCTGATCTTGGATGACGCGTATCATCCACCTTTTAAAATTCTAGCAATAACTTCAGCTAAATATCTAACGATTCGACAAGTGCCGGGAGGCAGAATTGGGACAAAAAAAATACAGTTCAATATTTTTTAGTCAGGTTACTCTGCTAAATTTTTTTAGTCAGGTTACTCTGCTAATTCTTTTAGGGGTTGCTCTGCCCAATTTGCTTAGTGCAGACGAGCAACTGGGTTTCTACCGCACACATGAATGTTCAGTTTCAGGTTCACTAGATGGCAGTTTCTTGTACTACTAAGCAATATCAAAGTTTATTCTGATGTCATTCTTGAAAACGAAAGTTCAGTCTATTCTGATGCTTGTCACTGAGAGAAACAATCATGCATGCTGTCAACTTATTCAGAAAGCAGTCGAGCTGATACACCTAATTAAGCTACTGCTTCCTTCAGCTGTCATGCTTTGGACCTGGGATCTGGTATACTTGCAAAAAACTGTCAGCACAATGGTGGCCGTTTTTTGAAAAAAAAAACCCCAAGGTGGTGGTTTTTTGCAATTTACTCCTCAGACTCAGACTCGGAAGTAGAGTTCAGTAAGAGAGTAAACTGTGCAACAACGAACATGAAGTACGCCGACGATTAACAATAGATCATGGAAAGGAGAAGGTTCATGATTGCTAGCTCGAAAATCAGATCAGGTCGCCCTCTCCATCGAATTAATCTGGTATTCATTTTGCTCTGCTATTAACAGTGCTTCAAGCCGCATTTCTGTTCCTAGCTGGTTGCTATATATGGTGCTAACTAATTATTCTCAGTGGGAATCATTACATCCTGTGGTGATATGTTGTTAAATTTACTTGGAAAGAAACTAAGCCGGTCAGTTTGATGCACCTATTGTATTAGCAATGTGCGAAGCAAAACGAGCGTTACCAAGACTGGCCCTCATGTATTTCCCGTTGTGTACGTGCAGGCCCTGCCTGTAGACTGGAGTAGAAAGAATAGGCAATGCACCTTGGGTGCTGCCGATGCATTCATCAGTGTATATATGGAGAGTTACAACATAGGGCGCGGGGCGCCGGTCGTGGCTACGTGCATGGGATCGTGGAGATCGTGCATGCGGTATGAGCGCTGGAGAGAGAGAGGAGGGGGCTGACTAGCTAACTACTAACACCCCGCCGCAGGTTGAGCGTCCGGTGGACGGATGCACAAGCTGGACCGGAATTCCTCGAACGCTGTCGTAGGGAGCCCCTTGGTGAGCACGTCGGCGAACTGCTGTGTAGTGGGTACATGGAGCACACGGAGCTCGCCCAGAGCAACCTTCTCGCGAACGAAATAGATGTCGAGCTCTATGTGTTTTGTGCGCCTGTGATGAACCGGGTTCGCAGCCATGTAGACCGAGGAGATGTTGTCGCAAAACACCACACTCGCCTGGGACAGCGGCATCGCGAGCTCGACGAGAAGTTGGCGAAGCCAGCAGCATTCGGCGACGACATTGGCGACGGCGCGGTACTCGGCTTCAGCGCTCGAGCGGGACACCGTTGCTTGCCGTTTAGACGACCAGGAGACGAGGGAGTCGCCAAGGTACACCGCGTACCCGCTGGTGGAGCGACGCGTGTCGGGGCAGCCGGCCCAGTCCGCGTCGGAGTACGCGATGAGGTCGAGCTTGGCGTTTCGCCGGAGATGCAGCCCGTGGGAGGTGGTGCCGCGGAGGTAGCGAAGCACGCGTTTGGCCAATGCAAGGTGCGGGGCACGCGGGTCGTGCATGACCAGGCAACACTGTTGGACGGCATAGGCGATGTCGGGCCGTGTCATGGTCATGTACTGCAGCGCGCCGACGAGGCTGCGGTACTCAGAAGCGTCGGTGACCGGCGCCCCATCGCCTGCAGAGAGCTTGGAGCGCGTGTCCACGGGCGTCGGGGCAGGTTTGCAGGACTGCATGTTGGCGCGCTCCAGTAGCTCCTCGGCGTACTTGCGCTGCGAGAGGAAGAAGCCCTCGGCAGTGCGCGTGACGGTGATGCCGAGGAAGTAGTGGAGGGGTCCGAGGTCCTTCATGGAGAACTTGGCGGAGAGCACGCGCTGGATGTGGTGTAGGAGCTCTGTTGTCGAGGCGGCGAGGATTATGTCATCGATGTAGAGTAGGAGGTACGCCGAGCCGGCACCGCTGCGTAGAACGAACAACGACGGGTCCGCGCGCGAGGTGATGAAGCCGATGCCGCGGACGAAGTTGGCGAACCGAGCGAACCATGCGCGCGGCGCCTGTTTCAGTCCATAGAGGGACTTGTCCAGGAGGCACACATGATCCTACTTGTCCGTGTCAACGAAGCCGACCGGCTGTTGGCAGTAGACCTGCTCAGAGAGAGTGCCGTGGAGGAAGGCGTTGTTGACGTCCATTTGATGCACGGGCCACTGCTGCGACGCGACGATGGTGAGGACGACCCGGATGGTGGCAGCCTTGACGACGGGGGAGAAGGTTTCGTCGAAGTCGACCCCGGGGCGCTGGGAGAAGCCACGAACAACCCAACGCGCTTTGTAGCGCTCGAGCGTACCGTCAGCTTTCAGTTTGTGCCGGAACAGCCACTTGCCGGTGACGATGTTGGCGTGGCGCGGTCGCGGGACGAGGCGCCAAGTCTTGTTCTCCATCAACGCCCGATACTCCACCTGCATAGCATGAAGCCAACAAGGATCCCGTAATGCAGCACGCACAGTCTTGGGGATGGGTGAGATGGCTTTGGTGGTGACAGTGAGGTTCTGTTGGTACTTAGGGTTTGGGAAAAACTTGCCGGCATGTGCTCGTGTGATCATGTTGTGTGTGGTCACTGGCACGGAACGGCCGCGAGCAGGTGGAGAAGGCGAGGTGATGGGGGAGACGGTGGGAGTGCCAGCGTCGTCGGCGTCAGGTGTGAGGTTGGGAGAGGTGGCTGCCACGGCTGCGGGTGCGTGGCTAGATGGCGAGGGCGTGGGTGTAGGTGTTGGCACCAGGGCGGGGCGTGGTGAAGGTGTTGGCTCGGCTACGGGGTTGATGCGTGGATGCTGTGTGCGAGGCTGGCGCGGAACGGGCGGCATGGTGGCGAGGGCTTCGTCGAGGAGAGAGTCGACAGGCGGGCTGAGTGCAGTGGTGGCATGGAAAGGAAACGAGTGCTCGTCGAACACGACATGCCGAGAGATGACGACACGTCCTGTGGTTGGGTTAAGGCAGCGATAGCCCTTGTGATCGGGTGAGTAGCCGAGGAAAACGCATGGGGCTGACCGAGGGGCAAGTTTGTGCGGTGTGGTAGCGGTGAGGTTGGGATAGCACAAACACCCGAACATGCGTAGAGACGTGTAGTCAGGGTGAACGCCATAGAGTAGGTAGAAGGGAGTGTGGTCATGGCGTGGGCGGCAAGGTCGCTGATTGAGTAAGAATGTAGCAGTTTGTAGAGCTTCAGCCCAGAAGGAGTAGGGCGTGTGGGCGTGCGAAAGCAGGGAGCGGGTGATGTCGTTGAGCGTGCGCAGAGCGCGCTCGGCGCGCCCGTTCTGTGGAGAGGTGTGAGGGCATGACATGCGGAGTTTGGTGCCAGTGGCCGAGAAGAGAGCGTGTGTGGCAGCACTGTCGCGATGTCGGTTTGGATGGTAACTATGGGTAGGTTGAACTGGGTGATGGCAAAGGCGAAGAAGGAGCGTAGTGTGGGGAGAACGTCAGATTTGTGGCGTAACGGAAAGGTCCACGCAAAATGACTGTAATCATCAAGCAAAAGCAAATAGTACTGACATCCAGAGTTGCTAGGGGACGGCGAGGTCCATACATCACAGTGCACAAGTTGAAACGGAAAGTAAGATACATGATCTGATGATCGAAACGAAAGCCTAGTGCTTTTCCCTAATTGACAGGCATGACAGACGCCGGCGGACGCAGGGGTGTCGGTGATGTCAGAGCAACGGAGAGTGCGGTCGAGCGCGTCGCCAGACAGGTGACCGAGGCGCTGGTGCCACAGCGCGCGCGAGACCGCAGTGAAGGCGTGGTGAGCACGGGGTGGTGGGGCGGGCGACGGCGTCATGGGGTAGAGCTCGTCGTCAGCAGAGTTACATCGGAGGATCACCTTCCTCGTGCTTCGGTCCTTGACAGAGAAACCACGATCGTCAAATTCTACATTGAGAGGGTTATGGCGAGCAAGGGCCTTAACAGAGAGAAGATTGCGTATGATGTGCGGGGAAACGAGTACGTTGTTGAGGTGGATGGGTGAGGAGGAGGTGGGGATGGTGGTGTGGCCAATGTGCGTAACTGCAAGAGAGGTCCCGTCGCCAACAACTATGCGGGAGGAGTCGTACGGGGAAGAAGAGGAGAGCATACCTGGGGACGACGCCATGTGGGAGGTGGCACTCGTGTCAAGGTACCAGGGGCCTGGGGATGACGCGGGCTGCTGCTGCTGGAGTGACATGTTGTTCAGAGCGGCGACAAGCGCGGTCTGATCCCATGCCGGCGTGGTGGGCGCGCCACTCGGGGGCGCGCCAGGCAGCGGGAACGGCGGGAATAGGCCGGGCTGCCAGACCACAGGAGGAGCGTTGCTCGGGACGCCTGGAGGAGCCGCGTGGTGGGACGCCGTGCCGGCAAACACGGAGTCGTGCCGGCTGGTCGCGGCCCAAGGATGCCGGCGCCAGGAGCATGGGGGCGCCACGGCATAGGCCAGGCATGCACCACACCGGTCCATGGGGCGGCGGTTGGAGCAGCAGGGCGCGGTGCAAGCGCGCCCCCGCCGGACTGCGAGGACTGCCCCCCGCCGGAGTTGGGCGCTCGCCCCCGGCCCCTGTTGCGACCGCCACTGCCGCGGTTGTTGCCACCGCCCGGTGCGCCGCCAGGCCCCCCTTGGTTGGAGGGGACGCGAGCGGCATGCAGGGCGATCTCAGAGTTGGAGTCGGCGGAGAGGCGGCTCTCCTCAAGCAGCAGGAAGGCACGGCAACGCAGGAGCGTGGGGAATGGTGTCTGCATAGTCAGGATGGGGACGGCGTAGCGGAACCGAGGATGAAGACCGCGGAACATGTTCAGTACCTGCTCGCGGTCGGTGACGGCGGCGCCGAGCTCGGAGAGACGATCGGTGCACTCCTTGAGATGTGCGAAGAACGCGAGGATGGAGGACGAGCCTTGCTCGATGCGCCGGAACTCGGTGGAAAGGAAAACCACCTAGTGCTCGGCGTTCTCGAGGAACAGGGTGCGGATGGCCTCCCAGACGGCGGCAGCAGTGGCGCCGCGCTGATGGATGAGACCGAAGACCTCGGGGCTGACGCGATTGTAAAGCCAGGAGACGATGTGAGCATCATCTTGCATCCAGGCAGGGTCGAGGGAGCGCGCAGGGCCGACGATGTGATCCAGCACCGCATGCTTCTGGAACATGACCTCGAAGAGAGTGCGCCAGTAAGAGAAGTTCGGCGGGTTGAGCTGAAGGACGATCGGGACGTGGTGGTTGATGAACACGCCGGCGAGAGGGGAGAGGTGTGGGTTTGTGGTGGAGGAGGAGGCAGTGGGATCGGTGACGAAGAGTGTGCCGCCGCGGGAGAAGGCCGAGGGGGTGAGCAGGACCTGAGAGCGAGTCTGGGAAGCAGGCGTAGTGGGAGTGCCGCCAGCAGAGACAGGGGGACGTGGTGGCGGCGGCGGCGGGATCGCCATGGCGATGCGGTGCAGAGAGGGCAGCGGAAGCGGTTTACAGGCGCAGGAGATGACCAGCGTCTGATACCATGTAGACTGGAGTAGAAAGAATAGGCAATGCACAACTTCAAAAAAAAAAGAATAGGCAATGCACCTTGGGTGCTGCCGATGCATTCATCAGTGTATATATGGAGAGTTACAACATAGGGCGCGGGGCGCCGGTCGTGGCTACGTGCATGGGATCGTGGAGATCGTGCATGCGGTATGAGCGCTGGAGAGAGAGAGGAGGGGGCTGACTAGCTAACTACTAACACTGCCTGTCAATGGAGGCAAGTTTATGCTGCAGCACGGATTAAAAGCTGGATCCGCGAATTTGTGTTGTTTGGTTTTGTCATACCTTTGGAAAATACACGGGGTTTGTATTGTATATAGTATTAGCCGTATGCTTTGATGCGTTGAGACAACAACTAATAACATAGTCGCATAGTGTTGTTTGGTTTTGTCATACCTTTGGAAAACGTATATAAGTGATTTGTATATTGTATGTATACTATTGGCAGTAAGCTTTGATGCGTTGACACCACGTGTGTGCAGGCTCTGCTTTAATAACGTAGCTGCATAGAGGATAAAGGCTATTTGTGATTTCTGTATATTCTTTCGGTTGGTTGTTGTCACCACTCCTGTAATCCGAAGGAAAAATCTGCAAGCAAAAAATGCGGTGAGGGTGTCATGTGTGTGTGTTTATGCACGATATGTGTTTGGTCATGATTCATTCATTCATTCAGCTGCAGCAGGAGTTAGCGCTAACCGCATTGTCGATGATATTGTCATCGTAGTCTATTTTCTTCTGTCACAATTTAGAGAAGACAGTGCAGAGTTTTCTTAACAGCTGTTGAAGAACAGAGTTTTGTGCCTTCCGCAGCTTGTTTTCCTTGTCAGTGTGCCAACTTGTTGCCGGATGTGAGGGCTTGAGCACCCTCGGTAAATAAATATAATAGCGTTAAGATCAGTAAAGCAGTGATCTAAATGCTCTTGTATTAATTTCTTTACGGAGGGAGTAATTGACAGAGCATCATCCCAGAGAGTATTACATTATATAATTGACAGAGCTCCTTCTCCTGCTGCTGACTGGAGCTGTACTCAACAGAAACCAAAGAGGAGAGGAGAAATATAGCATAGCAGTCACCACCGTAGCCAGCTAGCTTAGGTTCACTTCTTTTTTACGTTCTTATGATGGTCGATTATCCGTCGGGAATCGTCATGGCATATGCATGTTTCATCACTGTGCATTGATAGCATTTGATTTTAAACGAACTGCTATTGAATGGGTAATGCTATTGAATTGTGGTTGTACATACATGATGGTTGGATCATATGGATGCGAACTGAATGTATACACCAAATGGAACAGGATTCAGAAGAAGAAAAAACGCTGTCTCTGAGTTACTATATTATTTAGTTAGCCTCTTTTTTTTTTGGAATAGGCGTGAAAGTGTAGAGGGTAGAAATGGTAACTGAATGGGTGCTCTCTTTTTACGCAAGTATTCTCCTCCTGATCTTGCTATTTATGCATGTCCATATGTCATTGGTATTCTTCCGATTTGCATTGATTATAGGAAGCGAGCGTACGCATGAGTTGAAATTGTTCTACTGATTCCTTGATGCTCTGTTCATGGCTTTGTTCTTATTTTATCCTTCTTTCTTTGCTTTGTTCTTTCCTACAAGAAGATGCCGAATTGTGTAATATGTTCAAAGAAGAGAGAATCGGCATTTATGAATGATTTCTTCTTTCTTCATTGTTACCTCAAGTTAGTGAATTTAGTTAAGTTTTACTGAGCAGCTTCATACGCATGGTTTCTCCATCTACACATCTTATTCAGTCAAGAGGCCATTAAGATCTTTTGCCTTTTAGAAAAAGGGAGATGCCATTTAGACCTTACTCTGTCCAACTTGATCTTTAACTTGCTACTATACATTATTCCCTCAATCTGTTTATACGCTGTAGAATTGATGCTTACTTTAGACGCCTGCTTCTCAGCTGCTATATATATATATATTCTTGTCAGCTGTTGGTGGAGATTGTTCATTCTCAGCTGCTGCCGATGCACCTGGGTTCTTAAGTGTATCACAGAACAGTTCAGGTTCAAAGTATCAGGATTTTTCACTTTCCATGTCTACATCAGAGCAGCTGGTATCTTAATTGCTGCAAATAAGTATAGTACGTAGCTTCTTTCTGAACAAGTTGAAATGATATTGCTATAATCCAATAGGCTATACACTATTTATGTCTCTTACTCAATTTTTGTTAGGGGTTGCTCTGCTCAATTTGCTTAGTGCAGACGAGCAACTGGATTTTACCGCACACATGTTCAGTTTCATGTTTAGTGGTTGGCAGTTTCTTGTACTAGTACCCAACCACCATATATATTGCTAAAAGCTAGGTGTGTCAGGTTAACTTTCTTCTCAAGAAGTTGACAAAGTTCAGAAGAATTCAGAGATAATAAGTTGAGCACTATAGCATGAACCAACAACAAGTTGCAATCTGTGCCATAAGATGGGAGGCCTGTTCTATAGTGTCGATTTCTTTGGAAACTTTTCAGAGTTTCAGCTTCTCACAGAGAGTACGTAGTCATCTCTGTCCACCTCTGCAACCACTGTGCAGTTGGCAAGATACAAAACGGAACCCTTCCAGGTGAATGCCAAATCTGTTGACCTTCGACTGTTACAGATACGCTACTACACAACGTAGTACTACAAGTGACATGGCTCAGTCAAAAACTTCAAGTGAACACATCAGTCAAAAACTTCAAAACACAAGTGACATGGCTCACTCAAAAACTTCAAACCTGAAAAAACTGTTCATTCCAGGAAAGAAAAATGCCCCGCCATGCATACGAGGTGAACACATCAGCCACAGACAGTGGATCAATAAGTATTTTTGCAACCACAACATCAAAACCCTGTTTCGTTTGTGCAGGCCAGTTGCTAGTACCTGTTGTAGCATATACAGAATCAGGTTTCATGACAATAGTAGGCACAGCAACAGTTTCAGTCCGCCCGCATAAAAGAAAAAAAAAACAGCAGTTTCAGTTTCTTCGGCTTACACCCTGATGGTCAATTCTGTCATCAGGTTACAGAAACCAACTCAAAGAATGTAAACACAAACACAAGTGCTCTGCAGTCTCTGTGCAGCTACACTATTAACTGTTCTCACCTGAAAACACGCCTCACTTGTCTTAACCAAACATTTGGAGAAAAAAGAAAAACCAAAGAAACAAATTCACCGATGCAACTTTATGTTTAGTGGTGTAGATAGCCGCATCCCTTCCGCAGGTGGCGATTTGATTTGATGTAGCCGAGCAGCAGGATGAAGATCCGTCTAGTACAAGCTACTCTCCCTTCGGCCTGCTCACATGCATCAACATTTAAACTGGATGAGATACTAGTAAATGACTCTGCATGCATACTGGACACTCAAAAGTTATACAGCCGGTCAGTTAGGGGCTGTTCGACATCGCTCCGCTCCACAGCTCCCGGAGCGGAGTTGGCGGAGCTGTAGGTCAAAATGGTGGAGTTGCCATTTACCCGCTCCGCAGATTCCAGGAGCGCGGACCATTACCGAACAGGGCCTTAATATGCAGTGTGTTCTACTGACCATATTGCTAACCAGGTGCATTGATAAGACTAGTTTCTTTTGCCAACAGGTGTATTATCAGCTCACTACTCTCTTTCCATCAAGTAACTTAACAAATCACCAAGGGAAATAGCAAAAGAATGAACTAACAACAGAACTGCGACTTGAAGCACGATTAATATAGCAGAGAAAAAAGAACAGTAGAGTACAATCTGCTCTCACCTCCAAAGCTAGCTATCTATCATGCACTTTCTCCTTTCCCCGATCCGCTGCTGTCTGTGGTCGGCGTGCACCCTGTTCCTTGTTTTCATCTCCTGAACTGGATGCAACAACTGCTGCTGCTGCTTCGTTTTCCTCCTCTGCAGCCAAGCGGGTGAAGTGAAATTAGCATGTTCATCTCAAATAGAGTAGCAGGGAATTGCAAAAGGAGAAATTAAGAGAGACAAAGCTAGAGTCAGAACAGACACAATAACAGCCGTGCTGATTTACCTCTAGATTCAATCAAGTGCTTGGCCAGTACGTCCCTCACCCTCACGGCGTCCTCGTCAGCTAACTGCCGCACCTCCTCCTCCTCCTCCATGCCTGCAACTTCCTCCTCCTCCTCCTCTTCCTCCCCCTCTTCCTCCCCCTCTTCCTCCCCCTCTTCCATGTCTATCACTATATTATGCAACATGCAGCACGCATAGATTGTTTCAACAAGTGGACATGAACCAATCGCTCTGTCTAGGATCCTCCAATCGGCTTTCAACCTCGTGAGCGCAGCAGTCATGATGGTTGACGCTGCAGCGTGTCTCCTGTTGAACTCGGCTTGATAAGGCAGAACATCTGGAGAGTGGTCCTTGTCTTCCAGGTTATAAGGTGTGAGGAGCCAGGGGAGAAGAGGGTATCCTGCATCACCAATTATGTATTCCCCAACTTCCAAGCCATCTGATAAATTCAGCGTACTGCCATTCAGCACAGTACCCTCCTGGCAGGACTCAAAGAGCCAAGAGTCGTGTAAAACGCTCAATTGGTTCATGCTACCCGACGGCCCCAACCAAATATTTGTGAACCTCATATCTGGATCAACCATGGCTTGCATTAACGTGCTGTCATTCTCCTCATGGTCACCGCTTTGTGATCCAAATGTGATGTGAGCTGTTTGTACAATGCCACAACAGTTTGGCAAACCATGTATCTTGTCGAACTTGCGCTTCATCTTCTCCATTTGAGCGGAGCCAGGCCAGCTGATGTGGTGAAATGCTCGCTTCCATAAAGCCTCAACAAACACCTTAGTTACCAGCAAGATAGTTGACTCATTCACACCAAGAGAGGATCCTATGCTAACCGGAGAGTCACCAGAATTCAGCATTTTCAGAGCGACAGCTACTCTGTCTTGTAAAGACAACACTCTCCCATCGACAAAGATGGGCTCCCTTGCCATCATATCTTCATAAAATGGGATCCTCACCAAGCTGCAGACGTAACTAAAGGTGCTTCTTCTCATTTTATACATAGACTCAAATCCTTGTGCATCCACCATAGAAGATGATAAGGTTTCTGCATGGCAAGAAAAACACAAAACTGGTTACATGATATTCTAGATCTGTTAAACTCGAGAAAACCTAGAAGAACAAGTAAGAAGACAAATACTGAGCAAGATGCACACTAGGAAGGTACATAACAAATACGGTCATCATGCAGCATATATGGACGAAAAGCAAGAGATAAAATCAAACGACCATATAAACTGGCAGAATCAGAGTGGTCAAACAAATTAAGAGAAAGCTTGTATGTATGTTTGATTTTCTGTACCTTCAAATATGCTAGAGCTGCTGATATTTGAATCCAACTTGCAGTTGTCTCCTCTGGTGTACAAAACGTACCATTTTCTTTGGTTGTCTCCGTCACGTGCATATGCCTTGACATGCTCCACTTGGCTGAACTTGTCCCACTCAGTGCCATATTTTCTGCAGATTGTCCTGCGGCTACCGCAGAGAGCAGCCATAGCCTGCAGAATAACTGCAAATTCCTTGGCTTTAAATCTCGCATGTATTCCGGGAGTTTTTCCATGGAGTAATCCTCCAGGACCAGCCTCTCGAGTGAAGCGATACACTCCAGCACCTTCAACTTTGCGCAGTTCATGATGATAAGCTTCTGAAGATTGGGGAGATTGGTGATCATGTCCAGGTCAGGGCATCCATGCACTGTAAGCTCAACAACAGAAGGAATGCCCTCAATGTAGCTAAGGTGCTTGACATCTTGTAGATATAATATTTTCAAAGAGCTTGCATGGGAGGCAAGGCCTGGAGGAAAATGCCTAAGTCTGCATTTACCGAGCACAAGCTTCTCCAAACGACGCATGGCCTATACTTGCTCCTCCCACTCCCACTCCTCCCATTCCACCATTCCCATGAAGATCAGTTTATTTAACCTCGGAAATGAAGCTGTTGCCGCCTGCAAGAATCCAGTCCCCACATGTTTGATGCATGGAGCACGAGAGACCTGTAGAAACTGCAGATTGGGGAGTTGGCACAACCCATTGGGAAGTTGAGTGCAACAAGGCAGATCATCAAAAAATATAGTCTTCAAGTTTTTGAGAGGCGCCATTGATGTGGACATCATCCAACTCCGGAGTTGCGAGCTAAAATACCCCATGATTTGAAGATATTCTAAACCAGGTGGAGGGTAGAGCTTATCGAGAACCTTCTCAATTCGTTGATGCTCTTGCTCAGAGACACCTTCCATATCTTTGGCCAATCCATCACCTCCCAGTTTACTGGTGTAGTGCATGTATAGACTGATAAGATGCATCTTCTCGCCGAGCCTAGCATTAGCAGCAAACAAGGCATCAGATACATTTTCTAATGTAATTAATCCAAGATATCTGAGCTGTGAAAGAGGCCCCAACTCATCCAAACTACACCAATCACCATCCACGTGGGATGGGAACCTACATAGTCTCCTCATATTTGTCAAACCACTAAACCCTCTAGGTACCGTACTTGTTGCGGGGAGTGAAAGAGACCTCAACTGGCCAAGCTTCACAATGCTATTAGGAAGATTCACCAATTTTGAACATCCACAAAGGTCAAGGAATTGCAACAGTTTCATCTTGCCAATGTTCCCTGGAAGTACAGATGTATCAGCATTGACAAGTGCTAGATACCTCAGGTGCTTGAGTTGATGCAACGATTCAATCAATGCTACCACATCTGCAGATTCTATATGCAGAGTCCGCAAACTAGGAAAAGTAGCCAATGAATCACCAGGCTTGATCTTAATGTGGATAGTTGAGATCAATGTTCTCACCGATTGCTGTGTCTGAAGAGATTTCCAATCAAGTTCACCTGATTGTGATCGGTTAGTTTCTATTGACAACCGAAGGAACTTTTGTGAATCAAGTTTAGCAATAATATCATTGTCTCCGTCTTGAGTAGTTACAAGTGCTTCATCTTTAGTCATATACTGAGCAAATGAGCGAACAACATCATGCATGTTGCAAAACCATATATCAGAATACAATTTATCTGGCTCTATCAGGTTCCTAGATACCAACTCCTTGTAGTAATTTTCTCCTAATTCTTCTAAATCATTGGAATTTCCATGAATAAATCCTTCACTAATCCACATTGCAACAACTTCAGCCATAGTAAAATTTCTACTTTTAGGAAGAAGAGACTAGTACAGAAAGCACTGCTTCAGGTAAGAAGGCATATATTCATAGCTTAAGTATACTGCATAGTTAAGCTCATCAGGCATTTTAGTTCTTGACCATTTTGAATCATCCAAAACATGCTGCCAGTCACGACGTAGCCCTCCTCTTTCACGCAAAAGTCCTCCCATTACTTTGATGGCGAGTGGTAAATAACCACATTTTTGAATAATTTTGAGTCCAATATCCTTTAGCGTATTTATGTGGTCTTCATTTATCTCACTTGAGAGTACCTGCAACCATGCAATACAAGGGGCAGCTACAGTTAATTAACCATGAACCAAGCTCCTTTAAGGCACTCAAATTTACCTTCTAAGAGACAAGAATACTAATTGATTTATCTGTCCATTTATTAAGCTAGGTTTGACAATGTAAATATTCATATCACAGAATGTACATGTCAAAAAATGTCATGAATGCATTTACCTATCTTGCTCCTACATACAAATATTTGCGATATGAATTCGACAAATAAAATACATATTTTATACCATTATTAGAAAAAGGCATGCCAGTCTCTGAGCGGTAGCAAAATGACCAGCACATAATGTGCGCATAATTGCACTTAAGTGTGTGCTTTGGTCATAAAAGAGTAAGGCGGTGGCCAGATGCAATGCCTAGCGCTTTTAAAACTTTACTTCGTACCTAGAAAACAATTCTTCCTTTCCTCTTTTTTTTTCAAAAACTGAATGTATTACTAGCAATATATTTTTGCAGTACTCCCGTCATTGAGATAGAAACTTGCACTCAGATTTAGTAAAATCATATAATATTTATTATCTTCCTTATTTTACAGGCACGTGAAGCTATATATCCATCTTCCCATCACCTAAAATGCATAGTACTTACTAGATCAAACAATGTTGGCCAAACTATATAGTGATATATTTCCTTGTTTAGCACAATGCTTTGTTGGCACTAGCAAAGTAATATTAGCCCTGTGAAATTATTGACAGCCTCTTAAGGTAGTAGTAGCACATATAAGCGATTGAAACCACACCTGATTAATTTTGGAAGCATCCTAACATTTCTATGAAAGAACTACTTTATACACCTATTAATAAGTAGATGTAGATAGATTATTTGCTTGATAAAGGTAATGTTGTTTAATAGCATACTGACCTGCGTCTTGAGCAATAACCAAGCATCGTCGGGTGCTAATGTGTCGACATGATGGTACGGCCATATAGCTGACACCCCTCGGGCTACACCTTCATCTCTAGTGGTGACGAGGACACGGCTGCCTGGAGCAGCAGCATTGACTAATGGTGTTTTGAGCACATCCTCCCATGCTCTATAGTTCCAAACATCATCCATTATCAAGAAGGTCTTGTGACCAATCAAGGCTTCCTTGAGGGTTCATTGAAGCGTGGCCTTTGCATTTCCAACTGGCTGAGTGTCTCCTCTGACTTCGATGATGGCTCTTCTCAGCAGCTCAACCTCACTAAAGTTTTGGTTGACGCTCAACCATATCTTTTTGCTGAAGTCACCTTGGAGGGCCTCGTCGTTGAAGACCTTTTGGGCGAGGGTGGTCTTGCCAATCCCACCAACACCTACAATAGCGACCACCATAATGTTGTTGCTGGCCTCATTTCCAGTGCGTGTGATCCGGGCCACCAGTGCTCTTGTGTCTTCTTCGATCTTGTCCCCAACCACGCCTGACCTGTCGAGCTCCCCTGACGTCTCACGGCTGGGATTACCATGACGAGAGCTGCTATGTTCCTCGTAGGACCCAAGATTGATGAAGTTAAAAGCAGCACTCCGCTGCTTGATGGAATCAAGCCTCTGGCTGAGCGCCTTGATGCGAGTGCCGATCTCACGAGCATGGAAGGGATTCCTCATGCAGAAAAGAAAGGGATTGTAACACCCTGCATCTGAGGAGGATGACCCACGCTTCTCCATGGCCTTGAGCTGGCAGAGGTCAAGGATATCAGCAGCTTCATACATGGCACGCTTGAGCTGCCCCACCCAGACTTTGACAGTGTCGTCGGTGATGTTCCTCCTATCAGCATCAGTGAGGAAGTTCTTAAGGTCGAGAAGCTTGTCGCCCAACTTGTCGATCTCGCTGGAGACGCCCAGCATCGTTCCGAGCTCATCTTGTACCACCTGCTTGAGGTAGTCCCCGATGTAGGATGCAAAAGCATCCAACACCATCGCCATTGGTCAACTTGTTGGCCTTGTGCTGTGATTACAATTGGAGGCAATTAAAGTGAGTTTTAAGCAGCAGACAGAGACAAGGAAATAAAACTTGAACACTAACTAACTACCTCAAGCACAGAAACTACGTCACCAACCTTTGAGATTGATGGGGTGCACTGCGCGGCACAGCAGTCGGCGGCGACAAATACCAGCGGACGGCGGTGGCGGCGGGAGCGATGGCAGTGCTGGGGAAGACCTGGAGCCTGGAGGGATTGGTATCTGGGAAGCAATGCCACAGCCACAGGGTACTCGTTGGCAGCCGGAGGTGGGTAAAGCATCAGGCGGAGAGAAGCAAAGCATCCCATTCCCATCGATGGAGCAAGCAAAGCAGCTGAGCTGAACAGAAGAGGGCATTGATATTTTTTTTATGGCCACAGGGCAGCTGAGCTTTTCCTTGATGCCAAGATATGCTATTGCCTCATGCGCACGCCAAATGACAGCGGCGCGCGCTGGGCCGGTTGACACTTCAAGACTCATATATTTCGCATATTAAATAAACGTAACAATTTGTTGTATTTGCAATTCAAATGGTTACAAAACAAGTCCCTATTGAGATAATAAAGAAACGGTGAAACTTAAGCAACAACTACCATCGCTATTGTATTGTATAACTTGCTGTGATAATAAAGCAAAGGTGAAACTTAAGCAGGTGGGACTTAATTAGCGCTAAGTGTAATTAGAGAAGACGAATATTAAACTCGATCGAATTACCTCACCAACCTTTGAGATGGACGAGATGTCCTCCTGCTCCTTCAGATCAGGAGGACATTCAACTCAATCATGTCACAAGTGATTTGGTGTTGGAAAGTGAAAATAAAAAAGTGGGACAGCAGTGCACATTGTCAAAAGTGAACGATCTGGTGTTGGAGAGCAAATCTGCTTAACAAGTTTTAACTCTGTCTTATCACAATATTCTCTAGATCAGGTAAACAGATCACACATTTGTAGTGTGAGTGGATGCAGCTTATTTCCTCCCGCATCCGTCCGTGGACAGGGGGGGGGGGGGGGGGTCAGTCCGCGGACACGGATGCGGGAGGCGGGCATCCAACGCTGCCCGCATACAGTTAATTACGCAGATGCCAAGCCACCGTAGCAGTTACACAGCAGCAGTTAAGATGATATGGGGGCAAAAGTTGGCAGCTGGAGCAAAGCATCCCATTCCCAGTCCCAACAGTGGAGAGAAGCAAAGCATCCCATTCATATTTTCACCCGCGAAGACAAGCAAAGGAAAGCACCATGGAACGCTATGTGGGGTTTGTGCCACTCTTTGCCTAGCATATGGGAGGGCTGGACCGGAGCAATTCGGCTTACAAGTTGAATGATGAAATCCGAGCGTACCACCCAACACCGAAATGCTGTCAAATAGAAACAGAGGCAGTCATAAATTTAACCGCCACAGATCTATAATCCAGTCCAGTGAATACCGACCATTCAAGCCGCAAAGGAGTCCTCCACTCTTGTTGCAGACACTGCAAGGCAGCACATCGTTCAATCTTTTTTTTAACCAGTCTCAAGTTAACTTGTGCAATAAAAGTTACCCTACACTTTCCTTCTGAAGAGTCGCTTATTCCAGTCTCAACAAGGACTAGACCCACCAAAACACAACCATGTAAGTACAGGCATTAACGTACACAGCAGCATATAACAACAGAGACCATAAATGTTCAGGGCTATGTATGCAGGTTTTTGAGCACTTGTGTCGCTTATTCAGAGTAAAAAAGGGTACCCCCACCCAGAAAATTTAAACATATTCTGCTACACAGAACCATGAGCTACACATTTAGCTAGAAGGGTGCAGGAACAGACCATGAGCTATCCATCCAGCATATTATGCGCGCGCGTCAAGATACTCGGGTGGTATACTTAACTTGGGTTTAGTACCCAGGTACAGTTTAAAAGCATATCAAATCAGGTATACAAGCATGCACCTGGGTTTAACTTATAAAGGTTCTTCACTTTCAATTTACACAGCACAGCAGCTAAATGGATTGCCCAAAACATGCATGCTACTGATCTACTGGAAGCATCGCAAAGTTAATGTTTTACTTTCCACACTGCTACCAGCTAGGTCTATCAGCTTAATTGCTTTCGGAATAAGTGAACAGATAAGAGAAACATGGGCATACTCGTGAGCACCGGATTAATAAGTATTAGTCGGCCTCCTAAGACAGGAGTTTGCCCTTCCAGCAACTTAGTTTCTTCTCAAACCGGTCTTCAATGCTCTTCCATTCTCTGCTCGTCAGCTTACGATGGTGAATGGGTATACCTAAGTAAGTGAAAGGTAATGCCCCCAATTCGAATCCAAACAATTGCCTATAAGCCTCTTATTCCGCATTGGCTCTACCAAAGCAGAACAAGTCGCTTTTATGAAAATTGATCTTTAGTCCGGTCAATTGTTCAAATAAGCATAACACCAGCTTCATATTTCTCGCTTTCGCCAAGTCGTGCTCCATAAAGATGATTGTATCATCAGCGTACTGCAGGATTGACACACCTCCATCAACCAGATGAGGCACCAATCCGCCCACCTGACCAGCCTCCTTGGCCCTTCCTATCGGAATTGCCAACACATGTCAACCACAATGTTGAACAAAATAGGAGACATTGGATCACCTTGTCTCAGGCCCTTGTGTGTCTGGAAATAATGACCAATGCCATCATTCACTTTAATTCCAACACTCCTTTTTTGCGTGAAGGATTCAACCTGGCGTCGCCAAGCTTCATCAAAACCCTTCATGCGTAAGGCCTGCTGAAGGAAAGGCCATTTGACTTTGTCGTATGCTTTCTTGAAATCCACCTTGAAAACAACTCCGTCTCCTAGATCCGCTCTTAACCGTCGAAGTGTTTCTTGTTCCACTACTTAAGGGATGTTACTACCAGTGCCAAACAAGGAGTAGCGATGCTTTATTTTGCCCCAGGTGAATCCGCGGAAGCGTGCCTCGATCGTGCCAAGGCATGCTGGTGGCAGCAGAGAGCAAGGCATCCAGGTTCAGGTTTATTATTTGAAGGACAAAGGGGTCCAATGCCCCCCCCCCCCTCCCCAACCAAATTTAGTTTTCACATAAGCATGTAATAAAATAGATGGTTTATTATTTGAAGGACAAAGGGGTTGCAAGAGAATAGACGGGTTCGTCAGCTGCTCAACTGGGCTTCTCCCAAACCGAGCATCCGACACTCGAAAGAGAAACAAAATAAACCAAAGAAAAAGGAAAATGAAAAATAAATACAAACAAACAAACAAATGCAAAAAAGTGGAAAAACTGATAAAAACAATGAAAGAAACATTAAAAAGCGAAAAGAAAAAACAAAGAAACGAAGAAGATATAACAAAACCAAACAAAAAAAGGAAAGGAAAAAGCAAAAAACCATAGAAAATCGAATAAAAATGAGGAAGAGAGAAAGAACTGTAAAAGGAGGGAAAAATAAATGAAGAAAACCTGATGAAAAAAACACACAGAACCAGTATAAAATGGCTATCAGGGTAACGAAGCAAGTCAGTGGCGGTGGTAGAGGGTGGCCAGGGTGGGCCCACCCTGAGATTTGAAAACAGCATTTGTATCATAGGAGAAAGCTAAAAAAAATTAAAAAGTAAGTGTATATGTATAGTACACTGCTGGCCCACCCTGGCCCAGTGGGCTAGGTCCACCAATGGAAGCAACCATGTGATCCCAGGTTCGATCGCTGAGGCGCTTCCCTTTTACTCAAATTTTTGAAAAATATCACTAGTGCGTTGGCCCAATTACTCCAACGCTTCAGCAAGAGATCCGTACGTCCTCTTGATTTTCAGGAGTGGGCCCACCTCACTTATCTAAATTCAGGCCCGTCGAGAGGCATGTGCCAGCTGTGCATGCGCACAGGGCTCCTGAAAAACTGGGGCCCTCAAATCGCTGTGTCGTTATTCATTATACCTCCCCCTTCCCCCCTCCAAAAATAAAATAAATGTATCAAGTCACGTTTTAGTATTAGATACATTCATTTCTAGACAAATCTAAGACAAGAATTTTAGGACAGAGGGAGGCCAGGCCAGGCCATCAAGGGATAGCACGAGAGAAAAAGGCCTGCCCACTCTTCCACCCTTATTCACGAGTCGCCCAAACGCCGGTCCAGCCGTCGCGTCGACGTTTCATCTGCGCGCTGTCTGCCCAGCGGCCATGTTCTATGTCTTAGGTCTTCATCTGCAGATCTACCCGTTTCCTCCGTTGGTCCGTTTTGAGTCCCCACGACATGAATTTGTGACCCGTTCATCCGAGCTGCAGATTGCTTGGACAGGGCTGTTAGAAAAAGTCAAGGACGAGAAGCTCTCCGCCTCCACGTCTGTCAACTGATCCACGCATGTTCTTTTTTTTTTTTGAGGGAAGATCCACACATGTTCTAACGGTATTACGGAAGCAAACACAAAAGGGATCACTAAAATTTTGTGATTCAAAAGTAAAGGCAATCCATTGTTTATTGGCTCGATCAGTGGTTTGATTGTTTCTATAACTTTCCAGGTAGCTACTTGACCTGTTGTTGGTGATGTGCAGTAGAAGAATTTCTCACTGGATCTAGTCTATCGCACTACAATTCACAGCAGTGGAGAACGGATACATAGACCAGTTTGATGATGCTTTTCAGTAAAACATGAGGTCTCTTTTTTATTTTATTTTATTTTATTTTTAGTACTACCTTTACTCTTTTTAGTTATATAATTAAGTGATAGTATGTTTTGCTAATTATGTTAGTTTTAGTTATATGATTTGTAAAATAAAAAGTAGGGCCTCGTTTTGCATTTCGTATTGGGGCCCCAAATTCCTGGAGACGGCCCTGTCTAAATTCCAGCCAATTAGCCTTAACCACCCCGTAAATTCTTCGTAGACTGCCCGTGAGTCTAGCATTACTCTTAATCAATTTAATTAATATTTACGAGCGGTTCCTTTTGAATGGAATCCCTAATTGATTTTTTTTTAAAACGGAGGTAATGTTTTGCCTCGTATCATATAATAATTAAAAAGAGAATTGTCCAGCTAATTAAATAAATAAGACAAAGTCGCCATAACAAGCCAACACATGGCCCCGCCTGGCTACTCACACACGACACCGAACAACGGCTGTCATTATCACTCCGCGATCAAAGCGACTTCGAATTCAGAGTGCCCAGCCATTGGCTGGGCCCTCACCACAACAAGCACAAAAGAACACTGCCAGCCAATTCCAAACAACCGGTCACATGTGCTAGTTGCAAGGCGACTCCCAGTCGGAAAGAGAGCTTCAACGGAGAAATATGCAAGATTGGCATCGTCAAGGATCTCCTGCGAACAATGCGGAACGAGCGAGGTGCCAACAAGGACATGTATAAGGTAGGAGGAAGGCAAGATGGCCTCACTCTAGAGTCGAAGAGGCCTCGAGTAGGGATCCAACCTAGCCACACCAATGATGACGTGGTACGAAGGAGATGAACCCGGGCTCCCTGACAACGCCATGAAGAGTGTGACGGCGTATCGCATCATCGCTGTTGAGACCAAAGAGACAGAAGCAGGTAACAATAATACTGCTAGCGCAATTTGTCATAATATGCCTCTAGTGTTGTTCCTTTGATGCATATCATTATCATTGTTTCCCATTTGCTATTGTATGTCGCCGTTGATTCCCTGTATGTAAATCAAAGGCATAAGAGATGGTATTTTATTGTTTGTCGTAACTTTCACAACTCGAGCGTAGGAAGGCGCTTCGAAATCACAAAGGGCCCAGTGATGGTGATGGAAAACAAAGAGAGAAGAAGCAAGTAAGGCGACCTACCTACCATTTTTGTTCGTACGTACTCTTTAAAACAAACTTCACTGACTTTCTTGCTTTTGATGTGCTACCACCAGGTCCGTCCTACACTACGCGGTATGCAAACTGACAAGATTCAAGCTGGTGAGTCTTCAGGTTAACAACTCACCTCAATCCCAGACCTTCCTGTTTTGTGACTTGCCTCCTGTTTTCAGCACAACCGCTGCTTCTAATTAATTGCCGACTGATATTCATCCCTGTTGAAACAGTGGTTACCTCGGTTTACTCCATCACGCCAACAACACTCTTTGTTCGAGTAATATCAAAACATGGCACCAACAAACACTCTTTGATCGTATAACACCACAAAAAGAGGAACGAATGAGTACTTACTTCTTATTAAAGTATAGCTTAGGCCGGCAGCTTGGGCCACTTGTTGTGTTTTAAACGTCATTTGATTAGTGAGTGCGCTACGGAACACTGGGTACCTGCTACTTTTTTCCGCAAGTTGAGCTCAGCTCAAGTTAAAACACGTAACTAGCTGGATCAGATCGCTATGGTCAGTTCAGATTAGTATTATTCCACACTTGGCTCCATGTATCGGAGGTTGGTGTTGGTGGCAGGGGAGAAACAATTACCTTAGCAGAGTTTGCTTGCTTCAGCATGCCCGGGGCAGTCAGTTAACCTATGTTGAGGCAATTTGTTCCATGTAACCACTGATTCTTGCCTTGACAACTCAATTTGGGTCACCAACAGTGGGGAAAAACCCATCCGATTTACATGCAATCGTTGTTCTTTCTTTTCCGAGGAGGATGAAACATGTTGGGTACCTATGTTTACTGTTGATCATGCTTCGAGGCAGTTAGTTAACCTCTCACCTATGTTCATGCAGGGATGTGGCCTACCTGCTCCAGCTTGTTCTTGGAAACTATGAAAGGCCAGTGATGGCGATGGAAAAAAGAAGAAGGAGAAGCAGGTAAGGTGACCTATCTTCAGGCCCAAACTGCTACAGTTGTCATAATCTGTCTTATCCCCCACTTCCTCTGTGTTTCACGTTGTCATGTTCTGTCTTCATTGTTGTTCCTTCAATGCACATCATATTACCCATTTGCAATTGTCAATTGCCATGGATATCCTGTAAATTGAAGGCATATGAGATCATAATTTTATTCTGTGTCATACCTTTGAGAACTGGAGCGATGGTTCTTGGAAATCACAAAAGGGCCAGTCATGATAATGGAAAAGAAAGAAAGAAACAAATAAAGAGAAGCAGGTAAGATGACCTACCGTTTCATTGTTAAAAAACATGAGTGGATGGGCACTTTCTTTTTATTAATTATACCTAAGGCGGCCACTTCATGTATTTTAATCATCATTTGATTAGTGAGTGCGCTAAAGACAGTGTGTACCTATTAGCTTTTCAGCAAGTTGGGCTCAGCTCAAGTTAAAAAATTCGACTAGGTGGATCAGATCCATTCATGTCTTCTTGACCCCCATTTGGAGTGTCTTGCGTCCTATTTCTCTTATGGTCTAGTGCTGCCTCCAATTCGCCTCGCCCGCAACCTCCCATTCCCCTTCATCATCACACCGGCTCTAGCGATCGCTCGCTGCCTTGGTCATCCTGCAGCTCATCATCTGTGGAAGCTCGCTGCCCTTTGTTTTCTTCCTTGTCCCTGTTAGTATTCTTCTTCAAATACATCTACTTGCCAAAGGCAAGAAGAAGAATCAGTGTGCAGCGGCACTGTTTACAGTGTGTTCTATGATGCAGCTCTCTGATTTATTTCCCTGTTTTTTACTCCTGCAGGTTTTTCAACTATTGCTATCAAAAACCTTTGATTTCACCCCATCGGTCTTGTGTTGCCTCCAATTCGCCTCTCCCGCAATTTCTCATTCCCCTTCATCACCGCACCTGCTCCTGCAATCGCTAGCTACCTTCATCAGCCTTCACCCTTCATCAACGTAAGCTCTATGCCCTTCGTTTTCTTTCTTGTCACTGTTAGTCTTGCTCTTGCCGTTTTCTTCTTCAAATATACTATTAACTTGCACAAAAGCAGGAAGAAGAATCAGCTTGCAGCGGCTCTGTTTGCTGTATGTTCACTGATTTATCTCCCTGTTTTCGCTCATGCAGGTTTCCCATCTATTGCTGTCTTGAACCTTTGATTTACACTCCAGAAGCCATCTTTTTCTTTTTTGAGGAATCTTTAGAGTTAGCTATTGTTTACTTCTCCGTATTGACCCTACGGTTTAGTGTCTTCACCCATTCATTCTGTCTCAGTGTCCCCTCCAGATACACTTCTTTGCATCATTTTTTCATCTTCTCCACCAACCACCAACCAAATTGAAGATTCTGTGAATACACACACAAACACAATCTGCCTTCAGAGTAATTTTACCTATTTCCCATATTTGCTCTGTTATATTCCCGATTTTCATTCCTCAAAAAATCCCAATTTTCCCACCGTGCCTTTCTACTTCCAAGAAACACACAAAAAAAAAAGATACACCCCCCTCAATACCACGGTGTGCTTTCAATGGCGGAAGTGGCATTGGCTGTGGCTGGTGTACGGGCTGGCTTACAGTTGGTGGTATCACCGATCTTGAAGAAGCTGCTAGCTGACCCCGCAAGGTGTCTTGGTGTGGACATGGTGAGTGAGCTCCATGAACTGGAGACCAACATCATGCCACAGTTCACTCTACTGGTTGAAGCAGCTAACAAGAGCCCTCACAGGGCAATGTTGAACAACTGGATCCAGCAGCTCAAAGACGCATTCTGTAAAGCTGAGGACCTGCTAGATGAGCATGAGTACAACATCCTCAAGCGCGAAGCAGAGAAGGGGAAGGATTCTTTGATAGAACATGCATCTTCTAGTGGTACTATTATGAAGCATGTGCATACTGTGTCGAGCAGGCTGTCCAATCTGCGCCCAAAGAACAAAAAGCTACTCGACCAGTTGAAGGAACTGAAGCTCATCCTTGCGAAAGCCAAGGGCCTCCGTGAACTACTTTGCTTACCTGCTGGGGCCTCCACAATGCCAGCAGCTGTTATTCGAGTGGCCACATCAATAGCACCTCCGAAAGTGATTGGTCGTGACAAGGACCGCGATGATATTATAGGTCTTCTTACCAAGCTGATTGCTGCTGAGTCTGATACAAGTAGGTTTTCTGGTCTAGCCATTGTTGGACTTGGAGGCATGGGAAAATCCACCTTGGCGCAATATGTTTACAATGACGAGAGGGTAAAAGAACATTTTCAGGTCAGGATGTGGGTTTGCATCTCGCGCAAACTTGATGTTATTGGCCATACACGGTTGATTATTGAATCAGCAAAAGGAGGGCAGTGCCCACCTGTTGATAATCTTGATACTCTCCAATGCATATTAAGGGACACCCTGAAAAAATCAGAGAGATTCCTGCTTGTGTTGGATGATGTCTGGTTTGAAAAAAACAGCAATGAGGACTGGGAGCAACTACTGGCTCCTCTAGTTTCTCGACACACAGGAAGCAAAGTTTTGGTAACTTCTCGATCCGAGACACTTCCAGCTGCTCTTTACTGTAAGGAAATTATTATTTTGAAAGAAATGAAAAACACTGATATCTTAGCACTCTTGAAGGAACATGCCTTTTCTGGTGCAGCAATTGGAGACCAGAGGTTGCATGAGCAGCTAGAAACGATTGCAGAGAAGCTTGCTAAAAGACTTGGAAGATCTCCTCTGGCAGCAAAAACTGTGGGTTCACAACTAAGCAGGAAAAAGGATAAGGCAGCATGGGAAGATGCTCTAAGGATTGACAACTTAAGTGATCCCAGTAGAGCACTTTTGTGGAGTTACGAGAATTTAGATCCAAGTCTGCAGAGGTGTTTCCTATATTGCAGTTTATATCCAAAAGGCAACAGCTTTATCATGGAGGAGTTGGTTCGCATGTGGGTAGGAGAGGGACTTTTTGATTCGTGCAATGTGAACAAAAGAATTGAAGATATTGGGAGGGACTGCTTTGATGAGATGCTCTCAGTTTCATTCTTTCAACCAGTTTACAATGATGGTATAATTATGGACTGGTATGTTATGCATGATCTCGTTCATGATTTGGCAGAGTCATTGTCTAAAGAAGTCTGCTTCAGATTAGAAGATGATAAGATGGCAACAATACCACAAACTGTTCGACATCTGTCTGTTCGTGTTAAGAGTTTGAAGCAACATCAGCGTTTGATCTGCAGGCTACATCATTTACGTACCTTTGTCTGCCTTGAGCCAGTTACAGATGATGCAAGAGACATTTTCCAGCAGGTGGTGCAGAATTTGAAGAAGTTGCGTGTACTTATTCTGGAGTTCTATAACAGCAGCAACCTGCCTGAATCTGTTGGTGAATTGAAGCACCTTCGGTACTTGAACCTCACAAGAACTTCAATCTCCAAATTGCCAGGATCATTGTGTGCTCTTTACCACTTGCAATACCTTCAGTTCAGTCCCCAGGTTGAAACTTTTCCTGAAAAAATATTCAGTTTAAGTAAGTTGAGAAATCTTGAAGGGCGTGGCCAAATCCCTTACATAGGCAAGTTAATTTCACTCCACAATCTCGATCAATTTTGCGTGAAAAAACAGAGGGGCTACGAGCTGCGACAACTGAAAGACATGAACAACCTTGGTGGCAGTTTAAGTGTCTCAAATCTTGAGAATGTTGCTGGGAAGGATCAAGCTTTAGAAGCAAAGCTACATCAGAAAAATCATCTCGAGAGATTGCACCTTGAATGGAGTGAAGAAAATGACATGACTGCACCTGATAGTTTACATTTGGAAACCCTGGAAGGTCTGGTGCCACCACCGCAAATAAGGGGCCTTACTATCAAAGGTTACCGATATGCAAAATACCCAGGCTGGTTACTCAGGGATTCTTATTTCCAGAATTTGGAATCATTTGCACTTGTTAATTGCAGTGCCTTAGAAATCCTACCATCAAATGCCGCTCTCTTTGGGAATTGCTCCTCACTTCACCTCAAGAATGTCCCATACTTGAAGACATTACCTTCTCTTCCAGCTAGCCTTGAAGAGTTAGTGATTAAGAAGTGCATATTGCTTATGTTTATTTCCAGCGATGAGCTAAAACAATATGACGAAAGGGAGAACACCATGATGACAGACAGCCTGAAGTCACGTCTTTCTTCCACATGGGAGGTGGATTCGGGATCAAACATCAAGGACATACTGTTGTCAGAACATTCATCTCTGAAGCGCTTGATGAAATTGATGGATGTTGATATTTCTCATCTTCAAACCATTGAAAGTACTCTAAAAAGAGAGGGGAGTGAAGCATTGGTGAAAGAGGATATCATCAATGCATGGATATGTTGCCATGTGGAGAGGATAAGACTCATATGTAAAAGGAACATCAGCCTACAACTGGTTCCACCATCAGGGCTTTGTCGGCTTCACCTTTATTCATGTGTCGTTGCAGATGAAGCATTAGCGGTTTGCCTTGTTGGTCTCACTGCATTGAGAATATTGTCACTAAAAGAGATTATGACTTTGACTACACTTCCGTCACAGGATGTTCTCCAACAGTTGACAAAGCTTGATGAATTGTTCATCAACTCGTGCTGGTGCCTTAGATCATTAGGGGGGCTGCGAGCTGTTTCCGCTCTTTCAATATTTTCTTTATGTAGCTGCCCTTCTGTAGAGTTGACACATGAATCAGATTTTTTGCCATTTTCCCTTGGGATGCTCAACATACGACACTGTGTGGTCGCAGCTGATTTCCTCAGTATTGACTTGCCACACCTGAAATATCTTGACATGAGTCACTGCAGAAGCTCTTCATCATTGTCGATTGGTCATTTAACCTCCCTCAGAACATTGTCACTAGAAAATCTACAGGACTTGTGCTTTCTTGAAGGGTTGTCTTCGCTGCAACTTTTCGGTGCAGAATTTGTGCATGTCCCGAACCTCAGTATGAAGTGCATCTCACAGCTGCGAGTCCAGGAGTACCTATTTGTTAGCAGCCCCGTAATGCTCAACCACATGCTCTCTGTTGAAGGTATTAAAGCTCCAAGATATTTGCGTCTTATAGGATGCAAGGAGTCCTTTTCATTTGAGGAGTCAGTAGATTTCTCATCTGTCATCAACCTGTCATTTATGGATTGTGAAATCAGTTCATTGCCAGGAAATCTGAAGTCCTTTTCATGCCTGTCGGAGCTGCGAATTCATAGATGCCCCAATATATCATCTTTACCTGATTTGCCATCTTCCGTCCACGGAATATACGTGCGGGATTCTGAACTCTTGAAGAAGAGCTGCCAATCACCTCATGGGGAAAGCTGGCCAAAGATTGAGCATATCTGCATAAAAGATTTTCTCTAGTCTTCATCCAGATTTGCAACTGTATAGAAACAGAAAGGTAAAGACCTCACCTGCCCTCACTCAAAGAGATAACGTTTTGTAATTTTTATTTCACAACACCTTTTGATCTTTCAAGTATCTTATGTATTCATTTATTCGTAACAGCATGGCTCCAGGGACCACACCTCTTGTCCACTGTCTCTCAATGAGGTGGAGTGAGTTTCTCAGGCTCTCATCATGTGTAGTAGGTCGACCCCTCAGTTTACTCCATCGCCGATTTCTGCAATTGTTGCCAAGACGTGTACATAAATATGTACTCCCTCCGTCCGGAATTACTTGTCGCATAAATGTATAAAAATGGATGCATATAGAACTAAAATACATCTAGATACATTCCCTTTTATCCATTTTGATGACAATTATTTCCGGACGGAGGGAGTATGTTGTTATATTATTACGGTTGTTTTGTTATCCTTGGAGTGACACATTTGGTTGGTACTGGTTGTAGCTGCTATCTTTTGTATGCTGTGGTCGTACCTGAACTTGGGTAGTTTCTTTTGGATCAACGTGGAGGTTGCTTTATTTATCCTTTGGATAGAATAAGGTTATTTATCTATACATTATTCCCTCAATCTGTTTATACGCTGTAGAATTGATGCTTACTTTAGACGCCTGCTTCTCAGCTGCTATATATATATATATTCTTGTCAGCTGTTGGTGGAGATTGTTCATTCTCAGCTGCTGCCGATGCACCTGGGTTCTTAAGTGTATCACAGAACAGTTCAGGTTCAAAGTATCAGGATTTTTCACTTTCCATGTCTACATCAGAGCAGCTGGTATCTTAATTGCTGCAAATAAGTATAGTACGTAGCTGCTTTCTGAACAAGTTGAAATGATATTGCTATAATCCAATAGGCTATACACTATTTATGTCTCTTACTCCCTCCGATCCAAAATAAGCGTTAACCTTAGTTCGAAACTGTGACACTTATTGTGGATCGGAGGGAGCAGTATTTTTCTTGTTTGTTTTCTGTTTATTAGAAGGCAAAAAGATGAAGAACTGTTCAACAGACGGTGCAACTGATTTAGTTACAATTTTCATGAGAGCTCCTCTCAACTGCGTGCTCCTTTTGAGGCTCTATATATAGTGTCGTCTTCAGGTTGTAATCCAAATTTCTGAGCCAAGGCGAGATCGCAGTTGGCAATCCGAGCGTCTGGTGGCACTGTCTAGAATGATACATCATTGTCCACTTGCCAACTGATGTCACTGTTGACACTCGGGCAGCAATATCAGAATGGACAATGCCCGGGCGCGTCGCTCACCATGTGCTGTCATCTATTCAATCCTTCTCTAACAATTACTCCCTCCGTCCCAAAATTCTTGTCTTAGATTTGTCTACATATGGATGTATCTATTCCCATTTTAGTGTTAGATACATCCGTATCTAGATAAATCTAAGACAAGAATTTTGACATCAGTAATTGTTCTCACGAAGCATAAAAGCTTACTGCCAATAGTATACTCCAATACAAAACACTAGTATTTGCCAAACATAAATCTTACTAACATAGACTTTTTGTTAGTCACAATCAACGTGGACCGTCTCAAAATAACAGTGTTGGACAGACTGTAGAGCAGAGCCTATTTAGTTGTCAACCTGCTAATCTCACCCCGCTCAGTTGTGGTTTCAGGAGATGGGTAAATCGTTAGATTGGTCTCAACTGAAAACCTGATGGATTTTGCGAAGAACAACACGGGTGTAGCTGCAAGTAAACAGGCTGGCAACTTCAACTCTGCTCTCTTCTTTCTTGTGAGATGTTGGCAATGTCGATCAGTTCTTTTTTCTGGATGAATGAATGAGTGTGAATTCGAAGGAAGACTTCCAGTGAAGGAAGGGGGTCCAAAATCTTGATGCCAGCAAGTTTGCTTAATGCAGAGTCAGATCGACGAGGCCAAGTTCGACGCCATCTGTATGTGGCATTTTCTTCTTCAGAATCAGGTTACATCGGTGTAACCTGGACATAGATTCAGTTCACATCCATCTGTTGAAACCATCATGTACAACCGCAAGACTTGGAAATAAGCAAGATACCCAAGTTCATTCATAGTCAAATGTCATCCATGCACAGGCATATGCCATGAAACTTGTTGTCAGAGAATACACCAAAAGCATAGCAAGCTTAGGTTCAGTTTCTTTTGCTTAGGACAGCATGCACATATATATGTGTGTATATATATATATATATATATATATATATATGGAGCAAGCAAAATTACAAGAAAACCTGACCACGTGAGCAAGAGCATGCATGATGCACAAACTATTGTAAAACGAGTGTCGTGAATAAACTGTGAATCACACTCGCATCGATCATGCTCTTGTTCACAGGGAAGAATGACCCAAACTTTCCTTTGGCAAACTAACCTGAATTCAAATGCAACAACCAGACCAACATACGTGAAGAAGGATCACGTACGTATCATCCGCCAAAGCCAATGATACTCAAACTGTATCATCCGCCCCACCATCTGCCTGAATTTGCTGTCTTATCTTCTCCTTCATGTACAAAGCACTTGGCTATATATGGACTTCCTTCCTGGTGAGTGCAAAATCAGTCGATGTGTCTCCTCCCCACTCTGTGTGAAAGTTAACCTAGTTGTGTACGTATAGGATTAGGAGTTAGGCTGAGTCCTAGTAGTATTATGTTTGCTAGTCCGAGTCGACTTCCTAGTCTTGTATGAACGTGTATATAAGCACCAGCAGGGTAGCTTTGTACAACCAACGAAAAAAGAAAAGAAAAGCAATATAGAGAAGTATTTAACAGGACCGACAAGGTCCTGTCGTCAAGTTACTTCAGAGTTCCGTCGACGTAAATCCATCGGAGCGATTAGAGCACTAGCAAGCCAGCTTCACGTACGGGAGGTTGGTTCATCAATCAAGCTACTAGGCTGTGTGCTTGCTAGCTTTGCACACGCGTGTTGCTCCGGTTACTGGTGAATTGATCTACTGATCAAAACCCAACACTCTGCTCTGTTTTGAACATCTGTATGTCGCCAAAGCCCATGATACTCAAACTGTACAACCACTCGTCTCTCTTATATTCTCCCTCTGTAAAGACACTGCTCCTGTTGAGTGCAAAATCATCTCCCCACTCTGCTCTGTAGACTAGGGACAGCCAACAACATTGTAGTTGCAGGCAGGGACATATCTATCTATCCACAATGCGCATAACGCTACAACGTTGGGAATGAATCATGCCCAACGGCCCAGACGCATATATGTTGCCTATAAACAACATACGTATAACTGAATGACTCTGCTCCATTTGGTTCCTTCCTTCCTGAGGGTTACAGCTGCAAGGACATGAAAGAATACATATATAGAAAATCACAAATAGTATCGATCAACTTAATTTCTGTCCAAGTAATTTAAGCAACATATATATCACCAAAGAGATTAAACACAACTTCCAGTTTGAAAATGGTAGCAGAGAAAAAAAGAATGCCAGATTAATTCTCTGGAGAAGGCGGTTTGATCTCATCTCTTTATCTAGCTATCATGCATGCACTTTCTCCTTCCCTCGATCTGCTCTTTGTCGTCGGCATGCTCCTTGCTCATTGTTTCCATCTCCCGAACCAGATGCAACTGCTGCTGCTTGTTGGTCCGCCTCTGCAACAGCCATTGTGTGGCCTAACCAACAACAGATAAAAGATGGAATCAATAGGAGGGAATTAGAAACGAGAGAAAAGTAAACAGACAAAGTGTTCGAACAAACACATAAGAAGGAGCAATCAGCGTGCAGTTGTGTTAATTTACCTCCAGATTCCATCAAGTGCCGGGACAGTATATCCCTCATCCTGACCGCATCCTCGTCTGCTAACCGGCGCACCTCCTCCTCCTCCTCCTCCTCCTCCTCCTCCTGCATGTCTATCACTATATTATGCAATATGCAGCACGCACAGATTGTTTGAGAAGGTGGACATGAACCAACCCCTCTGTGCAGGATCTTCCAAGTGTCTTTCCACCTCCTCAGCGCAGAGAGGGTGATGTCTAATGCTGCAGAGTGTCTTCTGTTGAACTCGGCTTGATAAGGAGGGAAATCTGCAAAAAGGAGGTCCTTGTCTTCCAGGCGGTAAGGTGTGAGAAGCCAGGGGAGAAGAGGGTATCCTGCATCACCAATTATATATTCCCCAACATCCAAGCCATCTGATAAATTCAGCTTCCTGCCATTCAGCACAGTACCCTCCTGGCAGGACTTGAAGAGCGAAGAATCATGCAAAAGGCTCAACTGGTTCATGCTACCTGACGCCCCCCGCCAAGTGTTTGCGAACCTCAGATCTGGATAAAACATGGCTTGCAATAGCACACCATGGTCATGGTTTTCTGATCCAAACGGGATGTGAGTTGTATGTACAACACCGCAACAGTTTGGCAGGCCATGGATCTTGTGAAACTTGTTCTTGATCTTCTCCATTTTGGCAGAGCCTGGCCAGCCCAAGTGGTGCATTGCTCGCTGGCACATAGCCTGAACAAACAGCTGAGTTACCAACGAGACAGTTGACTCATTCACACCAAGAGAGGATCCTACGGTAAGCGGAGAGTCACCAGAGTTCAGTACCCTCAGAGCGACAGCTACTCCATCTTGTAAAGACAACAATCTTCCATCAACAAAGGTGTGATCCCGTGCCATCATACCTTCGAAAAATGGGATCCTCACCAAGCTGCAGATGTAACTAAAGGTACTTCTTCTCATTTTATACAGAGCGTCAAATCCTTGCGCATCCACCATAGAAGATGATAAGGTTTCTGCATGGAAATAAAAATACAAAACTGGTTACATGATACTCTAGGTATGTTAAGCTCAAGAAAACCTAGAAGAACAAGAAGGCAAATACTTAGCAAAATGCACTAGGAAGGTACATAATTTATCTAGTCATCGTGCAGTATATATGGACGAAAAGCATGAGAAAAATCAAAAGAATTTGTAAACTGGCAGAATTAGAGTGCTCAAACAAATTAAGACAAAGCCTGTACAAATGTTTGATTTTCTGTACCTTCAAATACGGTAGAGCTGCTAATATTTGAATCCAACTTGCAGTTGTCTCCTCTCGTGTACAAAACATACCATTTTCTTTGGCTGTCTCCATCACCTGCATATGCCTTGACATGCTCCACTTGGCCGAACTTGTCCCACTCAGTGCCAGATTGTCCCGTGGCAACCACAGAGAGCAACCATAGCCTGCAGAATAACTGCAAATGCTTTGGCTTTATGTTTCGCATGTATTCTGGGAGTTTTTCCATGTTGTAATCCTCCAGGACCAGCCTCTCAAGAGAAGCGATACGCTCCAGCACCTTCAACTTTGGGCAGTACATGATGGAAAGCTTCTGCAGATTGGGGAGATTGGTGATCCTCTCCAGGTCAGGGCATCGATTCACTAGAAGCTCAACAACAGAAGGAAAGCTCTCAATGTAGCTAAGGTGCTTGACATATTGTAGACCTAATATTTTCAAAGATCTTGCACTGGAGGCAAGGCCTGGAGGAACGTGCCTCAGTTTGCAATTCATGAGCACGAGTTTCTCCAAACGGCGCATGGCTTGTACTTGTTCCTCCCAGTCCCACTCCGCCCATTCCACCATGGCGAACAATTTCATTTCATTTAACCTTGCAAATGAAGCTGCTGGCGCCTCCAAGAATCCAGTCCCGACATGTTTGATGCATGGAGCACGAGAGACCTGTAGGAACTGCAGATTAGGGAGCTGGCACAACCCATTCGGAAGTTGTGTGCAACAAGCCAGGTCATCAAAAAATAAAGTCTTCAAGTTGTTGAGAGACACCATTGATGTGGACATCATCCATCTCGGGAGTTGCCGGCCAAAATACCCCTTGATTTGAAGAAGTTCTACACCAGGTGGAGGGCAGAGCTTATCGTGAACCTTCTCAATTCGTTGCTGCTCTTCCTCGGAGACATCTTCCTTCTCTTTGACCAACCCATCATCTCCCAGTTTACTTGTGCAGCACAGGAATAGCTTGATAAGATGTGTCTTCTCGCCGAGCCTAGCATTAGAAGCAAACGAGGCAGCAGATACATTCTCTAATTCAACTAATGCAAGAAATCTGAGCTGGGAAAGAGGCCCCAACTCATCCAAACTGCACCAATCAACATCCATATGGGCTCGAAACATACGTAGTCTCCTCATATTTGTCAGACCACCGAACCCTCTAGGAACCATACTTGCTTTGGGAAGTGCAAGTATCCACAGCTGGCCAAGCTTCACGATATTGTCAGGAAGATTCACCAATTTTGTACATCTAGCAATGTCAAGGAATTGCAATAGTTTCATCTTGACAATGTTTCCCGGAAGTACAGACATACCAGCATTTACTAGTGTTAGATACCTCAGGTGCTTGAGCTGATGCAATGATTCAACCAATACAACCATATTTGTAGATTCAATATGCAGAGTCCGCAAACTAGAAAAATTAACCAAGGAATCACCAGGCTTCATCTTAATCTGGATAGTTGAGATCAATGTTCTCACTGATTGTTGTGCTTGTAGAGATTTCCAATCAAGTTCACCTGATTGTGATCGGTTAGTTTCTATGGATAACCGAAGAAACTTTTGTGAACCAAGTTTAGCAAGAATATTTTTGTCTCCGTCTTGAGTTACAAGTGCTTCATCTTTAGTCATATACTGAGCAAACGAGCGGACAACATCATGCATACTGCAAACCCATATATCAACATAAGATTTATCTGGCTCTATCAGGTTCCTAGATACCAACTCCTTGTAGTAATTTTCTCCCGATTCTTCTAAATCATTAGAATTTCCATGAATAAATCCTTCACTAATCCACATTGCAACAACTTCATTCATAGTAAAAATTCTACTTTTAGGAAGAAGAGAGTAGTACAGAAAGCACTGCTTCAGGTAAGAAGGCATATATTCATAGCTTAAGTATACTGTGTGGTTGAGCTCATCGGGCATTTTAGTTCTTGACCATTTAGAGTCATCCAAAACCTGCTGCCAGCCACGACGTAGCCCCCCTCTTTCACGCAAGAGTCCTCCCATTACTTTAACAGCAATTGGTAAACAACCACATTTCTGTATAATTTTCAGTCCGATATCCTTTAGCTTATTGATGTGGTCTTCATCTATCTCACTTGAGCGCACCTGTGAACATACAATAGAAGGACTGATACATTTAGTTAACTATGTACCAAGATCCTCTAAGGCGCTCTTTTTACCTCTTAAGAGGACTAGTTGATGTATGTGTCCATTTATCAAGCTACGATTGACTGTAAATACTCAAAGTGCAGAAAGTACATGTGAAAAAGAAATGTTATTAATGTATTTACTTATCTTTCTCCTACATACCGAAGATATGTGCATTGGCTTCCACATATAACAACTTTTCTTTCCTTCTCTTTATTACAAAATGGAACATACTGCTAGAAAAATATACTTTAGCACTACTCTCTCATCACTGTTATAGAAAGTAACTCCAAATTTTGCAGGAATCATATATTATTTTTATTTGTTTTCACATTTTATGGTCACGTGAAATGATCGTGTCCCTCAAGCGTCTAAAATGCATAATACTACACCAAACATTATTTACTAAAATTTGAGTGCCAATTTTCTAGCAAACTTACTACCAACTTCTAATCTAGTTATTTTCGTGTTTTATTCTTTTGTTTTATTGGCAGGGATTTACCAAAATTGTTGACAACTTCTTACGTCCAAGAGGCAATAGTAAATACAATTCACTGACTTACACGCAATAAGTGGCTCATATTAATTTGGCAACTTCCTAACATTTATTTTAACTAACTACATAGTATTGCTGATAAGTAGATGGAGATAATGAAAGAGATTTAGCGTTTAATTAAGTACAGACCTGTTTCTTGAGCAATGACCAGGCATCTTCAGGCGCTAATGTGTCGACATGGTGGTACGGCCAGATAGCTTTCACCCCTCTGGCAACAACTTCATCTCTAGTAGTGACGAGGACTCGGCTGCCTGATGCAGCAGCATTGAGTAAGGGTAATTTCAGCACGTCATCCCATGCTCTATGGTTCCATACATCATCCATTACCAGAAAGGTCTTTTGGTCAATCAATGTGTTCTTGAGGGTTTCGTGAAGGCTGGTCTTTGAACTTTCATGTGGTTGGGCATCTCCTCCGGCTTCGATGATGGCCCTTCTCAGCAAATCAACATCACCGAAGTTTTGGTTAACGCTCAACCATATCTTTTTGCTGAATTCACCTTGGATTGCCTCATCATTGAAGACCTTCTGGGCGAGGGTGGTCTTGCCGATCCCACCAACACCTACGATAGCGACCACCTTGATGCCATCATTGACATCCTTTTTCGTCTGCATGATCTGGGCCACCAATGCTCTCGTGTCTTCTTCAATCTTGTCTCCAACAATAGCAGACCGGTCAAAGTCTCCTACCGTCTCCCGGCTTGGATTACCATGGCGAGAGGCATGGGTATTGTTGCTATGATCCCCATCGGACCCAAGATCAATGAATTTAAAAGCAGCGCTGCGTTCCTTGATGTCATCAAGCCTCTGATTGAGTGCCTTGATGCGGGTGCCGATCTCACGGGCATGAAAGGGGTTCCTCATGCAGAAGAGCAAGGGATTGAAACACCCTGCATCTACTGAGGATGATCCACGCTTCATGGCCTTGAGCTGGCAGAGGTCAAGGATGTCAGCAGCTTCATACATGGCACGCTTGAGCTGCCCCACCCACTCTTGAACAGTCTCCTCTGTGATGTTCCTCCTATCGGCATCGACGAGGAAGTTCTTGAGGTCCCGAAGCTTGTCTCCCATCTTGTCGATCTCGCCGGAGACACCCAACATCGTCTTCACCTCATCTGCTGCTGCCTGCGTTAGCATGTCCACCAGGTAGGACGCAAATGCATCCAGCACCATCGCCATTGTTGCCGGCTAATTTTTCTGCAATAACAAGGTAACTTCAAATTCAAGCAGGAAGCTTAGTTAGCTATGTGTAAAGAGAGACAAATCACACTTGAACTGCCCAACCAACCTCTGAGATGGATGGACAACACAGACGGCGGAGAAGACGTGGGGGTCAGCGTGATAGCAGCGCCAGAGAAGACGTGTCTCCTCCAGGAGCGGAAGCTCAGATCTTCCTCCGACGCGATGCCGCCGGGAGCAGCAGTTCAGCTCCTCCTCCAGCGAGTTGCCTCCGCGAGCAGCAGGTCAGATCCTCCTGAAACTAGCAGCAGCAGCAGCTAAACTAGTAGTCGGACGCAGAGTAGCAGCAGGCAGGTGCTCTCCGGCGGCTAAGGCAAAAGGCCACAGCACAGCTGGGTGGAAGTGGACGGGAGCGACTGAGGAGTGAGACTATGAGAGCCATTGAACGGTGTAATAACAGTGGCAGACAGCTGCATTGAACGGAGCTAATTAACTAATTAGCTAACGTGGGCTACTGTCAGATATACTGATCCATCTTGTTTGATCTGTTTAGCCATTGGTTGAACTTTGCATCCACATTGCCAATTGATCCATCCACGTGCCCACCACATGCAGTTTGCAACAAAAGGAGAGCTAGCATAGTGGAGGGTGGAGTGCTTTATTTATGGATTATATAACTGAACTGAAACTTTGAACACAAACTTTATATAAACCGATGCAGTATAAACGTAGCCCAATTCATGTTCTACAGACTCATCCATGAGAACCAAAATTCAGATAAACAAGTGTTCAAAATCAACAACTTACATTACAAATTCATGAGGCATCAAATGCATGACGGAGTTCGAAGTCCTGACAAAATATTCTGCATAGATTATTGGCAGCATCCTGTAGACGGAAAAGCGACATTACCTACTGGATCTCAAACTTAGCCAAGAAAAGAAAAGTCACATAGCATTAAGGTACCTAGCATCTAAGAGAACAGTGTGCACGTGGTTTATTTTTCAAGCCAGAGCAAATTTAAGGAGACCCTAGCCTTTCCGTTCTTCCTTTCATAAAGAGAAAAGATTCTACAGAGCAATAAACTGAACAAGATACTGCAATTTGTGAACAACAATATGCATGTCAAAAATGCAGTTTGCGGTTTCTTTTTTGGCATTTGGGCTGATCTCTCCATGATAATTTATCTCTGGTTCAGGGTCCAAGCAAACAATAGAACAATTTCAAGGCAAAAGCATGTACTAGCTCATGGCAAACTTGGTAAACGTTTTTCATTTTTGGTTGTTTATTATGTGGGTCATATAGCCAAAGTGTACAGGTTTATACTACATATATAGACAATTTATCCGACTCATGACCCTCCTCTGGTCATGGTTACGAACATGTTATGGCACATCATAAAAGCTTGCTTACGTTTCCATCTGCTATAACCTATGGTCTTTGGGAATCTTGAAGGCTGGTAGCTGTATCATGACCCCTAGGTCATGTTTACGGACCTATTTTCAGATAGCACATGCAAACTTTCTCTAGATCTGCCCAAAATTGTATGCTAGCTAGCCAAATAGTTTACTCTGCGTGCTCATATTTCAAGTATCTTTCTCAAGGAGCATCTTTCTCTTAATTAGTCCTCATGGCTACAAGGGACCAGATCGAGACAGTGTGCCGGAAAAAAAACTCACATCTCGTCATACATACCCTAGTACACTCGAACGTTAGCAGACAGCAACATTGGACGGAGCTAATTAACTAAAGAACATAACGTGGGGACGCAGAACACGGGGACTCGGCAAAAAAAAAGACTCGATGGGCCGGACGGAAACGGTGGGTGTCACGTGGCAGAAAACTTTGACGAATCCCTAAAGCAAGAACTTGGCGAACACATATGCTCTGCGGCCGCCACGTGGCCGTGACAGTGTGCCGAGATGTCGTCTTCACCGAGACCCCGTGAGGAAATACTCGGCAAGCGTGGATGTGTTTGCCGAGTTTTACACTCGGTAAAGCTTGTTGTATGGGCGGTCGACGCGTGGCACGGGCCATTCGCCAAGTACATCTGCAAAAACTCGGCAAAGACAACGACAGTTTGCCGAGATGCATACTCGGCAAAGAGATGTCCAGCGATAGCCCAGGTTACACTCTTTGCCGAGTTGCTTCCGGCCGGCACTCGACAATGACATATCCAAGAAACCAGATGGTGCCACGTGGCACTATAGCCGAGTTCCACACTCGGCGATGATATTTCACCGAGTACCGAACTTGGCAAATCATCTGGTAGTGGCAATTCTTTCATTTATTTTATGTTTGGCCTGCAACAAATCACATTGTGATAATATCTCACATATATACAACAAGCAATATCACTTCGCAGATGACTCAACCATTGCCACATTGTTAGAATAAATCCGAGGTGCGTAGTCGATCCACCGAGGAACAAGTAATCACAGACAATGACGACACCGAGATTTGTTAACGAGGTTCAGCGAACTCGCCTACTCCCCGGGGCAATGACTACAGGCGCTCCTCCCCGAGATACCGCAACACCGGCCACCCGGGCGCCGGCACATGCCGCCGGCACCCCCTTGCGAGCCTGTCGCTATCTAGTCGTCATAGGTTACAACGTGAGGTGCCTCCTCATATATAAGAGGCCAAGGGTACAACGTGTCCGACTCCGACACTACAAGTATCCTACCCACACTACAACACCAAGTCCAAGCGTAACCCAACTAGTACAAAATATTCGACACAAACACAACAAACTCCACCTTGGCGAATATTCTCCACCACCTTGAATTTGTCCATGCGTCAAACTTCCATGTACTCCNCACAAACACAACAAACTCCACCTTGGCGAATATTCTCCACCACCTTGAATTTGTCCATGCGTCAAACTTCCATGTACTCCGGACTTGTGTTGTCTTCTTCGTAGCTTACTGAGAGCTACTCGACGAGTTTGCCCCAGACCCGCCGCCGCCGTGAGACCCCGCTGCTACTCCCGCAACTCCAGTCTTCGTGACTCCACCTGCAATAGTGCTCCCTTGCAACTTGTAAAGATGTGAAGCCGTCCTCTCTCCAATCATCACGGTCACCTCATCTTCCATGATTCTCATGGTCTTCCTATCCCGATCACAACGGAATACCATACCACCATAATGAAGAACACCAAGCGAAATTAGATTCCTCCTTAGCCCTGGCACATGCCTGACTCCCCGAAGCATCCGCTCAACTCCGTCAAACATCTTGATTTTGATGTCACCTACTCCAGCAACACGATAACCTGTGTCATCGCCCACATAGGCTAAACCAAACTCACCAGACTTGTACGAAGAGAACCACTCCCTGTTGGGTGTCGCATGAAAAGNNNNNNNNNNNNNNNNNNNNNNNNNNNNNNNNNNNNNNNNNNNNNNNNNNNNNNNNNNNNNNNNNNNNNNNNNNNNNNNNNNNNNNNNNNNNNNNNNNNNNNNNNNNNNNNNNNNNNNNNNNNNNNNNNNNNNNNNNNNNNNNNNNNNNNNNNNNNNNNNNTTCTTCCCAGCCTCATATCCCTTCCGCCACTGCTCACCCTTGACTAGCAAACCTTCACCATGAGAGACTTCCACCGCGTTCTTCTTTCTCATATCATAAGATAGCAATGCCGCAGTAATATCCTCATTTTTGACGGTCTCCTTGCCGTGCGTCAAAGTAGTGATCAAGTGCTCATAGGATGATGGCAATGAACAAAGAAGCAGAATTGCCCTATCCTCGTCATCAACCATTGCACCCAAGCGTGCTAGATCCGTCACGACTTGATTAAAGGCGTTCATATACTCCACAAGAGTATATCCATTGCCCCGCTTCTCGATTTTGGATTCTTTCTCGGACGAGCACCTAGGCGACGTGTTGGAGGAGAGTGGAGTTGCACCAATCGGGGAGGGTGGGGTTAGCGAGCTAATCTCGCTGGTGCGCGCTAAGGAACTGGCTCAGGCGGCACTCGCAGCGGCGGCTGCTCAACACGCGGAGCGTATGGCTGTCGAGGAGGATCCCTCGACGTCGCTAAGTCTCCGGCCCGAAGGGGAGACAACAACAGGGGTTGCTGCTCCTCCCTCGCCTCGCTGCGGCAAGGCAAGGCGCGTGGCCAAGGCGATCACCTCTAGGGGGATCCGCCTGCGAAACCGCGTCATCTAGATGCGGATGCTCATTTGGAACATCCGTGGCTTCGGCCACTCGGGGCGGCGCACCCAACTCCGCGACTACATCAGGAAAGAAGGGATCGATATAGTAGGGCTCCAGGAAACCATTAAATCAGATTTTCGGCACCAAGACCTCATAGCCATAGACCCTTTGGAGCGTTTCATTTGGCAACACAGCCCGGCTAATGGGCATTCGGGTGGCATGCTGCTTGGCTTTTGCAGTGCCGTATATGAGGTGCTGTCCTGGGAGGTAGGCACCTTCTTCATTGCAGCCAATATTCGCGTGAGAGCTTCGCTACGCGAGCTCGCGATCCTGCAAGTCTATGGACCAGCAGATCACTCACGTTCGACAGAGTTTCTGGGAGAACTCGAAGCCAAGGTGCTGGCAGTTGCCGCATCCCAGGTCCCGCTCCTAGTGGGTGGAGATTTTAATCTCATCCGATCGAACGCGGACAAAAACAATGACAACATCAACTGGTCAAGGGTGACCATGTTCAACAGCGCAATTGCGTCAATGTCACTTAGGGAAGTGGCACGAACGGGGGCAAGATACACTTGGACCAACAAACAACTAGCCCCGGTGAGATCCGTCTTGGATCGCGCCTTCATGTCTCCGGAATGGGAAGTGGTGTTCCCATTATGCTCGCTCCTTGCTGAAACAAGGATCGGCTCGGACCATGTTCCACTCATCTTATCTTCAGGGGAAGATAAGGTACGTCGCAGCCCGCGTTTCTTTTTCGAAACAGCATGGTTCGAGGCCCCTGATTTCGACAACATCTTTCGGGAAAGATGGTTGAGAAGTGTTCAAGCCACGGGCCAGCAGCGCGGCCCTATGGAGTTTTGGACAGCGGTGGGGGGACGCTTGCGTGCAAGCCTCAAGGGATGGGGCACGAATCAGGGACGAGACGAGAAAGTTTCGAGGGCGAGACTTCTCGATGAGATCGCAATCCTCGACACTCAAGCAGACTCGCGTCCATTCTCGGAGCATGAATGGGCGCATCGATACGCCTTGGAAGGGCAAGTCGAGGAGTTGCTCCGATCCGAGGAGGAATACTGGAGGCACCGAGGAGGACTTAAGTGGACGCTCAAGGGAGATGCGAACACTGGATACTTCCACGCGTACGCGAATGGACGTCGCAGGAAATGCCTAATCCTGAGGCTGCAGACGGAGCAGGGGCTCCTGCTCCAGCAACCAGCGATTAGCAAACACATCTACGACTTTTACATAAGCCTGATGGGGACCGACGAGCCTCAGCGTGCCAGGCTGAGCGAGGACGCCTGGCTGCCAGCTCAAAAGGTCCTGGAGTCGGAGAACGAAGAGCTGGGGCTCGCGTTTCTCCCCAAGGAGATTGACGAGGCTCTCCAAAGCATGAAAACTGACACGGCACCGGGGCCTGATGGGTGGCCGGTGGCGATGTTTAAACACTTTTGGCCACTGTTACGCGAACACATCTTCGCGTTGTGCAATGGCTTCATGCGCGGTTTTGTGGACATTGCTAGGTTAAACTTCGGAGTGCTCTCCCTAATTCCAAAAGTATCCATGTGGGCTTGAAACATACTTAGTCTCCTCATATTTGTCAGACCACTAAACCCTCTAGGTACCATACATCCTTTGGGAAGTGAAAGTAACCTCAACTGGCCAAGCTTCACAAAGCTATCAGGAAGATTCAGCAATCTTGTACATCCACGAAGGTCAAGGAATTGCAACAGTTTCATCTTGCCAATGTTGCCCGGAAGTACAGATATACCATAATTTACTAGTGTTAGATACCGTAGGTGCTTGAGCTGATGCAATGATTCAAGCAATACAACCATATCTCCAGATTCTATATACAGAGTCCGCAAACTAGAAAAACTAGCCAACAAATCACCAGGCTTCATCTTAATCTGGAGAGTTGAAATCAATGTTCTCACTGATTGATGCGCCTGTAGAGATTTCCAATCAAGTTCACCTGATTGTGATCGGTTAGTTTCTATGGACAACCGAAGAAACTTTTGTGAACAAATTTTAGCAAGAATATCACTGTCCCCGTCTTGAGTTACAAGTGCTTCATCTTTAGTCATATACTGAGCAAATGAGCGAACAACATCATGCATGCTGCAATACCATATATCAGCATACGATTTATCTGGCTCTATAAGGTTCCTAGATACCAACTCCATGTAGTAATTTCTTCCCAATTCTTCTAAATCGCTAGAGTTTCCAAGAATAAATCCTTCACTTATCCACATTGCCACGACTTCATCCATATGAAAAATTCTACTTTTAGGAAGAAAAGAATAGTATAAAAAGCACTGCTTCAGGTAAGAAGGCATATATTCATAGCTTAAGTATACTGTGTGGTTGAGATCATGGGGCATTTTAGTTGTTGACCATTTAGAATCATCAAAAACCTGCTGCCAGTCACGGCGTAGTCCCCCTCTTTCACGCAAGAGTCCTCCCATCACTTTAACAGTAATTGGTAAACAACCACATTTATGTATAATTTTCAGTCCGATATCCTTTAGCGTATTGATGTGGTCTTCATCTATCTCACTTGAGCATACCTGCGAAGAGACGGTACAAGGGACAGATACAGTTAGCTATGTATAACATACATACTTTATGCCAAGAAAACAAATTTACTTTCTTTTTCTTTTTACAAGTAACTCCAAATTTAGCAGAATCGTATATTGTTTTATTCGTTTTCAAATTTAAGGTAACATGAAATTATCTAATGCATAATACTACGCCAAACATTAAGTACTAAATTTGTGCGCAAATTCTCTAGCAAAATTACTGCCAACTTCTAGTCTAGTTATTTCCATGTTATATTCTTTTGTTGTATTTGCAGGGGTTCACCGAAATTGTTATTTTTCTGTCTTAAAATAACTTTTAATTTATGTTATGTCCTATGAGACTGTTGAGTACCTGAGCACTTAGATCTTCATCTCATATGTTGGAAAACGAGACTGAGTATTCACAAAAGGTTACACTATACAAATATACGACCCATGTCTCTTCACTGGTAGAAATGATACATATATAATTATCCAAATTTCCAATTATTTCTCAGACTTGATTAAATAAAATCTAGGTGTCCTTGAATGTGTCTCAAATAGTGTTGTTGGCACTTGCAAAGTAATCTTAGCCTTACAAAATTACTGACAATCTCTTACCTCCAAGAGGTAATAGTACATAGAAGTCACTAAATTACACGTAATTAATGACTCATTAATTTGGGAGCATCCTAACATTTCTCTTAATTAACTACATAGTACTGTCAATACGTAGATGTAGATAGATTATTCACTTCACTAAAAGATTAGTATTTAATTAAGTACAGACCTGCTTCTTGAACAATGACCAAGCATCTTCCGGCGCTAATGTGTCGACACGGTGGTACAGCCAGATAGCTTTCACCCCTCGGGCAACACCTTCATCTCTGGTAGTGACGAGGACCTGGCTGCCTGAAGCAGCAGCATTGACTAAGGGTGTTTTCAGCACGTCATCCCATGCTCTATGGTTCCACACATCATCCATTACCAGAAAGGTCTTGTGGTCAATCAATGTGTTCTTGAGGGTTTCGTGAAGGCTGGTCTTTGCACTTTCAGGTGGTTGGGCATCTCCTCCGGCTTCGATGATGGCCCTTCTCAGTAGATCAACATCACTGAAGTTTTGGTTGACGCTCAACCATATCTTTTTACTGAATTCACCATGGATTGCCTCGTCATTGAAGACCTTCTGGGCGAGGGTGGTTTTGCCGATCTCACCAACACCTACGATAGCAACCACCATGATGTCATTGTTGACATCCTTTCCCGTCTGCATGATCTGGGCCACCAGTGCTCTTGTGTCTTCTTCAATCTTGTATCCAACAATAGCGGACCGATCAAAGTCCCCTACCGTCTCCCGGCTAGGATTACCCTGACGAGAGGCATGGGCATTGCTGCTATGTCAATCCTCGTATGACCCAAGATTGATGAAGTTGGAAGTAGCGCTGCGCTGCTTGATGGAATCAAGCCTCTGGTTGAGCGCCTTGATGCGGGTGCCGATCTCACGAGCATGGAAGGGGTTCCTCATGCAGAAAAGCAAGGGGTTGCAACACCCTGCTTCTGCAGAGGATGGCCCACGCTTCTCCATCGCCTTGAGCTGGCAGAGGTCAAGGATGTCAGCAGCTTCATACATGGCGCGCTTGAGCTGCCCCACCCAGACCTGGACGGTCTTGTCGGTGATGTTCCTGCTATCAGCATCCGCAAGGAAGTTCTTTAGGTCCAGAAGCTTGTCTCCCAACTTGTCGATCTCTCCGGAGACGCCCAGCATCGTTCCGATCTCATCTTGTACCACCTGCTTGAGGTAGTCCCCCATGTAGGATGCAAAAGCATCCAACACCATCGCCATTGGTCAACTTGCTGACCTTCTGCTGTGATTACAATTAGAGACAATTAAGGTGAATTTTAAGTAGCAGACAGAGACAAGGAAATAAAACTTGAACACTAACTAACTACCGCAAGCACGGCACTACGTCACCCACCTTTGAGATTGATGGGATGCACTGCACGGCACAGCAGTCGGCGGCGACAAATACCAGCGGACGGTGGCGGCGGGGGCGATGGCTGTGCTGGGGAAGACCTGGAGCCTGGAGGGATTGGGATTTGGGAAGTAATGCCACAGCCACAGGGTACTCGTTGGCAGCCGGAGCTGGGTAAACCATCAGGTGGAGAGAAGCAAAGCAAAGCATCACATTCCCGTCGATGGAGCAAGCAAAGCAAAGCAGCTTCTTTTCCTTTTCCATGGAGGAGTAGATTATTTGACAAAGCAAATCAGCTGATCTGAAGAGGGTATCGAATTGGATTGGACATAACTTTTCCTTGATGGCAATATATGCTTTTTCCTCGTGTGCACGCCACGCCGCCCTCTCTGCTTACCAGACTGGCCGGTGGCCAGCGGCGGCGCCTCCATCATACTTTACTCCCCGCCCGGTCGCCGGCACTCGGCTGCTCCTCTGACATTTTAAGACTTGTATATTTCCCATATTAAATTTTTTACATTCTTGAAACGTAGCAGTTTAATGTATTTGAAAATTAAAATGGTTACAAAACAAGTCACCTCAGTAGGATCCAAACACGTCCAGAACCATCGCCATTGTATTGTATAACTTGTTGTGATAATAAAGCAAAGATGAAACTTAAGCAAGTGGGACAAGGAAGACACAAGCAAGATGCATGACTTAATTAGCGCTAAGTGTAATTAGAGAAGACGAATATTAAACTCGATCGAATTACCTCACCAACCTTTGAGATGGACGGGATGTCCTCCTCCTCCTCCTTCAGATCAGGAGGACATTCAACTCAATCATGTTGTGTGCCAGGAAAGTGAAAATAAAAAAGCAGATCTGGTGTTGGAGAGCAAATCTGCTTAACATGTTTTTAACTCTGTCTTCTTATCACAATATTGTCTAGATCCGGTAAACAGATCACACATTTCTAGTGTGAATGGATGCAGCTCATTGCCACCATCACATCTCGTCATTATCTACACTTGATGACTTCATAGTGACAGTGACAAACAGCTGCGCTGGCCCGAGCTAATTAGTTAATCATATAAGGGCAACTCCAATGTCGACCCGCATCCGTCCGCGGACACGGATGCAGGAGGCGGCCATCCAACGCTGCCCGCATACAGTTAATTAATTACACAGATGCCAAGCCACCGTAGCAGTTACACAGCAGCAGTTAAGATGATATGGGGGCAAAAGTTGGCAGCTGGAGCAAAGCATCCCATTCCCAGTCCCACCAGCGAAGCAAAGCAAAGCATAGCAAAAGCATATCTCACTCCCAACAGTGGAGAGAAGCAAAGCATCCCATTCATATTTCCACCTGCGAAGACAAGCAAAGGAAAGCACCATGTTCTGGGATGAGAATCTTATGGCCCATGGAACGTTATGTGGGACTCTTTGCCTAGCATATGGGAGGGCTGGACCGGAGCAATTCGGTTTACGAGTTGAATGATGAAAACCGAGCCCAACACCGAAACCCTGTCAAGTAGAAACAGAGGCAGTCATAAATTTACCGCCACAAATCTATAATCCAGTCCAGTGAATACCGACCATTCAAGCCGCAAAGGAGTCCTCCACTCTTGTTGCAGATACTGCAAGATAGCACATCTTTCAGTATTTTTGTGTACCAGTCTCAAGTTAACTTGTGCAATAAAAGTTATCCTTACACTTGCCTTCCGAAGAGTCGCTTATTCCAGTCTCAAGAAGGACCAGACCCACCAAAACACAACCATGTACATACAGGCATTAAACGTACACAGCAAGACATAACAACAGAGAGCATAAATGTTCAGGGTTATGTATGCAGGATGTGGAGCACTTTTGTTTCTTATTCAGAGTAAAAAATTGTACCCCCACCCAGAAAATTTAAACATATTCTACTACACAGAACCATGAGCTACCATTTAGCTAGAAGGGTGCAGGAACAGACCATGAGCTATCGGCTAGGTCTATCAGATTAATTGCCTTCTGAATAAGTGAACAATATTGATTGCCATTGATATCAGTGGCATATCAAAAACACTAGGTTTTTATTTCGACGATGAAAGAATGAACTTTGATATCAGCTGCTAGTAGATCACGAAACAACAATTCGTGCTAATAGTAATAATTACCGCAGTGAGACTTAATGTGTAATAGGAAAAATGATACCAGATTGTGCAGTGAGGATGGTCTGATCAACTAGCTCTGCTTTGTGTTCCTTATCTTCATCCTCTGAGCCAGACGGAAGATGGAATCAACATGAGAACATTCATAAAACTACTAAGTGACTGAGAGCAGAGCAACCTGACTATAACAAATTAAACACTTGGCGGAATTTACCTCCAGCTTCAGGTCCCAACAATCTGCAGGCTAACGGGTGCTTCGGCGTCCTCATCTTCTAACTGGCGCACCCTGCTCCTCCCTGTCAATCACTTTGTATGCAACATGCAGTACACCTTGATGATTTGAACTGTCACAAACACTCTAGAGATACTGTCAATCACTCTGTTCTTCTCCAAATAGCGACAGCAGACACATTATGATGACATATCAAGAGCACGCTTAGCACTAACAGCTGCTACAATCGAATTTGGCCAAAAACACCAGTCATAAACACTGCAAATGAAGGATATAAACCACAAATGGCCTGTCTCCATGCAGCAACACTTGTCTTGCATATACACTTGTTTAATTCAGTAGCATGGGCTATAATACTCATCGCTCAAACGGTTGTATCTAGTACTGAAATGCATCTACATACTTCAATTTAAGCGACAACTACTTGTCCGTGAGTTGCAGCGGAAAAAAATTCAGTAGCATGGGCTAAAATACGAATTCATTATTTCAAAACACTGGCAGCTGCTACTGTCCAATAGTGCCAAAGCACCTATATAAACATACAGCACTCTGCCATTATGTTTGATGAATCTTCAGTTACAGCAACATAGCAAGGTTACTAATAATCATCAGTTCTTTAGCAACTTTTTTTTTTAGAAAAGGAGGATGACCCCCGGCCTCTGCATCTGGGAGATGCATACGGCCACTTTATTAATTATTCTCGAGGACCTTACAAAGTATTACAAACAATATACCTGAATCCACCATCTTGGCAACATATGCCGCTACTCTTATCCATATGATGAAGGGATGCTAGCTGGGCCCCTACCCAAACTACTCACCTAAACCTAACATCAAAAGCCGGAAGCNCATATGATGAAGGGATGCTAGCTGGGCCCCTACCCAAACTACTCACCTAAACCTAACATCAAAAGCCGGAAGCCCCAGCCGAGCCACATACCGGGTCTGGGGCACAATCCGGTCAGACACACTCTTGCATCGTCGCCGCCATCTTCCACAGGTCCGTCTTCAGATGATATTGAGTCTTCTACCTTGTGAAGGCCACATCAGCCATCGACGTCACCATGACGCCAGACAGCTACCTCCTCCTGCGCGAGTCCATCTTCGCGCATCGGACGCCGAGCCTCCACGGCACCATGCCGCCGATCTCCGCCGCCATCAATGAGTGAGATGAAGTACCGCTCCACCACGGCAAGTACAAGGTGAGGAAGGGCGAGGTCGCCATCGGAGACACGGCCGGAAGATAAGCACCGCAGCCACGGAGCTGCAACGCGGTAGATCAGACGGGCCGCCACCAGGAACCANNNNNNNNNNNNNNNNNNNNNNNNNNNNNNNNNNNNNNNNNNNNNNNNNNNNNNNNNNNNNNNNNNNNNNNNNNNNNNNNNNNNNNNNNNNNNNNNNNNNNNNNNNNNNNNNNNNNNNNNNNNNNNNNNNNNNNNNNNNNNNNNNNNNNNNNNNNNNNNNNNNNNNNNNNNNNNNNNNNNNNNNNNNNNNNNNNNNNNNNNNNNNNNNNNNNNNNNNNNNNNNNNNNNNNNNNNNNNNNNNNNNNNNNNNNNNNNNNNNNNNNNNNNNNNNNNNNNNNNNNNNNNNNNNNNNNNNNNNNNNNNNNNNNNNNNNNNNNNNNNNNNNNNNNNNNNNNNNNNNNNNNNNNNNNNNNNNNNNNNNNNNNNNNNNNNNNNNNNNNNNNNNNNNNNNNNNNNNNNNNNNNNNNNNNNNNNNNNNNNNNNNNNNNNNNNNNNNNNNNNNNNNNNNNNNNNNNNNNNNNNNNNNNNNNNNNNNNNNNNNNNNNNNNNNNNNNNNNNNNNNNNNNNNNNNNNNNNNNNNNNNNNNNNNNNNNNNNNNNNNNNNNNNNNNNNNNNNNNNNNNNNNNNNNNNNNNNNNNNNNNNNNNNNNNNNNNNNNNNNNNNNNNNNNNNNNNNNNNNNNNNNNNNNNNNNNNNNNNNNNNNNNNNNNNNNNNNNNNNNNNNNNNNNNNNNNNNNNNNNNNNNNNNNNNNNNNNNNNNNNNNNNNNNNNNNNNNNNNNNNNNNNNNNNNNNNNNNNNNNNNNNNNNNNNNNNNNNNNNNNNNNNNNNNNNNNNNNNNNNNNNNNNNNNNNNNNNNNNNNNNNNNNNNNNNNNNNNNNNNNNNNNNNNNNNNNNNNNNNNNNNNNNNNNNNNNNNNNNNNNNNNNNNNNNNNNNNNNNNNNNNNNNNNNNNNNNNNNNNNNNNNNNNNNNNNNNNNNNNNNNNNNNNNNNNNNNNNNNNNNNNNNNNNNNNNNNNNNNNNNNNNNNNNNNNNNNNNNNNNNNNNNNNNNNNNNNNNNNNNNNNNNNNNNNNNNNNNNNNNNNNNNNNNNNNNNNNNNNNNNNNNNNNNNNNNNNNNNNNNNNNNNNNNNNNNNNNNNNNNNNNNNNNNNNNNNNNNNNNNNNNNNNNNNNNNNNNNNNNNNNNNNNNNNNNNNNNNNNNNNNNNNNNNNNNNNNNNNNNNNNNNNNNNNNNNNNNNNNNNNNNNNNNNNNNNNNNNNNNNNNNNNNNNNNNNNNNNNNNNNNNNNNNNNNNNNNNNNNNNNNNNNNNNNNNNNNNNNNNNNNNNNNNNNNNNNNNNNNNNNNNNNNNNNNNNNNNNNNNNNNNNNNNNNNNNNNNNNNNNNNNNNNNNNNNNNNNNNNNNNNNNNNNNNNNNNNNNNNNNNNNNNNNNNNNNNNNNNNNNNNNNNNNNNNNNNNNNNNNNNNNNNNNNNNNNNNNNNNNNNNNNNNNNNNNNNNNNNNNNNNNNNNNNNNNNNNNNNNNNNNNNNNNNNTTCACAGCTACATGCAGCTTATCAGCCGCATCCTCCTCACAACACCTCCTCTGGTTTGATTTTCCTCTGCTTGCAGGCTTTACTTCTTTGCACAACTTTTGCCATTGGAATGGGCATTGGCGGGGGGCTCTTGTTGCTCGCCGTCATTGCGGCCTGCCTGTGGTGCTTCTGCGTCCACTCGAAGGCCAAGAAAGCAGCAGCCGAAGCAGGGGATGCGAACATCGTTGTGCAGCCAGGTGCGGACATCAATCCGTCAGGCGATGAAGGTGACGTGGACATCGTTGTGCAGCCGCTAGCCGGATGCGGACCAGCTCAGGTGGCACCTAGTGACCGGCGTTTTTGGATGAGGGTTATTGGGCTTGTTTTGACAGGTCTGATCACTCTAGGTGGAGTTGGGTCATTCATTCTCAAGCTCGTGGAGTAAGAGCATCTCCAACAGCGGCACGCAACCTCTGTCCTACAGAGGAGGAGCCAATGAAGCCGTTGTCAGTAGCCAAAATGCTTGGACGAAGGGTATGGGGAGGAGACCGGTTGATGGAGTGAAGGCCAAAGGTGTCAATTGCCCCCCCCCCCCTTCCCCAACCAAATTTAGTATTTTTACAAAAATACATAATATTTCCGTGCACCTCTCATTCATTCCAGTTTCGATACCCTTATCATGCTTGATTATTATTTTGATTGAACTCTATTCTCGCAAAGTACTGCTTGATGCAGGAAGATAGGAACAATTTATGTGGATACTACGTTTGCGAGTGAATTCACCAGACGACCTTTGAGAGGGGCAGATCTGAACGAAAATATGAAGTACATAAACAATATTCACATTTTATTTTTATTACCATCAATTGTGTTGAGTTATATATATTTCTTTCAATTAGATCATGCGGATGCGGAACGAACTCCTACCAACTGATCGCATACGAGCAATTCAAGAGGATTTCGCGGGATTCTTTGTTGAGCATGTCATACCTACAGACGGAGAATAGCATCTGGGTGTCCTTCTCGATCTTGGTGGATAGATATTAGCTAGTTAGGGATCGCCAGAGATGTTATATATTGTATATATGTATGAACACGTACTATATGTAGTAGCATCGACTAGATATACGAAAACTTGTTGTTTAACCAAGAACGGAGAAACAAAGGTCACTTCCTCTATATTCATGACCATGTCGTGTAACGGTTCCTTCTAACGGAGAACACTTAAAGGAGTGCTCTGCGGTTTTCCAAAGTGTGCGTACGGTTGTGGTAATGGTGAGGGATGCCATGCCATTATATTGGACACCCGCTTCAGCAAACACACCAATTGAAAAAGATCTCTGAAGGGGCAAGCTCGATCTGCATGCATGCAGGAAAGAGATTGCCAAATCATTACATTTGCATGAAGGGACTAGTATCTTTATGGTGAATTTAATGAACAGGGTGAAAATTCAAACCTCTGGTCGATGAAGACCATGTTGAAGCTTTCTTTGGCTATGTTGGCCCCGAGGTGGAGACGATGTTTGCGCCGGGGCCTTTTGCGGCATCGTGTATATATAGAAAAATTGAAGATTAGAAAAAATTGAAAAGAATTGAGGAGGAGAAGACGGAATTTGAGTTGCATGTTGCCGACGTCGTCGATGATCACAAGATCCAGATGGATGCAACACGCTTGAAGACTAGAAAGATTAGAAAATATGCCATTGAAAAAAAAGGCTTGATATCACTATATTGTTGGTTCAATTGTTACCTTAGTTGCGATTATGATCGCATTTGTTATTGCATTTAAATGTTTTACCCAGTTGTATGTTAGTTTCAATGTATGTTTTAGTTAGATGCTTTAGAGAGATATTCTATGAGAACAAAGTATGAACTTTATCTATTTTTTTTTTCATTTTGAACAGGCGTACAAGGAGGTATATATATATAATCTGGCTCGGACAATCGGGCTCCAGGCTTGAGCCAACTTACCTCCCGCTCCAGGTTTGAGCAATTTGCATGCCAACAAGCCCTGACGCCCTTCTCATCTGCTATTTCTCTTCTTGAGCCTTAACATTGCCATGACATATCCTGAAACGCACTTGACAATTTAATTGAATGCTGCCCAAACACGACACCTATCAAAACCATACAACTTGTACAACAGCCAACTCAAGGATAGTCATCATACATCTATGGTATTGTGTACTCATCAACCCATGAAAGCTTCAGGTTACAGAAAAGCAACTGAAAGAATACAAATCACAAACACTCCGCCTCGATGAAGCTACATTATTAATCGTTTTCTCAATCACAAAAGCTTACTAAAAATTGTCTTCGTCACATACATGGAAGCGAAAATAAAGGCATGCGATAGATGCAATGCCATAAAGGCAAGCAACTTGAGGAAAAATCTCAGCCTGGAAAAAGAAAAATTACTTATCAAGAATCAGAACAAACTTGACCTCGTAATGGACTTATAAAGTGATTTGAAACTACAGCAGTGAAGCACTAGACCCACAAAACATAACCATGCATGTAGACACATTAAAAATACATGGGAAGACATAACAACAGAGACCATAAATGTTCCGGCTAATATATGAAGCATGTTGAGTAGTTCTATTACTTATTCAGAGTCAAAAAATAAACATATCCTGCTACACAAAACTCTAGATGTACTGTCAATCACTCTGTTATGCATGCCTTAATCATTCAAACTTTCACAACGACTCTAAATGTACTGTCACCTATGTTCTTCTAGAACCAGCTAGTGACAGCGGGCGCATTACGATGACTTATCCATAGTGCGCTAAGCGCTGACAGCTGCTACTATCCAATAGTTCCAAAACACCTACCATAAGCAAACATGACTCGCTGCTATTGTATACTCCCTCCGTCCGGAAATACTTGTCATCAAAATTGATAAAAAGAGATGTATCTAGAACTAAAATACATCTAGATACATCCTCTTTTATTCAGTTTGAAGACAAGTATTTTCGGACGGAGGGAGTATTTTGTTGAACGTTCAGTTTACAATTTACAGCAACATACCAAGGATACTAATAATCTGCAGTTTTAATACAGCAACTAAGGATATAAGCATGTAGCAACATTATTAGTCAGTTTCTCCACCGGGTAAAAGTTTGGTTCACAACACTACCCGTACGTGCCTCAGCTGATCCCGGGGTTGCTGCACTGGGCGCTCCACTGATCCCTGGGAAGCTCCAGTCAGAAGAAGGGAAACAAGCAGCAGAATTCTGAGAATACGATGCTCTTGGCCTGAGGAAGAGGAGCAGCAGAAGGCTGCATCATCACCTCAGCGACATCAAAATGCCTACAGTAACATTAATTAGAGCCATTGCAAAAGAATGAACTAATTAAGAACTGCGACTTGAAGCATGATTAATACCAAGTTGATTCAATGGATAGGACCATCTCGTCTCAGCTCCCTCGATTGGTTGTCTGTCGTTGGTGAGCTTCTCGTTCCTTGTTTCCATCTCCTAAACCGGGTGCAACTACTACTGGTTCTTGTTCCTCCTCTGCAGCCATTAAATCGACTAACCAGGCAGATACTGACGGCGTCCTCTTTTGCTATCGGCCGCACTTTTCTCGTTTCGGAGCCATTTCGAGCCGCAAGAACGGTGGAGAAACGAAGAAAATCGGAGGGAGGGGTGGGAGTGGAGGGGGAGAGAGGAGTTGCTCTCTGTGCTGGGCGGCGCGGCGGGGGCGCAGGGGATTCATAACTGTGGGTGGGCCGTGCGCCACGGCCCCCGCGGATTTATAACTGTTCGGCTCCTACCGCCATTGTCCTTGGCGGTAGGGTTGCATAGGCTACAGTCGAGGACTCTGGCGGTAGGGTGGACGGCAGGAGACGGTTGCCGTTTACTCGGGCCGACGTGCATGAGTGAGCTACCGCCAAGGCCTATGGCGGTAGCCTATTATAGCCTACTGCCGAGGACCCTGGCGATGGGAATAAGGATCAAATCTCGAAATTCATTCATACCGAGGTTAGATCCGTCTAAACTTTTCGAAAAAGGTCAAAACACGAAAATTAGCCCCCCGTGGTAGCATATGCAAAGAAATCCGCCGGTGTTTGTCTCTAAACAAAAGCAACCAGCAGTGCAAAAGGTTATTTTTTAAACACAGTATAGACGCAAGCGTTCATACATACGCACATACACTCACCTCTATGAGTGCACACATGCACATCCTACTCCTATGAGCACCTCCAAAAGACTGAGCCAGCATATCATCTTGAGATTTACAAAGTCTCGCCAGAAATCCTGAAATAAATCCATGAATAATGCGAGCACCAGGACTTGAACCCTGATGGGCTAGGGATACCACTGCCCCTCTAACCATCCAACCACAGAACCACATGTTGGTTTGCATCGGTGCAAAGGGTTAAACATGTCGGTCAGAGGTTTCTGGTGTCACGGCCGGGGCAAAAACATCACATCTTAATTTTAACACAATCTTTACCAATGTCTAGTTCGATAAGATGCATCTTCTTACCAAGCCTAGCATTAGCAGCAAATGAGGCAGCAGATACATTTTCCAATTTATTTAAGAAAAGATTTTTGAGTTGGGAAAGAGGCCCCAACTCGTCCAAACTGCACCAATCACCATCCATGTGGGCTGGAAACCCAATTAGTTTCCTTATGTCTGTCAGACCACGGAACCCTCTAGGTATCATATGTATGTTGGGAATGTAAAGAAATTGTAGTTGGCTAAGCATCACGATGCTATCAGGAAGATTCACCAATTTTGTGCATCCACGAAGGTCAAGGAATTGTAATAGTTTCATCTTGCCAATGTTCCCAGGGAGTACAGAAATATGAGTCTCTAATAGTGCCAGATACCTCAAGTGCTTGAGTTGATGCAATGATTTAACCAGTGCAGCCACATCTGCAGCTTCTATATATAGGACTCGTAGACTTGAGAAGGTAACCAATGAATCACCAGGCTTCATCTTGATCTGAATAGTTGAGATTAATGTTCTCACTGATTGTTGCGCCTGCAGAGATGTCCAATCTAGATCACCTGATTGTGATCGGTTAGTTTCTATTGACAACCGAAGAAACTTTTGTGAACCAAGTTTTGTAAGAATATCATTGTCTCCGTCTTGAGCTACGAGCGCTTCATCTTTAGTCATATACTGAGCAAATGAGCGAACAACATCATGCATGCTACAAACCCATATATGAGCATATGATTTATCTAGCTCTATAAGGTTCCTAGATATCAACTCCTTGTAGTAGTTTTTTCCCAATTCTTCTAAATCACTAGAGTTTCCATGAATAAATCCTTCACTCATCCACATCGCAATGACTTCATCCATATGAAAAACTTTACTTTTAGGAAGAAGTGAGTAGTATAGAAAGCACTGCTTCAAATAAGGCGGCATATATTCATAACTTAAGTATACTGTGTGGTTGAGCTCTTGGGGCATTTTAGTTACTGACCATTTGGAATCATCCAAAACCTGCTCCCATTCACGACGGAGCCCCCCTCTTTCACGCAAGAGACCTCCCATTACTTTAACAGCAAGTGGTAAACAACCACATATTTGTATAATTTCCAATCCAATATCCGTTAGTGTATTGATGTGCTCTTCATCTATCTCACCTGAGAGTACCTGCGAACGTACAGTACAAGGTAGAATTGACGGTAAATACTTAACATACAAACTCGAGCGTATTGCTAGAAAATACTTTTGCACTACTCTGTCATCGCTGTTATACAAAGTTGTACTCTAGATTTAGCCGAATTATATATTATTTTATTGGTTTTCGTATTTTACGGTCTTGTGAAATTATCTTATCCCTCAATCGCCTGAAATACATAATACATTAATGAATAAATTTGTGTGCACATTTTCTAGCAGAACTACAACCAACATCTAGTATAGTTACTTTTTGTTTATATATAATTTTGTCATATTAGCAGAGGTTCACCGAAATTGTTATTTTTACCATCTTAAAATAAATTTTCATTTATTTTATATTCTATGACACTGTTGAGTAGCTAAGCACTTAGATCTTTCATCAGTAAATTCGAAAATGAGACAAGATATTGGCAAAAACTTAGTTGCTACCTAAATATAGGACCCATGTCTTCACTGGTAAAAACGATATAGATATAATTATCCGAATGTCTAATTATTACTCAAGCTCGGCTAAACAAAACCTAATGTGTCTGAACAAGTGTCAAGTTGGCATAAATCAAATGCGGAAAGCCCAATTGGTGCTTTGGTACATTTCCTTGTTTAGCACCATGCATGCCTTACTGACACTAGCAAAGTAATATTAGCCCTACAAAATTACCGACAACCTCTTACCTTCCAAGAGCTAATAGTACATACAAGTCTTCTCTTAAGTAACTACATTGTATTTAATTAACTTCAATGATTATTGACTCAAGGCAGAGATTAGTAGCTTAATCAAGTACACACCTGCTTCTTGAGCAATGACCAAGCATCTCCAGGCAATAATGTGTCGACTTGGTGGTAGGGCCGTCTAGCTATCATCCCTCGAGCAACACCTTCATCCCTAGTGGTGACAATGACTCGGCTGCCTGAAGCAGCAACATTGAATGGAACTTTGAGCACACCCTCCCATGCTACATGGTCCCACACATCATCCATTACCAACAAGGTCTTGTGGCCAATCAAGGCATCCTTGAGGCTTCGGTGAAGTGTGGCCTTTGCATTTCCAGCTAGTTGGGCGTCTCCTCCGGCTTCGATGATGGCTCTTCTCAGCAGCTCAACCTCATTGAAGTTTTGGTTGACGCTCAACCATATCTTTTTGCTAAACTCACCTTCGATTGCCTCATCATTGAAGATCTTCTGAGCGAGTGTGGTCTTGCCAATCCCGCCGACACCTACAATGGCGACCACCATGATGCCATCGTTGACCTCCTTTCCTGTCTGCATGATATGGGTCACCAACGCTCTTGTGTCATCTTCGATTTTGTCCCCAACCAAAGCCGACCGGTCAAAGTCCCCTACCGTCTCCCGACTTGGATTACCATAGTGCGTGGCAAGGGCATTGCCACTACGATCCTCATAGGACATGAGATTGATGAAGCCAAAAGTGGCGCTTCGTTGCTTGATGGCGTCGAGCCTCTGGTTGAGTGCCTTGACGCGGATGCTGATCTCATGAGCATGGAAGGGGTTCCGCATACAGAAGAGCAAGGGATTGCAACACCCTGCATCTATCGAGGATGATCCACTCTCCATGGCCTTGAGCTGGCAGAGGTCGAGGATATCAGTAGCTTCGTACATGGCATGCTTGAGCTGCCCCACCCACTCTTGGACGGTCTTGTCGGTGATTTTCCTCCTGTCGGCGTCGGCCAGGAAGTTTTTGAGGTCTAGGAGCTTGTCGCCCATCTTGTTGATCTCACCCGAGACACCGAGCATCGCCCCTACCTCATCTGCTGCCACCTGCGTGAGCATGTCCACCAGGTAGGACGCGAATGCATCCAGCACCATCGCCATTGTTGCTGGCTATTTTTATTGTATAATAATAATGAAGGTAATGTTAAATGTGAGCAGGAAACTTAGCTAGATAGCTGTAAAGAGAGACAAATAACACTTGAATTGCGTAACCAACCTCCAAGACGGATGGACGATTTCCGACGATCAGCGGAGACTATGTGTTCGATCCTACGTGCCGCCTCCAGGAGTGGAAGCTCAGCTCCTCGTCCGACGCGTCGCCTCCGGGAGCAGCAGCTTAGCAACCCCTCCAGGGTGACGGCACCGAGAGCAGCAGTTTAGCTCCACCTTCGCTGTGTTGCCGCCTCTGTGTGGAAAGGCCAAAGGCGACGGCGCAGCTGGGTGGAAATGGACAAGAATGATTAAGGCGTGAGATTACGAGGGGCATTGAATGGAGTAATAACAGTAGCAGACAGCTGCATTGAATGAGACACGTATTATGATGAAATAACATCTGCTATCTTTTCAATTTTGTCATGTCGGTCCTCCCGTGACTTGTACTTTAATCTTTATGATATGAATGAGACACATATTACCATAAAAAAACATGGCCTGATGTCATGTTGCTGATCTTGTTTAATCTTTTTAGCCATTAGTTTAACTTTCCATATCTACATGCAGCTTGGAACAAAAGGAGGGCTGGCAAGATGAACCATGTACAACTCAACAAGCAAAATAAACTGAAACTTTGAGCACATACTTCATATAAACTGATGTACTATAAATGTAACCCAACTGATGTACTATAAATGTAACCCAACTCATGTGAACCAAAAATCCACATAAATAATTGTTCAGAATCAACAACTTTTAAATTACAAATTCATGAGCCATCAAGCGCATACTCTTGTTTACATAAACAGAGTTCGAAATCGGCATTGCAGGAGCAATATCAGGTCAAGCAAAGATTCAACAGATTGCATGCGCGACTACACCCAGGGTCTTGAGCTGACATGCACTGGATGTTATCGGGCATCACAACAAACTAATCAAATAAATTTACTTAAACTGATGTTAATAACCGGGATGCAGGGATGGCGGTAGAACTATGGCAGAATAAATGTGGTTATAAGGATCCAATTGGGTCTGGCAGTTTCTAGAAGTTAATCGAGATGGATGAAGATGCACCGACACACTCTATATTTCGGAGATTGTAATCAATTTTCCGCTGATCCATCACACAGAGCACCCAGCTGCCTCCGCCCAGCGCGTCACCGGATCAGGCATCTCGCGTGCCGTGCACGCTATAAATTTGCTACTAAGTTTAACTAATCATTGATGAAGAAATGATCATACCTCAGAAATTTCAGCAGGGACGCAATGAGAAACAAAAAAGGAACGGTGATGGCACCATATATCTGTGTTAAGAAACAGCACCCTAGGCGTCAAGCATTCTTCAAACCCTGATGAGGATCTCAAGTAACGTTGGATGCCGCGGAACCTCCTCGAGCAGGAGATTGTTCATGATGCCTTCGACTATCCATGGGCATTTCACGTGTAAAAATATGTCTAGAGATCATACTGTAAATACTATGATCAAACATATTGTTATTATCTCAACATCTATGTGATGGCTATATGTCAGCACAATGAAACTGAGATGAGGATCAGCGGAAGATATGATCAAACATATTGCCATCACATCTCGTCACTGTCAACAACTTGAAGATAATAACACTAGCAGACAGCTGCGTTTGACAGAGCTAATTAATTAATTACTACACAACATGGGTTATCAGCTTGCTGATCTTGCTTAATCTTTTGAACTATTAGTTGTTGCCCTGGTTGGCATGACTCGTTCAGGTCAACTGGCACTAGTTGCTTAGGCTCGTTGTAGGCACAATGTAATTGTCAGACACATCTGTCAATAGGTAGCTGTTGTCTGAAGGCGACCGATTCATTATTATCATTCCCAATAATGGAGACTGTTTGGAGAGGTATGCCCGCAAAACAAAGTCTACTTTGATGATGCATGATGGCTTAATTTTAGTATTCGCCATCACAGTCAGACCGAGCTGGATGATAGCTAGCAACTCAACCCCCAAGTGTCTTAAATCAACAAGGTCTACTTTATTTGATGGTGGATGTTGGCTAAATTTTGGTATTCGCAGTCACAGTCGGATCGAGCTGGATAATAGGAGCAACTCAACTCGAAACAACTCATATGAGTATTGGGCCAGTGCGTTTTGAGTTGTTTATGCCGGCCAGCCTGCCCGCGACTAGTTGTGCAGATTCAATGAACCGTGATGCAGATTCAGTGAAAACTGGCAAGGATTGATTAAGTCCTCCATCGATATGTGGCATGTTGTCTAGCTAGCTCTTAGGCTACATGACAAATCAATTAATATTTGATGCAACTACTGCCTTGTTAACTAGAATGACTTGCGCTCGTCTAGCTTGCAAGTCTTGTTTGAATACATAAACATTTACATCATAATTAGGTAGGCAAACTAGCTGATGAGATATGCTGGGTACTTTCCTTGAGATTAGATAAGTCTAGTTTATTACTCTACCTTTGGGGCAGGCAGGAAATAACATTACCTTGTTTGAATATATAACAATTTACATCATAGTTAGGTTGGCACCTGTTGTAGTATCAAAAAATGTCTTACATTATGTGACGGATCAGGGACTAATTAGGTAACGCACATAGCTGGTGAGAGATGCAGTGAAATTTCCCTCAGATCTTCCACATAGGTCTAGTTTATTACCTAGGGGCAGGCAGGAACTAGTGTTAGTTATTAATTCATTCAAAACCATCTGTCGGCATGAACTGATCAAATGGCGGGTGCAAGGTGGGGACTAGCGTCTGCAGTTGTTGAACCTCTTTATTTATTAATAAATGTGGCCATATGCATCGTTCTGATGCAGAGGCCGGGGAGTCCCCCTTTTCGAAAAAGAAAAAAAAAGAAAAAAAATCCTACCCTTTGCGTTGATACCATCATAAATAAGATAACAAAAGAATTATGTATCGAATCGATAGAATGCAACCAAAATCAAGACAAAAGATTAATTGCCATGCGTGCTTCGCCGCCGTTGTTGCAATGCTCCGCGAGCTCCTTTGCTGTGGGGAATGGGGGCCTCGGTCGCCGTCGCTGGTGTGGTCGCCTCGGAGCTTAAAAAAAAGCTGTTCTCTTTTCTCTCTCTTTTTTTAGCCTAAAAAAATGATGTTGTCTTTTTTTTTTCTGATTCCAGTTCCATGGATGTAACCTGGGCATACCAATAAAGTCACGTTGTCAGCCAAAGTTCTATCAACGTGCCTGCACATAAACCAGATTTATTAGCTCAGAAAGCATTGTCATCCATGCAGGAGTCATAACCAAAAAAAGCTTAATCATGCCTGTAAAGAAAAAGCTTATCTTGCACCTGGGCTTACCTTATTAAGATTTTTTTTTTTGTACTTCCCATGTACTCCCTCCGTTCCTAAATATAAGTCTTTTCAGACATTTTAAATAAGCTACAACATCCGGATGTATGTAGACATGTTTTAGAGTGTACAGACATCTTTGCGGATGTATTTAGACATGTTTTAGTGGGATGACAGAGCGCTTGTCCCAATTTGGACCCACTACTTGTAGTTGTGCTTGTAGGATCGTTAGATTAATCAACTGAATCCCAGCTGATTGATTTTGCCACTGCAACTTCAACTCTGCTCTCTCTCTCTCTCTCTTTTTTAATAGTGAATTCAGTCGCAGGACCATCGGCAACGGAAGGACGTGATGAGGGGGGTCGTCAGATCGACGAGGACAAGGTCGACGCCGCTGTTGTGGCACCACAATAATAAAATTGCACGGTTCAGACCTCAGAGGCGGCGTTTTTCTTTTTCCCCCATTCTGAATCCAGTTCCATTTGGTGTAAACTGAACATAGATTCAGTCCACATCCACATGATCCAACCATCACAACAGGGCAAACCCCCTTACCGGAAAAAAAAGAAGCTCGCACTAATACCAGAGATTATCCATGCATAGTGATGGAACAGGCATATATATATATATATATATATATATATATATATATATATATATATATGCCTTGACCATTCTCCACAGAGAACAAGGCCATCGAAACAAGGTGAAGAAAACTGAATCCAAGCAAACTAGCAAGAGTGCTGACTGCCATGCTCTTCTTCTCCTGATAACCTCTTTGGTCGTCGTCGTTCAGAGCAGAGCAGATCCCCTCCAGCTAGCAGGAGGAGAAGGGCCGAGATTATAAAAGTGATCAAAAGTGTGTCCCGATTTCTTCAGATATTTCAGTCTTCAGAGTTTCAGTTCCTGAGAGGCACCAGTTCACCAGCTGCCTCTGAAATCACTCTGCAGTTTGTGCCTTCTCTTCAATCCAGGTGTATATGTTGACCCTTGACTAGTAAATGATACTCCCCACTTCTGCTCTGCTCTTCTCTGAATTTCACTCCTAACAGCTGCTACGACCGAATCCGAATGAATGAATCGTTTCCTTAGCGTGCTGCTAACAGGTGCAAGCATCGGCCAGCTTAGTTTATTTCTAGCTAGTTTAATGTATCACCCAAGGATATAATGGTATCCAGCGACATAACAAGAGAACTACGACTTGAAGCACAACTAGTAGCAGAGGAAAAATAATTACCAAAATGATCTAGTATATGATCTCCCTAGCTAGCTTTTTTTTTTCGAAAAGGGGGTCTCCCCGGCCTCTGCATCAGAACAATGCATACGGCCACATAAATATATAAATAAAAGTTGTTCAACAAGGTCGTCACGTCTGAAAGCAAAATAACGGCGAGCTCACAAAGAGCCACAAGGGCCAGAAACACAAGGCCCAAAAGCCACAATCGGCCGGCAAAACAAAGATTGGTAAACTAATTGCCTATCCTATTACATGACCGTCATCCAAACCGGTTGAAGATATCCCGTGCTACCATCTCCCACCGGACAGATCCAGTAACCAAACGCTTCCTGGCCTCCATCGGAGTGAGTAAGGACCACATAAGGATCAGCGCAGTAGCTCGGAATAAAACCTGCAGAAAAATGAATATTTGTTTTTCTGTTGAAGGTCAAATCATTTCTGCAATTCCAAATTGCCCACAACAAAGCACATACTCCTACACGAATGTGTCTGGCTGTTTTGGACTCTATCCCAAGAAGCCACATTCCAAATAATGCACTGACCGAATTCAGAGGAGTAATGTTAAAGGCAATATGCACCGTGTGCCACAAAACCTTTGCCAAATGGCAGTCAAAGAAGAGGTGCTTGATGTTTTCGTCCCGATCACAAAAACTACACCTAGTAGATCTTGTCCAGTTGCGTTTAATCAAATTATTATTTATTAGAATGACTTGTTTATGCACGAACCACATAAACACTTTAATTTTTAAAGGAACTTTGACTTTCCAAACCTCTTTGGAACTAGGTATAACACTTGAGTTAATGACATCGACTGGACAGAGAACTCACCAGACCTAGTAAGCTTCCAACACAACTTATCGGGTTGGTGAGATAGCTGAACCTCCATCAGTCTACTCATCAAGTGAAGCCATGCTTCCCACCGGTCGCCCACAAGCGCCCCCCTGAACTAAATATAAAGGGGAATGGACTGCAAAATCGTGGCAACTAGAGCATCACGTCGTTGAGTAATACGATACAGGGACGGATACTGAAGCGCCAACAACGTTTCACCAAGCCAAGTATCCTTTCGGTGTTGCCATTACCAACTATAAACTTAGTTCTATTAAAGAAGGCAGCTTTAACTCTCATAAGCCCCTTCCAAAACGGTGAGTCTGTGGGTCTCACTGTCACCTGGGACAACGTCTTGGACTGCAGATACTTACTTCGAAGAATCTGCGCCCATGTGGCCTCGGTTTGAACTGAAAGTTTATACAGCCACTTGCTGAGAAGACATCTGTTCTTTACTTCAAGATTCTCAATACCAAGGCCCCCCTGGTCCTTTGGTCGACAGATGATATCCCATTTGGCTAATCGGTATTTTCTCTTTGTTTCATCACTTTGCCAGAAGAACCGGGATCGATAGAAGTCCAGTCTTTTCCTAACACCAACTGGGACTTCAAAAAAAGATAAGAGAAACATGGGCATACTCGTGAGCACCGAATTAATAAGTATTAGTCGGCCTCCATACGACATGAGTTTGCCCTTCCAGCAACTTAGTTTCTTCTCAAACCGGTCTTCAATGCTCTTCCATTCTCTGCTCGTCAGCTTACGATGGTGAATGGGTATACCTAAGTAAGTGAAAGGTAACGCCCCCAATTCGCATCCAAACAATTGCCTATAAGCCTCTTGTTCCGCATTGGCTCTACCAAAGCAGAACAAGTCGCTTTTATGAAAATTGATTTTCAGTCCGGTCAATTGTTCAAATAAGCATAACACCAGCTTCATATTTCTCGCTTTCGCCAAGTCGTGCTCCATAAAGATGATTGTATCATCAGCGTACTGCAGGATTGACACACCTCCATCAACCAGATGAGGCACCAATCACCCACCTGACCAGCCTCCTTGGCCCTTCCTATCAGAATTGCCAACATGTCAACCACAATGTTGAACAAAATAGGAGACATTGGATCACCTTGTCTCAGACCCTTGTGTTTCTGGAAATAATGACCAATGTCATCATTCACTTTAATTCCAACACTCCCTTTTTGCGTGAAGGATTGAACCTGGCGTCGCCAAGCTTCATCAAAACCCTTCATGCGTAAGGCCTGCTGAAGGAAAGGCCATTTGACTTTGTCGTATGCTTTCTCGAAATCCACCTTGAAAACAACTCCGTCTCCCTAGATCCGCTCTTAACCGTCGAAGTGTTTCTCGTTCCACTACCTAGGGGATGTTACTACCAGTGCCAAAGATGGAGTAGCGGTGCTTTATTTTGCCCCAGGTGAATCCGCGGAAGCGTGCCTCGATCGTGCCAAGGCATGCTGGTGGCAGCAGAGAGCAAGGCATCCAGGCTCAGGTTTATTATTTGAAGGACAAAGGGGTCCAATGCCCCCCCCTCCCCAACCAAATTTAGTTTTCACATAAGCATGTAATAAAATAGACCGTTTATTATATGAAGGACAAAGGGGTCGCAAGAGAATAGACGGGTTCGTTAGCTGCTCAACTGGGCTTCTCCCAAACCGAGCATCCAACACTCGAAAGAGAAACAAAATAAACCAAAGAAAAAGGAAAATGAAAAATAAATACAAACAAACAAACAAATGCAAAAAAGTGGAAAGACTGATAAAAACAATGAAAGGAACATTGAAAAGCGAAAAGAAAAAACAAAGAAACGAAGAAGATATAACAAAACCAAACAAAAAAAGGAAAGGAAAAAGCAAAAAACCAGAGAAGATCGAATAAAAATGAAGAAGAGAGAAAGAACTGTAAAAGGAGGGAAAAAGAAATGAAGAAAACCCGATGAAAAAAACATGCAAAACCAGTGTAAAATAGCTATCAGGGTAACGAAGCAAAGCAACCATGAGTTCCCAGGTTCGATCGCCGAGGCGCTTCCTTTTTACTCAATTTTTTAAAAATATCACTAGTGCGCTGGCCCAATTACTCCAATGCTTCAGCGAGAGATCTGTACGACCTCCTTGATTTTCAGAGGTGGGCCCGCCTAACTTATCTATATCCAGCTAATTAGCTTTAACCACCCTGTAAATCCTCCGTAGACTGCCCGTGAGTCTAGCATTACTCTTAATCAATTTAATTAATATTTACGAGCGGTTCCCTTTGAATGGAATCCCCGATTGATTTTTTTTAACGGAGGTAATGTTTTGCCTCATATCATAATAATTAAAAAAAGAATTGCCCAGCTAATTAAGAAAACAGGACAAAGTCGCCATAACAAGCCGACACATGGCCCCGCCTGGCTACCCAGAACACTCACACAAGACACCGAACAACGGCTGTCATTATCACCTCGCGATCAAAGCGACTTCGAATTCAGAGTGCCCAGCCTATGGCTCAGCCCTCTCCACAACAAGCACACAAGAACACTACCAGTCAATTCCAAACAACTGGGCACATGTGCTAGCGGCAAGGCAACTCCTAGTCCGAAAGCGAGCTTCAACGATCAAATATGCATATTGATCCTATATATTCCTAACATGTATCGTTCGAAACATACCTCTGAATCTCTTATATAATGTAGTCCTAAATCTTCTCTTGTCTTCCCTTGTCTGAAAATGCTCTTATATTACGTGACGGAGGAAGTAGTATACAACAGAGTGGCTGATTTGGAAAAAAAAATACCGATGGCAGGAGTATATACTCCCATGTGCCAAAATGAATTCCCTGTGTGTCTGGGGCCAACTCCCTTGAATGCTTGCACTCCTATGGATGAGCTCGCCTGTGCCCTTTGGCAGGGGCCTACTCCCTTGAATGCTTGAATGCTTGCGCTCAGTCGTTCGGATCAGGAGGCTTAGATTTTTATTTCTCAAAAAAAAAATGGGGGTTAGATTTTTTTTCCCACTAAAAAGAAGGAGGGTTAGATTTATCTTCTTCTGCCAACTGTATGGGTTTGGTTTGAGTTGATGGAGTCTGATAAAATGTTACTCCTATCTTTGAATTTTTTTGCTTTTGATTTTTTTTAAAGGGCTCCATGGAGTCTCCTCTGAATGGGTTTTTAGCACCCATAGAAGAAAAGTATGTATACGTTGCAAGACCATGACGTGGACTGAGGCGTCAAGTCTCCGGCCACAAATACTGAGCGAAACATGAATAGAAATTCCAGCCACAACCTGGTCTGCCGTCCTCTGCAGGGTAGAATTCTTGCCATAACTTAACTTGAGCATACGAAAAGTACACATGGAAAGACTAGCTTAAAGTAGCTTGTTGTGGAACGGAGATAAGACGCTCGCTCCACTGTCTTCCCCGTCTGCCATTTCCGGCCAATATGACTAAGCTTATGCACCTCCTTCGAGCAAAAGCACTACTCCTTTGCCTACTCATCTCCCAAACAGCATCCACTTCCCATGGTCAAGCGAGTGAATCAGAGGCTTGCCTTAGCAGTGAGCGAGATGCGCTCCTGTCCTTCAAGGCGAGCCTCTTCGACCCTGCTGGCCATCTCTCGTCATGGCGCCGTGGCAACAACTGTTGTCAATGGAAGGGTGTTCGATGCAGCAATCGAACTGGCCATATAATCAAACTCAACCTCCGCAACATCGACATGGATACTGGTGGCTATCCGAACATGAGCAGATCATTGAGCTTGTCGGCAGGAGAGATGAGCTCCTCTTTGGCTACTTTGCAACACCTAAGGTATCTTGATCTGAGCCATAATGACTTCACCGGCACAAGCATACCTGTTTTCATGGGTTCCCTCGGCAAATTAAGGTATCTCAACTTTTCATTGGCATATTTCACTGGGACGATACCTTCCCAACTTGGGAATCTCTCCAAGTTGCAATATCTCGATGTTAGTGGTAATTATGATGGTCTTCGAGCAGTGGATCTTGCATGGTTGCCACGCCTCTCTTTGTTGAGTCATCTTGACATGAGCTTTGTGGATCTTAGTTTTGTGAGGGATTGGGTTCACACGGTTAACATGCTCCCTTCTCTTAAAGTGATTTGCTTGCACGAATGTGGCCTTAATAGTACTGTGACTGCTAGTAATTTACATTCCAAGTCCGACCTCACACATCTCGAGGTCCTTGATATGTCTAGTAACAACCTCTATACATCACTCAATGAGAACTGGTTCTGGAACCTTACAAGTCTCAAGAAGCTCTACCACTCAGACTGTGGCTGGAATGGGTCCATTCCCAGTGAATTGAGAAACATGAAGTCCCTCCAGGTCATATACTTGAGGTGGAACAATATTGAGGGTTTGCTACCAAGAAACATAGAAGACCTGTGCAACTTGAAAGTATTGAAACATCAATGAGTTCATGGATCGATTGCCAAGGTGCTCAAGGAATACATTGCAAGAGTTGTCGGTAGTGGAAACAAATATGACCGGAAATTTGCCCGCTTGGATTGGGAACATGACCAATCTGAGTGTTCTCCGCGCATTTGGAAACATGATGACTAGCCCTCTACCCGAGTTGGAGCACTTGGTAGTTTGAATGAACTGGACCTAGGATACAATAACTTCAATGGTGTGCTCTTGAAGGATCATTTCACAAGTTTAGGTAATTTAGAGAGTTTGCGCCTCAGCTACAATAACTTCAGCTGTGTGCTCTTCAAGGGACATTTTGCAAGTTTAGGTAATTTGAGGTTTTTGGACCTCGGGCACAACAACTTCAACGACGTGCTCTTGAAAAGGCATTCTACAAGTTTGGACAATTTAAAGTATTTGGACCTCAGCTATAATAAATTAAACAATGTGCTCACAGAGGAAGATTTTGCAGGACTATTGAATTTAGAGTATCTAGACTTGTCATACAACTCTTTGAAATTAACTATGAACCAAAAGTGGGTTCCTCCATTCAGATTGAAGGTCGCAGGTTTCCCGGCATGCCATCTTGGACCTCATTTTCCAGAGTGGCTCAAATGGAAAACTGGCATTGATGTTCTTGTCCTCGGAAATGCAAATCTGGATGATGTTATGCCTGATTGGTTCTAGGTGACATTTTCCCGAGCTTCATTCTTGCATGCATCGGGAAACAAGTTGCATGGCTCATTACCAGAAAATTTACAACACATGGCAGCTGACCATATATATCTCGGGTCGAACAACCTTACAGGTCAAGTCCCATTGCTCCCAATAAGTATAGTCCGCTTGAACCTATCATCAAACTCTTTCTTAGGGGCATTGTCTTCACACCTGAAAGCTCCATTTCTAGAAGAGTTGTTGCTTGCAAATAATCAGATTGGAGGCATGATACCATCATCTTTATGCCGATTGGCTAGTCTGAGACGGTTGGACCTATCAGGAAACAAGTTCACAGGAGATGTTATGCAATGCTTCAAGGAGTTTGGTGCAAACTCTGCAAATCAGTTTGGCTCCCAAATGCTCAGTCTAGCCTGGAACAACAATGATCTCTCCGTAAATTCCCCAAAATTCTTCAAAGTGCATCACAATTAAAATTCCTGAATCTTTCATACAATAGTTTCTCTGGAGGATTACCAATGTGCTTACCCGAGAAAATGCCCCTACTGCAAATCTTGAGGTTGAGATCAAATATGTTCAGTGGCCATATTCTGGACAATCTCACTTCCCTTGCCCGTCTTCATTAGTTGGACATATTAGGCAAAAATAATAACATGAAGCATACCATGGTCACTCTCAAACTTGAAGGGAATGATGACCATAATATCCAAGGACACTACATAGGATTACACTTTGAAGAGAGCATTCAAGTAATCACGAAAGACCAAAAGCGTGACTATAGCTTCCAAATCTACAAGCTATTGGTCAATCTTGATTTGTCCAGTAACAATTTAACAGGACAAATCCCAGAGGAGATAAGTTCACTGATTGCCCTCACCAATTTGAATATATCAAGCATTCAGTTGACAGGAAAAATCCCAAATCAGATCGGTAATTTAAAGCATTTGGAGTCCCTGGAGTCAGATCAAGAAGCTCAAGCTGGAGCTTGAACATGCGCGGCAACGTGCGCTAGTGTCTGGCGTCTCACTGGAGGCCCGAGACCTAGAGGGTCAGCTGGGCGAGTTGTACAAGAGGGAGGAGATTATGTACAAGCAAAGATCAAGAATTGGATGGTTGAGAGAGGGGGATCAGAACACAAGATACTTTCAGAATAGGGCCAGTCATCGGAGAAGGAAAAACACGCTCCATGCCCTTCGGCGAGCAGAAGGAAGCAAATGCACCACCGATGAGGAGATGCGGTCCATGGCGGCGTCATTTTATGCCACTCTCTTCACTTCGGAGGGCTCGGCTGGGGCTGACAGAGTGCTTGAGCTCATGGACGAGGTGGTTACCAGTGACATGAATGGGAACCTAACTGCAGCCATCTCTGATGAGGAGATTGAACAGGCTTTGTTTCAAATGGGGGCGACGAAAGCCCCAGGGCCGGACGGCCTGCCCGCGCTATTCTACCAGAGACACTGGTTTCTCTTGAAGATTGATGTGTGTGCGGCTGTTCATGATTTTCTTGCTGGTGGGGCGACCCTGGATTCCTTCAATGACACTGTCTTGGTCATGATACCTAAGGTAAACTCCCCGGAGCTGCTAACTCAGTTTCGTCCTATCAACCTTTGCAACGTTCTATATAAGGTGGCAGCCAAGGTACTTGCTAATAGACTCAAGTGCTTTCTCCCGGTGATGATCTCCGAGGAACAAAGTGCTTTTCTACCGGGGAGGCTCATTACTGATAACATCTTGGTGGCTTACGAGTGTGTGCATGCTATCCGTAAACGCAAAAGGAAGAAGCCTCTTTGTGCTGTTAAACTTGACATGATGAAGGCGTATGACCGTGTTGAATGGACCTTCTTGGAGCAAGTCATGCATCGCCTTGGCTTTGCTCAACTTTGGGTGGACATGGTTATGCGTTTTGTCCGAACAGCCAGATTCTCCGTTAAGCTTAATGGTGGGCTTTCTGAGATTCCTACCCTCCCGGGGCCTCAGGCAGGGGGATCCGTTATCTCCATACTTGTTTTTGCTTTGTGTTGAAGGATTTTCTGCCCTTCTTAAGAGAGCTCAGCAGGAAAAGTGGATCAGCGGGGTTTCATTTGGCGGCACTGGCCCCCATGTGACTCACCTCTTATTCGCCGATGACAGCATCGTCTTTCTGGAGGGGTCCCAAGGAAACCTGGAGGAGCTGAGGAATATGTTACAAGTGTATGAGCATGCATCTAGTGAGAGGGTAAACCTCCAGAAGTCATCCATTTTCTTTGGTAAGGGCTGCTCGAAGGATAATAAGAACATTTTAAAAGGTGTCATTGGCATCAACTCTGAGGCGCTTAGCGAGAAATATCTTGGCCTACCGACGGCGGTGGGTAGATCTAAGCATGGCACTTTTAAGTATGTCAGAGAGAGTTCTAAGGGTAAAGTGTTGGGATGGAAAGGGCAAGGTCTGTCAAAGGCGGCGAAGGAAGTACTAGCGAAATCAGGGCTGCAAGCGACACCGACGTTCACCATGAGTTGTTTTCAACTATTCAAGAAAATGTGTCGGAACCTGACCTCTATCTCCTCTAACTTCTGGTGGGGATCAGCTCATGGAGAGAACAAGGTGCGCTGGTTTTTTTGCTACCAGTAGCGCGGGCACCAGCTCTACTGCTACGGCGCTACAGCTATTTTGTAGCAGTAGCGCGTTTCCCCTGGTGACAGCAATAGACAAAACAAGTATAATGGTGGCAGCTTTAACAACTGGACTAAACGTGTCCTCATAATCAATGCCATAGCGTTGCTTGAAACCTTTAGCAACTAGCCTAGCTTTATATCTATCTAAAGTGCCATCAGAGTGTCGTTTAATTTTGTACACCCACTTACAGTCAATAATATTCCTCCCTGACTTGGGAGAAACCAAGTGCCAAGTTTGATTTTTCATAAGAGCATTGTACTCCGTTTCCATAGCACGTTGCCAATTCTTATCTCCTAGAGCTTCTGCCACATTTCTAGGTTCTTGAGTGACAGCAAGATTTGCAAATTTAAAATTTTTATCATACCTGACCGTCCCATCTTTAGGAACCAAAGGCTTAAAAATACCTTTCTGAGCTCGTGTACGAGGGCGTACATGAGCAGGATCCGCAGAAGATCCGGGAGCCACAGCGGATCCAGCAGTACTGGCGGCGTCCAAATGACCAGGAAGATCCTCCTCGACTGATGTGCGGTCGGGCGTGGGATCACGTGCCTGCCCAGGCGACAAAACGGGCGAATCCGCCTCGACTACGGCGCGGTCGGGCGTTGGATCGTGTGACCGCACGGGCGACCGGGCGGGAGACACACGCCTGTGGGCCCAGCCGTCAGGGCCATCATTGCGTGGAGACGCGGCAGCGCTAGGCAACGCGCCCGCGCCGGACCCACCACGACACGTGGTGCCCGCGGAGACGCCAGCCGAGGGGAACGCGCCAGTACTGTTAGTACCATACAAAGCCAACGCTGACCACATACAGCAAGAGGATCGCAAGCTCTTCTAGGCAGCCCAATCACAATTTATATCTGCAGCAAGCAAAATTACATGGAAAACTACTAGTTAGATGCATACGCAAACGCAATGCACACTATACTGTATACTAAACCAATCCTTGTTGCAAACCACACGAGAGAATGACCAAAACACTTTGGCAAGCTGACCTCAGAGCAAATGTTACAACAAGCCCGGGAAGAAGGGTGTCTGTCCACAAAGCCAATGATATTGTATCTACCCCATTATGATGTTGGGTTACTTTGATCACTAGGCTGAGCTGCTGTTGCTGATGCTGTGTGGCTAAGAATTAAGCTGCATGCCCAGTACAGTCATGTTTATACGTCATCTGAAACGACGTAATCATGTGAACAAAAAAGGTACGACATATATCCAGTCATCATGCAGCGGCATATATGGATGAAAGGCAGGGGATAAGGTGAAACGGACTTATAAACTAGCAGAGTCCGAGTGCCCAAACAAATTAAGATAAAAATCGTATGTTTAAACTTACCTTCAAACACCGTAGAGCTGCTAATATTTGAATCGAACTTGCCAGTGTCTCCACTTGTGTATATCACGTACCATTTCCTTCCTCTAGCACGTGCATATACCTTAACATGCTCGACATGCCTAAACTTATCCCACTCGAGACCAGATTGTCCCGCAGCTACTGAAGCGAGCAGCCATGGTCTGCAGAATAACTGCAAATGCATTGGCTTTATGTACCGCATGTATTCAGGAAGCTTTTCCATGGCGTAATCCTCCAGGACCAACCTCACAAGTGCAGGGATACACTCTAGAACCTTCAGCTTTTGGCACTTGGTGATAGTAAGCTTCTGCATATTGGGGAAATTGGTGATCCTCTCCAGGTCAGGGATTCCATGCACTCTAAGTTCAACAACAAAAGGAAAATTCTCAAGGTAGCTGAGATTCTGCACGTGGTCTATGACTAATTTTTTCAAAGCTCTCGCATTGGAGGCAAGGCCGGGAGGAACACAGGTCAATTTGCAATTATTGAGGGAAAGCTCCACCAAACACGGCATGGCTTGCACTTGCTCCTCCCACTCCCACTCCTCCCATTCCACCATTCCTTGTAACACCATCCTGTTTAACCTCAGAAATGGATCAATTACCGCCAGCAGGAATGCATTTCCAACAATCTTGATGCATGGAGCACGGTAGACTGCAGATAGGGGAGCTGACACAACCCATTGGGAAGTTGGGTGCAACAAGCCAGGCCATCAAACATTAGATTCTTCAAGTTGGTGAGGGGCACCATCGATGTGGACATCATCCAACTCAGGAGTTGCAGGCCAAAATACCCATCGACAACAAGATTTTCTACACTTGGTGGAGGGCGGAGCTCATCAAACACATTCTTGATTCGTCGCTTCTCTTCCTCAGAAACACCTTCTTTCCCTTTGACCAATCCATCATCTCCTAGTCTACTGGTGCAGACCAAAACAAGGTCAATAAGATGCATCTTCTCACTAAGCCTAGCATTGGCAGCAAACGAGGCAGTGGATACATTTTCCAATTGAATTAATCCAAGAAATCTCAGTTGGGAAAGAGGCCCCAACTCATTCAAACTGCACCAATCACCATCCATGTGGGCTCGAAACCCATCTAATCTCCTCATACTTGTGAGCTCACAGAACCCTCTAGGTATCATACTCACGTGCGGAAGATTGAGTAACCTCAGGCCAAGCTTCACAATGCTATGAGGAAGATTGATCAAATTTTCACATCCACCAAGGTTAAGGAATTGCAATAATTTCATCTTGCCAATGTTCCCTGGAAGTACAGATATATCAGTATCAAGTAGTGCCAAATATCTCAGGTGCTTGAGTTGATGCAGTGATTCAACCAATGCAGCCACATCTGCAAATTCTATATGTAGAGTCCGCAAACCAGAAAAAGCAAGCAATGAATCACCGGGCTTTATCTTGATCTGAATAGTTGAGATTAGTGTTCTCACTGATTGGTACTTCTGTAAAGATGTCCAGTCAAGTTCACCTGATTGTAGTTGATCGGTTGCTATAGACAACCGAAGAAACTTTTCTGAATGAAGTTTAATAAGATTAACATTGTCTCCGTCTTGAGCTACGAGTGCTTCATCTTTAGTCATATATTGAGCAAATGAGCGAACAATATCATGCATATTGCAACATGATTGATTAACATCAAATTTATCTGGCTTTGTAAGGTTCCTAGATATCAACTCCTTGTAGTAATTTCCTCCCAATTCTTCTAAATCATTAGAGTTTCCATGAACAAATCCTTCGCTAATCCACATGGCAACAACTTGATGCACATTAAACTTTTTATTTTTAGGAAGAATAGAGTAGTATAGAAAGCACTGCTTCAGATAAGTAGGCATATCTTCATAGCTCAAGTATACTGCATGGTTGAGCTCTTGGGGCATTTTAGTTCTTGACCATTTAGAATCATTAAAAACCTGCTCCCAGTCACGACGTAGCACCTCCCTTTTACGCAAGAGTCCTCCCATTACTTTGACCGCAAGTGGTAAACCACCACATTTTTGTATAATTTTCAATCCAATATCTTTTAGCTTGTTGATGTGGCCTTCATTTATCTCGCTTGAGATTACCTGCAAACATGCAGTTCAAGGGACCAATAAGGGTTAATTAACTACGAACCAAGCTCTTTGAAGACTCTCAAATTAATTTGCCTCTCAATAGATAAGAGGACTATTTGATATTTTTGGAGGAATAGGAGTATTTGATATAGCTATCCCTTTATCAAGGGTAAGTTTGTCTAGGTAAAAATACTCAAAGTACAGAAAGTACTAGTCAAAAAGAAAATGTTATAAATGTATTTACTTATCACCCACCTATATAACAAAGGTTAATGCAATGACTCTCATGTATAACTTACATAACTTATACCTAGAAAGCAATTTTTCTTCCCTTCTGTTTTTTCAACATGGACTATTCTTTCCAAAAAATTACTTTTGCACTATTCACTCATTGCTTTAACAGGAAATTATATTCTTAATTTAGGATTAACATATATTACATAGTTCATTATTTTAGAGTCACCTGAAATTATCCTATCTCTTAGTCACCTAAAATGCATAATACTACAACAAATATTGCATTGTAAATATTTTGTGTAATTTTTTTTTACAAAACTATACTACAGCAGTTAGTCTAGTTAGATTTTGTTTTATATTAATTTGCTTCTATTGGTAGGGGTTCACCAAAATTGTTGTTTTCGATCTTAAAATAATTTTTCATTTCTATTATTTTCTATGGTACCACAATATGTGTGAATAATATTAGCCACAATTCTAGGGATTCTTTACTAAAAAGCATCCCCGAGGCCTCACGCTACACGTGTGGACTCTGCGCCAAAAATGCACGCCGGCAGCAAGCCAACTAGCCATCTAAGCTGACTTGGTCTCGGTTTAACTTAACCCCTGGTGCTATATTTTGCCAAGTACTCTCTAGTACACTTATTTTGGAACGAATGGAGTAAATAGCTAGCGCACCACTTCTTTCAAAGTTTGGTGAGTAAAGTACACATTCATGCCAAGTTCAAGACCGCCGGTGCAATTACCTTATTTGCAAAACAACAAAGTTAATATTAGCGCCCTCAAAAAGAAAACAAAGTTAATATTAGCCATACAATATTATTGACAACAACTTACCATCCAAGAGGTAATAGTACTTACTCCCTTTGTAAACAAATATAAGAGCGTTTAGTGATCTAAACGCTCTTATATTTCTTTACGGAGGGAGTACAAGCGATTGGCTTATACGTAATTAATTGCACACTAGTATGGAAGCATCAAAAAAATTCTCCTAATTAACTACACTGTACTGTTAATAAGTACCCCCTCCGTCCGAAATTACTTGTCGCTCAAACGGAAGTATCTAGCACTAAGCACTATTTTAGTGTTAGATACATTTGTTTGAGCGACAAGTAATTCTAGACGAAGGTAGTACATGAATATAGGTTATCCACTTTATTAAGACATCACTATTTAATTGCATACGGACCTGCTTCTTGAGCAATGACCAGGCGTCCTCAGGCGCTAACGTGTCGACGTAGTGGTAGGGCCATGTTGCTGTCATCCCTCGGGCAACGCATTCATCTCTAGTGGTGATGAGGACCCAGCTACCTGAAGCGACGACATTGACTAAGGGTATTTTGAGCACACACTCCCAGGCTCCATTGTTCCACACATCATCCATTACCAGCAATGTCTTGTGGTCCTTCAAGGCATGCATTAGGGCACGGTGAAGAGCGTCCTTTGCATTTCCAGCCAGCTGGGCATTTCCATCGGCACCGATGATGGCTCTTCTCAGCAGCTCAACCTCACTGAAATTTTGATTGACGCTCAACCATATCTTTTTACTGAACCCACCTTGGATGGCCTCGTCATTGAAGACCTTCTGGGCAAGGGTGGTCTTGCCAATGCCACCAACACCTACGATGGCAATCACCATGATGTCATCATTGACCTCCTTTCCATTCTGCATGATCTGGGCCACCAATGATCTTGTGTCTTCTTCGATCTTGTTCCCAACTACAGCCGACCGGTCAAAGTCCCCTGCCGTCTCCCGACTTGGATTACCATGGCGAGAGGCGTGGGCATTGCTGCTATGATCCTCATAAGACAAAATATTGATGAAGTTGAAAGCAAAACTCCGTGTGTTGATGTCGTCAAGCCTCTGGTTGAGCTTCTTGATGCGGGTGCCGATCTCATGAGCATGGAAGGGGTTCCGCATGCAAAAGAGCAAGGGATTAAGACATCCCGCATCTATGGTACTGGATGATCCATGCTCCATGGCCTTAAGCTGGCACAGGTCGAGGATGTCAGTAGCTTCGTACATGGCACGCTTGAGATGCCCCACCCACTCTCGGACAGTCTCGTCAGTGATGTTCCTCCTATCGGCGTGAGCGAGGATGTTCTTGAGGTCTCGGAGCCTGTCGCCCATCTTGTCAATCTCACCGGAGACGCCCAGCATAGTCCCCACTTCATCAGCTGCTACCTGCGCGAGCATGTCCACGAGGTAGGAAGCAAACGCATCCAGCACAATCGCCATTGTTGTTGGCTAATTTTGCTGTAATGACAAAGGTAGCGTCAAATTTAAGCAGCTTAGCTTTAGCTGGCTGTAAAGAGAGAGACAAATTACACTTGAACTTCCTCAACAACCTCTGAGATGGATGGACAACACCGATGGCGGAGATGGTGGGGAGAAGATGTGTTGATGTTCCGGCAGGTCACCTCCGGGAGCGGCAGCTCAGATCGTCGTCTGGCCCGTCGCATCCAGGAGCAGCAGCTCAGCTCCTCCACCAGAACGCGGCCACTGGGCACGTCGTCTCCTTGCGCACCAGCTATGCTTCTGCTCCGGCACGTCTCCCCCGCATGGAGCTAATTAATTACACAATGTGGGCTATCAGGTGGCTGATCTTGCTTAATCTTTTGAACAGAGGCTCCGTCAATCAGCTAATAAAAGCTAAATGAGTTTCTGAATTAGTAGGACCCTGATCGATGTCATAGCTACGTATTAATTGATGATGATTAGGTTTGTGATGTCTACATTGTAACAGTTACGTTTCTCATAATTTCTCAGGAAGACTGAGCTATCCATGTATGTATTACAAATTTACATTCAACTGTTGATAACAATGAAATTTGGTGTTCGATCGCATTCACACATTCAACAGTTTTGGGTATTTTACTGTTACTGATGTTGACGTTTATGGTTGTTTGCTGAAAAAAGATGTTCAGAAACCTCAATGATTGAGAAAATCCTCTGCAGCAGAAGACAATGCTTAAAGTATGGTTCAACTGCTTTGTAAAAAAAGTATTGTTCGAGTTGCTGCTTTAGTGGGGGGAAAGGGGTTCATACCCGACATGGAAGATGTGACGATAGGCAGGACAAACCAGTTGTAATGTACATTAGGTACGTTTTATCTCTAGCTTTGGACGAGCTCAAGGTACCCTCCGAAAATATGTATGGTATAGTTTTGTACACACATCAGCACTTATCTAAGCTTAATTAGGCTCTGGATTAGTTAAGTGCTGCTTATGGCATGCCAACCTGCCCCACAATTATTGATGAACATCTGGCTGCTTTTGTCCTTTTTTGTGTGCAGTAGAGCTTCTCCTGCATACATTTGTAATTTATGTTTTGCCAGAAAAGAGTAGAAGAAACTTTGTAACTGAAGCTATGTGTCCATGATCTCTAGTTTTTTCGGAACTCCATCACTCAACGTGATACAAGAGTAGTCACGGAGAATTGAAAGTATGGGGTTTCCTCTGAAGAAGATCAACCCTGCCCCCTGGTGCTCAGGCTGATGAAATAAATCTTTGCCATTCCAGGCAGAACTGATGAAATAAATCTTGATTTCTGAAGCAGAAGACTGCCTTTTTCTTATTTTTACAGCAAGAGCTCCACTGCCATTCAAAAGCCGGGTGATGCATGCTAGATTAATTTTAGGATTCAGATGGAGCTGGGACAACAACTAGCAACTCAACCCTCAAGTATACTTATGACTGGTGGGCCAGTATGTTTTGTGTTGTTTAAGCCGGCCGGTGACTGACTAATTGTGCGCGTTCTTATCCATCTAACCGCATGCACTGCGCTCTTTGCGCGGTGCATATCGATTTGTCCTCCATCGATTTGTAGTTGGTGCAATGGCTGCCTTGCTAACAAGGAAGATTTGTCCTCCATTTGTCCCCCATCGATATGTGATGTGTTATCTAGCTAGGTATTAGGCTACAGGACAAATCGATTGGTAGTTGGTGCAACGGCTGCCTTGTTAACAAGGACGACTTGCTCGTCTAGCTTTCAAGTCTTGTTTGAACACATAAGCATTTACATCATACTCCCTTCGTCCCATAATGTAAGAGCATTTTTGACACTATACTAGTGTCAGAAACGCTCTTATATTATGGGACGGAGGGAGTAATTAGGTAGGCAACTAGTAGATGAGAGATGCCGGGTACTTTCCTTGAGATTAGATAGGTCTAGTTAGTTTATTACTCTACCTTGGGGGCAGGCAGGAAGTAACATCACCTTGTTTGAATACATAAAAATTGACATCATAATTAGGTTGGCAGCTAGTTGGGGGCAAATGCGGTGAAACTTCCCTGAGATCTGCCACCTAGGTCTACTTTATTACCTTGTGGGCAGATAGCAACTAATATTATTCATCCAAGATCATCTGTCAGCATGAAACTGATCAATGGCCTAAGGCACTAGCGTCTGCAGTTTTAGAGCACTACCCTACTCTTTGCGTCAATACCATCAAAATTAAGTCAAAAGAATTCTGTACCGAATCGATAGAATGTCAACAAAATCAAGACAAAAGAATAATTGCATGTAATTTAGGGCAAGAAAGGTAAAAAAATATATAATCAACGGTGGAAAGGGGAAATGGCGACTGACCATGCGTGCTTTGCCGCCGCCGGCGCATTGCCACACGAGCTCCTCTGCTGTGGAGAATGGGGGCTGTCGCCGGAGTGGTGCAGCTCCACATTTGGATTTGGCCGGCGCTGAGGAAGCCAATAGGGTCAGGGAGGTGACGGCTCTGCGCATCTGGAATCTGGGGTGTAGATGATCATTCGTGTGAGATCATGTGTACCCCACGGCCCACGGCCCAGATGATCATTCGAGTGGATTTATGAGCACTTCGTCCTTTGTGAACATGGGTGTAGCTAAGAACTGAAAACACAGGCAACTTCAACTCTATTCTCTTCTCTCCTACTCCCTCCGTTCCAAAATAGATGCTCAACTTTATACTAACTTTAGTACAAAGTTGGGTCATCTATTTTGGAACGGAGGGACTATGAGTATGTCAATACACCAAACAGGTAATCAAATTTATTAGCACCAAAACTGTGCATGTCAATACAAGCTAGCAACAGTTTTACAAGGTAATCTCCTTCTTTCACCCAACAGGTAACCAAATTTATTAGCACCAAAATTATTGCCAACCAAGCAGGAGGATGAAGGCTTGCGTTCCAAAGTCCTGATTGCCACAGTGACCAAAAGTTTAATCAATTAATCACATGGGTTTAATTAATGTACCAGTAAGAAACACTTCCTTTTGAGAACAGCACGTCTGATTGTCTCCATTTATGCTATAGTGGCTGGGAAGCCTGCCTTCATCGAACATGCTCTACCATCTTGTTGAATCTGTTTTATCGATTGGTTTAACTTTGCATCCACATCGCTAATTGATCCATCCACGTGCCCACCACATGCAGTTGGCGACAAAAAGAGAGCTAGCACAGTGGAGGGTGATGTTCTTTATTTATTGATTATGTAACTGAACGAGCAAACGGACTGAACTGAAACTTTGAACACAAACTTTATATAAACCGTCGATGCAGTATAAACGTAGCCCAACTCATGTTTTGCAGACTCATCCATGAGAACCAAAATTCACATAAGCAAGAGTTGAGAATCAACAACTTACATTACAAATTCATGAGGCATCAAATGCATGACGGAGTTCCAAGTCAAATATTGAACCGTGGGAGGTCTTTGTTAGAAGTATAATTATGTTTAAGTTAGAGATTAGGAGTTAGAGATAGGATTGGTTTAAACCATGTACGACTTGTCCCCTACTCCAAGTCTCTCTCACATATTGTACTTTATATATCCCACACTTGGGTCAGATCAAAAAAAACAACAACAACACAATATTCATCAATCCTACAATTTTACATGGTATTAGAGCGGTTTGTCTCACGACGCCGATCCTAGGAACCTTCCACCACACTTCGGCAGCGCGCCGCCCCCGGGGAGATTAATCTCCTCTCCCCGGGGGCGCGGCACTCGGTCGAGCAAAGATCAGATCGATTCCATAGATTAGAACAATTCCAATTCAAAATTTTCTTAGATTGATTTTTCTTGCTTTAGCCACAAATAGATTCCTCTCCCCGACCCTCAAATCCGGTGAGATCAATCCGGCACAACGCTCGTGCAACAGCGGAGCACACGTGGCAGGTCGCGCGGTCTAGAAGAGCAGCCACCGGTTTCTGTCCAGGCGGCCTGACGGCGCATCTTCATCGACCTCTGGCTCCGGACGGCACGCCGGGGATATGTACAGGCGACAGGCAGCCCAGGCATACGATCTGTTTTTGATCTGCTTCGACACACACCCATCGCGTCAGACAAGTCGGACAGGGAGCAGATCGGTTCCCTTGGAGCCGGCACTTGCACTTCATCGGCAAGCACCTCCATCGACCCATGCAGCCATGCATGCACTTGTATGGCATGCACAAAAACTGCACGTACGTGCTATATCTAGACTCGGGCTTGGTTTGGATTCGGCTAGCTTGAAGCCTTCAACGATGCAACTCCGAGGGCCCGGTTGCACGTGTCTACATCATCCCGACGCACGGCGACTCCGTGGGCGCTCGATCACGGGAGGGCATGCAGCTGGGCCTCATCAGCATCAGCTGCCTTCGTCGACTTCGGACACATGCGCAGATCCCAGATGGATTCCAGCCGGTGCACATGATGGCCATCGCCGAAGCCGCGGCCTCGCCAAGGGACTCCACGCTGCAGCGCCAACCAGCTAGTTGTCCGCGTACGTCCACGAACCGCTGCATCGAGCGATCTGCACCAACCCTGCGCCGCATCATCAAGCTATACGACTACGTCGGGCTACAAGCCAATATACTTCGTCGAGCACGTCTACAAGAAGCGATCTCAACATGCACCATCCACACGCCAGGCGGGTGTGGAACGAGATGCAATCTTGATCGACTTCTCCGGCGCGACACGGCGTTGACACTTGGTCGCCGCGAGGGACGCCTTCAAGCGACACATTATCGTCGACACGCTGCTGTGACGCCATCGCCGACACTTCATCACCAAGGTCTTCATAAACGTCGTCTTCACCAACATCTTCATCAACACACCGCCGCCACCTTGTCCACAAGATGGACACCTAGCGTCCTCTGACAAAATTTTCTGCAAGACGCGACCACGACGACGGCAACGACCGCGTCATCCACGACGGCACGACTGCACTGACATGGCGTCACTATAGTGACGACCCCTACACGGCCACACGGTTTTGGCAAAACCGATGTGTGCTCGATGGGTTTTCTCCGGTCTTGGCAAAACTGGTGGACTCATCGCCGACGGCACCCTCTGACATCCGCAAGGTGCATCGTCCACGTCTGCAGCTCCGTCATAGCGCATTTTTTTTGCGCCTCCGGCTTTGTGCGGCTTCATCATCCACGACGACCATACCATCGACCACGACTACCTCGACCAGGGCTACATCACCATGATCGGCTACCTCGACATTAATGGCTACCTCGACATTAGTGGCTACGTCTGCAGCAACTCATCGGCAACAACTCCAGTCAACAGCGTCCGTCTCGTCACTTGCGTCCACGACACTCCCGCTGTGACTGCGGGAGGGAATAGACGAGAAGGCAGGAAGGCACCAGAAGGGGACGCAGTCACCGCCCTAACTGCCGACCCATCAGAGACGCAGTTGATGATGGCGCAGCGGAGAAGACGACGAAAGCACAAGAGTTCAAATTCAGTCGTCATCGTCCGCTTCACTCCCGCTACGACTGAGGGGGAATGTTAGAAGTATAATTATGTTTAAGTTAGAGATTAGGAGTTAGAGATAGGATTGGTTTAAACCATGTACGACTTGTCCCCTACTCCAAGTCTCTCTCACATATTGTACTCTATATATCCCACACTTGGGTATTCCACATAGATTATTGGCAGCATCCTGGAGACGGAAAAGCAACATTATTAGCTACAGAAAAGCCACATAGCTTTAAGGTACCTAGCTAGCATGTACTCCCTCCGTTCTAAAATAGATGACCCAATTTTATACCAACTTTGTACTAAAGTTAGTATAAAGTTGGGTCATCTATTTTGAAACGGAGGGAGTAACTATGTAAGAGAACAGTGTGCACGTGCTTTATGTTTCAAGCCAGAGCAAATTTAGGGAGACCCTAGCCTTTCCTTTCTTCCTTTCATAAAGAAGACTGATTCTACGGAGCAATAAACTGAACGAGATACTGCAATTTGTGAACAACAATATGCATGTCAAAAATTCAGTTTGCCGTTTCTTTTTTGGCATTTGGGCTGATCTCTCCGCAATAATTTATCTCTGGTCATGGTTACAAACATGTTATGGCACATCATAAAAGCTTCCTCACGTTTTCATCCGCTATAACCCATAGGTCATGTTTACGGACCTATTTTCAGATAGCACATGCAAACTTTCTCTAGATGTGCCCAAAAGTTGTATGCTAGCTGGCCAAATAGTTTACTCTGCGTGCTCGTATTTCAAGTATCTTTCTCAAGGAGCATCTTTCTCTTAGTCCTCATAGCTGCAAAGGACCAGCTCGAGACAGTGTGCCGAAAAAAAAACTCACATCTCGTCATACATAATCTAGTACACTCGAACGTTAGCAGACAACAATGTTGGACGGAGCTAATTAACTAGAGTACATAAAATGGGCTGTCAGGTTGGGTTATTTACCTTAGCTTGTATGCACGTCGGTAGTTGATCCATCCACATGCAGTTTCGCACAGACAACGCGCGAGAGCTAAATATATGCACTTGTCAGAAATAAAGCAAGGCATAGTAAGGTGCGCTACCAGTGAGCTGGATCTGGCTGTACAAAGCAAGTAAGAAAAACTAGCTAGGTATGCAAATACTACGAGTCGGTATGATGATCCAATGGAGATGAATGAACGGAGGTTTGAGAGGTGGAGCACTTAACTCATAAGACAATTAATTGAGCTCCTGTAGTACCTATACACTTCATAGCATTAATTTTTGGTGCCTCCGTTCCTAAATATGTCTTTTTAGAGATTCCAATACAGACTAAATACGAAGCAAAATGAGTGAAGGATCAGCATGCATGATTGAGGGTCCAACCAAGTCCGGCCGTGGCAGATGGAGCTCGGACATAACGTGTAAGGATGCCAATACTAGAGATGATATAATTTCTACCTTGCCAAACTTGGTGAGATAATGATACCACCATGAAGCAGTACTGATGCTTCTTGGTTAAACATGTCAATCACAGGCAAATACTGCAAAACAGCATGTCTTTCAACAAAATCTTGTCAAATGCCTTGTTAACCCATGCAATAGAAGTTGTCCCAAACTTGCCTGCTGAGGAACCTTATTCCGAGACTGACATTTCTTTCAGAGCTAAACTTGCAGCTTCTAGACAAAGATCAGCCTGAAAAAAAAGAACTTGTCAGAACTCAAAACAAATTTGATCTCTGTTGCAGTTAATCACGTCTCTGGTATATGTGTCTGAGTAGTGCACGTATACCTTGCCGACTAGGTTAGCTTTTGGGCTATTTGCTCCTATATATATGTAGCCTAACCCCTGTACTTTGTATCATGGAAAAGTAATACAGAATTACAACAGGCTCGACACGAGCCTGTGGCCATACAATCTCGCGTGCGTTGCTTGTGTCCAATTGATCAAAGCATAGATCGATTGCTAGTTTGCCTACGCACATGTTGTGTGATTGTTCTGGCCAGAAGTACTAGTATTAGTACCACACGTCCAAGGAAGGATAGATTGCTAGCTTGGGGCTAGCTTTACACTGAGGGTGGTCTATCACAAGCCAGCGTTGCTTGGTCCTTGTCTGTCGTCGATCATCACCGTCGTCGGAAAGTACTCGGCGTCGGGTCTGGGCCAACAATCTCATCATGGACTTATGAAATGGTTTTACACTATAACAGTGAAGGACTATACCCATAAAAAAACAACCATGTACAGGCATGTAAACATACACAGCAAGGCACAACAATAGAGACCATGAATGGTCATGGAATCAGGGTTATGAAGTCGTGTATATGAAACAGCACGGTTCATCTCTATTAACCTTATTATTTACTGGTACAGTTTTCAAGTATCATCAGCTTAGATATACGACCATGCAGCCGGGTTTTAATCTCTTGCGAGTTGAGTTGACAACATAATATGTTTCAGTTGACAATATATTTCTCGATTCATTTGAATCATCATTCTTTACACTTGTAGCTCCGTAGGTTTTCTCTCATCTGAACAAGATTCCCTCTATGTCTTGAGGCTTTTGCAGCAGCTGCGGAGATATCACAGCAGTAACATGGATGCTTCCTCCAAACCCCTCTATCTTCTACTGTTCTACTGTATTGATTTTTGTTAACGCTGGCCACCGTCGTGCAAGGGCGGGTACGACTGACTCCCACTGCATAGCTCTTGTCGTCTAGCCCCCAGTCGGTATTCCGTAACCTCTTGTCCCTCCAAGTCCCCCTTTTTCTCCCTGCAGCTGTTAATTTCTTCCGAATCACTTCTATTTCTTGGCACCCTATCCATCTGTGTGGTGTTAACTAACCGTTGATACTTGTATGCTGTCAAATGTTGTCAGTGTGAGTTTATTCTTTCTGTGAGCATTATAATTTTTGGTCAGGCTTGAAAAAGTGGTTCTAGACTTTGCAAGCTTCATTCAGTTCACAGTCTTACTAAGGTGTCTTACTTGTGAGATTTAGTTGTTGTCGGCAGTAGGAGTTTATACCAACTTACTGTAAGTACAAAATACTACTGTAAGTACACAATATTATTTTGTAGTACATGCTAAGTTAGTAGGCACAGGCAAGTTCCACCGCTTCAGACGAACTAACAGAACATATTATTCTGTATAAAGTTCTTGAAGCAAGTAAAGTATGCAGCATGCGCTCCACTTGAAAATGCTGGCTTTTGCTTCAGTCCTGCCCCCTTCCTCCTACATAGATTACGCGTACCGAAAGCTGGTGAGTTAATTTCTTGAAAGTTCAACTGGTGATATAATATGTTTCTTTGTATGCACACTATACGACCTCATCTCTTGAGAGTTAGTGAAGCCCGCTGCCCGCGTGCTCCAAACCCCCTTTTCTTCCTCTGGACCTTGGACGTAGAGCTATGGAGGTATCAATTTATTTTGATTTCTTGGCACCAAGTGTTAACCAGGCGTTAACTGCGAGGATGGTTCTCTAGATAAGATTAGTATGTGGTATCAGGGTGAGTTGATTCTTCGTCTGGGAGCTGATTGTTCATTCAGGTTAAGATGCAGATCAATGACAGGCTGACATGAGCAGTTGCTTATTCAAAGCGTCTCCAAGATTTACTTGAGGAAAAGGTTTTGGTTTTGTAACTTCGCTTTACAAGTCCCTGTGGTTTACTACTAATTTTTATGTTTAATTTAGTAAAATATCACCAGTTAATAACCTTAGTGCTGCATTAATAGCAGGAGCTTATATGGTTTGCACTAAAACTAATCATGTTATGTCACACCTATAAACTACTACAAGCTCTCAAGTATTTTGGACTTCAGATATTAATGGGTTTTGCAGCTCCTGAAAACGGGGACCGGTATGCCAACCTGTATGTCTATGCACTTGTCTACAAGCCTACATCTCTGCAAGAGCTCTAGCCTCAACACGCCGCAGTGGTGGCCTACTTCTTTTGTCTTGCATCCATTGAAGTGGATCAGTCGTGGTTAGCCAGATCAAGTACGGTCGTTCTGGAGTCCGAACGCGGTGGCAGACGTGCAACCCCTGCGATGGCGCTCTGTGACCAGGGACGCAAATATGGCGCGTTGTGCCCCGCCGTGCGAGGCAGCGTGGGTGGGAGGCGGTGGCAGCCCTCGCGGCCGTGGACGTCGGCGAGGCGGAGTGGCATTCTCCGGCGCCCCGTATGGTGCACCAGTCCAGGCGCCGCATCCGCGTCATGATGGATGTCGCCGAGTCGTCCCATGGTTGATCCATCATCGATCTGACATCCGCCGCCACCCAATGGGTTCCGGAATCCGACGAGGAAGAGTAGGGCATGAGAGTCGGCGGCGCCTTAAGCCGGCTCATGTCCCATGCCCTACCCTACCTTGCTGGTGACCGGACCAACAATCTGGGGAGCGCAGCCTGCCGCCGGACGAGCTCCGCTTAAAGATCGCTTTTCGTTGTATGTAAGAATATGGATTTGAGGTTTCTAATTTGAGGTATCCGAATGTGGAATGCATTAGTTAAGGGATGATCGGTCAGTGTCAGCGGACATGCCCGGACACATCCTTGGGTGTTTGAGGGGTCAGATTTGCCAAGTCCGACTGTAGATGTTGTTAGTGGCACCAATCATCCATGTCACTAGCTTCTATGCAGTAGTAAGCAGAATGTTCCGTAAAATTTTAAAAATTCAGCGCATTTACCAAAAATAAACCCCAAGAACGACAAGATAGCATGCATATTTAAAACACAAGTATAATGAGAGTAAACTCAGAAAGAACACGGATTAACAGAAGGAGAAATTTACATATTTAAAACAACTGAGGCAGCATGCATATTTCTAAGCAGATAAGAGAAGATGATAACCATGATCGTTAGTTATCATGAAAAGCAGAGGGATCTTCTTCAACGAGTTTATAAGAACACCACCTAGTATAAGTGGCTTGACAACACAAAAATAAAGCTGCTACAGATTCACAACAAATCACGAAGCACATTTTGGCTAAACCAACCATGTGAGTAAGAACCTCTAAAATGTGTCCATCTCATATGCGTGTAAGTAAAACTACCGAGGATACTCTGCAGACAATATGAACTCTTGTTCCATACTATACCATCTGATCGACATGTTTGTGTTGCTTTCAACTTCTGTAGATGGAAATGCATTATCTAAAGCCTGATCCTTGGATGTGCGTGTGCCTTCAAGTGTCATCTCCACTTGTCTCATCGTCGGCCGATCCTCTCTTCTTAACTTTACGCATGCAACTGCAACAGCGGCCACTTCTTTGACTTCTTTGCCACCTTCCTCGATAACTTGTGGATCTAATATATGGAGCAGATTGTCTTCTTCAAACAAGTTAACAAAATGTTCAACAAGACCAACTTCATCTTCGTCCGAAGACCACGAATATGAAAATGGTTTCTTCCTTGTTAACAATTCTACTAGGACAACCCCAAAGCTATAAACATCACTCTTCTCCGTGAGCCGTCCTGTGTAAAAGTACATAGGATCCCAGTACCCTCTCGTGCCTTGAGCCCTTGTTGCAACACCAGATATATCGAGTGGAATATTCTTTGATGCTCCAAAATCTGCTACTTTTGTTGTGAGAGTATCATCTAGAAGTATGTTAGCAGACTTAACATCTCTATGGATGATAGGTCTTGAAGCGGCTGTATGAAGATATGCGAGGGATTTTGCTGCCTCCATGGCTATCCTCAACCTGTGATCCCAAGACAATGTTTTGGTCCTTCAAGATGAAGATGCTCATAAAGGGTCCCATTAGATATGAACTCATAGACCAACATTGGGACTTCAGTTTCAAGACAACAACCATAGAGTTTTACTATATTTCTATGGTTGATTTGTGATAGAATAACCACCTCATTGATAAACTCGTCGATCTCCTTCTGTACCATTCTGTTTGGCTTCTTGACGGCTACAACATGTTGGTTCAGTAAAATCCCTTTGTAAACTGTACCATGCCCTCCACCACCAACCTGAAGATCTTTGTCAAAATTGTGTGTTGCCTTCTCTAGCTCTTTGAAGGTCATGATCATACTTTCTGCAATACTGGCACTCTGAGAAATCAACTGCTGCAACAACTGACCATGATTTTTCTCGAAGAATTTCCGTTTTAACTTGTTTGCCCTGATATCTTTTATATCTCCCCATTTTGCGAGCACCAGCACTAGGACTACCAAAATGCCTATCGCTACACAGGCGAGTATTTCAAGTACAAGTGAAGTTTTCGCGGTTATGAATTCCTTTTGAGCTGTAGACATAAATTTCAGTAGATAAATGCTAGAGAAATACGCATGCATAATTAACATCACACTGATCAGATTATCACATACCTTCTTTTGTGCACCCACCGTCAACAAGGTATGGGTTGCCGATGTAGCCACCATCACACTGGCAATAGTAGCCTCTGTTCCAAGATATACAATGGCTGTGCTTGCTCGAGCAGATGCCGGTAGCTACCTCCACAGGCTTGGCATTGGCGTCGGCCTCGGGTAAGCCTGCCAGCGGCAACAACGCCCAGTGTAAAACGACAGGAACCATGGGAGCAAACCTTGAGTTTCGTTGAAGCGACTGTAGCCGCAGATCGGAGATGAGGTGGTTGTGGAACCAGCCTTCCTCCGCGATCAGCCCGAATGGGTGCCATGACACGTTTTGCACGAGGTCGGCGAACTCGAAGCTCAGCATCAGCTCGTTGGGCATGCTGTCTATGGACGTGGGGATGGGCGCCTGACAGCAGCCCACGCCGTAGCAGTTCTTGTTGTGGCTGCCATTAATTGCGATCTTTGGCAGGCTCCCGGCGTCACCACCGGAGCAGAAGGTGGCGCAGCCGGTGACCATTCGCGAGCCTTGTAGCAGCGTCGCCTGGACGTTACACCCTATGAGGATGAGCTCGTTGCGGGCTGACAATGAGTAGAGCACCTCCCCGCGGTTGGTGAAATAATCACTAAAACGGAAGGAGAGAAGATCTCTGGAGGTGGCTTGGAGTTGGACGACAGAAACGGAGCTGGTGACGCGCAGTGTGGTGTCCTGGAGGGAGATGTCGAGGACTTGGAAGGCCCCGTGGCTGTCAAGCAGCAGCCGTGCCGTGCCGTAGTCGATCGCAGGTGAGGTTGAAGCCTGGCCGGTAGCAGCGGTCCGGCCCAAGGCCGAAGGGGTACGGCACACTTACGTTGCCGCAGCTTGTGTCGCAGTCCGGCATCCCAATCTTGGGCGCCGCCTCCGGATCAGGTGAAGCGGCGGCGGCCAGCGCCGGCAGCAGCAGCAGCAGCATTGCTGCCATCAACTCCAAGGTTAGCATCATATGCTAAGAGCATGTGGATATATAAGCTGTAGCTACCCTCTTAATCTTTGACTGGTCTCACACCGCCTAAACTTTCGTGTACAGATCGAGTCTCCGCTTGACTGCAGAGACTAATAGTATTTAAGTATTTTTAATAGTACGTACATGAGAATAATGTCTAAAAAGGGCCGAACAGCAATGAGTAGCGAACGTGCCTCCTACTGACTCGGGAGTAGTAAATGGGTAGCCAACGTGACTTCGATTGACCGGACGAACAGGGACTAAATACTAGGATTCTCACGGTTTATAGCCGTAATAGAATGCACCCAGCATTGGTACGGGATATAATACATATAAATGAGTCAAACAAATGGTTAAGATCGTCTTTTAAGGTTAAAATTTACCTTTTCCATATACGTTCAGGCGTGTTTGGACATCAAATGGGCGTTCGACAGGCTTCTCATGGTCCAACCGCGTGGACAATCTAGCCTCCAAAGATCCAGCCCATATGTGAAGAAGAAATATGGTTGTTCAGACTATCTGTCATGTTATCTCTAATGCATAGTCCCAACACAAAATATCCACACACGACGTACCATTTCATTTTTCTGTCGGACCCTCGCCTTTCCGTTTGGTTTCCCACCATACGGAGACATTTCTCGCTAGTTGTCTAGACTATCTGTCATGTTATCTTTAACGCGTGGTACCAACACAAAAAAACCCATCCATGACGAACCATTTCATTTTCCTGTCAAACCCTCCCATTCCCGTTTGGTTTCCCGTCGTAGCGAGACATTTCTCGCTGGTAGTACACTCCTTTAAAACCGGATGTCGCCCACCTCACCTTCACCATGGTGTTCTCTTTCTCTCAAACCGTACTTTCACACATACCGCCTAGAAGAAGGCCCCCGCTCTCCGTCCTGATCCCAACCCCTGTGCCCGTGTCGATCCACCAACGCCATCAAGGGGGATGAAGCGTGCGTCGCCCGTGACCCCCCCCCCCCCCTAAGCCAAGAAGGTAGATTTGATGTCTTTTGAGCCATTGTCATGTTGTAACAAACATTTGAATGTAGTGCATTACCACGAAACAAAAATACGATGTTCATTGTTGCAGCTGCAACTAATAGGCCACCGTGTCCGTTGTTAACTTAAAAACCAAAAAAATTAGGACTTGATAAAAAAATGAACAGCTCACACATACAATTTGCTGCAAAGCCATCTATAATAAAATGCAATTTTCACATTTAAAAAGATAGAAAAGTTATTCCACTTAGACAGACGTAACTGAACAGAATAACCCAACCCCCATCCCGGTCACTGTTAACCCTTGCCTTTATCACAAAATTCGCTAACGTGTGCTGTAAGTAAGCCAGTGCTCGACACACGTCGGACAGATATTGGATTCTTACGGTTTATAACCATTAATTTCCTCTTCCCATATAATTTCAGGGAAGAGCAGCGTCTTCAAACAGTTTTCATTTAAAGACCATAATCTTAAGTTAATAAAATTTGACTCTCCCAAAATTCTATACGCACTACATTGTGGAACGGAGGACGTACTTGATAAATATAACGTGGTGAAGTGCGGGAAGGGGGGGGGGGGGGGCAATACCCCCCTATCCAACCGCATAATATCATTCTCACAAATTTGGAATACATAGTTATGACACTACTACGTTCTCATAGGTTATTGTCTAATTCGTGCAATACTATTTTGTGCATCAGGAGCCTCCTCCATCGAGCAATGGGACACACCTGTAGGCTGTAGTGCCTCAGGCGCCGTCCGGCTCGCCTCCACAACAATGGAACATACCTGCAGCCGCCCCAAAGACTCCTTCTTCCTCGACCTCTTCACTATACTAGGAGCCTCCTTCTTCCTCGACCTCTCCTCCTCCACAACCAAAGAAAGCCCTCAAGAATTACGTCGAGGAGAAGATTGAGAAGGCTTTGGAGATCTTCGGGTACGTTACTATGGGGACTTTTGTCACCTCCCTCGCCGGCTTCATTTTCCTCAAGGCAGCGACAGTCGTCGCTCACCGCCGTGGGGCAATGCAGATGGCTGCTAGGTTGGAGGTGATCGTCAGGCTGTCACATCATCTTCAAGTGGGCGAGAGCAACGCTTGACTGGCAGTGCTAGTGTCAGCATGGTGGATGGCTAATTTGTAGCAGCAAGTGCCCTTGTGGGCTTTTTGAATCATCTTCATCTTCGATCTTAATCTTTGTTGAACGGTCTGATTTTGAACGATCTAGTGTTGGATGTATCATTTTTTATGTTTTCAGTCTTATGCTCTTGACTACCCTTTGAAGTCACCCGTTTAGTGATGTCTTGGTTTGAACTGCAGATGATTCTCTTTCAATTTGGACTTGGCAGTAATGCATATTTTGTTATTTTTAGGTAATATGCACAAGAAAATATCATTCTCATAGATTCGGAATACACAATTTTGACACTACTTCGTTCTCACATGTTATTGTTTAATTCGTATAGTACTATTTTCATTCTCACGTGTTGTTGCACAAGCTGGCTACCCTCCTGGCACTTTCTCCTTTCCCCGGTCTGCTGCTGTCTGTGGTCGGCGTGCATCATGTTCCTTGTTTTCATCTCCTGAACTGGATGCAACTACTACCTCTGATGCTTCTTTTCCCTCCTCTGCAGCCAAGCGGGTGAAATGAAATTAGCATGTTGATATCAAATAGCAGGGAATTGCAAAAGGAGAAAGAGAGTGAACAAACACATTAACAGTTGTGCTAATTTACCTCTAGATTCAATCAAGTGCTTGGCCAGTACGTCCCTTAGCCTGACGGCGTCCTCGCCTGCTGCTTGCCCCACCACCTCCTCCTCCTCCTCCATCCCTGCAATTTCCTCCACCTCCTCCATGTCTATCACTATATTATGCAATATGCAGCACGCATGGATTGTTGCAACAGCTGGACATGAACCAACCGCTCTGTCCAGGATCTTCCAAGTGTCTTTCAACCTCGTGAATGCAGCCATCTTGATAGTTGATGCTGAACAATGTCTCCTGTTGAACTCGGCTTGATGAGGGAAATCTTATGCAGACGGGTAAGATGTGAGAAGCCAGGGGAGAAGAGGGTATCCTGCATCACCAATTATGTATTCCCCAACATCCAAGTCATCTGATAAATTCAGCTTAGTGCCATTCAGCACAGTACCCTCCTGACAGGACTTCAAGAGCAAAGAGTCGTGCAGAATGCTCAATTGGTTCATGCTACCTAATAGCCCCAACCAAATCTTTGCGAACCCCAGATCTGCATCAACGACGACTTGCATTAGCCTGCCGGCATTTTCCTGATGGCCACGGTTATGTGATCCAAATGAGATGTGAGTTGTATGTACAACACCGCAACAGTTTGGCAGGCCATGTATCTTGTCAAACATACGCTTGATCTTCTTCATTTTAGCGGAGTCAGGCCAATATATGTGGTGAAATCCTCGCTACCACATAGCCTCAAAAAACACCTGAGTTACCAGCAAGACAGTTGATTCGTACACACCAACAGAGGATCCTACGGTAACAGCAGTTACTAGAGTTCAACATTCTCAGAGCGACAACTACTCTGTCTTGCAAAGACGGCAATCTCCCATCAACAAAGGTGTGATCTCTTGCCATCATATCTTCGAAAAATGGGATCGTCACCAAGTGGCAGATGTAACTAAAGGTACCTTTTTTCATTTCGTACAGAGACTCAAATCCTTGTGCGTCCACCATAGAGGAAGATAAGGTTTCTGCATGGAAAGAAAAACACAAAACTGGTTCAATGATACTCTAGATAAGTTAAACTCGAGAAAACCTGGAAGAACAAGTTAGAAGATAAATACTTGGCAACATGCACTACGAAGGTACAGAATATATCTGGTCATCATGCAGTATATATGAACAAAAGACAGAAGATAAAATCAAAAGAATTTATAAACTTCCAAAAAGAGTGCTCAAATAAATTAAGACAAAGCTTGTACGTATGTTTGATCTTCTGTACCTTCAAATATGGTAGAGCTGCTAACATTTGAATCCAACTTGTAGTTGTCTCCTCTTGAGTACAAACGTACCATTTTCTTTGGTTGTCTCCATCACGTGCATATGCCTTGACATGCTCCACTTGGCCGAACTTGTCCCACTCAATGCCGGATTACTATATATCCAAATCACACAAACATCAATTTTTATATAAAATTTCATGAACAAGAGGCTCACCACAAGGTGGTGCCGGCGACGGGACGGTGCGGGCGATCGACGGTGGTTACGACGGAGATTTAGAAGGCACTAAGTAAACCACACCTACATATGCAAACTAAGTGTTATTTTGACCTCAAATTGCATATAAATCAAATACTACCACATATAATTCCTCCCAAATTANNNNNNNNNNNNNNNNNNNNNNNNNNNNNNNNNNNNNNNNNNNNNNNNNNACCTACATATGCAAACTAAGTGTTATTTTGACCTCAAATTGCATATAAATCAAATACTACCACATATAATTCCTCCCAAATTACTAAAACCCACAATTAATCACTATATAAACCAATGCAAGAGCTAAGCTAGCAATGAGAGATGAAAGGACAAAGTTGCTAACCATGGTGATCATTTGAATGGATGGGGGCCTGCAAATCTTGACAAATTTGGGGCAAATTTTGTGATGAACTCGAGAGGAAGGAGGGAAGAACAGAGGAGAGGGAGAGGGGAAAGGGGGAAGAACAGAGTGCGGGTGGACGAAGGGTTTATATAGGACGACCTTTAGTACCAGTTCATGCCACGAACCGGTACTAAAGGTGCTGGAAGGGCCCCACTCTGCCAACATCCTGCCACCACTTTCTTTAGTACCGGTTCGTGGCACGAACCGGTCCTAAAGATTCGCCACGAACCGGTATTAAAGAGCTCCTCCTGCCTAGCTGTTGGAACCGGCACTAATGGACACATTAGTGCCGGTTCTGTTACAAACCAGGACTAATGTGTCTCACATTTGACCCTTTTTCTACTAGTGCCATATCCTTCATGGGAAAGATATCTTCAAAGAAAGTCGCATCATTCGACTCCATGATCGTACTGACATGCATGTCAGGTACCTCAGATTTTACAACCAAGAATCTATATCCAATGCTAGAAAAAGCATATCCCAGGAAAACACAATCCACAGTTTTGGTCCCAGCTTCCGCTTCTTTGGAATTGGCACATTGACTTTCGCCAAACAACCCCAGGTTCGTAGATAAGAGAGCTTTAACCTTTTCTTCTCCCATTCCTCGAATGGAGTTATCTCTTTGTTCTTTGTGGGAACTCAGTTTAGGACATGACAAGCAGTCAATATCGCCTCCCCCCAACATGCCTTGGAGAGACCCGATGTGTCTAACATGGCATTAACCAAATAAGTTAGACTACGGTTCTTTCTTTCGGCCACCCCATTTGACTGAGGTGAGTAGGGAGGCGTCCTCTCATGGATTATACCATGTTCCGCACAAAAAGCATCAAATTCATTGAAAAAATACTCTCCACCACGGTCGGACCTAAGCCCCTTGATTTTTCGATCAAGTTGGTTTTCCACTTCAGCTTTATAGATCTTGAAAAGTTCAAAGCCTCATCCTTAGATTTCAGAAGATACACATGGCAGTATCTAGTGGAGTCATCAATTAACGTCATGAAATATTTCTTTCCACCTTTTGTCAAAACACCATTCATTTCACATAGATTTGAATGTATAAGTTCTAGTGGTGCAAGATTTCTCGTCTCCGCAGTCATGTGAGACTTACGAGGTTGCTTAGCTTTCACACACACTTGACACTTAGATCCCTTGACAGTGGTGAAACTAGGGATTAAGTTCAACTTCGCTAGTCGCGACATGCAACCAAAGTTAACATGATAAAGATGTGAATGCCACACATTTGATTCACTATTGTTGCAAATATGATTAACAACTTTATTGCAAACGTCTGATAAGGATAAACAAAACAGGCCTCCTGACTCATAGCCTTTACCAACAAAGGTTCCATACTTGGATATTACAAATTTATTTGACTCAAAGACAAGCTTGTAGCCATCTCTACACAGAAGAGATCCGTTAACAAGATTTTTATTGACGGAGGGGACATAATGCACGTTCTTTAGCCGCACAATCTTCCCCGAAGTAAACTTTAGATCGACCGTGCCAACACCACGAACAGAAGCACTTGAACCGTTTCCCATTAGCACGGTTGAAGTCCCTGCTATCTGATAAGACAAAAACATGGAAATATCACCGCATACATGCACATTAGCACCCGTGTCAATCAACTAATCAGGAGAATGACATACTGAAAGAATAGTGGGAAGTATACCATACCCAGCATCCTTCATGTCAATGTCTCCGATGACAACATTAGCGGTCTTGCCGCCTTTCCTAGGATGACGCTTGTCATAGCGATTAGGACAACTAGAAGCCCAATGATCAGGATCTCCACACACATGACAAGCACCTTTCTTCTTGTCACTCTTCTTCTTGAAGTTCGTGTGTTATACAGCCTTGTTCTTCCCATCAAACTTTGCTTTACCATCAAGCTTGCCCTTGTTCTTGAACTTGTGGGACTGGAAGTTTTTCTTATGTACCAGATTGGCACTAGATCCTCCCTCAATACCTCGAGCACGTGTGTCCTTTGCTCTCGCCTTTTCTTCCACATCAAGAGTACCAATGAGATCCGAGACGGAAAACTCCTGTCTCTTATGTTTCAGTAAGTTAGCAAAGTTCCTCCACGAAGGAGGAAGCTTAGTGATGATACCCCCGGCAAAAAACTTGTCCGGTAGGATACAATTGAAGTGCTCAAGTTCTCTAGCAAATGACTGTATCTCATGAGCTTGCTCAACCACGGAGCGCTCTTCAGTCATCCTATAGTCATAGAATTGCTCCATGATGTACAGCTCAGTGCCAGCATCCGAGACCCCAAAACTTGGCCTCGAGTGCATCCCACATATCTTTTCCATTATCAATTGACGCATAAGCATCAACTATGTTCTCACCAAGAACACTCAAGAGAGCAGCCTTAAACAAAGTATCCATTTTCTGAAAAGCTTGTGCCTGTTGAGCATCAAGTTCTCCTTCAGGTCTACCAAGAGTGGCGTCATAGCAACTCATGGTTTGAAACCATAAGACTGCTCTCACGCGCCANGTTCTCCTTCAGGTCTACCAAGAGTGGCGTCATAGCAACTCATGGTTTGAAACCATAAGACTGCTCTCACGCGCCACCTCTTATAGTGGATACCCTCAAACATAGGAGGTCTCATGGAAGCAGCAAAACCATTCGAGGTAAATTGCCTATCATAAGGTTTTTGGATTGTTGGAAATATGAGCAATTTACCGAATGATTTTATTAACAGAAATACTAGATAAAGCATGACTAGTATAGCAGTGATAAAACAAGCCATGTGATTTGAAAAAGAGAAGGTAAATAATAACTGCATATATGAGCTAGAACAGATCATCTTTTGAGCAGACAGTAGATCAAGATGCATATATGAAGTAGAGCCTAACATGTCTAGGGCAAACACTAGAAGAAGGAACTGTTGCATGATTTCTAACAGGAGAGATAAGAACACGTACTGGACAGCAGTCGGAGCAGAGGCACTGGACTTGGGGTCGGTGTCCTCCATGTCGTCGAGGAGGTTGTCGACGTCCGGAAAGTAGTCGTCGGAGTCCGGGGCGTCCGTGACGAAGAAGTCAGTAGTCGCGCAGAGCGCTCCCCAAAAACCTTAATTATCACCCTTCTCCCATACACGACTCAAAAGGTGTGGTTTCGGAGGCCTACTGTCCTGACCTACGGTGCACGCCGCAAGCTGGGATGAGGAAGAACGTAGCAGCAGCGCAGTGCTCAGGAACTTGTGGCGAGAGGAGGAAGAGATTCTGGTGTGTCTCTCTGGAGAGGAGCGACCTGAGGTGAAGCAACGGAGGGAGACAAAACTAGACACGCAGCACGCGAAGAGGTGCGTGGCAAAAATTTAGACATCGACTCGGCTCATTCCCGCGATCGTGGCGTGGCGTGCGGAGGAGGAGGAGCACGCGTGGATGTCCCTCTTGTTCTCATGCTCATACATGTAGGGAAAGAACCTCACTTATAAAGAGGTCCAACCTCCAGGCACTTGGTGAATCGTTAGATTAATCAACACTTCTCTTTTATCACAAAATATATAATGTTAATGAGCCCTTGTCTTCCATCTCAACTGAGTACCTGTTTCATTTTCTGAAGAAGAACAACATGTGCGTAGCCGCAATCAAACAGGCAACTTCAACTCTGCTATCTTCTCTATTGTGAGTTGGATTGCAGGACCGTCGGCAAAGGCCAGCGAGTTTGTTTCAGGGTCAGATTGACTGGCAAGGCCGAGGACAAGTTTATTATTTGGATGCCCCCCTCCCCAACCTGAACCTGGTCATCTTTTTTCTTGGCTGGTTCTCACTCTCACACTACAATATTTCACCAAGAACGCTGTAAATTTCACTGAACCGAGTGACAACAAACCGAATTCTCATGTATGATTTGCCATCTCCATTGCCTTTTTACTTCCAACACTCACATATCAATTTATTCATTTATTCCACCACAAGGCAATCATCATCAACCCCAAAGTCTTGCGGAGCTGGCGGCATTACTCAACGTTCAACGTTCAGGGGCGACAGAAGGTTACTTATCCTGTAGCGGCTTGTCAAACCAACTGATTAATATGTTAAGTGGATGACTGTCGGTTGGGTTCCCCGGATGTATATAAACGGCATTCACTGTTCTAGCCAAAAACATTCCAACCATCGTCCCAACATGACTGCCCGCGTTCAAGCCATGTTTGCTCTGCTCTTCCTACAGTCGAGGCTTAGCTCTTCGTACGTGCGGCGACCGCGGAGGCCGCTGAGGCGCTGCCTGGTGGCACGGCGGCGCAGCACGGCGTGGCGGCGTTGAGGCTCTGCATGGCGGCATGGAGGCCGCGGCGGCCATGGCGCGGTGGCCGGGAACGTCGACAACAAGGGACGCAGCGCGGTGGCCACGGTGCGGAGGTTGGGCGGCGTGGCTGACTTCATCGCGTGCGAGGGCGGCCGGCAACGAGTTCAAGGCGATTGTCGAGGACGAGCTATGTCAAGATTAGGAGGGAAATTGTCAGCCATAATCTTGATTTAGCACGATCCGTTGGCGCAAGTCGTTGTGCTCGCCGAAACTCCGCGCATGAAGTTGGGCAGCCAGACGTGCAGCAGTTTTTGGCGCGTGGAGAAGCTCTGTCTTGCGGCCGTTGAGGAGCTGCTCAAGTGCTGGAGCCATGCATGTAGCTAGCAGTAGTTTGTTACTGCATGTGCGTGTGCATGCATAGTTGGTTAGGCAGGCGTGGGTTAGTTGAGTTAGTGGCCGGTGCATGGTGTCTCGGTCATGCGTGCGTGCGTCCGTGGTGACCTTAGGCGTGGTAGCTAGCTAGGTGTGTGTGCGCGTTGGGTATAAAAACCCATCCCCTGTGTATTGGTTGATTGTGCCAGTATGAGCCGAGCCTAGGAGCCAGAGATGAGGTAGTCTCCGCCAGAACCGTGATATGCGCCCGGTCGGTTGTGAGAGAGCTCCTCTGGATAGGCTGCAGTATGTTGCCGCGCCCGGATATCTTCATTTGTGCGAGTGAGAGAAAGAGAGCGACAACAACAACTGCCGTGGACGTGTTAGTCACAAGTAACGTTGTACATGGTACAGAGCAGAGCCGACTTAGACATGAACTTGCTAATCTCACCTTGCTGAATTAATTAACAGTTGTGGTTGCAGAGTCGGCGAATCGTTAGATTAATCAACACTTGTCTCCCATCTCAACTGAACCCCCGATCGATTTTACGAAGAACAACAACATGGGTGGAACTTCAACTCTGCTCTCTTCTTTCTTGTGAGATCATGGCAATGCAATGTCAGTTAAAGGAAGGGGGGACACTTCATGTATGCCAGCGAGTTTGCTTCAGACAGAGTCAGACCGACGAGGACAAGGTCGACGCCGTCGTCTGTGGCACCATTACACAGTTCGGGCCTTAGGTACGAGCGTTCTTTTCTTCTGAATCCAGTTTCGTCGGTGTAAACTAAACATACATTCACTCCACATCCATATGATCCAAGACCATCATGTACACTAGAACCCGAAGGCTTGCAATGCAAACAAGCAGGATGCCAACTTCCACACATCACCCAGTTCATCCAAAATCAAAGAACAGACAATTACACACACGCAATCGACTAGTATTTGCCCCCCGCGTCGCTCCCCGTGCGGGCGACTCGGGCGGCCCCCCAACCCTAGGCTAGGGCCGCCGCCGGCCACCCACCCCTCTCTGCCGCTGCCGGAGGACGTCGCGGGGCAAAGCCGCGCGGCTGACGGCGGCGGCAGGGATCCTTTCTCGCGTCTTTGGGCGGCTCTCGGGCACGGGCGGGGGGTCACTTGTTGGCCGGCGCGTCGATCTGCGAGCGGGGCCTGGTCCCGGGGGCTTCCGGCTTCAGCAGCGACGTCGTGGGGCTTCGCGTGCGGGCGCGGAGCTGTGAGTAGGTGGCTTTGGGTGGAGGCTCGGGGCGCGGGGCCTCGCGCGCGTGGGGCCCGGCGATGCTCGCTGGCTCGGCTACGGCATTCCGTGGCTGGCGGCACTGGTGTGGAGGCTTGGGCGCGCGCGGCTGGCCGGGTGACGCACCGTGCGCGGCCGGTGCCGGCCCTGCTGCCCCCTGTTGCCCCAGATCTGGCGGGCGTCGGTGTTTCTCCTGCATCCCTCCCCTCGTTCGCGTCTGTGCGGTGCTGGTCCTAATGGCAAGATCTTGTTCTGGCTAGTCCAGCTTGTACGGGGGGAGGGGAGGTGGAGGGAGTCCCAGGATCCACGGCGACGGTGCTCTGCCCCATTTTCGTGGTAAGTTGGGGGTGCTCTTCTCCTCTCTCGTGGCCTGCGACGGCGGCCGGAGGTGTGCCATGCTTGGATCTTGAGGCGATTTGGTCGTGTTTGGCTCCTGGAGAAATCCTTGCAAAAACTGTTGTTGATGCCGGTGACGGCGGCACCATTTTTGTGTAGTTCACCCCCTTGGGGGCGTTGCTGAGGGGTCCAGTTCACCCAAATCCCTCGATAGTGTCTTCGGGCGTAAGCCCAAGATCTTGTTTTGCTAGATCGGACGACGACGGCGTCAGGTTCGTCGCTACTTTCTTGGAGGCGTCGTCTTGGGGACCATGGCTGTTGGTGGTAACCGACGGCTTGCATGGGGGGCGGTTGTTGGTAGAGTGTGGTTGATGTTAATGGTGTTGCGGCCGGCTTTGGGGTCGACGGTGGGTCCGTGCTCTTCTTCGGCGATGTTCATGCTCGAGTGCTTCTTGGCGAGTCTCCGCTAGGCGGTGCCCTGCGATTTCGCCGGTGGCACACAGGTGCCGTGGCGTTGTCTAGGCCTCGCGTGTCCTTTCGAATGTACCCCCTACACGGGTGGTGTTGTGGCGTTGTGCAGTCTCGGATGCGCGGTGCCTTTCGATTGCGTCTACGGTGCAGTGCCGTGGTTTGGTCTGCTTGGCGATGCCCCTCAACAACGCCGGTGACACATAGATGGCGTGGCGTTGTCTCGGCCTCGCGTGACCCTTCGAATGTGCCCCGGGATGCATGTGGTGTCGCGGCGTTGTGCAGTCTCGGTTGCGTGGAGCCTTTCGATTACGTCGACGGTGCAGTGCCTTGGTTTAGTCTCGGCTGGCCGATGCCGTTCGATTACACCGGCGGTGCTCTTTGTTGTGTTGTGTTGTGTTGTGTTTTCCCTTCTTGTTCTCCCCTTGCTGTGTGTGTCGTCTTGTGTGTCATCGGTGTGTTGTGTTGTTTTATTTTATCTCCCTGTACCTCTGGTTCACTTGAGCCCATCTTGTGAGGATGCAAAGCCTTATAGGCAAATGAACACAATTCAGGTGGGGGAGTTCTCTCCCTCCCCGGTGAAAATTCAAAAAATATATCAAAGAACATTCATGCACAGTGATAAAACATGCATATGCCATGACAATTCTCGATGAATAAAAGACCATCATAACAATGTAAAAAGAAAACTGAACCTAAGCTAAGACAATTCTCGACATGCATATGCCTCTAATTTGATTATTTGCAAGCAACAACTCTTCCAAAAGTGGAGCTTTGAGGTTTGATGGCAATGACCCTGAGAAAGAGTTCGAGGACAGGTTCAAACGGGATATGTTTATTGGGAGCAATGGGACTTGACCTGTAAGCTTGTTGGACCCAAGGTATATATGGTCAGCTACCATGTGCTGTAAATTTTCTGGTACTGGTTTCGTTTTTTTAATAATATGAGCCGTATGCATCTTTCTGATGCAGAGGCTAGGGTAACCCCCTTTTCGGAAAAAAATGTGTTGTAAATTTTCTGGTAATGAGCCATGCAACTTGTTTCCTGCTGCATGTAAGAATGAAGCTTGGGAAAATGTCACCCAGAACCAATCAGGAATAACATCATCCAGGTTTGAATTTCCAAGAACAAGAACATCTATGCCAGATTGCCATTTGAGCCACTCTGGAAAATGAGGTCCAAGATCGCATGAACGAAAACTAGCGAACTTCAATCTAAATGGAGGAACCCATTTTTGGTTGATAGCTAATTTCAAAGAGTTGTATGACAAGTCTAGATACTCTAAATTCAATAGTCCTGCCAAATCCTCCTCTATGAGCACACTATTTAATTTATTATAGTTGAGGTCTAAATGCTTCAAATTACCCAAACTTGCAAAATGTTTTTGCAAGAGCATACCATTGAAGTTATTGTAGATGAGGTCCACAAACTCCAAATTACCAAGTGCTCGAACTCCTATGGGTAGAGGGCCAGTCAACATGTTGGAAGATGCTTGAAGAACACTGAGATTTGTCATGTTCCCAATCCAAACGGGTAGATTTCTGGTCATATTTGTTTCGGCTAATGACAACTCTTGCAATGTATTCTGTGAGCACCTTGGCAGTCGATCTAGGAACTCACCCATGTTTGCATTAATGTTGTTAGCATCCAATTTCAGTACTTTCAGATCACACAGATCTTCTAAATTGGTTGGTAGCAAACCCTCAAGATTGTTCCAACCCAAGTTTAAGACCTGAAGGGACTTCATGTTTCTCAGTTCATTGGGAATGGACCCATTCCAGCCACAACCAATGAGGTAGAGCTCCTTGAGGCTTGTAAGGTTGCAAATCCAGTTGTGCTTGAATGAAGTGCCAAAGAAGTAGTTACGAGGCATATCAAGGACCTCGAGATGTGTGAGGTTGGACTTGGAATGTAAATTACTAGCACACACGGTACTACTAAGGCCACAGAAAACCAAGCGGGGCACTTTAAGAGAAGGGAGCATGTTAAACATGTGAACCCAATCCCTCGTAGGACTAAGATCCACAAAGCTCAGGTCAAGATGAGTCAACACAGAGAGGCGTGGCAACCATGCAAGATCCACCAAGTGGACCTCATCTCTCCTGCCAACAAGCTCAGTGATCCTCTCATGTTCAGACGATTGCCGTAGATATCCACATCAATGTTGCGGAGGTTGAGCTTGATTACAAGGCCAGTACGGTTGCCGCATCGAACACCCTTCCATTGACAACAGTCGTCGCCATGGCGCCATGACGAGAGATGGCCAGCAGGGTCGAGGAGGCTTGCCTTGAAGGACAGGAGCGCATGCATCTCGCTCACTGCTAAGGCAAGCCTCTGATACAGTCGCTTGACCATGCATGGGAAGTGGATCCTGCTTGGGAGATGAGGAAGCAAAGGAGTAGCGCAGTTGCTCGAAGGAGGAGCGCGAGCTTGGTCAGGTTGGTCGGAAATGGCAGACGGAGAAGACAGTGGAGTGGAGCGAGCAGCTTATGTCTATCCCTCCACAAGCATCTTAATTAAGCATCTTAATTACCATTCATTTATTTATTCACGAGAAAGCATAGTTTCATACCGCAGAATGTTCTGGAATTGTTTTTATGTGTACAGTATATGTGCACGAATTTTCTTCAATATTTGTATTTATATGTGTTGTATAAAAAGGATAAATACATAAACCAAAGTGGACATGTATTTTTTGCTTCACGTACATAAATAATATTTTCAAAGCCCTTGCATTGGAGGCAAGGCCTTGAGGAATATGCCTCAGTCTGCATTTAATGAGCACGAGTTTCTCCAAACGATGCATGGCTTGTACTTGCTCCTCCCACTCCCACTCCTCCCATTCCACCATTCCGTCCAAGATCATTGCATTTAAGCTCGGAAATGAAGCTGATGCCGCCTGCAAGAATCCAGTCCCCACATGTTTGATGCATGGAGCACGAGAGACCTGTAGAGCCTGCAGACTAGGGAGTTGGCACAACGCATTGGGAAGTTTTGTGCAACAAGCCAGATCTTCAAAAAATATAGTCTTCAAGTTGTCGAGGGGCACCATTGATGTGGACATCATCCAGCTCGGGAGTTGCCGGCCAAAATACCCCTTGATTCCAAGTATTTCTATACCAGGTGGAGGGCTGAGCTTATCAAAAACCTTCTCAATTCGTTGTTGCTCTTTCTCAGAGACACCTTCCTTCTCTTTGACCAACCCATCATCTCCGAGTTTACTGGTGCAGTTCAAGATTAGCCTGATAAGATGCATCTTCTCGTCGAGCATAGCATTAGCAGCATACGAGGTAGTGGGTACATTCTCTAATTCACTTACTTCAAGAACTCTGAGTTTGGAAAGAGGCCCCAACTCATCCAAACTGCACCAATCACCATCCATGTGGGCTCGAAACATAGTTAGTCTCCTCATATTTGTCAGATTATAAACCGTCTTGGTACCATACTTGCTTTGGGAAGTGAAAGTAACCTCAGTTGGCCAAGCTTCACAATGTTATCAGGAAGATTCACCAATTTATTACATTTATCCAGGACAAGGAATTGCAATAGTTTCATCTTGCCAATGTTCCATGGAAGTACAGATATATCAGCATTTACTAGTGCTACATACCTCAGGTGCTTGAGTTGATGCAATGATGCAAGCAATAGAGCCACATCTGCAGATTCTATATGTAGAGTCCGCAAACTAGAAAAAGTAACCAATGAATCACCAGGCATCATCTTAATCTCGATTGTTAATATCAATGTTCTCATTGATTGCTGCGCCTGTAGAGATTTCCAATCAAGTTCACCTGATACTGACAGGTTAGTTTCTATAGACAATCGAAGAAACTTTTGTGAACCGAGTTTACCAAGAATATCATTGTCTATGTCTTGAGTTACGAGGGCTTCATCTTTAGTCATATACTGAGCAAATGAGCGAACAACATCATGCATGCTGCAAAACCATATATTAGCATACGATTTATCTGGCTCTATAAGGTTCCTAGATACCAACTCCATGTAGTAATTTCTTCCCAATTCTTCTAAATCACTATAGCTTCCATGAATAAATCCTTCGCTTATCCACATTGCCACGACTTGCTCCATATGAAAACTTCTACTTTTAGGAAGAAAAGAATAGTATAAAAAGCACTGCTTCAGGTACGAAGGCATATATTCATAGCTTAAGTATACTATCTTGTTGAGATCATCGGGCATTTTAGTTGTTGACCATTTAGAATCATGCAAAACCTGCTGCCAGTCACGACGTAGCCCCCCTTTTTCACGCAAGATTCCTCCCATCACTTTAACAGCAATTGGTAAACAACCACATTTCTGTATAATTTTCAGTCCGATATCCTTTAGCGTATAGATGTGGTCTTCATCTATCTCACTTGAGCATACCTACGAACATATATTTAATTAACTATGTGTGTGTATAACATGCATACTTTATGCCAAGAAAACAAAATTTCCTTCCTTTTCTTTTTACAAGATGGAACATACTGCAAGAAGAATATACTTTAGCACTACTCTCCCATCACTGTTATAGGAAGTAACTCCAAATTTAGTAGAAATCGTATATTGTTTTATTCATTTTCATATTTTATGGTAATATGAAATTATCTAATCTCTCGAGTGTCTATAATGCATAATACTATGCCAAACATTAAGTACTAAATTTGTGTGCAAATTCTCTAGCAAAATTACTGCGAACTTCTGGTCTAGTCATTTTCGTGTTATATTCTTTTTTTTTGTCTTGGCAGGGGTTCACCGAGATTGTTATTTTTTTGTCTTAAAATAACTTTTAATTTATATTATGTCCTATGACACTGTTGAGTAGCTGAGCACTTAGATCTTCATCTCATATGTTGGAAACCGAGACTGGATATTGACAGAAGGTTACTCACTACATGAATATACGACCCATGTCTCTTCAGTGGTAGAAATGATACATATGTCATTATCCAAATTTCTATTTATTTCTCAAGCTTGATTAAACAAAATCTAGGTGTCTTTGAGTGTGTCTCAATTAGTGTTGTGGCATATTTCCTTGTTTAGCGCCATGCTTTGTTGGCACTTGCAAATTAATCTTAGCCTTACAAAATTACCGACAACCTCTTACCTCCAAGAGGTAATAGTACATAGAAGTCACTAAATTACACGTAATTAATGGCTCATTAATTTGGGAGCATCCTAACATTTCTCTTAATAAACCACATAGAACTGTTAATACGTAGATGGAGATAGATTATTCACCTACTGAAAGATTAGTATTTAATTAAGTACATACCTGATTCTTGAGCAATGACCAAGCATCTTCAGGAACTAATATGTCGACATGGTGGTACGGCCAGATAGCTTTCACCCCTTGGGCAACACCTTCATCTCTGGTAGTGACAAGGACTCGGCTGCCTGAAGCAGCATCATTGACTAAGGGTATTTTCAGTACGTCATTCCATGATCTATGGTTCCACACATCATCAATTACCAGAAAGGTCTTGTGGTCAATCAATGTGTTCTTGAGGGCTTCATGAAGGCTGGTCTTTGCACTTTCAGGTGGCTGGGCATCTCCCCCGGCTTCGATGATGGCCCTTCTCAGCAGACCAACATCACTGAAGTTTTGGTTGACGCTCAACCATATCTTTTTGCTGAATTCACCTTGGATTGCCTCGTCATTGAAGACCTTCTGGGCGAGGGTGGTTTTGCCGATGCCACCAACACCTACGATAGCGACCACCATGATGCCATTGTTGACATCCTTTCCCGCCTGCATGATTTGGGCCACCAATGCTCTTGTGTCTTCTTCAATCTTGTCTCCAACAATAGCCGACCGGTCAAAGTCCCCTACTGTCTCCCGACTTGGATTACCATGGCGAAAGCCATGGGCGTTGTTGTTATGATCCTCATAAGACCCGAGATTGACGAAGTTGAAAGTAGCACTCTGTTCTTTGATGTAGTCGAGCCTCATGTTGAGCTTTTTGATGCGGGTGCCGATCTCATGAGCATGGGATGGATTCTGTATGCAGAAGAGCAAGGGGTTGAAACACCCCGCGTCTAGAGTAGTAGATGATCCACGCTCCATGGCCTTGAGCTGACAGAGGTCGAGGATGTCGGTAGCTTCATACATGGCACGCTTGAGCTGCCCCACCCACTCTTGAACAGTCTCATCGGTGATGTTCCTCCTATCAGCATCAGCCAAGAAGTTTTTGAGATCCCGGAGCTTGTCGCCCATCTTGTCGATCTCGCAGGAGACGCCCAGCATCGTCCCCACACCATCTGCTGCTAGCTGCGCGAGCATGTTGCCCACGTAGGATGCAAATGCATCCAGCACCATCGCCATTGTCTTTTGCTAGCTTTTCTGCAACAATTAAGGTAGTGTGAAATGTAAGTTTTTCTCAAAAAGAATGATCGAATAGGAGTTGAAATTTAAGTAGAAATAAAAGAAGCTTAATTAGCTTGGTGTAGTTTATCAAAAATAGAAAACAGATTGGCTAGTTGTAAATTAAAGATGCAAACAAAAAAGCTTGAACTACCTCAGCTTAGCTCGGGAGAGCAATTCGATCCTGGTGAAGATGCGACGTCCTCAGATGGAGAGGAATTTGTAGCTCGAACAATTTGTCGATCTCAAACGAAACAAATCGCCTGCACTAAGCTGCCGGAGCCTGAGAAGAAGCTCTGTCCCGCGGCGGTCGCCTCCTCTGGCGGGCAGCAGCGCTCTTCAAATCGTACGAACGTGGTCTCTGCAGCTCTTGCTTGGCCTTTGTGAGCCGCTTACATTAATAATGGGGATGAGAAGGGAGAGGAAAGCACAATGATCGACCCCATCACATCTCGTAATAATGCGAGATAGCTGCAGTCATCTACCCCTGACTATTCGCTAGCTACTACATGATGTGAGATAGCTGCAGTTATCCACTCGTGTTTATTAGCTAGCTGCATGATGTGACATAGCTGCACTCATCCATTCCTTATTGCATAATTCATCTTTTTAATTACAACTATATATAGCGTGAAGGAGCACGTTGGGGTGTGGGTACAAGCATAATTGAAGATAGAAGAGTATTATAGAGGTATGCAAAGAAACGTGGGTGAAGAAGGCACGTTCGTACCAAAAACGAATGCAAATTATAAAAGTAAACGTTCGAGTCCTCTGGCGTGTTTTGCAGGCGGTCTTCAAAGGCATCGTCTCCAGCTTACTCTTCATCTTTGTGGCGGCAATCTGTTTTGTGGTTCACTACCTTCGGCGTCCTCTTTGGCTTTGACTGAGCTTATCGGTTGAGGCCTCAACAATGTTTTTATGACGGTGATTTGGAGGTCTGGAGGCAGCATCAGCAAGTGTTGGAGGAAGATGTCGTTGATTTTCCAAAGGACCCATGTGCAATTGTTTTTCAATGATAGTTGACGAAGCATACTGATATAGTTGGTATATTGTCCTGGTTGCGCCGTAGGGTTTGGTACGCACGCCGGTACGGTGAGTTACCCTATTTGCAATGTTATGGTATCGTGATCCTTTGACGGCACCTCACATGTACCTGTGTCTCTCATGGTGATGGTCCTTTTGTCTACTAATTAGGTCGGCCTTCTCCTCGGCGTATTTTTTTCTCATCCTTTGTTGCCCTTGTTACCTGTACGTTTTGGCCCGATTTCCCTCACAAACGAGTCAACTTGTTTAGGTTTTTTATTCGATTTTCCTTATAAACTAGCTCATAATTTTCTTGGAATGAGATCAAATTTAGGTTGGCAGTTCTCCCCCGGTGACTGTTCAAAAAAAAATTAGTTGGTGGTTAGCAGTCACCATCTACACGGGCACTATATCAAGCAAATAACTCTCCCACCTTCCTTTACTCTTAACTCTTTTTTCTCTTTATTTTGTGTCTTTGAATTGTAGTGCATGCAGTGCGGCACATGGAACAAGAAAATCAATGTTTGTTGGAAAAATATCCATCAGTGGGGTTGTGTAAAACGTTGCATCTGGTAACTCAAACCAAACCCAAATAGTTTGCAGAAGAAGAAAAAGTCTAAGCCACCAAATGGCGCGCATCACATTACATGAGCCGAGCATTCAAGGGAGATTAACGACTTGATTGTGGACATGGGGCTCAGCACGCTCATGGACAACGTTTTCATGGCAGTTACGAACCGAAGCAATTTGTTGTTACTTTCTTTCGAGGGGGATAAAATATGTTACCTAACCTACACTAGTAGATAAAGGGGCTTTTGTCCCGGTTGGTAAGGCCCTTTAGTCCCGGTTTTTGAACCGGGACTAAAGGGTCGTTACTAATGCCTCTCCCCTTTAGTCCCGGTTCTTAAACGAACCGGGACTAAAGGCCACGGCCACGTGGAGCTCCACCTTTATGATTTTTTTTTGATTTTTTTTGATTTTTTTTATTTTCAAATTTCTGAATTATTTTAACCTCTAATCTCTAATCACCACTCATCATTCATCATTCATCATTCATCATTCATCATTCATCACTGCTCAATTCTAATCTCTAATCACCCCTCATCATTCCAAATCATCTAACTTACCGAACGGTCACCCATCCTCCCACTCCCCCAGCCTGAGCACGCTTAACTTTCAGGTTCTATTCTCCCTCGTTTCCATGTCTGCACTTGTTGTTTTCCTGACAATAGTAAGATGTCAATCCTATTAACCTTCAGGAATTTTGCTTGAGCATGAAGTGACACATTTCACTATTTGAGTTTGAAACTATTGTTTTAAAAAACAATAATTATTTAGTAACACTAATATTTCTTGAATAATTAGTTTGACCATTGTTTGACCATAGTTTGACCAGATTTGACCAAAATTCAAAATAACTGAAATAATTATTTAGTAACACTAATATTGTAGAATAATTAGTTTGACCATTGTTTGACCACAGTTTGAAATTTTTGCCTTGAGGAAGTTAGTTAACCTCTCACCTATGTTCATGCAGGGATGTAGTCTACGCCTACCTACTCCAATCTTTTCTTGGAAACCCTGAAGGGCCACTGATGGTGACGGAAGAGAGAGAGAGAGAGAGAGAGAGAGAGAGAGAGAGAGAGAGAGAGAGAGAGAGAGAGAGAGAGAGATGCAGGTAATAGAACAAAGTTTTGTCTTCGGGAATGGCAGGACAAACTTTGATATTGTAGTAGAAGAAGCTGCCAACTTGTGAACCAGAAACTGAACATGTGTGCGGTAGAAATCCAGTTGCTCATCTGCAATAGACCAATTCAGCAGAGCAACCCCTAACAAGACCAAAATAGCAGAGCAACCTGACTAAACAAATTGAATTATGTATATTTGATTTTACCTCCACGCACTTGGCGAATCGTTAGATTAATCAACACTTCTCTTCTACCGCAAAAAATAACATAAAATCTTTCTGAACTGAATACCTGTTTGATTTTCTAAAGAGCAAAAACATCACTATGTATTTCACTGCTAACAGTTGCTGAACTTAATCAATTTAATTAATATTTACGAGCGGTTCCTTTTGAATGGAATCCCCGATTGATTTTTTTTTAAAACGGAGGTAATGTTTTGCCTCATATCATGTACTCCCTCCATTCCTAAATATAAGGTATATTATTTTTCCAGAAAGTCAAACATCTCTAACTTCGACCAAAATTTAGACAAAAATATCAATGTATAGAATACCAAATTATTGTCCTTGTACATTATATGGATATTGCATCGCTTGTACTTATAGTAAGTGGAAATTTTTCTCATATGTTTCAATATGTGCCCGAATAATATTAATGTACACTCTTTCAATACATGGCTTACTCTTGGCCTTTGCGCCATTGGCGCAACTGGTCATCTAGTAGTGTAATAGATGATGAAGATGGTGAGATGGTTGCAGAGGGGTATATGGCTCCTTTGCAACCAGAGAATGAACTACAAACTGACCAAGGTCATGAGGACTTGTGGTGTTGCAGGATAAACCAAAATGTTCCGGGAAGAGGAAGGTTTATCCGGCATTTACAGTTCGAAGCAGCACGAGAATAAGATTCAAACAAAAATTTGATGAAAAAAAATATGATTCAGACAGTCCAAAATATGTGTACTGATCCATGTATACTTTTATTATACTTCAATTTATAGTGATTCAGATAGTCCAAGTTGTAGCTGGAATTTCTATTCAAGGTTAGCTGAGTAATTAGGGCCAGAGACTTGACTCTCCCTGTTTCAAGTTTGTGTAGACAGATGCAACGCAGCTCGTGGAGACAACCAAGATTTGGCTATAATAGGGATCATATTCAAGGAGATTAAATATTTTGCTCGTTTAAACTTTAATTCTTTCGCATTTCATATTGCCCGAGGGTATGTAATAAAGTCGCAGACGCTCTTGCGATGTTGCTGAGCTTTTTGGTTAATGTAATGAATATGGTTCCGGTCTTGCAATGCATGCATACTTTTCTTCTAGTGACGTTGTGCCTCGAATTTATAATTATTAGGGTGCTAAATTTCGTGGGTGCTAAAGACCGATTCAGAGCAGGCTCCATGGAGCCGTTCTAATTCTTTTTTTTTGAAGCATTACTCCCTTCGACCGAAAAGCTTATCCCAAACTTGTCCATCAAATGAATGTATGTAGCACCACTAACTTGGTGCTAAATACATCCATTTGAGGGACAAGCTTTTACGGACGGAGTACATCCATTTAAGGGACAAACTTGGGACTAGATTTTTCGGACGGAGGGAGTATTATTTATTTATTCATGGAAAAACATTGTTTCATATACCGAAGAATGGTCCAGATATTTTTTTACATGTAGTATAGATGTATAGTATGTGTGTATGATTTTTTTTATCAATATACGTATTTATATGTGTTGAATAAAAAGATACACACATAAGCCAAAATGGGTTTGCATTTTTGTTTGCGGTACAAATATACAGTGGGATCCTCCAGAATACAAAAAGGTATGTGTTTCAGATACAAGAAAAGTACAGAAATCATTTTGGTACAATTGGGTTATGAAGCAGAAAATGATTTCTGGTTTAGAGCATGTTCTATTGGAGATGTACTGTCAAAACGTAGTGAATCACGCTTGATGTTGCTGGTAAATAAACTCTGTCAGCTTCCTCCTAATTTGCACCATTTCTGGTGACTCATTTTATCCCATTTCATTTCACCTGTTTTCTTTTTCCATTTCCCCATTGTTATTTTTTCCTCTTTTATTTCATACGTTTTCCCCCTTTATTCCCTTTTTCATTAATGAAACACATTTGTCTCTGTTTTCACATGAAAATATGTGAAAAAAATACACAGCGAACATGTTTCAAATCCAAGTGAATAATTTTAAATACACACTGAAACTGCTTTTAAGCCGATGAACTTTTATTTTATACACGCTGAATATTACGTTAACACATGGTATATATTTTTTACAGACCGGTGAACATTTATTGATACATGATTAATATTTTTCTAAACATGGTGACTTGATTATTAGATGGTGAAAAAAAAATTAAATACATGCCCAAAAACGTTTTAGGACATGACGCACATTCTTTTAAGCCTGGTGGACATTTTTAGTACACAATGAGCATTTTCTAAAACACAGTTGACTGAACATTTGTTTAATACACGGTGAACATTTGTTAAGGCTGGCAAGCTTCACTGATACACGAAGAACATTTTTTAATACATGGTGAACATTTGTTTAAGGTTGGCAAGCTTCACTAATACATGGTGACTATTTTTATAAACACTGTGTGTTTTTTTACTACATGATGGATAATTTTTAAATACACATTGAAAATATTTTTACAAAAGTGTTCATGCATTTTTACATAAATGTTCATGTACTTTTTAAAAATGATTAGGTGATTTTCCAAAAATGTTTAAATAACTATTATTATTATTATTATTATTTCACATTTTATGTATAAGAAATCACTTTCGTAAAAAAAATGTAAACCCGACTTAAAAACCGAGCCTAACTGAGAAAACCATAGAAACAGTCGCTAAAACTGTACCATAGGAACGCCCGGGAAAGAAAGCAACACGCTACTCAGAAATGGGCCACCGGCCCATTAATCGCGAGCGCCATATAAGGGCACTCACCAATTTCTGGAGACGTTTGTTCATGGGCGTGTTGGTGGCAGCTTTTTCAAGCGGAGGCAATATGTGGTGCATGTCAAAATTATACTACTAATCCAAACTTGATGTAGTTTGGACTAGTAGTATTTTCGATGTGCACCACATGTTGCCTCCACTTGAATCTAATCCGCCAGTACAAGCTATTTAATCATCATCATAGTCATTACCACCAACAATATTTATTTAATCACCACTAACACTAGCTAATAATAATCATCATAGTCATTACCACCAACACTAGCTATTTTATCATCATAGTAATAGTGTAGCACATCATCATCCTCAAACTCATTTCAAGCTAGCTAATCACTCCTGCTGCTCTCTCTTAGGTAAAATAACATAAAACATGTATAGCTCTCCTCCTTAATCAAGTTGGAGCATGCAGATGAACCTGTCTCCTAATCATGGGTAGCGCATCTGTTTGCTGCCCCTAGTACTTCTCTGCGCTCCCCCATCACATATTTGGTCCAGTCTTGCACTATTAAGCATCCGTCGCTAATTTTGCATGCACTAAAGTAATCAGTAGGATTTCTTGGCCGTAAGCTGATAATACTCATGGTACCTTTAGTCTCGATCCCATAAGGCACAACAATCATCGGGAATCCTTGTTGAAGAACATCGTATGGTAACATACTTAGCAATGAAGTTTAGCTTCAAAAATAATGTATGGAAAAGATGCACTGAGGATAAATAGTAAAAATCTTACCATCCTTTCTAAATAGATGTGACCGTAGTTCATTACGAACACTATTGGTCGCACATTTTTAGTACTAACATTTTTAAATGCAAGCAGAAAATTTGTCTTGACAGTATCAAGATCCTCAAGCCATGAAACATAATGACTGAGCTCCTCGTAGTTGAGTTCAGCCCCAGGACAGTATACGGTCCTGTCTACCAAGCGCTGGACATGTTTGCTTGCACCGAAATAAGCTAACAATACAAATTAGTTATCAACTATTTTTGAATAAACAATATCGAAGATATAAATATGGTTGAGAAACTTACATAATGGTCTAACTGGAGGCGTCTACACATCGACCCAGATGTTGGTATTACCTTCAATATCATCTTCCGGACGAATATCAAAGGTGATAACCATATCAAGCTCAAATGCATAAGTCTTGCATAGTGTTCGCCATGTTTTGCATCTAAAATAGGTGTAGTCGTCTGAATTGTATAATTTTGCATGGAAAATATAACCAATCTCGGTCTTCAAGTAAACTTTCTTTTCCTCCGTAGTATGACTGAAACATATTTTATCCAATACAAAAACTCTTGCATGGCAGGGATACGCTATTAGAATAGTAAAAAAAAATATAAGTTGAAGCAAATGAAGCAGATGTTATGCTTAATTACGAAAAAAGACTTGTCCTTGTGATTTACTGTATCCACTTCGAAGTTCTCGTCCAGCTTGATGCTGAAGCGCCTATCATCATCTAGGAAGATTCTGTCGCACAGGTCGCGCTCGTCTTCGCAGTATTTGCAAATACCGAAATCCTTTTCGTCGTCAGACATTTCCTATGTTCATAGTTAAAACATTAATTGAAAATCGATCGAAGACAACTACCAGGATACTCAACACACAAAACCGGGGCACTCGATATTTCCTACATATTCTGGCACAAGTCATGCCAAAATTCACGAAAAAATCCGGCATGACCTTTGCTAAAATAGGACATATCGAGCGCCTGAAATTTGCCAGAACGGAAATGAATCAACACTCCGGCAAAACATACGCCACTCGGAGGTGTAACCTGCAAACATGACCGGCCACTTGGATATTGAGCAACACAAGATATACATTTCAAAATATCTTATAGGACTCAAATTAGCATGCATTCAATAAGCAAAAGTAAATCATCTCATGCGTCCGTACATCATCGAATATTATCATTAATACATCACGGATAGTGTCATACATATAACATCACTAATACAACTAAAAACCTAGCACACGACGGGTATCGGCGCGGGCGGTGGACACCCACAGAGAAGGAACCATCACAGGGTCATAGCTCCAGTGAGATCCCTGGAGAACCTGCCAGGTATTGGAGAACGACCTGTGCTCCAACGCAACCTCCCCTTCCCCCTCCCCTTACCGCTGAAGGAGACCATGGCTTGCTTGTTAGGGTTTCGGGCTGGCTGGCTAGGCCGGCGGCGAGCGCCGGGAGCAGCAGCTGCGCCGCGATGAGGAGGCGCCGCGTCTTGAGGAGGAGGAGGAGGAGGAGGAGGAAAATAGGTATGCCTCCTGTTGGATGCACCAACCGATCCAAATGGAAAAGCGGACGCGCACGTCCACATGGCCAACCCAAACGGACGGAAAACAGAAAAAATGCGTGTCCGTTTGGGTCGCCCGGTTGAAGTTGATCTAAATATTTAGGCACCTCACGTTTAGTAACCAATGGTGCAGCCCACCAAGTCCATTTAAGTCAAACCATACTCCTGCATCATTGAGCTCTCCTGTCGGTAGCGCCTCGTCACAGCCGTGATAGAGGCTTGGTCACGGTGATGCTTCTGTAGTGTGTACCCGTGGATTTTCTTTTTCAAAAGAAACATCTGCCGAATCGAATTGACAGAAAAGATCAACTTGTCGTCGGTGATGTTTCTCCTATCGGCGTCGGCGAGGAAGTTCTTGAGGTCCTAAAGCCTGTCACCCAACTTGTCGATCTCGCCAGAGACGCCCAGCATCGTTCCGATCTCATCTTGTACGACCTGCTTGAGGTAGTCCCCGATGTAGGATGCAAAAGCATCCAGCACCATCGCCATCGTTTAACTTGCTGGTCTTTTTTTTCTTTTCTTTCTATGATAAGAACCCAAGACAATTCAGGCAAATTTAATTGAATTAGCGGCAAATAAAACATGAACACTACTTTTAGGGACAAATTAAAGTTCAGAAATAGACCACCAACCTTGGCTTTGAGTCGTCGGCGGACGACGGCGACAAATGACAGCACACGTGTGGACAGCGGAGGCGTTTGGAAGTAGTATGTGGCTGCTGGTGGGGGAGAAGCAAAGCATCCCAAATTCCATCCCCACCGGTGGAGTGGAGAGGAGAGGAGCAAAGCATCCAACACATTCCCTTCCCGTCGGTGAAGCAAGCAGCATCTTTTTCTTTTGAGCAAACAAAATCAAAATTTAACAGAGCAGGGGATCGAATTGGATCTGACCTCGACTTTGCCACCGCAAGATAAGGCCTTTTCCCTCGCGCGCACGCCAAATGCTTGCTTGCTTGCTTGTCGGCGGCGGCTACTTCCTTCCGGGAAGGTAGCAGTCATGGCTGGCCGGAGGCCAGTGCAGCAGCAGGAGGCCTCGCCGGGACCTCCGCGGCCACCGCGACGGGGGCTGCCGAGGAGGTGGTAGATAATAATAGACGAGATTCTTCTCTCCAGTGCTCCACATAGACATCACAACACGGCTGAACCGACAACCGTGTCTAATGAGCCCTGCCATGGATCTCTCCCATAGTTTTCTCCCTGTCTCTCTAGATGTTGATCATGCATAGCTCTAGATGCACGTGTCCATCTTCTATTGCTGGACAACTTAATTGTTGCTTTCACACAAACCGCAATCTCCACAAAACATTTTTCCTAAACTCCATACTATAACTGGATATCTCAGATTTTCTTTTTCTAATGTGATTTCCCACATCCCATGAGCCTATTTGTCTGTCATGAACTCTTTATTTATTTTTTTGGCAAGATGTCCGCAAATGCCAAATGTTGCTTATTGCTAGTAGTGGTTAGCCCTTGCCTATGGATGTGAGCTGCAGCCTACTATCAAGGTGGAAGCGGGTTTTCTTCTTCTTTTTCCCTCCTGGATGCCAGGTTTTTTCTCTTCATTCAACCCCACTATTTTTTTTCATAAAGTTGTTTCCTTTTATTTTTCCAAATTTTTTATATCTTTTTCCCGTAAAAAATGAGTGAACCCTTATCTACTTGACAATTTTTTTTAAATCATGTGGATTAAGTTTCTAAATGTGTGATTTTTTAATGATATGTATATTTTTCATATGTCATGATTTTCTTTTAAAAAATTGCATGTGCAAAATATTTAAATATTATGAACATCTTTATACCTGTCAAATACTGTTAGGTATCATGGAAATTTCATTTTGAATGGCATGGACATTTTTCTAAAAATGTGTGAGTATAATTTATAAAACTACCAAAATACTTACCAACTTTGGAAATGCAGGAAAAAACCCACGTAACCAACCCCGCTCAGGAATGCCAGGACTATATCTTGCTTCACGCAAGTGTTTCTTCGGTCTTGCTGAAGTGTTTCCCCTTTTCGTCTTCTTTTCCGCGCTCACTAGCTTTTTTGATCGAATTTGCTCATTGCGATTCTTTCGCTGGTTTAGCTAGGTCTTTTTCCTTTTTTGTTTCTTTTTTTACGATTTTTCTTTGTTTTCTCACTAGTATCTCATGTTTTTCTCTTTAAATATGTTTGTTTTTTTCTTTCTTGGTTTTCACTGCTTTCTTGGTACATGGTCAACATTTCTTCTGGATGCATTTAAAATAAATTTGAATGCTCGATTAACATTTTTCAAATACAAAATTGATATTTACTTAATACACGGTCAACATTTTTTGTATATACATTTTCACATTTTTAAATGCTTGATTATCATTTTTCAACTATAATAATAACATATTTTTAATACATGGTCAACATTTTTTTCTACACACATTTAACATTTTTGAAAGACTTGATTAACATGCTTTTAAAATGCAATATTAACATTTTTTAATACATGGTCAACATTTTAGAGCCTGAAAATAATAGTGTTGTACAGATTGTAGAGCAGAGCCGAGTCGGTCATGAGCTTGCTAATCTCACCTTGCTGAATTAATTAACAGTTATCGTTGCAGGATCGGTGAATCGTTAGATTAATCAACACTTGTCTTCCGTCTACATGGGCGGTTGGTGTGGCTGCAGGTAAAGAGGCAACTTCAACTCTGTTCTCTTCTTTCTTGTCAGATCATGACATGCCAGCTCTTTTTCTGAATAAAGGAATGAATTGTTTCGATGTGAATTCCATAGATGATCAGCGGCAATGACAAGGCCAATGTCGACGCCGTCGTCTGTGGCACGATAACATAGTTGAGGCCTGAGGGACGAGAATCCTTTTCCTCTGAAGCCACCACAGTTCCATGGGTGTAAACTGAACCAAAGCTAGCTAATACTACTAACTGAATAGATGCAGGGAATCGTCCCCTGGTCAGGAAGATGGAATGAGCATGAGGAAATTTATAAAAAAAGAAATACTGCTAACTGAACAGATTAAACTGTAGGAGTACTTTACCTCCCGCTCCAGGCAAGGCAACCCCAAATTTATGTAAAATGCATCACACCGAGCACTTCAACTGTCACAGAACACTCTGCGCTGTTCGCCGACCACAATTTAGAGAAGATCAGTTGATCTGCTGTCACAAAACACTCTTCAGGTTGCAGAACCTGAAAGGATGTATGGATATCACAAATAGTCTGTTCCCATGCAGCTACGCGACTGGTTCTTCTCACGACGCGTGAAATTAAGTGTATTGTCGATAATATAAGATACAAAACCGTTGCCTTTGCCAAAGACATGCTAACTAAAAGAAAAGCAGAATAATAAGTTGATCCAACTTCAGATTCATGTTGCTGCATCAATTCGGCTTTTGTCTCCATTACTGCATCCATGCATACAGTTAGATACTTAGATGTAACCAAGCAGCAGGATGAAGATCTCCAAGGCTGCCTAGTGTCCTCTTCCACCTGCTCCTACCAAGATTTAAAGTAGATGAGATCAGCTTGGTTTCTTTCAAGCACGTTTATCCTATCACCTATAACCGAGGGATATTGTAGTGCTTCCAAAATACATTTAACTGACACTAAATTAATATAGAAACTAAGAAGAGGACTGCGACTTGAAGCACGATTGATAACAGACGGAAAAAATAATAGTACCAAATTGATTCAGTGGAGAGGGCGGTCCGATCTCATCTCCTTAGCTAGCTACCATGCACTTTCTCCTTTCCTCGGTCCGCTGGTTGTGCTCGGTGCACTTCCTGTTCCTTGTTTTTATCTCCTGAACTGGATGCAGCTACTGTTAGAATATAAATTGTATAGGGATAGGAAAGTGGTTTAAACTTGTATCCCTATCTATCTCTTCTTCTCTCCCGTATCTCCTGTAACCTCTCGAGAGGATCACGATCTCTCTCTCTCTCTCAACTTGTACATAAGGCTTCGGTCATATAAATACATTGCGGCCCGAGACAAAGGGTTATACGCTTCATCATATGGTCATCAGAGCCCTTCCTCTCGTACGTCTAGCCCTCGAGAAGGAATCCATCTAGTTGATCGGAGAAGAGAGGAACCGAGATCGAGAAGAGAGGTAATCATGTCAGGAACCACGCCATCCACCGCTGCTGCCACCATGCCCGCATCCACCATGAGCGCTTTGTCCACTTTATCCGCACCTTCCACCTCCAGCAGCTCGCCCTCTCTCGGTCCGCCTCCATCAGAGAAGCTTACAAGGACGAACTTTCTCCTCTGGAAGGCTGTCGTGCTACCTCAGATCAAAGGAGCACAGATGGAGCACTTCCTCGACGCCACAAGTGCGGCGCCCCCTGCCACCATCACCATCAACAACAATGGGAAGGAAGAGCAGGTCTTCAACTATGCCAGATCGATCTGGTTCGCGCAGCAGCAACAGCTACAAGGGTACCTCATGGGGTCTTTGTCTCGAGAGGTCCTTGCCCAAGTAGCGATGCTCCAGACGCCGGCTGAGGTTTGGAACTCCATCCATGCCATGTTCGCTGCGCAAACACAAGCCCAGAAGATCAACACAAGGATGGCGCTCACCAATCTGCAGAAAGGTAATCTAACCATGACAGAATATCTTGGGAAAATTAAAACCCTTAGATGAAGTTGCCTGCGCCGGTGCACCGCTCGGAGACGCCGAGATCATCTCCCACGTCATCACCGGCCTCGACATCGACTACAACCCTGTGATCTCGGCCTTGGCGGCGCGGGTTGAAGCTGTTACGGTTCAGGAGCTGTATAGCCAGCTCCTGAGCTTCGACGCCCGCCTCAGCATGCTTCAAGGAGGCAATCTGCGTCAGTCTTCTGTCAACGTCGCCTCCCGCGGACGTGGTCGTGGGAGTGGACAGCAGTGGCGCGGACGCGGAAACAGCAGCGGCGGCGGGCGCAGTGGTAACCAGGGCCAGGCTCGCCCTTGTGATCGCGACAACAATGGTGGTGACCGCGGCAACAACAACTACAACGGCGGCTACAACGGCGGCTACAACAGCGGCCACAACAACAACAACCGGCGGCCTAGATGTCAGCTGTGCAAGAAATCGGGTCATGAAGTCATTGACTGCTGGCACCGGTACGATGAGGACTTCGTGCCTGATACAAAGCACGCAGCTGCAGCCATGCGGGATCACGGCGGAGCTGATGGTGACACGGTCTGGTATGCTGATTCCGGAGCTACGGATCATGTCACGAACGAGCTAGAGAAGCTTGCCCTCCGAGAGAGGTATCATGGCAATGATCAAATTCACACCGCAAGCGGTGGAGGTATGGACATCACCCACATTGGTCAATCTTCTATTAATTCCCCTAGCCTTAAGCGTGATCTTGTTCTTAAAGATGTCCTTCATGTTCCTCAAGCCGATAAAAATCTAGCTTCCATGTCTCGTTTAACCTCCGACAATAATGTTTTCTTTGAAACTCATCCTACCTATTTTTTCATAAAGGATCGGGCAACGAAGGAGCTCATCCATCACGGTAGATGCATTGGAGGGCTATATCCCATCACATCAAGAGTCTTTGATCGAAAGCATCACCGTCAAGTTTATTCTGCCATCAAGCCCTCCTTAGCCAAATGGCACCAAAGATTAGGTCATCATTCTCCAAATATAGTCAAGCAAGTAGTCAATAAAGGCAATCTTTCATTGTCACGTAGTTCCGAAAGTGAGTCAGTTTGTGAAGCTTGTCAATGTGCAAAGAGCCACCAACTTCCTTATCCTTTGTCAAATAGTGTGTCTCATGCTCCTTTAAAGCTTATTTTCAGTGATGTATGGGGTCATGCAAGAGATTCTTTTGGTCGCAAGAAATACTATGTCAGTTTTATTGATGATTATAGCAAATTCACATGGATATATTTGCTTAAGTTCAAATCTGAAGTCTTTTCTGTTTTCCAAGAATTCCAAAAACTTGTTGAAAGACAATTTGATAGAAAGATCCTTGCAGTCCAAAGTGACTGGGGAGGAGAATATGAGAAACTCAATTCTTTCTTCCGTAGCATTGGCATTATTCATCATGTCTCTTGCCCTCATGCACACCAACAGAACGGTTCAGCCGAACGCAAACATCGTCATATGGTGGAAGTTGGGTTGTCTCTTTTAGCTCATGCATCAATGCCACTTAAATATTGGGATGAGGCCTTTATCACGGCTACTTATCTTATCAATCGTCTGCCTAGTCGAGTCATTGGCAACACTACTCCTTTGGAACGTTTGTTTCATCAAAAACCAGACTATAGCTCTCTCAAAATTTTTGGGTGTGCTTGCTACCCAAATTTGCGTCCCTACAATCGCCATAAACTTGAGTTTCGGTCCACACAATGCGTGTCTCTTGTCTATAGTAATCTTCATAAAGGATACAAATGTCTAGAAATCTCATCAGGTCGTATCTATATTTCTCGTGATGTTATTTTTGATGAAACATTATTTCCATTTGCCAAACTTCATCCTAATGCGGGAGCTCTTTTGCGTGCTGAAATCTCACTTGTTTCCGATCCTCCATCTTCTCCTGATCACGGGGGTGAATTAATTAGAACTGATCATGTGGAAAATTCCATGGAAAATTCTGAATCTAATGTTGATTGTGCAGCCACAAGACATGATTTTATGTGTGTAGATGCAGCCAAAACAGGACCAGACGCCAGATCCCAGGAAGATTCGCCTGGCACTGCAGCCGCGCGATCCGAGGCTGATCCGCGCCGCAGTCTGACGGGTGCGGGATCCCAGGTGGATCGCCACGTGTCTCCCATGACGCCCGGTCGGATGGCCAACAGCCCGCCAGGCGCGGAGCCAACCAGCGCTTCTGGACCGGTGGCCGACAGCCCGCCAGGTGTGGAGCCCACCAGCATGGAGCCCACTAGATCGCGCAGCAGCGCCTCGCCCTGCGCCACGAGTCCCGATGCTGCTGGCGACGGGGGGAGCGTGTGTGCCTCTAGGCCGGACGGATCTTCTGCGGTTTCTGGGCCGGACGGATCTTCTGCGGCCAGTACTGCAGCAACTTCAGTTTCTCTCCGTCATACACGATCTCAGTCAGGTATTGTCAAGGAGAAGACGTATACGGATGGTACAATCAGGTATGATAAACTTAAGCGTGCGTTTCTCGCAAGTACTGGTGAACCAACAAATTTGCATGATGCTTTTGCACACAAGGATTGGAAGAAGGCTATGGATGTCGAATATGATGCACTAATTCAAAACAAAACTTGGCGGCTAGTTCCACCAAAGAGGGATGCTAATGTGACTGACTGCAAATGGGTATACAAAATTAAGAAAAGAGCTGATGGAAATATAGAGAGATACAAAGCCAGACTAGTTGCAAAAGGTTTTAAGCAAAGGTTTGGTATATATTATGAGGATACCTTTAGTCCTGTTATTAAATCAGCTACTATTCGACTTGTATTGTCTATTGCTATTTCCAGAGGTTGGAGCCTACGACAGTTAGACGTTCAGAACACGTTTCTTCATGGTGTTCTTGAGGAAGAAGTGTTCATGCGGCAGCCACCAGGATATGAAAACAAGAACACACCACATTATGTCTGTAAGTTGGACAAAGCATTGTATGGGTTAAAACAGCCCCCAAGAGCCTGGTACTCAAGGCTAAGTACGCAGTTGCAAAAGCTTGGGTTTGCACCATCAAAGGCAGATACCTCATTATTCTTTTACCATAAGAGCAATGTTACTATATTTGTTCTTGTTTACGTTGATGATATAATTGTTGCTAGTTCCAGCTCAGAGGCTACAACTTGTCTGCTTAAGGATTTAAAGCTGGAGTTTGCTCTTAAAGACTTAGGAGATCTTCATTACTTTATTGGAATTGAAGTCAAGAAGGTAAAAGATGGCATACTTCTTACACAAGAGAAATATACCACTGACATTCTCAGAAGGGTAGGTATGGAAAAGTGTAAGCCGGTCAGTACACCTATCTCTACTTCAGAAAAACTTACTGTTGAAAGTGGAGAAGCACTTGGGTCATATGATGCAACGAATTACAGAAGTGTTGTGGGTGCATTACAGTACTTGACTCTTACACGTCCTGATATTTCATATTCTGTTAACAAAGTATGTCAATATTTGCATGCTCCAACTACTGTTCATTGGACAACAGTAAAAAGGATTTTGAGGTATCTCAAGTTTACAGAGGGACTTGGTCTTCAGATTGTCAAGTCTTCCTCTATGCTTGTGTCAGCTTACTCTGATGCAGATTGGGCAGGGTGTGCTGATGATAGAAGGTCAACAGGTGGCTTTGTTGTGTTTCTGGGAACAAACCTTGTGTCATGGAGTGCAAGAAAACAGGCAACAGTCTCACGGTCAAGCACTGACGCTGAGTATAAAGCTTTAGCTAATGCAACAGCTGAAGTAATGTGGATTCATACATTGCTACATGAACCTCACGGTCAAGCACTGAGGCTGAGTATAAAGCTTTAGCTAATGCAACAGCTGAAGTAATGTGGATTCAGACATTGCTACATGAACTTGGAATTAAAGTTTCACAGGCTGCAAGATTATGGTGTGATCACATTGGTGCAACCTATCTTTCAGCTAATCCTGTTTTTCATGCACGGACAAAACATATTGAAGTTGATTTTCACTTTGTCAGAGAAAGAGTGACACGCAAACTGCTTGATATAAGGTTTATTCCAACAGGTGATCAACTTGCTGATGGATTCACAAAGCCTCTGACAATGCGGAGGTTAGATGATTTCAAGTACAATCTCAACCTTGGCAAATAGGGTTTAGATTGAGGGGGAGTGTTAGAATATAAGTTGTATAGGGATAGGAAAGTGGTTTAAACTTGTATCCCTATCTATCTCTTCTTCTCTCCCGTATCTCCTGTAACCTCTCGAGAGGATCACGATCGATCTCTCTCTCTCAACTTGTACATCAAGGCTTCGGTCATATAAATACATTGCGGCCCGAGACAAAGGGTTATACGCTTCATCATAGCTACCACTGCTTCTTCTTCCTTATTTTCGTCTCCTAAGCCAGATGCAACTACTACTGCTTCTTGTTCCTCCTCTTCAGCCAAACGCAGTTAAGATGGAATTAAGATGGAATCATGGAATCAACAGCAGGTAATTACAAAAAAAAGAAGAAGCAAATACGCAAAGCTAGAGTACGAACAAACACAGTTGAGAGTTGTCTTAATTTACCTCCAGATTCAATCAAGTGCTGGGACAGTATATCCCTCGCCCTGACACCCTCCTCCTCATCTGCTACATGCCACACTTGCTTGATCCCGATCACTCGGCATGCCTACACCATCCTCCTCCATGTCTATCACTATGTTATGCAATATACAACACGTGTCGACTGTCCAATACGCCTCAAGCTGATTATTTGGACGCCAGCCTTCTCCCTGTAGGCACTTCCATGTGTCCTTTAACCTTGCTAGCGCCATTAGCGCGATGGCTGCAGCTTCAGAATGTCTCCTGTTGAACTCAACTTTGGCGTCTGAGAGTGAGAGGCCATTCTCCAACTGGTAAGGTGTGAGGAGCCAAGGAAGAAGAGCGTATGCTGTACTACCAATTATGTATTCCCTTACTGCTGATCCACCACCTGATGATATCTTCAGCTTGCTACCATTCAGCCAAGTACCCTTCTCGCAGCGATTGAAGAGATCAGAGTTGCACAAAGCCACCATGTGTTGACAATTGGCATTGTCACGGCCACATGCAAATGTCTCTGAACCTCATATCAGAATCAAGGACGGCTTGCATGAGTATGCCTTCATTCTCTTCATTGTCACGGTTTTGTGATCCAAATGTGATGCGAGGTGTGTGTACTACACCACAGCAGTTGGGCATGCCATGGACCTTGTGAAACTTGCGCTTCATCTTCTCCATTTTTTGGGAGGAGTATGACCAACACAAATGGGGCAATGCTCGCTCCGCCATAGCCTTAACAAAACTCTGAGTTACTGGTGAGGCAGTTGACTCGTCAACACCAAGAGAGGATCCTATGGCAACGGGTGATTCACCAGAGTTCAGGATTCTCATAGCGATGGCTACTCCATCCTGCAAAGAAAACACTCTCCCGTCAACAAAGGTGTGACCCCTTGCCATCATATCTTCCAAAAATGGGGTCTTCACCAAGCTGCAGATATAACTGAAGGTACTTCTTCTCATTTTGTACACAGATTCAAACCCTTGTGCATCCACAATAGAAGATGATAAGGTTCCTGCATTGAAAGAACATTGGCTACATAATCTCTAATTTACAAGGCAAGAGGTAACATATTACTCTAGATTTTTCATACTTGAAGTAAAACTGGCAGAATAGGTACAAACAAAATATAGAGATGTGGCCATTAAAGTGTCTGTGTGTGTTATTTTACCTCCACATTCAATCAAGTGCTGGGATAGTGCGTCCCTCACCCTGATGGCGTCCTCGTCTGCTAACTGCCGCAATTGCTTGATGCAATTCTCCACCTTTTCCTCCTCCTCTTTATCCTCATCCATGTCTATCACTATGTTATGCAATATACAGCAAGTGTCGACTGTCCAGTACGCCTCAAGTTGATTATTTGGACGCCACCCTTTTCCCTCCAGGCATTTCCATGTCTCCTTTAAACTTGCCAGTGCCCTCAGCACGACGGCTGTAGCGGCAGAATGTCTCCTATTAAACTCAACTTTGGCGCCTGAGAGTGAGAGCCATTCTCCAACCGGTAAGGAGTGAGGAGCCAAGGACGAAGAGGGTATCCTGCATCACCAATTATGTATTCCTTGACTTTCGATCCTCCACCTGATGGTACCGTCAGGTTGCTACCATTCAGCCAAGCACCCCTCTCGCAGTACTTGAAGAGATCGGAGTTGTGCAACATGCTTGACTGGTTCATGTTTCGTTGCGATCCCAGTAAAATGTCTGTGAACCTCATATCTGGATCTACCATGGCTTGCATTAGCACGCCATCATTTTCCTCATTCTCATGGTTTTCCGATCCAAATTTCATGTGAGTTGTATGTACAACACTGCAGCAGTTTGGGAGGCCATGGATCTTGTCAAACTTGTGCTTGATCTTCTCCACTTGAGCGGAGCCAGGCAACATGACATGGTGCCTTGCTCGTCCTTCCATGGCCTTAACAACCTCTGAGTTAACAGTGAAACCGTTGACCCATCCACACCAAATGATGATCCCACAATCTCCGGCGTCTCATCGGAGTTCAACATTCTCAAAGCAATGGCGACACCATCATGGAAAGACAGCACTCTCTCGTCAACAAAGGTGTGACGTCTTACCATCATATCTTCGGAAAGGGGCACCTTCACCAAGCTGCAGATGTAACTAAAGGTACTTCTTCTCATTTTGTACAAAGACTCAAATCCTTGTGTGCCCACCATACAAGATGATAAAGTTTCTGCATGGCAAGAGAAGTGCAAATAGTGGTTATACATAGGCTCTAATTTACAATGCTCAGATTTTTTATATTACTCTAGATTTTCATACTCAGGGTAACAAGAAGGACGAGGGGTTGCAATCAAATCAGAGAGCAGCTATGCATAAAACAACCCACACGTACATCGACCAATGTGGATACAATTTGTGTTGAAAGCCCATTACAACCTTGTTTTTATGTCATCTGAAACAACTCGTAATTGTGTGAACCACAAAATTTAATGGAATATATTTAGTCATCAAGCAGCATAAATGGATGAAAGGCATGAGAAAATGAAACAAACGTATATTTGAATCTAACTTGCAGTTGCCACTTCTTGTGTATAACACGTACCATTTGCTTGGGCTGTCAATTTGTTATTTGTGTATAATTTCCCTCGATTCGTTGTTTGTAGTTGGTGTGCTTCTTGTTCATTGTTTTCATCTCTTCGACTGGATGCTTCTTGTTCCTCCTCTGTAGCGAATGTGTGGACTAAACAAGTAGCTGAAAGATGGAATCAATGAGAGGGAAAGAAATATAAAATGAACAGATAAGAAATGTGTTATTTTACCTCGAGAATCGACCAAGTGCTTGGATAGTACATCCCTCACCTTGACAGCATCCTCGTCTAATAACTGGCTCACTTGCTCGATGCAATTCTCCTCCTGATTGCTGAGCATGACTGCACCCTCCTCCTCCATCTCTATCACTATATTATGCAACCTACAACACGTGTCGATTGTCCGCCGCAAATCATGTTGACTATTCGGATGCCAGCCTTCTTCCTGTAGGCACTTCCACGTGTCTTTCAACCTTTCTAGTGCCCTCAGCGCCATGGCTGTAGCTGCAGAGTGTCTCATGTTGAACTCCACTTTCGAGTCTGAGATGTCATCCTCCAACCGGTAAGGTGTGAGGAGCCATGGACGAAGAGGGTATCCTTCATCACCAATGATGTACTCCCCAATGTCTGAGCCATCTGATACCTTGAACTTGCTACCAACCAACAAAGTACTTTCTCGCAGGACTTGAAGAGCCAAGAGTCGCGCAAAACATTTGCCTGGTTCATGCTACTTGATGCTCCAAACTAAATATTTGTGAACCTCATATCTGGATTAACAACGGCTTGCATTAGTGTGTCAATGTTCTCCTCATGGTCAAGTTTTGGTGATCCAAATTCAAAGTAAGTTGTATGTACAACACCGCAGCAATTTGGCAAGCCGTACATCTTGTCAAACCTGCACTTGATCTTCTCCATTGCTTGGAAATTGTATGGCCAGTCCAAATGGTGCAACACTCGCTCCTGAATATCCTCAATAAACCTCTGAGTTACCAGCGAGATAGTGGACTCGTTGACACCAAGATAGGATCCTATGACCACCGGTGGTTCACCAGAATTCAACATTCTCAGAGCAGTGGCTACTCGATCTTGTAAAGACATTACTCTCCCATCAACAAAGGTGTGATCCCTCGCCATCATATCTTCCAAAAATGGCAACCTCACCAAGTTGCAAATGTAACTGAAGGTGCTTCTTCTTATTTTGTACATAGACTCAAATCCTTGTGGGTCCACCATACAACATGATAAGGTACCTGCATGGCAAGAAAATTACAATATGGTTAAATGATACTCCTATGTTGAACTCGAGAAAACATGCATTGGAAAGCAGTAAAAAGACAAAATACTTAGCAACATGCACAAGGAAGGTACATAATATATCTCATCATCACGCAGTATATATGGACGAAAAGCAAGAGATAAAATAACACTAGTGCAGAACCGGCCTTTAGTGCCGGTTCGTAATGGGCTTTAGTGCCGGTTCGTCAACCGGCACTAAAGAGTGGGGACTAAAGGTCCCCTCCCTTTAGTACCGGTTCGTGACGAACCGGCGCTAAAGTGCCACCACGTGGCACGAGCCAGGCCCGTTTGCGTGGAGGCCATTAGTACCGGTTGGTAACACCAACCGATACTAAATGTTTGGGTGTTTTTTTAATTTTTCTTTAATTTTGTGTTTTCAATTTAATTTAGTGATTGTTTTACATTATAATGAGTTGTTAAATCATTAGGTGAAAGTACCGCAGATTAGTTTCGACTGGATGCATTATTGGATATCTCTATAGCTAGCTAGCTAGAGTATATGCCATATCCATATTATACTTGATCAACTATAATATATACGGATATGGCATATACTTGATCACTTAGGTAGGACCCATCCAGCTGAAATTAATCTGCGGTTTCTTTCATAAAAAGATATAATAATTAACTACCTATCTAATCACCACCAGCACTACTATCTTAAAGAAGAAACATTCACTTGTACCAGAAGCAAAAATATTATCGATCGAGTTCAACATGATTGTCATGATATTATAAGCGTTCATATATAACACCACAAAAGCAAATCACTTAAGTTCAAAACGAAGAACACGGACATGAAAGGACAAGTACTAATTAAGAGCAGCATGAAGAACTAGCTAAATCACTCCTGCTAGCTACTCTCTCTCTGGTAAAATAGCATAGAACATGTATAGCTCTCCTGATTGATCATACTGGAGCATACCGATGAACATGTCTCCTAATCGTGGGCTGCGCTTCTCATTGCTGCCCCCTAGTACTTCTCTGCGATCATTAACAATTTCCCTCCAATCTTTCACTATTAAGCATTCATCGCTTCTAGAAATCCTGAATGCATTCATGTGCAATGCAGGATATCTTGGCCGTAAGCTAACAATTGACATCTGACCTTTAGTCTCGATCCCCTGAGGCACAACTGTCATCGGGAGTCCCTGTTGAAGAACATTGTATAGTACTTAATTAATATACTTAGCAATGAAAGTT
